# Supplementary material for: Variety of genetic defects in GnRH and hypothalamic–pituitary signaling and development in normosmic patients with IHH
Source: Front Endocrinol (Lausanne). 2024 Jul 1;15:1396805. doi: 10.3389/fendo.2024.1396805 (PMC11246878; doi:10.3389/fendo.2024.1396805)
Supplement: Supplementary file 1 [file DataSheet_1.zip › OTX1_Gly19Val_Afold3.pdb]

REMARK YASARA *************************************************************
REMARK YASARA *                                                           *
REMARK YASARA *                     Y  A  S  A  R  A                      *
REMARK YASARA *                                                           *
REMARK YASARA *   Yet Another Scientific Artificial Reality Application   *
REMARK YASARA *                                                           *
REMARK YASARA *            MOLECULE STRUCTURE FILE, PDB FORMAT            *
REMARK YASARA *                                                           *
REMARK YASARA * Just use YASARA every day to make your questions go away! *
REMARK YASARA *                                                           *
REMARK YASARA *                      www.YASARA.org                       *
REMARK YASARA *                                                           *
REMARK YASARA *************************************************************
REMARK YASARA
REMARK YASARA Version:           24.4.10.W.64
REMARK YASARA Written on:        Mon May 20 13:12:18 2024
REMARK YASARA Number of models:  1
REMARK YASARA Number of atoms:   2630
REMARK YASARA Please address questions or suggestions to: Eliza@yasara.org
REMARK YASARA
COMPND    MOL_ID: 1;
COMPND   2 MOLECULE: .;
COMPND   3 CHAIN: ;
SEQRES   1 A  354  MET MET SER TYR LEU LYS GLN PRO PRO TYR GLY MET ASN 
SEQRES   2 A  354  GLY LEU GLY LEU ALA VAL PRO ALA MET ASP LEU LEU HIS 
SEQRES   3 A  354  PRO SER VAL GLY TYR PRO ALA THR PRO ARG LYS GLN ARG 
SEQRES   4 A  354  ARG GLU ARG THR THR PHE THR ARG SER GLN LEU ASP VAL 
SEQRES   5 A  354  LEU GLU ALA LEU PHE ALA LYS THR ARG TYR PRO ASP ILE 
SEQRES   6 A  354  PHE MET ARG GLU GLU VAL ALA LEU LYS ILE ASN LEU PRO 
SEQRES   7 A  354  GLU SER ARG VAL GLN VAL TRP PHE LYS ASN ARG ARG ALA 
SEQRES   8 A  354  LYS CYS ARG GLN GLN GLN GLN SER GLY SER GLY THR LYS 
SEQRES   9 A  354  SER ARG PRO ALA LYS LYS LYS SER SER PRO VAL ARG GLU 
SEQRES  10 A  354  SER SER GLY SER GLU SER SER GLY GLN PHE THR PRO PRO 
SEQRES  11 A  354  ALA VAL SER SER SER ALA SER SER SER SER SER ALA SER 
SEQRES  12 A  354  SER SER SER ALA ASN PRO ALA ALA ALA ALA ALA ALA GLY 
SEQRES  13 A  354  LEU GLY GLY ASN PRO VAL ALA ALA ALA SER SER LEU SER 
SEQRES  14 A  354  THR PRO ALA ALA SER SER ILE TRP SER PRO ALA SER ILE 
SEQRES  15 A  354  SER PRO GLY SER ALA PRO ALA SER VAL SER VAL PRO GLU 
SEQRES  16 A  354  PRO LEU ALA ALA PRO SER ASN THR SER CYS MET GLN ARG 
SEQRES  17 A  354  SER VAL ALA ALA GLY ALA ALA THR ALA ALA ALA SER TYR 
SEQRES  18 A  354  PRO MET SER TYR GLY GLN GLY GLY SER TYR GLY GLN GLY 
SEQRES  19 A  354  TYR PRO THR PRO SER SER SER TYR PHE GLY GLY VAL ASP 
SEQRES  20 A  354  CYS SER SER TYR LEU ALA PRO MET HIS SER HIS HIS HIS 
SEQRES  21 A  354  PRO HIS GLN LEU SER PRO MET ALA PRO SER SER MET ALA 
SEQRES  22 A  354  GLY HIS HIS HIS HIS HIS PRO HIS ALA HIS HIS PRO LEU 
SEQRES  23 A  354  SER GLN SER SER GLY HIS HIS HIS HIS HIS HIS HIS HIS 
SEQRES  24 A  354  HIS HIS GLN GLY TYR GLY GLY SER GLY LEU ALA PHE ASN 
SEQRES  25 A  354  SER ALA ASP CYS LEU ASP TYR LYS GLU PRO GLY ALA ALA 
SEQRES  26 A  354  ALA ALA SER SER ALA TRP LYS LEU ASN PHE ASN SER PRO 
SEQRES  27 A  354  ASP CYS LEU ASP TYR LYS ASP GLN ALA SER TRP ARG PHE 
SEQRES  28 A  354  GLN VAL LEU 
ATOM      1  N   MET A   1      73.215  23.919  23.297  1.00 24.85           N
ATOM      2  CA  MET A   1      72.887  24.933  24.301  1.00 45.80           C
ATOM      3  C   MET A   1      73.294  26.293  23.760  1.00 46.11           C
ATOM      4  O   MET A   1      74.388  26.723  24.047  1.00 42.39           O
ATOM      5  CB  MET A   1      73.641  24.686  25.624  1.00 43.38           C
ATOM      6  CG  MET A   1      73.264  23.393  26.345  1.00 40.87           C
ATOM      7  SD  MET A   1      74.259  23.209  27.857  1.00 36.67           S
ATOM      8  CE  MET A   1      73.703  21.588  28.411  1.00 29.26           C
ATOM      9  N   MET A   2      72.469  26.912  22.934  1.00 42.34           N
ATOM     10  CA  MET A   2      72.682  28.327  22.574  1.00 54.40           C
ATOM     11  C   MET A   2      71.330  28.979  22.279  1.00 53.97           C
ATOM     12  O   MET A   2      70.585  28.537  21.412  1.00 49.95           O
ATOM     13  CB  MET A   2      73.658  28.512  21.404  1.00 51.66           C
ATOM     14  CG  MET A   2      75.125  28.382  21.875  1.00 50.26           C
ATOM     15  SD  MET A   2      76.350  29.209  20.851  1.00 46.49           S
ATOM     16  CE  MET A   2      77.746  29.215  22.000  1.00 39.23           C
ATOM     17  N   SER A   3      71.082  29.994  23.045  1.00 25.86           N
ATOM     18  CA  SER A   3      69.956  30.914  22.940  1.00 39.68           C
ATOM     19  C   SER A   3      70.090  31.772  21.693  1.00 37.32           C
ATOM     20  O   SER A   3      71.151  32.331  21.445  1.00 35.97           O
ATOM     21  CB  SER A   3      69.987  31.832  24.168  1.00 40.15           C
ATOM     22  OG  SER A   3      70.304  31.110  25.345  1.00 38.12           O
ATOM     23  N   TYR A   4      69.021  31.967  20.955  1.00 32.10           N
ATOM     24  CA  TYR A   4      68.902  33.108  20.052  1.00 43.52           C
ATOM     25  C   TYR A   4      67.528  33.756  20.199  1.00 39.32           C
ATOM     26  O   TYR A   4      66.525  33.326  19.635  1.00 40.34           O
ATOM     27  CB  TYR A   4      69.280  32.750  18.605  1.00 42.52           C
ATOM     28  CG  TYR A   4      70.655  33.264  18.245  1.00 41.39           C
ATOM     29  CD1 TYR A   4      70.826  34.579  17.760  1.00 40.58           C
ATOM     30  CD2 TYR A   4      71.792  32.443  18.424  1.00 41.30           C
ATOM     31  CE1 TYR A   4      72.115  35.066  17.458  1.00 37.56           C
ATOM     32  CE2 TYR A   4      73.083  32.931  18.125  1.00 37.91           C
ATOM     33  CZ  TYR A   4      73.247  34.244  17.644  1.00 43.83           C
ATOM     34  OH  TYR A   4      74.486  34.717  17.356  1.00 45.40           O
ATOM     35  N   LEU A   5      67.550  34.816  20.968  1.00 27.89           N
ATOM     36  CA  LEU A   5      66.608  35.919  20.868  1.00 48.97           C
ATOM     37  C   LEU A   5      66.708  36.530  19.467  1.00 47.75           C
ATOM     38  O   LEU A   5      67.779  36.986  19.076  1.00 47.10           O
ATOM     39  CB  LEU A   5      67.020  36.978  21.910  1.00 47.70           C
ATOM     40  CG  LEU A   5      66.489  36.715  23.332  1.00 46.65           C
ATOM     41  CD1 LEU A   5      67.491  37.186  24.389  1.00 44.90           C
ATOM     42  CD2 LEU A   5      65.173  37.451  23.551  1.00 49.25           C
ATOM     43  N   LYS A   6      65.596  36.607  18.754  1.00 37.67           N
ATOM     44  CA  LYS A   6      65.451  37.624  17.719  1.00 48.83           C
ATOM     45  C   LYS A   6      63.989  38.029  17.571  1.00 47.45           C
ATOM     46  O   LYS A   6      63.230  37.456  16.808  1.00 43.20           O
ATOM     47  CB  LYS A   6      66.111  37.179  16.410  1.00 47.69           C
ATOM     48  CG  LYS A   6      66.530  38.393  15.576  1.00 46.21           C
ATOM     49  CD  LYS A   6      67.834  38.159  14.824  1.00 43.80           C
ATOM     50  CE  LYS A   6      68.305  39.431  14.123  1.00 37.83           C
ATOM     51  NZ  LYS A   6      69.686  39.288  13.595  1.00 33.82           N
ATOM     52  N   GLN A   7      63.657  39.052  18.297  1.00 52.33           N
ATOM     53  CA  GLN A   7      62.534  39.938  17.996  1.00 58.72           C
ATOM     54  C   GLN A   7      62.984  40.900  16.893  1.00 57.28           C
ATOM     55  O   GLN A   7      64.157  41.295  16.888  1.00 55.08           O
ATOM     56  CB  GLN A   7      62.188  40.676  19.299  1.00 55.51           C
ATOM     57  CG  GLN A   7      60.719  41.099  19.434  1.00 54.18           C
ATOM     58  CD  GLN A   7      60.427  41.702  20.817  1.00 49.94           C
ATOM     59  OE1 GLN A   7      61.320  41.971  21.603  1.00 45.28           O
ATOM     60  NE2 GLN A   7      59.194  41.935  21.162  1.00 42.74           N
ATOM     61  N   PRO A   8      62.131  41.300  15.992  1.00 20.83           N
ATOM     62  CA  PRO A   8      62.127  42.716  15.668  1.00 33.39           C
ATOM     63  C   PRO A   8      60.698  43.280  15.502  1.00 33.62           C
ATOM     64  O   PRO A   8      59.706  42.553  15.576  1.00 29.94           O
ATOM     65  CB  PRO A   8      62.995  42.822  14.418  1.00 30.99           C
ATOM     66  CG  PRO A   8      62.701  41.524  13.671  1.00 31.88           C
ATOM     67  CD  PRO A   8      62.085  40.602  14.731  1.00 38.52           C
ATOM     68  N   PRO A   9      60.647  44.598  15.385  1.00 27.29           N
ATOM     69  CA  PRO A   9      59.565  45.438  15.875  1.00 41.02           C
ATOM     70  C   PRO A   9      58.726  45.973  14.718  1.00 42.63           C
ATOM     71  O   PRO A   9      59.274  46.219  13.672  1.00 38.70           O
ATOM     72  CB  PRO A   9      60.335  46.575  16.544  1.00 37.91           C
ATOM     73  CG  PRO A   9      61.546  46.798  15.633  1.00 40.60           C
ATOM     74  CD  PRO A   9      61.724  45.472  14.917  1.00 48.13           C
ATOM     75  N   TYR A  10      57.464  46.236  14.922  1.00 25.25           N
ATOM     76  CA  TYR A  10      56.753  47.367  14.289  1.00 35.70           C
ATOM     77  C   TYR A  10      55.427  47.587  15.024  1.00 34.14           C
ATOM     78  O   TYR A  10      54.432  46.910  14.770  1.00 30.28           O
ATOM     79  CB  TYR A  10      56.523  47.168  12.768  1.00 34.10           C
ATOM     80  CG  TYR A  10      57.776  47.335  11.927  1.00 33.11           C
ATOM     81  CD1 TYR A  10      58.390  48.599  11.814  1.00 29.80           C
ATOM     82  CD2 TYR A  10      58.412  46.203  11.377  1.00 32.89           C
ATOM     83  CE1 TYR A  10      59.659  48.721  11.217  1.00 27.46           C
ATOM     84  CE2 TYR A  10      59.679  46.320  10.765  1.00 30.19           C
ATOM     85  CZ  TYR A  10      60.313  47.581  10.709  1.00 33.69           C
ATOM     86  OH  TYR A  10      61.559  47.687  10.180  1.00 35.49           O
ATOM     87  N   GLY A  11      55.471  48.533  15.955  1.00 35.31           N
ATOM     88  CA  GLY A  11      54.252  49.212  16.340  1.00 40.91           C
ATOM     89  C   GLY A  11      53.882  50.213  15.247  1.00 41.90           C
ATOM     90  O   GLY A  11      54.713  51.031  14.867  1.00 36.55           O
ATOM     91  N   MET A  12      52.663  50.142  14.770  1.00 37.57           N
ATOM     92  CA  MET A  12      52.047  51.234  14.037  1.00 42.17           C
ATOM     93  C   MET A  12      50.705  51.531  14.693  1.00 41.82           C
ATOM     94  O   MET A  12      49.750  50.768  14.578  1.00 36.85           O
ATOM     95  CB  MET A  12      51.923  50.915  12.541  1.00 38.09           C
ATOM     96  CG  MET A  12      53.238  51.196  11.794  1.00 36.04           C
ATOM     97  SD  MET A  12      53.613  52.963  11.622  1.00 32.33           S
ATOM     98  CE  MET A  12      55.225  52.858  10.806  1.00 30.45           C
ATOM     99  N   ASN A  13      50.711  52.643  15.413  1.00 29.10           N
ATOM    100  CA  ASN A  13      49.523  53.310  15.912  1.00 36.81           C
ATOM    101  C   ASN A  13      48.694  53.790  14.713  1.00 36.37           C
ATOM    102  O   ASN A  13      49.078  54.741  14.036  1.00 30.56           O
ATOM    103  CB  ASN A  13      49.970  54.500  16.781  1.00 33.42           C
ATOM    104  CG  ASN A  13      50.684  54.075  18.056  1.00 29.88           C
ATOM    105  OD1 ASN A  13      50.260  53.184  18.753  1.00 27.32           O
ATOM    106  ND2 ASN A  13      51.781  54.706  18.390  1.00 27.70           N
ATOM    107  N   GLY A  14      47.597  53.139  14.455  1.00 37.83           N
ATOM    108  CA  GLY A  14      46.650  53.505  13.412  1.00 43.63           C
ATOM    109  C   GLY A  14      45.322  53.948  13.999  1.00 43.08           C
ATOM    110  O   GLY A  14      44.434  53.132  14.176  1.00 39.36           O
ATOM    111  N   LEU A  15      45.267  55.214  14.308  1.00 31.16           N
ATOM    112  CA  LEU A  15      44.129  56.128  14.178  1.00 47.58           C
ATOM    113  C   LEU A  15      42.735  55.527  14.375  1.00 45.96           C
ATOM    114  O   LEU A  15      42.141  54.926  13.474  1.00 42.12           O
ATOM    115  CB  LEU A  15      44.250  56.830  12.814  1.00 44.92           C
ATOM    116  CG  LEU A  15      45.553  57.649  12.651  1.00 44.69           C
ATOM    117  CD1 LEU A  15      45.753  58.059  11.207  1.00 42.87           C
ATOM    118  CD2 LEU A  15      45.539  58.899  13.523  1.00 47.60           C
ATOM    119  N   GLY A  16      42.170  55.816  15.545  1.00 39.54           N
ATOM    120  CA  GLY A  16      40.746  55.691  15.788  1.00 46.77           C
ATOM    121  C   GLY A  16      39.959  56.598  14.837  1.00 45.35           C
ATOM    122  O   GLY A  16      39.900  57.803  15.035  1.00 42.92           O
ATOM    123  N   LEU A  17      39.354  56.002  13.840  1.00 29.97           N
ATOM    124  CA  LEU A  17      38.222  56.582  13.136  1.00 45.87           C
ATOM    125  C   LEU A  17      36.960  55.964  13.727  1.00 44.04           C
ATOM    126  O   LEU A  17      36.586  54.839  13.417  1.00 42.56           O
ATOM    127  CB  LEU A  17      38.364  56.382  11.617  1.00 43.88           C
ATOM    128  CG  LEU A  17      39.390  57.335  10.984  1.00 43.37           C
ATOM    129  CD1 LEU A  17      39.694  56.900   9.555  1.00 41.61           C
ATOM    130  CD2 LEU A  17      38.885  58.785  10.937  1.00 45.63           C
ATOM    131  N   ALA A  18      36.353  56.724  14.617  1.00 44.58           N
ATOM    132  CA  ALA A  18      34.976  56.504  15.017  1.00 58.39           C
ATOM    133  C   ALA A  18      34.096  56.679  13.777  1.00 56.37           C
ATOM    134  O   ALA A  18      33.729  57.789  13.402  1.00 53.20           O
ATOM    135  CB  ALA A  18      34.629  57.498  16.134  1.00 53.53           C
ATOM    136  N   VAL A  19      33.812  55.577  13.103  1.00 35.23           N
ATOM    137  CA  VAL A  19      32.768  55.529  12.085  1.00 54.10           C
ATOM    138  C   VAL A  19      31.443  55.470  12.840  1.00 52.60           C
ATOM    139  O   VAL A  19      31.282  54.583  13.681  1.00 49.19           O
ATOM    140  CB  VAL A  19      32.931  54.335  11.132  1.00 48.59           C
ATOM    141  CG1 VAL A  19      32.260  54.659   9.794  1.00 44.59           C
ATOM    142  CG2 VAL A  19      34.394  53.987  10.835  1.00 49.40           C
ATOM    143  N   PRO A  20      30.519  56.422  12.633  1.00 43.42           N
ATOM    144  CA  PRO A  20      29.208  56.317  13.246  1.00 57.10           C
ATOM    145  C   PRO A  20      28.561  55.026  12.742  1.00 57.34           C
ATOM    146  O   PRO A  20      28.545  54.748  11.545  1.00 55.44           O
ATOM    147  CB  PRO A  20      28.448  57.577  12.839  1.00 53.06           C
ATOM    148  CG  PRO A  20      29.121  57.999  11.539  1.00 54.09           C
ATOM    149  CD  PRO A  20      30.580  57.537  11.721  1.00 62.15           C
ATOM    150  N   ALA A  21      28.080  54.234  13.679  1.00 44.03           N
ATOM    151  CA  ALA A  21      27.260  53.072  13.400  1.00 55.01           C
ATOM    152  C   ALA A  21      26.031  53.528  12.604  1.00 54.01           C
ATOM    153  O   ALA A  21      25.042  53.978  13.163  1.00 52.17           O
ATOM    154  CB  ALA A  21      26.890  52.402  14.734  1.00 50.75           C
ATOM    155  N   MET A  22      26.142  53.480  11.286  1.00 58.63           N
ATOM    156  CA  MET A  22      24.984  53.457  10.422  1.00 62.55           C
ATOM    157  C   MET A  22      24.281  52.145  10.708  1.00 62.87           C
ATOM    158  O   MET A  22      24.623  51.099  10.164  1.00 58.65           O
ATOM    159  CB  MET A  22      25.406  53.587   8.949  1.00 56.94           C
ATOM    160  CG  MET A  22      25.822  55.023   8.582  1.00 53.26           C
ATOM    161  SD  MET A  22      24.435  56.161   8.377  1.00 50.43           S
ATOM    162  CE  MET A  22      25.340  57.668   7.932  1.00 42.22           C
ATOM    163  N   ASP A  23      23.348  52.233  11.614  1.00 49.48           N
ATOM    164  CA  ASP A  23      22.322  51.235  11.870  1.00 56.65           C
ATOM    165  C   ASP A  23      21.418  51.161  10.630  1.00 54.02           C
ATOM    166  O   ASP A  23      20.296  51.653  10.570  1.00 52.24           O
ATOM    167  CB  ASP A  23      21.600  51.597  13.183  1.00 53.34           C
ATOM    168  CG  ASP A  23      20.795  50.452  13.790  1.00 47.56           C
ATOM    169  OD1 ASP A  23      20.975  49.293  13.343  1.00 47.96           O
ATOM    170  OD2 ASP A  23      20.024  50.730  14.743  1.00 47.08           O
ATOM    171  N   LEU A  24      22.007  50.654   9.546  1.00 38.28           N
ATOM    172  CA  LEU A  24      21.291  50.213   8.370  1.00 55.81           C
ATOM    173  C   LEU A  24      20.512  48.980   8.809  1.00 55.31           C
ATOM    174  O   LEU A  24      20.997  47.857   8.729  1.00 55.46           O
ATOM    175  CB  LEU A  24      22.250  49.949   7.200  1.00 52.52           C
ATOM    176  CG  LEU A  24      22.454  51.188   6.300  1.00 51.07           C
ATOM    177  CD1 LEU A  24      23.695  51.015   5.437  1.00 49.51           C
ATOM    178  CD2 LEU A  24      21.253  51.392   5.362  1.00 49.82           C
ATOM    179  N   LEU A  25      19.304  49.261   9.258  1.00 58.22           N
ATOM    180  CA  LEU A  25      18.142  48.383   9.232  1.00 70.32           C
ATOM    181  C   LEU A  25      18.201  47.496   7.986  1.00 70.39           C
ATOM    182  O   LEU A  25      17.625  47.810   6.939  1.00 66.91           O
ATOM    183  CB  LEU A  25      16.883  49.283   9.188  1.00 66.29           C
ATOM    184  CG  LEU A  25      16.584  50.048  10.488  1.00 62.67           C
ATOM    185  CD1 LEU A  25      15.674  51.246  10.209  1.00 57.65           C
ATOM    186  CD2 LEU A  25      15.870  49.140  11.493  1.00 60.27           C
ATOM    187  N   HIS A  26      18.944  46.421   8.086  1.00 58.07           N
ATOM    188  CA  HIS A  26      18.770  45.325   7.162  1.00 62.21           C
ATOM    189  C   HIS A  26      17.436  44.711   7.555  1.00 57.33           C
ATOM    190  O   HIS A  26      17.349  44.103   8.627  1.00 56.62           O
ATOM    191  CB  HIS A  26      19.939  44.330   7.259  1.00 58.61           C
ATOM    192  CG  HIS A  26      20.615  44.129   5.928  1.00 54.79           C
ATOM    193  ND1 HIS A  26      21.473  45.033   5.342  1.00 49.65           N
ATOM    194  CD2 HIS A  26      20.468  43.086   5.072  1.00 48.32           C
ATOM    195  CE1 HIS A  26      21.832  44.533   4.143  1.00 44.37           C
ATOM    196  NE2 HIS A  26      21.247  43.352   3.940  1.00 44.60           N
ATOM    197  N   PRO A  27      16.371  44.923   6.763  1.00 59.87           N
ATOM    198  CA  PRO A  27      15.223  44.079   6.959  1.00 66.55           C
ATOM    199  C   PRO A  27      15.775  42.666   6.815  1.00 66.30           C
ATOM    200  O   PRO A  27      16.303  42.295   5.766  1.00 63.73           O
ATOM    201  CB  PRO A  27      14.212  44.465   5.874  1.00 62.69           C
ATOM    202  CG  PRO A  27      15.083  45.062   4.770  1.00 62.16           C
ATOM    203  CD  PRO A  27      16.277  45.659   5.523  1.00 69.78           C
ATOM    204  N   SER A  28      15.751  41.927   7.914  1.00 54.45           N
ATOM    205  CA  SER A  28      15.962  40.498   7.902  1.00 61.68           C
ATOM    206  C   SER A  28      14.949  39.950   6.909  1.00 60.74           C
ATOM    207  O   SER A  28      13.785  39.755   7.247  1.00 59.40           O
ATOM    208  CB  SER A  28      15.762  39.929   9.305  1.00 56.78           C
ATOM    209  OG  SER A  28      15.948  38.536   9.316  1.00 51.61           O
ATOM    210  N   VAL A  29      15.393  39.834   5.652  1.00 59.71           N
ATOM    211  CA  VAL A  29      14.674  39.106   4.622  1.00 66.78           C
ATOM    212  C   VAL A  29      14.698  37.682   5.136  1.00 66.37           C
ATOM    213  O   VAL A  29      15.639  36.934   4.896  1.00 61.92           O
ATOM    214  CB  VAL A  29      15.307  39.267   3.232  1.00 62.08           C
ATOM    215  CG1 VAL A  29      14.528  38.481   2.178  1.00 54.48           C
ATOM    216  CG2 VAL A  29      15.324  40.735   2.802  1.00 58.49           C
ATOM    217  N   GLY A  30      13.716  37.405   5.989  1.00 65.73           N
ATOM    218  CA  GLY A  30      13.467  36.078   6.473  1.00 67.91           C
ATOM    219  C   GLY A  30      13.398  35.217   5.225  1.00 67.99           C
ATOM    220  O   GLY A  30      12.477  35.375   4.432  1.00 64.85           O
ATOM    221  N   TYR A  31      14.438  34.411   5.023  1.00 57.25           N
ATOM    222  CA  TYR A  31      14.387  33.359   4.030  1.00 62.44           C
ATOM    223  C   TYR A  31      13.008  32.716   4.176  1.00 61.22           C
ATOM    224  O   TYR A  31      12.691  32.281   5.289  1.00 59.25           O
ATOM    225  CB  TYR A  31      15.494  32.328   4.296  1.00 57.60           C
ATOM    226  CG  TYR A  31      16.776  32.603   3.534  1.00 51.80           C
ATOM    227  CD1 TYR A  31      17.021  31.914   2.333  1.00 46.81           C
ATOM    228  CD2 TYR A  31      17.700  33.545   4.015  1.00 48.22           C
ATOM    229  CE1 TYR A  31      18.205  32.160   1.609  1.00 40.37           C
ATOM    230  CE2 TYR A  31      18.889  33.795   3.289  1.00 42.60           C
ATOM    231  CZ  TYR A  31      19.142  33.098   2.089  1.00 44.46           C
ATOM    232  OH  TYR A  31      20.285  33.342   1.391  1.00 41.99           O
ATOM    233  N   PRO A  32      12.174  32.707   3.129  1.00 62.67           N
ATOM    234  CA  PRO A  32      10.917  32.001   3.217  1.00 67.98           C
ATOM    235  C   PRO A  32      11.302  30.570   3.570  1.00 68.09           C
ATOM    236  O   PRO A  32      11.940  29.873   2.785  1.00 65.32           O
ATOM    237  CB  PRO A  32      10.240  32.149   1.851  1.00 63.22           C
ATOM    238  CG  PRO A  32      11.398  32.432   0.901  1.00 61.05           C
ATOM    239  CD  PRO A  32      12.409  33.178   1.767  1.00 67.85           C
ATOM    240  N   ALA A  33      11.034  30.202   4.821  1.00 64.98           N
ATOM    241  CA  ALA A  33      11.264  28.861   5.299  1.00 67.76           C
ATOM    242  C   ALA A  33      10.604  27.950   4.268  1.00 67.26           C
ATOM    243  O   ALA A  33       9.393  28.026   4.079  1.00 62.38           O
ATOM    244  CB  ALA A  33      10.650  28.703   6.694  1.00 61.53           C
ATOM    245  N   THR A  34      11.432  27.216   3.525  1.00 62.42           N
ATOM    246  CA  THR A  34      10.938  26.325   2.480  1.00 66.09           C
ATOM    247  C   THR A  34       9.761  25.576   3.087  1.00 65.74           C
ATOM    248  O   THR A  34       9.936  24.988   4.154  1.00 61.88           O
ATOM    249  CB  THR A  34      12.015  25.334   2.019  1.00 60.42           C
ATOM    250  OG1 THR A  34      12.661  24.750   3.127  1.00 53.03           O
ATOM    251  CG2 THR A  34      13.095  26.015   1.183  1.00 52.76           C
ATOM    252  N   PRO A  35       8.560  25.686   2.500  1.00 63.45           N
ATOM    253  CA  PRO A  35       7.380  25.104   3.114  1.00 67.78           C
ATOM    254  C   PRO A  35       7.717  23.642   3.363  1.00 68.93           C
ATOM    255  O   PRO A  35       7.952  22.880   2.425  1.00 66.12           O
ATOM    256  CB  PRO A  35       6.226  25.319   2.120  1.00 63.27           C
ATOM    257  CG  PRO A  35       6.939  25.597   0.796  1.00 60.31           C
ATOM    258  CD  PRO A  35       8.240  26.260   1.212  1.00 66.03           C
ATOM    259  N   ARG A  36       7.891  23.300   4.636  1.00 57.74           N
ATOM    260  CA  ARG A  36       8.229  21.940   5.041  1.00 61.97           C
ATOM    261  C   ARG A  36       7.170  21.081   4.394  1.00 62.94           C
ATOM    262  O   ARG A  36       6.001  21.239   4.724  1.00 61.89           O
ATOM    263  CB  ARG A  36       8.204  21.777   6.567  1.00 56.27           C
ATOM    264  CG  ARG A  36       9.430  22.407   7.251  1.00 49.74           C
ATOM    265  CD  ARG A  36       9.376  22.134   8.764  1.00 47.14           C
ATOM    266  NE  ARG A  36      10.570  22.647   9.451  1.00 40.88           N
ATOM    267  CZ  ARG A  36      10.811  22.609  10.752  1.00 36.89           C
ATOM    268  NH1 ARG A  36       9.957  22.077  11.589  1.00 36.16           N
ATOM    269  NH2 ARG A  36      11.917  23.104  11.237  1.00 34.76           N
ATOM    270  N   LYS A  37       7.576  20.271   3.431  1.00 61.01           N
ATOM    271  CA  LYS A  37       6.704  19.406   2.648  1.00 66.20           C
ATOM    272  C   LYS A  37       5.738  18.760   3.622  1.00 68.13           C
ATOM    273  O   LYS A  37       6.157  17.941   4.440  1.00 66.04           O
ATOM    274  CB  LYS A  37       7.573  18.398   1.889  1.00 61.23           C
ATOM    275  CG  LYS A  37       6.812  17.566   0.847  1.00 54.23           C
ATOM    276  CD  LYS A  37       7.815  16.734   0.018  1.00 51.01           C
ATOM    277  CE  LYS A  37       7.128  15.984  -1.129  1.00 44.11           C
ATOM    278  NZ  LYS A  37       8.101  15.290  -1.996  1.00 38.82           N
ATOM    279  N   GLN A  38       4.506  19.241   3.619  1.00 68.61           N
ATOM    280  CA  GLN A  38       3.518  18.877   4.617  1.00 70.79           C
ATOM    281  C   GLN A  38       3.395  17.367   4.556  1.00 72.34           C
ATOM    282  O   GLN A  38       3.007  16.817   3.523  1.00 68.79           O
ATOM    283  CB  GLN A  38       2.211  19.627   4.338  1.00 65.06           C
ATOM    284  CG  GLN A  38       1.132  19.438   5.428  1.00 55.82           C
ATOM    285  CD  GLN A  38      -0.114  20.303   5.170  1.00 51.43           C
ATOM    286  OE1 GLN A  38      -0.160  21.081   4.232  1.00 47.04           O
ATOM    287  NE2 GLN A  38      -1.147  20.194   5.972  1.00 42.66           N
ATOM    288  N   ARG A  39       3.844  16.703   5.612  1.00 68.06           N
ATOM    289  CA  ARG A  39       3.764  15.239   5.658  1.00 72.34           C
ATOM    290  C   ARG A  39       2.310  14.881   5.434  1.00 73.92           C
ATOM    291  O   ARG A  39       1.468  15.347   6.183  1.00 72.32           O
ATOM    292  CB  ARG A  39       4.254  14.684   6.997  1.00 67.53           C
ATOM    293  CG  ARG A  39       5.792  14.710   7.111  1.00 57.75           C
ATOM    294  CD  ARG A  39       6.232  14.023   8.412  1.00 57.83           C
ATOM    295  NE  ARG A  39       7.704  13.910   8.499  1.00 49.69           N
ATOM    296  CZ  ARG A  39       8.388  13.256   9.421  1.00 44.86           C
ATOM    297  NH1 ARG A  39       7.793  12.630  10.408  1.00 42.62           N
ATOM    298  NH2 ARG A  39       9.687  13.208   9.371  1.00 39.82           N
ATOM    299  N   ARG A  40       2.039  14.115   4.382  1.00 70.05           N
ATOM    300  CA  ARG A  40       0.683  13.695   4.069  1.00 74.14           C
ATOM    301  C   ARG A  40       0.073  13.099   5.330  1.00 76.15           C
ATOM    302  O   ARG A  40       0.701  12.246   5.966  1.00 74.41           O
ATOM    303  CB  ARG A  40       0.667  12.674   2.916  1.00 69.25           C
ATOM    304  CG  ARG A  40       1.098  13.298   1.570  1.00 61.09           C
ATOM    305  CD  ARG A  40       1.015  12.241   0.456  1.00 62.23           C
ATOM    306  NE  ARG A  40       1.456  12.788  -0.839  1.00 51.60           N
ATOM    307  CZ  ARG A  40       1.598  12.106  -1.972  1.00 48.58           C
ATOM    308  NH1 ARG A  40       1.342  10.826  -2.036  1.00 46.21           N
ATOM    309  NH2 ARG A  40       2.007  12.699  -3.057  1.00 43.13           N
ATOM    310  N   GLU A  41      -1.101  13.590   5.682  1.00 75.84           N
ATOM    311  CA  GLU A  41      -1.798  13.108   6.861  1.00 80.86           C
ATOM    312  C   GLU A  41      -1.969  11.590   6.757  1.00 82.47           C
ATOM    313  O   GLU A  41      -2.375  11.058   5.722  1.00 78.12           O
ATOM    314  CB  GLU A  41      -3.123  13.863   7.003  1.00 74.30           C
ATOM    315  CG  GLU A  41      -3.800  13.580   8.346  1.00 61.48           C
ATOM    316  CD  GLU A  41      -5.097  14.382   8.546  1.00 56.95           C
ATOM    317  OE1 GLU A  41      -5.668  14.264   9.644  1.00 47.22           O
ATOM    318  OE2 GLU A  41      -5.497  15.089   7.591  1.00 46.60           O
ATOM    319  N   ARG A  42      -1.576  10.894   7.807  1.00 85.61           N
ATOM    320  CA  ARG A  42      -1.677   9.441   7.833  1.00 88.98           C
ATOM    321  C   ARG A  42      -3.153   9.071   7.889  1.00 91.21           C
ATOM    322  O   ARG A  42      -3.846   9.474   8.809  1.00 87.93           O
ATOM    323  CB  ARG A  42      -0.915   8.853   9.031  1.00 84.14           C
ATOM    324  CG  ARG A  42       0.602   9.005   8.872  1.00 71.03           C
ATOM    325  CD  ARG A  42       1.319   8.361  10.061  1.00 71.78           C
ATOM    326  NE  ARG A  42       2.782   8.460   9.927  1.00 59.37           N
ATOM    327  CZ  ARG A  42       3.680   8.081  10.828  1.00 55.87           C
ATOM    328  NH1 ARG A  42       3.318   7.575  11.974  1.00 50.57           N
ATOM    329  NH2 ARG A  42       4.945   8.201  10.582  1.00 46.61           N
ATOM    330  N   THR A  43      -3.605   8.283   6.933  1.00 87.60           N
ATOM    331  CA  THR A  43      -4.969   7.780   6.961  1.00 89.94           C
ATOM    332  C   THR A  43      -5.105   6.780   8.107  1.00 91.87           C
ATOM    333  O   THR A  43      -4.442   5.748   8.095  1.00 89.11           O
ATOM    334  CB  THR A  43      -5.378   7.141   5.628  1.00 87.11           C
ATOM    335  OG1 THR A  43      -5.236   8.099   4.602  1.00 76.91           O
ATOM    336  CG2 THR A  43      -6.840   6.708   5.612  1.00 76.82           C
ATOM    337  N   THR A  44      -5.958   7.104   9.076  1.00 95.15           N
ATOM    338  CA  THR A  44      -6.355   6.174  10.123  1.00 95.17           C
ATOM    339  C   THR A  44      -7.572   5.402   9.639  1.00 95.64           C
ATOM    340  O   THR A  44      -8.587   5.998   9.283  1.00 94.01           O
ATOM    341  CB  THR A  44      -6.650   6.904  11.438  1.00 92.90           C
ATOM    342  OG1 THR A  44      -5.520   7.677  11.800  1.00 79.85           O
ATOM    343  CG2 THR A  44      -6.917   5.939  12.584  1.00 77.03           C
ATOM    344  N   PHE A  45      -7.473   4.080   9.599  1.00 96.87           N
ATOM    345  CA  PHE A  45      -8.586   3.211   9.243  1.00 97.29           C
ATOM    346  C   PHE A  45      -9.418   2.917  10.485  1.00 97.43           C
ATOM    347  O   PHE A  45      -8.869   2.618  11.547  1.00 95.99           O
ATOM    348  CB  PHE A  45      -8.066   1.921   8.603  1.00 96.67           C
ATOM    349  CG  PHE A  45      -7.390   2.128   7.265  1.00 96.80           C
ATOM    350  CD1 PHE A  45      -8.134   2.039   6.075  1.00 93.81           C
ATOM    351  CD2 PHE A  45      -6.018   2.425   7.199  1.00 94.20           C
ATOM    352  CE1 PHE A  45      -7.514   2.237   4.834  1.00 93.44           C
ATOM    353  CE2 PHE A  45      -5.396   2.630   5.957  1.00 93.32           C
ATOM    354  CZ  PHE A  45      -6.144   2.536   4.769  1.00 94.49           C
ATOM    355  N   THR A  46     -10.744   2.959  10.344  1.00 97.63           N
ATOM    356  CA  THR A  46     -11.648   2.513  11.403  1.00 97.52           C
ATOM    357  C   THR A  46     -11.663   0.991  11.488  1.00 97.63           C
ATOM    358  O   THR A  46     -11.253   0.287  10.562  1.00 97.23           O
ATOM    359  CB  THR A  46     -13.076   3.043  11.222  1.00 97.13           C
ATOM    360  OG1 THR A  46     -13.682   2.449  10.113  1.00 93.25           O
ATOM    361  CG2 THR A  46     -13.134   4.565  11.051  1.00 91.57           C
ATOM    362  N   ARG A  47     -12.182   0.469  12.594  1.00 97.85           N
ATOM    363  CA  ARG A  47     -12.308  -0.985  12.770  1.00 97.76           C
ATOM    364  C   ARG A  47     -13.119  -1.635  11.650  1.00 97.99           C
ATOM    365  O   ARG A  47     -12.659  -2.604  11.053  1.00 97.75           O
ATOM    366  CB  ARG A  47     -12.915  -1.266  14.151  1.00 97.09           C
ATOM    367  CG  ARG A  47     -13.059  -2.770  14.427  1.00 88.69           C
ATOM    368  CD  ARG A  47     -11.690  -3.447  14.370  1.00 83.12           C
ATOM    369  NE  ARG A  47     -11.807  -4.904  14.394  1.00 75.36           N
ATOM    370  CZ  ARG A  47     -10.884  -5.696  14.849  1.00 69.40           C
ATOM    371  NH1 ARG A  47      -9.812  -5.220  15.402  1.00 62.20           N
ATOM    372  NH2 ARG A  47     -11.000  -6.989  14.737  1.00 62.94           N
ATOM    373  N   SER A  48     -14.273  -1.069  11.332  1.00 97.42           N
ATOM    374  CA  SER A  48     -15.142  -1.587  10.273  1.00 97.55           C
ATOM    375  C   SER A  48     -14.477  -1.569   8.890  1.00 97.77           C
ATOM    376  O   SER A  48     -14.638  -2.508   8.116  1.00 97.28           O
ATOM    377  CB  SER A  48     -16.443  -0.774  10.229  1.00 97.09           C
ATOM    378  OG  SER A  48     -16.169   0.612  10.118  1.00 87.18           O
ATOM    379  N   GLN A  49     -13.686  -0.541   8.593  1.00 97.89           N
ATOM    380  CA  GLN A  49     -12.913  -0.477   7.354  1.00 97.92           C
ATOM    381  C   GLN A  49     -11.841  -1.575   7.306  1.00 97.91           C
ATOM    382  O   GLN A  49     -11.695  -2.242   6.282  1.00 97.66           O
ATOM    383  CB  GLN A  49     -12.262   0.906   7.222  1.00 97.84           C
ATOM    384  CG  GLN A  49     -13.274   2.025   6.900  1.00 96.72           C
ATOM    385  CD  GLN A  49     -12.661   3.424   7.037  1.00 96.49           C
ATOM    386  OE1 GLN A  49     -11.641   3.618   7.680  1.00 93.30           O
ATOM    387  NE2 GLN A  49     -13.266   4.423   6.455  1.00 91.58           N
ATOM    388  N   LEU A  50     -11.130  -1.793   8.411  1.00 97.89           N
ATOM    389  CA  LEU A  50     -10.138  -2.859   8.501  1.00 97.78           C
ATOM    390  C   LEU A  50     -10.770  -4.244   8.339  1.00 97.84           C
ATOM    391  O   LEU A  50     -10.216  -5.046   7.598  1.00 97.60           O
ATOM    392  CB  LEU A  50      -9.373  -2.775   9.833  1.00 97.48           C
ATOM    393  CG  LEU A  50      -8.426  -1.562   9.942  1.00 94.94           C
ATOM    394  CD1 LEU A  50      -7.841  -1.495  11.356  1.00 91.64           C
ATOM    395  CD2 LEU A  50      -7.263  -1.640   8.942  1.00 92.08           C
ATOM    396  N   ASP A  51     -11.917  -4.495   8.939  1.00 97.96           N
ATOM    397  CA  ASP A  51     -12.612  -5.778   8.821  1.00 97.80           C
ATOM    398  C   ASP A  51     -13.001  -6.081   7.359  1.00 97.98           C
ATOM    399  O   ASP A  51     -12.805  -7.198   6.874  1.00 97.72           O
ATOM    400  CB  ASP A  51     -13.848  -5.794   9.736  1.00 97.48           C
ATOM    401  CG  ASP A  51     -13.519  -5.709  11.235  1.00 91.54           C
ATOM    402  OD1 ASP A  51     -12.417  -6.129  11.660  1.00 85.33           O
ATOM    403  OD2 ASP A  51     -14.384  -5.211  12.005  1.00 84.28           O
ATOM    404  N   VAL A  52     -13.472  -5.075   6.622  1.00 97.92           N
ATOM    405  CA  VAL A  52     -13.785  -5.217   5.194  1.00 97.91           C
ATOM    406  C   VAL A  52     -12.526  -5.471   4.357  1.00 98.14           C
ATOM    407  O   VAL A  52     -12.531  -6.335   3.476  1.00 97.68           O
ATOM    408  CB  VAL A  52     -14.556  -3.981   4.681  1.00 97.77           C
ATOM    409  CG1 VAL A  52     -14.768  -4.008   3.165  1.00 96.00           C
ATOM    410  CG2 VAL A  52     -15.945  -3.895   5.321  1.00 95.57           C
ATOM    411  N   LEU A  53     -11.443  -4.751   4.642  1.00 98.18           N
ATOM    412  CA  LEU A  53     -10.171  -4.908   3.925  1.00 98.07           C
ATOM    413  C   LEU A  53      -9.528  -6.278   4.198  1.00 98.07           C
ATOM    414  O   LEU A  53      -9.051  -6.919   3.266  1.00 97.88           O
ATOM    415  CB  LEU A  53      -9.223  -3.767   4.325  1.00 97.97           C
ATOM    416  CG  LEU A  53      -9.596  -2.389   3.741  1.00 97.28           C
ATOM    417  CD1 LEU A  53      -8.776  -1.293   4.441  1.00 95.62           C
ATOM    418  CD2 LEU A  53      -9.306  -2.310   2.242  1.00 95.54           C
ATOM    419  N   GLU A  54      -9.541  -6.742   5.442  1.00 97.99           N
ATOM    420  CA  GLU A  54      -9.031  -8.063   5.824  1.00 97.88           C
ATOM    421  C   GLU A  54      -9.873  -9.193   5.222  1.00 98.01           C
ATOM    422  O   GLU A  54      -9.310 -10.170   4.723  1.00 97.66           O
ATOM    423  CB  GLU A  54      -8.968  -8.197   7.355  1.00 97.49           C
ATOM    424  CG  GLU A  54      -7.854  -7.366   8.023  1.00 91.62           C
ATOM    425  CD  GLU A  54      -6.414  -7.862   7.738  1.00 90.31           C
ATOM    426  OE1 GLU A  54      -5.451  -7.211   8.195  1.00 84.00           O
ATOM    427  OE2 GLU A  54      -6.196  -8.900   7.073  1.00 86.03           O
ATOM    428  N   ALA A  55     -11.199  -9.042   5.191  1.00 98.04           N
ATOM    429  CA  ALA A  55     -12.070 -10.011   4.536  1.00 97.91           C
ATOM    430  C   ALA A  55     -11.763 -10.146   3.037  1.00 97.83           C
ATOM    431  O   ALA A  55     -11.692 -11.258   2.512  1.00 97.00           O
ATOM    432  CB  ALA A  55     -13.531  -9.592   4.772  1.00 97.75           C
ATOM    433  N   LEU A  56     -11.508  -9.022   2.343  1.00 97.85           N
ATOM    434  CA  LEU A  56     -11.082  -9.087   0.948  1.00 97.75           C
ATOM    435  C   LEU A  56      -9.676  -9.677   0.812  1.00 97.81           C
ATOM    436  O   LEU A  56      -9.444 -10.500  -0.073  1.00 97.25           O
ATOM    437  CB  LEU A  56     -11.179  -7.694   0.292  1.00 97.51           C
ATOM    438  CG  LEU A  56     -10.785  -7.700  -1.206  1.00 95.27           C
ATOM    439  CD1 LEU A  56     -11.671  -8.619  -2.056  1.00 90.61           C
ATOM    440  CD2 LEU A  56     -10.883  -6.298  -1.791  1.00 90.73           C
ATOM    441  N   PHE A  57      -8.751  -9.321   1.697  1.00 98.17           N
ATOM    442  CA  PHE A  57      -7.378  -9.839   1.674  1.00 98.05           C
ATOM    443  C   PHE A  57      -7.319 -11.356   1.903  1.00 97.87           C
ATOM    444  O   PHE A  57      -6.499 -12.035   1.281  1.00 97.21           O
ATOM    445  CB  PHE A  57      -6.539  -9.105   2.712  1.00 98.02           C
ATOM    446  CG  PHE A  57      -5.062  -9.446   2.642  1.00 98.20           C
ATOM    447  CD1 PHE A  57      -4.517 -10.447   3.465  1.00 96.76           C
ATOM    448  CD2 PHE A  57      -4.233  -8.782   1.722  1.00 96.98           C
ATOM    449  CE1 PHE A  57      -3.154 -10.784   3.369  1.00 96.80           C
ATOM    450  CE2 PHE A  57      -2.872  -9.120   1.628  1.00 96.67           C
ATOM    451  CZ  PHE A  57      -2.330 -10.116   2.450  1.00 97.20           C
ATOM    452  N   ALA A  58      -8.208 -11.892   2.739  1.00 98.17           N
ATOM    453  CA  ALA A  58      -8.344 -13.332   2.929  1.00 97.91           C
ATOM    454  C   ALA A  58      -8.814 -14.048   1.650  1.00 97.50           C
ATOM    455  O   ALA A  58      -8.382 -15.168   1.379  1.00 96.30           O
ATOM    456  CB  ALA A  58      -9.314 -13.571   4.093  1.00 97.61           C
ATOM    457  N   LYS A  59      -9.660 -13.396   0.841  1.00 97.90           N
ATOM    458  CA  LYS A  59     -10.137 -13.929  -0.433  1.00 97.56           C
ATOM    459  C   LYS A  59      -9.094 -13.785  -1.544  1.00 97.36           C
ATOM    460  O   LYS A  59      -8.863 -14.725  -2.305  1.00 95.94           O
ATOM    461  CB  LYS A  59     -11.460 -13.245  -0.799  1.00 97.05           C
ATOM    462  CG  LYS A  59     -12.116 -13.853  -2.054  1.00 91.01           C
ATOM    463  CD  LYS A  59     -13.464 -13.182  -2.358  1.00 86.54           C
ATOM    464  CE  LYS A  59     -14.077 -13.795  -3.625  1.00 78.00           C
ATOM    465  NZ  LYS A  59     -15.374 -13.170  -3.985  1.00 72.58           N
ATOM    466  N   THR A  60      -8.481 -12.612  -1.656  1.00 97.51           N
ATOM    467  CA  THR A  60      -7.455 -12.339  -2.666  1.00 97.42           C
ATOM    468  C   THR A  60      -6.418 -11.349  -2.139  1.00 97.40           C
ATOM    469  O   THR A  60      -6.739 -10.286  -1.630  1.00 96.32           O
ATOM    470  CB  THR A  60      -8.064 -11.854  -3.994  1.00 96.78           C
ATOM    471  OG1 THR A  60      -7.012 -11.581  -4.898  1.00 90.86           O
ATOM    472  CG2 THR A  60      -8.932 -10.602  -3.901  1.00 89.18           C
ATOM    473  N   ARG A  61      -5.137 -11.688  -2.301  1.00 97.61           N
ATOM    474  CA  ARG A  61      -4.019 -10.792  -1.950  1.00 97.58           C
ATOM    475  C   ARG A  61      -3.760  -9.716  -3.002  1.00 97.81           C
ATOM    476  O   ARG A  61      -3.117  -8.709  -2.705  1.00 96.84           O
ATOM    477  CB  ARG A  61      -2.756 -11.621  -1.694  1.00 96.42           C
ATOM    478  CG  ARG A  61      -2.925 -12.603  -0.528  1.00 92.99           C
ATOM    479  CD  ARG A  61      -1.613 -13.346  -0.281  1.00 87.81           C
ATOM    480  NE  ARG A  61      -1.773 -14.385   0.744  1.00 79.46           N
ATOM    481  CZ  ARG A  61      -0.840 -15.229   1.139  1.00 74.65           C
ATOM    482  NH1 ARG A  61       0.381 -15.194   0.662  1.00 69.68           N
ATOM    483  NH2 ARG A  61      -1.117 -16.147   2.023  1.00 69.21           N
ATOM    484  N   TYR A  62      -4.246  -9.938  -4.214  1.00 98.01           N
ATOM    485  CA  TYR A  62      -4.044  -9.088  -5.379  1.00 98.15           C
ATOM    486  C   TYR A  62      -5.399  -8.745  -6.026  1.00 98.09           C
ATOM    487  O   TYR A  62      -5.730  -9.310  -7.068  1.00 96.83           O
ATOM    488  CB  TYR A  62      -3.085  -9.787  -6.361  1.00 97.65           C
ATOM    489  CG  TYR A  62      -1.704 -10.048  -5.792  1.00 97.37           C
ATOM    490  CD1 TYR A  62      -0.706  -9.061  -5.864  1.00 95.14           C
ATOM    491  CD2 TYR A  62      -1.413 -11.289  -5.195  1.00 95.01           C
ATOM    492  CE1 TYR A  62       0.574  -9.309  -5.352  1.00 94.61           C
ATOM    493  CE2 TYR A  62      -0.134 -11.543  -4.676  1.00 94.62           C
ATOM    494  CZ  TYR A  62       0.866 -10.549  -4.757  1.00 95.10           C
ATOM    495  OH  TYR A  62       2.117 -10.791  -4.255  1.00 93.78           O
ATOM    496  N   PRO A  63      -6.198  -7.859  -5.410  1.00 97.94           N
ATOM    497  CA  PRO A  63      -7.447  -7.424  -6.010  1.00 97.84           C
ATOM    498  C   PRO A  63      -7.168  -6.595  -7.269  1.00 97.60           C
ATOM    499  O   PRO A  63      -6.232  -5.788  -7.303  1.00 96.51           O
ATOM    500  CB  PRO A  63      -8.150  -6.606  -4.929  1.00 97.33           C
ATOM    501  CG  PRO A  63      -6.996  -6.032  -4.117  1.00 96.54           C
ATOM    502  CD  PRO A  63      -5.956  -7.151  -4.165  1.00 97.73           C
ATOM    503  N   ASP A  64      -8.000  -6.782  -8.285  1.00 97.54           N
ATOM    504  CA  ASP A  64      -7.976  -5.962  -9.484  1.00 97.51           C
ATOM    505  C   ASP A  64      -8.494  -4.542  -9.214  1.00 97.97           C
ATOM    506  O   ASP A  64      -8.827  -4.171  -8.082  1.00 97.51           O
ATOM    507  CB  ASP A  64      -8.734  -6.690 -10.627  1.00 96.31           C
ATOM    508  CG  ASP A  64     -10.250  -6.790 -10.422  1.00 91.58           C
ATOM    509  OD1 ASP A  64     -10.765  -6.231  -9.432  1.00 86.81           O
ATOM    510  OD2 ASP A  64     -10.908  -7.413 -11.285  1.00 85.26           O
ATOM    511  N   ILE A  65      -8.503  -3.705 -10.257  1.00 97.81           N
ATOM    512  CA  ILE A  65      -8.953  -2.322 -10.122  1.00 97.93           C
ATOM    513  C   ILE A  65     -10.435  -2.260  -9.717  1.00 98.11           C
ATOM    514  O   ILE A  65     -10.764  -1.478  -8.830  1.00 97.79           O
ATOM    515  CB  ILE A  65      -8.645  -1.519 -11.404  1.00 97.28           C
ATOM    516  CG1 ILE A  65      -8.984  -0.021 -11.269  1.00 93.46           C
ATOM    517  CG2 ILE A  65      -9.354  -2.092 -12.665  1.00 91.56           C
ATOM    518  CD1 ILE A  65      -8.215   0.708 -10.169  1.00 84.61           C
ATOM    519  N   PHE A  66     -11.283  -3.122 -10.274  1.00 97.50           N
ATOM    520  CA  PHE A  66     -12.726  -3.113 -10.012  1.00 97.52           C
ATOM    521  C   PHE A  66     -13.026  -3.501  -8.562  1.00 97.58           C
ATOM    522  O   PHE A  66     -13.764  -2.800  -7.873  1.00 96.91           O
ATOM    523  CB  PHE A  66     -13.424  -4.066 -10.989  1.00 97.09           C
ATOM    524  CG  PHE A  66     -13.207  -3.709 -12.444  1.00 94.59           C
ATOM    525  CD1 PHE A  66     -13.824  -2.566 -12.985  1.00 90.31           C
ATOM    526  CD2 PHE A  66     -12.381  -4.495 -13.262  1.00 89.82           C
ATOM    527  CE1 PHE A  66     -13.621  -2.215 -14.323  1.00 88.55           C
ATOM    528  CE2 PHE A  66     -12.171  -4.147 -14.611  1.00 88.80           C
ATOM    529  CZ  PHE A  66     -12.798  -3.004 -15.138  1.00 89.59           C
ATOM    530  N   MET A  67     -12.385  -4.543  -8.039  1.00 97.71           N
ATOM    531  CA  MET A  67     -12.516  -4.928  -6.630  1.00 97.78           C
ATOM    532  C   MET A  67     -12.018  -3.837  -5.688  1.00 97.94           C
ATOM    533  O   MET A  67     -12.602  -3.625  -4.623  1.00 97.48           O
ATOM    534  CB  MET A  67     -11.720  -6.212  -6.365  1.00 97.38           C
ATOM    535  CG  MET A  67     -12.357  -7.450  -6.982  1.00 93.49           C
ATOM    536  SD  MET A  67     -11.459  -8.982  -6.566  1.00 90.23           S
ATOM    537  CE  MET A  67     -12.405 -10.133  -7.601  1.00 77.94           C
ATOM    538  N   ARG A  68     -10.931  -3.144  -6.043  1.00 97.89           N
ATOM    539  CA  ARG A  68     -10.415  -2.051  -5.220  1.00 97.93           C
ATOM    540  C   ARG A  68     -11.344  -0.835  -5.224  1.00 97.85           C
ATOM    541  O   ARG A  68     -11.529  -0.246  -4.162  1.00 97.66           O
ATOM    542  CB  ARG A  68      -9.010  -1.633  -5.660  1.00 97.82           C
ATOM    543  CG  ARG A  68      -7.955  -2.696  -5.353  1.00 96.57           C
ATOM    544  CD  ARG A  68      -6.514  -2.165  -5.450  1.00 95.98           C
ATOM    545  NE  ARG A  68      -6.266  -1.400  -6.674  1.00 93.94           N
ATOM    546  CZ  ARG A  68      -5.876  -1.839  -7.850  1.00 94.75           C
ATOM    547  NH1 ARG A  68      -5.619  -3.091  -8.084  1.00 88.55           N
ATOM    548  NH2 ARG A  68      -5.717  -0.985  -8.824  1.00 90.53           N
ATOM    549  N   GLU A  69     -11.931  -0.502  -6.361  1.00 98.17           N
ATOM    550  CA  GLU A  69     -12.926   0.568  -6.467  1.00 98.19           C
ATOM    551  C   GLU A  69     -14.212   0.232  -5.701  1.00 98.07           C
ATOM    552  O   GLU A  69     -14.696   1.052  -4.922  1.00 97.62           O
ATOM    553  CB  GLU A  69     -13.238   0.845  -7.945  1.00 97.83           C
ATOM    554  CG  GLU A  69     -12.089   1.599  -8.630  1.00 93.23           C
ATOM    555  CD  GLU A  69     -12.299   1.809 -10.138  1.00 89.69           C
ATOM    556  OE1 GLU A  69     -11.460   2.531 -10.725  1.00 82.70           O
ATOM    557  OE2 GLU A  69     -13.262   1.251 -10.706  1.00 83.53           O
ATOM    558  N   GLU A  70     -14.707  -0.992  -5.836  1.00 97.91           N
ATOM    559  CA  GLU A  70     -15.884  -1.448  -5.101  1.00 97.71           C
ATOM    560  C   GLU A  70     -15.674  -1.350  -3.581  1.00 97.83           C
ATOM    561  O   GLU A  70     -16.501  -0.802  -2.848  1.00 97.29           O
ATOM    562  CB  GLU A  70     -16.219  -2.898  -5.511  1.00 97.22           C
ATOM    563  CG  GLU A  70     -17.537  -3.365  -4.891  1.00 88.23           C
ATOM    564  CD  GLU A  70     -17.858  -4.850  -5.151  1.00 82.77           C
ATOM    565  OE1 GLU A  70     -18.895  -5.307  -4.613  1.00 74.41           O
ATOM    566  OE2 GLU A  70     -17.071  -5.552  -5.819  1.00 76.64           O
ATOM    567  N   VAL A  71     -14.533  -1.829  -3.096  1.00 98.09           N
ATOM    568  CA  VAL A  71     -14.195  -1.726  -1.673  1.00 97.97           C
ATOM    569  C   VAL A  71     -13.978  -0.276  -1.260  1.00 98.10           C
ATOM    570  O   VAL A  71     -14.446   0.111  -0.188  1.00 97.70           O
ATOM    571  CB  VAL A  71     -12.985  -2.596  -1.323  1.00 97.13           C
ATOM    572  CG1 VAL A  71     -12.428  -2.329   0.079  1.00 92.05           C
ATOM    573  CG2 VAL A  71     -13.428  -4.057  -1.364  1.00 91.95           C
ATOM    574  N   ALA A  72     -13.324   0.534  -2.082  1.00 98.31           N
ATOM    575  CA  ALA A  72     -13.109   1.945  -1.811  1.00 98.37           C
ATOM    576  C   ALA A  72     -14.433   2.692  -1.606  1.00 98.23           C
ATOM    577  O   ALA A  72     -14.567   3.436  -0.628  1.00 97.75           O
ATOM    578  CB  ALA A  72     -12.290   2.550  -2.961  1.00 98.14           C
ATOM    579  N   LEU A  73     -15.419   2.426  -2.459  1.00 98.11           N
ATOM    580  CA  LEU A  73     -16.777   2.951  -2.319  1.00 98.19           C
ATOM    581  C   LEU A  73     -17.449   2.449  -1.039  1.00 98.09           C
ATOM    582  O   LEU A  73     -18.016   3.237  -0.290  1.00 97.20           O
ATOM    583  CB  LEU A  73     -17.601   2.555  -3.555  1.00 97.82           C
ATOM    584  CG  LEU A  73     -17.187   3.271  -4.862  1.00 93.76           C
ATOM    585  CD1 LEU A  73     -17.950   2.654  -6.036  1.00 87.93           C
ATOM    586  CD2 LEU A  73     -17.479   4.766  -4.816  1.00 88.52           C
ATOM    587  N   LYS A  74     -17.328   1.156  -0.748  1.00 97.86           N
ATOM    588  CA  LYS A  74     -17.948   0.541   0.432  1.00 97.70           C
ATOM    589  C   LYS A  74     -17.425   1.113   1.753  1.00 97.74           C
ATOM    590  O   LYS A  74     -18.190   1.256   2.704  1.00 96.93           O
ATOM    591  CB  LYS A  74     -17.752  -0.975   0.352  1.00 97.13           C
ATOM    592  CG  LYS A  74     -18.479  -1.719   1.475  1.00 88.61           C
ATOM    593  CD  LYS A  74     -18.360  -3.230   1.275  1.00 85.97           C
ATOM    594  CE  LYS A  74     -19.111  -3.969   2.384  1.00 77.53           C
ATOM    595  NZ  LYS A  74     -19.096  -5.435   2.171  1.00 72.94           N
ATOM    596  N   ILE A  75     -16.129   1.424   1.829  1.00 97.98           N
ATOM    597  CA  ILE A  75     -15.495   1.961   3.047  1.00 97.70           C
ATOM    598  C   ILE A  75     -15.329   3.481   3.025  1.00 97.66           C
ATOM    599  O   ILE A  75     -14.763   4.039   3.967  1.00 96.57           O
ATOM    600  CB  ILE A  75     -14.182   1.222   3.379  1.00 97.15           C
ATOM    601  CG1 ILE A  75     -13.050   1.587   2.390  1.00 94.35           C
ATOM    602  CG2 ILE A  75     -14.430  -0.289   3.488  1.00 91.15           C
ATOM    603  CD1 ILE A  75     -11.726   0.862   2.652  1.00 93.00           C
ATOM    604  N   ASN A  76     -15.814   4.135   1.973  1.00 97.87           N
ATOM    605  CA  ASN A  76     -15.734   5.573   1.766  1.00 97.78           C
ATOM    606  C   ASN A  76     -14.294   6.121   1.860  1.00 97.58           C
ATOM    607  O   ASN A  76     -13.999   7.058   2.606  1.00 96.07           O
ATOM    608  CB  ASN A  76     -16.753   6.281   2.673  1.00 97.33           C
ATOM    609  CG  ASN A  76     -16.959   7.725   2.271  1.00 92.23           C
ATOM    610  OD1 ASN A  76     -16.871   8.103   1.118  1.00 81.25           O
ATOM    611  ND2 ASN A  76     -17.245   8.589   3.212  1.00 79.09           N
ATOM    612  N   LEU A  77     -13.381   5.497   1.130  1.00 97.28           N
ATOM    613  CA  LEU A  77     -11.991   5.926   1.011  1.00 97.01           C
ATOM    614  C   LEU A  77     -11.571   6.005  -0.461  1.00 97.24           C
ATOM    615  O   LEU A  77     -12.127   5.299  -1.288  1.00 96.32           O
ATOM    616  CB  LEU A  77     -11.070   4.969   1.784  1.00 95.99           C
ATOM    617  CG  LEU A  77     -11.135   5.102   3.320  1.00 92.60           C
ATOM    618  CD1 LEU A  77     -10.189   4.073   3.941  1.00 88.25           C
ATOM    619  CD2 LEU A  77     -10.702   6.477   3.820  1.00 88.82           C
ATOM    620  N   PRO A  78     -10.561   6.813  -0.802  1.00 97.09           N
ATOM    621  CA  PRO A  78      -9.997   6.791  -2.141  1.00 96.92           C
ATOM    622  C   PRO A  78      -9.383   5.425  -2.472  1.00 97.22           C
ATOM    623  O   PRO A  78      -8.692   4.841  -1.637  1.00 96.83           O
ATOM    624  CB  PRO A  78      -8.945   7.907  -2.159  1.00 95.65           C
ATOM    625  CG  PRO A  78      -9.337   8.813  -0.989  1.00 92.96           C
ATOM    626  CD  PRO A  78      -9.948   7.839   0.010  1.00 95.81           C
ATOM    627  N   GLU A  79      -9.530   4.971  -3.720  1.00 97.27           N
ATOM    628  CA  GLU A  79      -8.929   3.715  -4.224  1.00 97.68           C
ATOM    629  C   GLU A  79      -7.412   3.668  -3.961  1.00 97.79           C
ATOM    630  O   GLU A  79      -6.892   2.652  -3.497  1.00 97.52           O
ATOM    631  CB  GLU A  79      -9.252   3.576  -5.721  1.00 97.63           C
ATOM    632  CG  GLU A  79      -8.736   2.275  -6.383  1.00 95.17           C
ATOM    633  CD  GLU A  79      -7.226   2.270  -6.723  1.00 92.60           C
ATOM    634  OE1 GLU A  79      -6.646   1.163  -6.827  1.00 87.88           O
ATOM    635  OE2 GLU A  79      -6.612   3.349  -6.831  1.00 89.26           O
ATOM    636  N   SER A  80      -6.730   4.795  -4.111  1.00 97.38           N
ATOM    637  CA  SER A  80      -5.293   4.892  -3.828  1.00 97.03           C
ATOM    638  C   SER A  80      -4.927   4.496  -2.389  1.00 96.93           C
ATOM    639  O   SER A  80      -3.844   3.951  -2.157  1.00 96.11           O
ATOM    640  CB  SER A  80      -4.822   6.325  -4.111  1.00 96.23           C
ATOM    641  OG  SER A  80      -5.468   7.271  -3.277  1.00 90.03           O
ATOM    642  N   ARG A  81      -5.814   4.723  -1.406  1.00 97.54           N
ATOM    643  CA  ARG A  81      -5.611   4.302  -0.014  1.00 97.52           C
ATOM    644  C   ARG A  81      -5.792   2.800   0.148  1.00 97.80           C
ATOM    645  O   ARG A  81      -4.997   2.174   0.843  1.00 97.34           O
ATOM    646  CB  ARG A  81      -6.545   5.060   0.939  1.00 96.97           C
ATOM    647  CG  ARG A  81      -6.358   6.596   0.918  1.00 93.58           C
ATOM    648  CD  ARG A  81      -4.949   7.007   1.353  1.00 88.10           C
ATOM    649  NE  ARG A  81      -4.825   8.459   1.435  1.00 81.68           N
ATOM    650  CZ  ARG A  81      -3.797   9.125   1.944  1.00 77.95           C
ATOM    651  NH1 ARG A  81      -2.733   8.509   2.387  1.00 70.04           N
ATOM    652  NH2 ARG A  81      -3.817  10.432   2.009  1.00 71.52           N
ATOM    653  N   VAL A  82      -6.769   2.233  -0.542  1.00 97.37           N
ATOM    654  CA  VAL A  82      -6.979   0.782  -0.599  1.00 97.80           C
ATOM    655  C   VAL A  82      -5.759   0.103  -1.225  1.00 97.94           C
ATOM    656  O   VAL A  82      -5.194  -0.814  -0.632  1.00 97.69           O
ATOM    657  CB  VAL A  82      -8.266   0.441  -1.375  1.00 97.81           C
ATOM    658  CG1 VAL A  82      -8.500  -1.065  -1.471  1.00 96.76           C
ATOM    659  CG2 VAL A  82      -9.495   1.077  -0.700  1.00 96.56           C
ATOM    660  N   GLN A  83      -5.263   0.625  -2.351  1.00 98.00           N
ATOM    661  CA  GLN A  83      -4.077   0.098  -3.027  1.00 98.05           C
ATOM    662  C   GLN A  83      -2.840   0.098  -2.112  1.00 97.97           C
ATOM    663  O   GLN A  83      -2.131  -0.908  -2.003  1.00 97.45           O
ATOM    664  CB  GLN A  83      -3.829   0.926  -4.292  1.00 97.80           C
ATOM    665  CG  GLN A  83      -2.758   0.286  -5.179  1.00 95.62           C
ATOM    666  CD  GLN A  83      -2.388   1.158  -6.373  1.00 92.57           C
ATOM    667  OE1 GLN A  83      -2.492   2.365  -6.357  1.00 87.22           O
ATOM    668  NE2 GLN A  83      -1.878   0.581  -7.443  1.00 84.12           N
ATOM    669  N   VAL A  84      -2.594   1.214  -1.421  1.00 97.77           N
ATOM    670  CA  VAL A  84      -1.484   1.326  -0.462  1.00 97.46           C
ATOM    671  C   VAL A  84      -1.669   0.366   0.715  1.00 97.70           C
ATOM    672  O   VAL A  84      -0.702  -0.274   1.132  1.00 97.42           O
ATOM    673  CB  VAL A  84      -1.334   2.779   0.037  1.00 96.68           C
ATOM    674  CG1 VAL A  84      -0.347   2.900   1.207  1.00 94.27           C
ATOM    675  CG2 VAL A  84      -0.797   3.672  -1.089  1.00 94.45           C
ATOM    676  N   TRP A  85      -2.897   0.220   1.223  1.00 97.55           N
ATOM    677  CA  TRP A  85      -3.186  -0.729   2.297  1.00 97.81           C
ATOM    678  C   TRP A  85      -2.846  -2.159   1.880  1.00 97.97           C
ATOM    679  O   TRP A  85      -2.112  -2.833   2.601  1.00 97.93           O
ATOM    680  CB  TRP A  85      -4.641  -0.588   2.738  1.00 98.10           C
ATOM    681  CG  TRP A  85      -4.998  -1.454   3.906  1.00 98.17           C
ATOM    682  CD1 TRP A  85      -4.988  -1.079   5.212  1.00 97.50           C
ATOM    683  CD2 TRP A  85      -5.385  -2.866   3.911  1.00 98.15           C
ATOM    684  NE1 TRP A  85      -5.330  -2.143   6.016  1.00 97.60           N
ATOM    685  CE2 TRP A  85      -5.569  -3.272   5.261  1.00 97.97           C
ATOM    686  CE3 TRP A  85      -5.581  -3.826   2.900  1.00 97.80           C
ATOM    687  CZ2 TRP A  85      -5.916  -4.587   5.609  1.00 97.65           C
ATOM    688  CZ3 TRP A  85      -5.933  -5.154   3.245  1.00 97.31           C
ATOM    689  CH2 TRP A  85      -6.090  -5.529   4.581  1.00 97.21           C
ATOM    690  N   PHE A  86      -3.281  -2.609   0.693  1.00 98.14           N
ATOM    691  CA  PHE A  86      -2.957  -3.933   0.176  1.00 98.10           C
ATOM    692  C   PHE A  86      -1.452  -4.149  -0.008  1.00 97.91           C
ATOM    693  O   PHE A  86      -0.918  -5.192   0.377  1.00 97.41           O
ATOM    694  CB  PHE A  86      -3.698  -4.182  -1.147  1.00 98.10           C
ATOM    695  CG  PHE A  86      -5.060  -4.792  -0.933  1.00 98.22           C
ATOM    696  CD1 PHE A  86      -5.187  -6.187  -0.833  1.00 96.89           C
ATOM    697  CD2 PHE A  86      -6.193  -3.981  -0.800  1.00 97.16           C
ATOM    698  CE1 PHE A  86      -6.435  -6.765  -0.559  1.00 97.09           C
ATOM    699  CE2 PHE A  86      -7.441  -4.553  -0.524  1.00 96.82           C
ATOM    700  CZ  PHE A  86      -7.563  -5.953  -0.402  1.00 97.48           C
ATOM    701  N   LYS A  87      -0.734  -3.143  -0.532  1.00 98.07           N
ATOM    702  CA  LYS A  87       0.731  -3.196  -0.653  1.00 97.87           C
ATOM    703  C   LYS A  87       1.397  -3.422   0.704  1.00 97.71           C
ATOM    704  O   LYS A  87       2.215  -4.333   0.841  1.00 97.28           O
ATOM    705  CB  LYS A  87       1.222  -1.904  -1.327  1.00 97.32           C
ATOM    706  CG  LYS A  87       2.748  -1.890  -1.532  1.00 89.93           C
ATOM    707  CD  LYS A  87       3.216  -0.595  -2.206  1.00 85.60           C
ATOM    708  CE  LYS A  87       4.742  -0.571  -2.337  1.00 76.60           C
ATOM    709  NZ  LYS A  87       5.241   0.661  -3.003  1.00 70.97           N
ATOM    710  N   ASN A  88       0.999  -2.658   1.711  1.00 97.69           N
ATOM    711  CA  ASN A  88       1.541  -2.763   3.060  1.00 97.50           C
ATOM    712  C   ASN A  88       1.154  -4.084   3.734  1.00 97.54           C
ATOM    713  O   ASN A  88       1.985  -4.715   4.393  1.00 96.89           O
ATOM    714  CB  ASN A  88       1.057  -1.548   3.876  1.00 97.06           C
ATOM    715  CG  ASN A  88       1.690  -0.244   3.430  1.00 93.50           C
ATOM    716  OD1 ASN A  88       2.674  -0.192   2.717  1.00 85.73           O
ATOM    717  ND2 ASN A  88       1.158   0.879   3.863  1.00 84.38           N
ATOM    718  N   ARG A  89      -0.089  -4.542   3.535  1.00 97.92           N
ATOM    719  CA  ARG A  89      -0.572  -5.799   4.117  1.00 97.95           C
ATOM    720  C   ARG A  89       0.169  -7.013   3.565  1.00 97.89           C
ATOM    721  O   ARG A  89       0.549  -7.883   4.340  1.00 97.30           O
ATOM    722  CB  ARG A  89      -2.095  -5.904   3.919  1.00 97.81           C
ATOM    723  CG  ARG A  89      -2.727  -7.078   4.682  1.00 95.88           C
ATOM    724  CD  ARG A  89      -2.543  -6.942   6.195  1.00 93.41           C
ATOM    725  NE  ARG A  89      -3.197  -8.052   6.897  1.00 91.67           N
ATOM    726  CZ  ARG A  89      -2.641  -9.140   7.380  1.00 91.83           C
ATOM    727  NH1 ARG A  89      -1.359  -9.384   7.294  1.00 85.37           N
ATOM    728  NH2 ARG A  89      -3.394 -10.008   7.982  1.00 88.32           N
ATOM    729  N   ARG A  90       0.450  -7.027   2.246  1.00 97.98           N
ATOM    730  CA  ARG A  90       1.293  -8.060   1.621  1.00 97.85           C
ATOM    731  C   ARG A  90       2.728  -8.031   2.155  1.00 97.64           C
ATOM    732  O   ARG A  90       3.277  -9.086   2.457  1.00 97.20           O
ATOM    733  CB  ARG A  90       1.301  -7.901   0.092  1.00 97.55           C
ATOM    734  CG  ARG A  90      -0.039  -8.290  -0.553  1.00 96.50           C
ATOM    735  CD  ARG A  90       0.075  -8.373  -2.078  1.00 95.54           C
ATOM    736  NE  ARG A  90       0.542  -7.126  -2.710  1.00 93.75           N
ATOM    737  CZ  ARG A  90      -0.214  -6.168  -3.224  1.00 95.00           C
ATOM    738  NH1 ARG A  90      -1.507  -6.200  -3.163  1.00 89.74           N
ATOM    739  NH2 ARG A  90       0.339  -5.171  -3.847  1.00 91.67           N
ATOM    740  N   ALA A  91       3.311  -6.838   2.315  1.00 98.05           N
ATOM    741  CA  ALA A  91       4.646  -6.711   2.884  1.00 97.83           C
ATOM    742  C   ALA A  91       4.716  -7.266   4.320  1.00 97.74           C
ATOM    743  O   ALA A  91       5.603  -8.065   4.621  1.00 96.87           O
ATOM    744  CB  ALA A  91       5.082  -5.241   2.814  1.00 97.62           C
ATOM    745  N   LYS A  92       3.722  -6.931   5.156  1.00 97.48           N
ATOM    746  CA  LYS A  92       3.617  -7.480   6.514  1.00 97.08           C
ATOM    747  C   LYS A  92       3.453  -9.000   6.504  1.00 97.06           C
ATOM    748  O   LYS A  92       4.131  -9.692   7.263  1.00 96.69           O
ATOM    749  CB  LYS A  92       2.478  -6.779   7.282  1.00 96.57           C
ATOM    750  CG  LYS A  92       2.398  -7.273   8.745  1.00 89.92           C
ATOM    751  CD  LYS A  92       1.455  -6.457   9.642  1.00 85.41           C
ATOM    752  CE  LYS A  92       1.418  -7.060  11.047  1.00 78.81           C
ATOM    753  NZ  LYS A  92       0.619  -6.293  12.039  1.00 72.03           N
ATOM    754  N   CYS A  93       2.614  -9.532   5.624  1.00 97.11           N
ATOM    755  CA  CYS A  93       2.430 -10.978   5.483  1.00 96.64           C
ATOM    756  C   CYS A  93       3.744 -11.682   5.120  1.00 96.88           C
ATOM    757  O   CYS A  93       4.114 -12.652   5.770  1.00 95.13           O
ATOM    758  CB  CYS A  93       1.321 -11.235   4.446  1.00 95.54           C
ATOM    759  SG  CYS A  93       0.915 -13.002   4.361  1.00 82.84           S
ATOM    760  N   ARG A  94       4.516 -11.154   4.173  1.00 96.83           N
ATOM    761  CA  ARG A  94       5.845 -11.688   3.818  1.00 96.47           C
ATOM    762  C   ARG A  94       6.814 -11.649   4.995  1.00 96.79           C
ATOM    763  O   ARG A  94       7.522 -12.619   5.230  1.00 95.98           O
ATOM    764  CB  ARG A  94       6.437 -10.935   2.623  1.00 95.80           C
ATOM    765  CG  ARG A  94       5.711 -11.242   1.300  1.00 90.91           C
ATOM    766  CD  ARG A  94       6.464 -10.670   0.100  1.00 87.13           C
ATOM    767  NE  ARG A  94       6.521  -9.205   0.100  1.00 76.48           N
ATOM    768  CZ  ARG A  94       5.937  -8.413  -0.796  1.00 72.99           C
ATOM    769  NH1 ARG A  94       5.091  -8.852  -1.684  1.00 66.00           N
ATOM    770  NH2 ARG A  94       6.222  -7.140  -0.863  1.00 64.75           N
ATOM    771  N   GLN A  95       6.820 -10.544   5.742  1.00 95.91           N
ATOM    772  CA  GLN A  95       7.669 -10.410   6.923  1.00 95.56           C
ATOM    773  C   GLN A  95       7.304 -11.438   8.005  1.00 95.72           C
ATOM    774  O   GLN A  95       8.197 -12.074   8.573  1.00 94.41           O
ATOM    775  CB  GLN A  95       7.564  -8.979   7.449  1.00 94.95           C
ATOM    776  CG  GLN A  95       8.550  -8.706   8.604  1.00 80.40           C
ATOM    777  CD  GLN A  95       8.455  -7.279   9.143  1.00 75.96           C
ATOM    778  OE1 GLN A  95       7.640  -6.478   8.738  1.00 67.94           O
ATOM    779  NE2 GLN A  95       9.291  -6.926  10.094  1.00 66.20           N
ATOM    780  N   GLN A  96       6.020 -11.664   8.246  1.00 95.33           N
ATOM    781  CA  GLN A  96       5.543 -12.669   9.196  1.00 93.92           C
ATOM    782  C   GLN A  96       5.899 -14.101   8.757  1.00 93.72           C
ATOM    783  O   GLN A  96       6.305 -14.909   9.589  1.00 91.97           O
ATOM    784  CB  GLN A  96       4.027 -12.536   9.375  1.00 93.29           C
ATOM    785  CG  GLN A  96       3.649 -11.300  10.215  1.00 82.82           C
ATOM    786  CD  GLN A  96       2.141 -11.075  10.287  1.00 78.13           C
ATOM    787  OE1 GLN A  96       1.380 -11.433   9.407  1.00 69.90           O
ATOM    788  NE2 GLN A  96       1.650 -10.456  11.341  1.00 67.14           N
ATOM    789  N   GLN A  97       5.814 -14.397   7.472  1.00 95.42           N
ATOM    790  CA  GLN A  97       6.238 -15.695   6.941  1.00 94.10           C
ATOM    791  C   GLN A  97       7.750 -15.920   7.092  1.00 93.61           C
ATOM    792  O   GLN A  97       8.194 -17.027   7.397  1.00 91.73           O
ATOM    793  CB  GLN A  97       5.818 -15.801   5.466  1.00 92.96           C
ATOM    794  CG  GLN A  97       4.280 -15.886   5.271  1.00 81.47           C
ATOM    795  CD  GLN A  97       3.670 -17.149   5.862  1.00 76.44           C
ATOM    796  OE1 GLN A  97       4.305 -18.182   5.960  1.00 68.17           O
ATOM    797  NE2 GLN A  97       2.424 -17.116   6.268  1.00 64.26           N
ATOM    798  N   GLN A  98       8.537 -14.864   6.922  1.00 94.25           N
ATOM    799  CA  GLN A  98       9.991 -14.929   7.119  1.00 93.68           C
ATOM    800  C   GLN A  98      10.371 -15.083   8.602  1.00 92.53           C
ATOM    801  O   GLN A  98      11.317 -15.818   8.903  1.00 89.56           O
ATOM    802  CB  GLN A  98      10.651 -13.690   6.522  1.00 92.68           C
ATOM    803  CG  GLN A  98      10.635 -13.709   4.976  1.00 84.11           C
ATOM    804  CD  GLN A  98      11.158 -12.402   4.363  1.00 77.78           C
ATOM    805  OE1 GLN A  98      11.610 -11.484   5.031  1.00 69.97           O
ATOM    806  NE2 GLN A  98      11.124 -12.282   3.061  1.00 66.57           N
ATOM    807  N   SER A  99       9.652 -14.427   9.512  1.00 92.72           N
ATOM    808  CA  SER A  99       9.896 -14.577  10.951  1.00 90.75           C
ATOM    809  C   SER A  99       9.367 -15.901  11.513  1.00 88.06           C
ATOM    810  O   SER A  99      10.012 -16.497  12.373  1.00 80.76           O
ATOM    811  CB  SER A  99       9.313 -13.379  11.718  1.00 88.33           C
ATOM    812  OG  SER A  99       7.928 -13.244  11.520  1.00 76.09           O
ATOM    813  N   GLY A 100       8.251 -16.404  10.997  1.00 86.93           N
ATOM    814  CA  GLY A 100       7.656 -17.682  11.403  1.00 84.36           C
ATOM    815  C   GLY A 100       8.397 -18.911  10.876  1.00 81.71           C
ATOM    816  O   GLY A 100       8.386 -19.968  11.510  1.00 75.31           O
ATOM    817  N   SER A 101       9.124 -18.800   9.763  1.00 80.44           N
ATOM    818  CA  SER A 101      10.000 -19.865   9.238  1.00 77.99           C
ATOM    819  C   SER A 101      11.372 -19.938   9.928  1.00 74.04           C
ATOM    820  O   SER A 101      12.219 -20.745   9.553  1.00 64.99           O
ATOM    821  CB  SER A 101      10.121 -19.761   7.718  1.00 72.28           C
ATOM    822  OG  SER A 101      10.490 -18.467   7.294  1.00 61.80           O
ATOM    823  N   GLY A 102      11.602 -19.133  10.960  1.00 70.82           N
ATOM    824  CA  GLY A 102      12.873 -18.939  11.654  1.00 68.25           C
ATOM    825  C   GLY A 102      13.291 -19.999  12.676  1.00 65.64           C
ATOM    826  O   GLY A 102      14.255 -19.781  13.399  1.00 60.60           O
ATOM    827  N   THR A 103      12.657 -21.168  12.750  1.00 61.43           N
ATOM    828  CA  THR A 103      13.119 -22.276  13.615  1.00 61.25           C
ATOM    829  C   THR A 103      13.902 -23.369  12.887  1.00 59.19           C
ATOM    830  O   THR A 103      14.295 -24.356  13.504  1.00 53.94           O
ATOM    831  CB  THR A 103      11.998 -22.865  14.491  1.00 56.63           C
ATOM    832  OG1 THR A 103      10.780 -22.822  13.806  1.00 49.38           O
ATOM    833  CG2 THR A 103      11.851 -22.079  15.785  1.00 47.82           C
ATOM    834  N   LYS A 104      14.264 -23.181  11.621  1.00 43.74           N
ATOM    835  CA  LYS A 104      15.374 -23.927  11.032  1.00 47.76           C
ATOM    836  C   LYS A 104      16.635 -23.076  11.147  1.00 48.58           C
ATOM    837  O   LYS A 104      16.960 -22.272  10.282  1.00 45.87           O
ATOM    838  CB  LYS A 104      15.075 -24.423   9.614  1.00 43.44           C
ATOM    839  CG  LYS A 104      14.250 -25.719   9.697  1.00 38.85           C
ATOM    840  CD  LYS A 104      13.976 -26.325   8.316  1.00 35.35           C
ATOM    841  CE  LYS A 104      13.169 -27.609   8.486  1.00 31.98           C
ATOM    842  NZ  LYS A 104      12.790 -28.212   7.190  1.00 29.40           N
ATOM    843  N   SER A 105      17.329 -23.287  12.256  1.00 41.24           N
ATOM    844  CA  SER A 105      18.710 -22.926  12.518  1.00 45.95           C
ATOM    845  C   SER A 105      19.546 -23.012  11.236  1.00 46.38           C
ATOM    846  O   SER A 105      19.938 -24.090  10.782  1.00 43.07           O
ATOM    847  CB  SER A 105      19.261 -23.875  13.588  1.00 40.62           C
ATOM    848  OG  SER A 105      18.784 -25.192  13.406  1.00 35.22           O
ATOM    849  N   ARG A 106      19.817 -21.863  10.650  1.00 47.47           N
ATOM    850  CA  ARG A 106      20.838 -21.739   9.623  1.00 51.91           C
ATOM    851  C   ARG A 106      22.179 -21.913  10.347  1.00 50.50           C
ATOM    852  O   ARG A 106      22.478 -21.069  11.196  1.00 48.80           O
ATOM    853  CB  ARG A 106      20.685 -20.367   8.935  1.00 47.68           C
ATOM    854  CG  ARG A 106      21.065 -20.388   7.456  1.00 43.66           C
ATOM    855  CD  ARG A 106      20.848 -19.007   6.841  1.00 40.73           C
ATOM    856  NE  ARG A 106      21.419 -18.915   5.479  1.00 36.74           N
ATOM    857  CZ  ARG A 106      21.931 -17.843   4.905  1.00 34.43           C
ATOM    858  NH1 ARG A 106      21.968 -16.691   5.524  1.00 33.27           N
ATOM    859  NH2 ARG A 106      22.429 -17.900   3.707  1.00 34.55           N
ATOM    860  N   PRO A 107      22.950 -22.977  10.114  1.00 35.53           N
ATOM    861  CA  PRO A 107      24.233 -23.113  10.786  1.00 41.16           C
ATOM    862  C   PRO A 107      25.092 -21.920  10.385  1.00 42.41           C
ATOM    863  O   PRO A 107      25.345 -21.677   9.204  1.00 40.53           O
ATOM    864  CB  PRO A 107      24.810 -24.470  10.356  1.00 35.85           C
ATOM    865  CG  PRO A 107      24.103 -24.754   9.038  1.00 34.71           C
ATOM    866  CD  PRO A 107      22.747 -24.069   9.187  1.00 40.57           C
ATOM    867  N   ALA A 108      25.511 -21.158  11.395  1.00 45.49           N
ATOM    868  CA  ALA A 108      26.468 -20.085  11.223  1.00 53.15           C
ATOM    869  C   ALA A 108      27.742 -20.703  10.638  1.00 52.53           C
ATOM    870  O   ALA A 108      28.493 -21.405  11.319  1.00 49.44           O
ATOM    871  CB  ALA A 108      26.707 -19.409  12.575  1.00 48.18           C
ATOM    872  N   LYS A 109      27.966 -20.469   9.366  1.00 28.94           N
ATOM    873  CA  LYS A 109      29.178 -20.866   8.663  1.00 37.98           C
ATOM    874  C   LYS A 109      30.311 -20.005   9.212  1.00 37.13           C
ATOM    875  O   LYS A 109      30.594 -18.932   8.678  1.00 35.27           O
ATOM    876  CB  LYS A 109      28.934 -20.777   7.144  1.00 34.52           C
ATOM    877  CG  LYS A 109      29.780 -21.772   6.332  1.00 32.69           C
ATOM    878  CD  LYS A 109      29.346 -21.785   4.854  1.00 29.97           C
ATOM    879  CE  LYS A 109      30.022 -22.928   4.093  1.00 26.51           C
ATOM    880  NZ  LYS A 109      29.577 -23.026   2.678  1.00 25.37           N
ATOM    881  N   LYS A 110      30.907 -20.437  10.324  1.00 30.33           N
ATOM    882  CA  LYS A 110      32.176 -19.910  10.813  1.00 41.69           C
ATOM    883  C   LYS A 110      33.197 -20.118   9.691  1.00 40.19           C
ATOM    884  O   LYS A 110      33.601 -21.243   9.434  1.00 37.27           O
ATOM    885  CB  LYS A 110      32.623 -20.616  12.112  1.00 37.28           C
ATOM    886  CG  LYS A 110      31.885 -20.140  13.369  1.00 34.98           C
ATOM    887  CD  LYS A 110      32.481 -20.753  14.645  1.00 32.52           C
ATOM    888  CE  LYS A 110      31.821 -20.199  15.916  1.00 28.44           C
ATOM    889  NZ  LYS A 110      32.435 -20.746  17.147  1.00 27.53           N
ATOM    890  N   LYS A 111      33.568 -19.046   9.017  1.00 34.24           N
ATOM    891  CA  LYS A 111      34.780 -19.037   8.201  1.00 45.63           C
ATOM    892  C   LYS A 111      35.959 -19.111   9.167  1.00 44.98           C
ATOM    893  O   LYS A 111      36.347 -18.109   9.755  1.00 41.89           O
ATOM    894  CB  LYS A 111      34.840 -17.786   7.308  1.00 41.14           C
ATOM    895  CG  LYS A 111      33.953 -17.882   6.057  1.00 38.93           C
ATOM    896  CD  LYS A 111      34.209 -16.687   5.128  1.00 36.38           C
ATOM    897  CE  LYS A 111      33.446 -16.805   3.808  1.00 31.65           C
ATOM    898  NZ  LYS A 111      33.773 -15.689   2.896  1.00 29.38           N
ATOM    899  N   SER A 112      36.479 -20.310   9.370  1.00 35.05           N
ATOM    900  CA  SER A 112      37.803 -20.539   9.929  1.00 42.72           C
ATOM    901  C   SER A 112      38.841 -20.016   8.934  1.00 40.72           C
ATOM    902  O   SER A 112      38.962 -20.543   7.826  1.00 37.36           O
ATOM    903  CB  SER A 112      38.000 -22.035  10.196  1.00 38.66           C
ATOM    904  OG  SER A 112      37.527 -22.805   9.110  1.00 35.60           O
ATOM    905  N   SER A 113      39.535 -18.959   9.314  1.00 39.98           N
ATOM    906  CA  SER A 113      40.759 -18.528   8.650  1.00 45.40           C
ATOM    907  C   SER A 113      41.847 -19.598   8.835  1.00 42.64           C
ATOM    908  O   SER A 113      41.928 -20.164   9.931  1.00 39.58           O
ATOM    909  CB  SER A 113      41.239 -17.203   9.244  1.00 41.94           C
ATOM    910  OG  SER A 113      40.181 -16.261   9.272  1.00 37.50           O
ATOM    911  N   PRO A 114      42.670 -19.904   7.827  1.00 36.68           N
ATOM    912  CA  PRO A 114      43.762 -20.855   7.980  1.00 42.59           C
ATOM    913  C   PRO A 114      44.870 -20.273   8.862  1.00 41.77           C
ATOM    914  O   PRO A 114      45.249 -19.108   8.758  1.00 40.23           O
ATOM    915  CB  PRO A 114      44.221 -21.195   6.565  1.00 38.99           C
ATOM    916  CG  PRO A 114      43.856 -19.938   5.771  1.00 38.98           C
ATOM    917  CD  PRO A 114      42.624 -19.385   6.474  1.00 46.16           C
ATOM    918  N   VAL A 115      45.367 -21.137   9.737  1.00 37.58           N
ATOM    919  CA  VAL A 115      46.554 -21.000  10.582  1.00 47.67           C
ATOM    920  C   VAL A 115      47.759 -20.591   9.729  1.00 46.14           C
ATOM    921  O   VAL A 115      48.095 -21.268   8.757  1.00 44.59           O
ATOM    922  CB  VAL A 115      46.791 -22.361  11.270  1.00 43.22           C
ATOM    923  CG1 VAL A 115      48.140 -22.477  11.981  1.00 38.80           C
ATOM    924  CG2 VAL A 115      45.691 -22.625  12.304  1.00 42.10           C
ATOM    925  N   ARG A 116      48.429 -19.516  10.124  1.00 36.62           N
ATOM    926  CA  ARG A 116      49.801 -19.224   9.705  1.00 40.22           C
ATOM    927  C   ARG A 116      50.719 -19.541  10.876  1.00 38.78           C
ATOM    928  O   ARG A 116      50.676 -18.881  11.909  1.00 37.78           O
ATOM    929  CB  ARG A 116      49.937 -17.791   9.179  1.00 38.34           C
ATOM    930  CG  ARG A 116      51.244 -17.602   8.394  1.00 36.01           C
ATOM    931  CD  ARG A 116      51.317 -16.206   7.767  1.00 34.53           C
ATOM    932  NE  ARG A 116      52.503 -16.055   6.902  1.00 31.79           N
ATOM    933  CZ  ARG A 116      53.420 -15.108   6.950  1.00 30.61           C
ATOM    934  NH1 ARG A 116      53.388 -14.156   7.837  1.00 29.47           N
ATOM    935  NH2 ARG A 116      54.416 -15.101   6.097  1.00 30.23           N
ATOM    936  N   GLU A 117      51.460 -20.597  10.696  1.00 38.31           N
ATOM    937  CA  GLU A 117      52.524 -21.099  11.547  1.00 40.97           C
ATOM    938  C   GLU A 117      53.676 -20.090  11.609  1.00 37.48           C
ATOM    939  O   GLU A 117      54.156 -19.612  10.578  1.00 34.89           O
ATOM    940  CB  GLU A 117      52.936 -22.431  10.906  1.00 40.34           C
ATOM    941  CG  GLU A 117      53.860 -23.334  11.709  1.00 39.84           C
ATOM    942  CD  GLU A 117      54.012 -24.714  11.027  1.00 38.71           C
ATOM    943  OE1 GLU A 117      55.049 -25.364  11.284  1.00 35.67           O
ATOM    944  OE2 GLU A 117      53.097 -25.104  10.266  1.00 38.37           O
ATOM    945  N   SER A 118      54.107 -19.755  12.821  1.00 29.95           N
ATOM    946  CA  SER A 118      55.457 -19.257  13.068  1.00 38.32           C
ATOM    947  C   SER A 118      55.836 -19.548  14.516  1.00 34.95           C
ATOM    948  O   SER A 118      55.206 -19.083  15.456  1.00 32.12           O
ATOM    949  CB  SER A 118      55.640 -17.773  12.731  1.00 35.47           C
ATOM    950  OG  SER A 118      54.718 -16.957  13.407  1.00 34.50           O
ATOM    951  N   SER A 119      56.855 -20.382  14.620  1.00 22.77           N
ATOM    952  CA  SER A 119      57.641 -20.858  15.752  1.00 31.61           C
ATOM    953  C   SER A 119      58.196 -19.777  16.690  1.00 29.56           C
ATOM    954  O   SER A 119      58.580 -18.704  16.223  1.00 27.18           O
ATOM    955  CB  SER A 119      58.853 -21.540  15.105  1.00 28.85           C
ATOM    956  OG  SER A 119      59.405 -20.701  14.087  1.00 27.60           O
ATOM    957  N   GLY A 120      58.392 -20.154  17.936  1.00 26.11           N
ATOM    958  CA  GLY A 120      59.575 -19.720  18.689  1.00 33.19           C
ATOM    959  C   GLY A 120      59.380 -19.377  20.172  1.00 32.02           C
ATOM    960  O   GLY A 120      58.773 -18.364  20.484  1.00 28.88           O
ATOM    961  N   SER A 121      60.002 -20.199  21.029  1.00 18.40           N
ATOM    962  CA  SER A 121      60.524 -19.945  22.390  1.00 25.62           C
ATOM    963  C   SER A 121      59.519 -19.732  23.540  1.00 24.52           C
ATOM    964  O   SER A 121      58.798 -18.750  23.586  1.00 22.55           O
ATOM    965  CB  SER A 121      61.593 -18.858  22.342  1.00 23.77           C
ATOM    966  OG  SER A 121      62.732 -19.382  21.676  1.00 22.57           O
ATOM    967  N   GLU A 122      59.363 -20.710  24.437  1.00 22.58           N
ATOM    968  CA  GLU A 122      60.185 -21.043  25.637  1.00 28.79           C
ATOM    969  C   GLU A 122      59.969 -20.080  26.818  1.00 27.10           C
ATOM    970  O   GLU A 122      60.412 -18.940  26.781  1.00 24.50           O
ATOM    971  CB  GLU A 122      61.698 -21.205  25.377  1.00 26.63           C
ATOM    972  CG  GLU A 122      62.080 -22.442  24.562  1.00 26.37           C
ATOM    973  CD  GLU A 122      63.608 -22.561  24.362  1.00 25.43           C
ATOM    974  OE1 GLU A 122      64.092 -23.705  24.435  1.00 25.14           O
ATOM    975  OE2 GLU A 122      64.255 -21.524  24.108  1.00 30.11           O
ATOM    976  N   SER A 123      59.365 -20.595  27.899  1.00 17.68           N
ATOM    977  CA  SER A 123      59.982 -20.704  29.235  1.00 24.83           C
ATOM    978  C   SER A 123      58.947 -20.865  30.369  1.00 23.68           C
ATOM    979  O   SER A 123      58.219 -19.939  30.697  1.00 21.83           O
ATOM    980  CB  SER A 123      60.915 -19.527  29.575  1.00 23.14           C
ATOM    981  OG  SER A 123      61.671 -19.844  30.728  1.00 21.78           O
ATOM    982  N   SER A 124      58.997 -22.062  30.991  1.00 18.27           N
ATOM    983  CA  SER A 124      59.114 -22.361  32.427  1.00 26.94           C
ATOM    984  C   SER A 124      57.998 -22.074  33.453  1.00 25.48           C
ATOM    985  O   SER A 124      57.544 -20.948  33.617  1.00 23.65           O
ATOM    986  CB  SER A 124      60.436 -21.780  32.936  1.00 25.02           C
ATOM    987  OG  SER A 124      60.899 -22.497  34.058  1.00 24.08           O
ATOM    988  N   GLY A 125      57.719 -23.107  34.256  1.00 22.56           N
ATOM    989  CA  GLY A 125      57.215 -23.030  35.637  1.00 28.93           C
ATOM    990  C   GLY A 125      55.904 -23.777  35.883  1.00 28.39           C
ATOM    991  O   GLY A 125      54.854 -23.191  35.701  1.00 24.68           O
ATOM    992  N   GLN A 126      55.943 -25.051  36.105  1.00 22.36           N
ATOM    993  CA  GLN A 126      55.994 -25.807  37.373  1.00 31.17           C
ATOM    994  C   GLN A 126      54.621 -26.206  37.983  1.00 31.72           C
ATOM    995  O   GLN A 126      53.870 -25.353  38.422  1.00 28.30           O
ATOM    996  CB  GLN A 126      56.908 -25.185  38.440  1.00 27.76           C
ATOM    997  CG  GLN A 126      58.345 -25.734  38.395  1.00 26.66           C
ATOM    998  CD  GLN A 126      59.184 -25.428  39.632  1.00 24.62           C
ATOM    999  OE1 GLN A 126      58.681 -25.171  40.708  1.00 22.54           O
ATOM   1000  NE2 GLN A 126      60.499 -25.474  39.536  1.00 23.27           N
ATOM   1001  N   PHE A 127      54.389 -27.532  38.052  1.00 28.67           N
ATOM   1002  CA  PHE A 127      53.898 -28.406  39.152  1.00 39.06           C
ATOM   1003  C   PHE A 127      52.589 -28.010  39.900  1.00 37.49           C
ATOM   1004  O   PHE A 127      52.447 -26.881  40.325  1.00 34.90           O
ATOM   1005  CB  PHE A 127      55.070 -28.587  40.136  1.00 35.90           C
ATOM   1006  CG  PHE A 127      56.209 -29.490  39.673  1.00 36.43           C
ATOM   1007  CD1 PHE A 127      56.239 -30.834  40.067  1.00 34.65           C
ATOM   1008  CD2 PHE A 127      57.242 -28.989  38.870  1.00 36.07           C
ATOM   1009  CE1 PHE A 127      57.286 -31.682  39.652  1.00 29.35           C
ATOM   1010  CE2 PHE A 127      58.282 -29.835  38.446  1.00 31.32           C
ATOM   1011  CZ  PHE A 127      58.309 -31.186  38.833  1.00 33.55           C
ATOM   1012  N   THR A 128      51.626 -28.855  40.250  1.00 26.37           N
ATOM   1013  CA  THR A 128      51.263 -30.298  40.164  1.00 36.16           C
ATOM   1014  C   THR A 128      49.825 -30.459  40.743  1.00 33.93           C
ATOM   1015  O   THR A 128      49.385 -29.568  41.464  1.00 30.76           O
ATOM   1016  CB  THR A 128      52.154 -31.223  41.030  1.00 32.45           C
ATOM   1017  OG1 THR A 128      52.958 -30.510  41.947  1.00 30.51           O
ATOM   1018  CG2 THR A 128      53.062 -32.115  40.196  1.00 32.98           C
ATOM   1019  N   PRO A 129      49.088 -31.576  40.488  1.00 25.70           N
ATOM   1020  CA  PRO A 129      47.713 -31.857  40.946  1.00 33.89           C
ATOM   1021  C   PRO A 129      47.721 -32.685  42.272  1.00 33.06           C
ATOM   1022  O   PRO A 129      48.808 -32.818  42.827  1.00 30.52           O
ATOM   1023  CB  PRO A 129      47.170 -32.593  39.723  1.00 31.39           C
ATOM   1024  CG  PRO A 129      48.330 -33.503  39.342  1.00 32.64           C
ATOM   1025  CD  PRO A 129      49.556 -32.669  39.697  1.00 41.04           C
ATOM   1026  N   PRO A 130      46.631 -33.273  42.868  1.00 25.28           N
ATOM   1027  CA  PRO A 130      45.634 -34.160  42.213  1.00 33.09           C
ATOM   1028  C   PRO A 130      44.210 -34.296  42.842  1.00 32.22           C
ATOM   1029  O   PRO A 130      43.952 -33.884  43.968  1.00 30.22           O
ATOM   1030  CB  PRO A 130      46.350 -35.512  42.346  1.00 30.82           C
ATOM   1031  CG  PRO A 130      46.947 -35.454  43.761  1.00 31.83           C
ATOM   1032  CD  PRO A 130      46.893 -33.974  44.127  1.00 38.47           C
ATOM   1033  N   ALA A 131      43.329 -34.978  42.077  1.00 21.70           N
ATOM   1034  CA  ALA A 131      42.296 -35.982  42.423  1.00 30.97           C
ATOM   1035  C   ALA A 131      41.176 -35.632  43.446  1.00 29.51           C
ATOM   1036  O   ALA A 131      41.411 -34.922  44.401  1.00 27.71           O
ATOM   1037  CB  ALA A 131      43.051 -37.275  42.781  1.00 29.10           C
ATOM   1038  N   VAL A 132      39.923 -36.070  43.333  1.00 22.68           N
ATOM   1039  CA  VAL A 132      39.301 -37.392  43.074  1.00 36.54           C
ATOM   1040  C   VAL A 132      37.811 -37.193  42.682  1.00 34.32           C
ATOM   1041  O   VAL A 132      37.182 -36.282  43.195  1.00 30.49           O
ATOM   1042  CB  VAL A 132      39.351 -38.267  44.352  1.00 32.79           C
ATOM   1043  CG1 VAL A 132      40.668 -38.991  44.511  1.00 30.69           C
ATOM   1044  CG2 VAL A 132      39.071 -37.522  45.668  1.00 35.38           C
ATOM   1045  N   SER A 133      37.270 -37.859  41.673  1.00 23.39           N
ATOM   1046  CA  SER A 133      36.324 -39.002  41.696  1.00 28.36           C
ATOM   1047  C   SER A 133      35.000 -38.719  42.440  1.00 25.91           C
ATOM   1048  O   SER A 133      35.041 -38.174  43.535  1.00 24.25           O
ATOM   1049  CB  SER A 133      37.001 -40.252  42.278  1.00 27.60           C
ATOM   1050  OG  SER A 133      38.191 -40.564  41.570  1.00 26.76           O
ATOM   1051  N   SER A 134      33.782 -39.024  42.003  1.00 18.30           N
ATOM   1052  CA  SER A 134      33.185 -40.160  41.266  1.00 27.55           C
ATOM   1053  C   SER A 134      31.704 -39.799  40.979  1.00 25.19           C
ATOM   1054  O   SER A 134      31.087 -39.145  41.800  1.00 23.03           O
ATOM   1055  CB  SER A 134      33.196 -41.388  42.191  1.00 25.88           C
ATOM   1056  OG  SER A 134      34.501 -41.797  42.524  1.00 24.71           O
ATOM   1057  N   SER A 135      31.137 -40.010  39.816  1.00 19.25           N
ATOM   1058  CA  SER A 135      30.476 -41.200  39.254  1.00 26.00           C
ATOM   1059  C   SER A 135      28.938 -41.230  39.351  1.00 23.84           C
ATOM   1060  O   SER A 135      28.398 -41.114  40.446  1.00 22.45           O
ATOM   1061  CB  SER A 135      31.041 -42.538  39.775  1.00 24.99           C
ATOM   1062  OG  SER A 135      30.765 -42.731  41.146  1.00 24.61           O
ATOM   1063  N   ALA A 136      28.306 -41.545  38.224  1.00 22.24           N
ATOM   1064  CA  ALA A 136      27.104 -42.361  38.022  1.00 31.86           C
ATOM   1065  C   ALA A 136      25.732 -41.748  38.409  1.00 30.10           C
ATOM   1066  O   ALA A 136      25.632 -41.027  39.380  1.00 27.47           O
ATOM   1067  CB  ALA A 136      27.371 -43.724  38.678  1.00 29.90           C
ATOM   1068  N   SER A 137      24.609 -41.982  37.760  1.00 19.52           N
ATOM   1069  CA  SER A 137      24.226 -42.760  36.570  1.00 26.01           C
ATOM   1070  C   SER A 137      22.766 -42.416  36.194  1.00 23.99           C
ATOM   1071  O   SER A 137      21.947 -42.185  37.066  1.00 22.17           O
ATOM   1072  CB  SER A 137      24.257 -44.273  36.859  1.00 24.95           C
ATOM   1073  OG  SER A 137      25.543 -44.788  36.657  1.00 24.37           O
ATOM   1074  N   SER A 138      22.479 -42.392  34.903  1.00 18.82           N
ATOM   1075  CA  SER A 138      21.309 -42.905  34.148  1.00 26.37           C
ATOM   1076  C   SER A 138      19.960 -43.240  34.828  1.00 24.39           C
ATOM   1077  O   SER A 138      19.920 -44.047  35.745  1.00 22.08           O
ATOM   1078  CB  SER A 138      21.777 -44.197  33.471  1.00 24.89           C
ATOM   1079  OG  SER A 138      22.313 -45.097  34.419  1.00 23.76           O
ATOM   1080  N   SER A 139      18.849 -42.794  34.196  1.00 18.30           N
ATOM   1081  CA  SER A 139      17.810 -43.610  33.514  1.00 27.59           C
ATOM   1082  C   SER A 139      16.533 -42.766  33.305  1.00 25.06           C
ATOM   1083  O   SER A 139      16.045 -42.143  34.239  1.00 22.78           O
ATOM   1084  CB  SER A 139      17.480 -44.936  34.226  1.00 26.08           C
ATOM   1085  OG  SER A 139      17.357 -44.793  35.612  1.00 25.12           O
ATOM   1086  N   SER A 140      16.056 -42.461  32.104  1.00 17.43           N
ATOM   1087  CA  SER A 140      15.014 -43.088  31.282  1.00 27.49           C
ATOM   1088  C   SER A 140      13.824 -43.642  32.104  1.00 24.76           C
ATOM   1089  O   SER A 140      14.056 -44.360  33.065  1.00 22.23           O
ATOM   1090  CB  SER A 140      15.608 -44.147  30.338  1.00 25.95           C
ATOM   1091  OG  SER A 140      16.181 -45.229  31.040  1.00 24.53           O
ATOM   1092  N   SER A 141      12.552 -43.379  31.844  1.00 18.66           N
ATOM   1093  CA  SER A 141      11.756 -43.535  30.621  1.00 25.50           C
ATOM   1094  C   SER A 141      10.282 -43.210  30.970  1.00 23.43           C
ATOM   1095  O   SER A 141       9.912 -43.373  32.126  1.00 21.27           O
ATOM   1096  CB  SER A 141      11.828 -45.008  30.161  1.00 24.41           C
ATOM   1097  OG  SER A 141      11.939 -45.919  31.227  1.00 23.35           O
ATOM   1098  N   ALA A 142       9.474 -42.651  30.035  1.00 23.11           N
ATOM   1099  CA  ALA A 142       8.213 -43.189  29.485  1.00 31.78           C
ATOM   1100  C   ALA A 142       7.088 -43.485  30.525  1.00 29.74           C
ATOM   1101  O   ALA A 142       7.367 -43.980  31.596  1.00 26.72           O
ATOM   1102  CB  ALA A 142       8.566 -44.425  28.631  1.00 30.57           C
ATOM   1103  N   SER A 143       5.805 -43.315  30.334  1.00 20.14           N
ATOM   1104  CA  SER A 143       4.920 -42.923  29.228  1.00 25.61           C
ATOM   1105  C   SER A 143       3.476 -42.843  29.783  1.00 23.75           C
ATOM   1106  O   SER A 143       3.196 -43.437  30.821  1.00 21.29           O
ATOM   1107  CB  SER A 143       4.894 -44.016  28.144  1.00 24.69           C
ATOM   1108  OG  SER A 143       5.979 -43.889  27.259  1.00 23.85           O
ATOM   1109  N   SER A 144       2.561 -42.260  29.017  1.00 19.23           N
ATOM   1110  CA  SER A 144       1.141 -42.640  28.827  1.00 26.47           C
ATOM   1111  C   SER A 144       0.100 -42.353  29.938  1.00 24.25           C
ATOM   1112  O   SER A 144       0.190 -42.841  31.048  1.00 21.61           O
ATOM   1113  CB  SER A 144       1.024 -44.080  28.283  1.00 25.43           C
ATOM   1114  OG  SER A 144       2.008 -44.966  28.734  1.00 24.24           O
ATOM   1115  N   SER A 145      -0.889 -41.512  29.625  1.00 14.92           N
ATOM   1116  CA  SER A 145      -2.257 -41.818  29.155  1.00 22.49           C
ATOM   1117  C   SER A 145      -3.293 -41.756  30.288  1.00 20.96           C
ATOM   1118  O   SER A 145      -3.182 -42.485  31.261  1.00 18.29           O
ATOM   1119  CB  SER A 145      -2.374 -43.137  28.364  1.00 21.22           C
ATOM   1120  OG  SER A 145      -2.026 -44.254  29.142  1.00 19.44           O
ATOM   1121  N   SER A 146      -4.219 -40.804  30.255  1.00 15.15           N
ATOM   1122  CA  SER A 146      -5.569 -40.867  29.683  1.00 20.43           C
ATOM   1123  C   SER A 146      -6.668 -41.258  30.690  1.00 20.04           C
ATOM   1124  O   SER A 146      -6.498 -42.165  31.494  1.00 17.65           O
ATOM   1125  CB  SER A 146      -5.687 -41.720  28.410  1.00 19.39           C
ATOM   1126  OG  SER A 146      -6.922 -41.488  27.771  1.00 18.30           O
ATOM   1127  N   ALA A 147      -7.808 -40.593  30.522  1.00 14.90           N
ATOM   1128  CA  ALA A 147      -9.172 -40.960  30.913  1.00 26.44           C
ATOM   1129  C   ALA A 147      -9.671 -40.661  32.352  1.00 24.68           C
ATOM   1130  O   ALA A 147      -9.422 -41.376  33.309  1.00 21.68           O
ATOM   1131  CB  ALA A 147      -9.489 -42.373  30.421  1.00 24.55           C
ATOM   1132  N   ASN A 148     -10.540 -39.655  32.433  1.00  8.53           N
ATOM   1133  CA  ASN A 148     -11.784 -39.654  33.226  1.00 16.73           C
ATOM   1134  C   ASN A 148     -12.734 -40.739  32.652  1.00 16.73           C
ATOM   1135  O   ASN A 148     -12.579 -41.043  31.467  1.00 13.38           O
ATOM   1136  CB  ASN A 148     -12.393 -38.240  33.055  1.00 15.47           C
ATOM   1137  CG  ASN A 148     -12.508 -37.434  34.329  1.00 12.74           C
ATOM   1138  OD1 ASN A 148     -12.343 -37.906  35.433  1.00 13.08           O
ATOM   1139  ND2 ASN A 148     -12.807 -36.156  34.223  1.00 18.94           N
ATOM   1140  N   PRO A 149     -13.738 -41.337  33.373  1.00  8.85           N
ATOM   1141  CA  PRO A 149     -14.807 -40.572  34.041  1.00 20.24           C
ATOM   1142  C   PRO A 149     -15.500 -41.198  35.296  1.00 20.61           C
ATOM   1143  O   PRO A 149     -15.334 -42.366  35.631  1.00 16.21           O
ATOM   1144  CB  PRO A 149     -15.829 -40.487  32.902  1.00 18.87           C
ATOM   1145  CG  PRO A 149     -15.748 -41.869  32.245  1.00 19.65           C
ATOM   1146  CD  PRO A 149     -14.443 -42.449  32.761  1.00 29.91           C
ATOM   1147  N   ALA A 150     -16.337 -40.361  35.916  1.00 13.68           N
ATOM   1148  CA  ALA A 150     -17.653 -40.614  36.524  1.00 25.84           C
ATOM   1149  C   ALA A 150     -17.902 -41.686  37.622  1.00 24.15           C
ATOM   1150  O   ALA A 150     -17.872 -42.889  37.388  1.00 23.38           O
ATOM   1151  CB  ALA A 150     -18.678 -40.746  35.391  1.00 26.04           C
ATOM   1152  N   ALA A 151     -18.431 -41.150  38.734  1.00 12.54           N
ATOM   1153  CA  ALA A 151     -19.673 -41.531  39.421  1.00 22.23           C
ATOM   1154  C   ALA A 151     -19.701 -42.624  40.518  1.00 21.22           C
ATOM   1155  O   ALA A 151     -19.341 -43.775  40.332  1.00 20.64           O
ATOM   1156  CB  ALA A 151     -20.817 -41.703  38.415  1.00 22.73           C
ATOM   1157  N   ALA A 152     -20.375 -42.207  41.610  1.00 13.33           N
ATOM   1158  CA  ALA A 152     -21.302 -42.919  42.492  1.00 23.14           C
ATOM   1159  C   ALA A 152     -20.805 -43.521  43.829  1.00 21.84           C
ATOM   1160  O   ALA A 152     -20.170 -44.559  43.883  1.00 22.15           O
ATOM   1161  CB  ALA A 152     -22.220 -43.854  41.696  1.00 23.87           C
ATOM   1162  N   ALA A 153     -21.271 -42.867  44.891  1.00 13.63           N
ATOM   1163  CA  ALA A 153     -21.956 -43.391  46.079  1.00 25.50           C
ATOM   1164  C   ALA A 153     -21.240 -44.361  47.046  1.00 23.71           C
ATOM   1165  O   ALA A 153     -20.956 -45.499  46.716  1.00 24.16           O
ATOM   1166  CB  ALA A 153     -23.315 -43.949  45.619  1.00 26.23           C
ATOM   1167  N   ALA A 154     -21.136 -43.952  48.326  1.00 14.13           N
ATOM   1168  CA  ALA A 154     -22.036 -44.289  49.442  1.00 26.24           C
ATOM   1169  C   ALA A 154     -21.332 -44.320  50.825  1.00 24.33           C
ATOM   1170  O   ALA A 154     -20.246 -44.860  50.943  1.00 25.64           O
ATOM   1171  CB  ALA A 154     -22.767 -45.623  49.223  1.00 27.54           C
ATOM   1172  N   ALA A 155     -22.052 -43.847  51.835  1.00 13.71           N
ATOM   1173  CA  ALA A 155     -21.935 -44.073  53.292  1.00 26.33           C
ATOM   1174  C   ALA A 155     -20.636 -43.599  53.998  1.00 24.87           C
ATOM   1175  O   ALA A 155     -19.538 -43.852  53.544  1.00 23.32           O
ATOM   1176  CB  ALA A 155     -22.246 -45.555  53.566  1.00 26.57           C
ATOM   1177  N   GLY A 156     -20.638 -42.950  55.150  1.00 13.38           N
ATOM   1178  CA  GLY A 156     -21.688 -42.587  56.096  1.00 24.27           C
ATOM   1179  C   GLY A 156     -21.037 -42.079  57.402  1.00 24.25           C
ATOM   1180  O   GLY A 156     -19.859 -42.325  57.625  1.00 20.75           O
ATOM   1181  N   LEU A 157     -21.871 -41.481  58.265  1.00  9.99           N
ATOM   1182  CA  LEU A 157     -21.661 -41.174  59.688  1.00 29.06           C
ATOM   1183  C   LEU A 157     -20.988 -39.837  60.065  1.00 25.95           C
ATOM   1184  O   LEU A 157     -19.769 -39.707  60.087  1.00 24.49           O
ATOM   1185  CB  LEU A 157     -21.039 -42.368  60.446  1.00 28.55           C
ATOM   1186  CG  LEU A 157     -21.911 -43.634  60.465  1.00 29.42           C
ATOM   1187  CD1 LEU A 157     -21.048 -44.885  60.666  1.00 31.07           C
ATOM   1188  CD2 LEU A 157     -22.940 -43.579  61.598  1.00 41.68           C
ATOM   1189  N   GLY A 158     -21.823 -38.934  60.571  1.00 18.29           N
ATOM   1190  CA  GLY A 158     -21.592 -38.330  61.877  1.00 26.66           C
ATOM   1191  C   GLY A 158     -21.562 -36.803  61.958  1.00 26.64           C
ATOM   1192  O   GLY A 158     -20.525 -36.207  61.720  1.00 21.23           O
ATOM   1193  N   GLY A 159     -22.639 -36.195  62.437  1.00 17.64           N
ATOM   1194  CA  GLY A 159     -22.578 -34.939  63.187  1.00 30.12           C
ATOM   1195  C   GLY A 159     -23.193 -33.698  62.536  1.00 29.06           C
ATOM   1196  O   GLY A 159     -22.546 -32.980  61.808  1.00 23.67           O
ATOM   1197  N   ASN A 160     -24.432 -33.440  62.882  1.00 10.23           N
ATOM   1198  CA  ASN A 160     -25.212 -32.209  62.645  1.00 20.05           C
ATOM   1199  C   ASN A 160     -25.090 -31.267  63.882  1.00 19.47           C
ATOM   1200  O   ASN A 160     -24.577 -31.732  64.898  1.00 16.29           O
ATOM   1201  CB  ASN A 160     -26.674 -32.698  62.499  1.00 18.56           C
ATOM   1202  CG  ASN A 160     -27.394 -32.280  61.245  1.00 16.81           C
ATOM   1203  OD1 ASN A 160     -26.887 -31.650  60.346  1.00 17.97           O
ATOM   1204  ND2 ASN A 160     -28.662 -32.626  61.140  1.00 24.25           N
ATOM   1205  N   PRO A 161     -25.688 -30.058  63.930  1.00  9.92           N
ATOM   1206  CA  PRO A 161     -26.058 -29.057  62.918  1.00 23.51           C
ATOM   1207  C   PRO A 161     -25.694 -27.611  63.358  1.00 23.31           C
ATOM   1208  O   PRO A 161     -25.388 -27.388  64.517  1.00 20.12           O
ATOM   1209  CB  PRO A 161     -27.589 -29.170  62.872  1.00 21.43           C
ATOM   1210  CG  PRO A 161     -27.980 -29.538  64.307  1.00 22.10           C
ATOM   1211  CD  PRO A 161     -26.678 -29.930  65.004  1.00 33.05           C
ATOM   1212  N   VAL A 162     -25.826 -26.607  62.508  1.00  9.02           N
ATOM   1213  CA  VAL A 162     -26.690 -25.413  62.664  1.00 27.60           C
ATOM   1214  C   VAL A 162     -26.720 -24.556  61.383  1.00 24.94           C
ATOM   1215  O   VAL A 162     -25.694 -24.070  60.933  1.00 22.53           O
ATOM   1216  CB  VAL A 162     -26.391 -24.460  63.855  1.00 25.66           C
ATOM   1217  CG1 VAL A 162     -27.110 -24.907  65.127  1.00 25.65           C
ATOM   1218  CG2 VAL A 162     -24.947 -24.153  64.154  1.00 33.18           C
ATOM   1219  N   ALA A 163     -27.909 -24.458  60.849  1.00 14.67           N
ATOM   1220  CA  ALA A 163     -28.646 -23.272  60.375  1.00 28.14           C
ATOM   1221  C   ALA A 163     -27.978 -22.317  59.357  1.00 26.49           C
ATOM   1222  O   ALA A 163     -27.034 -21.613  59.683  1.00 25.78           O
ATOM   1223  CB  ALA A 163     -29.168 -22.562  61.628  1.00 27.67           C
ATOM   1224  N   ALA A 164     -28.401 -22.289  58.131  1.00 16.30           N
ATOM   1225  CA  ALA A 164     -29.544 -21.584  57.516  1.00 27.04           C
ATOM   1226  C   ALA A 164     -28.995 -20.465  56.594  1.00 25.81           C
ATOM   1227  O   ALA A 164     -28.061 -19.790  56.982  1.00 25.47           O
ATOM   1228  CB  ALA A 164     -30.524 -21.013  58.553  1.00 26.91           C
ATOM   1229  N   ALA A 165     -29.455 -20.175  55.400  1.00 21.85           N
ATOM   1230  CA  ALA A 165     -30.567 -20.578  54.542  1.00 34.05           C
ATOM   1231  C   ALA A 165     -30.118 -20.312  53.082  1.00 31.73           C
ATOM   1232  O   ALA A 165     -29.373 -19.372  52.851  1.00 31.95           O
ATOM   1233  CB  ALA A 165     -31.772 -19.700  54.923  1.00 33.41           C
ATOM   1234  N   SER A 166     -30.326 -21.185  52.137  1.00 16.83           N
ATOM   1235  CA  SER A 166     -31.347 -21.140  51.070  1.00 25.03           C
ATOM   1236  C   SER A 166     -31.326 -19.823  50.259  1.00 23.57           C
ATOM   1237  O   SER A 166     -31.427 -18.759  50.835  1.00 22.37           O
ATOM   1238  CB  SER A 166     -32.744 -21.414  51.638  1.00 24.50           C
ATOM   1239  OG  SER A 166     -32.739 -22.579  52.455  1.00 23.74           O
ATOM   1240  N   SER A 167     -31.221 -19.747  48.940  1.00 15.93           N
ATOM   1241  CA  SER A 167     -31.882 -20.598  47.946  1.00 24.39           C
ATOM   1242  C   SER A 167     -31.220 -20.544  46.559  1.00 22.64           C
ATOM   1243  O   SER A 167     -30.737 -19.513  46.107  1.00 21.76           O
ATOM   1244  CB  SER A 167     -33.321 -20.120  47.757  1.00 23.72           C
ATOM   1245  OG  SER A 167     -34.017 -20.127  48.984  1.00 23.64           O
ATOM   1246  N   LEU A 168     -31.292 -21.669  45.912  1.00  9.15           N
ATOM   1247  CA  LEU A 168     -31.148 -21.944  44.480  1.00 28.05           C
ATOM   1248  C   LEU A 168     -32.124 -21.138  43.607  1.00 26.14           C
ATOM   1249  O   LEU A 168     -33.273 -20.947  44.001  1.00 25.72           O
ATOM   1250  CB  LEU A 168     -31.508 -23.439  44.298  1.00 27.14           C
ATOM   1251  CG  LEU A 168     -30.364 -24.429  44.076  1.00 28.26           C
ATOM   1252  CD1 LEU A 168     -29.591 -24.730  45.348  1.00 31.79           C
ATOM   1253  CD2 LEU A 168     -30.949 -25.753  43.559  1.00 38.21           C
ATOM   1254  N   SER A 169     -31.738 -20.806  42.387  1.00 14.65           N
ATOM   1255  CA  SER A 169     -32.221 -21.444  41.145  1.00 24.91           C
ATOM   1256  C   SER A 169     -32.054 -20.548  39.904  1.00 23.32           C
ATOM   1257  O   SER A 169     -32.643 -19.481  39.807  1.00 21.56           O
ATOM   1258  CB  SER A 169     -33.694 -21.879  41.188  1.00 24.22           C
ATOM   1259  OG  SER A 169     -33.860 -22.975  42.066  1.00 23.69           O
ATOM   1260  N   THR A 170     -31.308 -21.023  38.930  1.00 13.98           N
ATOM   1261  CA  THR A 170     -31.542 -20.829  37.481  1.00 31.08           C
ATOM   1262  C   THR A 170     -32.631 -21.828  37.033  1.00 27.84           C
ATOM   1263  O   THR A 170     -32.931 -22.729  37.833  1.00 26.49           O
ATOM   1264  CB  THR A 170     -30.213 -21.070  36.744  1.00 27.77           C
ATOM   1265  OG1 THR A 170     -29.592 -22.251  37.208  1.00 27.30           O
ATOM   1266  CG2 THR A 170     -29.216 -19.936  36.963  1.00 38.90           C
ATOM   1267  N   PRO A 171     -33.243 -21.796  35.820  1.00 12.85           N
ATOM   1268  CA  PRO A 171     -32.667 -21.371  34.523  1.00 31.87           C
ATOM   1269  C   PRO A 171     -33.651 -20.753  33.482  1.00 31.63           C
ATOM   1270  O   PRO A 171     -34.829 -20.543  33.741  1.00 28.71           O
ATOM   1271  CB  PRO A 171     -32.147 -22.727  34.013  1.00 28.57           C
ATOM   1272  CG  PRO A 171     -33.244 -23.717  34.429  1.00 30.90           C
ATOM   1273  CD  PRO A 171     -34.083 -22.949  35.437  1.00 47.82           C
ATOM   1274  N   ALA A 172     -33.109 -20.592  32.270  1.00 17.68           N
ATOM   1275  CA  ALA A 172     -33.760 -20.685  30.951  1.00 31.10           C
ATOM   1276  C   ALA A 172     -34.326 -19.415  30.274  1.00 30.46           C
ATOM   1277  O   ALA A 172     -35.361 -18.878  30.614  1.00 29.87           O
ATOM   1278  CB  ALA A 172     -34.716 -21.883  30.875  1.00 29.92           C
ATOM   1279  N   ALA A 173     -33.605 -19.059  29.226  1.00 25.86           N
ATOM   1280  CA  ALA A 173     -34.031 -18.685  27.874  1.00 39.59           C
ATOM   1281  C   ALA A 173     -35.425 -18.066  27.642  1.00 37.64           C
ATOM   1282  O   ALA A 173     -36.439 -18.718  27.834  1.00 37.03           O
ATOM   1283  CB  ALA A 173     -33.887 -19.948  27.003  1.00 38.17           C
ATOM   1284  N   SER A 174     -35.436 -16.897  27.009  1.00 15.73           N
ATOM   1285  CA  SER A 174     -36.137 -16.649  25.742  1.00 23.23           C
ATOM   1286  C   SER A 174     -35.870 -15.228  25.226  1.00 22.95           C
ATOM   1287  O   SER A 174     -35.986 -14.257  25.961  1.00 21.99           O
ATOM   1288  CB  SER A 174     -37.650 -16.851  25.835  1.00 22.61           C
ATOM   1289  OG  SER A 174     -37.939 -18.227  25.820  1.00 22.35           O
ATOM   1290  N   SER A 175     -35.525 -15.150  23.968  1.00 13.66           N
ATOM   1291  CA  SER A 175     -35.527 -13.927  23.162  1.00 22.16           C
ATOM   1292  C   SER A 175     -36.940 -13.364  23.037  1.00 22.50           C
ATOM   1293  O   SER A 175     -37.866 -14.148  22.886  1.00 20.62           O
ATOM   1294  CB  SER A 175     -35.072 -14.266  21.742  1.00 20.42           C
ATOM   1295  OG  SER A 175     -33.795 -14.874  21.733  1.00 18.81           O
ATOM   1296  N   ILE A 176     -37.081 -12.050  22.976  1.00 24.59           N
ATOM   1297  CA  ILE A 176     -37.963 -11.330  22.052  1.00 36.86           C
ATOM   1298  C   ILE A 176     -37.691  -9.819  22.116  1.00 36.77           C
ATOM   1299  O   ILE A 176     -37.475  -9.228  23.169  1.00 32.88           O
ATOM   1300  CB  ILE A 176     -39.464 -11.715  22.236  1.00 33.90           C
ATOM   1301  CG1 ILE A 176     -39.896 -12.660  21.083  1.00 34.32           C
ATOM   1302  CG2 ILE A 176     -40.428 -10.532  22.263  1.00 36.48           C
ATOM   1303  CD1 ILE A 176     -41.015 -13.628  21.482  1.00 31.11           C
ATOM   1304  N   TRP A 177     -37.671  -9.231  20.922  1.00 23.02           N
ATOM   1305  CA  TRP A 177     -37.708  -7.804  20.600  1.00 26.15           C
ATOM   1306  C   TRP A 177     -38.901  -7.083  21.254  1.00 25.47           C
ATOM   1307  O   TRP A 177     -40.012  -7.595  21.179  1.00 22.76           O
ATOM   1308  CB  TRP A 177     -37.917  -7.714  19.076  1.00 25.75           C
ATOM   1309  CG  TRP A 177     -36.820  -7.257  18.194  1.00 25.67           C
ATOM   1310  CD1 TRP A 177     -35.949  -6.249  18.403  1.00 21.64           C
ATOM   1311  CD2 TRP A 177     -36.533  -7.730  16.825  1.00 26.24           C
ATOM   1312  NE1 TRP A 177     -35.156  -6.053  17.287  1.00 23.23           N
ATOM   1313  CE2 TRP A 177     -35.486  -6.930  16.282  1.00 25.09           C
ATOM   1314  CE3 TRP A 177     -37.076  -8.740  16.004  1.00 30.72           C
ATOM   1315  CZ2 TRP A 177     -34.999  -7.111  14.980  1.00 29.08           C
ATOM   1316  CZ3 TRP A 177     -36.594  -8.948  14.702  1.00 27.13           C
ATOM   1317  CH2 TRP A 177     -35.559  -8.147  14.179  1.00 27.52           C
ATOM   1318  N   SER A 178     -38.692  -5.869  21.744  1.00 15.15           N
ATOM   1319  CA  SER A 178     -39.287  -4.659  21.151  1.00 24.65           C
ATOM   1320  C   SER A 178     -39.111  -3.414  22.041  1.00 23.90           C
ATOM   1321  O   SER A 178     -39.002  -3.537  23.260  1.00 21.47           O
ATOM   1322  CB  SER A 178     -40.776  -4.792  20.813  1.00 23.85           C
ATOM   1323  OG  SER A 178     -40.892  -5.335  19.514  1.00 22.04           O
ATOM   1324  N   PRO A 179     -39.075  -2.206  21.436  1.00 19.88           N
ATOM   1325  CA  PRO A 179     -38.843  -0.927  22.099  1.00 31.39           C
ATOM   1326  C   PRO A 179     -40.144  -0.247  22.550  1.00 31.77           C
ATOM   1327  O   PRO A 179     -41.242  -0.685  22.214  1.00 28.25           O
ATOM   1328  CB  PRO A 179     -38.127  -0.118  21.015  1.00 28.83           C
ATOM   1329  CG  PRO A 179     -38.856  -0.539  19.743  1.00 29.44           C
ATOM   1330  CD  PRO A 179     -39.227  -1.999  20.008  1.00 36.49           C
ATOM   1331  N   ALA A 180     -39.954   0.899  23.200  1.00 22.68           N
ATOM   1332  CA  ALA A 180     -40.942   1.928  23.534  1.00 39.34           C
ATOM   1333  C   ALA A 180     -41.689   1.784  24.870  1.00 37.31           C
ATOM   1334  O   ALA A 180     -42.600   0.984  25.026  1.00 33.88           O
ATOM   1335  CB  ALA A 180     -41.878   2.231  22.361  1.00 37.26           C
ATOM   1336  N   SER A 181     -41.386   2.704  25.780  1.00 18.36           N
ATOM   1337  CA  SER A 181     -42.397   3.518  26.464  1.00 29.30           C
ATOM   1338  C   SER A 181     -41.744   4.759  27.073  1.00 28.16           C
ATOM   1339  O   SER A 181     -40.858   4.672  27.912  1.00 26.53           O
ATOM   1340  CB  SER A 181     -43.164   2.742  27.538  1.00 27.88           C
ATOM   1341  OG  SER A 181     -44.188   1.999  26.915  1.00 28.07           O
ATOM   1342  N   ILE A 182     -42.197   5.904  26.611  1.00 25.61           N
ATOM   1343  CA  ILE A 182     -41.955   7.225  27.193  1.00 44.69           C
ATOM   1344  C   ILE A 182     -43.242   7.642  27.929  1.00 42.39           C
ATOM   1345  O   ILE A 182     -44.336   7.344  27.455  1.00 36.89           O
ATOM   1346  CB  ILE A 182     -41.578   8.236  26.070  1.00 42.48           C
ATOM   1347  CG1 ILE A 182     -40.293   7.819  25.316  1.00 43.92           C
ATOM   1348  CG2 ILE A 182     -41.395   9.666  26.628  1.00 44.99           C
ATOM   1349  CD1 ILE A 182     -39.970   8.675  24.086  1.00 42.25           C
ATOM   1350  N   SER A 183     -43.071   8.417  28.996  1.00 19.48           N
ATOM   1351  CA  SER A 183     -44.031   9.297  29.708  1.00 33.88           C
ATOM   1352  C   SER A 183     -44.720   8.698  30.961  1.00 31.06           C
ATOM   1353  O   SER A 183     -44.909   7.494  31.008  1.00 29.39           O
ATOM   1354  CB  SER A 183     -45.032   9.916  28.728  1.00 31.77           C
ATOM   1355  OG  SER A 183     -44.336  10.729  27.807  1.00 32.17           O
ATOM   1356  N   PRO A 184     -45.107   9.520  31.979  1.00 13.31           N
ATOM   1357  CA  PRO A 184     -45.558  10.924  31.857  1.00 34.63           C
ATOM   1358  C   PRO A 184     -45.217  11.933  33.003  1.00 34.22           C
ATOM   1359  O   PRO A 184     -44.781  11.563  34.088  1.00 29.33           O
ATOM   1360  CB  PRO A 184     -47.075  10.725  31.838  1.00 31.60           C
ATOM   1361  CG  PRO A 184     -47.296   9.623  32.875  1.00 35.63           C
ATOM   1362  CD  PRO A 184     -45.923   8.966  33.055  1.00 46.98           C
ATOM   1363  N   GLY A 185     -45.557  13.195  32.733  1.00 17.87           N
ATOM   1364  CA  GLY A 185     -45.953  14.231  33.707  1.00 34.10           C
ATOM   1365  C   GLY A 185     -45.093  15.503  33.663  1.00 32.59           C
ATOM   1366  O   GLY A 185     -43.884  15.404  33.730  1.00 26.82           O
ATOM   1367  N   SER A 186     -45.584  16.746  33.589  1.00 12.30           N
ATOM   1368  CA  SER A 186     -46.917  17.358  33.492  1.00 23.82           C
ATOM   1369  C   SER A 186     -46.759  18.815  33.000  1.00 23.19           C
ATOM   1370  O   SER A 186     -45.703  19.411  33.165  1.00 20.49           O
ATOM   1371  CB  SER A 186     -47.600  17.382  34.871  1.00 22.23           C
ATOM   1372  OG  SER A 186     -48.223  16.144  35.126  1.00 20.36           O
ATOM   1373  N   ALA A 187     -47.819  19.338  32.406  1.00 12.52           N
ATOM   1374  CA  ALA A 187     -48.028  20.651  31.762  1.00 31.02           C
ATOM   1375  C   ALA A 187     -48.002  21.868  32.748  1.00 28.41           C
ATOM   1376  O   ALA A 187     -47.743  21.633  33.931  1.00 27.42           O
ATOM   1377  CB  ALA A 187     -49.383  20.457  31.072  1.00 29.18           C
ATOM   1378  N   PRO A 188     -48.301  23.141  32.385  1.00 15.22           N
ATOM   1379  CA  PRO A 188     -49.238  23.649  31.355  1.00 30.74           C
ATOM   1380  C   PRO A 188     -48.662  24.829  30.495  1.00 30.42           C
ATOM   1381  O   PRO A 188     -47.533  25.231  30.719  1.00 29.26           O
ATOM   1382  CB  PRO A 188     -50.430  24.071  32.243  1.00 28.70           C
ATOM   1383  CG  PRO A 188     -49.767  24.626  33.512  1.00 30.77           C
ATOM   1384  CD  PRO A 188     -48.309  24.175  33.420  1.00 44.56           C
ATOM   1385  N   ALA A 189     -49.284  25.421  29.474  1.00 17.46           N
ATOM   1386  CA  ALA A 189     -50.654  25.880  29.257  1.00 31.03           C
ATOM   1387  C   ALA A 189     -50.899  26.309  27.780  1.00 29.40           C
ATOM   1388  O   ALA A 189     -50.014  26.895  27.167  1.00 26.77           O
ATOM   1389  CB  ALA A 189     -50.852  27.125  30.140  1.00 30.26           C
ATOM   1390  N   SER A 190     -52.130  26.111  27.325  1.00 16.92           N
ATOM   1391  CA  SER A 190     -52.963  26.925  26.409  1.00 26.54           C
ATOM   1392  C   SER A 190     -52.475  27.152  24.956  1.00 24.70           C
ATOM   1393  O   SER A 190     -51.383  27.631  24.750  1.00 23.73           O
ATOM   1394  CB  SER A 190     -53.284  28.254  27.108  1.00 26.00           C
ATOM   1395  OG  SER A 190     -53.810  28.012  28.403  1.00 25.44           O
ATOM   1396  N   VAL A 191     -53.203  26.884  23.884  1.00  9.79           N
ATOM   1397  CA  VAL A 191     -54.537  27.396  23.494  1.00 28.51           C
ATOM   1398  C   VAL A 191     -55.152  26.536  22.348  1.00 25.72           C
ATOM   1399  O   VAL A 191     -54.508  26.295  21.338  1.00 23.88           O
ATOM   1400  CB  VAL A 191     -54.373  28.859  22.976  1.00 27.39           C
ATOM   1401  CG1 VAL A 191     -55.583  29.421  22.218  1.00 27.37           C
ATOM   1402  CG2 VAL A 191     -54.104  29.865  24.105  1.00 35.75           C
ATOM   1403  N   SER A 192     -56.386  26.134  22.549  1.00 14.01           N
ATOM   1404  CA  SER A 192     -57.558  25.932  21.664  1.00 24.95           C
ATOM   1405  C   SER A 192     -57.525  25.225  20.283  1.00 23.48           C
ATOM   1406  O   SER A 192     -56.929  25.655  19.314  1.00 21.39           O
ATOM   1407  CB  SER A 192     -58.328  27.248  21.551  1.00 24.67           C
ATOM   1408  OG  SER A 192     -58.684  27.682  22.858  1.00 23.07           O
ATOM   1409  N   VAL A 193     -58.362  24.215  20.240  1.00  7.49           N
ATOM   1410  CA  VAL A 193     -59.087  23.345  19.268  1.00 26.86           C
ATOM   1411  C   VAL A 193     -59.940  24.164  18.240  1.00 23.55           C
ATOM   1412  O   VAL A 193     -60.118  25.360  18.492  1.00 22.31           O
ATOM   1413  CB  VAL A 193     -59.988  22.468  20.185  1.00 25.81           C
ATOM   1414  CG1 VAL A 193     -60.354  21.077  19.654  1.00 26.41           C
ATOM   1415  CG2 VAL A 193     -59.408  22.150  21.575  1.00 34.30           C
ATOM   1416  N   PRO A 194     -60.516  23.637  17.131  1.00 11.90           N
ATOM   1417  CA  PRO A 194     -61.170  22.318  17.056  1.00 30.37           C
ATOM   1418  C   PRO A 194     -61.029  21.446  15.766  1.00 29.07           C
ATOM   1419  O   PRO A 194     -60.744  21.905  14.667  1.00 26.15           O
ATOM   1420  CB  PRO A 194     -62.656  22.655  17.254  1.00 28.12           C
ATOM   1421  CG  PRO A 194     -62.815  24.044  16.621  1.00 31.10           C
ATOM   1422  CD  PRO A 194     -61.373  24.460  16.289  1.00 42.31           C
ATOM   1423  N   GLU A 195     -61.333  20.184  15.994  1.00 11.05           N
ATOM   1424  CA  GLU A 195     -61.752  19.039  15.147  1.00 22.53           C
ATOM   1425  C   GLU A 195     -62.953  19.347  14.189  1.00 21.30           C
ATOM   1426  O   GLU A 195     -63.522  20.433  14.326  1.00 17.92           O
ATOM   1427  CB  GLU A 195     -62.174  17.997  16.214  1.00 21.20           C
ATOM   1428  CG  GLU A 195     -61.477  16.647  16.153  1.00 19.79           C
ATOM   1429  CD  GLU A 195     -62.200  15.643  17.055  1.00 20.11           C
ATOM   1430  OE1 GLU A 195     -62.857  14.744  16.491  1.00 22.47           O
ATOM   1431  OE2 GLU A 195     -62.133  15.801  18.282  1.00 26.18           O
ATOM   1432  N   PRO A 196     -63.440  18.437  13.275  1.00 12.74           N
ATOM   1433  CA  PRO A 196     -63.616  16.985  13.493  1.00 28.55           C
ATOM   1434  C   PRO A 196     -63.535  15.983  12.287  1.00 27.47           C
ATOM   1435  O   PRO A 196     -63.745  16.319  11.132  1.00 25.03           O
ATOM   1436  CB  PRO A 196     -65.047  16.942  14.050  1.00 26.75           C
ATOM   1437  CG  PRO A 196     -65.786  18.007  13.233  1.00 28.54           C
ATOM   1438  CD  PRO A 196     -64.657  18.795  12.549  1.00 38.79           C
ATOM   1439  N   LEU A 197     -63.298  14.719  12.653  1.00  8.18           N
ATOM   1440  CA  LEU A 197     -63.983  13.452  12.292  1.00 30.81           C
ATOM   1441  C   LEU A 197     -64.293  13.059  10.828  1.00 28.06           C
ATOM   1442  O   LEU A 197     -65.162  13.631  10.177  1.00 28.28           O
ATOM   1443  CB  LEU A 197     -65.283  13.360  13.124  1.00 30.00           C
ATOM   1444  CG  LEU A 197     -65.090  13.022  14.613  1.00 31.59           C
ATOM   1445  CD1 LEU A 197     -66.277  13.488  15.437  1.00 32.12           C
ATOM   1446  CD2 LEU A 197     -64.929  11.514  14.829  1.00 40.11           C
ATOM   1447  N   ALA A 198     -63.761  11.897  10.437  1.00 12.63           N
ATOM   1448  CA  ALA A 198     -64.499  10.641  10.186  1.00 25.21           C
ATOM   1449  C   ALA A 198     -63.925   9.784   9.021  1.00 24.43           C
ATOM   1450  O   ALA A 198     -63.928  10.186   7.868  1.00 20.98           O
ATOM   1451  CB  ALA A 198     -66.013  10.835   9.998  1.00 24.71           C
ATOM   1452  N   ALA A 199     -63.507   8.586   9.347  1.00 12.57           N
ATOM   1453  CA  ALA A 199     -63.404   7.423   8.455  1.00 28.49           C
ATOM   1454  C   ALA A 199     -64.804   6.745   8.338  1.00 26.30           C
ATOM   1455  O   ALA A 199     -65.701   7.195   9.063  1.00 24.65           O
ATOM   1456  CB  ALA A 199     -62.327   6.523   9.080  1.00 27.18           C
ATOM   1457  N   PRO A 200     -65.070   5.691   7.535  1.00  9.65           N
ATOM   1458  CA  PRO A 200     -64.167   4.574   7.202  1.00 20.00           C
ATOM   1459  C   PRO A 200     -64.332   3.880   5.799  1.00 20.40           C
ATOM   1460  O   PRO A 200     -65.286   4.099   5.070  1.00 16.91           O
ATOM   1461  CB  PRO A 200     -64.550   3.575   8.303  1.00 17.63           C
ATOM   1462  CG  PRO A 200     -66.072   3.716   8.407  1.00 17.09           C
ATOM   1463  CD  PRO A 200     -66.382   5.036   7.689  1.00 22.29           C
ATOM   1464  N   SER A 201     -63.386   3.002   5.510  1.00 12.84           N
ATOM   1465  CA  SER A 201     -63.470   1.663   4.880  1.00 25.05           C
ATOM   1466  C   SER A 201     -64.362   1.403   3.647  1.00 23.95           C
ATOM   1467  O   SER A 201     -65.576   1.483   3.742  1.00 20.95           O
ATOM   1468  CB  SER A 201     -63.900   0.653   5.969  1.00 23.05           C
ATOM   1469  OG  SER A 201     -63.160   0.840   7.161  1.00 21.82           O
ATOM   1470  N   ASN A 202     -63.797   0.856   2.565  1.00  9.80           N
ATOM   1471  CA  ASN A 202     -63.857  -0.589   2.261  1.00 17.24           C
ATOM   1472  C   ASN A 202     -63.301  -0.930   0.849  1.00 17.57           C
ATOM   1473  O   ASN A 202     -63.524  -0.192  -0.091  1.00 13.94           O
ATOM   1474  CB  ASN A 202     -65.296  -1.160   2.372  1.00 15.29           C
ATOM   1475  CG  ASN A 202     -65.467  -2.106   3.544  1.00 12.84           C
ATOM   1476  OD1 ASN A 202     -64.546  -2.802   3.959  1.00 12.41           O
ATOM   1477  ND2 ASN A 202     -66.647  -2.219   4.100  1.00 15.92           N
ATOM   1478  N   THR A 203     -62.599  -2.074   0.750  1.00 14.82           N
ATOM   1479  CA  THR A 203     -62.622  -3.143  -0.292  1.00 26.03           C
ATOM   1480  C   THR A 203     -62.800  -2.765  -1.779  1.00 26.04           C
ATOM   1481  O   THR A 203     -63.632  -1.944  -2.107  1.00 22.32           O
ATOM   1482  CB  THR A 203     -63.732  -4.142   0.083  1.00 22.83           C
ATOM   1483  OG1 THR A 203     -64.971  -3.493   0.244  1.00 21.70           O
ATOM   1484  CG2 THR A 203     -63.447  -4.897   1.371  1.00 25.82           C
ATOM   1485  N   SER A 204     -62.238  -3.391  -2.786  1.00 10.74           N
ATOM   1486  CA  SER A 204     -61.527  -4.653  -3.005  1.00 19.60           C
ATOM   1487  C   SER A 204     -61.310  -4.779  -4.528  1.00 19.55           C
ATOM   1488  O   SER A 204     -62.135  -4.287  -5.290  1.00 15.41           O
ATOM   1489  CB  SER A 204     -62.418  -5.840  -2.577  1.00 18.19           C
ATOM   1490  OG  SER A 204     -61.789  -7.079  -2.790  1.00 15.62           O
ATOM   1491  N   CYS A 205     -60.265  -5.475  -4.922  1.00 14.48           N
ATOM   1492  CA  CYS A 205     -60.125  -6.340  -6.103  1.00 24.12           C
ATOM   1493  C   CYS A 205     -60.376  -5.852  -7.547  1.00 22.73           C
ATOM   1494  O   CYS A 205     -61.472  -5.468  -7.914  1.00 20.88           O
ATOM   1495  CB  CYS A 205     -60.942  -7.614  -5.835  1.00 24.19           C
ATOM   1496  SG  CYS A 205     -60.155  -8.583  -4.511  1.00 23.91           S
ATOM   1497  N   MET A 206     -59.366  -6.176  -8.384  1.00 23.17           N
ATOM   1498  CA  MET A 206     -59.463  -6.712  -9.757  1.00 38.67           C
ATOM   1499  C   MET A 206     -60.064  -5.767 -10.826  1.00 37.95           C
ATOM   1500  O   MET A 206     -61.156  -5.273 -10.676  1.00 34.90           O
ATOM   1501  CB  MET A 206     -60.214  -8.066  -9.715  1.00 35.60           C
ATOM   1502  CG  MET A 206     -59.552  -9.139  -8.826  1.00 35.11           C
ATOM   1503  SD  MET A 206     -58.318 -10.163  -9.628  1.00 34.02           S
ATOM   1504  CE  MET A 206     -57.972 -11.353  -8.292  1.00 30.68           C
ATOM   1505  N   GLN A 207     -59.435  -5.534 -11.974  1.00 18.82           N
ATOM   1506  CA  GLN A 207     -59.191  -6.523 -13.007  1.00 28.38           C
ATOM   1507  C   GLN A 207     -58.483  -5.873 -14.218  1.00 27.28           C
ATOM   1508  O   GLN A 207     -58.699  -4.706 -14.542  1.00 25.66           O
ATOM   1509  CB  GLN A 207     -60.558  -7.087 -13.454  1.00 28.03           C
ATOM   1510  CG  GLN A 207     -60.533  -8.506 -14.038  1.00 29.93           C
ATOM   1511  CD  GLN A 207     -61.905  -9.195 -13.919  1.00 30.64           C
ATOM   1512  OE1 GLN A 207     -62.944  -8.578 -14.050  1.00 30.42           O
ATOM   1513  NE2 GLN A 207     -61.959 -10.472 -13.662  1.00 31.51           N
ATOM   1514  N   ARG A 208     -57.653  -6.660 -14.889  1.00 15.55           N
ATOM   1515  CA  ARG A 208     -57.119  -6.415 -16.237  1.00 19.51           C
ATOM   1516  C   ARG A 208     -58.230  -6.343 -17.279  1.00 18.87           C
ATOM   1517  O   ARG A 208     -59.177  -7.124 -17.173  1.00 16.31           O
ATOM   1518  CB  ARG A 208     -56.253  -7.621 -16.643  1.00 19.89           C
ATOM   1519  CG  ARG A 208     -54.900  -7.774 -15.957  1.00 21.53           C
ATOM   1520  CD  ARG A 208     -54.311  -9.139 -16.343  1.00 22.51           C
ATOM   1521  NE  ARG A 208     -52.911  -9.279 -15.927  1.00 25.38           N
ATOM   1522  CZ  ARG A 208     -52.210 -10.395 -15.922  1.00 23.77           C
ATOM   1523  NH1 ARG A 208     -52.729 -11.550 -16.254  1.00 20.28           N
ATOM   1524  NH2 ARG A 208     -50.946 -10.378 -15.585  1.00 22.72           N
ATOM   1525  N   SER A 209     -58.012  -5.564 -18.336  1.00 14.39           N
ATOM   1526  CA  SER A 209     -58.135  -5.991 -19.749  1.00 23.57           C
ATOM   1527  C   SER A 209     -57.921  -4.787 -20.669  1.00 21.90           C
ATOM   1528  O   SER A 209     -58.556  -3.764 -20.489  1.00 21.02           O
ATOM   1529  CB  SER A 209     -59.487  -6.648 -20.070  1.00 22.60           C
ATOM   1530  OG  SER A 209     -59.480  -7.977 -19.604  1.00 22.97           O
ATOM   1531  N   VAL A 210     -56.896  -4.757 -21.469  1.00  7.86           N
ATOM   1532  CA  VAL A 210     -56.783  -5.055 -22.922  1.00 29.71           C
ATOM   1533  C   VAL A 210     -57.687  -4.292 -23.897  1.00 26.70           C
ATOM   1534  O   VAL A 210     -58.899  -4.355 -23.828  1.00 23.67           O
ATOM   1535  CB  VAL A 210     -56.752  -6.540 -23.345  1.00 26.75           C
ATOM   1536  CG1 VAL A 210     -55.360  -7.130 -23.121  1.00 25.93           C
ATOM   1537  CG2 VAL A 210     -57.790  -7.451 -22.745  1.00 33.49           C
ATOM   1538  N   ALA A 211     -56.966  -3.758 -24.874  1.00 12.45           N
ATOM   1539  CA  ALA A 211     -57.286  -3.693 -26.298  1.00 24.22           C
ATOM   1540  C   ALA A 211     -58.058  -2.488 -26.874  1.00 22.99           C
ATOM   1541  O   ALA A 211     -59.244  -2.296 -26.667  1.00 20.87           O
ATOM   1542  CB  ALA A 211     -57.811  -5.039 -26.798  1.00 23.08           C
ATOM   1543  N   ALA A 212     -57.321  -1.857 -27.763  1.00 13.44           N
ATOM   1544  CA  ALA A 212     -57.665  -1.540 -29.150  1.00 25.62           C
ATOM   1545  C   ALA A 212     -58.642  -0.410 -29.480  1.00 24.35           C
ATOM   1546  O   ALA A 212     -59.825  -0.469 -29.192  1.00 20.81           O
ATOM   1547  CB  ALA A 212     -58.052  -2.840 -29.880  1.00 24.16           C
ATOM   1548  N   GLY A 213     -58.139   0.492 -30.304  1.00 15.69           N
ATOM   1549  CA  GLY A 213     -58.817   0.753 -31.568  1.00 25.24           C
ATOM   1550  C   GLY A 213     -59.207   2.206 -31.859  1.00 24.45           C
ATOM   1551  O   GLY A 213     -60.197   2.683 -31.343  1.00 21.46           O
ATOM   1552  N   ALA A 214     -58.468   2.761 -32.794  1.00 14.14           N
ATOM   1553  CA  ALA A 214     -58.964   3.575 -33.910  1.00 25.68           C
ATOM   1554  C   ALA A 214     -59.472   5.022 -33.685  1.00 24.42           C
ATOM   1555  O   ALA A 214     -60.487   5.247 -33.056  1.00 23.29           O
ATOM   1556  CB  ALA A 214     -59.955   2.736 -34.719  1.00 24.98           C
ATOM   1557  N   ALA A 215     -58.776   5.908 -34.393  1.00 14.77           N
ATOM   1558  CA  ALA A 215     -59.274   6.945 -35.317  1.00 28.06           C
ATOM   1559  C   ALA A 215     -60.134   8.089 -34.717  1.00 26.14           C
ATOM   1560  O   ALA A 215     -60.954   7.865 -33.852  1.00 24.65           O
ATOM   1561  CB  ALA A 215     -59.951   6.208 -36.488  1.00 27.03           C
ATOM   1562  N   THR A 216     -60.054   9.337 -35.091  1.00 15.13           N
ATOM   1563  CA  THR A 216     -59.733   9.979 -36.376  1.00 27.35           C
ATOM   1564  C   THR A 216     -59.627  11.495 -36.133  1.00 26.24           C
ATOM   1565  O   THR A 216     -60.346  11.985 -35.276  1.00 25.71           O
ATOM   1566  CB  THR A 216     -60.896   9.811 -37.395  1.00 24.94           C
ATOM   1567  OG1 THR A 216     -61.930   8.959 -36.962  1.00 23.58           O
ATOM   1568  CG2 THR A 216     -60.420   9.260 -38.731  1.00 32.18           C
ATOM   1569  N   ALA A 217     -58.822  12.180 -36.948  1.00 17.19           N
ATOM   1570  CA  ALA A 217     -58.977  13.563 -37.468  1.00 28.86           C
ATOM   1571  C   ALA A 217     -59.247  14.743 -36.489  1.00 27.03           C
ATOM   1572  O   ALA A 217     -60.005  14.625 -35.550  1.00 26.69           O
ATOM   1573  CB  ALA A 217     -60.026  13.488 -38.583  1.00 27.43           C
ATOM   1574  N   ALA A 218     -58.759  15.949 -36.625  1.00 20.21           N
ATOM   1575  CA  ALA A 218     -58.300  16.751 -37.749  1.00 31.72           C
ATOM   1576  C   ALA A 218     -57.434  17.900 -37.176  1.00 30.02           C
ATOM   1577  O   ALA A 218     -57.643  18.293 -36.034  1.00 30.22           O
ATOM   1578  CB  ALA A 218     -59.558  17.321 -38.430  1.00 30.61           C
ATOM   1579  N   ALA A 219     -56.409  18.322 -37.876  1.00 19.65           N
ATOM   1580  CA  ALA A 219     -56.267  19.613 -38.577  1.00 30.87           C
ATOM   1581  C   ALA A 219     -56.448  20.861 -37.668  1.00 29.22           C
ATOM   1582  O   ALA A 219     -57.403  20.941 -36.921  1.00 27.30           O
ATOM   1583  CB  ALA A 219     -57.212  19.617 -39.793  1.00 28.85           C
ATOM   1584  N   SER A 220     -55.663  21.904 -37.653  1.00 14.74           N
ATOM   1585  CA  SER A 220     -54.758  22.464 -38.659  1.00 26.59           C
ATOM   1586  C   SER A 220     -53.994  23.681 -38.087  1.00 25.03           C
ATOM   1587  O   SER A 220     -54.589  24.483 -37.387  1.00 21.83           O
ATOM   1588  CB  SER A 220     -55.612  23.006 -39.814  1.00 24.52           C
ATOM   1589  OG  SER A 220     -55.808  22.038 -40.807  1.00 22.48           O
ATOM   1590  N   TYR A 221     -52.740  23.834 -38.541  1.00 12.47           N
ATOM   1591  CA  TYR A 221     -52.012  25.072 -38.922  1.00 23.83           C
ATOM   1592  C   TYR A 221     -51.419  26.065 -37.885  1.00 21.94           C
ATOM   1593  O   TYR A 221     -51.857  26.140 -36.747  1.00 19.64           O
ATOM   1594  CB  TYR A 221     -52.725  25.739 -40.110  1.00 22.39           C
ATOM   1595  CG  TYR A 221     -52.693  24.876 -41.360  1.00 22.66           C
ATOM   1596  CD1 TYR A 221     -51.459  24.446 -41.906  1.00 23.75           C
ATOM   1597  CD2 TYR A 221     -53.899  24.446 -41.943  1.00 28.19           C
ATOM   1598  CE1 TYR A 221     -51.431  23.566 -43.000  1.00 25.22           C
ATOM   1599  CE2 TYR A 221     -53.876  23.559 -43.045  1.00 27.32           C
ATOM   1600  CZ  TYR A 221     -52.640  23.118 -43.560  1.00 31.98           C
ATOM   1601  OH  TYR A 221     -52.613  22.246 -44.597  1.00 32.28           O
ATOM   1602  N   PRO A 222     -50.368  26.761 -38.293  1.00 19.03           N
ATOM   1603  CA  PRO A 222     -49.279  27.205 -37.438  1.00 27.45           C
ATOM   1604  C   PRO A 222     -49.169  28.735 -37.327  1.00 27.90           C
ATOM   1605  O   PRO A 222     -49.738  29.454 -38.141  1.00 24.48           O
ATOM   1606  CB  PRO A 222     -48.055  26.655 -38.181  1.00 24.57           C
ATOM   1607  CG  PRO A 222     -48.391  26.924 -39.648  1.00 24.42           C
ATOM   1608  CD  PRO A 222     -49.913  26.926 -39.674  1.00 30.54           C
ATOM   1609  N   MET A 223     -48.320  29.204 -36.420  1.00 27.23           N
ATOM   1610  CA  MET A 223     -47.734  30.542 -36.565  1.00 34.48           C
ATOM   1611  C   MET A 223     -46.318  30.580 -35.994  1.00 33.67           C
ATOM   1612  O   MET A 223     -46.051  30.217 -34.854  1.00 29.32           O
ATOM   1613  CB  MET A 223     -48.623  31.633 -35.941  1.00 32.02           C
ATOM   1614  CG  MET A 223     -49.623  32.211 -36.953  1.00 30.05           C
ATOM   1615  SD  MET A 223     -48.866  33.057 -38.368  1.00 27.01           S
ATOM   1616  CE  MET A 223     -50.351  33.577 -39.266  1.00 29.23           C
ATOM   1617  N   SER A 224     -45.459  31.065 -36.869  1.00 21.28           N
ATOM   1618  CA  SER A 224     -44.075  31.435 -36.621  1.00 28.89           C
ATOM   1619  C   SER A 224     -44.001  32.956 -36.513  1.00 27.13           C
ATOM   1620  O   SER A 224     -44.550  33.646 -37.366  1.00 23.43           O
ATOM   1621  CB  SER A 224     -43.243  30.972 -37.822  1.00 27.09           C
ATOM   1622  OG  SER A 224     -41.899  31.379 -37.739  1.00 26.17           O
ATOM   1623  N   TYR A 225     -43.299  33.458 -35.531  1.00 17.50           N
ATOM   1624  CA  TYR A 225     -42.591  34.743 -35.621  1.00 28.04           C
ATOM   1625  C   TYR A 225     -41.485  34.766 -34.567  1.00 25.46           C
ATOM   1626  O   TYR A 225     -41.709  34.488 -33.391  1.00 22.22           O
ATOM   1627  CB  TYR A 225     -43.517  35.970 -35.524  1.00 26.72           C
ATOM   1628  CG  TYR A 225     -44.885  35.775 -34.935  1.00 27.38           C
ATOM   1629  CD1 TYR A 225     -45.988  35.576 -35.793  1.00 26.85           C
ATOM   1630  CD2 TYR A 225     -45.075  35.737 -33.541  1.00 30.46           C
ATOM   1631  CE1 TYR A 225     -47.257  35.330 -35.259  1.00 26.80           C
ATOM   1632  CE2 TYR A 225     -46.340  35.486 -33.006  1.00 29.11           C
ATOM   1633  CZ  TYR A 225     -47.442  35.278 -33.871  1.00 33.06           C
ATOM   1634  OH  TYR A 225     -48.674  35.015 -33.349  1.00 31.95           O
ATOM   1635  N   GLY A 226     -40.289  35.043 -35.018  1.00 27.37           N
ATOM   1636  CA  GLY A 226     -39.141  35.316 -34.162  1.00 33.41           C
ATOM   1637  C   GLY A 226     -39.053  36.785 -33.747  1.00 32.73           C
ATOM   1638  O   GLY A 226     -39.766  37.623 -34.285  1.00 26.36           O
ATOM   1639  N   GLN A 227     -38.170  37.064 -32.831  1.00 17.73           N
ATOM   1640  CA  GLN A 227     -37.056  38.017 -32.904  1.00 24.91           C
ATOM   1641  C   GLN A 227     -36.427  38.280 -31.533  1.00 24.37           C
ATOM   1642  O   GLN A 227     -37.132  38.422 -30.544  1.00 21.40           O
ATOM   1643  CB  GLN A 227     -37.450  39.386 -33.507  1.00 23.01           C
ATOM   1644  CG  GLN A 227     -36.941  39.552 -34.952  1.00 22.54           C
ATOM   1645  CD  GLN A 227     -37.123  40.957 -35.517  1.00 21.01           C
ATOM   1646  OE1 GLN A 227     -37.301  41.932 -34.804  1.00 22.02           O
ATOM   1647  NE2 GLN A 227     -37.039  41.130 -36.809  1.00 25.88           N
ATOM   1648  N   GLY A 228     -35.121  38.451 -31.570  1.00 22.65           N
ATOM   1649  CA  GLY A 228     -34.326  39.257 -30.638  1.00 30.38           C
ATOM   1650  C   GLY A 228     -34.074  38.622 -29.271  1.00 29.78           C
ATOM   1651  O   GLY A 228     -34.994  38.252 -28.572  1.00 25.51           O
ATOM   1652  N   GLY A 229     -32.874  38.411 -28.796  1.00 27.52           N
ATOM   1653  CA  GLY A 229     -31.668  39.217 -28.901  1.00 35.71           C
ATOM   1654  C   GLY A 229     -31.100  39.337 -27.488  1.00 35.71           C
ATOM   1655  O   GLY A 229     -31.835  39.630 -26.557  1.00 29.87           O
ATOM   1656  N   SER A 230     -29.784  39.171 -27.394  1.00 15.48           N
ATOM   1657  CA  SER A 230     -28.941  39.799 -26.376  1.00 24.91           C
ATOM   1658  C   SER A 230     -28.539  39.049 -25.082  1.00 25.27           C
ATOM   1659  O   SER A 230     -29.347  38.650 -24.265  1.00 21.11           O
ATOM   1660  CB  SER A 230     -29.390  41.239 -26.094  1.00 21.96           C
ATOM   1661  OG  SER A 230     -28.280  42.081 -26.171  1.00 19.16           O
ATOM   1662  N   TYR A 231     -27.233  38.963 -24.954  1.00 21.24           N
ATOM   1663  CA  TYR A 231     -26.319  38.895 -23.796  1.00 33.22           C
ATOM   1664  C   TYR A 231     -26.604  37.977 -22.587  1.00 31.46           C
ATOM   1665  O   TYR A 231     -27.564  38.131 -21.865  1.00 27.75           O
ATOM   1666  CB  TYR A 231     -25.958  40.328 -23.344  1.00 29.47           C
ATOM   1667  CG  TYR A 231     -27.144  41.200 -22.969  1.00 28.67           C
ATOM   1668  CD1 TYR A 231     -27.701  42.088 -23.922  1.00 27.60           C
ATOM   1669  CD2 TYR A 231     -27.763  41.085 -21.712  1.00 30.19           C
ATOM   1670  CE1 TYR A 231     -28.883  42.794 -23.636  1.00 26.38           C
ATOM   1671  CE2 TYR A 231     -28.954  41.780 -21.425  1.00 29.99           C
ATOM   1672  CZ  TYR A 231     -29.527  42.622 -22.395  1.00 32.62           C
ATOM   1673  OH  TYR A 231     -30.711  43.251 -22.142  1.00 30.49           O
ATOM   1674  N   GLY A 232     -25.651  37.101 -22.299  1.00 23.19           N
ATOM   1675  CA  GLY A 232     -25.580  36.406 -21.017  1.00 29.83           C
ATOM   1676  C   GLY A 232     -24.422  35.415 -20.973  1.00 29.91           C
ATOM   1677  O   GLY A 232     -24.583  34.268 -21.368  1.00 24.85           O
ATOM   1678  N   GLN A 233     -23.245  35.865 -20.533  1.00 20.32           N
ATOM   1679  CA  GLN A 233     -22.167  34.961 -20.141  1.00 26.00           C
ATOM   1680  C   GLN A 233     -22.643  34.068 -18.992  1.00 26.05           C
ATOM   1681  O   GLN A 233     -23.080  34.562 -17.959  1.00 22.18           O
ATOM   1682  CB  GLN A 233     -20.941  35.759 -19.672  1.00 23.72           C
ATOM   1683  CG  GLN A 233     -20.148  36.413 -20.808  1.00 22.84           C
ATOM   1684  CD  GLN A 233     -18.807  36.981 -20.322  1.00 20.36           C
ATOM   1685  OE1 GLN A 233     -18.440  36.917 -19.154  1.00 22.32           O
ATOM   1686  NE2 GLN A 233     -18.012  37.548 -21.192  1.00 24.98           N
ATOM   1687  N   GLY A 234     -22.522  32.764 -19.178  1.00 20.64           N
ATOM   1688  CA  GLY A 234     -22.818  31.769 -18.159  1.00 26.47           C
ATOM   1689  C   GLY A 234     -21.946  30.539 -18.373  1.00 27.02           C
ATOM   1690  O   GLY A 234     -21.979  29.929 -19.434  1.00 21.56           O
ATOM   1691  N   TYR A 235     -21.159  30.245 -17.382  1.00 20.17           N
ATOM   1692  CA  TYR A 235     -20.265  29.089 -17.307  1.00 28.00           C
ATOM   1693  C   TYR A 235     -21.023  27.766 -17.522  1.00 26.64           C
ATOM   1694  O   TYR A 235     -22.105  27.609 -16.970  1.00 23.26           O
ATOM   1695  CB  TYR A 235     -19.634  29.094 -15.907  1.00 26.47           C
ATOM   1696  CG  TYR A 235     -18.761  30.301 -15.611  1.00 25.76           C
ATOM   1697  CD1 TYR A 235     -17.375  30.226 -15.809  1.00 24.13           C
ATOM   1698  CD2 TYR A 235     -19.336  31.511 -15.159  1.00 25.94           C
ATOM   1699  CE1 TYR A 235     -16.560  31.344 -15.565  1.00 23.93           C
ATOM   1700  CE2 TYR A 235     -18.521  32.636 -14.914  1.00 26.19           C
ATOM   1701  CZ  TYR A 235     -17.126  32.548 -15.117  1.00 28.85           C
ATOM   1702  OH  TYR A 235     -16.340  33.634 -14.889  1.00 28.92           O
ATOM   1703  N   PRO A 236     -20.467  26.787 -18.254  1.00 20.12           N
ATOM   1704  CA  PRO A 236     -21.102  25.483 -18.353  1.00 27.73           C
ATOM   1705  C   PRO A 236     -20.839  24.664 -17.080  1.00 28.13           C
ATOM   1706  O   PRO A 236     -19.712  24.268 -16.782  1.00 24.51           O
ATOM   1707  CB  PRO A 236     -20.547  24.843 -19.625  1.00 24.12           C
ATOM   1708  CG  PRO A 236     -19.152  25.448 -19.739  1.00 23.90           C
ATOM   1709  CD  PRO A 236     -19.283  26.839 -19.089  1.00 29.35           C
ATOM   1710  N   THR A 237     -21.896  24.384 -16.349  1.00 23.83           N
ATOM   1711  CA  THR A 237     -21.955  23.271 -15.393  1.00 30.96           C
ATOM   1712  C   THR A 237     -21.922  21.939 -16.162  1.00 30.66           C
ATOM   1713  O   THR A 237     -22.639  21.815 -17.159  1.00 26.77           O
ATOM   1714  CB  THR A 237     -23.253  23.346 -14.578  1.00 26.47           C
ATOM   1715  OG1 THR A 237     -24.353  23.577 -15.435  1.00 24.17           O
ATOM   1716  CG2 THR A 237     -23.231  24.491 -13.573  1.00 26.42           C
ATOM   1717  N   PRO A 238     -21.146  20.934 -15.742  1.00 23.19           N
ATOM   1718  CA  PRO A 238     -21.228  19.619 -16.359  1.00 28.33           C
ATOM   1719  C   PRO A 238     -22.536  18.946 -15.934  1.00 28.79           C
ATOM   1720  O   PRO A 238     -22.699  18.500 -14.803  1.00 25.56           O
ATOM   1721  CB  PRO A 238     -19.970  18.872 -15.909  1.00 24.80           C
ATOM   1722  CG  PRO A 238     -19.642  19.509 -14.558  1.00 24.25           C
ATOM   1723  CD  PRO A 238     -20.171  20.947 -14.671  1.00 29.08           C
ATOM   1724  N   SER A 239     -23.476  18.902 -16.878  1.00 20.59           N
ATOM   1725  CA  SER A 239     -24.692  18.118 -16.723  1.00 26.56           C
ATOM   1726  C   SER A 239     -24.354  16.634 -16.845  1.00 26.18           C
ATOM   1727  O   SER A 239     -23.745  16.185 -17.806  1.00 23.78           O
ATOM   1728  CB  SER A 239     -25.738  18.539 -17.753  1.00 24.08           C
ATOM   1729  OG  SER A 239     -26.996  18.009 -17.395  1.00 21.81           O
ATOM   1730  N   SER A 240     -24.754  15.906 -15.827  1.00 20.22           N
ATOM   1731  CA  SER A 240     -24.764  14.454 -15.767  1.00 24.67           C
ATOM   1732  C   SER A 240     -25.607  13.896 -16.922  1.00 24.89           C
ATOM   1733  O   SER A 240     -26.806  14.144 -16.984  1.00 22.65           O
ATOM   1734  CB  SER A 240     -25.381  14.066 -14.419  1.00 22.54           C
ATOM   1735  OG  SER A 240     -25.428  12.675 -14.245  1.00 21.03           O
ATOM   1736  N   SER A 241     -24.976  13.160 -17.822  1.00 19.56           N
ATOM   1737  CA  SER A 241     -25.669  12.305 -18.778  1.00 25.90           C
ATOM   1738  C   SER A 241     -25.179  10.875 -18.578  1.00 26.37           C
ATOM   1739  O   SER A 241     -24.129  10.470 -19.073  1.00 23.33           O
ATOM   1740  CB  SER A 241     -25.506  12.802 -20.209  1.00 22.91           C
ATOM   1741  OG  SER A 241     -26.407  12.110 -21.043  1.00 20.49           O
ATOM   1742  N   TYR A 242     -25.936  10.153 -17.785  1.00 26.82           N
ATOM   1743  CA  TYR A 242     -25.820   8.712 -17.618  1.00 31.22           C
ATOM   1744  C   TYR A 242     -26.578   8.028 -18.766  1.00 31.49           C
ATOM   1745  O   TYR A 242     -27.718   8.386 -19.050  1.00 28.20           O
ATOM   1746  CB  TYR A 242     -26.395   8.332 -16.247  1.00 28.09           C
ATOM   1747  CG  TYR A 242     -25.434   7.612 -15.311  1.00 26.71           C
ATOM   1748  CD1 TYR A 242     -25.500   6.218 -15.170  1.00 24.84           C
ATOM   1749  CD2 TYR A 242     -24.495   8.355 -14.564  1.00 26.13           C
ATOM   1750  CE1 TYR A 242     -24.641   5.560 -14.278  1.00 23.52           C
ATOM   1751  CE2 TYR A 242     -23.631   7.694 -13.675  1.00 25.39           C
ATOM   1752  CZ  TYR A 242     -23.696   6.286 -13.521  1.00 27.96           C
ATOM   1753  OH  TYR A 242     -22.855   5.652 -12.658  1.00 27.70           O
ATOM   1754  N   PHE A 243     -25.933   7.013 -19.342  1.00 30.73           N
ATOM   1755  CA  PHE A 243     -26.525   5.995 -20.222  1.00 33.01           C
ATOM   1756  C   PHE A 243     -27.019   6.435 -21.613  1.00 31.69           C
ATOM   1757  O   PHE A 243     -28.203   6.628 -21.876  1.00 28.27           O
ATOM   1758  CB  PHE A 243     -27.558   5.162 -19.440  1.00 30.62           C
ATOM   1759  CG  PHE A 243     -26.990   3.872 -18.906  1.00 31.38           C
ATOM   1760  CD1 PHE A 243     -27.198   2.674 -19.614  1.00 28.66           C
ATOM   1761  CD2 PHE A 243     -26.241   3.855 -17.722  1.00 29.38           C
ATOM   1762  CE1 PHE A 243     -26.662   1.470 -19.131  1.00 25.83           C
ATOM   1763  CE2 PHE A 243     -25.700   2.645 -17.240  1.00 25.49           C
ATOM   1764  CZ  PHE A 243     -25.917   1.452 -17.949  1.00 28.51           C
ATOM   1765  N   GLY A 244     -26.104   6.424 -22.576  1.00 25.04           N
ATOM   1766  CA  GLY A 244     -26.368   6.187 -23.988  1.00 27.39           C
ATOM   1767  C   GLY A 244     -25.390   5.121 -24.481  1.00 27.60           C
ATOM   1768  O   GLY A 244     -24.185   5.319 -24.390  1.00 22.98           O
ATOM   1769  N   GLY A 245     -25.909   3.977 -24.881  1.00 25.93           N
ATOM   1770  CA  GLY A 245     -25.122   2.808 -25.267  1.00 31.10           C
ATOM   1771  C   GLY A 245     -24.183   3.097 -26.430  1.00 31.42           C
ATOM   1772  O   GLY A 245     -24.617   3.522 -27.494  1.00 26.89           O
ATOM   1773  N   VAL A 246     -22.916   2.838 -26.222  1.00 27.98           N
ATOM   1774  CA  VAL A 246     -21.934   2.705 -27.298  1.00 36.83           C
ATOM   1775  C   VAL A 246     -21.837   1.234 -27.656  1.00 36.26           C
ATOM   1776  O   VAL A 246     -21.488   0.386 -26.846  1.00 32.14           O
ATOM   1777  CB  VAL A 246     -20.572   3.344 -26.959  1.00 32.99           C
ATOM   1778  CG1 VAL A 246     -20.689   4.860 -27.088  1.00 31.05           C
ATOM   1779  CG2 VAL A 246     -20.054   3.002 -25.571  1.00 32.73           C
ATOM   1780  N   ASP A 247     -22.234   0.956 -28.891  1.00 25.59           N
ATOM   1781  CA  ASP A 247     -22.130  -0.333 -29.555  1.00 29.59           C
ATOM   1782  C   ASP A 247     -20.655  -0.772 -29.606  1.00 29.25           C
ATOM   1783  O   ASP A 247     -19.834  -0.165 -30.281  1.00 25.90           O
ATOM   1784  CB  ASP A 247     -22.763  -0.162 -30.943  1.00 26.36           C
ATOM   1785  CG  ASP A 247     -22.902  -1.454 -31.744  1.00 23.29           C
ATOM   1786  OD1 ASP A 247     -22.345  -2.481 -31.304  1.00 21.91           O
ATOM   1787  OD2 ASP A 247     -23.543  -1.394 -32.803  1.00 23.66           O
ATOM   1788  N   CYS A 248     -20.324  -1.809 -28.861  1.00 23.72           N
ATOM   1789  CA  CYS A 248     -18.977  -2.367 -28.768  1.00 28.05           C
ATOM   1790  C   CYS A 248     -18.632  -3.327 -29.926  1.00 27.90           C
ATOM   1791  O   CYS A 248     -17.678  -4.094 -29.828  1.00 24.40           O
ATOM   1792  CB  CYS A 248     -18.798  -3.027 -27.400  1.00 26.60           C
ATOM   1793  SG  CYS A 248     -18.854  -1.790 -26.078  1.00 24.68           S
ATOM   1794  N   SER A 249     -19.361  -3.283 -31.022  1.00 23.27           N
ATOM   1795  CA  SER A 249     -19.152  -4.198 -32.157  1.00 27.15           C
ATOM   1796  C   SER A 249     -17.942  -3.843 -33.040  1.00 26.84           C
ATOM   1797  O   SER A 249     -17.645  -4.568 -33.979  1.00 24.13           O
ATOM   1798  CB  SER A 249     -20.424  -4.286 -32.995  1.00 25.03           C
ATOM   1799  OG  SER A 249     -21.500  -4.720 -32.197  1.00 23.83           O
ATOM   1800  N   SER A 250     -17.222  -2.771 -32.750  1.00 24.09           N
ATOM   1801  CA  SER A 250     -16.122  -2.287 -33.620  1.00 28.21           C
ATOM   1802  C   SER A 250     -14.727  -2.841 -33.294  1.00 29.45           C
ATOM   1803  O   SER A 250     -13.757  -2.427 -33.928  1.00 25.29           O
ATOM   1804  CB  SER A 250     -16.133  -0.767 -33.663  1.00 25.46           C
ATOM   1805  OG  SER A 250     -15.409  -0.312 -34.788  1.00 22.45           O
ATOM   1806  N   TYR A 251     -14.571  -3.758 -32.347  1.00 25.94           N
ATOM   1807  CA  TYR A 251     -13.242  -4.265 -31.936  1.00 29.53           C
ATOM   1808  C   TYR A 251     -12.882  -5.679 -32.429  1.00 28.91           C
ATOM   1809  O   TYR A 251     -11.892  -6.256 -31.986  1.00 25.55           O
ATOM   1810  CB  TYR A 251     -13.028  -4.057 -30.425  1.00 27.74           C
ATOM   1811  CG  TYR A 251     -12.295  -2.768 -30.131  1.00 26.29           C
ATOM   1812  CD1 TYR A 251     -10.887  -2.723 -30.219  1.00 24.21           C
ATOM   1813  CD2 TYR A 251     -13.003  -1.591 -29.806  1.00 25.21           C
ATOM   1814  CE1 TYR A 251     -10.199  -1.528 -29.966  1.00 22.91           C
ATOM   1815  CE2 TYR A 251     -12.315  -0.388 -29.558  1.00 23.56           C
ATOM   1816  CZ  TYR A 251     -10.911  -0.361 -29.636  1.00 26.22           C
ATOM   1817  OH  TYR A 251     -10.243   0.798 -29.387  1.00 26.42           O
ATOM   1818  N   LEU A 252     -13.619  -6.217 -33.377  1.00 22.30           N
ATOM   1819  CA  LEU A 252     -13.295  -7.504 -34.017  1.00 35.17           C
ATOM   1820  C   LEU A 252     -13.004  -7.308 -35.508  1.00 33.77           C
ATOM   1821  O   LEU A 252     -13.735  -7.772 -36.375  1.00 29.52           O
ATOM   1822  CB  LEU A 252     -14.401  -8.533 -33.732  1.00 32.51           C
ATOM   1823  CG  LEU A 252     -14.485  -9.003 -32.274  1.00 31.26           C
ATOM   1824  CD1 LEU A 252     -15.718  -9.883 -32.090  1.00 28.94           C
ATOM   1825  CD2 LEU A 252     -13.262  -9.826 -31.846  1.00 33.01           C
ATOM   1826  N   ALA A 253     -11.902  -6.626 -35.816  1.00 31.91           N
ATOM   1827  CA  ALA A 253     -11.310  -6.686 -37.151  1.00 36.34           C
ATOM   1828  C   ALA A 253     -10.336  -7.878 -37.217  1.00 34.09           C
ATOM   1829  O   ALA A 253      -9.412  -7.948 -36.401  1.00 30.06           O
ATOM   1830  CB  ALA A 253     -10.646  -5.351 -37.487  1.00 33.82           C
ATOM   1831  N   PRO A 254     -10.516  -8.829 -38.144  1.00 25.03           N
ATOM   1832  CA  PRO A 254      -9.588  -9.936 -38.285  1.00 32.70           C
ATOM   1833  C   PRO A 254      -8.242  -9.441 -38.819  1.00 32.63           C
ATOM   1834  O   PRO A 254      -8.171  -8.744 -39.828  1.00 29.54           O
ATOM   1835  CB  PRO A 254     -10.276 -10.939 -39.223  1.00 29.77           C
ATOM   1836  CG  PRO A 254     -11.206 -10.055 -40.051  1.00 29.65           C
ATOM   1837  CD  PRO A 254     -11.594  -8.920 -39.109  1.00 35.41           C
ATOM   1838  N   MET A 255      -7.162  -9.848 -38.158  1.00 48.57           N
ATOM   1839  CA  MET A 255      -5.792  -9.639 -38.620  1.00 52.67           C
ATOM   1840  C   MET A 255      -5.616 -10.278 -40.003  1.00 51.31           C
ATOM   1841  O   MET A 255      -5.655 -11.500 -40.140  1.00 46.74           O
ATOM   1842  CB  MET A 255      -4.779 -10.244 -37.626  1.00 47.42           C
ATOM   1843  CG  MET A 255      -4.604  -9.381 -36.368  1.00 46.11           C
ATOM   1844  SD  MET A 255      -2.909  -9.438 -35.725  1.00 43.00           S
ATOM   1845  CE  MET A 255      -2.613  -7.677 -35.433  1.00 36.95           C
ATOM   1846  N   HIS A 256      -5.419  -9.456 -41.008  1.00 27.96           N
ATOM   1847  CA  HIS A 256      -5.015  -9.934 -42.323  1.00 37.98           C
ATOM   1848  C   HIS A 256      -3.547 -10.350 -42.271  1.00 33.91           C
ATOM   1849  O   HIS A 256      -2.648  -9.524 -42.117  1.00 30.99           O
ATOM   1850  CB  HIS A 256      -5.298  -8.869 -43.397  1.00 35.02           C
ATOM   1851  CG  HIS A 256      -6.752  -8.856 -43.832  1.00 36.29           C
ATOM   1852  ND1 HIS A 256      -7.807  -8.349 -43.121  1.00 34.64           N
ATOM   1853  CD2 HIS A 256      -7.252  -9.380 -44.989  1.00 36.20           C
ATOM   1854  CE1 HIS A 256      -8.926  -8.574 -43.839  1.00 33.41           C
ATOM   1855  NE2 HIS A 256      -8.638  -9.190 -44.982  1.00 33.77           N
ATOM   1856  N   SER A 257      -3.321 -11.648 -42.403  1.00 20.58           N
ATOM   1857  CA  SER A 257      -1.999 -12.224 -42.599  1.00 33.73           C
ATOM   1858  C   SER A 257      -1.503 -11.866 -44.005  1.00 31.90           C
ATOM   1859  O   SER A 257      -2.043 -12.344 -45.001  1.00 26.82           O
ATOM   1860  CB  SER A 257      -2.079 -13.740 -42.402  1.00 30.51           C
ATOM   1861  OG  SER A 257      -0.795 -14.305 -42.353  1.00 29.21           O
ATOM   1862  N   HIS A 258      -0.496 -11.009 -44.110  1.00 16.93           N
ATOM   1863  CA  HIS A 258       0.208 -10.756 -45.364  1.00 31.20           C
ATOM   1864  C   HIS A 258       1.152 -11.927 -45.670  1.00 28.29           C
ATOM   1865  O   HIS A 258       2.253 -12.031 -45.135  1.00 24.47           O
ATOM   1866  CB  HIS A 258       0.945  -9.409 -45.326  1.00 28.31           C
ATOM   1867  CG  HIS A 258       0.045  -8.238 -45.652  1.00 29.31           C
ATOM   1868  ND1 HIS A 258      -0.332  -7.856 -46.920  1.00 29.74           N
ATOM   1869  CD2 HIS A 258      -0.542  -7.377 -44.771  1.00 32.75           C
ATOM   1870  CE1 HIS A 258      -1.134  -6.778 -46.784  1.00 30.43           C
ATOM   1871  NE2 HIS A 258      -1.288  -6.448 -45.508  1.00 31.38           N
ATOM   1872  N   HIS A 259       0.697 -12.809 -46.543  1.00 18.15           N
ATOM   1873  CA  HIS A 259       1.519 -13.823 -47.194  1.00 35.50           C
ATOM   1874  C   HIS A 259       2.191 -13.188 -48.422  1.00 30.71           C
ATOM   1875  O   HIS A 259       1.523 -12.786 -49.368  1.00 27.66           O
ATOM   1876  CB  HIS A 259       0.674 -15.074 -47.529  1.00 32.79           C
ATOM   1877  CG  HIS A 259      -0.817 -14.864 -47.505  1.00 34.06           C
ATOM   1878  ND1 HIS A 259      -1.597 -14.875 -46.377  1.00 34.17           N
ATOM   1879  CD2 HIS A 259      -1.627 -14.547 -48.551  1.00 36.25           C
ATOM   1880  CE1 HIS A 259      -2.871 -14.572 -46.748  1.00 32.94           C
ATOM   1881  NE2 HIS A 259      -2.930 -14.363 -48.054  1.00 33.75           N
ATOM   1882  N   HIS A 260       3.503 -13.102 -48.397  1.00 17.39           N
ATOM   1883  CA  HIS A 260       4.317 -12.772 -49.562  1.00 32.87           C
ATOM   1884  C   HIS A 260       4.486 -14.027 -50.437  1.00 28.62           C
ATOM   1885  O   HIS A 260       5.008 -15.031 -49.931  1.00 25.60           O
ATOM   1886  CB  HIS A 260       5.690 -12.231 -49.118  1.00 31.33           C
ATOM   1887  CG  HIS A 260       5.921 -10.790 -49.477  1.00 31.31           C
ATOM   1888  ND1 HIS A 260       6.147 -10.299 -50.747  1.00 31.28           N
ATOM   1889  CD2 HIS A 260       5.991  -9.727 -48.620  1.00 33.95           C
ATOM   1890  CE1 HIS A 260       6.339  -8.975 -50.639  1.00 32.99           C
ATOM   1891  NE2 HIS A 260       6.254  -8.583 -49.373  1.00 34.00           N
ATOM   1892  N   PRO A 261       4.096 -14.017 -51.716  1.00 14.54           N
ATOM   1893  CA  PRO A 261       4.452 -15.108 -52.614  1.00 27.16           C
ATOM   1894  C   PRO A 261       5.897 -14.932 -53.107  1.00 26.71           C
ATOM   1895  O   PRO A 261       6.232 -13.945 -53.760  1.00 22.96           O
ATOM   1896  CB  PRO A 261       3.414 -15.067 -53.736  1.00 24.48           C
ATOM   1897  CG  PRO A 261       3.028 -13.582 -53.803  1.00 26.32           C
ATOM   1898  CD  PRO A 261       3.247 -13.053 -52.385  1.00 36.00           C
ATOM   1899  N   HIS A 262       6.747 -15.904 -52.794  1.00 11.52           N
ATOM   1900  CA  HIS A 262       8.055 -16.036 -53.428  1.00 23.42           C
ATOM   1901  C   HIS A 262       7.865 -16.484 -54.887  1.00 21.65           C
ATOM   1902  O   HIS A 262       7.475 -17.620 -55.164  1.00 19.03           O
ATOM   1903  CB  HIS A 262       8.929 -17.026 -52.644  1.00 22.62           C
ATOM   1904  CG  HIS A 262       9.579 -16.410 -51.428  1.00 22.76           C
ATOM   1905  ND1 HIS A 262      10.778 -15.724 -51.418  1.00 23.65           N
ATOM   1906  CD2 HIS A 262       9.108 -16.414 -50.147  1.00 25.70           C
ATOM   1907  CE1 HIS A 262      11.007 -15.332 -50.151  1.00 24.74           C
ATOM   1908  NE2 HIS A 262      10.026 -15.718 -49.348  1.00 25.83           N
ATOM   1909  N   GLN A 263       8.159 -15.592 -55.826  1.00 17.91           N
ATOM   1910  CA  GLN A 263       8.347 -15.920 -57.233  1.00 24.81           C
ATOM   1911  C   GLN A 263       9.671 -16.666 -57.415  1.00 25.64           C
ATOM   1912  O   GLN A 263      10.747 -16.139 -57.128  1.00 22.21           O
ATOM   1913  CB  GLN A 263       8.319 -14.635 -58.078  1.00 23.86           C
ATOM   1914  CG  GLN A 263       6.893 -14.144 -58.413  1.00 23.59           C
ATOM   1915  CD  GLN A 263       6.267 -14.823 -59.625  1.00 21.63           C
ATOM   1916  OE1 GLN A 263       6.741 -15.805 -60.148  1.00 20.30           O
ATOM   1917  NE2 GLN A 263       5.170 -14.308 -60.137  1.00 22.90           N
ATOM   1918  N   LEU A 264       9.569 -17.880 -57.904  1.00 14.46           N
ATOM   1919  CA  LEU A 264      10.684 -18.661 -58.410  1.00 37.11           C
ATOM   1920  C   LEU A 264      11.029 -18.175 -59.826  1.00 33.65           C
ATOM   1921  O   LEU A 264      10.138 -18.046 -60.668  1.00 31.66           O
ATOM   1922  CB  LEU A 264      10.286 -20.146 -58.434  1.00 35.24           C
ATOM   1923  CG  LEU A 264      10.131 -20.809 -57.050  1.00 35.36           C
ATOM   1924  CD1 LEU A 264       9.391 -22.136 -57.185  1.00 35.97           C
ATOM   1925  CD2 LEU A 264      11.492 -21.080 -56.411  1.00 42.96           C
ATOM   1926  N   SER A 265      12.307 -17.981 -60.121  1.00 19.61           N
ATOM   1927  CA  SER A 265      12.832 -18.021 -61.486  1.00 29.66           C
ATOM   1928  C   SER A 265      14.245 -18.618 -61.497  1.00 27.47           C
ATOM   1929  O   SER A 265      14.988 -18.422 -60.536  1.00 25.37           O
ATOM   1930  CB  SER A 265      12.800 -16.652 -62.148  1.00 28.93           C
ATOM   1931  OG  SER A 265      11.497 -16.430 -62.646  1.00 28.54           O
ATOM   1932  N   PRO A 266      14.583 -19.411 -62.563  1.00 17.37           N
ATOM   1933  CA  PRO A 266      15.657 -20.386 -62.501  1.00 33.99           C
ATOM   1934  C   PRO A 266      16.959 -19.947 -63.196  1.00 33.36           C
ATOM   1935  O   PRO A 266      16.953 -19.138 -64.117  1.00 30.09           O
ATOM   1936  CB  PRO A 266      15.046 -21.619 -63.175  1.00 31.68           C
ATOM   1937  CG  PRO A 266      14.212 -21.003 -64.298  1.00 34.13           C
ATOM   1938  CD  PRO A 266      13.746 -19.674 -63.715  1.00 47.29           C
ATOM   1939  N   MET A 267      18.037 -20.578 -62.760  1.00 31.25           N
ATOM   1940  CA  MET A 267      19.282 -20.979 -63.449  1.00 45.19           C
ATOM   1941  C   MET A 267      19.981 -20.033 -64.446  1.00 42.50           C
ATOM   1942  O   MET A 267      19.491 -19.783 -65.537  1.00 40.83           O
ATOM   1943  CB  MET A 267      19.050 -22.333 -64.149  1.00 40.64           C
ATOM   1944  CG  MET A 267      18.601 -23.439 -63.203  1.00 41.57           C
ATOM   1945  SD  MET A 267      18.754 -25.112 -63.904  1.00 39.69           S
ATOM   1946  CE  MET A 267      20.444 -25.505 -63.399  1.00 34.37           C
ATOM   1947  N   ALA A 268      21.262 -19.771 -64.160  1.00 24.93           N
ATOM   1948  CA  ALA A 268      22.368 -19.974 -65.107  1.00 35.83           C
ATOM   1949  C   ALA A 268      23.724 -20.085 -64.365  1.00 33.63           C
ATOM   1950  O   ALA A 268      23.920 -19.386 -63.374  1.00 31.21           O
ATOM   1951  CB  ALA A 268      22.419 -18.853 -66.151  1.00 33.43           C
ATOM   1952  N   PRO A 269      24.647 -20.967 -64.819  1.00 24.59           N
ATOM   1953  CA  PRO A 269      25.938 -21.212 -64.167  1.00 39.32           C
ATOM   1954  C   PRO A 269      27.127 -20.578 -64.909  1.00 38.03           C
ATOM   1955  O   PRO A 269      26.968 -20.048 -66.006  1.00 35.18           O
ATOM   1956  CB  PRO A 269      26.026 -22.743 -64.170  1.00 36.99           C
ATOM   1957  CG  PRO A 269      25.452 -23.094 -65.541  1.00 40.08           C
ATOM   1958  CD  PRO A 269      24.428 -21.991 -65.822  1.00 55.29           C
ATOM   1959  N   SER A 270      28.329 -20.772 -64.349  1.00 20.56           N
ATOM   1960  CA  SER A 270      29.677 -20.467 -64.883  1.00 31.56           C
ATOM   1961  C   SER A 270      30.245 -19.095 -64.453  1.00 29.48           C
ATOM   1962  O   SER A 270      29.531 -18.113 -64.470  1.00 27.16           O
ATOM   1963  CB  SER A 270      29.767 -20.670 -66.401  1.00 29.70           C
ATOM   1964  OG  SER A 270      29.362 -21.968 -66.750  1.00 28.40           O
ATOM   1965  N   SER A 271      31.502 -18.896 -64.103  1.00 12.67           N
ATOM   1966  CA  SER A 271      32.695 -19.756 -64.139  1.00 27.61           C
ATOM   1967  C   SER A 271      33.828 -19.128 -63.293  1.00 26.29           C
ATOM   1968  O   SER A 271      34.012 -17.921 -63.340  1.00 23.17           O
ATOM   1969  CB  SER A 271      33.223 -19.845 -65.579  1.00 25.46           C
ATOM   1970  OG  SER A 271      32.959 -21.107 -66.128  1.00 23.69           O
ATOM   1971  N   MET A 272      34.615 -19.999 -62.675  1.00 21.94           N
ATOM   1972  CA  MET A 272      36.094 -20.004 -62.571  1.00 33.90           C
ATOM   1973  C   MET A 272      36.915 -18.921 -61.836  1.00 31.90           C
ATOM   1974  O   MET A 272      36.762 -17.727 -62.042  1.00 29.88           O
ATOM   1975  CB  MET A 272      36.702 -20.251 -63.954  1.00 31.37           C
ATOM   1976  CG  MET A 272      36.382 -21.656 -64.480  1.00 31.41           C
ATOM   1977  SD  MET A 272      37.677 -22.349 -65.526  1.00 29.82           S
ATOM   1978  CE  MET A 272      37.969 -23.906 -64.651  1.00 27.86           C
ATOM   1979  N   ALA A 273      37.938 -19.473 -61.200  1.00 18.80           N
ATOM   1980  CA  ALA A 273      39.245 -18.934 -60.780  1.00 30.14           C
ATOM   1981  C   ALA A 273      39.254 -18.083 -59.494  1.00 28.87           C
ATOM   1982  O   ALA A 273      38.484 -17.144 -59.366  1.00 26.02           O
ATOM   1983  CB  ALA A 273      39.926 -18.243 -61.965  1.00 28.45           C
ATOM   1984  N   GLY A 274      40.094 -18.270 -58.526  1.00 22.36           N
ATOM   1985  CA  GLY A 274      41.212 -19.196 -58.324  1.00 31.85           C
ATOM   1986  C   GLY A 274      42.244 -18.507 -57.409  1.00 30.60           C
ATOM   1987  O   GLY A 274      42.576 -17.368 -57.685  1.00 26.07           O
ATOM   1988  N   HIS A 275      42.717 -19.221 -56.384  1.00 12.29           N
ATOM   1989  CA  HIS A 275      43.999 -19.038 -55.659  1.00 24.83           C
ATOM   1990  C   HIS A 275      44.286 -17.651 -54.990  1.00 22.20           C
ATOM   1991  O   HIS A 275      44.022 -16.618 -55.559  1.00 20.30           O
ATOM   1992  CB  HIS A 275      45.109 -19.507 -56.615  1.00 23.82           C
ATOM   1993  CG  HIS A 275      44.958 -20.949 -57.058  1.00 24.46           C
ATOM   1994  ND1 HIS A 275      45.257 -22.052 -56.293  1.00 25.87           N
ATOM   1995  CD2 HIS A 275      44.489 -21.398 -58.260  1.00 28.50           C
ATOM   1996  CE1 HIS A 275      44.963 -23.149 -57.034  1.00 28.75           C
ATOM   1997  NE2 HIS A 275      44.489 -22.794 -58.222  1.00 30.70           N
ATOM   1998  N   HIS A 276      44.810 -17.477 -53.808  1.00 11.87           N
ATOM   1999  CA  HIS A 276      45.965 -18.094 -53.164  1.00 22.11           C
ATOM   2000  C   HIS A 276      46.025 -17.731 -51.656  1.00 20.32           C
ATOM   2001  O   HIS A 276      45.482 -16.724 -51.216  1.00 18.01           O
ATOM   2002  CB  HIS A 276      47.265 -17.585 -53.825  1.00 21.32           C
ATOM   2003  CG  HIS A 276      47.912 -18.571 -54.751  1.00 21.16           C
ATOM   2004  ND1 HIS A 276      48.598 -19.710 -54.372  1.00 22.42           N
ATOM   2005  CD2 HIS A 276      47.924 -18.543 -56.117  1.00 25.17           C
ATOM   2006  CE1 HIS A 276      48.985 -20.353 -55.495  1.00 25.21           C
ATOM   2007  NE2 HIS A 276      48.602 -19.680 -56.579  1.00 27.14           N
ATOM   2008  N   HIS A 277      46.720 -18.549 -50.917  1.00 11.49           N
ATOM   2009  CA  HIS A 277      47.136 -18.445 -49.516  1.00 22.03           C
ATOM   2010  C   HIS A 277      48.045 -17.233 -49.200  1.00 20.31           C
ATOM   2011  O   HIS A 277      48.842 -16.834 -50.047  1.00 18.18           O
ATOM   2012  CB  HIS A 277      47.973 -19.697 -49.230  1.00 22.26           C
ATOM   2013  CG  HIS A 277      47.219 -21.000 -49.174  1.00 22.30           C
ATOM   2014  ND1 HIS A 277      46.820 -21.617 -48.007  1.00 23.24           N
ATOM   2015  CD2 HIS A 277      46.888 -21.834 -50.205  1.00 26.47           C
ATOM   2016  CE1 HIS A 277      46.258 -22.805 -48.346  1.00 26.50           C
ATOM   2017  NE2 HIS A 277      46.283 -22.968 -49.662  1.00 28.16           N
ATOM   2018  N   HIS A 278      48.028 -16.753 -47.956  1.00 12.77           N
ATOM   2019  CA  HIS A 278      49.139 -16.778 -46.983  1.00 23.10           C
ATOM   2020  C   HIS A 278      49.018 -15.673 -45.907  1.00 21.34           C
ATOM   2021  O   HIS A 278      48.959 -14.480 -46.211  1.00 18.56           O
ATOM   2022  CB  HIS A 278      50.547 -16.725 -47.611  1.00 23.30           C
ATOM   2023  CG  HIS A 278      51.079 -18.102 -47.966  1.00 23.28           C
ATOM   2024  ND1 HIS A 278      51.480 -19.067 -47.073  1.00 23.91           N
ATOM   2025  CD2 HIS A 278      51.205 -18.649 -49.213  1.00 27.75           C
ATOM   2026  CE1 HIS A 278      51.815 -20.167 -47.772  1.00 26.15           C
ATOM   2027  NE2 HIS A 278      51.668 -19.962 -49.076  1.00 28.56           N
ATOM   2028  N   HIS A 279      49.045 -16.079 -44.647  1.00 13.57           N
ATOM   2029  CA  HIS A 279      49.496 -15.263 -43.508  1.00 24.48           C
ATOM   2030  C   HIS A 279      51.015 -15.028 -43.578  1.00 22.10           C
ATOM   2031  O   HIS A 279      51.713 -15.875 -44.145  1.00 20.42           O
ATOM   2032  CB  HIS A 279      49.144 -16.025 -42.212  1.00 25.00           C
ATOM   2033  CG  HIS A 279      47.904 -15.546 -41.514  1.00 24.60           C
ATOM   2034  ND1 HIS A 279      47.774 -14.364 -40.820  1.00 25.03           N
ATOM   2035  CD2 HIS A 279      46.716 -16.225 -41.357  1.00 27.06           C
ATOM   2036  CE1 HIS A 279      46.537 -14.338 -40.274  1.00 27.13           C
ATOM   2037  NE2 HIS A 279      45.878 -15.448 -40.570  1.00 29.13           N
ATOM   2038  N   PRO A 280      51.543 -13.938 -42.969  1.00 12.62           N
ATOM   2039  CA  PRO A 280      52.176 -14.117 -41.659  1.00 22.95           C
ATOM   2040  C   PRO A 280      52.158 -12.910 -40.678  1.00 23.44           C
ATOM   2041  O   PRO A 280      52.051 -11.746 -41.047  1.00 19.20           O
ATOM   2042  CB  PRO A 280      53.623 -14.493 -41.990  1.00 21.62           C
ATOM   2043  CG  PRO A 280      53.912 -13.678 -43.251  1.00 21.76           C
ATOM   2044  CD  PRO A 280      52.533 -13.211 -43.744  1.00 26.79           C
ATOM   2045  N   HIS A 281      52.258 -13.287 -39.425  1.00 11.83           N
ATOM   2046  CA  HIS A 281      52.890 -12.706 -38.229  1.00 22.00           C
ATOM   2047  C   HIS A 281      53.348 -11.229 -38.103  1.00 20.32           C
ATOM   2048  O   HIS A 281      54.182 -10.739 -38.852  1.00 19.00           O
ATOM   2049  CB  HIS A 281      54.086 -13.600 -37.876  1.00 22.57           C
ATOM   2050  CG  HIS A 281      53.667 -14.826 -37.103  1.00 22.62           C
ATOM   2051  ND1 HIS A 281      53.445 -14.866 -35.749  1.00 23.50           N
ATOM   2052  CD2 HIS A 281      53.421 -16.077 -37.591  1.00 25.60           C
ATOM   2053  CE1 HIS A 281      53.067 -16.120 -35.431  1.00 26.32           C
ATOM   2054  NE2 HIS A 281      53.031 -16.889 -36.523  1.00 27.57           N
ATOM   2055  N   ALA A 282      52.939 -10.690 -36.934  1.00 14.61           N
ATOM   2056  CA  ALA A 282      53.711  -9.964 -35.908  1.00 25.25           C
ATOM   2057  C   ALA A 282      54.292  -8.565 -36.214  1.00 24.89           C
ATOM   2058  O   ALA A 282      55.065  -8.393 -37.132  1.00 21.19           O
ATOM   2059  CB  ALA A 282      54.791 -10.891 -35.321  1.00 24.37           C
ATOM   2060  N   HIS A 283      53.989  -7.606 -35.344  1.00 11.02           N
ATOM   2061  CA  HIS A 283      54.920  -6.937 -34.420  1.00 22.93           C
ATOM   2062  C   HIS A 283      54.178  -5.879 -33.572  1.00 21.41           C
ATOM   2063  O   HIS A 283      53.471  -5.025 -34.093  1.00 18.88           O
ATOM   2064  CB  HIS A 283      56.115  -6.288 -35.149  1.00 21.88           C
ATOM   2065  CG  HIS A 283      57.284  -7.240 -35.345  1.00 21.14           C
ATOM   2066  ND1 HIS A 283      58.110  -7.719 -34.359  1.00 21.26           N
ATOM   2067  CD2 HIS A 283      57.673  -7.831 -36.512  1.00 23.44           C
ATOM   2068  CE1 HIS A 283      58.957  -8.589 -34.917  1.00 22.11           C
ATOM   2069  NE2 HIS A 283      58.740  -8.690 -36.230  1.00 25.74           N
ATOM   2070  N   HIS A 284      54.360  -5.958 -32.261  1.00 12.38           N
ATOM   2071  CA  HIS A 284      54.114  -4.854 -31.330  1.00 20.89           C
ATOM   2072  C   HIS A 284      55.198  -3.766 -31.495  1.00 19.63           C
ATOM   2073  O   HIS A 284      56.329  -4.108 -31.865  1.00 17.59           O
ATOM   2074  CB  HIS A 284      54.140  -5.403 -29.889  1.00 20.90           C
ATOM   2075  CG  HIS A 284      52.785  -5.669 -29.284  1.00 20.29           C
ATOM   2076  ND1 HIS A 284      51.948  -4.716 -28.745  1.00 20.61           N
ATOM   2077  CD2 HIS A 284      52.197  -6.882 -29.084  1.00 22.87           C
ATOM   2078  CE1 HIS A 284      50.875  -5.363 -28.247  1.00 22.66           C
ATOM   2079  NE2 HIS A 284      50.981  -6.672 -28.416  1.00 25.18           N
ATOM   2080  N   PRO A 285      54.909  -2.493 -31.156  1.00 19.91           N
ATOM   2081  CA  PRO A 285      55.443  -2.024 -29.884  1.00 27.00           C
ATOM   2082  C   PRO A 285      54.537  -1.061 -29.087  1.00 28.32           C
ATOM   2083  O   PRO A 285      53.587  -0.450 -29.578  1.00 23.84           O
ATOM   2084  CB  PRO A 285      56.782  -1.364 -30.234  1.00 25.49           C
ATOM   2085  CG  PRO A 285      56.514  -0.745 -31.599  1.00 25.16           C
ATOM   2086  CD  PRO A 285      55.251  -1.437 -32.109  1.00 31.28           C
ATOM   2087  N   LEU A 286      54.898  -0.968 -27.836  1.00 12.92           N
ATOM   2088  CA  LEU A 286      54.419  -0.094 -26.773  1.00 24.53           C
ATOM   2089  C   LEU A 286      54.520   1.396 -27.114  1.00 23.37           C
ATOM   2090  O   LEU A 286      55.556   1.846 -27.610  1.00 21.64           O
ATOM   2091  CB  LEU A 286      55.357  -0.364 -25.573  1.00 23.25           C
ATOM   2092  CG  LEU A 286      55.240  -1.760 -24.941  1.00 22.93           C
ATOM   2093  CD1 LEU A 286      56.593  -2.266 -24.441  1.00 23.71           C
ATOM   2094  CD2 LEU A 286      54.270  -1.725 -23.761  1.00 29.18           C
ATOM   2095  N   SER A 287      53.540   2.184 -26.694  1.00 16.33           N
ATOM   2096  CA  SER A 287      53.781   3.519 -26.137  1.00 23.97           C
ATOM   2097  C   SER A 287      52.618   3.991 -25.260  1.00 23.76           C
ATOM   2098  O   SER A 287      51.444   3.774 -25.551  1.00 21.25           O
ATOM   2099  CB  SER A 287      54.110   4.569 -27.187  1.00 22.74           C
ATOM   2100  OG  SER A 287      55.516   4.668 -27.290  1.00 21.25           O
ATOM   2101  N   GLN A 288      53.009   4.604 -24.176  1.00 14.74           N
ATOM   2102  CA  GLN A 288      52.215   5.110 -23.066  1.00 23.51           C
ATOM   2103  C   GLN A 288      51.388   6.335 -23.483  1.00 23.49           C
ATOM   2104  O   GLN A 288      51.891   7.201 -24.182  1.00 20.38           O
ATOM   2105  CB  GLN A 288      53.219   5.532 -21.977  1.00 21.97           C
ATOM   2106  CG  GLN A 288      54.129   4.398 -21.449  1.00 21.31           C
ATOM   2107  CD  GLN A 288      55.331   4.908 -20.644  1.00 20.31           C
ATOM   2108  OE1 GLN A 288      55.528   6.090 -20.435  1.00 19.93           O
ATOM   2109  NE2 GLN A 288      56.200   4.037 -20.190  1.00 26.26           N
ATOM   2110  N   SER A 289      50.168   6.453 -22.978  1.00 17.18           N
ATOM   2111  CA  SER A 289      49.562   7.765 -22.755  1.00 26.31           C
ATOM   2112  C   SER A 289      48.562   7.699 -21.608  1.00 24.84           C
ATOM   2113  O   SER A 289      47.574   6.964 -21.643  1.00 22.75           O
ATOM   2114  CB  SER A 289      48.921   8.343 -24.012  1.00 24.76           C
ATOM   2115  OG  SER A 289      48.574   9.693 -23.756  1.00 24.60           O
ATOM   2116  N   SER A 290      48.883   8.453 -20.579  1.00 15.49           N
ATOM   2117  CA  SER A 290      48.079   8.699 -19.393  1.00 25.90           C
ATOM   2118  C   SER A 290      46.955   9.674 -19.756  1.00 25.27           C
ATOM   2119  O   SER A 290      47.227  10.804 -20.160  1.00 22.12           O
ATOM   2120  CB  SER A 290      49.005   9.292 -18.326  1.00 24.06           C
ATOM   2121  OG  SER A 290      48.342   9.476 -17.101  1.00 22.40           O
ATOM   2122  N   GLY A 291      45.719   9.249 -19.623  1.00 20.87           N
ATOM   2123  CA  GLY A 291      44.535  10.071 -19.821  1.00 30.37           C
ATOM   2124  C   GLY A 291      43.614   9.985 -18.605  1.00 29.83           C
ATOM   2125  O   GLY A 291      42.921   8.990 -18.425  1.00 24.98           O
ATOM   2126  N   HIS A 292      43.651  11.015 -17.779  1.00 17.35           N
ATOM   2127  CA  HIS A 292      42.675  11.217 -16.713  1.00 26.34           C
ATOM   2128  C   HIS A 292      41.318  11.580 -17.336  1.00 23.82           C
ATOM   2129  O   HIS A 292      41.180  12.651 -17.923  1.00 22.25           O
ATOM   2130  CB  HIS A 292      43.146  12.337 -15.775  1.00 25.63           C
ATOM   2131  CG  HIS A 292      44.146  11.910 -14.729  1.00 25.90           C
ATOM   2132  ND1 HIS A 292      45.316  11.222 -14.926  1.00 27.02           N
ATOM   2133  CD2 HIS A 292      44.044  12.138 -13.374  1.00 29.44           C
ATOM   2134  CE1 HIS A 292      45.900  11.036 -13.726  1.00 28.91           C
ATOM   2135  NE2 HIS A 292      45.161  11.585 -12.759  1.00 29.51           N
ATOM   2136  N   HIS A 293      40.321  10.720 -17.195  1.00 18.48           N
ATOM   2137  CA  HIS A 293      38.938  11.045 -17.535  1.00 27.74           C
ATOM   2138  C   HIS A 293      38.170  11.472 -16.280  1.00 25.10           C
ATOM   2139  O   HIS A 293      37.756  10.647 -15.470  1.00 23.57           O
ATOM   2140  CB  HIS A 293      38.285   9.891 -18.301  1.00 28.02           C
ATOM   2141  CG  HIS A 293      38.749   9.841 -19.740  1.00 29.05           C
ATOM   2142  ND1 HIS A 293      38.376  10.716 -20.731  1.00 30.19           N
ATOM   2143  CD2 HIS A 293      39.641   8.959 -20.291  1.00 32.35           C
ATOM   2144  CE1 HIS A 293      39.033  10.361 -21.859  1.00 31.62           C
ATOM   2145  NE2 HIS A 293      39.815   9.303 -21.636  1.00 32.07           N
ATOM   2146  N   HIS A 294      37.962  12.783 -16.162  1.00 18.68           N
ATOM   2147  CA  HIS A 294      36.962  13.347 -15.271  1.00 27.32           C
ATOM   2148  C   HIS A 294      35.567  13.110 -15.869  1.00 24.43           C
ATOM   2149  O   HIS A 294      35.224  13.667 -16.910  1.00 23.49           O
ATOM   2150  CB  HIS A 294      37.224  14.848 -15.061  1.00 28.43           C
ATOM   2151  CG  HIS A 294      38.315  15.129 -14.049  1.00 29.49           C
ATOM   2152  ND1 HIS A 294      38.140  15.164 -12.680  1.00 30.80           N
ATOM   2153  CD2 HIS A 294      39.623  15.413 -14.302  1.00 33.19           C
ATOM   2154  CE1 HIS A 294      39.321  15.463 -12.122  1.00 32.63           C
ATOM   2155  NE2 HIS A 294      40.258  15.624 -13.060  1.00 32.88           N
ATOM   2156  N   HIS A 295      34.745  12.312 -15.203  1.00 22.38           N
ATOM   2157  CA  HIS A 295      33.320  12.216 -15.520  1.00 31.14           C
ATOM   2158  C   HIS A 295      32.566  13.392 -14.889  1.00 28.01           C
ATOM   2159  O   HIS A 295      32.300  13.409 -13.689  1.00 25.96           O
ATOM   2160  CB  HIS A 295      32.759  10.854 -15.083  1.00 32.03           C
ATOM   2161  CG  HIS A 295      33.023   9.763 -16.091  1.00 32.43           C
ATOM   2162  ND1 HIS A 295      32.398   9.641 -17.307  1.00 32.63           N
ATOM   2163  CD2 HIS A 295      33.902   8.732 -15.978  1.00 35.09           C
ATOM   2164  CE1 HIS A 295      32.900   8.540 -17.916  1.00 33.27           C
ATOM   2165  NE2 HIS A 295      33.813   7.962 -17.144  1.00 33.59           N
ATOM   2166  N   HIS A 296      32.207  14.366 -15.721  1.00 19.77           N
ATOM   2167  CA  HIS A 296      31.205  15.355 -15.371  1.00 28.93           C
ATOM   2168  C   HIS A 296      29.806  14.757 -15.537  1.00 25.64           C
ATOM   2169  O   HIS A 296      29.370  14.458 -16.647  1.00 24.55           O
ATOM   2170  CB  HIS A 296      31.384  16.623 -16.223  1.00 30.08           C
ATOM   2171  CG  HIS A 296      32.463  17.539 -15.697  1.00 31.62           C
ATOM   2172  ND1 HIS A 296      32.306  18.468 -14.684  1.00 32.75           N
ATOM   2173  CD2 HIS A 296      33.756  17.610 -16.109  1.00 34.81           C
ATOM   2174  CE1 HIS A 296      33.485  19.080 -14.503  1.00 34.41           C
ATOM   2175  NE2 HIS A 296      34.400  18.591 -15.339  1.00 34.47           N
ATOM   2176  N   HIS A 297      29.089  14.581 -14.435  1.00 24.37           N
ATOM   2177  CA  HIS A 297      27.653  14.299 -14.468  1.00 35.61           C
ATOM   2178  C   HIS A 297      26.886  15.600 -14.709  1.00 31.23           C
ATOM   2179  O   HIS A 297      26.726  16.418 -13.809  1.00 29.73           O
ATOM   2180  CB  HIS A 297      27.220  13.608 -13.170  1.00 36.42           C
ATOM   2181  CG  HIS A 297      27.538  12.138 -13.144  1.00 36.74           C
ATOM   2182  ND1 HIS A 297      26.818  11.153 -13.779  1.00 36.34           N
ATOM   2183  CD2 HIS A 297      28.576  11.528 -12.503  1.00 37.86           C
ATOM   2184  CE1 HIS A 297      27.408   9.975 -13.514  1.00 36.77           C
ATOM   2185  NE2 HIS A 297      28.482  10.156 -12.743  1.00 37.17           N
ATOM   2186  N   HIS A 298      26.384  15.780 -15.919  1.00 22.79           N
ATOM   2187  CA  HIS A 298      25.374  16.790 -16.203  1.00 32.54           C
ATOM   2188  C   HIS A 298      23.996  16.261 -15.795  1.00 28.51           C
ATOM   2189  O   HIS A 298      23.444  15.369 -16.440  1.00 27.04           O
ATOM   2190  CB  HIS A 298      25.424  17.221 -17.676  1.00 33.21           C
ATOM   2191  CG  HIS A 298      26.500  18.247 -17.933  1.00 34.25           C
ATOM   2192  ND1 HIS A 298      26.388  19.598 -17.685  1.00 34.65           N
ATOM   2193  CD2 HIS A 298      27.753  18.028 -18.429  1.00 36.73           C
ATOM   2194  CE1 HIS A 298      27.551  20.173 -18.026  1.00 35.73           C
ATOM   2195  NE2 HIS A 298      28.413  19.258 -18.477  1.00 36.18           N
ATOM   2196  N   HIS A 299      23.437  16.831 -14.741  1.00 27.97           N
ATOM   2197  CA  HIS A 299      22.024  16.679 -14.426  1.00 39.83           C
ATOM   2198  C   HIS A 299      21.213  17.637 -15.301  1.00 34.23           C
ATOM   2199  O   HIS A 299      21.215  18.841 -15.075  1.00 32.68           O
ATOM   2200  CB  HIS A 299      21.775  16.936 -12.935  1.00 39.76           C
ATOM   2201  CG  HIS A 299      22.128  15.758 -12.065  1.00 39.15           C
ATOM   2202  ND1 HIS A 299      21.319  14.662 -11.853  1.00 38.85           N
ATOM   2203  CD2 HIS A 299      23.263  15.579 -11.336  1.00 40.29           C
ATOM   2204  CE1 HIS A 299      21.973  13.832 -11.010  1.00 39.06           C
ATOM   2205  NE2 HIS A 299      23.154  14.346 -10.668  1.00 39.92           N
ATOM   2206  N   HIS A 300      20.514  17.109 -16.281  1.00 27.15           N
ATOM   2207  CA  HIS A 300      19.487  17.855 -16.998  1.00 39.43           C
ATOM   2208  C   HIS A 300      18.146  17.683 -16.286  1.00 34.52           C
ATOM   2209  O   HIS A 300      17.571  16.594 -16.264  1.00 32.46           O
ATOM   2210  CB  HIS A 300      19.451  17.475 -18.491  1.00 38.43           C
ATOM   2211  CG  HIS A 300      19.529  18.690 -19.383  1.00 38.48           C
ATOM   2212  ND1 HIS A 300      18.492  19.542 -19.690  1.00 37.59           N
ATOM   2213  CD2 HIS A 300      20.653  19.189 -19.986  1.00 38.90           C
ATOM   2214  CE1 HIS A 300      18.989  20.524 -20.472  1.00 36.89           C
ATOM   2215  NE2 HIS A 300      20.299  20.351 -20.672  1.00 37.81           N
ATOM   2216  N   HIS A 301      17.667  18.762 -15.710  1.00 23.96           N
ATOM   2217  CA  HIS A 301      16.298  18.896 -15.197  1.00 33.45           C
ATOM   2218  C   HIS A 301      15.436  19.516 -16.301  1.00 30.05           C
ATOM   2219  O   HIS A 301      15.742  20.625 -16.731  1.00 28.42           O
ATOM   2220  CB  HIS A 301      16.317  19.797 -13.950  1.00 32.81           C
ATOM   2221  CG  HIS A 301      15.898  19.128 -12.670  1.00 33.67           C
ATOM   2222  ND1 HIS A 301      14.598  18.869 -12.291  1.00 33.14           N
ATOM   2223  CD2 HIS A 301      16.711  18.744 -11.643  1.00 33.98           C
ATOM   2224  CE1 HIS A 301      14.639  18.332 -11.052  1.00 31.12           C
ATOM   2225  NE2 HIS A 301      15.901  18.243 -10.618  1.00 31.08           N
ATOM   2226  N   GLN A 302      14.375  18.860 -16.702  1.00 26.58           N
ATOM   2227  CA  GLN A 302      12.975  19.318 -16.727  1.00 33.33           C
ATOM   2228  C   GLN A 302      12.136  18.576 -17.780  1.00 32.23           C
ATOM   2229  O   GLN A 302      12.496  18.493 -18.950  1.00 29.36           O
ATOM   2230  CB  GLN A 302      12.780  20.838 -16.930  1.00 32.48           C
ATOM   2231  CG  GLN A 302      12.959  21.610 -15.605  1.00 34.26           C
ATOM   2232  CD  GLN A 302      12.367  23.014 -15.611  1.00 32.23           C
ATOM   2233  OE1 GLN A 302      11.541  23.375 -16.431  1.00 31.50           O
ATOM   2234  NE2 GLN A 302      12.737  23.852 -14.673  1.00 36.91           N
ATOM   2235  N   GLY A 303      10.975  18.105 -17.335  1.00 26.74           N
ATOM   2236  CA  GLY A 303       9.928  17.546 -18.179  1.00 31.99           C
ATOM   2237  C   GLY A 303       8.789  17.038 -17.304  1.00 31.03           C
ATOM   2238  O   GLY A 303       8.808  15.905 -16.851  1.00 26.99           O
ATOM   2239  N   TYR A 304       7.832  17.928 -17.011  1.00 29.33           N
ATOM   2240  CA  TYR A 304       6.575  17.586 -16.352  1.00 35.37           C
ATOM   2241  C   TYR A 304       5.763  16.608 -17.216  1.00 33.28           C
ATOM   2242  O   TYR A 304       5.506  16.904 -18.380  1.00 30.08           O
ATOM   2243  CB  TYR A 304       5.766  18.876 -16.128  1.00 32.62           C
ATOM   2244  CG  TYR A 304       5.979  19.564 -14.808  1.00 33.06           C
ATOM   2245  CD1 TYR A 304       5.020  19.421 -13.785  1.00 31.34           C
ATOM   2246  CD2 TYR A 304       7.114  20.370 -14.597  1.00 34.91           C
ATOM   2247  CE1 TYR A 304       5.189  20.084 -12.566  1.00 30.74           C
ATOM   2248  CE2 TYR A 304       7.294  21.035 -13.365  1.00 32.50           C
ATOM   2249  CZ  TYR A 304       6.324  20.898 -12.346  1.00 35.36           C
ATOM   2250  OH  TYR A 304       6.480  21.541 -11.159  1.00 34.00           O
ATOM   2251  N   GLY A 305       5.304  15.494 -16.634  1.00 31.86           N
ATOM   2252  CA  GLY A 305       4.302  14.657 -17.276  1.00 37.88           C
ATOM   2253  C   GLY A 305       4.227  13.243 -16.723  1.00 37.17           C
ATOM   2254  O   GLY A 305       5.116  12.437 -16.966  1.00 31.88           O
ATOM   2255  N   GLY A 306       3.125  12.932 -16.036  1.00 33.74           N
ATOM   2256  CA  GLY A 306       2.680  11.562 -15.801  1.00 38.50           C
ATOM   2257  C   GLY A 306       3.244  10.897 -14.549  1.00 37.72           C
ATOM   2258  O   GLY A 306       4.313  10.311 -14.564  1.00 33.40           O
ATOM   2259  N   SER A 307       2.454  10.894 -13.473  1.00 29.81           N
ATOM   2260  CA  SER A 307       2.659   9.998 -12.329  1.00 39.38           C
ATOM   2261  C   SER A 307       2.345   8.550 -12.720  1.00 38.52           C
ATOM   2262  O   SER A 307       1.349   7.971 -12.300  1.00 34.20           O
ATOM   2263  CB  SER A 307       1.803  10.450 -11.144  1.00 36.04           C
ATOM   2264  OG  SER A 307       2.117  11.773 -10.786  1.00 34.60           O
ATOM   2265  N   GLY A 308       3.199   7.966 -13.557  1.00 36.79           N
ATOM   2266  CA  GLY A 308       3.275   6.534 -13.737  1.00 41.61           C
ATOM   2267  C   GLY A 308       3.871   5.919 -12.479  1.00 41.48           C
ATOM   2268  O   GLY A 308       5.065   6.053 -12.226  1.00 38.53           O
ATOM   2269  N   LEU A 309       3.036   5.284 -11.659  1.00 39.55           N
ATOM   2270  CA  LEU A 309       3.514   4.446 -10.566  1.00 46.99           C
ATOM   2271  C   LEU A 309       4.350   3.323 -11.187  1.00 45.61           C
ATOM   2272  O   LEU A 309       3.805   2.421 -11.805  1.00 42.06           O
ATOM   2273  CB  LEU A 309       2.324   3.892  -9.777  1.00 43.36           C
ATOM   2274  CG  LEU A 309       1.510   4.944  -9.002  1.00 40.51           C
ATOM   2275  CD1 LEU A 309       0.255   4.316  -8.426  1.00 39.21           C
ATOM   2276  CD2 LEU A 309       2.315   5.548  -7.840  1.00 44.72           C
ATOM   2277  N   ALA A 310       5.670   3.433 -11.061  1.00 48.04           N
ATOM   2278  CA  ALA A 310       6.590   2.388 -11.474  1.00 52.35           C
ATOM   2279  C   ALA A 310       6.252   1.098 -10.717  1.00 51.79           C
ATOM   2280  O   ALA A 310       6.559   0.936  -9.536  1.00 47.41           O
ATOM   2281  CB  ALA A 310       8.033   2.856 -11.239  1.00 46.97           C
ATOM   2282  N   PHE A 311       5.535   0.221 -11.392  1.00 46.09           N
ATOM   2283  CA  PHE A 311       5.237  -1.115 -10.929  1.00 47.42           C
ATOM   2284  C   PHE A 311       6.538  -1.898 -10.998  1.00 45.27           C
ATOM   2285  O   PHE A 311       6.985  -2.274 -12.087  1.00 41.11           O
ATOM   2286  CB  PHE A 311       4.098  -1.690 -11.783  1.00 43.52           C
ATOM   2287  CG  PHE A 311       3.280  -2.763 -11.110  1.00 42.92           C
ATOM   2288  CD1 PHE A 311       3.588  -4.117 -11.284  1.00 40.20           C
ATOM   2289  CD2 PHE A 311       2.170  -2.393 -10.331  1.00 41.09           C
ATOM   2290  CE1 PHE A 311       2.785  -5.105 -10.679  1.00 34.79           C
ATOM   2291  CE2 PHE A 311       1.370  -3.378  -9.724  1.00 35.34           C
ATOM   2292  CZ  PHE A 311       1.673  -4.740  -9.903  1.00 37.41           C
ATOM   2293  N   ASN A 312       7.213  -2.056  -9.870  1.00 49.56           N
ATOM   2294  CA  ASN A 312       8.420  -2.868  -9.825  1.00 51.52           C
ATOM   2295  C   ASN A 312       8.045  -4.307 -10.190  1.00 46.87           C
ATOM   2296  O   ASN A 312       7.400  -5.002  -9.409  1.00 41.90           O
ATOM   2297  CB  ASN A 312       9.087  -2.752  -8.445  1.00 46.06           C
ATOM   2298  CG  ASN A 312       9.821  -1.439  -8.250  1.00 41.02           C
ATOM   2299  OD1 ASN A 312      10.523  -0.952  -9.120  1.00 39.96           O
ATOM   2300  ND2 ASN A 312       9.711  -0.820  -7.104  1.00 39.27           N
ATOM   2301  N   SER A 313       8.479  -4.741 -11.357  1.00 37.50           N
ATOM   2302  CA  SER A 313       8.192  -6.049 -11.972  1.00 41.48           C
ATOM   2303  C   SER A 313       8.645  -7.262 -11.141  1.00 40.79           C
ATOM   2304  O   SER A 313       8.342  -8.394 -11.499  1.00 38.13           O
ATOM   2305  CB  SER A 313       8.884  -6.051 -13.342  1.00 37.73           C
ATOM   2306  OG  SER A 313       8.401  -7.081 -14.166  1.00 34.42           O
ATOM   2307  N   ALA A 314       9.327  -7.046 -10.027  1.00 45.45           N
ATOM   2308  CA  ALA A 314       9.789  -8.112  -9.133  1.00 49.75           C
ATOM   2309  C   ALA A 314       8.707  -8.676  -8.186  1.00 48.88           C
ATOM   2310  O   ALA A 314       8.935  -9.716  -7.574  1.00 44.15           O
ATOM   2311  CB  ALA A 314      10.987  -7.568  -8.363  1.00 46.42           C
ATOM   2312  N   ASP A 315       7.547  -8.032  -8.062  1.00 40.58           N
ATOM   2313  CA  ASP A 315       6.459  -8.470  -7.167  1.00 42.70           C
ATOM   2314  C   ASP A 315       5.458  -9.429  -7.866  1.00 41.23           C
ATOM   2315  O   ASP A 315       4.480  -9.855  -7.262  1.00 38.68           O
ATOM   2316  CB  ASP A 315       5.775  -7.242  -6.519  1.00 40.14           C
ATOM   2317  CG  ASP A 315       5.874  -7.115  -4.974  1.00 37.26           C
ATOM   2318  OD1 ASP A 315       6.256  -8.059  -4.258  1.00 36.36           O
ATOM   2319  OD2 ASP A 315       5.533  -6.026  -4.440  1.00 36.18           O
ATOM   2320  N   CYS A 316       5.674  -9.773  -9.137  1.00 35.98           N
ATOM   2321  CA  CYS A 316       4.753 -10.562  -9.961  1.00 38.50           C
ATOM   2322  C   CYS A 316       4.980 -12.074  -9.934  1.00 36.67           C
ATOM   2323  O   CYS A 316       4.215 -12.808 -10.554  1.00 34.55           O
ATOM   2324  CB  CYS A 316       4.792 -10.040 -11.405  1.00 37.45           C
ATOM   2325  SG  CYS A 316       4.072  -8.374 -11.488  1.00 34.57           S
ATOM   2326  N   LEU A 317       6.002 -12.585  -9.241  1.00 42.07           N
ATOM   2327  CA  LEU A 317       6.371 -14.007  -9.353  1.00 46.78           C
ATOM   2328  C   LEU A 317       5.557 -14.978  -8.474  1.00 45.77           C
ATOM   2329  O   LEU A 317       5.785 -16.182  -8.549  1.00 42.14           O
ATOM   2330  CB  LEU A 317       7.886 -14.172  -9.158  1.00 43.93           C
ATOM   2331  CG  LEU A 317       8.729 -13.633 -10.324  1.00 41.02           C
ATOM   2332  CD1 LEU A 317      10.213 -13.753  -9.984  1.00 38.21           C
ATOM   2333  CD2 LEU A 317       8.493 -14.397 -11.634  1.00 41.03           C
ATOM   2334  N   ASP A 318       4.596 -14.483  -7.678  1.00 43.60           N
ATOM   2335  CA  ASP A 318       3.733 -15.328  -6.837  1.00 46.94           C
ATOM   2336  C   ASP A 318       2.254 -15.274  -7.269  1.00 44.04           C
ATOM   2337  O   ASP A 318       1.331 -15.499  -6.488  1.00 42.16           O
ATOM   2338  CB  ASP A 318       3.971 -15.007  -5.350  1.00 44.72           C
ATOM   2339  CG  ASP A 318       3.513 -16.120  -4.394  1.00 41.56           C
ATOM   2340  OD1 ASP A 318       3.631 -17.309  -4.768  1.00 40.70           O
ATOM   2341  OD2 ASP A 318       3.094 -15.777  -3.265  1.00 40.21           O
ATOM   2342  N   TYR A 319       2.007 -14.935  -8.530  1.00 38.21           N
ATOM   2343  CA  TYR A 319       0.671 -15.009  -9.111  1.00 41.89           C
ATOM   2344  C   TYR A 319       0.404 -16.431  -9.596  1.00 40.12           C
ATOM   2345  O   TYR A 319       0.728 -16.805 -10.720  1.00 37.29           O
ATOM   2346  CB  TYR A 319       0.494 -13.955 -10.206  1.00 40.49           C
ATOM   2347  CG  TYR A 319      -0.944 -13.830 -10.676  1.00 37.16           C
ATOM   2348  CD1 TYR A 319      -1.374 -14.458 -11.870  1.00 35.82           C
ATOM   2349  CD2 TYR A 319      -1.891 -13.109  -9.908  1.00 37.76           C
ATOM   2350  CE1 TYR A 319      -2.701 -14.348 -12.284  1.00 32.33           C
ATOM   2351  CE2 TYR A 319      -3.222 -13.002 -10.323  1.00 33.37           C
ATOM   2352  CZ  TYR A 319      -3.629 -13.619 -11.517  1.00 34.60           C
ATOM   2353  OH  TYR A 319      -4.925 -13.522 -11.923  1.00 34.10           O
ATOM   2354  N   LYS A 320      -0.214 -17.225  -8.733  1.00 43.89           N
ATOM   2355  CA  LYS A 320      -0.891 -18.438  -9.165  1.00 50.89           C
ATOM   2356  C   LYS A 320      -2.364 -18.103  -9.335  1.00 49.59           C
ATOM   2357  O   LYS A 320      -3.065 -17.884  -8.356  1.00 46.43           O
ATOM   2358  CB  LYS A 320      -0.603 -19.601  -8.206  1.00 46.15           C
ATOM   2359  CG  LYS A 320      -0.761 -20.942  -8.929  1.00 43.41           C
ATOM   2360  CD  LYS A 320      -0.227 -22.097  -8.075  1.00 40.71           C
ATOM   2361  CE  LYS A 320      -0.226 -23.382  -8.896  1.00 34.95           C
ATOM   2362  NZ  LYS A 320       0.379 -24.499  -8.162  1.00 33.22           N
ATOM   2363  N   GLU A 321      -2.779 -17.995 -10.577  1.00 45.68           N
ATOM   2364  CA  GLU A 321      -4.142 -17.687 -10.995  1.00 50.13           C
ATOM   2365  C   GLU A 321      -5.136 -18.668 -10.352  1.00 48.88           C
ATOM   2366  O   GLU A 321      -5.064 -19.866 -10.630  1.00 44.89           O
ATOM   2367  CB  GLU A 321      -4.161 -17.752 -12.527  1.00 47.10           C
ATOM   2368  CG  GLU A 321      -5.456 -17.246 -13.177  1.00 42.94           C
ATOM   2369  CD  GLU A 321      -5.366 -17.222 -14.717  1.00 41.95           C
ATOM   2370  OE1 GLU A 321      -6.220 -16.547 -15.322  1.00 38.99           O
ATOM   2371  OE2 GLU A 321      -4.447 -17.864 -15.262  1.00 39.24           O
ATOM   2372  N   PRO A 322      -6.045 -18.235  -9.482  1.00 38.48           N
ATOM   2373  CA  PRO A 322      -7.183 -19.048  -9.122  1.00 41.98           C
ATOM   2374  C   PRO A 322      -8.149 -19.037 -10.315  1.00 41.06           C
ATOM   2375  O   PRO A 322      -8.617 -17.980 -10.729  1.00 37.92           O
ATOM   2376  CB  PRO A 322      -7.753 -18.420  -7.848  1.00 38.20           C
ATOM   2377  CG  PRO A 322      -7.373 -16.950  -7.963  1.00 38.69           C
ATOM   2378  CD  PRO A 322      -6.110 -16.927  -8.842  1.00 44.49           C
ATOM   2379  N   GLY A 323      -8.377 -20.207 -10.886  1.00 40.63           N
ATOM   2380  CA  GLY A 323      -9.166 -20.397 -12.087  1.00 46.77           C
ATOM   2381  C   GLY A 323     -10.493 -19.631 -12.083  1.00 45.50           C
ATOM   2382  O   GLY A 323     -11.199 -19.571 -11.078  1.00 41.94           O
ATOM   2383  N   ALA A 324     -10.810 -19.086 -13.230  1.00 33.33           N
ATOM   2384  CA  ALA A 324     -12.036 -18.370 -13.535  1.00 41.17           C
ATOM   2385  C   ALA A 324     -13.262 -19.295 -13.429  1.00 40.84           C
ATOM   2386  O   ALA A 324     -13.687 -19.892 -14.410  1.00 38.56           O
ATOM   2387  CB  ALA A 324     -11.874 -17.767 -14.934  1.00 37.43           C
ATOM   2388  N   ALA A 325     -13.818 -19.389 -12.234  1.00 29.03           N
ATOM   2389  CA  ALA A 325     -15.168 -19.888 -12.021  1.00 37.40           C
ATOM   2390  C   ALA A 325     -15.722 -19.278 -10.722  1.00 36.74           C
ATOM   2391  O   ALA A 325     -15.168 -19.500  -9.655  1.00 35.20           O
ATOM   2392  CB  ALA A 325     -15.167 -21.419 -11.984  1.00 34.67           C
ATOM   2393  N   ALA A 326     -16.821 -18.566 -10.843  1.00 30.23           N
ATOM   2394  CA  ALA A 326     -17.612 -17.913  -9.789  1.00 36.24           C
ATOM   2395  C   ALA A 326     -17.450 -16.388  -9.638  1.00 36.80           C
ATOM   2396  O   ALA A 326     -17.338 -15.854  -8.535  1.00 34.63           O
ATOM   2397  CB  ALA A 326     -17.609 -18.686  -8.472  1.00 33.17           C
ATOM   2398  N   ALA A 327     -17.590 -15.668 -10.737  1.00 41.38           N
ATOM   2399  CA  ALA A 327     -18.038 -14.282 -10.710  1.00 45.77           C
ATOM   2400  C   ALA A 327     -19.580 -14.238 -10.615  1.00 45.63           C
ATOM   2401  O   ALA A 327     -20.251 -14.079 -11.618  1.00 42.81           O
ATOM   2402  CB  ALA A 327     -17.500 -13.553 -11.943  1.00 42.82           C
ATOM   2403  N   SER A 328     -20.119 -14.457  -9.420  1.00 40.24           N
ATOM   2404  CA  SER A 328     -21.425 -13.939  -8.957  1.00 44.83           C
ATOM   2405  C   SER A 328     -21.773 -14.573  -7.609  1.00 45.38           C
ATOM   2406  O   SER A 328     -22.655 -15.420  -7.485  1.00 43.70           O
ATOM   2407  CB  SER A 328     -22.583 -14.170  -9.935  1.00 42.68           C
ATOM   2408  OG  SER A 328     -23.721 -13.454  -9.482  1.00 40.31           O
ATOM   2409  N   SER A 329     -21.047 -14.188  -6.562  1.00 37.65           N
ATOM   2410  CA  SER A 329     -21.492 -14.503  -5.210  1.00 42.23           C
ATOM   2411  C   SER A 329     -21.481 -13.214  -4.399  1.00 42.52           C
ATOM   2412  O   SER A 329     -20.424 -12.668  -4.101  1.00 40.37           O
ATOM   2413  CB  SER A 329     -20.659 -15.611  -4.580  1.00 39.12           C
ATOM   2414  OG  SER A 329     -21.348 -16.124  -3.457  1.00 37.24           O
ATOM   2415  N   ALA A 330     -22.684 -12.742  -4.102  1.00 46.75           N
ATOM   2416  CA  ALA A 330     -22.920 -11.675  -3.160  1.00 51.25           C
ATOM   2417  C   ALA A 330     -22.060 -11.886  -1.911  1.00 52.57           C
ATOM   2418  O   ALA A 330     -21.917 -13.014  -1.428  1.00 50.99           O
ATOM   2419  CB  ALA A 330     -24.421 -11.668  -2.823  1.00 47.65           C
ATOM   2420  N   TRP A 331     -21.501 -10.813  -1.403  1.00 47.40           N
ATOM   2421  CA  TRP A 331     -20.585 -10.765  -0.257  1.00 44.98           C
ATOM   2422  C   TRP A 331     -21.253 -11.282   1.033  1.00 43.32           C
ATOM   2423  O   TRP A 331     -21.588 -10.520   1.928  1.00 40.02           O
ATOM   2424  CB  TRP A 331     -20.087  -9.327  -0.100  1.00 44.01           C
ATOM   2425  CG  TRP A 331     -19.270  -8.786  -1.230  1.00 42.44           C
ATOM   2426  CD1 TRP A 331     -19.731  -8.137  -2.325  1.00 39.07           C
ATOM   2427  CD2 TRP A 331     -17.808  -8.836  -1.386  1.00 41.10           C
ATOM   2428  NE1 TRP A 331     -18.679  -7.784  -3.134  1.00 34.81           N
ATOM   2429  CE2 TRP A 331     -17.474  -8.174  -2.599  1.00 37.50           C
ATOM   2430  CE3 TRP A 331     -16.764  -9.343  -0.597  1.00 40.32           C
ATOM   2431  CZ2 TRP A 331     -16.130  -8.026  -3.025  1.00 39.83           C
ATOM   2432  CZ3 TRP A 331     -15.416  -9.196  -1.014  1.00 38.24           C
ATOM   2433  CH2 TRP A 331     -15.106  -8.540  -2.220  1.00 38.74           C
ATOM   2434  N   LYS A 332     -21.461 -12.593   1.128  1.00 45.57           N
ATOM   2435  CA  LYS A 332     -21.776 -13.267   2.379  1.00 46.91           C
ATOM   2436  C   LYS A 332     -20.472 -13.430   3.154  1.00 46.30           C
ATOM   2437  O   LYS A 332     -19.646 -14.285   2.837  1.00 45.56           O
ATOM   2438  CB  LYS A 332     -22.522 -14.590   2.153  1.00 44.18           C
ATOM   2439  CG  LYS A 332     -24.029 -14.352   1.999  1.00 42.10           C
ATOM   2440  CD  LYS A 332     -24.817 -15.674   1.908  1.00 40.69           C
ATOM   2441  CE  LYS A 332     -26.319 -15.398   1.846  1.00 34.70           C
ATOM   2442  NZ  LYS A 332     -27.109 -16.649   1.727  1.00 32.75           N
ATOM   2443  N   LEU A 333     -20.301 -12.571   4.142  1.00 45.85           N
ATOM   2444  CA  LEU A 333     -19.242 -12.633   5.135  1.00 46.74           C
ATOM   2445  C   LEU A 333     -19.365 -13.947   5.904  1.00 45.13           C
ATOM   2446  O   LEU A 333     -20.163 -14.041   6.838  1.00 40.66           O
ATOM   2447  CB  LEU A 333     -19.381 -11.420   6.066  1.00 44.05           C
ATOM   2448  CG  LEU A 333     -19.125 -10.046   5.411  1.00 41.75           C
ATOM   2449  CD1 LEU A 333     -19.614  -8.928   6.325  1.00 40.00           C
ATOM   2450  CD2 LEU A 333     -17.645  -9.825   5.135  1.00 42.89           C
ATOM   2451  N   ASN A 334     -18.610 -14.964   5.518  1.00 39.59           N
ATOM   2452  CA  ASN A 334     -18.456 -16.165   6.322  1.00 39.60           C
ATOM   2453  C   ASN A 334     -17.086 -16.115   7.006  1.00 38.58           C
ATOM   2454  O   ASN A 334     -16.053 -16.387   6.400  1.00 35.02           O
ATOM   2455  CB  ASN A 334     -18.716 -17.422   5.470  1.00 35.85           C
ATOM   2456  CG  ASN A 334     -19.055 -18.631   6.329  1.00 32.95           C
ATOM   2457  OD1 ASN A 334     -19.048 -18.580   7.558  1.00 31.61           O
ATOM   2458  ND2 ASN A 334     -19.397 -19.743   5.743  1.00 31.96           N
ATOM   2459  N   PHE A 335     -17.094 -15.672   8.257  1.00 42.18           N
ATOM   2460  CA  PHE A 335     -15.918 -15.586   9.119  1.00 42.56           C
ATOM   2461  C   PHE A 335     -15.568 -16.963   9.680  1.00 42.12           C
ATOM   2462  O   PHE A 335     -15.877 -17.259  10.827  1.00 38.88           O
ATOM   2463  CB  PHE A 335     -16.185 -14.591  10.249  1.00 39.45           C
ATOM   2464  CG  PHE A 335     -16.046 -13.129   9.883  1.00 39.00           C
ATOM   2465  CD1 PHE A 335     -14.793 -12.501  10.009  1.00 35.32           C
ATOM   2466  CD2 PHE A 335     -17.157 -12.376   9.477  1.00 35.40           C
ATOM   2467  CE1 PHE A 335     -14.651 -11.139   9.728  1.00 30.59           C
ATOM   2468  CE2 PHE A 335     -17.012 -11.007   9.190  1.00 30.24           C
ATOM   2469  CZ  PHE A 335     -15.762 -10.382   9.321  1.00 33.00           C
ATOM   2470  N   ASN A 336     -14.919 -17.812   8.888  1.00 42.56           N
ATOM   2471  CA  ASN A 336     -14.320 -19.043   9.397  1.00 43.51           C
ATOM   2472  C   ASN A 336     -12.928 -19.259   8.799  1.00 41.88           C
ATOM   2473  O   ASN A 336     -12.735 -20.067   7.896  1.00 37.76           O
ATOM   2474  CB  ASN A 336     -15.269 -20.239   9.176  1.00 39.13           C
ATOM   2475  CG  ASN A 336     -16.375 -20.361  10.219  1.00 35.53           C
ATOM   2476  OD1 ASN A 336     -16.242 -19.979  11.366  1.00 32.50           O
ATOM   2477  ND2 ASN A 336     -17.490 -20.944   9.869  1.00 33.76           N
ATOM   2478  N   SER A 337     -11.942 -18.521   9.325  1.00 43.03           N
ATOM   2479  CA  SER A 337     -10.554 -18.971   9.286  1.00 45.32           C
ATOM   2480  C   SER A 337      -9.838 -18.446  10.531  1.00 45.10           C
ATOM   2481  O   SER A 337      -9.591 -17.247  10.622  1.00 41.86           O
ATOM   2482  CB  SER A 337      -9.850 -18.531   8.006  1.00 41.91           C
ATOM   2483  OG  SER A 337      -8.654 -19.272   7.872  1.00 38.57           O
ATOM   2484  N   PRO A 338      -9.568 -19.296  11.533  1.00 35.23           N
ATOM   2485  CA  PRO A 338      -9.059 -18.859  12.834  1.00 36.89           C
ATOM   2486  C   PRO A 338      -7.545 -18.575  12.870  1.00 37.95           C
ATOM   2487  O   PRO A 338      -7.050 -18.136  13.900  1.00 35.14           O
ATOM   2488  CB  PRO A 338      -9.477 -19.970  13.804  1.00 32.98           C
ATOM   2489  CG  PRO A 338      -9.480 -21.218  12.930  1.00 33.11           C
ATOM   2490  CD  PRO A 338      -9.905 -20.704  11.562  1.00 36.13           C
ATOM   2491  N   ASP A 339      -6.791 -18.777  11.783  1.00 39.06           N
ATOM   2492  CA  ASP A 339      -5.352 -19.042  11.893  1.00 40.74           C
ATOM   2493  C   ASP A 339      -4.402 -17.877  11.552  1.00 39.84           C
ATOM   2494  O   ASP A 339      -3.228 -18.080  11.262  1.00 36.94           O
ATOM   2495  CB  ASP A 339      -5.016 -20.344  11.150  1.00 38.38           C
ATOM   2496  CG  ASP A 339      -4.409 -21.419  12.060  1.00 35.31           C
ATOM   2497  OD1 ASP A 339      -4.113 -21.134  13.238  1.00 33.56           O
ATOM   2498  OD2 ASP A 339      -4.281 -22.557  11.551  1.00 33.72           O
ATOM   2499  N   CYS A 340      -4.869 -16.636  11.589  1.00 41.38           N
ATOM   2500  CA  CYS A 340      -3.968 -15.495  11.340  1.00 43.64           C
ATOM   2501  C   CYS A 340      -4.303 -14.225  12.141  1.00 43.89           C
ATOM   2502  O   CYS A 340      -4.020 -13.114  11.694  1.00 41.84           O
ATOM   2503  CB  CYS A 340      -3.834 -15.272   9.829  1.00 41.28           C
ATOM   2504  SG  CYS A 340      -2.119 -14.787   9.441  1.00 37.10           S
ATOM   2505  N   LEU A 341      -4.899 -14.362  13.315  1.00 40.88           N
ATOM   2506  CA  LEU A 341      -5.278 -13.240  14.162  1.00 43.99           C
ATOM   2507  C   LEU A 341      -4.515 -13.278  15.491  1.00 43.35           C
ATOM   2508  O   LEU A 341      -5.058 -13.675  16.523  1.00 39.94           O
ATOM   2509  CB  LEU A 341      -6.800 -13.202  14.336  1.00 41.89           C
ATOM   2510  CG  LEU A 341      -7.587 -12.890  13.045  1.00 38.77           C
ATOM   2511  CD1 LEU A 341      -9.090 -12.977  13.325  1.00 36.02           C
ATOM   2512  CD2 LEU A 341      -7.298 -11.489  12.496  1.00 38.19           C
ATOM   2513  N   ASP A 342      -3.266 -12.800  15.487  1.00 41.70           N
ATOM   2514  CA  ASP A 342      -2.722 -12.241  16.715  1.00 44.12           C
ATOM   2515  C   ASP A 342      -3.391 -10.883  16.951  1.00 43.00           C
ATOM   2516  O   ASP A 342      -2.998  -9.836  16.439  1.00 41.69           O
ATOM   2517  CB  ASP A 342      -1.191 -12.211  16.730  1.00 42.45           C
ATOM   2518  CG  ASP A 342      -0.645 -12.033  18.150  1.00 39.36           C
ATOM   2519  OD1 ASP A 342      -1.457 -11.867  19.095  1.00 38.18           O
ATOM   2520  OD2 ASP A 342       0.599 -12.070  18.305  1.00 37.96           O
ATOM   2521  N   TYR A 343      -4.501 -10.946  17.695  1.00 38.21           N
ATOM   2522  CA  TYR A 343      -5.444  -9.853  17.927  1.00 40.97           C
ATOM   2523  C   TYR A 343      -4.891  -8.769  18.864  1.00 40.73           C
ATOM   2524  O   TYR A 343      -5.544  -7.757  19.093  1.00 37.78           O
ATOM   2525  CB  TYR A 343      -6.730 -10.501  18.460  1.00 39.52           C
ATOM   2526  CG  TYR A 343      -7.977  -9.654  18.425  1.00 36.72           C
ATOM   2527  CD1 TYR A 343      -8.369  -8.907  19.558  1.00 33.99           C
ATOM   2528  CD2 TYR A 343      -8.782  -9.623  17.270  1.00 34.92           C
ATOM   2529  CE1 TYR A 343      -9.553  -8.153  19.534  1.00 30.45           C
ATOM   2530  CE2 TYR A 343      -9.967  -8.867  17.242  1.00 30.67           C
ATOM   2531  CZ  TYR A 343     -10.348  -8.140  18.373  1.00 31.35           C
ATOM   2532  OH  TYR A 343     -11.494  -7.409  18.347  1.00 30.44           O
ATOM   2533  N   LYS A 344      -3.684  -8.927  19.407  1.00 42.32           N
ATOM   2534  CA  LYS A 344      -3.151  -8.037  20.447  1.00 44.32           C
ATOM   2535  C   LYS A 344      -2.505  -6.745  19.942  1.00 44.13           C
ATOM   2536  O   LYS A 344      -2.308  -5.843  20.750  1.00 41.12           O
ATOM   2537  CB  LYS A 344      -2.230  -8.816  21.394  1.00 41.55           C
ATOM   2538  CG  LYS A 344      -3.061  -9.650  22.374  1.00 39.65           C
ATOM   2539  CD  LYS A 344      -2.174 -10.293  23.439  1.00 37.36           C
ATOM   2540  CE  LYS A 344      -3.023 -10.999  24.483  1.00 32.97           C
ATOM   2541  NZ  LYS A 344      -2.196 -11.628  25.525  1.00 32.42           N
ATOM   2542  N   ASP A 345      -2.230  -6.609  18.650  1.00 48.08           N
ATOM   2543  CA  ASP A 345      -1.535  -5.433  18.104  1.00 51.94           C
ATOM   2544  C   ASP A 345      -2.432  -4.510  17.250  1.00 53.12           C
ATOM   2545  O   ASP A 345      -1.987  -3.766  16.377  1.00 52.21           O
ATOM   2546  CB  ASP A 345      -0.251  -5.881  17.397  1.00 49.44           C
ATOM   2547  CG  ASP A 345       0.795  -4.765  17.277  1.00 44.54           C
ATOM   2548  OD1 ASP A 345       0.768  -3.834  18.114  1.00 41.77           O
ATOM   2549  OD2 ASP A 345       1.605  -4.853  16.336  1.00 41.21           O
ATOM   2550  N   GLN A 346      -3.729  -4.555  17.493  1.00 52.40           N
ATOM   2551  CA  GLN A 346      -4.719  -3.886  16.652  1.00 55.84           C
ATOM   2552  C   GLN A 346      -4.798  -2.371  16.842  1.00 57.56           C
ATOM   2553  O   GLN A 346      -5.402  -1.679  16.019  1.00 56.63           O
ATOM   2554  CB  GLN A 346      -6.068  -4.577  16.855  1.00 54.40           C
ATOM   2555  CG  GLN A 346      -6.716  -4.918  15.511  1.00 52.67           C
ATOM   2556  CD  GLN A 346      -7.825  -5.946  15.654  1.00 47.84           C
ATOM   2557  OE1 GLN A 346      -8.335  -6.218  16.725  1.00 43.75           O
ATOM   2558  NE2 GLN A 346      -8.268  -6.555  14.581  1.00 42.81           N
ATOM   2559  N   ALA A 347      -4.163  -1.824  17.868  1.00 51.97           N
ATOM   2560  CA  ALA A 347      -4.161  -0.393  18.170  1.00 56.84           C
ATOM   2561  C   ALA A 347      -3.055   0.399  17.442  1.00 59.02           C
ATOM   2562  O   ALA A 347      -3.074   1.632  17.473  1.00 57.30           O
ATOM   2563  CB  ALA A 347      -4.085  -0.234  19.685  1.00 54.76           C
ATOM   2564  N   SER A 348      -2.105  -0.251  16.782  1.00 49.98           N
ATOM   2565  CA  SER A 348      -0.890   0.379  16.260  1.00 52.70           C
ATOM   2566  C   SER A 348      -0.718   0.295  14.739  1.00 55.08           C
ATOM   2567  O   SER A 348       0.399   0.330  14.231  1.00 54.80           O
ATOM   2568  CB  SER A 348       0.324  -0.134  17.017  1.00 50.51           C
ATOM   2569  OG  SER A 348       1.435   0.718  16.791  1.00 45.32           O
ATOM   2570  N   TRP A 349      -1.802   0.252  13.959  1.00 51.53           N
ATOM   2571  CA  TRP A 349      -1.710   0.288  12.492  1.00 48.72           C
ATOM   2572  C   TRP A 349      -1.408   1.694  11.964  1.00 48.56           C
ATOM   2573  O   TRP A 349      -2.213   2.335  11.300  1.00 44.34           O
ATOM   2574  CB  TRP A 349      -2.950  -0.329  11.865  1.00 48.76           C
ATOM   2575  CG  TRP A 349      -3.069  -1.798  12.118  1.00 46.46           C
ATOM   2576  CD1 TRP A 349      -3.877  -2.372  13.034  1.00 42.43           C
ATOM   2577  CD2 TRP A 349      -2.380  -2.899  11.436  1.00 46.79           C
ATOM   2578  NE1 TRP A 349      -3.749  -3.741  12.959  1.00 38.36           N
ATOM   2579  CE2 TRP A 349      -2.870  -4.125  11.976  1.00 42.95           C
ATOM   2580  CE3 TRP A 349      -1.453  -2.964  10.388  1.00 45.40           C
ATOM   2581  CZ2 TRP A 349      -2.483  -5.372  11.463  1.00 46.91           C
ATOM   2582  CZ3 TRP A 349      -1.044  -4.212   9.878  1.00 44.66           C
ATOM   2583  CH2 TRP A 349      -1.569  -5.409  10.396  1.00 45.29           C
ATOM   2584  N   ARG A 350      -0.210   2.183  12.249  1.00 56.85           N
ATOM   2585  CA  ARG A 350       0.338   3.403  11.650  1.00 58.62           C
ATOM   2586  C   ARG A 350       1.053   3.047  10.345  1.00 56.61           C
ATOM   2587  O   ARG A 350       2.270   2.914  10.311  1.00 54.80           O
ATOM   2588  CB  ARG A 350       1.240   4.129  12.650  1.00 55.12           C
ATOM   2589  CG  ARG A 350       0.426   4.802  13.771  1.00 51.49           C
ATOM   2590  CD  ARG A 350       1.355   5.656  14.648  1.00 50.82           C
ATOM   2591  NE  ARG A 350       0.594   6.485  15.584  1.00 44.21           N
ATOM   2592  CZ  ARG A 350       1.081   7.428  16.372  1.00 40.87           C
ATOM   2593  NH1 ARG A 350       2.361   7.708  16.400  1.00 37.19           N
ATOM   2594  NH2 ARG A 350       0.287   8.103  17.151  1.00 37.41           N
ATOM   2595  N   PHE A 351       0.294   2.913   9.276  1.00 54.59           N
ATOM   2596  CA  PHE A 351       0.889   2.749   7.959  1.00 53.52           C
ATOM   2597  C   PHE A 351       1.559   4.047   7.518  1.00 51.59           C
ATOM   2598  O   PHE A 351       0.925   5.083   7.352  1.00 49.03           O
ATOM   2599  CB  PHE A 351      -0.153   2.250   6.960  1.00 50.63           C
ATOM   2600  CG  PHE A 351      -0.635   0.849   7.268  1.00 50.35           C
ATOM   2601  CD1 PHE A 351       0.218  -0.257   7.091  1.00 47.26           C
ATOM   2602  CD2 PHE A 351      -1.944   0.636   7.737  1.00 46.23           C
ATOM   2603  CE1 PHE A 351      -0.227  -1.553   7.367  1.00 41.37           C
ATOM   2604  CE2 PHE A 351      -2.393  -0.669   8.008  1.00 40.32           C
ATOM   2605  CZ  PHE A 351      -1.535  -1.762   7.821  1.00 42.70           C
ATOM   2606  N   GLN A 352       2.871   3.992   7.355  1.00 46.65           N
ATOM   2607  CA  GLN A 352       3.642   5.088   6.792  1.00 49.17           C
ATOM   2608  C   GLN A 352       3.532   5.020   5.269  1.00 47.61           C
ATOM   2609  O   GLN A 352       4.087   4.128   4.636  1.00 46.57           O
ATOM   2610  CB  GLN A 352       5.078   5.033   7.329  1.00 48.96           C
ATOM   2611  CG  GLN A 352       5.897   6.278   6.944  1.00 47.11           C
ATOM   2612  CD  GLN A 352       7.118   6.495   7.842  1.00 43.96           C
ATOM   2613  OE1 GLN A 352       7.305   5.843   8.864  1.00 40.13           O
ATOM   2614  NE2 GLN A 352       7.957   7.451   7.533  1.00 39.99           N
ATOM   2615  N   VAL A 353       2.790   5.972   4.709  1.00 51.15           N
ATOM   2616  CA  VAL A 353       2.842   6.234   3.270  1.00 54.61           C
ATOM   2617  C   VAL A 353       4.133   7.005   3.012  1.00 53.59           C
ATOM   2618  O   VAL A 353       4.284   8.112   3.528  1.00 50.54           O
ATOM   2619  CB  VAL A 353       1.586   7.002   2.802  1.00 52.62           C
ATOM   2620  CG1 VAL A 353       1.601   7.222   1.287  1.00 48.14           C
ATOM   2621  CG2 VAL A 353       0.303   6.241   3.155  1.00 51.11           C
ATOM   2622  N   LEU A 354       5.081   6.374   2.321  1.00 54.83           N
ATOM   2623  CA  LEU A 354       6.300   7.010   1.829  1.00 54.28           C
ATOM   2624  C   LEU A 354       5.974   7.897   0.631  1.00 49.40           C
ATOM   2625  O   LEU A 354       5.157   7.468  -0.214  1.00 41.56           O
ATOM   2626  CB  LEU A 354       7.387   5.948   1.515  1.00 50.48           C
ATOM   2627  CG  LEU A 354       8.019   5.291   2.749  1.00 46.60           C
ATOM   2628  CD1 LEU A 354       8.912   4.114   2.311  1.00 43.64           C
ATOM   2629  CD2 LEU A 354       8.898   6.262   3.537  1.00 46.66           C
ATOM   2630  OXT LEU A 354       6.587   9.006   0.591  1.00 41.28           O
TER    2631      LEU A 354 
END
