# Supplementary material for: Variety of genetic defects in GnRH and hypothalamic–pituitary signaling and development in normosmic patients with IHH
Source: Front Endocrinol (Lausanne). 2024 Jul 1;15:1396805. doi: 10.3389/fendo.2024.1396805 (PMC11246878; doi:10.3389/fendo.2024.1396805)
Supplement: Supplementary file 1 [file DataSheet_1.zip › OTX1_Gly19Val_homology.pdb]

REMARK YASARA *************************************************************
REMARK YASARA *                                                           *
REMARK YASARA *                     Y  A  S  A  R  A                      *
REMARK YASARA *                                                           *
REMARK YASARA *   Yet Another Scientific Artificial Reality Application   *
REMARK YASARA *                                                           *
REMARK YASARA *            MOLECULE STRUCTURE FILE, PDB FORMAT            *
REMARK YASARA *                                                           *
REMARK YASARA * Just use YASARA every day to make your questions go away! *
REMARK YASARA *                                                           *
REMARK YASARA *                      www.YASARA.org                       *
REMARK YASARA *                                                           *
REMARK YASARA *************************************************************
REMARK YASARA
REMARK YASARA Version:           24.4.10.W.64
REMARK YASARA Written on:        Mon May 20 13:10:17 2024
REMARK YASARA Number of models:  1
REMARK YASARA Number of atoms:   11141
REMARK YASARA Please address questions or suggestions to: Eliza@yasara.org
REMARK YASARA
REMARK   2 RESOLUTION. 2.00 ANGSTROMS.
REMARK 290 CRYSTALLOGRAPHIC SYMMETRY TRANSFORMATIONS
REMARK 290 THE FOLLOWING TRANSFORMATIONS OPERATE ON THE ATOM/HETATM
REMARK 290 RECORDS IN THIS ENTRY TO PRODUCE CRYSTALLOGRAPHICALLY
REMARK 290 RELATED MOLECULES.
REMARK 290   SMTRY1   1  1.000000  0.000000  0.000000        0.00000
REMARK 290   SMTRY2   1  0.000000  1.000000  0.000000        0.00000
REMARK 290   SMTRY3   1  0.000000  0.000000  1.000000        0.00000
REMARK 290   SMTRY1   2 -1.000000  0.000000  0.000000        0.00000
REMARK 290   SMTRY2   2  0.000000 -1.000000  0.000000        0.00000
REMARK 290   SMTRY3   2  0.000000  0.000000  1.000000       38.61500
REMARK 290   SMTRY1   3 -1.000000  0.000000  0.000000        0.00000
REMARK 290   SMTRY2   3  0.000000  1.000000  0.000000        0.00000
REMARK 290   SMTRY3   3  0.000000  0.000000 -1.000000       38.61500
REMARK 290   SMTRY1   4  1.000000  0.000000  0.000000        0.00000
REMARK 290   SMTRY2   4  0.000000 -1.000000  0.000000        0.00000
REMARK 290   SMTRY3   4  0.000000  0.000000 -1.000000        0.00000
REMARK 290   SMTRY1   5  1.000000  0.000000  0.000000       36.10500
REMARK 290   SMTRY2   5  0.000000  1.000000  0.000000       73.44500
REMARK 290   SMTRY3   5  0.000000  0.000000  1.000000        0.00000
REMARK 290   SMTRY1   6 -1.000000  0.000000  0.000000       36.10500
REMARK 290   SMTRY2   6  0.000000 -1.000000  0.000000       73.44500
REMARK 290   SMTRY3   6  0.000000  0.000000  1.000000       38.61500
REMARK 290   SMTRY1   7 -1.000000  0.000000  0.000000       36.10500
REMARK 290   SMTRY2   7  0.000000  1.000000  0.000000       73.44500
REMARK 290   SMTRY3   7  0.000000  0.000000 -1.000000       38.61500
REMARK 290   SMTRY1   8  1.000000  0.000000  0.000000       36.10500
REMARK 290   SMTRY2   8  0.000000 -1.000000  0.000000       73.44500
REMARK 290   SMTRY3   8  0.000000  0.000000 -1.000000        0.00000
COMPND    MOL_ID: 1;
COMPND   2 MOLECULE: PAIRED PROTEIN;
COMPND   3 CHAIN: B;
COMPND   4 MOL_ID: 2;
COMPND   5 MOLECULE: DNA (5'-D(*AP*AP*TP*AP*AP*TP*CP*TP*GP*AP*TP*TP*AP*C)-3');
COMPND   6 CHAIN: ;
SEQRES   1 A  354  MET MET SER TYR LEU LYS GLN PRO PRO TYR GLY MET ASN 
SEQRES   2 A  354  GLY LEU GLY LEU ALA VAL PRO ALA MET ASP LEU LEU HIS 
SEQRES   3 A  354  PRO SER VAL GLY TYR PRO ALA THR PRO ARG LYS GLN ARG 
SEQRES   4 A  354  ARG GLU ARG THR THR PHE THR ARG SER GLN LEU ASP VAL 
SEQRES   5 A  354  LEU GLU ALA LEU PHE ALA LYS THR ARG TYR PRO ASP ILE 
SEQRES   6 A  354  PHE MET ARG GLU GLU VAL ALA LEU LYS ILE ASN LEU PRO 
SEQRES   7 A  354  GLU SER ARG VAL GLN VAL TRP PHE LYS ASN ARG ARG ALA 
SEQRES   8 A  354  LYS CYS ARG GLN GLN GLN GLN SER GLY SER GLY THR LYS 
SEQRES   9 A  354  SER ARG PRO ALA LYS LYS LYS SER SER PRO VAL ARG GLU 
SEQRES  10 A  354  SER SER GLY SER GLU SER SER GLY GLN PHE THR PRO PRO 
SEQRES  11 A  354  ALA VAL SER SER SER ALA SER SER SER SER SER ALA SER 
SEQRES  12 A  354  SER SER SER ALA ASN PRO ALA ALA ALA ALA ALA ALA GLY 
SEQRES  13 A  354  LEU GLY GLY ASN PRO VAL ALA ALA ALA SER SER LEU SER 
SEQRES  14 A  354  THR PRO ALA ALA SER SER ILE TRP SER PRO ALA SER ILE 
SEQRES  15 A  354  SER PRO GLY SER ALA PRO ALA SER VAL SER VAL PRO GLU 
SEQRES  16 A  354  PRO LEU ALA ALA PRO SER ASN THR SER CYS MET GLN ARG 
SEQRES  17 A  354  SER VAL ALA ALA GLY ALA ALA THR ALA ALA ALA SER TYR 
SEQRES  18 A  354  PRO MET SER TYR GLY GLN GLY GLY SER TYR GLY GLN GLY 
SEQRES  19 A  354  TYR PRO THR PRO SER SER SER TYR PHE GLY GLY VAL ASP 
SEQRES  20 A  354  CYS SER SER TYR LEU ALA PRO MET HIS SER HIS HIS HIS 
SEQRES  21 A  354  PRO HIS GLN LEU SER PRO MET ALA PRO SER SER MET ALA 
SEQRES  22 A  354  GLY HIS HIS HIS HIS HIS PRO HIS ALA HIS HIS PRO LEU 
SEQRES  23 A  354  SER GLN SER SER GLY HIS HIS HIS HIS HIS HIS HIS HIS 
SEQRES  24 A  354  HIS HIS GLN GLY TYR GLY GLY SER GLY LEU ALA PHE ASN 
SEQRES  25 A  354  SER ALA ASP CYS LEU ASP TYR LYS GLU PRO GLY ALA ALA 
SEQRES  26 A  354  ALA ALA SER SER ALA TRP LYS LEU ASN PHE ASN SER PRO 
SEQRES  27 A  354  ASP CYS LEU ASP TYR LYS ASP GLN ALA SER TRP ARG PHE 
SEQRES  28 A  354  GLN VAL LEU 
SEQRES   1 B  354  MET MET SER TYR LEU LYS GLN PRO PRO TYR GLY MET ASN 
SEQRES   2 B  354  GLY LEU GLY LEU ALA VAL PRO ALA MET ASP LEU LEU HIS 
SEQRES   3 B  354  PRO SER VAL GLY TYR PRO ALA THR PRO ARG LYS GLN ARG 
SEQRES   4 B  354  ARG GLU ARG THR THR PHE THR ARG SER GLN LEU ASP VAL 
SEQRES   5 B  354  LEU GLU ALA LEU PHE ALA LYS THR ARG TYR PRO ASP ILE 
SEQRES   6 B  354  PHE MET ARG GLU GLU VAL ALA LEU LYS ILE ASN LEU PRO 
SEQRES   7 B  354  GLU SER ARG VAL GLN VAL TRP PHE LYS ASN ARG ARG ALA 
SEQRES   8 B  354  LYS CYS ARG GLN GLN GLN GLN SER GLY SER GLY THR LYS 
SEQRES   9 B  354  SER ARG PRO ALA LYS LYS LYS SER SER PRO VAL ARG GLU 
SEQRES  10 B  354  SER SER GLY SER GLU SER SER GLY GLN PHE THR PRO PRO 
SEQRES  11 B  354  ALA VAL SER SER SER ALA SER SER SER SER SER ALA SER 
SEQRES  12 B  354  SER SER SER ALA ASN PRO ALA ALA ALA ALA ALA ALA GLY 
SEQRES  13 B  354  LEU GLY GLY ASN PRO VAL ALA ALA ALA SER SER LEU SER 
SEQRES  14 B  354  THR PRO ALA ALA SER SER ILE TRP SER PRO ALA SER ILE 
SEQRES  15 B  354  SER PRO GLY SER ALA PRO ALA SER VAL SER VAL PRO GLU 
SEQRES  16 B  354  PRO LEU ALA ALA PRO SER ASN THR SER CYS MET GLN ARG 
SEQRES  17 B  354  SER VAL ALA ALA GLY ALA ALA THR ALA ALA ALA SER TYR 
SEQRES  18 B  354  PRO MET SER TYR GLY GLN GLY GLY SER TYR GLY GLN GLY 
SEQRES  19 B  354  TYR PRO THR PRO SER SER SER TYR PHE GLY GLY VAL ASP 
SEQRES  20 B  354  CYS SER SER TYR LEU ALA PRO MET HIS SER HIS HIS HIS 
SEQRES  21 B  354  PRO HIS GLN LEU SER PRO MET ALA PRO SER SER MET ALA 
SEQRES  22 B  354  GLY HIS HIS HIS HIS HIS PRO HIS ALA HIS HIS PRO LEU 
SEQRES  23 B  354  SER GLN SER SER GLY HIS HIS HIS HIS HIS HIS HIS HIS 
SEQRES  24 B  354  HIS HIS GLN GLY TYR GLY GLY SER GLY LEU ALA PHE ASN 
SEQRES  25 B  354  SER ALA ASP CYS LEU ASP TYR LYS GLU PRO GLY ALA ALA 
SEQRES  26 B  354  ALA ALA SER SER ALA TRP LYS LEU ASN PHE ASN SER PRO 
SEQRES  27 B  354  ASP CYS LEU ASP TYR LYS ASP GLN ALA SER TRP ARG PHE 
SEQRES  28 B  354  GLN VAL LEU 
SEQRES   1 C    7   DT  DA  DT  DA  DA  DT  DC 
SEQRES   1 C    7   DA  DG  DA  DT  DT  DA  DC 
SEQRES   1 D    7   DA  DG  DT  DA  DA  DT  DC 
SEQRES   1 D    7   DT  DG  DA  DT  DT  DA  DT 
LINK         O3*  DA C 362                 P    DG C 363                  1.61
LINK         O3*  DT D 376                 P    DG D 377                  1.62
CRYST1   72.210  146.890   77.230  90.00  90.00  90.00 C 2 2 21     24
ORIGX1      1.000000  0.000000  0.000000        0.00000
ORIGX2      0.000000  1.000000  0.000000        0.00000
ORIGX3      0.000000  0.000000  1.000000        0.00000
SCALE1      0.013848  0.000000  0.000000        0.00000
SCALE2      0.000000  0.006808  0.000000        0.00000
SCALE3      0.000000  0.000000  0.012948        0.00000
ATOM      1  N   MET A   1     -27.234  29.681 -52.244  1.00 -0.69           N
ATOM      2 1H   MET A   1     -27.450  29.646 -51.257  1.00 -0.69           H
ATOM      3 2H   MET A   1     -28.026  30.068 -52.741  1.00 -0.69           H
ATOM      4 3H   MET A   1     -26.429  30.274 -52.387  1.00 -0.69           H
ATOM      5  CA  MET A   1     -26.951  28.315 -52.738  1.00 -0.69           C
ATOM      6  HA  MET A   1     -27.828  27.699 -52.553  1.00 -0.69           H
ATOM      7  C   MET A   1     -25.770  27.740 -51.988  1.00 -0.69           C
ATOM      8  O   MET A   1     -24.911  28.504 -51.555  1.00 -0.69           O
ATOM      9  CB  MET A   1     -26.672  28.372 -54.243  1.00 -0.69           C
ATOM     10 1HB  MET A   1     -27.387  29.057 -54.691  1.00 -0.69           H
ATOM     11 2HB  MET A   1     -25.673  28.778 -54.407  1.00 -0.69           H
ATOM     12  CG  MET A   1     -26.791  27.030 -54.958  1.00 -0.69           C
ATOM     13 1HG  MET A   1     -26.627  27.177 -56.025  1.00 -0.69           H
ATOM     14 2HG  MET A   1     -26.024  26.357 -54.577  1.00 -0.69           H
ATOM     15  SD  MET A   1     -28.404  26.254 -54.702  1.00 -0.69           S
ATOM     16  CE  MET A   1     -29.524  27.388 -55.540  1.00 -0.69           C
ATOM     17 1HE  MET A   1     -30.543  27.013 -55.461  1.00 -0.69           H
ATOM     18 2HE  MET A   1     -29.252  27.458 -56.594  1.00 -0.69           H
ATOM     19 3HE  MET A   1     -29.475  28.376 -55.083  1.00 -0.69           H
ATOM     20  N   MET A   2     -25.724  26.426 -51.801  1.00-10.40           N
ATOM     21  H   MET A   2     -26.453  25.832 -52.175  1.00-10.40           H
ATOM     22  CA  MET A   2     -24.609  25.759 -51.123  1.00-10.40           C
ATOM     23  HA  MET A   2     -23.728  26.401 -51.111  1.00-10.40           H
ATOM     24  C   MET A   2     -24.307  24.494 -51.917  1.00-10.40           C
ATOM     25  O   MET A   2     -25.225  23.953 -52.550  1.00-10.40           O
ATOM     26  CB  MET A   2     -24.993  25.368 -49.692  1.00-10.40           C
ATOM     27 1HB  MET A   2     -25.875  24.731 -49.735  1.00-10.40           H
ATOM     28 2HB  MET A   2     -24.176  24.787 -49.266  1.00-10.40           H
ATOM     29  CG  MET A   2     -25.289  26.544 -48.767  1.00-10.40           C
ATOM     30 1HG  MET A   2     -24.403  27.175 -48.688  1.00-10.40           H
ATOM     31 2HG  MET A   2     -26.101  27.132 -49.192  1.00-10.40           H
ATOM     32  SD  MET A   2     -25.782  25.997 -47.122  1.00-10.40           S
ATOM     33  CE  MET A   2     -24.207  25.436 -46.410  1.00-10.40           C
ATOM     34 1HE  MET A   2     -24.364  25.105 -45.383  1.00-10.40           H
ATOM     35 2HE  MET A   2     -23.485  26.255 -46.412  1.00-10.40           H
ATOM     36 3HE  MET A   2     -23.810  24.603 -46.990  1.00-10.40           H
ATOM     37  N   SER A   3     -23.081  23.989 -51.857  1.00 17.11           N
ATOM     38  H   SER A   3     -22.384  24.441 -51.270  1.00 17.11           H
ATOM     39  CA  SER A   3     -22.687  22.799 -52.619  1.00 17.11           C
ATOM     40  HA  SER A   3     -23.584  22.354 -53.046  1.00 17.11           H
ATOM     41  C   SER A   3     -22.015  21.724 -51.764  1.00 17.11           C
ATOM     42  O   SER A   3     -20.862  21.850 -51.346  1.00 17.11           O
ATOM     43  CB  SER A   3     -21.772  23.198 -53.781  1.00 17.11           C
ATOM     44 1HB  SER A   3     -22.258  23.983 -54.360  1.00 17.11           H
ATOM     45 2HB  SER A   3     -20.829  23.582 -53.388  1.00 17.11           H
ATOM     46  OG  SER A   3     -21.522  22.087 -54.628  1.00 17.11           O
ATOM     47  HG  SER A   3     -20.872  22.359 -55.286  1.00 17.11           H
ATOM     48  N   TYR A   4     -22.760  20.663 -51.488  1.00  0.83           N
ATOM     49  H   TYR A   4     -23.730  20.660 -51.772  1.00  0.83           H
ATOM     50  CA  TYR A   4     -22.241  19.480 -50.800  1.00  0.83           C
ATOM     51  HA  TYR A   4     -21.748  19.767 -49.871  1.00  0.83           H
ATOM     52  C   TYR A   4     -21.246  18.757 -51.703  1.00  0.83           C
ATOM     53  O   TYR A   4     -21.502  18.628 -52.906  1.00  0.83           O
ATOM     54  CB  TYR A   4     -23.402  18.526 -50.496  1.00  0.83           C
ATOM     55 1HB  TYR A   4     -24.076  19.002 -49.783  1.00  0.83           H
ATOM     56 2HB  TYR A   4     -23.948  18.337 -51.420  1.00  0.83           H
ATOM     57  CG  TYR A   4     -22.944  17.197 -49.937  1.00  0.83           C
ATOM     58  CD1 TYR A   4     -22.673  17.046 -48.562  1.00  0.83           C
ATOM     59  HD1 TYR A   4     -22.829  17.874 -47.884  1.00  0.83           H
ATOM     60  CD2 TYR A   4     -22.743  16.090 -50.789  1.00  0.83           C
ATOM     61  HD2 TYR A   4     -22.955  16.180 -51.844  1.00  0.83           H
ATOM     62  CE1 TYR A   4     -22.181  15.816 -48.056  1.00  0.83           C
ATOM     63  HE1 TYR A   4     -21.973  15.707 -47.003  1.00  0.83           H
ATOM     64  CE2 TYR A   4     -22.243  14.866 -50.287  1.00  0.83           C
ATOM     65  HE2 TYR A   4     -22.075  14.035 -50.951  1.00  0.83           H
ATOM     66  CZ  TYR A   4     -21.957  14.748 -48.928  1.00  0.83           C
ATOM     67  OH  TYR A   4     -21.442  13.576 -48.449  1.00  0.83           O
ATOM     68  HH  TYR A   4     -21.231  12.944 -49.144  1.00  0.83           H
ATOM     69  N   LEU A   5     -20.153  18.244 -51.150  1.00 -7.39           N
ATOM     70  H   LEU A   5     -19.983  18.358 -50.155  1.00 -7.39           H
ATOM     71  CA  LEU A   5     -19.172  17.487 -51.926  1.00 -7.39           C
ATOM     72  HA  LEU A   5     -19.512  17.425 -52.956  1.00 -7.39           H
ATOM     73  C   LEU A   5     -18.984  16.057 -51.432  1.00 -7.39           C
ATOM     74  O   LEU A   5     -18.952  15.768 -50.232  1.00 -7.39           O
ATOM     75  CB  LEU A   5     -17.820  18.202 -51.928  1.00 -7.39           C
ATOM     76 1HB  LEU A   5     -17.458  18.242 -50.902  1.00 -7.39           H
ATOM     77 2HB  LEU A   5     -17.123  17.593 -52.502  1.00 -7.39           H
ATOM     78  CG  LEU A   5     -17.785  19.628 -52.500  1.00 -7.39           C
ATOM     79  HG  LEU A   5     -18.423  20.264 -51.889  1.00 -7.39           H
ATOM     80  CD1 LEU A   5     -16.366  20.144 -52.404  1.00 -7.39           C
ATOM     81 1HD1 LEU A   5     -16.336  21.180 -52.741  1.00 -7.39           H
ATOM     82 2HD1 LEU A   5     -15.704  19.546 -53.032  1.00 -7.39           H
ATOM     83 3HD1 LEU A   5     -16.023  20.101 -51.370  1.00 -7.39           H
ATOM     84  CD2 LEU A   5     -18.250  19.737 -53.956  1.00 -7.39           C
ATOM     85 1HD2 LEU A   5     -18.127  20.763 -54.305  1.00 -7.39           H
ATOM     86 2HD2 LEU A   5     -19.304  19.478 -54.029  1.00 -7.39           H
ATOM     87 3HD2 LEU A   5     -17.665  19.070 -54.591  1.00 -7.39           H
ATOM     88  N   LYS A   6     -18.844  15.170 -52.405  1.00  7.06           N
ATOM     89  H   LYS A   6     -18.848  15.503 -53.363  1.00  7.06           H
ATOM     90  CA  LYS A   6     -18.659  13.740 -52.181  1.00  7.06           C
ATOM     91  HA  LYS A   6     -19.458  13.361 -51.547  1.00  7.06           H
ATOM     92  C   LYS A   6     -17.315  13.449 -51.523  1.00  7.06           C
ATOM     93  O   LYS A   6     -16.283  13.919 -51.988  1.00  7.06           O
ATOM     94  CB  LYS A   6     -18.697  13.061 -53.554  1.00  7.06           C
ATOM     95 1HB  LYS A   6     -19.636  13.317 -54.045  1.00  7.06           H
ATOM     96 2HB  LYS A   6     -17.888  13.483 -54.149  1.00  7.06           H
ATOM     97  CG  LYS A   6     -18.534  11.551 -53.561  1.00  7.06           C
ATOM     98 1HG  LYS A   6     -17.620  11.284 -53.037  1.00  7.06           H
ATOM     99 2HG  LYS A   6     -19.388  11.084 -53.070  1.00  7.06           H
ATOM    100  CD  LYS A   6     -18.420  11.053 -54.986  1.00  7.06           C
ATOM    101 1HD  LYS A   6     -19.303  11.351 -55.547  1.00  7.06           H
ATOM    102 2HD  LYS A   6     -17.540  11.504 -55.447  1.00  7.06           H
ATOM    103  CE  LYS A   6     -18.278   9.545 -55.020  1.00  7.06           C
ATOM    104 1HE  LYS A   6     -17.414   9.259 -54.417  1.00  7.06           H
ATOM    105 2HE  LYS A   6     -19.176   9.078 -54.608  1.00  7.06           H
ATOM    106  NZ  LYS A   6     -18.065   9.093 -56.426  1.00  7.06           N
ATOM    107 1HZ  LYS A   6     -17.873   8.097 -56.444  1.00  7.06           H
ATOM    108 2HZ  LYS A   6     -17.263   9.573 -56.814  1.00  7.06           H
ATOM    109 3HZ  LYS A   6     -18.888   9.285 -56.986  1.00  7.06           H
ATOM    110  N   GLN A   7     -17.314  12.604 -50.502  1.00 19.25           N
ATOM    111  H   GLN A   7     -18.201  12.278 -50.129  1.00 19.25           H
ATOM    112  CA  GLN A   7     -16.083  11.997 -49.994  1.00 19.25           C
ATOM    113  HA  GLN A   7     -15.241  12.670 -50.150  1.00 19.25           H
ATOM    114  C   GLN A   7     -15.897  10.701 -50.792  1.00 19.25           C
ATOM    115  O   GLN A   7     -16.871   9.966 -50.984  1.00 19.25           O
ATOM    116  CB  GLN A   7     -16.235  11.693 -48.501  1.00 19.25           C
ATOM    117 1HB  GLN A   7     -16.508  12.621 -48.004  1.00 19.25           H
ATOM    118 2HB  GLN A   7     -17.047  10.977 -48.370  1.00 19.25           H
ATOM    119  CG  GLN A   7     -14.983  11.139 -47.828  1.00 19.25           C
ATOM    120 1HG  GLN A   7     -14.752  10.160 -48.246  1.00 19.25           H
ATOM    121 2HG  GLN A   7     -14.147  11.807 -48.027  1.00 19.25           H
ATOM    122  CD  GLN A   7     -15.141  11.005 -46.328  1.00 19.25           C
ATOM    123  OE1 GLN A   7     -16.212  11.232 -45.773  1.00 19.25           O
ATOM    124  NE2 GLN A   7     -14.084  10.640 -45.657  1.00 19.25           N
ATOM    125 1HE2 GLN A   7     -14.140  10.581 -44.653  1.00 19.25           H
ATOM    126 2HE2 GLN A   7     -13.231  10.410 -46.140  1.00 19.25           H
ATOM    127  N   PRO A   8     -14.682  10.412 -51.291  1.00 -0.21           N
ATOM    128  CA  PRO A   8     -14.618   9.188 -52.101  1.00 -0.21           C
ATOM    129  HA  PRO A   8     -15.385   9.223 -52.871  1.00 -0.21           H
ATOM    130  C   PRO A   8     -14.738   7.893 -51.286  1.00 -0.21           C
ATOM    131  O   PRO A   8     -14.338   7.846 -50.114  1.00 -0.21           O
ATOM    132  CB  PRO A   8     -13.237   9.291 -52.754  1.00 -0.21           C
ATOM    133 1HB  PRO A   8     -12.820   8.303 -52.953  1.00 -0.21           H
ATOM    134 2HB  PRO A   8     -13.301   9.871 -53.674  1.00 -0.21           H
ATOM    135  CG  PRO A   8     -12.426  10.025 -51.747  1.00 -0.21           C
ATOM    136 1HG  PRO A   8     -12.131   9.351 -50.942  1.00 -0.21           H
ATOM    137 2HG  PRO A   8     -11.548  10.476 -52.207  1.00 -0.21           H
ATOM    138  CD  PRO A   8     -13.368  11.081 -51.232  1.00 -0.21           C
ATOM    139 1HD  PRO A   8     -13.109  11.356 -50.210  1.00 -0.21           H
ATOM    140 2HD  PRO A   8     -13.356  11.953 -51.885  1.00 -0.21           H
ATOM    141  N   PRO A   9     -15.297   6.823 -51.882  1.00 13.16           N
ATOM    142  CA  PRO A   9     -15.269   5.535 -51.177  1.00 13.16           C
ATOM    143  HA  PRO A   9     -15.738   5.623 -50.201  1.00 13.16           H
ATOM    144  C   PRO A   9     -13.870   4.943 -51.054  1.00 13.16           C
ATOM    145  O   PRO A   9     -12.985   5.255 -51.851  1.00 13.16           O
ATOM    146  CB  PRO A   9     -16.095   4.623 -52.092  1.00 13.16           C
ATOM    147 1HB  PRO A   9     -15.432   4.043 -52.733  1.00 13.16           H
ATOM    148 2HB  PRO A   9     -16.733   3.961 -51.507  1.00 13.16           H
ATOM    149  CG  PRO A   9     -16.908   5.547 -52.920  1.00 13.16           C
ATOM    150 1HG  PRO A   9     -17.223   5.068 -53.846  1.00 13.16           H
ATOM    151 2HG  PRO A   9     -17.768   5.903 -52.352  1.00 13.16           H
ATOM    152  CD  PRO A   9     -15.960   6.672 -53.189  1.00 13.16           C
ATOM    153 1HD  PRO A   9     -15.235   6.397 -53.958  1.00 13.16           H
ATOM    154 2HD  PRO A   9     -16.508   7.570 -53.468  1.00 13.16           H
ATOM    155  N   TYR A  10     -13.704   3.994 -50.145  1.00  9.04           N
ATOM    156  H   TYR A  10     -14.457   3.770 -49.509  1.00  9.04           H
ATOM    157  CA  TYR A  10     -12.492   3.181 -50.054  1.00  9.04           C
ATOM    158  HA  TYR A  10     -11.906   3.249 -50.968  1.00  9.04           H
ATOM    159  C   TYR A  10     -12.944   1.739 -49.855  1.00  9.04           C
ATOM    160  O   TYR A  10     -14.013   1.521 -49.286  1.00  9.04           O
ATOM    161  CB  TYR A  10     -11.630   3.622 -48.867  1.00  9.04           C
ATOM    162 1HB  TYR A  10     -11.263   4.631 -49.053  1.00  9.04           H
ATOM    163 2HB  TYR A  10     -12.246   3.631 -47.970  1.00  9.04           H
ATOM    164  CG  TYR A  10     -10.452   2.693 -48.643  1.00  9.04           C
ATOM    165  CD1 TYR A  10      -9.345   2.718 -49.511  1.00  9.04           C
ATOM    166  HD1 TYR A  10      -9.299   3.449 -50.308  1.00  9.04           H
ATOM    167  CD2 TYR A  10     -10.474   1.727 -47.612  1.00  9.04           C
ATOM    168  HD2 TYR A  10     -11.316   1.687 -46.933  1.00  9.04           H
ATOM    169  CE1 TYR A  10      -8.295   1.774 -49.378  1.00  9.04           C
ATOM    170  HE1 TYR A  10      -7.467   1.789 -50.070  1.00  9.04           H
ATOM    171  CE2 TYR A  10      -9.413   0.787 -47.470  1.00  9.04           C
ATOM    172  HE2 TYR A  10      -9.437   0.046 -46.684  1.00  9.04           H
ATOM    173  CZ  TYR A  10      -8.337   0.822 -48.357  1.00  9.04           C
ATOM    174  OH  TYR A  10      -7.305  -0.070 -48.225  1.00  9.04           O
ATOM    175  HH  TYR A  10      -6.559   0.167 -48.788  1.00  9.04           H
ATOM    176  N   GLY A  11     -12.153   0.765 -50.287  1.00 24.17           N
ATOM    177  H   GLY A  11     -11.324   0.986 -50.832  1.00 24.17           H
ATOM    178  CA  GLY A  11     -12.352  -0.616 -49.882  1.00 24.17           C
ATOM    179 1HA  GLY A  11     -12.733  -0.637 -48.861  1.00 24.17           H
ATOM    180 2HA  GLY A  11     -13.063  -1.105 -50.545  1.00 24.17           H
ATOM    181  C   GLY A  11     -11.031  -1.357 -49.930  1.00 24.17           C
ATOM    182  O   GLY A  11     -10.254  -1.163 -50.863  1.00 24.17           O
ATOM    183  N   MET A  12     -10.761  -2.190 -48.935  1.00  9.55           N
ATOM    184  H   MET A  12     -11.425  -2.296 -48.185  1.00  9.55           H
ATOM    185  CA  MET A  12      -9.514  -2.953 -48.885  1.00  9.55           C
ATOM    186  HA  MET A  12      -8.692  -2.293 -49.164  1.00  9.55           H
ATOM    187  C   MET A  12      -9.556  -4.132 -49.861  1.00  9.55           C
ATOM    188  O   MET A  12     -10.468  -4.965 -49.804  1.00  9.55           O
ATOM    189  CB  MET A  12      -9.289  -3.456 -47.457  1.00  9.55           C
ATOM    190 1HB  MET A  12      -9.386  -2.605 -46.783  1.00  9.55           H
ATOM    191 2HB  MET A  12     -10.066  -4.180 -47.211  1.00  9.55           H
ATOM    192  CG  MET A  12      -7.928  -4.102 -47.236  1.00  9.55           C
ATOM    193 1HG  MET A  12      -7.819  -4.939 -47.925  1.00  9.55           H
ATOM    194 2HG  MET A  12      -7.149  -3.370 -47.447  1.00  9.55           H
ATOM    195  SD  MET A  12      -7.715  -4.714 -45.549  1.00  9.55           S
ATOM    196  CE  MET A  12      -7.593  -3.192 -44.580  1.00  9.55           C
ATOM    197 1HE  MET A  12      -7.390  -3.433 -43.537  1.00  9.55           H
ATOM    198 2HE  MET A  12      -8.531  -2.639 -44.638  1.00  9.55           H
ATOM    199 3HE  MET A  12      -6.784  -2.572 -44.968  1.00  9.55           H
ATOM    200  N   ASN A  13      -8.606  -4.206 -50.781  1.00  2.51           N
ATOM    201  H   ASN A  13      -7.856  -3.521 -50.781  1.00  2.51           H
ATOM    202  CA  ASN A  13      -8.631  -5.239 -51.821  1.00  2.51           C
ATOM    203  HA  ASN A  13      -9.612  -5.219 -52.296  1.00  2.51           H
ATOM    204  C   ASN A  13      -8.382  -6.651 -51.287  1.00  2.51           C
ATOM    205  O   ASN A  13      -7.504  -6.859 -50.446  1.00  2.51           O
ATOM    206  CB  ASN A  13      -7.567  -4.937 -52.879  1.00  2.51           C
ATOM    207 1HB  ASN A  13      -7.641  -3.890 -53.166  1.00  2.51           H
ATOM    208 2HB  ASN A  13      -6.581  -5.115 -52.454  1.00  2.51           H
ATOM    209  CG  ASN A  13      -7.729  -5.786 -54.114  1.00  2.51           C
ATOM    210  OD1 ASN A  13      -8.842  -6.081 -54.525  1.00  2.51           O
ATOM    211  ND2 ASN A  13      -6.642  -6.178 -54.715  1.00  2.51           N
ATOM    212 1HD2 ASN A  13      -6.717  -6.706 -55.567  1.00  2.51           H
ATOM    213 2HD2 ASN A  13      -5.737  -5.951 -54.330  1.00  2.51           H
ATOM    214  N   GLY A  14      -9.110  -7.623 -51.819  1.00 39.00           N
ATOM    215  H   GLY A  14      -9.797  -7.405 -52.529  1.00 39.00           H
ATOM    216  CA  GLY A  14      -8.949  -9.017 -51.430  1.00 39.00           C
ATOM    217 1HA  GLY A  14      -8.781  -9.069 -50.355  1.00 39.00           H
ATOM    218 2HA  GLY A  14      -9.871  -9.551 -51.656  1.00 39.00           H
ATOM    219  C   GLY A  14      -7.806  -9.734 -52.122  1.00 39.00           C
ATOM    220  O   GLY A  14      -8.033 -10.651 -52.909  1.00 39.00           O
ATOM    221  N   LEU A  15      -6.578  -9.313 -51.853  1.00 12.55           N
ATOM    222  H   LEU A  15      -6.464  -8.525 -51.222  1.00 12.55           H
ATOM    223  CA  LEU A  15      -5.365  -9.957 -52.367  1.00 12.55           C
ATOM    224  HA  LEU A  15      -5.533 -11.026 -52.494  1.00 12.55           H
ATOM    225  C   LEU A  15      -4.270  -9.745 -51.333  1.00 12.55           C
ATOM    226  O   LEU A  15      -4.134  -8.651 -50.797  1.00 12.55           O
ATOM    227  CB  LEU A  15      -4.927  -9.334 -53.703  1.00 12.55           C
ATOM    228 1HB  LEU A  15      -5.716  -9.501 -54.435  1.00 12.55           H
ATOM    229 2HB  LEU A  15      -4.840  -8.260 -53.544  1.00 12.55           H
ATOM    230  CG  LEU A  15      -3.589  -9.813 -54.305  1.00 12.55           C
ATOM    231  HG  LEU A  15      -2.803  -9.632 -53.574  1.00 12.55           H
ATOM    232  CD1 LEU A  15      -3.553 -11.295 -54.675  1.00 12.55           C
ATOM    233 1HD1 LEU A  15      -2.556 -11.559 -55.033  1.00 12.55           H
ATOM    234 2HD1 LEU A  15      -4.274 -11.507 -55.462  1.00 12.55           H
ATOM    235 3HD1 LEU A  15      -3.770 -11.915 -53.806  1.00 12.55           H
ATOM    236  CD2 LEU A  15      -3.258  -8.995 -55.538  1.00 12.55           C
ATOM    237 1HD2 LEU A  15      -2.291  -9.303 -55.938  1.00 12.55           H
ATOM    238 2HD2 LEU A  15      -3.198  -7.941 -55.272  1.00 12.55           H
ATOM    239 3HD2 LEU A  15      -4.022  -9.131 -56.303  1.00 12.55           H
ATOM    240  N   GLY A  16      -3.478 -10.773 -51.081  1.00 34.63           N
ATOM    241  H   GLY A  16      -3.628 -11.658 -51.559  1.00 34.63           H
ATOM    242  CA  GLY A  16      -2.313 -10.712 -50.216  1.00 34.63           C
ATOM    243 1HA  GLY A  16      -1.675  -9.864 -50.465  1.00 34.63           H
ATOM    244 2HA  GLY A  16      -2.591 -10.714 -49.164  1.00 34.63           H
ATOM    245  C   GLY A  16      -1.645 -12.012 -50.607  1.00 34.63           C
ATOM    246  O   GLY A  16      -2.204 -12.675 -51.483  1.00 34.63           O
ATOM    247  N   LEU A  17      -0.513 -12.389 -50.033  1.00 17.13           N
ATOM    248  H   LEU A  17      -0.084 -11.821 -49.302  1.00 17.13           H
ATOM    249  CA  LEU A  17       0.134 -13.634 -50.436  1.00 17.13           C
ATOM    250  HA  LEU A  17       0.169 -13.661 -51.525  1.00 17.13           H
ATOM    251  C   LEU A  17      -0.686 -14.833 -49.971  1.00 17.13           C
ATOM    252  O   LEU A  17      -0.817 -15.098 -48.776  1.00 17.13           O
ATOM    253  CB  LEU A  17       1.566 -13.739 -49.900  1.00 17.13           C
ATOM    254 1HB  LEU A  17       1.524 -13.775 -48.812  1.00 17.13           H
ATOM    255 2HB  LEU A  17       1.958 -14.694 -50.246  1.00 17.13           H
ATOM    256  CG  LEU A  17       2.593 -12.662 -50.284  1.00 17.13           C
ATOM    257  HG  LEU A  17       2.371 -11.755 -49.725  1.00 17.13           H
ATOM    258  CD1 LEU A  17       3.987 -13.144 -49.895  1.00 17.13           C
ATOM    259 1HD1 LEU A  17       4.705 -12.333 -50.008  1.00 17.13           H
ATOM    260 2HD1 LEU A  17       4.288 -13.982 -50.525  1.00 17.13           H
ATOM    261 3HD1 LEU A  17       3.991 -13.469 -48.856  1.00 17.13           H
ATOM    262  CD2 LEU A  17       2.592 -12.311 -51.766  1.00 17.13           C
ATOM    263 1HD2 LEU A  17       3.408 -11.623 -51.972  1.00 17.13           H
ATOM    264 2HD2 LEU A  17       1.654 -11.824 -52.029  1.00 17.13           H
ATOM    265 3HD2 LEU A  17       2.716 -13.214 -52.364  1.00 17.13           H
ATOM    266  N   ALA A  18      -1.250 -15.549 -50.931  1.00 38.62           N
ATOM    267  H   ALA A  18      -1.079 -15.285 -51.896  1.00 38.62           H
ATOM    268  CA  ALA A  18      -2.090 -16.714 -50.672  1.00 38.62           C
ATOM    269  HA  ALA A  18      -2.572 -16.606 -49.699  1.00 38.62           H
ATOM    270  C   ALA A  18      -1.182 -17.948 -50.640  1.00 38.62           C
ATOM    271  O   ALA A  18      -1.270 -18.830 -51.498  1.00 38.62           O
ATOM    272  CB  ALA A  18      -3.166 -16.815 -51.759  1.00 38.62           C
ATOM    273 1HB  ALA A  18      -3.790 -15.922 -51.736  1.00 38.62           H
ATOM    274 2HB  ALA A  18      -3.789 -17.689 -51.574  1.00 38.62           H
ATOM    275 3HB  ALA A  18      -2.699 -16.905 -52.740  1.00 38.62           H
ATOM    276  N   VAL A  19      -0.250 -17.942 -49.696  1.00  5.09           N
ATOM    277  H   VAL A  19      -0.270 -17.203 -49.004  1.00  5.09           H
ATOM    278  CA  VAL A  19       0.833 -18.927 -49.639  1.00  5.09           C
ATOM    279  HA  VAL A  19       1.389 -18.855 -50.570  1.00  5.09           H
ATOM    280  C   VAL A  19       0.236 -20.331 -49.483  1.00  5.09           C
ATOM    281  O   VAL A  19      -0.593 -20.537 -48.590  1.00  5.09           O
ATOM    282  CB  VAL A  19       1.799 -18.632 -48.451  1.00  5.09           C
ATOM    283  HB  VAL A  19       1.253 -18.761 -47.518  1.00  5.09           H
ATOM    284  CG1 VAL A  19       2.998 -19.589 -48.449  1.00  5.09           C
ATOM    285 1HG1 VAL A  19       3.653 -19.350 -47.610  1.00  5.09           H
ATOM    286 2HG1 VAL A  19       3.560 -19.494 -49.379  1.00  5.09           H
ATOM    287 3HG1 VAL A  19       2.657 -20.617 -48.331  1.00  5.09           H
ATOM    288  CG2 VAL A  19       2.304 -17.182 -48.500  1.00  5.09           C
ATOM    289 1HG2 VAL A  19       3.049 -17.026 -47.719  1.00  5.09           H
ATOM    290 2HG2 VAL A  19       1.483 -16.490 -48.318  1.00  5.09           H
ATOM    291 3HG2 VAL A  19       2.753 -16.969 -49.471  1.00  5.09           H
ATOM    292  N   PRO A  20       0.600 -21.294 -50.346  1.00  9.76           N
ATOM    293  CA  PRO A  20      -0.006 -22.623 -50.191  1.00  9.76           C
ATOM    294  HA  PRO A  20      -1.089 -22.556 -50.238  1.00  9.76           H
ATOM    295  C   PRO A  20       0.417 -23.376 -48.927  1.00  9.76           C
ATOM    296  O   PRO A  20       1.365 -22.992 -48.234  1.00  9.76           O
ATOM    297  CB  PRO A  20       0.518 -23.384 -51.416  1.00  9.76           C
ATOM    298 1HB  PRO A  20       1.393 -23.975 -51.143  1.00  9.76           H
ATOM    299 2HB  PRO A  20      -0.256 -24.021 -51.841  1.00  9.76           H
ATOM    300  CG  PRO A  20       0.908 -22.332 -52.382  1.00  9.76           C
ATOM    301 1HG  PRO A  20       1.637 -22.709 -53.100  1.00  9.76           H
ATOM    302 2HG  PRO A  20       0.024 -21.940 -52.888  1.00  9.76           H
ATOM    303  CD  PRO A  20       1.512 -21.287 -51.507  1.00  9.76           C
ATOM    304 1HD  PRO A  20       2.521 -21.570 -51.202  1.00  9.76           H
ATOM    305 2HD  PRO A  20       1.510 -20.320 -52.012  1.00  9.76           H
ATOM    306  N   ALA A  21      -0.232 -24.504 -48.673  1.00  1.69           N
ATOM    307  H   ALA A  21      -1.093 -24.713 -49.163  1.00  1.69           H
ATOM    308  CA  ALA A  21       0.337 -25.509 -47.786  1.00  1.69           C
ATOM    309  HA  ALA A  21       0.666 -25.043 -46.862  1.00  1.69           H
ATOM    310  C   ALA A  21       1.544 -26.066 -48.554  1.00  1.69           C
ATOM    311  O   ALA A  21       1.471 -26.239 -49.776  1.00  1.69           O
ATOM    312  CB  ALA A  21      -0.694 -26.599 -47.477  1.00  1.69           C
ATOM    313 1HB  ALA A  21      -1.544 -26.160 -46.958  1.00  1.69           H
ATOM    314 2HB  ALA A  21      -0.242 -27.355 -46.835  1.00  1.69           H
ATOM    315 3HB  ALA A  21      -1.035 -27.068 -48.401  1.00  1.69           H
ATOM    316  N   MET A  22       2.650 -26.304 -47.867  1.00  0.44           N
ATOM    317  H   MET A  22       2.639 -26.214 -46.855  1.00  0.44           H
ATOM    318  CA  MET A  22       3.906 -26.695 -48.503  1.00  0.44           C
ATOM    319  HA  MET A  22       3.731 -27.034 -49.523  1.00  0.44           H
ATOM    320  C   MET A  22       4.488 -27.835 -47.687  1.00  0.44           C
ATOM    321  O   MET A  22       4.062 -28.051 -46.552  1.00  0.44           O
ATOM    322  CB  MET A  22       4.887 -25.513 -48.512  1.00  0.44           C
ATOM    323 1HB  MET A  22       5.071 -25.218 -47.481  1.00  0.44           H
ATOM    324 2HB  MET A  22       5.828 -25.843 -48.950  1.00  0.44           H
ATOM    325  CG  MET A  22       4.393 -24.293 -49.286  1.00  0.44           C
ATOM    326 1HG  MET A  22       4.159 -24.600 -50.305  1.00  0.44           H
ATOM    327 2HG  MET A  22       3.479 -23.936 -48.820  1.00  0.44           H
ATOM    328  SD  MET A  22       5.565 -22.919 -49.350  1.00  0.44           S
ATOM    329  CE  MET A  22       5.545 -22.309 -47.658  1.00  0.44           C
ATOM    330 1HE  MET A  22       6.134 -21.394 -47.592  1.00  0.44           H
ATOM    331 2HE  MET A  22       5.976 -23.056 -46.992  1.00  0.44           H
ATOM    332 3HE  MET A  22       4.520 -22.099 -47.351  1.00  0.44           H
ATOM    333  N   ASP A  23       5.462 -28.551 -48.225  1.00  4.01           N
ATOM    334  H   ASP A  23       5.749 -28.378 -49.183  1.00  4.01           H
ATOM    335  CA  ASP A  23       6.184 -29.546 -47.437  1.00  4.01           C
ATOM    336  HA  ASP A  23       5.476 -30.173 -46.894  1.00  4.01           H
ATOM    337  C   ASP A  23       7.066 -28.807 -46.437  1.00  4.01           C
ATOM    338  O   ASP A  23       8.088 -28.218 -46.807  1.00  4.01           O
ATOM    339  CB  ASP A  23       7.073 -30.431 -48.316  1.00  4.01           C
ATOM    340 1HB  ASP A  23       6.454 -30.927 -49.063  1.00  4.01           H
ATOM    341 2HB  ASP A  23       7.803 -29.806 -48.831  1.00  4.01           H
ATOM    342  CG  ASP A  23       7.813 -31.479 -47.510  1.00  4.01           C
ATOM    343  OD1 ASP A  23       7.472 -31.683 -46.326  1.00  4.01           O
ATOM    344  OD2 ASP A  23       8.716 -32.161 -48.053  1.00  4.01           O
ATOM    345  N   LEU A  24       6.675 -28.827 -45.172  1.00  8.75           N
ATOM    346  H   LEU A  24       5.820 -29.317 -44.922  1.00  8.75           H
ATOM    347  CA  LEU A  24       7.418 -28.138 -44.121  1.00  8.75           C
ATOM    348  HA  LEU A  24       8.140 -27.464 -44.577  1.00  8.75           H
ATOM    349  C   LEU A  24       8.202 -29.149 -43.301  1.00  8.75           C
ATOM    350  O   LEU A  24       8.724 -28.821 -42.232  1.00  8.75           O
ATOM    351  CB  LEU A  24       6.493 -27.294 -43.236  1.00  8.75           C
ATOM    352 1HB  LEU A  24       5.816 -27.967 -42.710  1.00  8.75           H
ATOM    353 2HB  LEU A  24       7.115 -26.800 -42.490  1.00  8.75           H
ATOM    354  CG  LEU A  24       5.643 -26.209 -43.919  1.00  8.75           C
ATOM    355  HG  LEU A  24       4.911 -26.700 -44.553  1.00  8.75           H
ATOM    356  CD1 LEU A  24       4.887 -25.405 -42.865  1.00  8.75           C
ATOM    357 1HD1 LEU A  24       4.161 -24.760 -43.360  1.00  8.75           H
ATOM    358 2HD1 LEU A  24       5.580 -24.792 -42.292  1.00  8.75           H
ATOM    359 3HD1 LEU A  24       4.348 -26.079 -42.199  1.00  8.75           H
ATOM    360  CD2 LEU A  24       6.455 -25.248 -44.793  1.00  8.75           C
ATOM    361 1HD2 LEU A  24       5.799 -24.472 -45.186  1.00  8.75           H
ATOM    362 2HD2 LEU A  24       6.885 -25.788 -45.636  1.00  8.75           H
ATOM    363 3HD2 LEU A  24       7.253 -24.787 -44.214  1.00  8.75           H
ATOM    364  N   LEU A  25       8.351 -30.364 -43.816  1.00  4.81           N
ATOM    365  H   LEU A  25       7.894 -30.617 -44.690  1.00  4.81           H
ATOM    366  CA  LEU A  25       9.261 -31.325 -43.201  1.00  4.81           C
ATOM    367  HA  LEU A  25       9.211 -31.186 -42.122  1.00  4.81           H
ATOM    368  C   LEU A  25      10.671 -30.966 -43.652  1.00  4.81           C
ATOM    369  O   LEU A  25      11.203 -31.434 -44.659  1.00  4.81           O
ATOM    370  CB  LEU A  25       8.911 -32.785 -43.512  1.00  4.81           C
ATOM    371 1HB  LEU A  25       7.887 -32.968 -43.188  1.00  4.81           H
ATOM    372 2HB  LEU A  25       8.951 -32.924 -44.590  1.00  4.81           H
ATOM    373  CG  LEU A  25       9.823 -33.843 -42.859  1.00  4.81           C
ATOM    374  HG  LEU A  25      10.847 -33.668 -43.186  1.00  4.81           H
ATOM    375  CD1 LEU A  25       9.793 -33.777 -41.330  1.00  4.81           C
ATOM    376 1HD1 LEU A  25      10.368 -34.602 -40.914  1.00  4.81           H
ATOM    377 2HD1 LEU A  25       8.766 -33.840 -40.971  1.00  4.81           H
ATOM    378 3HD1 LEU A  25      10.244 -32.847 -40.989  1.00  4.81           H
ATOM    379  CD2 LEU A  25       9.427 -35.245 -43.308  1.00  4.81           C
ATOM    380 1HD2 LEU A  25      10.149 -35.967 -42.928  1.00  4.81           H
ATOM    381 2HD2 LEU A  25       9.424 -35.296 -44.397  1.00  4.81           H
ATOM    382 3HD2 LEU A  25       8.436 -35.495 -42.931  1.00  4.81           H
ATOM    383  N   HIS A  26      11.237 -30.068 -42.868  1.00 21.99           N
ATOM    384  H   HIS A  26      10.665 -29.647 -42.152  1.00 21.99           H
ATOM    385  CA  HIS A  26      12.643 -29.706 -42.910  1.00 21.99           C
ATOM    386  HA  HIS A  26      12.975 -29.521 -43.932  1.00 21.99           H
ATOM    387  C   HIS A  26      13.381 -30.903 -42.303  1.00 21.99           C
ATOM    388  O   HIS A  26      12.735 -31.768 -41.683  1.00 21.99           O
ATOM    389  CB  HIS A  26      12.839 -28.456 -42.033  1.00 21.99           C
ATOM    390 1HB  HIS A  26      12.505 -28.684 -41.021  1.00 21.99           H
ATOM    391 2HB  HIS A  26      13.898 -28.206 -41.990  1.00 21.99           H
ATOM    392  CG  HIS A  26      12.094 -27.252 -42.521  1.00 21.99           C
ATOM    393  ND1 HIS A  26      12.466 -26.500 -43.609  1.00 21.99           N
ATOM    394  HD1 HIS A  26      13.255 -26.680 -44.221  1.00 21.99           H
ATOM    395  CD2 HIS A  26      10.976 -26.645 -42.042  1.00 21.99           C
ATOM    396  HD2 HIS A  26      10.422 -26.969 -41.172  1.00 21.99           H
ATOM    397  CE1 HIS A  26      11.593 -25.501 -43.743  1.00 21.99           C
ATOM    398  HE1 HIS A  26      11.648 -24.746 -44.517  1.00 21.99           H
ATOM    399  NE2 HIS A  26      10.645 -25.564 -42.829  1.00 21.99           N
ATOM    400  N   PRO A  27      14.727 -30.915 -42.347  1.00 16.93           N
ATOM    401  CA  PRO A  27      15.443 -31.727 -41.352  1.00 16.93           C
ATOM    402  HA  PRO A  27      15.324 -32.787 -41.566  1.00 16.93           H
ATOM    403  C   PRO A  27      15.023 -31.451 -39.909  1.00 16.93           C
ATOM    404  O   PRO A  27      14.234 -30.547 -39.628  1.00 16.93           O
ATOM    405  CB  PRO A  27      16.904 -31.314 -41.556  1.00 16.93           C
ATOM    406 1HB  PRO A  27      17.155 -30.484 -40.893  1.00 16.93           H
ATOM    407 2HB  PRO A  27      17.574 -32.157 -41.386  1.00 16.93           H
ATOM    408  CG  PRO A  27      16.966 -30.881 -42.963  1.00 16.93           C
ATOM    409 1HG  PRO A  27      17.823 -30.229 -43.135  1.00 16.93           H
ATOM    410 2HG  PRO A  27      17.008 -31.753 -43.615  1.00 16.93           H
ATOM    411  CD  PRO A  27      15.679 -30.144 -43.170  1.00 16.93           C
ATOM    412 1HD  PRO A  27      15.762 -29.121 -42.800  1.00 16.93           H
ATOM    413 2HD  PRO A  27      15.392 -30.157 -44.222  1.00 16.93           H
ATOM    414  N   SER A  28      15.575 -32.228 -38.990  1.00 24.70           N
ATOM    415  H   SER A  28      16.241 -32.933 -39.279  1.00 24.70           H
ATOM    416  CA  SER A  28      15.306 -32.160 -37.553  1.00 24.70           C
ATOM    417  HA  SER A  28      14.229 -32.210 -37.389  1.00 24.70           H
ATOM    418  C   SER A  28      15.823 -30.891 -36.850  1.00 24.70           C
ATOM    419  O   SER A  28      16.634 -30.945 -35.925  1.00 24.70           O
ATOM    420  CB  SER A  28      15.947 -33.421 -36.973  1.00 24.70           C
ATOM    421 1HB  SER A  28      16.215 -33.286 -35.925  1.00 24.70           H
ATOM    422 2HB  SER A  28      15.238 -34.245 -37.058  1.00 24.70           H
ATOM    423  OG  SER A  28      17.092 -33.727 -37.758  1.00 24.70           O
ATOM    424  HG  SER A  28      17.383 -34.633 -37.560  1.00 24.70           H
ATOM    425  N   VAL A  29      15.378 -29.732 -37.309  1.00 -7.34           N
ATOM    426  H   VAL A  29      14.720 -29.750 -38.086  1.00 -7.34           H
ATOM    427  CA  VAL A  29      15.756 -28.435 -36.762  1.00 -7.34           C
ATOM    428  HA  VAL A  29      16.839 -28.371 -36.718  1.00 -7.34           H
ATOM    429  C   VAL A  29      15.180 -28.331 -35.357  1.00 -7.34           C
ATOM    430  O   VAL A  29      14.012 -28.659 -35.135  1.00 -7.34           O
ATOM    431  CB  VAL A  29      15.200 -27.270 -37.641  1.00 -7.34           C
ATOM    432  HB  VAL A  29      14.113 -27.343 -37.669  1.00 -7.34           H
ATOM    433  CG1 VAL A  29      15.586 -25.891 -37.073  1.00 -7.34           C
ATOM    434 1HG1 VAL A  29      15.239 -25.107 -37.746  1.00 -7.34           H
ATOM    435 2HG1 VAL A  29      16.668 -25.815 -36.965  1.00 -7.34           H
ATOM    436 3HG1 VAL A  29      15.110 -25.738 -36.104  1.00 -7.34           H
ATOM    437  CG2 VAL A  29      15.723 -27.383 -39.080  1.00 -7.34           C
ATOM    438 1HG2 VAL A  29      15.354 -26.544 -39.672  1.00 -7.34           H
ATOM    439 2HG2 VAL A  29      15.370 -28.300 -39.544  1.00 -7.34           H
ATOM    440 3HG2 VAL A  29      16.812 -27.371 -39.087  1.00 -7.34           H
ATOM    441  N   GLY A  30      15.996 -27.879 -34.416  1.00 21.67           N
ATOM    442  H   GLY A  30      16.961 -27.668 -34.649  1.00 21.67           H
ATOM    443  CA  GLY A  30      15.534 -27.660 -33.058  1.00 21.67           C
ATOM    444 1HA  GLY A  30      15.019 -28.553 -32.704  1.00 21.67           H
ATOM    445 2HA  GLY A  30      16.393 -27.477 -32.413  1.00 21.67           H
ATOM    446  C   GLY A  30      14.589 -26.478 -32.958  1.00 21.67           C
ATOM    447  O   GLY A  30      15.020 -25.320 -32.976  1.00 21.67           O
ATOM    448  N   TYR A  31      13.298 -26.758 -32.851  1.00-22.88           N
ATOM    449  H   TYR A  31      13.009 -27.734 -32.853  1.00-22.88           H
ATOM    450  CA  TYR A  31      12.265 -25.735 -32.672  1.00-22.88           C
ATOM    451  HA  TYR A  31      12.368 -24.965 -33.434  1.00-22.88           H
ATOM    452  C   TYR A  31      12.476 -25.146 -31.275  1.00-22.88           C
ATOM    453  O   TYR A  31      12.839 -25.899 -30.359  1.00-22.88           O
ATOM    454  CB  TYR A  31      10.890 -26.403 -32.789  1.00-22.88           C
ATOM    455 1HB  TYR A  31      10.847 -26.937 -33.736  1.00-22.88           H
ATOM    456 2HB  TYR A  31      10.790 -27.130 -31.983  1.00-22.88           H
ATOM    457  CG  TYR A  31       9.715 -25.454 -32.723  1.00-22.88           C
ATOM    458  CD1 TYR A  31       9.134 -24.932 -33.898  1.00-22.88           C
ATOM    459  HD1 TYR A  31       9.529 -25.210 -34.865  1.00-22.88           H
ATOM    460  CD2 TYR A  31       9.170 -25.079 -31.482  1.00-22.88           C
ATOM    461  HD2 TYR A  31       9.584 -25.485 -30.570  1.00-22.88           H
ATOM    462  CE1 TYR A  31       8.017 -24.049 -33.827  1.00-22.88           C
ATOM    463  HE1 TYR A  31       7.559 -23.679 -34.731  1.00-22.88           H
ATOM    464  CE2 TYR A  31       8.097 -24.162 -31.408  1.00-22.88           C
ATOM    465  HE2 TYR A  31       7.722 -23.850 -30.447  1.00-22.88           H
ATOM    466  CZ  TYR A  31       7.513 -23.674 -32.577  1.00-22.88           C
ATOM    467  OH  TYR A  31       6.435 -22.833 -32.464  1.00-22.88           O
ATOM    468  HH  TYR A  31       6.011 -22.647 -33.312  1.00-22.88           H
ATOM    469  N   PRO A  32      12.303 -23.826 -31.079  1.00  0.27           N
ATOM    470  CA  PRO A  32      12.589 -23.364 -29.712  1.00  0.27           C
ATOM    471  HA  PRO A  32      13.620 -23.606 -29.462  1.00  0.27           H
ATOM    472  C   PRO A  32      11.656 -23.902 -28.628  1.00  0.27           C
ATOM    473  O   PRO A  32      10.436 -23.949 -28.803  1.00  0.27           O
ATOM    474  CB  PRO A  32      12.416 -21.843 -29.817  1.00  0.27           C
ATOM    475 1HB  PRO A  32      11.415 -21.556 -29.494  1.00  0.27           H
ATOM    476 2HB  PRO A  32      13.169 -21.325 -29.224  1.00  0.27           H
ATOM    477  CG  PRO A  32      12.584 -21.545 -31.267  1.00  0.27           C
ATOM    478 1HG  PRO A  32      12.110 -20.601 -31.531  1.00  0.27           H
ATOM    479 2HG  PRO A  32      13.644 -21.534 -31.524  1.00  0.27           H
ATOM    480  CD  PRO A  32      11.902 -22.696 -31.937  1.00  0.27           C
ATOM    481 1HD  PRO A  32      10.817 -22.568 -31.917  1.00  0.27           H
ATOM    482 2HD  PRO A  32      12.261 -22.815 -32.957  1.00  0.27           H
ATOM    483  N   ALA A  33      12.221 -24.271 -27.489  1.00 -0.95           N
ATOM    484  H   ALA A  33      13.231 -24.279 -27.407  1.00 -0.95           H
ATOM    485  CA  ALA A  33      11.419 -24.568 -26.310  1.00 -0.95           C
ATOM    486  HA  ALA A  33      10.560 -25.184 -26.580  1.00 -0.95           H
ATOM    487  C   ALA A  33      10.954 -23.200 -25.815  1.00 -0.95           C
ATOM    488  O   ALA A  33      11.701 -22.224 -25.901  1.00 -0.95           O
ATOM    489  CB  ALA A  33      12.266 -25.278 -25.248  1.00 -0.95           C
ATOM    490 1HB  ALA A  33      12.615 -26.236 -25.634  1.00 -0.95           H
ATOM    491 2HB  ALA A  33      11.662 -25.450 -24.357  1.00 -0.95           H
ATOM    492 3HB  ALA A  33      13.124 -24.657 -24.982  1.00 -0.95           H
ATOM    493  N   THR A  34       9.736 -23.113 -25.309  1.00  3.37           N
ATOM    494  H   THR A  34       9.145 -23.932 -25.250  1.00  3.37           H
ATOM    495  CA  THR A  34       9.238 -21.843 -24.792  1.00  3.37           C
ATOM    496  HA  THR A  34       9.523 -21.046 -25.474  1.00  3.37           H
ATOM    497  C   THR A  34       9.889 -21.658 -23.425  1.00  3.37           C
ATOM    498  O   THR A  34       9.725 -22.528 -22.560  1.00  3.37           O
ATOM    499  CB  THR A  34       7.710 -21.884 -24.663  1.00  3.37           C
ATOM    500  HB  THR A  34       7.434 -22.544 -23.843  1.00  3.37           H
ATOM    501  OG1 THR A  34       7.178 -22.419 -25.878  1.00  3.37           O
ATOM    502  HG1 THR A  34       7.085 -23.375 -25.750  1.00  3.37           H
ATOM    503  CG2 THR A  34       7.101 -20.512 -24.443  1.00  3.37           C
ATOM    504 1HG2 THR A  34       6.017 -20.606 -24.422  1.00  3.37           H
ATOM    505 2HG2 THR A  34       7.385 -19.844 -25.257  1.00  3.37           H
ATOM    506 3HG2 THR A  34       7.443 -20.101 -23.491  1.00  3.37           H
ATOM    507  N   PRO A  35      10.681 -20.588 -23.220  1.00 -0.30           N
ATOM    508  CA  PRO A  35      11.289 -20.513 -21.887  1.00 -0.30           C
ATOM    509  HA  PRO A  35      11.887 -21.403 -21.688  1.00 -0.30           H
ATOM    510  C   PRO A  35      10.247 -20.309 -20.798  1.00 -0.30           C
ATOM    511  O   PRO A  35       9.212 -19.683 -21.038  1.00 -0.30           O
ATOM    512  CB  PRO A  35      12.176 -19.268 -21.980  1.00 -0.30           C
ATOM    513 1HB  PRO A  35      11.640 -18.402 -21.591  1.00 -0.30           H
ATOM    514 2HB  PRO A  35      13.109 -19.413 -21.438  1.00 -0.30           H
ATOM    515  CG  PRO A  35      12.424 -19.096 -23.428  1.00 -0.30           C
ATOM    516 1HG  PRO A  35      12.705 -18.070 -23.659  1.00 -0.30           H
ATOM    517 2HG  PRO A  35      13.194 -19.794 -23.761  1.00 -0.30           H
ATOM    518  CD  PRO A  35      11.107 -19.445 -24.048  1.00 -0.30           C
ATOM    519 1HD  PRO A  35      10.399 -18.620 -23.950  1.00 -0.30           H
ATOM    520 2HD  PRO A  35      11.239 -19.732 -25.091  1.00 -0.30           H
ATOM    521  N   ARG A  36      10.525 -20.799 -19.599  1.00 15.50           N
ATOM    522  H   ARG A  36      11.377 -21.337 -19.457  1.00 15.50           H
ATOM    523  CA  ARG A  36       9.637 -20.549 -18.467  1.00 15.50           C
ATOM    524  HA  ARG A  36       8.621 -20.837 -18.737  1.00 15.50           H
ATOM    525  C   ARG A  36       9.651 -19.067 -18.128  1.00 15.50           C
ATOM    526  O   ARG A  36      10.661 -18.376 -18.297  1.00 15.50           O
ATOM    527  CB  ARG A  36      10.083 -21.328 -17.226  1.00 15.50           C
ATOM    528 1HB  ARG A  36      10.912 -21.982 -17.493  1.00 15.50           H
ATOM    529 2HB  ARG A  36      10.443 -20.612 -16.488  1.00 15.50           H
ATOM    530  CG  ARG A  36       8.978 -22.176 -16.600  1.00 15.50           C
ATOM    531 1HG  ARG A  36       8.015 -21.706 -16.781  1.00 15.50           H
ATOM    532 2HG  ARG A  36       8.983 -23.156 -17.074  1.00 15.50           H
ATOM    533  CD  ARG A  36       9.154 -22.335 -15.094  1.00 15.50           C
ATOM    534 1HD  ARG A  36       8.550 -23.173 -14.749  1.00 15.50           H
ATOM    535 2HD  ARG A  36      10.202 -22.550 -14.879  1.00 15.50           H
ATOM    536  NE  ARG A  36       8.749 -21.106 -14.391  1.00 15.50           N
ATOM    537  HE  ARG A  36       9.395 -20.326 -14.439  1.00 15.50           H
ATOM    538  CZ  ARG A  36       7.620 -20.882 -13.733  1.00 15.50           C
ATOM    539  NH1 ARG A  36       7.422 -19.691 -13.251  1.00 15.50           N
ATOM    540 1HH1 ARG A  36       8.071 -18.953 -13.484  1.00 15.50           H
ATOM    541 2HH1 ARG A  36       6.623 -19.491 -12.660  1.00 15.50           H
ATOM    542  NH2 ARG A  36       6.680 -21.772 -13.572  1.00 15.50           N
ATOM    543 1HH2 ARG A  36       6.800 -22.699 -13.948  1.00 15.50           H
ATOM    544 2HH2 ARG A  36       5.830 -21.528 -13.087  1.00 15.50           H
ATOM    545  N   LYS A  37       8.546 -18.595 -17.575  1.00 13.96           N
ATOM    546  H   LYS A  37       7.733 -19.198 -17.499  1.00 13.96           H
ATOM    547  CA  LYS A  37       8.489 -17.260 -16.980  1.00 13.96           C
ATOM    548  HA  LYS A  37       8.921 -16.519 -17.652  1.00 13.96           H
ATOM    549  C   LYS A  37       9.324 -17.355 -15.709  1.00 13.96           C
ATOM    550  O   LYS A  37       9.325 -18.402 -15.063  1.00 13.96           O
ATOM    551  CB  LYS A  37       7.026 -16.921 -16.667  1.00 13.96           C
ATOM    552 1HB  LYS A  37       6.626 -17.710 -16.031  1.00 13.96           H
ATOM    553 2HB  LYS A  37       6.974 -15.980 -16.120  1.00 13.96           H
ATOM    554  CG  LYS A  37       6.170 -16.826 -17.932  1.00 13.96           C
ATOM    555 1HG  LYS A  37       6.514 -15.988 -18.539  1.00 13.96           H
ATOM    556 2HG  LYS A  37       6.291 -17.742 -18.507  1.00 13.96           H
ATOM    557  CD  LYS A  37       4.684 -16.673 -17.645  1.00 13.96           C
ATOM    558 1HD  LYS A  37       4.357 -17.481 -16.989  1.00 13.96           H
ATOM    559 2HD  LYS A  37       4.499 -15.720 -17.157  1.00 13.96           H
ATOM    560  CE  LYS A  37       3.906 -16.747 -18.956  1.00 13.96           C
ATOM    561 1HE  LYS A  37       4.294 -15.994 -19.644  1.00 13.96           H
ATOM    562 2HE  LYS A  37       4.059 -17.732 -19.403  1.00 13.96           H
ATOM    563  NZ  LYS A  37       2.443 -16.522 -18.772  1.00 13.96           N
ATOM    564 1HZ  LYS A  37       1.959 -16.694 -19.649  1.00 13.96           H
ATOM    565 2HZ  LYS A  37       2.285 -15.564 -18.482  1.00 13.96           H
ATOM    566 3HZ  LYS A  37       2.080 -17.130 -18.047  1.00 13.96           H
ATOM    567  N   GLN A  38      10.036 -16.313 -15.319  1.00 14.06           N
ATOM    568  H   GLN A  38      10.023 -15.438 -15.838  1.00 14.06           H
ATOM    569  CA  GLN A  38      10.769 -16.356 -14.062  1.00 14.06           C
ATOM    570  HA  GLN A  38      11.318 -17.293 -13.965  1.00 14.06           H
ATOM    571  C   GLN A  38       9.690 -16.239 -12.989  1.00 14.06           C
ATOM    572  O   GLN A  38       8.653 -15.622 -13.233  1.00 14.06           O
ATOM    573  CB  GLN A  38      11.725 -15.163 -13.977  1.00 14.06           C
ATOM    574 1HB  GLN A  38      12.278 -15.086 -14.913  1.00 14.06           H
ATOM    575 2HB  GLN A  38      11.121 -14.262 -13.864  1.00 14.06           H
ATOM    576  CG  GLN A  38      12.723 -15.220 -12.833  1.00 14.06           C
ATOM    577 1HG  GLN A  38      12.220 -15.545 -11.926  1.00 14.06           H
ATOM    578 2HG  GLN A  38      13.512 -15.933 -13.070  1.00 14.06           H
ATOM    579  CD  GLN A  38      13.319 -13.868 -12.559  1.00 14.06           C
ATOM    580  OE1 GLN A  38      14.283 -13.449 -13.191  1.00 14.06           O
ATOM    581  NE2 GLN A  38      12.728 -13.158 -11.639  1.00 14.06           N
ATOM    582 1HE2 GLN A  38      13.047 -12.215 -11.474  1.00 14.06           H
ATOM    583 2HE2 GLN A  38      11.948 -13.543 -11.123  1.00 14.06           H
ATOM    584  N   ARG A  39       9.924 -16.780 -11.801  1.00  0.86           N
ATOM    585  H   ARG A  39      10.751 -17.350 -11.651  1.00  0.86           H
ATOM    586  CA  ARG A  39       9.052 -16.487 -10.666  1.00  0.86           C
ATOM    587  HA  ARG A  39       8.028 -16.785 -10.899  1.00  0.86           H
ATOM    588  C   ARG A  39       9.117 -14.982 -10.465  1.00  0.86           C
ATOM    589  O   ARG A  39      10.207 -14.410 -10.376  1.00  0.86           O
ATOM    590  CB  ARG A  39       9.546 -17.192  -9.401  1.00  0.86           C
ATOM    591 1HB  ARG A  39       9.673 -18.250  -9.621  1.00  0.86           H
ATOM    592 2HB  ARG A  39      10.515 -16.773  -9.132  1.00  0.86           H
ATOM    593  CG  ARG A  39       8.604 -17.061  -8.218  1.00  0.86           C
ATOM    594 1HG  ARG A  39       8.374 -16.011  -8.048  1.00  0.86           H
ATOM    595 2HG  ARG A  39       7.684 -17.589  -8.463  1.00  0.86           H
ATOM    596  CD  ARG A  39       9.172 -17.647  -6.935  1.00  0.86           C
ATOM    597 1HD  ARG A  39       8.381 -17.695  -6.185  1.00  0.86           H
ATOM    598 2HD  ARG A  39       9.509 -18.663  -7.140  1.00  0.86           H
ATOM    599  NE  ARG A  39      10.300 -16.867  -6.406  1.00  0.86           N
ATOM    600  HE  ARG A  39      11.225 -17.139  -6.719  1.00  0.86           H
ATOM    601  CZ  ARG A  39      10.232 -15.854  -5.552  1.00  0.86           C
ATOM    602  NH1 ARG A  39      11.343 -15.308  -5.156  1.00  0.86           N
ATOM    603 1HH1 ARG A  39      12.236 -15.672  -5.475  1.00  0.86           H
ATOM    604 2HH1 ARG A  39      11.324 -14.521  -4.523  1.00  0.86           H
ATOM    605  NH2 ARG A  39       9.118 -15.350  -5.083  1.00  0.86           N
ATOM    606 1HH2 ARG A  39       8.226 -15.721  -5.372  1.00  0.86           H
ATOM    607 2HH2 ARG A  39       9.168 -14.579  -4.426  1.00  0.86           H
ATOM    608  N   ARG A  40       7.964 -14.338 -10.404  1.00 38.41           N
ATOM    609  H   ARG A  40       7.101 -14.855 -10.505  1.00 38.41           H
ATOM    610  CA  ARG A  40       7.925 -12.899 -10.159  1.00 38.41           C
ATOM    611  HA  ARG A  40       8.746 -12.404 -10.681  1.00 38.41           H
ATOM    612  C   ARG A  40       8.162 -12.831  -8.665  1.00 38.41           C
ATOM    613  O   ARG A  40       7.463 -13.504  -7.898  1.00 38.41           O
ATOM    614  CB  ARG A  40       6.578 -12.245 -10.527  1.00 38.41           C
ATOM    615 1HB  ARG A  40       5.773 -12.763 -10.012  1.00 38.41           H
ATOM    616 2HB  ARG A  40       6.606 -11.223 -10.150  1.00 38.41           H
ATOM    617  CG  ARG A  40       6.236 -12.174 -12.027  1.00 38.41           C
ATOM    618 1HG  ARG A  40       5.416 -11.470 -12.165  1.00 38.41           H
ATOM    619 2HG  ARG A  40       7.100 -11.791 -12.556  1.00 38.41           H
ATOM    620  CD  ARG A  40       5.840 -13.513 -12.655  1.00 38.41           C
ATOM    621 1HD  ARG A  40       6.600 -14.254 -12.421  1.00 38.41           H
ATOM    622 2HD  ARG A  40       4.895 -13.854 -12.230  1.00 38.41           H
ATOM    623  NE  ARG A  40       5.754 -13.449 -14.119  1.00 38.41           N
ATOM    624  HE  ARG A  40       6.630 -13.550 -14.625  1.00 38.41           H
ATOM    625  CZ  ARG A  40       4.657 -13.337 -14.849  1.00 38.41           C
ATOM    626  NH1 ARG A  40       4.811 -13.287 -16.138  1.00 38.41           N
ATOM    627 1HH1 ARG A  40       5.747 -13.346 -16.511  1.00 38.41           H
ATOM    628 2HH1 ARG A  40       4.012 -13.217 -16.749  1.00 38.41           H
ATOM    629  NH2 ARG A  40       3.446 -13.310 -14.355  1.00 38.41           N
ATOM    630 1HH2 ARG A  40       3.320 -13.334 -13.358  1.00 38.41           H
ATOM    631 2HH2 ARG A  40       2.641 -13.306 -14.970  1.00 38.41           H
ATOM    632  N   GLU A  41       9.160 -12.083  -8.231  1.00 12.13           N
ATOM    633  H   GLU A  41       9.759 -11.582  -8.882  1.00 12.13           H
ATOM    634  CA  GLU A  41       9.355 -11.929  -6.797  1.00 12.13           C
ATOM    635  HA  GLU A  41       9.286 -12.902  -6.314  1.00 12.13           H
ATOM    636  C   GLU A  41       8.192 -11.062  -6.343  1.00 12.13           C
ATOM    637  O   GLU A  41       7.860 -10.074  -6.996  1.00 12.13           O
ATOM    638  CB  GLU A  41      10.700 -11.281  -6.450  1.00 12.13           C
ATOM    639 1HB  GLU A  41      11.493 -11.936  -6.811  1.00 12.13           H
ATOM    640 2HB  GLU A  41      10.780 -10.328  -6.973  1.00 12.13           H
ATOM    641  CG  GLU A  41      10.917 -11.027  -4.952  1.00 12.13           C
ATOM    642 1HG  GLU A  41      11.889 -10.555  -4.817  1.00 12.13           H
ATOM    643 2HG  GLU A  41      10.153 -10.335  -4.597  1.00 12.13           H
ATOM    644  CD  GLU A  41      10.864 -12.288  -4.103  1.00 12.13           C
ATOM    645  OE1 GLU A  41       9.763 -12.813  -3.836  1.00 12.13           O
ATOM    646  OE2 GLU A  41      11.922 -12.786  -3.669  1.00 12.13           O
ATOM    647  N   ARG A  42       7.576 -11.425  -5.229  1.00 17.77           N
ATOM    648  H   ARG A  42       7.928 -12.221  -4.705  1.00 17.77           H
ATOM    649  CA  ARG A  42       6.483 -10.643  -4.667  1.00 17.77           C
ATOM    650  HA  ARG A  42       6.080  -9.951  -5.406  1.00 17.77           H
ATOM    651  C   ARG A  42       7.120  -9.852  -3.547  1.00 17.77           C
ATOM    652  O   ARG A  42       7.757 -10.427  -2.665  1.00 17.77           O
ATOM    653  CB  ARG A  42       5.374 -11.545  -4.122  1.00 17.77           C
ATOM    654 1HB  ARG A  42       5.815 -12.272  -3.441  1.00 17.77           H
ATOM    655 2HB  ARG A  42       4.687 -10.918  -3.556  1.00 17.77           H
ATOM    656  CG  ARG A  42       4.586 -12.292  -5.196  1.00 17.77           C
ATOM    657 1HG  ARG A  42       4.063 -11.567  -5.818  1.00 17.77           H
ATOM    658 2HG  ARG A  42       5.268 -12.862  -5.824  1.00 17.77           H
ATOM    659  CD  ARG A  42       3.568 -13.243  -4.568  1.00 17.77           C
ATOM    660 1HD  ARG A  42       3.026 -13.757  -5.362  1.00 17.77           H
ATOM    661 2HD  ARG A  42       4.092 -13.976  -3.952  1.00 17.77           H
ATOM    662  NE  ARG A  42       2.623 -12.493  -3.735  1.00 17.77           N
ATOM    663  HE  ARG A  42       2.780 -11.499  -3.656  1.00 17.77           H
ATOM    664  CZ  ARG A  42       1.582 -12.964  -3.068  1.00 17.77           C
ATOM    665  NH1 ARG A  42       0.913 -12.127  -2.338  1.00 17.77           N
ATOM    666 1HH1 ARG A  42       1.114 -11.141  -2.385  1.00 17.77           H
ATOM    667 2HH1 ARG A  42       0.214 -12.487  -1.703  1.00 17.77           H
ATOM    668  NH2 ARG A  42       1.177 -14.202  -3.086  1.00 17.77           N
ATOM    669 1HH2 ARG A  42       1.703 -14.917  -3.559  1.00 17.77           H
ATOM    670 2HH2 ARG A  42       0.301 -14.433  -2.644  1.00 17.77           H
ATOM    671  N   THR A  43       6.993  -8.541  -3.592  1.00 -0.43           N
ATOM    672  H   THR A  43       6.490  -8.112  -4.365  1.00 -0.43           H
ATOM    673  CA  THR A  43       7.549  -7.691  -2.549  1.00 -0.43           C
ATOM    674  HA  THR A  43       8.608  -7.919  -2.431  1.00 -0.43           H
ATOM    675  C   THR A  43       6.828  -8.015  -1.248  1.00 -0.43           C
ATOM    676  O   THR A  43       5.596  -8.060  -1.189  1.00 -0.43           O
ATOM    677  CB  THR A  43       7.396  -6.203  -2.916  1.00 -0.43           C
ATOM    678  HB  THR A  43       6.339  -5.942  -2.972  1.00 -0.43           H
ATOM    679  OG1 THR A  43       8.012  -5.979  -4.186  1.00 -0.43           O
ATOM    680  HG1 THR A  43       7.439  -6.367  -4.866  1.00 -0.43           H
ATOM    681  CG2 THR A  43       8.095  -5.296  -1.933  1.00 -0.43           C
ATOM    682 1HG2 THR A  43       8.048  -4.273  -2.304  1.00 -0.43           H
ATOM    683 2HG2 THR A  43       9.140  -5.588  -1.826  1.00 -0.43           H
ATOM    684 3HG2 THR A  43       7.597  -5.342  -0.963  1.00 -0.43           H
ATOM    685  N   THR A  44       7.596  -8.270  -0.202  1.00 -1.31           N
ATOM    686  H   THR A  44       8.608  -8.200  -0.283  1.00 -1.31           H
ATOM    687  CA  THR A  44       7.031  -8.608   1.097  1.00 -1.31           C
ATOM    688  HA  THR A  44       5.951  -8.711   1.013  1.00 -1.31           H
ATOM    689  C   THR A  44       7.328  -7.434   1.999  1.00 -1.31           C
ATOM    690  O   THR A  44       8.457  -7.203   2.431  1.00 -1.31           O
ATOM    691  CB  THR A  44       7.596  -9.917   1.663  1.00 -1.31           C
ATOM    692  HB  THR A  44       8.671  -9.820   1.811  1.00 -1.31           H
ATOM    693  OG1 THR A  44       7.332 -10.967   0.731  1.00 -1.31           O
ATOM    694  HG1 THR A  44       7.668 -11.795   1.100  1.00 -1.31           H
ATOM    695  CG2 THR A  44       6.933 -10.293   2.974  1.00 -1.31           C
ATOM    696 1HG2 THR A  44       7.399 -11.197   3.357  1.00 -1.31           H
ATOM    697 2HG2 THR A  44       5.870 -10.479   2.814  1.00 -1.31           H
ATOM    698 3HG2 THR A  44       7.063  -9.499   3.708  1.00 -1.31           H
ATOM    699  N   PHE A  45       6.292  -6.652   2.229  1.00 -3.33           N
ATOM    700  H   PHE A  45       5.398  -6.871   1.823  1.00 -3.33           H
ATOM    701  CA  PHE A  45       6.399  -5.479   3.071  1.00 -3.33           C
ATOM    702  HA  PHE A  45       7.328  -4.955   2.850  1.00 -3.33           H
ATOM    703  C   PHE A  45       6.418  -5.989   4.505  1.00 -3.33           C
ATOM    704  O   PHE A  45       5.611  -6.848   4.878  1.00 -3.33           O
ATOM    705  CB  PHE A  45       5.209  -4.570   2.775  1.00 -3.33           C
ATOM    706 1HB  PHE A  45       4.297  -5.095   3.055  1.00 -3.33           H
ATOM    707 2HB  PHE A  45       5.290  -3.667   3.379  1.00 -3.33           H
ATOM    708  CG  PHE A  45       5.106  -4.192   1.318  1.00 -3.33           C
ATOM    709  CD1 PHE A  45       4.239  -4.882   0.448  1.00 -3.33           C
ATOM    710  HD1 PHE A  45       3.606  -5.672   0.828  1.00 -3.33           H
ATOM    711  CD2 PHE A  45       5.900  -3.157   0.803  1.00 -3.33           C
ATOM    712  HD2 PHE A  45       6.560  -2.617   1.464  1.00 -3.33           H
ATOM    713  CE1 PHE A  45       4.193  -4.561  -0.933  1.00 -3.33           C
ATOM    714  HE1 PHE A  45       3.539  -5.106  -1.597  1.00 -3.33           H
ATOM    715  CE2 PHE A  45       5.842  -2.804  -0.571  1.00 -3.33           C
ATOM    716  HE2 PHE A  45       6.452  -1.998  -0.951  1.00 -3.33           H
ATOM    717  CZ  PHE A  45       4.994  -3.518  -1.440  1.00 -3.33           C
ATOM    718  HZ  PHE A  45       4.959  -3.273  -2.491  1.00 -3.33           H
ATOM    719  N   THR A  46       7.370  -5.522   5.296  1.00-16.39           N
ATOM    720  H   THR A  46       8.046  -4.852   4.929  1.00-16.39           H
ATOM    721  CA  THR A  46       7.475  -5.920   6.696  1.00-16.39           C
ATOM    722  HA  THR A  46       7.267  -6.984   6.791  1.00-16.39           H
ATOM    723  C   THR A  46       6.438  -5.127   7.480  1.00-16.39           C
ATOM    724  O   THR A  46       5.865  -4.174   6.950  1.00-16.39           O
ATOM    725  CB  THR A  46       8.881  -5.634   7.247  1.00-16.39           C
ATOM    726  HB  THR A  46       8.936  -5.949   8.289  1.00-16.39           H
ATOM    727  OG1 THR A  46       9.149  -4.235   7.153  1.00-16.39           O
ATOM    728  HG1 THR A  46      10.017  -4.074   7.533  1.00-16.39           H
ATOM    729  CG2 THR A  46       9.943  -6.364   6.439  1.00-16.39           C
ATOM    730 1HG2 THR A  46      10.909  -6.239   6.919  1.00-16.39           H
ATOM    731 2HG2 THR A  46       9.999  -5.955   5.428  1.00-16.39           H
ATOM    732 3HG2 THR A  46       9.710  -7.428   6.387  1.00-16.39           H
ATOM    733  N   ARG A  47       6.177  -5.470   8.734  1.00 -0.36           N
ATOM    734  H   ARG A  47       6.676  -6.244   9.159  1.00 -0.36           H
ATOM    735  CA  ARG A  47       5.147  -4.767   9.507  1.00 -0.36           C
ATOM    736  HA  ARG A  47       4.205  -4.867   8.972  1.00 -0.36           H
ATOM    737  C   ARG A  47       5.412  -3.273   9.634  1.00 -0.36           C
ATOM    738  O   ARG A  47       4.483  -2.483   9.519  1.00 -0.36           O
ATOM    739  CB  ARG A  47       4.997  -5.404  10.895  1.00 -0.36           C
ATOM    740 1HB  ARG A  47       4.775  -6.464  10.768  1.00 -0.36           H
ATOM    741 2HB  ARG A  47       5.949  -5.316  11.419  1.00 -0.36           H
ATOM    742  CG  ARG A  47       3.911  -4.775  11.773  1.00 -0.36           C
ATOM    743 1HG  ARG A  47       3.960  -5.223  12.765  1.00 -0.36           H
ATOM    744 2HG  ARG A  47       4.111  -3.709  11.877  1.00 -0.36           H
ATOM    745  CD  ARG A  47       2.498  -4.955  11.223  1.00 -0.36           C
ATOM    746 1HD  ARG A  47       2.541  -5.282  10.185  1.00 -0.36           H
ATOM    747 2HD  ARG A  47       1.992  -5.726  11.807  1.00 -0.36           H
ATOM    748  NE  ARG A  47       1.730  -3.704  11.296  1.00 -0.36           N
ATOM    749  HE  ARG A  47       2.241  -2.850  11.493  1.00 -0.36           H
ATOM    750  CZ  ARG A  47       0.419  -3.583  11.150  1.00 -0.36           C
ATOM    751  NH1 ARG A  47      -0.110  -2.414  11.340  1.00 -0.36           N
ATOM    752 1HH1 ARG A  47       0.505  -1.630  11.531  1.00 -0.36           H
ATOM    753 2HH1 ARG A  47      -1.115  -2.293  11.309  1.00 -0.36           H
ATOM    754  NH2 ARG A  47      -0.384  -4.567  10.846  1.00 -0.36           N
ATOM    755 1HH2 ARG A  47      -0.013  -5.481  10.639  1.00 -0.36           H
ATOM    756 2HH2 ARG A  47      -1.380  -4.426  10.825  1.00 -0.36           H
ATOM    757  N   SER A  48       6.656  -2.860   9.803  1.00 -8.37           N
ATOM    758  H   SER A  48       7.412  -3.530   9.878  1.00 -8.37           H
ATOM    759  CA  SER A  48       6.948  -1.429   9.891  1.00 -8.37           C
ATOM    760  HA  SER A  48       6.325  -0.984  10.667  1.00 -8.37           H
ATOM    761  C   SER A  48       6.665  -0.690   8.586  1.00 -8.37           C
ATOM    762  O   SER A  48       6.304   0.485   8.587  1.00 -8.37           O
ATOM    763  CB  SER A  48       8.410  -1.238  10.270  1.00 -8.37           C
ATOM    764 1HB  SER A  48       8.666  -0.179  10.233  1.00 -8.37           H
ATOM    765 2HB  SER A  48       8.559  -1.608  11.282  1.00 -8.37           H
ATOM    766  OG  SER A  48       9.244  -1.979   9.396  1.00 -8.37           O
ATOM    767  HG  SER A  48      10.108  -2.076   9.818  1.00 -8.37           H
ATOM    768  N   GLN A  49       6.802  -1.373   7.461  1.00-18.07           N
ATOM    769  H   GLN A  49       7.107  -2.338   7.497  1.00-18.07           H
ATOM    770  CA  GLN A  49       6.526  -0.769   6.160  1.00-18.07           C
ATOM    771  HA  GLN A  49       6.896   0.257   6.145  1.00-18.07           H
ATOM    772  C   GLN A  49       5.019  -0.752   5.933  1.00-18.07           C
ATOM    773  O   GLN A  49       4.458   0.226   5.442  1.00-18.07           O
ATOM    774  CB  GLN A  49       7.232  -1.573   5.067  1.00-18.07           C
ATOM    775 1HB  GLN A  49       6.878  -2.601   5.110  1.00-18.07           H
ATOM    776 2HB  GLN A  49       6.975  -1.157   4.093  1.00-18.07           H
ATOM    777  CG  GLN A  49       8.751  -1.564   5.231  1.00-18.07           C
ATOM    778 1HG  GLN A  49       9.119  -0.545   5.124  1.00-18.07           H
ATOM    779 2HG  GLN A  49       9.016  -1.911   6.226  1.00-18.07           H
ATOM    780  CD  GLN A  49       9.449  -2.450   4.231  1.00-18.07           C
ATOM    781  OE1 GLN A  49       9.061  -3.584   4.001  1.00-18.07           O
ATOM    782  NE2 GLN A  49      10.475  -1.942   3.623  1.00-18.07           N
ATOM    783 1HE2 GLN A  49      10.996  -2.523   2.987  1.00-18.07           H
ATOM    784 2HE2 GLN A  49      10.740  -0.980   3.770  1.00-18.07           H
ATOM    785  N   LEU A  50       4.353  -1.819   6.354  1.00 -6.58           N
ATOM    786  H   LEU A  50       4.871  -2.606   6.741  1.00 -6.58           H
ATOM    787  CA  LEU A  50       2.897  -1.913   6.287  1.00 -6.58           C
ATOM    788  HA  LEU A  50       2.576  -1.728   5.266  1.00 -6.58           H
ATOM    789  C   LEU A  50       2.231  -0.864   7.163  1.00 -6.58           C
ATOM    790  O   LEU A  50       1.194  -0.347   6.792  1.00 -6.58           O
ATOM    791  CB  LEU A  50       2.417  -3.305   6.711  1.00 -6.58           C
ATOM    792 1HB  LEU A  50       2.905  -3.556   7.650  1.00 -6.58           H
ATOM    793 2HB  LEU A  50       1.345  -3.250   6.901  1.00 -6.58           H
ATOM    794  CG  LEU A  50       2.654  -4.451   5.715  1.00 -6.58           C
ATOM    795  HG  LEU A  50       3.687  -4.414   5.378  1.00 -6.58           H
ATOM    796  CD1 LEU A  50       2.427  -5.796   6.393  1.00 -6.58           C
ATOM    797 1HD1 LEU A  50       2.599  -6.600   5.676  1.00 -6.58           H
ATOM    798 2HD1 LEU A  50       1.408  -5.864   6.775  1.00 -6.58           H
ATOM    799 3HD1 LEU A  50       3.133  -5.917   7.214  1.00 -6.58           H
ATOM    800  CD2 LEU A  50       1.736  -4.335   4.490  1.00 -6.58           C
ATOM    801 1HD2 LEU A  50       1.902  -5.184   3.827  1.00 -6.58           H
ATOM    802 2HD2 LEU A  50       1.957  -3.422   3.940  1.00 -6.58           H
ATOM    803 3HD2 LEU A  50       0.691  -4.323   4.800  1.00 -6.58           H
ATOM    804  N   ASP A  51       2.848  -0.479   8.270  1.00 -8.86           N
ATOM    805  H   ASP A  51       3.708  -0.943   8.550  1.00 -8.86           H
ATOM    806  CA  ASP A  51       2.304   0.588   9.115  1.00 -8.86           C
ATOM    807  HA  ASP A  51       1.315   0.299   9.472  1.00 -8.86           H
ATOM    808  C   ASP A  51       2.157   1.880   8.320  1.00 -8.86           C
ATOM    809  O   ASP A  51       1.163   2.597   8.461  1.00 -8.86           O
ATOM    810  CB  ASP A  51       3.218   0.885  10.311  1.00 -8.86           C
ATOM    811 1HB  ASP A  51       4.243   0.996   9.965  1.00 -8.86           H
ATOM    812 2HB  ASP A  51       2.903   1.829  10.756  1.00 -8.86           H
ATOM    813  CG  ASP A  51       3.161  -0.176  11.391  1.00 -8.86           C
ATOM    814  OD1 ASP A  51       2.061  -0.685  11.689  1.00 -8.86           O
ATOM    815  OD2 ASP A  51       4.194  -0.436  12.050  1.00 -8.86           O
ATOM    816  N   VAL A  52       3.127   2.178   7.469  1.00 -8.60           N
ATOM    817  H   VAL A  52       3.914   1.549   7.368  1.00 -8.60           H
ATOM    818  CA  VAL A  52       3.090   3.400   6.668  1.00 -8.60           C
ATOM    819  HA  VAL A  52       2.741   4.223   7.289  1.00 -8.60           H
ATOM    820  C   VAL A  52       2.119   3.219   5.504  1.00 -8.60           C
ATOM    821  O   VAL A  52       1.295   4.093   5.219  1.00 -8.60           O
ATOM    822  CB  VAL A  52       4.506   3.745   6.132  1.00 -8.60           C
ATOM    823  HB  VAL A  52       4.842   2.931   5.494  1.00 -8.60           H
ATOM    824  CG1 VAL A  52       4.498   5.037   5.311  1.00 -8.60           C
ATOM    825 1HG1 VAL A  52       5.500   5.232   4.934  1.00 -8.60           H
ATOM    826 2HG1 VAL A  52       4.172   5.873   5.933  1.00 -8.60           H
ATOM    827 3HG1 VAL A  52       3.822   4.937   4.464  1.00 -8.60           H
ATOM    828  CG2 VAL A  52       5.504   3.888   7.293  1.00 -8.60           C
ATOM    829 1HG2 VAL A  52       6.487   4.157   6.905  1.00 -8.60           H
ATOM    830 2HG2 VAL A  52       5.599   2.944   7.827  1.00 -8.60           H
ATOM    831 3HG2 VAL A  52       5.169   4.659   7.988  1.00 -8.60           H
ATOM    832  N   LEU A  53       2.190   2.068   4.849  1.00-29.42           N
ATOM    833  H   LEU A  53       2.858   1.364   5.149  1.00-29.42           H
ATOM    834  CA  LEU A  53       1.350   1.795   3.683  1.00-29.42           C
ATOM    835  HA  LEU A  53       1.531   2.555   2.924  1.00-29.42           H
ATOM    836  C   LEU A  53      -0.128   1.830   4.033  1.00-29.42           C
ATOM    837  O   LEU A  53      -0.924   2.428   3.322  1.00-29.42           O
ATOM    838  CB  LEU A  53       1.669   0.407   3.124  1.00-29.42           C
ATOM    839 1HB  LEU A  53       1.726  -0.276   3.968  1.00-29.42           H
ATOM    840 2HB  LEU A  53       0.827   0.093   2.518  1.00-29.42           H
ATOM    841  CG  LEU A  53       2.925   0.218   2.270  1.00-29.42           C
ATOM    842  HG  LEU A  53       3.761   0.727   2.747  1.00-29.42           H
ATOM    843  CD1 LEU A  53       3.249  -1.256   2.177  1.00-29.42           C
ATOM    844 1HD1 LEU A  53       4.107  -1.392   1.525  1.00-29.42           H
ATOM    845 2HD1 LEU A  53       2.402  -1.811   1.768  1.00-29.42           H
ATOM    846 3HD1 LEU A  53       3.497  -1.643   3.164  1.00-29.42           H
ATOM    847  CD2 LEU A  53       2.739   0.775   0.863  1.00-29.42           C
ATOM    848 1HD2 LEU A  53       3.679   0.706   0.317  1.00-29.42           H
ATOM    849 2HD2 LEU A  53       2.432   1.815   0.912  1.00-29.42           H
ATOM    850 3HD2 LEU A  53       1.977   0.205   0.331  1.00-29.42           H
ATOM    851  N   GLU A  54      -0.500   1.210   5.140  1.00-23.61           N
ATOM    852  H   GLU A  54       0.195   0.718   5.704  1.00-23.61           H
ATOM    853  CA  GLU A  54      -1.897   1.166   5.558  1.00-23.61           C
ATOM    854  HA  GLU A  54      -2.518   0.866   4.715  1.00-23.61           H
ATOM    855  C   GLU A  54      -2.374   2.529   6.032  1.00-23.61           C
ATOM    856  O   GLU A  54      -3.547   2.873   5.880  1.00-23.61           O
ATOM    857  CB  GLU A  54      -2.086   0.161   6.699  1.00-23.61           C
ATOM    858 1HB  GLU A  54      -1.381   0.414   7.490  1.00-23.61           H
ATOM    859 2HB  GLU A  54      -3.091   0.279   7.101  1.00-23.61           H
ATOM    860  CG  GLU A  54      -1.884  -1.312   6.321  1.00-23.61           C
ATOM    861 1HG  GLU A  54      -0.948  -1.425   5.774  1.00-23.61           H
ATOM    862 2HG  GLU A  54      -1.816  -1.895   7.241  1.00-23.61           H
ATOM    863  CD  GLU A  54      -3.012  -1.880   5.479  1.00-23.61           C
ATOM    864  OE1 GLU A  54      -3.988  -1.164   5.164  1.00-23.61           O
ATOM    865  OE2 GLU A  54      -2.960  -3.087   5.139  1.00-23.61           O
ATOM    866  N   ALA A  55      -1.471   3.322   6.594  1.00 -3.77           N
ATOM    867  H   ALA A  55      -0.510   3.014   6.688  1.00 -3.77           H
ATOM    868  CA  ALA A  55      -1.852   4.641   7.074  1.00 -3.77           C
ATOM    869  HA  ALA A  55      -2.716   4.531   7.729  1.00 -3.77           H
ATOM    870  C   ALA A  55      -2.263   5.517   5.895  1.00 -3.77           C
ATOM    871  O   ALA A  55      -3.325   6.145   5.924  1.00 -3.77           O
ATOM    872  CB  ALA A  55      -0.713   5.280   7.864  1.00 -3.77           C
ATOM    873 1HB  ALA A  55      -0.474   4.660   8.728  1.00 -3.77           H
ATOM    874 2HB  ALA A  55      -1.026   6.260   8.218  1.00 -3.77           H
ATOM    875 3HB  ALA A  55       0.175   5.383   7.238  1.00 -3.77           H
ATOM    876  N   LEU A  56      -1.448   5.535   4.849  1.00 13.56           N
ATOM    877  H   LEU A  56      -0.581   5.003   4.870  1.00 13.56           H
ATOM    878  CA  LEU A  56      -1.784   6.331   3.672  1.00 13.56           C
ATOM    879  HA  LEU A  56      -2.194   7.283   4.006  1.00 13.56           H
ATOM    880  C   LEU A  56      -2.878   5.655   2.863  1.00 13.56           C
ATOM    881  O   LEU A  56      -3.643   6.336   2.200  1.00 13.56           O
ATOM    882  CB  LEU A  56      -0.573   6.609   2.768  1.00 13.56           C
ATOM    883 1HB  LEU A  56      -0.018   5.681   2.637  1.00 13.56           H
ATOM    884 2HB  LEU A  56      -0.978   6.873   1.790  1.00 13.56           H
ATOM    885  CG  LEU A  56       0.421   7.732   3.124  1.00 13.56           C
ATOM    886  HG  LEU A  56       1.020   7.915   2.236  1.00 13.56           H
ATOM    887  CD1 LEU A  56      -0.264   9.053   3.473  1.00 13.56           C
ATOM    888 1HD1 LEU A  56       0.480   9.850   3.529  1.00 13.56           H
ATOM    889 2HD1 LEU A  56      -0.767   8.974   4.436  1.00 13.56           H
ATOM    890 3HD1 LEU A  56      -0.994   9.308   2.705  1.00 13.56           H
ATOM    891  CD2 LEU A  56       1.384   7.341   4.238  1.00 13.56           C
ATOM    892 1HD2 LEU A  56       2.104   8.140   4.403  1.00 13.56           H
ATOM    893 2HD2 LEU A  56       1.918   6.433   3.960  1.00 13.56           H
ATOM    894 3HD2 LEU A  56       0.838   7.162   5.163  1.00 13.56           H
ATOM    895  N   PHE A  57      -3.018   4.341   2.924  1.00-10.09           N
ATOM    896  H   PHE A  57      -2.342   3.765   3.421  1.00-10.09           H
ATOM    897  CA  PHE A  57      -4.138   3.708   2.240  1.00-10.09           C
ATOM    898  HA  PHE A  57      -4.120   4.004   1.192  1.00-10.09           H
ATOM    899  C   PHE A  57      -5.471   4.148   2.819  1.00-10.09           C
ATOM    900  O   PHE A  57      -6.361   4.558   2.082  1.00-10.09           O
ATOM    901  CB  PHE A  57      -4.068   2.187   2.316  1.00-10.09           C
ATOM    902 1HB  PHE A  57      -3.131   1.862   1.875  1.00-10.09           H
ATOM    903 2HB  PHE A  57      -4.087   1.875   3.359  1.00-10.09           H
ATOM    904  CG  PHE A  57      -5.199   1.527   1.596  1.00-10.09           C
ATOM    905  CD1 PHE A  57      -5.167   1.422   0.198  1.00-10.09           C
ATOM    906  HD1 PHE A  57      -4.301   1.767  -0.348  1.00-10.09           H
ATOM    907  CD2 PHE A  57      -6.328   1.068   2.300  1.00-10.09           C
ATOM    908  HD2 PHE A  57      -6.357   1.136   3.379  1.00-10.09           H
ATOM    909  CE1 PHE A  57      -6.255   0.876  -0.507  1.00-10.09           C
ATOM    910  HE1 PHE A  57      -6.201   0.791  -1.579  1.00-10.09           H
ATOM    911  CE2 PHE A  57      -7.438   0.532   1.609  1.00-10.09           C
ATOM    912  HE2 PHE A  57      -8.308   0.199   2.156  1.00-10.09           H
ATOM    913  CZ  PHE A  57      -7.402   0.433   0.198  1.00-10.09           C
ATOM    914  HZ  PHE A  57      -8.243   0.016  -0.335  1.00-10.09           H
ATOM    915  N   ALA A  58      -5.612   4.089   4.136  1.00 -4.97           N
ATOM    916  H   ALA A  58      -4.844   3.762   4.720  1.00 -4.97           H
ATOM    917  CA  ALA A  58      -6.883   4.431   4.759  1.00 -4.97           C
ATOM    918  HA  ALA A  58      -7.652   3.773   4.352  1.00 -4.97           H
ATOM    919  C   ALA A  58      -7.277   5.876   4.439  1.00 -4.97           C
ATOM    920  O   ALA A  58      -8.448   6.166   4.166  1.00 -4.97           O
ATOM    921  CB  ALA A  58      -6.792   4.206   6.272  1.00 -4.97           C
ATOM    922 1HB  ALA A  58      -6.592   3.151   6.473  1.00 -4.97           H
ATOM    923 2HB  ALA A  58      -7.736   4.484   6.743  1.00 -4.97           H
ATOM    924 3HB  ALA A  58      -5.985   4.805   6.691  1.00 -4.97           H
ATOM    925  N   LYS A  59      -6.299   6.773   4.457  1.00  2.99           N
ATOM    926  H   LYS A  59      -5.356   6.466   4.675  1.00  2.99           H
ATOM    927  CA  LYS A  59      -6.546   8.197   4.200  1.00  2.99           C
ATOM    928  HA  LYS A  59      -7.477   8.485   4.687  1.00  2.99           H
ATOM    929  C   LYS A  59      -6.705   8.554   2.733  1.00  2.99           C
ATOM    930  O   LYS A  59      -7.443   9.476   2.402  1.00  2.99           O
ATOM    931  CB  LYS A  59      -5.397   9.035   4.778  1.00  2.99           C
ATOM    932 1HB  LYS A  59      -4.463   8.686   4.335  1.00  2.99           H
ATOM    933 2HB  LYS A  59      -5.538  10.081   4.503  1.00  2.99           H
ATOM    934  CG  LYS A  59      -5.282   8.938   6.291  1.00  2.99           C
ATOM    935 1HG  LYS A  59      -5.345   7.892   6.571  1.00  2.99           H
ATOM    936 2HG  LYS A  59      -4.309   9.309   6.602  1.00  2.99           H
ATOM    937  CD  LYS A  59      -6.368   9.731   7.020  1.00  2.99           C
ATOM    938 1HD  LYS A  59      -6.110  10.790   6.995  1.00  2.99           H
ATOM    939 2HD  LYS A  59      -7.324   9.601   6.517  1.00  2.99           H
ATOM    940  CE  LYS A  59      -6.532   9.277   8.464  1.00  2.99           C
ATOM    941 1HE  LYS A  59      -5.568   9.321   8.976  1.00  2.99           H
ATOM    942 2HE  LYS A  59      -7.228   9.951   8.964  1.00  2.99           H
ATOM    943  NZ  LYS A  59      -7.077   7.879   8.533  1.00  2.99           N
ATOM    944 1HZ  LYS A  59      -7.437   7.686   9.458  1.00  2.99           H
ATOM    945 2HZ  LYS A  59      -6.342   7.213   8.316  1.00  2.99           H
ATOM    946 3HZ  LYS A  59      -7.835   7.771   7.867  1.00  2.99           H
ATOM    947  N   THR A  60      -5.999   7.856   1.861  1.00 48.67           N
ATOM    948  H   THR A  60      -5.426   7.082   2.184  1.00 48.67           H
ATOM    949  CA  THR A  60      -5.906   8.219   0.449  1.00 48.67           C
ATOM    950  HA  THR A  60      -6.789   8.791   0.169  1.00 48.67           H
ATOM    951  C   THR A  60      -5.855   6.988  -0.467  1.00 48.67           C
ATOM    952  O   THR A  60      -4.830   6.689  -1.073  1.00 48.67           O
ATOM    953  CB  THR A  60      -4.657   9.125   0.227  1.00 48.67           C
ATOM    954  HB  THR A  60      -4.270   8.997  -0.782  1.00 48.67           H
ATOM    955  OG1 THR A  60      -3.643   8.816   1.187  1.00 48.67           O
ATOM    956  HG1 THR A  60      -3.616   7.854   1.305  1.00 48.67           H
ATOM    957  CG2 THR A  60      -4.981  10.590   0.451  1.00 48.67           C
ATOM    958 1HG2 THR A  60      -4.096  11.186   0.242  1.00 48.67           H
ATOM    959 2HG2 THR A  60      -5.277  10.753   1.488  1.00 48.67           H
ATOM    960 3HG2 THR A  60      -5.787  10.904  -0.210  1.00 48.67           H
ATOM    961  N   ARG A  61      -6.971   6.277  -0.599  1.00 -0.97           N
ATOM    962  H   ARG A  61      -7.795   6.541  -0.062  1.00 -0.97           H
ATOM    963  CA  ARG A  61      -7.024   5.088  -1.474  1.00 -0.97           C
ATOM    964  HA  ARG A  61      -6.228   4.403  -1.175  1.00 -0.97           H
ATOM    965  C   ARG A  61      -6.838   5.376  -2.961  1.00 -0.97           C
ATOM    966  O   ARG A  61      -6.361   4.523  -3.709  1.00 -0.97           O
ATOM    967  CB  ARG A  61      -8.371   4.366  -1.353  1.00 -0.97           C
ATOM    968 1HB  ARG A  61      -9.159   5.055  -1.656  1.00 -0.97           H
ATOM    969 2HB  ARG A  61      -8.362   3.534  -2.054  1.00 -0.97           H
ATOM    970  CG  ARG A  61      -8.712   3.807   0.017  1.00 -0.97           C
ATOM    971 1HG  ARG A  61      -7.867   3.228   0.384  1.00 -0.97           H
ATOM    972 2HG  ARG A  61      -8.893   4.628   0.706  1.00 -0.97           H
ATOM    973  CD  ARG A  61      -9.947   2.903  -0.023  1.00 -0.97           C
ATOM    974 1HD  ARG A  61      -9.718   2.033  -0.640  1.00 -0.97           H
ATOM    975 2HD  ARG A  61     -10.152   2.552   0.989  1.00 -0.97           H
ATOM    976  NE  ARG A  61     -11.148   3.557  -0.570  1.00 -0.97           N
ATOM    977  HE  ARG A  61     -11.372   3.350  -1.531  1.00 -0.97           H
ATOM    978  CZ  ARG A  61     -11.976   4.364   0.079  1.00 -0.97           C
ATOM    979  NH1 ARG A  61     -12.978   4.887  -0.561  1.00 -0.97           N
ATOM    980 1HH1 ARG A  61     -13.192   4.616  -1.504  1.00 -0.97           H
ATOM    981 2HH1 ARG A  61     -13.563   5.563  -0.089  1.00 -0.97           H
ATOM    982  NH2 ARG A  61     -11.858   4.690   1.337  1.00 -0.97           N
ATOM    983 1HH2 ARG A  61     -11.109   4.300   1.893  1.00 -0.97           H
ATOM    984 2HH2 ARG A  61     -12.531   5.313   1.751  1.00 -0.97           H
ATOM    985  N   TYR A  62      -7.277   6.547  -3.397  1.00 10.72           N
ATOM    986  H   TYR A  62      -7.642   7.203  -2.730  1.00 10.72           H
ATOM    987  CA  TYR A  62      -7.313   6.898  -4.821  1.00 10.72           C
ATOM    988  HA  TYR A  62      -7.181   5.978  -5.387  1.00 10.72           H
ATOM    989  C   TYR A  62      -6.299   7.867  -5.425  1.00 10.72           C
ATOM    990  O   TYR A  62      -5.945   7.674  -6.592  1.00 10.72           O
ATOM    991  CB  TYR A  62      -8.705   7.419  -5.165  1.00 10.72           C
ATOM    992 1HB  TYR A  62      -8.983   8.219  -4.479  1.00 10.72           H
ATOM    993 2HB  TYR A  62      -8.685   7.817  -6.180  1.00 10.72           H
ATOM    994  CG  TYR A  62      -9.728   6.313  -5.118  1.00 10.72           C
ATOM    995  CD1 TYR A  62     -10.601   6.161  -4.022  1.00 10.72           C
ATOM    996  HD1 TYR A  62     -10.589   6.882  -3.217  1.00 10.72           H
ATOM    997  CD2 TYR A  62      -9.804   5.387  -6.176  1.00 10.72           C
ATOM    998  HD2 TYR A  62      -9.162   5.500  -7.041  1.00 10.72           H
ATOM    999  CE1 TYR A  62     -11.509   5.067  -3.971  1.00 10.72           C
ATOM   1000  HE1 TYR A  62     -12.191   4.961  -3.146  1.00 10.72           H
ATOM   1001  CE2 TYR A  62     -10.699   4.299  -6.122  1.00 10.72           C
ATOM   1002  HE2 TYR A  62     -10.740   3.594  -6.937  1.00 10.72           H
ATOM   1003  CZ  TYR A  62     -11.520   4.131  -5.006  1.00 10.72           C
ATOM   1004  OH  TYR A  62     -12.316   3.020  -4.939  1.00 10.72           O
ATOM   1005  HH  TYR A  62     -12.144   2.427  -5.698  1.00 10.72           H
ATOM   1006  N   PRO A  63      -5.820   8.900  -4.699  1.00 15.57           N
ATOM   1007  CA  PRO A  63      -4.872   9.718  -5.467  1.00 15.57           C
ATOM   1008  HA  PRO A  63      -5.335  10.050  -6.397  1.00 15.57           H
ATOM   1009  C   PRO A  63      -3.560   9.003  -5.810  1.00 15.57           C
ATOM   1010  O   PRO A  63      -3.104   8.078  -5.139  1.00 15.57           O
ATOM   1011  CB  PRO A  63      -4.649  10.932  -4.566  1.00 15.57           C
ATOM   1012 1HB  PRO A  63      -3.646  11.337  -4.697  1.00 15.57           H
ATOM   1013 2HB  PRO A  63      -5.406  11.690  -4.767  1.00 15.57           H
ATOM   1014  CG  PRO A  63      -4.836  10.406  -3.230  1.00 15.57           C
ATOM   1015 1HG  PRO A  63      -3.948   9.858  -2.916  1.00 15.57           H
ATOM   1016 2HG  PRO A  63      -5.059  11.211  -2.531  1.00 15.57           H
ATOM   1017  CD  PRO A  63      -5.999   9.466  -3.349  1.00 15.57           C
ATOM   1018 1HD  PRO A  63      -5.942   8.693  -2.586  1.00 15.57           H
ATOM   1019 2HD  PRO A  63      -6.942  10.012  -3.288  1.00 15.57           H
ATOM   1020  N   ASP A  64      -3.023   9.434  -6.937  1.00 29.79           N
ATOM   1021  H   ASP A  64      -3.387  10.287  -7.353  1.00 29.79           H
ATOM   1022  CA  ASP A  64      -2.040   8.700  -7.728  1.00 29.79           C
ATOM   1023  HA  ASP A  64      -2.413   7.687  -7.882  1.00 29.79           H
ATOM   1024  C   ASP A  64      -0.594   8.594  -7.239  1.00 29.79           C
ATOM   1025  O   ASP A  64      -0.172   9.140  -6.203  1.00 29.79           O
ATOM   1026  CB  ASP A  64      -1.999   9.425  -9.076  1.00 29.79           C
ATOM   1027 1HB  ASP A  64      -1.446   8.843  -9.810  1.00 29.79           H
ATOM   1028 2HB  ASP A  64      -3.021   9.538  -9.439  1.00 29.79           H
ATOM   1029  CG  ASP A  64      -1.382  10.794  -8.944  1.00 29.79           C
ATOM   1030  OD1 ASP A  64      -0.146  10.914  -9.020  1.00 29.79           O
ATOM   1031  OD2 ASP A  64      -2.116  11.732  -8.573  1.00 29.79           O
ATOM   1032  N   ILE A  65       0.170   7.938  -8.100  1.00 49.52           N
ATOM   1033  H   ILE A  65      -0.278   7.567  -8.926  1.00 49.52           H
ATOM   1034  CA  ILE A  65       1.611   7.728  -8.026  1.00 49.52           C
ATOM   1035  HA  ILE A  65       1.772   6.860  -7.395  1.00 49.52           H
ATOM   1036  C   ILE A  65       2.497   8.830  -7.449  1.00 49.52           C
ATOM   1037  O   ILE A  65       3.394   8.512  -6.687  1.00 49.52           O
ATOM   1038  CB  ILE A  65       2.078   7.334  -9.455  1.00 49.52           C
ATOM   1039  HB  ILE A  65       1.485   6.462  -9.714  1.00 49.52           H
ATOM   1040  CG1 ILE A  65       3.547   6.877  -9.488  1.00 49.52           C
ATOM   1041 1HG1 ILE A  65       3.821   6.515  -8.497  1.00 49.52           H
ATOM   1042 2HG1 ILE A  65       3.610   6.032 -10.169  1.00 49.52           H
ATOM   1043  CG2 ILE A  65       1.719   8.407 -10.506  1.00 49.52           C
ATOM   1044 1HG2 ILE A  65       2.050   8.046 -11.475  1.00 49.52           H
ATOM   1045 2HG2 ILE A  65       2.206   9.359 -10.292  1.00 49.52           H
ATOM   1046 3HG2 ILE A  65       0.644   8.555 -10.562  1.00 49.52           H
ATOM   1047  CD1 ILE A  65       4.590   7.894  -9.954  1.00 49.52           C
ATOM   1048 1HD1 ILE A  65       5.583   7.459  -9.858  1.00 49.52           H
ATOM   1049 2HD1 ILE A  65       4.540   8.798  -9.347  1.00 49.52           H
ATOM   1050 3HD1 ILE A  65       4.432   8.146 -11.000  1.00 49.52           H
ATOM   1051  N   PHE A  66       2.243  10.105  -7.701  1.00  8.34           N
ATOM   1052  H   PHE A  66       1.435  10.357  -8.276  1.00  8.34           H
ATOM   1053  CA  PHE A  66       3.131  11.166  -7.223  1.00  8.34           C
ATOM   1054  HA  PHE A  66       4.129  10.992  -7.631  1.00  8.34           H
ATOM   1055  C   PHE A  66       3.255  11.204  -5.695  1.00  8.34           C
ATOM   1056  O   PHE A  66       4.283  11.587  -5.157  1.00  8.34           O
ATOM   1057  CB  PHE A  66       2.615  12.500  -7.762  1.00  8.34           C
ATOM   1058 1HB  PHE A  66       2.353  12.371  -8.813  1.00  8.34           H
ATOM   1059 2HB  PHE A  66       1.717  12.768  -7.216  1.00  8.34           H
ATOM   1060  CG  PHE A  66       3.603  13.630  -7.664  1.00  8.34           C
ATOM   1061  CD1 PHE A  66       3.605  14.495  -6.554  1.00  8.34           C
ATOM   1062  HD1 PHE A  66       2.916  14.332  -5.741  1.00  8.34           H
ATOM   1063  CD2 PHE A  66       4.529  13.845  -8.701  1.00  8.34           C
ATOM   1064  HD2 PHE A  66       4.547  13.181  -9.555  1.00  8.34           H
ATOM   1065  CE1 PHE A  66       4.514  15.581  -6.482  1.00  8.34           C
ATOM   1066  HE1 PHE A  66       4.509  16.239  -5.625  1.00  8.34           H
ATOM   1067  CE2 PHE A  66       5.445  14.924  -8.644  1.00  8.34           C
ATOM   1068  HE2 PHE A  66       6.154  15.076  -9.445  1.00  8.34           H
ATOM   1069  CZ  PHE A  66       5.435  15.795  -7.531  1.00  8.34           C
ATOM   1070  HZ  PHE A  66       6.135  16.617  -7.479  1.00  8.34           H
ATOM   1071  N   MET A  67       2.239  10.734  -4.975  1.00 16.84           N
ATOM   1072  H   MET A  67       1.416  10.377  -5.445  1.00 16.84           H
ATOM   1073  CA  MET A  67       2.352  10.633  -3.514  1.00 16.84           C
ATOM   1074  HA  MET A  67       3.176  11.263  -3.177  1.00 16.84           H
ATOM   1075  C   MET A  67       2.666   9.207  -3.074  1.00 16.84           C
ATOM   1076  O   MET A  67       3.098   8.972  -1.955  1.00 16.84           O
ATOM   1077  CB  MET A  67       1.098  11.125  -2.795  1.00 16.84           C
ATOM   1078 1HB  MET A  67       1.336  11.180  -1.734  1.00 16.84           H
ATOM   1079 2HB  MET A  67       0.865  12.131  -3.140  1.00 16.84           H
ATOM   1080  CG  MET A  67      -0.133  10.247  -2.969  1.00 16.84           C
ATOM   1081 1HG  MET A  67      -0.447  10.270  -4.009  1.00 16.84           H
ATOM   1082 2HG  MET A  67       0.096   9.219  -2.687  1.00 16.84           H
ATOM   1083  SD  MET A  67      -1.464  10.842  -1.935  1.00 16.84           S
ATOM   1084  CE  MET A  67      -0.953  10.214  -0.306  1.00 16.84           C
ATOM   1085 1HE  MET A  67      -1.714  10.457   0.435  1.00 16.84           H
ATOM   1086 2HE  MET A  67      -0.005  10.663  -0.006  1.00 16.84           H
ATOM   1087 3HE  MET A  67      -0.842   9.130  -0.347  1.00 16.84           H
ATOM   1088  N   ARG A  68       2.495   8.241  -3.963  1.00 -4.59           N
ATOM   1089  H   ARG A  68       2.162   8.465  -4.892  1.00 -4.59           H
ATOM   1090  CA  ARG A  68       2.845   6.852  -3.654  1.00 -4.59           C
ATOM   1091  HA  ARG A  68       2.551   6.624  -2.629  1.00 -4.59           H
ATOM   1092  C   ARG A  68       4.367   6.750  -3.743  1.00 -4.59           C
ATOM   1093  O   ARG A  68       4.977   5.946  -3.064  1.00 -4.59           O
ATOM   1094  CB  ARG A  68       2.124   5.882  -4.600  1.00 -4.59           C
ATOM   1095 1HB  ARG A  68       2.447   6.091  -5.617  1.00 -4.59           H
ATOM   1096 2HB  ARG A  68       2.413   4.861  -4.354  1.00 -4.59           H
ATOM   1097  CG  ARG A  68       0.588   6.002  -4.523  1.00 -4.59           C
ATOM   1098 1HG  ARG A  68       0.251   5.719  -3.525  1.00 -4.59           H
ATOM   1099 2HG  ARG A  68       0.309   7.039  -4.699  1.00 -4.59           H
ATOM   1100  CD  ARG A  68      -0.136   5.151  -5.559  1.00 -4.59           C
ATOM   1101 1HD  ARG A  68       0.321   5.328  -6.531  1.00 -4.59           H
ATOM   1102 2HD  ARG A  68      -0.035   4.095  -5.302  1.00 -4.59           H
ATOM   1103  NE  ARG A  68      -1.559   5.518  -5.638  1.00 -4.59           N
ATOM   1104  HE  ARG A  68      -1.888   6.230  -4.998  1.00 -4.59           H
ATOM   1105  CZ  ARG A  68      -2.464   5.033  -6.480  1.00 -4.59           C
ATOM   1106  NH1 ARG A  68      -3.684   5.459  -6.372  1.00 -4.59           N
ATOM   1107 1HH1 ARG A  68      -3.921   6.127  -5.655  1.00 -4.59           H
ATOM   1108 2HH1 ARG A  68      -4.380   5.171  -7.051  1.00 -4.59           H
ATOM   1109  NH2 ARG A  68      -2.200   4.234  -7.478  1.00 -4.59           N
ATOM   1110 1HH2 ARG A  68      -1.238   4.039  -7.727  1.00 -4.59           H
ATOM   1111 2HH2 ARG A  68      -2.953   3.852  -8.033  1.00 -4.59           H
ATOM   1112  N   GLU A  69       4.984   7.653  -4.489  1.00 -2.85           N
ATOM   1113  H   GLU A  69       4.439   8.246  -5.107  1.00 -2.85           H
ATOM   1114  CA  GLU A  69       6.437   7.825  -4.475  1.00 -2.85           C
ATOM   1115  HA  GLU A  69       6.912   6.859  -4.642  1.00 -2.85           H
ATOM   1116  C   GLU A  69       6.941   8.362  -3.139  1.00 -2.85           C
ATOM   1117  O   GLU A  69       8.029   8.005  -2.697  1.00 -2.85           O
ATOM   1118  CB  GLU A  69       6.865   8.774  -5.594  1.00 -2.85           C
ATOM   1119 1HB  GLU A  69       6.240   9.665  -5.563  1.00 -2.85           H
ATOM   1120 2HB  GLU A  69       7.902   9.061  -5.428  1.00 -2.85           H
ATOM   1121  CG  GLU A  69       6.767   8.125  -6.956  1.00 -2.85           C
ATOM   1122 1HG  GLU A  69       7.374   7.221  -6.942  1.00 -2.85           H
ATOM   1123 2HG  GLU A  69       5.737   7.835  -7.145  1.00 -2.85           H
ATOM   1124  CD  GLU A  69       7.245   9.008  -8.090  1.00 -2.85           C
ATOM   1125  OE1 GLU A  69       6.820  10.176  -8.221  1.00 -2.85           O
ATOM   1126  OE2 GLU A  69       8.062   8.517  -8.903  1.00 -2.85           O
ATOM   1127  N   GLU A  70       6.159   9.178  -2.448  1.00  2.34           N
ATOM   1128  H   GLU A  70       5.287   9.502  -2.834  1.00  2.34           H
ATOM   1129  CA  GLU A  70       6.557   9.614  -1.109  1.00  2.34           C
ATOM   1130  HA  GLU A  70       7.566  10.022  -1.151  1.00  2.34           H
ATOM   1131  C   GLU A  70       6.545   8.401  -0.175  1.00  2.34           C
ATOM   1132  O   GLU A  70       7.437   8.217   0.649  1.00  2.34           O
ATOM   1133  CB  GLU A  70       5.600  10.688  -0.585  1.00  2.34           C
ATOM   1134 1HB  GLU A  70       5.524  11.486  -1.323  1.00  2.34           H
ATOM   1135 2HB  GLU A  70       4.618  10.240  -0.461  1.00  2.34           H
ATOM   1136  CG  GLU A  70       6.001  11.290   0.745  1.00  2.34           C
ATOM   1137 1HG  GLU A  70       6.234  10.486   1.444  1.00  2.34           H
ATOM   1138 2HG  GLU A  70       6.890  11.908   0.613  1.00  2.34           H
ATOM   1139  CD  GLU A  70       4.876  12.114   1.335  1.00  2.34           C
ATOM   1140  OE1 GLU A  70       4.370  11.720   2.408  1.00  2.34           O
ATOM   1141  OE2 GLU A  70       4.459  13.141   0.752  1.00  2.34           O
ATOM   1142  N   VAL A  71       5.555   7.531  -0.327  1.00 -6.76           N
ATOM   1143  H   VAL A  71       4.841   7.708  -1.022  1.00 -6.76           H
ATOM   1144  CA  VAL A  71       5.464   6.327   0.505  1.00 -6.76           C
ATOM   1145  HA  VAL A  71       5.554   6.621   1.549  1.00 -6.76           H
ATOM   1146  C   VAL A  71       6.618   5.390   0.167  1.00 -6.76           C
ATOM   1147  O   VAL A  71       7.227   4.793   1.050  1.00 -6.76           O
ATOM   1148  CB  VAL A  71       4.110   5.586   0.309  1.00 -6.76           C
ATOM   1149  HB  VAL A  71       4.022   5.274  -0.728  1.00 -6.76           H
ATOM   1150  CG1 VAL A  71       4.012   4.345   1.206  1.00 -6.76           C
ATOM   1151 1HG1 VAL A  71       3.012   3.919   1.137  1.00 -6.76           H
ATOM   1152 2HG1 VAL A  71       4.217   4.611   2.241  1.00 -6.76           H
ATOM   1153 3HG1 VAL A  71       4.733   3.594   0.881  1.00 -6.76           H
ATOM   1154  CG2 VAL A  71       2.942   6.517   0.623  1.00 -6.76           C
ATOM   1155 1HG2 VAL A  71       1.999   5.980   0.511  1.00 -6.76           H
ATOM   1156 2HG2 VAL A  71       2.934   7.363  -0.060  1.00 -6.76           H
ATOM   1157 3HG2 VAL A  71       3.027   6.888   1.644  1.00 -6.76           H
ATOM   1158  N   ALA A  72       6.954   5.313  -1.111  1.00 -2.26           N
ATOM   1159  H   ALA A  72       6.403   5.821  -1.795  1.00 -2.26           H
ATOM   1160  CA  ALA A  72       8.073   4.514  -1.587  1.00 -2.26           C
ATOM   1161  HA  ALA A  72       7.913   3.475  -1.298  1.00 -2.26           H
ATOM   1162  C   ALA A  72       9.377   4.971  -0.939  1.00 -2.26           C
ATOM   1163  O   ALA A  72      10.163   4.138  -0.496  1.00 -2.26           O
ATOM   1164  CB  ALA A  72       8.142   4.602  -3.117  1.00 -2.26           C
ATOM   1165 1HB  ALA A  72       7.204   4.252  -3.546  1.00 -2.26           H
ATOM   1166 2HB  ALA A  72       8.952   3.982  -3.492  1.00 -2.26           H
ATOM   1167 3HB  ALA A  72       8.327   5.625  -3.430  1.00 -2.26           H
ATOM   1168  N   LEU A  73       9.581   6.276  -0.819  1.00-16.01           N
ATOM   1169  H   LEU A  73       8.916   6.929  -1.226  1.00-16.01           H
ATOM   1170  CA  LEU A  73      10.743   6.790  -0.098  1.00-16.01           C
ATOM   1171  HA  LEU A  73      11.647   6.355  -0.525  1.00-16.01           H
ATOM   1172  C   LEU A  73      10.672   6.398   1.374  1.00-16.01           C
ATOM   1173  O   LEU A  73      11.636   5.873   1.926  1.00-16.01           O
ATOM   1174  CB  LEU A  73      10.815   8.320  -0.198  1.00-16.01           C
ATOM   1175 1HB  LEU A  73      10.870   8.594  -1.251  1.00-16.01           H
ATOM   1176 2HB  LEU A  73       9.891   8.728   0.205  1.00-16.01           H
ATOM   1177  CG  LEU A  73      11.977   8.998   0.549  1.00-16.01           C
ATOM   1178  HG  LEU A  73      11.926   8.711   1.598  1.00-16.01           H
ATOM   1179  CD1 LEU A  73      13.346   8.592   0.007  1.00-16.01           C
ATOM   1180 1HD1 LEU A  73      14.128   9.136   0.536  1.00-16.01           H
ATOM   1181 2HD1 LEU A  73      13.413   8.814  -1.059  1.00-16.01           H
ATOM   1182 3HD1 LEU A  73      13.509   7.525   0.164  1.00-16.01           H
ATOM   1183  CD2 LEU A  73      11.825  10.510   0.476  1.00-16.01           C
ATOM   1184 1HD2 LEU A  73      12.613  10.983   1.061  1.00-16.01           H
ATOM   1185 2HD2 LEU A  73      10.864  10.813   0.894  1.00-16.01           H
ATOM   1186 3HD2 LEU A  73      11.903  10.849  -0.558  1.00-16.01           H
ATOM   1187  N   LYS A  74       9.525   6.633   2.002  1.00 -8.93           N
ATOM   1188  H   LYS A  74       8.754   7.046   1.477  1.00 -8.93           H
ATOM   1189  CA  LYS A  74       9.340   6.354   3.432  1.00 -8.93           C
ATOM   1190  HA  LYS A  74      10.032   6.973   4.004  1.00 -8.93           H
ATOM   1191  C   LYS A  74       9.629   4.905   3.806  1.00 -8.93           C
ATOM   1192  O   LYS A  74      10.127   4.652   4.909  1.00 -8.93           O
ATOM   1193  CB  LYS A  74       7.905   6.687   3.870  1.00 -8.93           C
ATOM   1194 1HB  LYS A  74       7.212   6.260   3.150  1.00 -8.93           H
ATOM   1195 2HB  LYS A  74       7.725   6.203   4.830  1.00 -8.93           H
ATOM   1196  CG  LYS A  74       7.593   8.173   4.045  1.00 -8.93           C
ATOM   1197 1HG  LYS A  74       8.228   8.567   4.838  1.00 -8.93           H
ATOM   1198 2HG  LYS A  74       7.806   8.710   3.123  1.00 -8.93           H
ATOM   1199  CD  LYS A  74       6.121   8.383   4.418  1.00 -8.93           C
ATOM   1200 1HD  LYS A  74       5.495   8.031   3.597  1.00 -8.93           H
ATOM   1201 2HD  LYS A  74       5.893   7.806   5.315  1.00 -8.93           H
ATOM   1202  CE  LYS A  74       5.812   9.852   4.697  1.00 -8.93           C
ATOM   1203 1HE  LYS A  74       6.411  10.177   5.551  1.00 -8.93           H
ATOM   1204 2HE  LYS A  74       6.101  10.447   3.828  1.00 -8.93           H
ATOM   1205  NZ  LYS A  74       4.360  10.108   4.992  1.00 -8.93           N
ATOM   1206 1HZ  LYS A  74       4.232  11.054   5.330  1.00 -8.93           H
ATOM   1207 2HZ  LYS A  74       4.025   9.471   5.706  1.00 -8.93           H
ATOM   1208 3HZ  LYS A  74       3.812  10.003   4.149  1.00 -8.93           H
ATOM   1209  N   ILE A  75       9.342   3.961   2.920  1.00  9.01           N
ATOM   1210  H   ILE A  75       8.892   4.220   2.046  1.00  9.01           H
ATOM   1211  CA  ILE A  75       9.588   2.542   3.205  1.00  9.01           C
ATOM   1212  HA  ILE A  75       9.787   2.455   4.271  1.00  9.01           H
ATOM   1213  C   ILE A  75      10.818   1.955   2.498  1.00  9.01           C
ATOM   1214  O   ILE A  75      11.147   0.785   2.701  1.00  9.01           O
ATOM   1215  CB  ILE A  75       8.314   1.687   2.941  1.00  9.01           C
ATOM   1216  HB  ILE A  75       8.490   0.705   3.369  1.00  9.01           H
ATOM   1217  CG1 ILE A  75       8.058   1.477   1.439  1.00  9.01           C
ATOM   1218 1HG1 ILE A  75       7.886   2.436   0.960  1.00  9.01           H
ATOM   1219 2HG1 ILE A  75       8.948   1.036   0.997  1.00  9.01           H
ATOM   1220  CG2 ILE A  75       7.093   2.308   3.673  1.00  9.01           C
ATOM   1221 1HG2 ILE A  75       6.263   1.601   3.683  1.00  9.01           H
ATOM   1222 2HG2 ILE A  75       6.768   3.221   3.171  1.00  9.01           H
ATOM   1223 3HG2 ILE A  75       7.355   2.540   4.707  1.00  9.01           H
ATOM   1224  CD1 ILE A  75       6.876   0.559   1.128  1.00  9.01           C
ATOM   1225 1HD1 ILE A  75       6.930   0.247   0.087  1.00  9.01           H
ATOM   1226 2HD1 ILE A  75       5.939   1.091   1.294  1.00  9.01           H
ATOM   1227 3HD1 ILE A  75       6.909  -0.326   1.763  1.00  9.01           H
ATOM   1228  N   ASN A  76      11.492   2.771   1.693  1.00 -3.66           N
ATOM   1229  H   ASN A  76      11.161   3.722   1.581  1.00 -3.66           H
ATOM   1230  CA  ASN A  76      12.683   2.398   0.911  1.00 -3.66           C
ATOM   1231  HA  ASN A  76      12.919   3.249   0.269  1.00 -3.66           H
ATOM   1232  C   ASN A  76      12.485   1.199  -0.035  1.00 -3.66           C
ATOM   1233  O   ASN A  76      13.320   0.290  -0.116  1.00 -3.66           O
ATOM   1234  CB  ASN A  76      13.886   2.209   1.848  1.00 -3.66           C
ATOM   1235 1HB  ASN A  76      13.943   3.055   2.531  1.00 -3.66           H
ATOM   1236 2HB  ASN A  76      13.749   1.307   2.435  1.00 -3.66           H
ATOM   1237  CG  ASN A  76      15.193   2.099   1.106  1.00 -3.66           C
ATOM   1238  OD1 ASN A  76      15.493   2.889   0.225  1.00 -3.66           O
ATOM   1239  ND2 ASN A  76      15.981   1.126   1.458  1.00 -3.66           N
ATOM   1240 1HD2 ASN A  76      16.888   1.062   1.027  1.00 -3.66           H
ATOM   1241 2HD2 ASN A  76      15.687   0.465   2.155  1.00 -3.66           H
ATOM   1242  N   LEU A  77      11.368   1.179  -0.749  1.00  8.20           N
ATOM   1243  H   LEU A  77      10.712   1.950  -0.657  1.00  8.20           H
ATOM   1244  CA  LEU A  77      11.057   0.128  -1.730  1.00  8.20           C
ATOM   1245  HA  LEU A  77      11.955  -0.434  -1.984  1.00  8.20           H
ATOM   1246  C   LEU A  77      10.565   0.853  -2.977  1.00  8.20           C
ATOM   1247  O   LEU A  77      10.133   1.996  -2.853  1.00  8.20           O
ATOM   1248  CB  LEU A  77       9.990  -0.835  -1.191  1.00  8.20           C
ATOM   1249 1HB  LEU A  77       9.142  -0.246  -0.850  1.00  8.20           H
ATOM   1250 2HB  LEU A  77       9.646  -1.464  -2.011  1.00  8.20           H
ATOM   1251  CG  LEU A  77      10.448  -1.763  -0.054  1.00  8.20           C
ATOM   1252  HG  LEU A  77      10.873  -1.159   0.743  1.00  8.20           H
ATOM   1253  CD1 LEU A  77       9.265  -2.513   0.508  1.00  8.20           C
ATOM   1254 1HD1 LEU A  77       9.596  -3.236   1.255  1.00  8.20           H
ATOM   1255 2HD1 LEU A  77       8.739  -3.041  -0.284  1.00  8.20           H
ATOM   1256 3HD1 LEU A  77       8.591  -1.810   0.988  1.00  8.20           H
ATOM   1257  CD2 LEU A  77      11.498  -2.779  -0.506  1.00  8.20           C
ATOM   1258 1HD2 LEU A  77      11.765  -3.429   0.328  1.00  8.20           H
ATOM   1259 2HD2 LEU A  77      12.399  -2.262  -0.834  1.00  8.20           H
ATOM   1260 3HD2 LEU A  77      11.109  -3.387  -1.324  1.00  8.20           H
ATOM   1261  N   PRO A  78      10.665   0.250  -4.176  1.00 -9.09           N
ATOM   1262  CA  PRO A  78      10.345   1.074  -5.351  1.00 -9.09           C
ATOM   1263  HA  PRO A  78      10.905   2.007  -5.301  1.00 -9.09           H
ATOM   1264  C   PRO A  78       8.870   1.419  -5.578  1.00 -9.09           C
ATOM   1265  O   PRO A  78       7.955   0.702  -5.155  1.00 -9.09           O
ATOM   1266  CB  PRO A  78      10.887   0.227  -6.507  1.00 -9.09           C
ATOM   1267 1HB  PRO A  78      10.326   0.404  -7.424  1.00 -9.09           H
ATOM   1268 2HB  PRO A  78      11.946   0.433  -6.664  1.00 -9.09           H
ATOM   1269  CG  PRO A  78      10.717  -1.160  -6.034  1.00 -9.09           C
ATOM   1270 1HG  PRO A  78       9.673  -1.454  -6.123  1.00 -9.09           H
ATOM   1271 2HG  PRO A  78      11.359  -1.845  -6.588  1.00 -9.09           H
ATOM   1272  CD  PRO A  78      11.122  -1.093  -4.586  1.00 -9.09           C
ATOM   1273 1HD  PRO A  78      10.626  -1.877  -4.015  1.00 -9.09           H
ATOM   1274 2HD  PRO A  78      12.207  -1.168  -4.488  1.00 -9.09           H
ATOM   1275  N   GLU A  79       8.664   2.504  -6.319  1.00 15.82           N
ATOM   1276  H   GLU A  79       9.480   2.992  -6.683  1.00 15.82           H
ATOM   1277  CA  GLU A  79       7.347   3.071  -6.641  1.00 15.82           C
ATOM   1278  HA  GLU A  79       6.883   3.471  -5.740  1.00 15.82           H
ATOM   1279  C   GLU A  79       6.411   2.035  -7.220  1.00 15.82           C
ATOM   1280  O   GLU A  79       5.251   1.933  -6.825  1.00 15.82           O
ATOM   1281  CB  GLU A  79       7.540   4.193  -7.675  1.00 15.82           C
ATOM   1282 1HB  GLU A  79       7.980   5.045  -7.159  1.00 15.82           H
ATOM   1283 2HB  GLU A  79       8.266   3.854  -8.414  1.00 15.82           H
ATOM   1284  CG  GLU A  79       6.283   4.672  -8.427  1.00 15.82           C
ATOM   1285 1HG  GLU A  79       5.407   4.545  -7.790  1.00 15.82           H
ATOM   1286 2HG  GLU A  79       6.404   5.735  -8.622  1.00 15.82           H
ATOM   1287  CD  GLU A  79       6.055   3.982  -9.783  1.00 15.82           C
ATOM   1288  OE1 GLU A  79       6.936   4.082 -10.663  1.00 15.82           O
ATOM   1289  OE2 GLU A  79       4.977   3.400 -10.030  1.00 15.82           O
ATOM   1290  N   SER A  80       6.950   1.240  -8.128  1.00  0.66           N
ATOM   1291  H   SER A  80       7.924   1.354  -8.362  1.00  0.66           H
ATOM   1292  CA  SER A  80       6.171   0.229  -8.823  1.00  0.66           C
ATOM   1293  HA  SER A  80       5.430   0.713  -9.459  1.00  0.66           H
ATOM   1294  C   SER A  80       5.451  -0.692  -7.858  1.00  0.66           C
ATOM   1295  O   SER A  80       4.269  -0.987  -8.009  1.00  0.66           O
ATOM   1296  CB  SER A  80       7.129  -0.601  -9.666  1.00  0.66           C
ATOM   1297 1HB  SER A  80       7.614   0.046 -10.398  1.00  0.66           H
ATOM   1298 2HB  SER A  80       7.895  -1.031  -9.019  1.00  0.66           H
ATOM   1299  OG  SER A  80       6.465  -1.650 -10.338  1.00  0.66           O
ATOM   1300  HG  SER A  80       7.128  -2.123 -10.879  1.00  0.66           H
ATOM   1301  N   ARG A  81       6.153  -1.134  -6.828  1.00 12.11           N
ATOM   1302  H   ARG A  81       7.074  -0.760  -6.641  1.00 12.11           H
ATOM   1303  CA  ARG A  81       5.620  -2.201  -5.991  1.00 12.11           C
ATOM   1304  HA  ARG A  81       4.956  -2.820  -6.595  1.00 12.11           H
ATOM   1305  C   ARG A  81       4.742  -1.627  -4.895  1.00 12.11           C
ATOM   1306  O   ARG A  81       3.765  -2.243  -4.489  1.00 12.11           O
ATOM   1307  CB  ARG A  81       6.765  -3.100  -5.512  1.00 12.11           C
ATOM   1308 1HB  ARG A  81       7.398  -2.547  -4.818  1.00 12.11           H
ATOM   1309 2HB  ARG A  81       6.327  -3.946  -4.982  1.00 12.11           H
ATOM   1310  CG  ARG A  81       7.654  -3.641  -6.673  1.00 12.11           C
ATOM   1311 1HG  ARG A  81       8.248  -2.826  -7.083  1.00 12.11           H
ATOM   1312 2HG  ARG A  81       8.333  -4.394  -6.277  1.00 12.11           H
ATOM   1313  CD  ARG A  81       6.840  -4.247  -7.821  1.00 12.11           C
ATOM   1314 1HD  ARG A  81       6.130  -4.950  -7.403  1.00 12.11           H
ATOM   1315 2HD  ARG A  81       6.278  -3.451  -8.309  1.00 12.11           H
ATOM   1316  NE  ARG A  81       7.617  -4.950  -8.850  1.00 12.11           N
ATOM   1317  HE  ARG A  81       8.603  -5.093  -8.680  1.00 12.11           H
ATOM   1318  CZ  ARG A  81       7.124  -5.454  -9.973  1.00 12.11           C
ATOM   1319  NH1 ARG A  81       7.897  -6.155 -10.749  1.00 12.11           N
ATOM   1320 1HH1 ARG A  81       8.861  -6.292 -10.489  1.00 12.11           H
ATOM   1321 2HH1 ARG A  81       7.529  -6.559 -11.592  1.00 12.11           H
ATOM   1322  NH2 ARG A  81       5.873  -5.308 -10.319  1.00 12.11           N
ATOM   1323 1HH2 ARG A  81       5.261  -4.786  -9.721  1.00 12.11           H
ATOM   1324 2HH2 ARG A  81       5.521  -5.719 -11.175  1.00 12.11           H
ATOM   1325  N   VAL A  82       4.979  -0.373  -4.538  1.00-16.74           N
ATOM   1326  H   VAL A  82       5.807   0.101  -4.878  1.00-16.74           H
ATOM   1327  CA  VAL A  82       4.026   0.362  -3.704  1.00-16.74           C
ATOM   1328  HA  VAL A  82       3.809  -0.224  -2.810  1.00-16.74           H
ATOM   1329  C   VAL A  82       2.718   0.542  -4.469  1.00-16.74           C
ATOM   1330  O   VAL A  82       1.638   0.359  -3.915  1.00-16.74           O
ATOM   1331  CB  VAL A  82       4.609   1.736  -3.273  1.00-16.74           C
ATOM   1332  HB  VAL A  82       4.924   2.283  -4.161  1.00-16.74           H
ATOM   1333  CG1 VAL A  82       3.582   2.594  -2.523  1.00-16.74           C
ATOM   1334 1HG1 VAL A  82       4.047   3.529  -2.211  1.00-16.74           H
ATOM   1335 2HG1 VAL A  82       3.212   2.063  -1.649  1.00-16.74           H
ATOM   1336 3HG1 VAL A  82       2.744   2.832  -3.177  1.00-16.74           H
ATOM   1337  CG2 VAL A  82       5.823   1.503  -2.380  1.00-16.74           C
ATOM   1338 1HG2 VAL A  82       6.156   2.448  -1.961  1.00-16.74           H
ATOM   1339 2HG2 VAL A  82       6.642   1.075  -2.957  1.00-16.74           H
ATOM   1340 3HG2 VAL A  82       5.562   0.828  -1.567  1.00-16.74           H
ATOM   1341  N   GLN A  83       2.777   0.857  -5.754  1.00 -8.03           N
ATOM   1342  H   GLN A  83       3.676   1.028  -6.204  1.00 -8.03           H
ATOM   1343  CA  GLN A  83       1.546   0.986  -6.525  1.00 -8.03           C
ATOM   1344  HA  GLN A  83       0.878   1.667  -5.998  1.00 -8.03           H
ATOM   1345  C   GLN A  83       0.804  -0.328  -6.703  1.00 -8.03           C
ATOM   1346  O   GLN A  83      -0.419  -0.349  -6.626  1.00 -8.03           O
ATOM   1347  CB  GLN A  83       1.824   1.554  -7.906  1.00 -8.03           C
ATOM   1348 1HB  GLN A  83       2.587   0.963  -8.409  1.00 -8.03           H
ATOM   1349 2HB  GLN A  83       0.902   1.485  -8.483  1.00 -8.03           H
ATOM   1350  CG  GLN A  83       2.245   2.994  -7.878  1.00 -8.03           C
ATOM   1351 1HG  GLN A  83       2.013   3.430  -6.907  1.00 -8.03           H
ATOM   1352 2HG  GLN A  83       3.314   3.067  -8.058  1.00 -8.03           H
ATOM   1353  CD  GLN A  83       1.504   3.745  -8.932  1.00 -8.03           C
ATOM   1354  OE1 GLN A  83       0.385   4.184  -8.717  1.00 -8.03           O
ATOM   1355  NE2 GLN A  83       2.078   3.849 -10.084  1.00 -8.03           N
ATOM   1356 1HE2 GLN A  83       1.597   4.342 -10.829  1.00 -8.03           H
ATOM   1357 2HE2 GLN A  83       3.021   3.495 -10.209  1.00 -8.03           H
ATOM   1358  N   VAL A  84       1.519  -1.419  -6.927  1.00  3.05           N
ATOM   1359  H   VAL A  84       2.530  -1.355  -7.024  1.00  3.05           H
ATOM   1360  CA  VAL A  84       0.878  -2.728  -7.055  1.00  3.05           C
ATOM   1361  HA  VAL A  84       0.077  -2.662  -7.789  1.00  3.05           H
ATOM   1362  C   VAL A  84       0.227  -3.092  -5.718  1.00  3.05           C
ATOM   1363  O   VAL A  84      -0.920  -3.546  -5.699  1.00  3.05           O
ATOM   1364  CB  VAL A  84       1.897  -3.797  -7.544  1.00  3.05           C
ATOM   1365  HB  VAL A  84       2.775  -3.753  -6.904  1.00  3.05           H
ATOM   1366  CG1 VAL A  84       1.321  -5.199  -7.482  1.00  3.05           C
ATOM   1367 1HG1 VAL A  84       2.056  -5.906  -7.870  1.00  3.05           H
ATOM   1368 2HG1 VAL A  84       0.400  -5.261  -8.061  1.00  3.05           H
ATOM   1369 3HG1 VAL A  84       1.120  -5.459  -6.445  1.00  3.05           H
ATOM   1370  CG2 VAL A  84       2.320  -3.516  -9.000  1.00  3.05           C
ATOM   1371 1HG2 VAL A  84       3.087  -4.230  -9.298  1.00  3.05           H
ATOM   1372 2HG2 VAL A  84       2.730  -2.515  -9.094  1.00  3.05           H
ATOM   1373 3HG2 VAL A  84       1.465  -3.612  -9.669  1.00  3.05           H
ATOM   1374  N   TRP A  85       0.886  -2.815  -4.600  1.00  4.53           N
ATOM   1375  H   TRP A  85       1.847  -2.479  -4.640  1.00  4.53           H
ATOM   1376  CA  TRP A  85       0.259  -3.004  -3.291  1.00  4.53           C
ATOM   1377  HA  TRP A  85      -0.047  -4.047  -3.197  1.00  4.53           H
ATOM   1378  C   TRP A  85      -0.988  -2.137  -3.133  1.00  4.53           C
ATOM   1379  O   TRP A  85      -2.013  -2.624  -2.692  1.00  4.53           O
ATOM   1380  CB  TRP A  85       1.248  -2.690  -2.165  1.00  4.53           C
ATOM   1381 1HB  TRP A  85       2.152  -3.273  -2.329  1.00  4.53           H
ATOM   1382 2HB  TRP A  85       1.507  -1.633  -2.198  1.00  4.53           H
ATOM   1383  CG  TRP A  85       0.700  -3.010  -0.800  1.00  4.53           C
ATOM   1384  CD1 TRP A  85       0.790  -4.191  -0.136  1.00  4.53           C
ATOM   1385  HD1 TRP A  85       1.293  -5.068  -0.526  1.00  4.53           H
ATOM   1386  CD2 TRP A  85      -0.076  -2.151   0.057  1.00  4.53           C
ATOM   1387  NE1 TRP A  85       0.153  -4.141   1.073  1.00  4.53           N
ATOM   1388  HE1 TRP A  85       0.095  -4.918   1.716  1.00  4.53           H
ATOM   1389  CE2 TRP A  85      -0.394  -2.896   1.229  1.00  4.53           C
ATOM   1390  CE3 TRP A  85      -0.548  -0.827  -0.051  1.00  4.53           C
ATOM   1391  HE3 TRP A  85      -0.310  -0.236  -0.920  1.00  4.53           H
ATOM   1392  CZ2 TRP A  85      -1.156  -2.353   2.284  1.00  4.53           C
ATOM   1393  HZ2 TRP A  85      -1.373  -2.936   3.164  1.00  4.53           H
ATOM   1394  CZ3 TRP A  85      -1.329  -0.283   0.993  1.00  4.53           C
ATOM   1395  HZ3 TRP A  85      -1.688   0.732   0.913  1.00  4.53           H
ATOM   1396  CH2 TRP A  85      -1.626  -1.057   2.154  1.00  4.53           C
ATOM   1397  HH2 TRP A  85      -2.222  -0.623   2.944  1.00  4.53           H
ATOM   1398  N   PHE A  86      -0.955  -0.871  -3.524  1.00 -2.49           N
ATOM   1399  H   PHE A  86      -0.090  -0.484  -3.894  1.00 -2.49           H
ATOM   1400  CA  PHE A  86      -2.136  -0.007  -3.391  1.00 -2.49           C
ATOM   1401  HA  PHE A  86      -2.466  -0.023  -2.352  1.00 -2.49           H
ATOM   1402  C   PHE A  86      -3.315  -0.482  -4.243  1.00 -2.49           C
ATOM   1403  O   PHE A  86      -4.465  -0.475  -3.789  1.00 -2.49           O
ATOM   1404  CB  PHE A  86      -1.789   1.438  -3.767  1.00 -2.49           C
ATOM   1405 1HB  PHE A  86      -0.901   1.437  -4.398  1.00 -2.49           H
ATOM   1406 2HB  PHE A  86      -2.615   1.854  -4.345  1.00 -2.49           H
ATOM   1407  CG  PHE A  86      -1.557   2.334  -2.577  1.00 -2.49           C
ATOM   1408  CD1 PHE A  86      -0.333   2.313  -1.882  1.00 -2.49           C
ATOM   1409  HD1 PHE A  86       0.460   1.656  -2.205  1.00 -2.49           H
ATOM   1410  CD2 PHE A  86      -2.575   3.203  -2.140  1.00 -2.49           C
ATOM   1411  HD2 PHE A  86      -3.519   3.239  -2.666  1.00 -2.49           H
ATOM   1412  CE1 PHE A  86      -0.129   3.133  -0.742  1.00 -2.49           C
ATOM   1413  HE1 PHE A  86       0.807   3.094  -0.207  1.00 -2.49           H
ATOM   1414  CE2 PHE A  86      -2.381   4.040  -1.012  1.00 -2.49           C
ATOM   1415  HE2 PHE A  86      -3.167   4.710  -0.693  1.00 -2.49           H
ATOM   1416  CZ  PHE A  86      -1.159   3.994  -0.305  1.00 -2.49           C
ATOM   1417  HZ  PHE A  86      -1.014   4.615   0.566  1.00 -2.49           H
ATOM   1418  N   LYS A  87      -3.032  -0.934  -5.459  1.00 -6.97           N
ATOM   1419  H   LYS A  87      -2.065  -0.908  -5.782  1.00 -6.97           H
ATOM   1420  CA  LYS A  87      -4.065  -1.468  -6.353  1.00 -6.97           C
ATOM   1421  HA  LYS A  87      -4.864  -0.735  -6.464  1.00 -6.97           H
ATOM   1422  C   LYS A  87      -4.674  -2.723  -5.739  1.00 -6.97           C
ATOM   1423  O   LYS A  87      -5.893  -2.825  -5.612  1.00 -6.97           O
ATOM   1424  CB  LYS A  87      -3.459  -1.776  -7.729  1.00 -6.97           C
ATOM   1425 1HB  LYS A  87      -2.558  -2.370  -7.576  1.00 -6.97           H
ATOM   1426 2HB  LYS A  87      -4.166  -2.371  -8.310  1.00 -6.97           H
ATOM   1427  CG  LYS A  87      -3.093  -0.527  -8.538  1.00 -6.97           C
ATOM   1428 1HG  LYS A  87      -4.002  -0.086  -8.945  1.00 -6.97           H
ATOM   1429 2HG  LYS A  87      -2.620   0.199  -7.879  1.00 -6.97           H
ATOM   1430  CD  LYS A  87      -2.117  -0.845  -9.670  1.00 -6.97           C
ATOM   1431 1HD  LYS A  87      -1.232  -1.320  -9.244  1.00 -6.97           H
ATOM   1432 2HD  LYS A  87      -2.586  -1.534 -10.374  1.00 -6.97           H
ATOM   1433  CE  LYS A  87      -1.687   0.429 -10.404  1.00 -6.97           C
ATOM   1434 1HE  LYS A  87      -2.562   0.871 -10.886  1.00 -6.97           H
ATOM   1435 2HE  LYS A  87      -1.307   1.144  -9.670  1.00 -6.97           H
ATOM   1436  NZ  LYS A  87      -0.612   0.161 -11.432  1.00 -6.97           N
ATOM   1437 1HZ  LYS A  87      -0.411   1.005 -11.955  1.00 -6.97           H
ATOM   1438 2HZ  LYS A  87      -0.904  -0.571 -12.067  1.00 -6.97           H
ATOM   1439 3HZ  LYS A  87       0.233  -0.150 -10.974  1.00 -6.97           H
ATOM   1440  N   ASN A  88      -3.839  -3.645  -5.282  1.00-30.11           N
ATOM   1441  H   ASN A  88      -2.836  -3.517  -5.390  1.00-30.11           H
ATOM   1442  CA  ASN A  88      -4.342  -4.855  -4.633  1.00-30.11           C
ATOM   1443  HA  ASN A  88      -5.066  -5.339  -5.291  1.00-30.11           H
ATOM   1444  C   ASN A  88      -5.040  -4.553  -3.326  1.00-30.11           C
ATOM   1445  O   ASN A  88      -6.002  -5.213  -2.986  1.00-30.11           O
ATOM   1446  CB  ASN A  88      -3.221  -5.842  -4.336  1.00-30.11           C
ATOM   1447 1HB  ASN A  88      -2.348  -5.303  -3.973  1.00-30.11           H
ATOM   1448 2HB  ASN A  88      -3.550  -6.532  -3.560  1.00-30.11           H
ATOM   1449  CG  ASN A  88      -2.855  -6.653  -5.530  1.00-30.11           C
ATOM   1450  OD1 ASN A  88      -3.666  -7.394  -6.078  1.00-30.11           O
ATOM   1451  ND2 ASN A  88      -1.652  -6.492  -5.976  1.00-30.11           N
ATOM   1452 1HD2 ASN A  88      -1.359  -7.061  -6.758  1.00-30.11           H
ATOM   1453 2HD2 ASN A  88      -1.047  -5.804  -5.558  1.00-30.11           H
ATOM   1454  N   ARG A  89      -4.600  -3.563  -2.570  1.00-22.38           N
ATOM   1455  H   ARG A  89      -3.745  -3.066  -2.826  1.00-22.38           H
ATOM   1456  CA  ARG A  89      -5.280  -3.224  -1.326  1.00-22.38           C
ATOM   1457  HA  ARG A  89      -5.390  -4.136  -0.758  1.00-22.38           H
ATOM   1458  C   ARG A  89      -6.689  -2.723  -1.586  1.00-22.38           C
ATOM   1459  O   ARG A  89      -7.612  -3.161  -0.898  1.00-22.38           O
ATOM   1460  CB  ARG A  89      -4.439  -2.250  -0.499  1.00-22.38           C
ATOM   1461 1HB  ARG A  89      -3.422  -2.640  -0.444  1.00-22.38           H
ATOM   1462 2HB  ARG A  89      -4.405  -1.287  -1.007  1.00-22.38           H
ATOM   1463  CG  ARG A  89      -4.935  -2.043   0.919  1.00-22.38           C
ATOM   1464 1HG  ARG A  89      -4.370  -1.224   1.362  1.00-22.38           H
ATOM   1465 2HG  ARG A  89      -5.985  -1.767   0.896  1.00-22.38           H
ATOM   1466  CD  ARG A  89      -4.788  -3.260   1.803  1.00-22.38           C
ATOM   1467 1HD  ARG A  89      -5.407  -4.075   1.431  1.00-22.38           H
ATOM   1468 2HD  ARG A  89      -3.742  -3.572   1.798  1.00-22.38           H
ATOM   1469  NE  ARG A  89      -5.175  -2.914   3.174  1.00-22.38           N
ATOM   1470  HE  ARG A  89      -4.440  -2.535   3.775  1.00-22.38           H
ATOM   1471  CZ  ARG A  89      -6.377  -2.999   3.721  1.00-22.38           C
ATOM   1472  NH1 ARG A  89      -6.559  -2.434   4.872  1.00-22.38           N
ATOM   1473 1HH1 ARG A  89      -5.787  -1.939   5.298  1.00-22.38           H
ATOM   1474 2HH1 ARG A  89      -7.465  -2.464   5.311  1.00-22.38           H
ATOM   1475  NH2 ARG A  89      -7.401  -3.596   3.182  1.00-22.38           N
ATOM   1476 1HH2 ARG A  89      -7.275  -4.141   2.351  1.00-22.38           H
ATOM   1477 2HH2 ARG A  89      -8.307  -3.508   3.617  1.00-22.38           H
ATOM   1478  N   ARG A  90      -6.902  -1.917  -2.620  1.00 -8.31           N
ATOM   1479  H   ARG A  90      -6.116  -1.569  -3.166  1.00 -8.31           H
ATOM   1480  CA  ARG A  90      -8.279  -1.566  -2.988  1.00 -8.31           C
ATOM   1481  HA  ARG A  90      -8.802  -1.210  -2.101  1.00 -8.31           H
ATOM   1482  C   ARG A  90      -9.025  -2.792  -3.476  1.00 -8.31           C
ATOM   1483  O   ARG A  90     -10.166  -2.991  -3.087  1.00 -8.31           O
ATOM   1484  CB  ARG A  90      -8.377  -0.503  -4.083  1.00 -8.31           C
ATOM   1485 1HB  ARG A  90      -7.796  -0.820  -4.950  1.00 -8.31           H
ATOM   1486 2HB  ARG A  90      -9.426  -0.452  -4.378  1.00 -8.31           H
ATOM   1487  CG  ARG A  90      -7.949   0.894  -3.669  1.00 -8.31           C
ATOM   1488 1HG  ARG A  90      -8.228   1.065  -2.631  1.00 -8.31           H
ATOM   1489 2HG  ARG A  90      -6.869   0.994  -3.779  1.00 -8.31           H
ATOM   1490  CD  ARG A  90      -8.655   1.924  -4.526  1.00 -8.31           C
ATOM   1491 1HD  ARG A  90      -9.726   1.862  -4.328  1.00 -8.31           H
ATOM   1492 2HD  ARG A  90      -8.314   2.925  -4.264  1.00 -8.31           H
ATOM   1493  NE  ARG A  90      -8.434   1.670  -5.951  1.00 -8.31           N
ATOM   1494  HE  ARG A  90      -9.092   1.050  -6.421  1.00 -8.31           H
ATOM   1495  CZ  ARG A  90      -7.478   2.169  -6.714  1.00 -8.31           C
ATOM   1496  NH1 ARG A  90      -7.415   1.715  -7.926  1.00 -8.31           N
ATOM   1497 1HH1 ARG A  90      -8.085   1.009  -8.212  1.00 -8.31           H
ATOM   1498 2HH1 ARG A  90      -6.737   2.079  -8.579  1.00 -8.31           H
ATOM   1499  NH2 ARG A  90      -6.644   3.107  -6.347  1.00 -8.31           N
ATOM   1500 1HH2 ARG A  90      -6.640   3.440  -5.392  1.00 -8.31           H
ATOM   1501 2HH2 ARG A  90      -6.033   3.521  -7.039  1.00 -8.31           H
ATOM   1502  N   ALA A  91      -8.402  -3.633  -4.286  1.00-14.38           N
ATOM   1503  H   ALA A  91      -7.457  -3.437  -4.601  1.00-14.38           H
ATOM   1504  CA  ALA A  91      -9.079  -4.828  -4.777  1.00-14.38           C
ATOM   1505  HA  ALA A  91      -9.995  -4.513  -5.279  1.00-14.38           H
ATOM   1506  C   ALA A  91      -9.483  -5.776  -3.638  1.00-14.38           C
ATOM   1507  O   ALA A  91     -10.595  -6.277  -3.629  1.00-14.38           O
ATOM   1508  CB  ALA A  91      -8.202  -5.536  -5.791  1.00-14.38           C
ATOM   1509 1HB  ALA A  91      -7.903  -4.844  -6.581  1.00-14.38           H
ATOM   1510 2HB  ALA A  91      -8.761  -6.358  -6.240  1.00-14.38           H
ATOM   1511 3HB  ALA A  91      -7.312  -5.939  -5.308  1.00-14.38           H
ATOM   1512  N   LYS A  92      -8.630  -5.968  -2.640  1.00 11.92           N
ATOM   1513  H   LYS A  92      -7.699  -5.559  -2.708  1.00 11.92           H
ATOM   1514  CA  LYS A  92      -8.967  -6.769  -1.461  1.00 11.92           C
ATOM   1515  HA  LYS A  92      -9.269  -7.767  -1.783  1.00 11.92           H
ATOM   1516  C   LYS A  92     -10.131  -6.162  -0.697  1.00 11.92           C
ATOM   1517  O   LYS A  92     -11.039  -6.884  -0.299  1.00 11.92           O
ATOM   1518  CB  LYS A  92      -7.767  -6.885  -0.513  1.00 11.92           C
ATOM   1519 1HB  LYS A  92      -7.342  -5.893  -0.360  1.00 11.92           H
ATOM   1520 2HB  LYS A  92      -8.136  -7.245   0.447  1.00 11.92           H
ATOM   1521  CG  LYS A  92      -6.673  -7.851  -0.972  1.00 11.92           C
ATOM   1522 1HG  LYS A  92      -7.113  -8.844  -1.057  1.00 11.92           H
ATOM   1523 2HG  LYS A  92      -6.290  -7.555  -1.947  1.00 11.92           H
ATOM   1524  CD  LYS A  92      -5.518  -7.914   0.033  1.00 11.92           C
ATOM   1525 1HD  LYS A  92      -5.933  -7.899   1.037  1.00 11.92           H
ATOM   1526 2HD  LYS A  92      -4.993  -8.858  -0.095  1.00 11.92           H
ATOM   1527  CE  LYS A  92      -4.525  -6.752  -0.136  1.00 11.92           C
ATOM   1528 1HE  LYS A  92      -4.122  -6.791  -1.152  1.00 11.92           H
ATOM   1529 2HE  LYS A  92      -5.078  -5.825  -0.032  1.00 11.92           H
ATOM   1530  NZ  LYS A  92      -3.370  -6.720   0.838  1.00 11.92           N
ATOM   1531 1HZ  LYS A  92      -2.626  -6.140   0.469  1.00 11.92           H
ATOM   1532 2HZ  LYS A  92      -3.011  -7.657   0.977  1.00 11.92           H
ATOM   1533 3HZ  LYS A  92      -3.665  -6.352   1.736  1.00 11.92           H
ATOM   1534  N   CYS A  93     -10.140  -4.847  -0.527  1.00 -5.67           N
ATOM   1535  H   CYS A  93      -9.369  -4.289  -0.874  1.00 -5.67           H
ATOM   1536  CA  CYS A  93     -11.258  -4.188   0.147  1.00 -5.67           C
ATOM   1537  HA  CYS A  93     -11.390  -4.618   1.141  1.00 -5.67           H
ATOM   1538  C   CYS A  93     -12.536  -4.403  -0.646  1.00 -5.67           C
ATOM   1539  O   CYS A  93     -13.582  -4.695  -0.083  1.00 -5.67           O
ATOM   1540  CB  CYS A  93     -11.031  -2.679   0.277  1.00 -5.67           C
ATOM   1541 1HB  CYS A  93     -10.886  -2.247  -0.715  1.00 -5.67           H
ATOM   1542 2HB  CYS A  93     -11.931  -2.234   0.706  1.00 -5.67           H
ATOM   1543  SG  CYS A  93      -9.635  -2.237   1.313  1.00 -5.67           S
ATOM   1544  HG  CYS A  93      -8.681  -2.652   0.466  1.00 -5.67           H
ATOM   1545  N   ARG A  94     -12.454  -4.295  -1.961  1.00 12.22           N
ATOM   1546  H   ARG A  94     -11.564  -4.045  -2.391  1.00 12.22           H
ATOM   1547  CA  ARG A  94     -13.621  -4.477  -2.816  1.00 12.22           C
ATOM   1548  HA  ARG A  94     -14.446  -3.907  -2.391  1.00 12.22           H
ATOM   1549  C   ARG A  94     -14.100  -5.917  -2.920  1.00 12.22           C
ATOM   1550  O   ARG A  94     -15.299  -6.146  -2.934  1.00 12.22           O
ATOM   1551  CB  ARG A  94     -13.323  -3.901  -4.191  1.00 12.22           C
ATOM   1552 1HB  ARG A  94     -12.361  -4.272  -4.544  1.00 12.22           H
ATOM   1553 2HB  ARG A  94     -14.099  -4.231  -4.877  1.00 12.22           H
ATOM   1554  CG  ARG A  94     -13.310  -2.385  -4.161  1.00 12.22           C
ATOM   1555 1HG  ARG A  94     -14.291  -2.040  -3.835  1.00 12.22           H
ATOM   1556 2HG  ARG A  94     -12.562  -2.022  -3.457  1.00 12.22           H
ATOM   1557  CD  ARG A  94     -13.023  -1.820  -5.525  1.00 12.22           C
ATOM   1558 1HD  ARG A  94     -11.951  -1.880  -5.719  1.00 12.22           H
ATOM   1559 2HD  ARG A  94     -13.539  -2.422  -6.269  1.00 12.22           H
ATOM   1560  NE  ARG A  94     -13.465  -0.424  -5.636  1.00 12.22           N
ATOM   1561  HE  ARG A  94     -12.735   0.282  -5.640  1.00 12.22           H
ATOM   1562  CZ  ARG A  94     -14.706   0.014  -5.807  1.00 12.22           C
ATOM   1563  NH1 ARG A  94     -14.921   1.297  -5.829  1.00 12.22           N
ATOM   1564 1HH1 ARG A  94     -14.158   1.943  -5.709  1.00 12.22           H
ATOM   1565 2HH1 ARG A  94     -15.862   1.637  -5.976  1.00 12.22           H
ATOM   1566  NH2 ARG A  94     -15.745  -0.758  -5.990  1.00 12.22           N
ATOM   1567 1HH2 ARG A  94     -15.626  -1.762  -6.044  1.00 12.22           H
ATOM   1568 2HH2 ARG A  94     -16.658  -0.338  -6.099  1.00 12.22           H
ATOM   1569  N   GLN A  95     -13.211  -6.895  -2.875  1.00  0.47           N
ATOM   1570  H   GLN A  95     -12.216  -6.676  -2.925  1.00  0.47           H
ATOM   1571  CA  GLN A  95     -13.631  -8.291  -2.754  1.00  0.47           C
ATOM   1572  HA  GLN A  95     -14.336  -8.530  -3.552  1.00  0.47           H
ATOM   1573  C   GLN A  95     -14.337  -8.499  -1.420  1.00  0.47           C
ATOM   1574  O   GLN A  95     -15.338  -9.198  -1.360  1.00  0.47           O
ATOM   1575  CB  GLN A  95     -12.443  -9.248  -2.840  1.00  0.47           C
ATOM   1576 1HB  GLN A  95     -11.673  -8.903  -2.150  1.00  0.47           H
ATOM   1577 2HB  GLN A  95     -12.779 -10.234  -2.519  1.00  0.47           H
ATOM   1578  CG  GLN A  95     -11.847  -9.389  -4.241  1.00  0.47           C
ATOM   1579 1HG  GLN A  95     -12.610  -9.782  -4.912  1.00  0.47           H
ATOM   1580 2HG  GLN A  95     -11.538  -8.414  -4.609  1.00  0.47           H
ATOM   1581  CD  GLN A  95     -10.649 -10.316  -4.263  1.00  0.47           C
ATOM   1582  OE1 GLN A  95     -10.136 -10.711  -3.213  1.00  0.47           O
ATOM   1583  NE2 GLN A  95     -10.208 -10.688  -5.432  1.00  0.47           N
ATOM   1584 1HE2 GLN A  95      -9.373 -11.245  -5.486  1.00  0.47           H
ATOM   1585 2HE2 GLN A  95     -10.703 -10.415  -6.271  1.00  0.47           H
ATOM   1586  N   GLN A  96     -13.874  -7.866  -0.351  1.00-12.47           N
ATOM   1587  H   GLN A  96     -13.015  -7.326  -0.408  1.00-12.47           H
ATOM   1588  CA  GLN A  96     -14.589  -7.944   0.926  1.00-12.47           C
ATOM   1589  HA  GLN A  96     -14.800  -8.992   1.139  1.00-12.47           H
ATOM   1590  C   GLN A  96     -15.941  -7.215   0.850  1.00-12.47           C
ATOM   1591  O   GLN A  96     -16.929  -7.705   1.390  1.00-12.47           O
ATOM   1592  CB  GLN A  96     -13.723  -7.396   2.068  1.00-12.47           C
ATOM   1593 1HB  GLN A  96     -13.373  -6.405   1.794  1.00-12.47           H
ATOM   1594 2HB  GLN A  96     -14.339  -7.314   2.963  1.00-12.47           H
ATOM   1595  CG  GLN A  96     -12.512  -8.275   2.400  1.00-12.47           C
ATOM   1596 1HG  GLN A  96     -12.871  -9.247   2.737  1.00-12.47           H
ATOM   1597 2HG  GLN A  96     -11.918  -8.431   1.502  1.00-12.47           H
ATOM   1598  CD  GLN A  96     -11.602  -7.693   3.471  1.00-12.47           C
ATOM   1599  OE1 GLN A  96     -11.793  -6.585   3.966  1.00-12.47           O
ATOM   1600  NE2 GLN A  96     -10.586  -8.433   3.830  1.00-12.47           N
ATOM   1601 1HE2 GLN A  96      -9.980  -8.107   4.564  1.00-12.47           H
ATOM   1602 2HE2 GLN A  96     -10.431  -9.335   3.412  1.00-12.47           H
ATOM   1603  N   GLN A  97     -16.041  -6.103   0.133  1.00 -8.40           N
ATOM   1604  H   GLN A  97     -15.200  -5.697  -0.273  1.00 -8.40           H
ATOM   1605  CA  GLN A  97     -17.330  -5.426  -0.077  1.00 -8.40           C
ATOM   1606  HA  GLN A  97     -17.791  -5.224   0.890  1.00 -8.40           H
ATOM   1607  C   GLN A  97     -18.292  -6.300  -0.884  1.00 -8.40           C
ATOM   1608  O   GLN A  97     -19.482  -6.377  -0.578  1.00 -8.40           O
ATOM   1609  CB  GLN A  97     -17.138  -4.102  -0.826  1.00 -8.40           C
ATOM   1610 1HB  GLN A  97     -16.545  -4.292  -1.716  1.00 -8.40           H
ATOM   1611 2HB  GLN A  97     -18.115  -3.745  -1.146  1.00 -8.40           H
ATOM   1612  CG  GLN A  97     -16.474  -2.993  -0.023  1.00 -8.40           C
ATOM   1613 1HG  GLN A  97     -17.177  -2.629   0.724  1.00 -8.40           H
ATOM   1614 2HG  GLN A  97     -15.605  -3.390   0.491  1.00 -8.40           H
ATOM   1615  CD  GLN A  97     -16.019  -1.837  -0.893  1.00 -8.40           C
ATOM   1616  OE1 GLN A  97     -14.847  -1.476  -0.902  1.00 -8.40           O
ATOM   1617  NE2 GLN A  97     -16.921  -1.265  -1.649  1.00 -8.40           N
ATOM   1618 1HE2 GLN A  97     -16.646  -0.483  -2.217  1.00 -8.40           H
ATOM   1619 2HE2 GLN A  97     -17.872  -1.597  -1.654  1.00 -8.40           H
ATOM   1620  N   GLN A  98     -17.780  -6.999  -1.886  1.00 12.77           N
ATOM   1621  H   GLN A  98     -16.802  -6.867  -2.145  1.00 12.77           H
ATOM   1622  CA  GLN A  98     -18.586  -7.936  -2.662  1.00 12.77           C
ATOM   1623  HA  GLN A  98     -19.523  -7.456  -2.936  1.00 12.77           H
ATOM   1624  C   GLN A  98     -18.928  -9.199  -1.879  1.00 12.77           C
ATOM   1625  O   GLN A  98     -19.971  -9.806  -2.092  1.00 12.77           O
ATOM   1626  CB  GLN A  98     -17.868  -8.348  -3.941  1.00 12.77           C
ATOM   1627 1HB  GLN A  98     -16.851  -8.669  -3.714  1.00 12.77           H
ATOM   1628 2HB  GLN A  98     -18.407  -9.206  -4.326  1.00 12.77           H
ATOM   1629  CG  GLN A  98     -17.848  -7.305  -5.041  1.00 12.77           C
ATOM   1630 1HG  GLN A  98     -18.795  -6.767  -5.040  1.00 12.77           H
ATOM   1631 2HG  GLN A  98     -17.041  -6.595  -4.867  1.00 12.77           H
ATOM   1632  CD  GLN A  98     -17.682  -7.961  -6.394  1.00 12.77           C
ATOM   1633  OE1 GLN A  98     -18.483  -8.813  -6.788  1.00 12.77           O
ATOM   1634  NE2 GLN A  98     -16.655  -7.602  -7.104  1.00 12.77           N
ATOM   1635 1HE2 GLN A  98     -16.472  -8.081  -7.970  1.00 12.77           H
ATOM   1636 2HE2 GLN A  98     -16.058  -6.851  -6.797  1.00 12.77           H
ATOM   1637  N   SER A  99     -18.091  -9.569  -0.923  1.00-10.85           N
ATOM   1638  H   SER A  99     -17.198  -9.097  -0.831  1.00-10.85           H
ATOM   1639  CA  SER A  99     -18.420 -10.660  -0.010  1.00-10.85           C
ATOM   1640  HA  SER A  99     -18.753 -11.522  -0.590  1.00-10.85           H
ATOM   1641  C   SER A  99     -19.555 -10.213   0.904  1.00-10.85           C
ATOM   1642  O   SER A  99     -20.405 -11.011   1.282  1.00-10.85           O
ATOM   1643  CB  SER A  99     -17.206 -11.057   0.828  1.00-10.85           C
ATOM   1644 1HB  SER A  99     -16.894 -10.213   1.442  1.00-10.85           H
ATOM   1645 2HB  SER A  99     -17.479 -11.886   1.483  1.00-10.85           H
ATOM   1646  OG  SER A  99     -16.131 -11.452  -0.010  1.00-10.85           O
ATOM   1647  HG  SER A  99     -15.862 -10.695  -0.557  1.00-10.85           H
ATOM   1648  N   GLY A 100     -19.597  -8.921   1.207  1.00 -3.07           N
ATOM   1649  H   GLY A 100     -18.853  -8.311   0.884  1.00 -3.07           H
ATOM   1650  CA  GLY A 100     -20.673  -8.349   2.001  1.00 -3.07           C
ATOM   1651 1HA  GLY A 100     -20.818  -8.958   2.893  1.00 -3.07           H
ATOM   1652 2HA  GLY A 100     -20.394  -7.340   2.307  1.00 -3.07           H
ATOM   1653  C   GLY A 100     -21.986  -8.282   1.244  1.00 -3.07           C
ATOM   1654  O   GLY A 100     -23.037  -8.584   1.799  1.00 -3.07           O
ATOM   1655  N   SER A 101     -21.968  -7.963  -0.042  1.00  0.88           N
ATOM   1656  H   SER A 101     -21.103  -7.677  -0.493  1.00  0.88           H
ATOM   1657  CA  SER A 101     -23.198  -8.036  -0.833  1.00  0.88           C
ATOM   1658  HA  SER A 101     -24.014  -7.590  -0.266  1.00  0.88           H
ATOM   1659  C   SER A 101     -23.543  -9.509  -1.075  1.00  0.88           C
ATOM   1660  O   SER A 101     -24.702  -9.877  -1.255  1.00  0.88           O
ATOM   1661  CB  SER A 101     -23.043  -7.256  -2.140  1.00  0.88           C
ATOM   1662 1HB  SER A 101     -23.963  -7.335  -2.720  1.00  0.88           H
ATOM   1663 2HB  SER A 101     -22.859  -6.207  -1.907  1.00  0.88           H
ATOM   1664  OG  SER A 101     -21.956  -7.748  -2.894  1.00  0.88           O
ATOM   1665  HG  SER A 101     -21.877  -7.229  -3.709  1.00  0.88           H
ATOM   1666  N   GLY A 102     -22.550 -10.379  -0.972  1.00 -0.57           N
ATOM   1667  H   GLY A 102     -21.595 -10.036  -0.916  1.00 -0.57           H
ATOM   1668  CA  GLY A 102     -22.768 -11.815  -0.974  1.00 -0.57           C
ATOM   1669 1HA  GLY A 102     -23.395 -12.072  -1.826  1.00 -0.57           H
ATOM   1670 2HA  GLY A 102     -21.804 -12.307  -1.104  1.00 -0.57           H
ATOM   1671  C   GLY A 102     -23.419 -12.384   0.276  1.00 -0.57           C
ATOM   1672  O   GLY A 102     -23.950 -13.496   0.214  1.00 -0.57           O
ATOM   1673  N   THR A 103     -23.439 -11.680   1.405  1.00-11.24           N
ATOM   1674  H   THR A 103     -23.010 -10.761   1.452  1.00-11.24           H
ATOM   1675  CA  THR A 103     -24.079 -12.220   2.616  1.00-11.24           C
ATOM   1676  HA  THR A 103     -23.883 -13.289   2.663  1.00-11.24           H
ATOM   1677  C   THR A 103     -25.594 -12.026   2.612  1.00-11.24           C
ATOM   1678  O   THR A 103     -26.266 -12.398   3.574  1.00-11.24           O
ATOM   1679  CB  THR A 103     -23.570 -11.596   3.942  1.00-11.24           C
ATOM   1680  HB  THR A 103     -24.079 -12.074   4.780  1.00-11.24           H
ATOM   1681  OG1 THR A 103     -23.864 -10.200   3.956  1.00-11.24           O
ATOM   1682  HG1 THR A 103     -23.301  -9.777   4.621  1.00-11.24           H
ATOM   1683  CG2 THR A 103     -22.078 -11.763   4.127  1.00-11.24           C
ATOM   1684 1HG2 THR A 103     -21.818 -11.528   5.158  1.00-11.24           H
ATOM   1685 2HG2 THR A 103     -21.543 -11.088   3.465  1.00-11.24           H
ATOM   1686 3HG2 THR A 103     -21.784 -12.792   3.921  1.00-11.24           H
ATOM   1687  N   LYS A 104     -26.150 -11.462   1.543  1.00  5.32           N
ATOM   1688  H   LYS A 104     -25.562 -11.160   0.779  1.00  5.32           H
ATOM   1689  CA  LYS A 104     -27.607 -11.318   1.427  1.00  5.32           C
ATOM   1690  HA  LYS A 104     -27.976 -10.701   2.246  1.00  5.32           H
ATOM   1691  C   LYS A 104     -28.214 -12.707   1.558  1.00  5.32           C
ATOM   1692  O   LYS A 104     -27.722 -13.680   0.976  1.00  5.32           O
ATOM   1693  CB  LYS A 104     -28.008 -10.689   0.089  1.00  5.32           C
ATOM   1694 1HB  LYS A 104     -27.509 -11.242  -0.708  1.00  5.32           H
ATOM   1695 2HB  LYS A 104     -29.086 -10.787  -0.044  1.00  5.32           H
ATOM   1696  CG  LYS A 104     -27.643  -9.215  -0.025  1.00  5.32           C
ATOM   1697 1HG  LYS A 104     -28.261  -8.627   0.653  1.00  5.32           H
ATOM   1698 2HG  LYS A 104     -26.600  -9.088   0.260  1.00  5.32           H
ATOM   1699  CD  LYS A 104     -27.814  -8.712  -1.455  1.00  5.32           C
ATOM   1700 1HD  LYS A 104     -27.259  -9.370  -2.124  1.00  5.32           H
ATOM   1701 2HD  LYS A 104     -28.869  -8.724  -1.734  1.00  5.32           H
ATOM   1702  CE  LYS A 104     -27.252  -7.304  -1.583  1.00  5.32           C
ATOM   1703 1HE  LYS A 104     -27.875  -6.617  -1.004  1.00  5.32           H
ATOM   1704 2HE  LYS A 104     -26.246  -7.291  -1.160  1.00  5.32           H
ATOM   1705  NZ  LYS A 104     -27.172  -6.834  -3.001  1.00  5.32           N
ATOM   1706 1HZ  LYS A 104     -26.846  -5.874  -3.028  1.00  5.32           H
ATOM   1707 2HZ  LYS A 104     -28.087  -6.872  -3.429  1.00  5.32           H
ATOM   1708 3HZ  LYS A 104     -26.535  -7.414  -3.534  1.00  5.32           H
ATOM   1709  N   SER A 105     -29.237 -12.802   2.390  1.00 26.60           N
ATOM   1710  H   SER A 105     -29.612 -11.959   2.814  1.00 26.60           H
ATOM   1711  CA  SER A 105     -29.808 -14.086   2.765  1.00 26.60           C
ATOM   1712  HA  SER A 105     -29.019 -14.708   3.186  1.00 26.60           H
ATOM   1713  C   SER A 105     -30.370 -14.793   1.538  1.00 26.60           C
ATOM   1714  O   SER A 105     -30.895 -14.172   0.609  1.00 26.60           O
ATOM   1715  CB  SER A 105     -30.867 -13.871   3.835  1.00 26.60           C
ATOM   1716 1HB  SER A 105     -30.408 -13.398   4.704  1.00 26.60           H
ATOM   1717 2HB  SER A 105     -31.629 -13.207   3.441  1.00 26.60           H
ATOM   1718  OG  SER A 105     -31.467 -15.090   4.226  1.00 26.60           O
ATOM   1719  HG  SER A 105     -31.039 -15.373   5.054  1.00 26.60           H
ATOM   1720  N   ARG A 106     -30.165 -16.100   1.503  1.00 24.82           N
ATOM   1721  H   ARG A 106     -29.841 -16.568   2.346  1.00 24.82           H
ATOM   1722  CA  ARG A 106     -30.262 -16.896   0.278  1.00 24.82           C
ATOM   1723  HA  ARG A 106     -30.964 -16.449  -0.426  1.00 24.82           H
ATOM   1724  C   ARG A 106     -30.697 -18.289   0.709  1.00 24.82           C
ATOM   1725  O   ARG A 106     -30.270 -18.718   1.783  1.00 24.82           O
ATOM   1726  CB  ARG A 106     -28.848 -16.957  -0.313  1.00 24.82           C
ATOM   1727 1HB  ARG A 106     -28.439 -15.948  -0.294  1.00 24.82           H
ATOM   1728 2HB  ARG A 106     -28.240 -17.579   0.345  1.00 24.82           H
ATOM   1729  CG  ARG A 106     -28.709 -17.481  -1.732  1.00 24.82           C
ATOM   1730 1HG  ARG A 106     -29.282 -18.400  -1.849  1.00 24.82           H
ATOM   1731 2HG  ARG A 106     -29.086 -16.731  -2.423  1.00 24.82           H
ATOM   1732  CD  ARG A 106     -27.247 -17.773  -2.052  1.00 24.82           C
ATOM   1733 1HD  ARG A 106     -26.936 -18.623  -1.442  1.00 24.82           H
ATOM   1734 2HD  ARG A 106     -27.158 -18.053  -3.101  1.00 24.82           H
ATOM   1735  NE  ARG A 106     -26.351 -16.646  -1.753  1.00 24.82           N
ATOM   1736  HE  ARG A 106     -26.018 -16.585  -0.799  1.00 24.82           H
ATOM   1737  CZ  ARG A 106     -25.918 -15.719  -2.597  1.00 24.82           C
ATOM   1738  NH1 ARG A 106     -25.179 -14.752  -2.144  1.00 24.82           N
ATOM   1739 1HH1 ARG A 106     -24.978 -14.652  -1.158  1.00 24.82           H
ATOM   1740 2HH1 ARG A 106     -24.811 -14.077  -2.803  1.00 24.82           H
ATOM   1741  NH2 ARG A 106     -26.127 -15.737  -3.884  1.00 24.82           N
ATOM   1742 1HH2 ARG A 106     -26.679 -16.462  -4.303  1.00 24.82           H
ATOM   1743 2HH2 ARG A 106     -25.693 -15.027  -4.457  1.00 24.82           H
ATOM   1744  N   PRO A 107     -31.549 -18.989  -0.061  1.00 -2.71           N
ATOM   1745  CA  PRO A 107     -31.792 -20.374   0.371  1.00 -2.71           C
ATOM   1746  HA  PRO A 107     -32.226 -20.389   1.369  1.00 -2.71           H
ATOM   1747  C   PRO A 107     -30.515 -21.217   0.351  1.00 -2.71           C
ATOM   1748  O   PRO A 107     -29.595 -20.949  -0.432  1.00 -2.71           O
ATOM   1749  CB  PRO A 107     -32.814 -20.883  -0.652  1.00 -2.71           C
ATOM   1750 1HB  PRO A 107     -32.308 -21.421  -1.453  1.00 -2.71           H
ATOM   1751 2HB  PRO A 107     -33.553 -21.524  -0.172  1.00 -2.71           H
ATOM   1752  CG  PRO A 107     -33.451 -19.644  -1.191  1.00 -2.71           C
ATOM   1753 1HG  PRO A 107     -33.899 -19.825  -2.168  1.00 -2.71           H
ATOM   1754 2HG  PRO A 107     -34.194 -19.268  -0.486  1.00 -2.71           H
ATOM   1755  CD  PRO A 107     -32.302 -18.684  -1.292  1.00 -2.71           C
ATOM   1756 1HD  PRO A 107     -31.694 -18.895  -2.174  1.00 -2.71           H
ATOM   1757 2HD  PRO A 107     -32.661 -17.654  -1.299  1.00 -2.71           H
ATOM   1758  N   ALA A 108     -30.449 -22.221   1.213  1.00 -5.17           N
ATOM   1759  H   ALA A 108     -31.256 -22.430   1.797  1.00 -5.17           H
ATOM   1760  CA  ALA A 108     -29.265 -23.065   1.338  1.00 -5.17           C
ATOM   1761  HA  ALA A 108     -28.393 -22.429   1.498  1.00 -5.17           H
ATOM   1762  C   ALA A 108     -29.061 -23.870   0.051  1.00 -5.17           C
ATOM   1763  O   ALA A 108     -30.027 -24.238  -0.617  1.00 -5.17           O
ATOM   1764  CB  ALA A 108     -29.428 -24.002   2.545  1.00 -5.17           C
ATOM   1765 1HB  ALA A 108     -29.557 -23.410   3.453  1.00 -5.17           H
ATOM   1766 2HB  ALA A 108     -28.544 -24.628   2.657  1.00 -5.17           H
ATOM   1767 3HB  ALA A 108     -30.306 -24.637   2.410  1.00 -5.17           H
ATOM   1768  N   LYS A 109     -27.809 -24.166  -0.279  1.00  1.00           N
ATOM   1769  H   LYS A 109     -27.054 -23.864   0.330  1.00  1.00           H
ATOM   1770  CA  LYS A 109     -27.468 -24.886  -1.514  1.00  1.00           C
ATOM   1771  HA  LYS A 109     -28.359 -24.973  -2.137  1.00  1.00           H
ATOM   1772  C   LYS A 109     -26.960 -26.300  -1.272  1.00  1.00           C
ATOM   1773  O   LYS A 109     -26.697 -27.036  -2.219  1.00  1.00           O
ATOM   1774  CB  LYS A 109     -26.415 -24.100  -2.304  1.00  1.00           C
ATOM   1775 1HB  LYS A 109     -25.541 -23.944  -1.673  1.00  1.00           H
ATOM   1776 2HB  LYS A 109     -26.114 -24.695  -3.167  1.00  1.00           H
ATOM   1777  CG  LYS A 109     -26.906 -22.751  -2.813  1.00  1.00           C
ATOM   1778 1HG  LYS A 109     -27.786 -22.915  -3.434  1.00  1.00           H
ATOM   1779 2HG  LYS A 109     -27.170 -22.109  -1.973  1.00  1.00           H
ATOM   1780  CD  LYS A 109     -25.839 -22.068  -3.651  1.00  1.00           C
ATOM   1781 1HD  LYS A 109     -24.956 -21.888  -3.037  1.00  1.00           H
ATOM   1782 2HD  LYS A 109     -25.572 -22.727  -4.475  1.00  1.00           H
ATOM   1783  CE  LYS A 109     -26.347 -20.755  -4.220  1.00  1.00           C
ATOM   1784 1HE  LYS A 109     -27.262 -20.947  -4.784  1.00  1.00           H
ATOM   1785 2HE  LYS A 109     -26.579 -20.083  -3.396  1.00  1.00           H
ATOM   1786  NZ  LYS A 109     -25.345 -20.104  -5.130  1.00  1.00           N
ATOM   1787 1HZ  LYS A 109     -25.737 -19.260  -5.534  1.00  1.00           H
ATOM   1788 2HZ  LYS A 109     -25.094 -20.740  -5.878  1.00  1.00           H
ATOM   1789 3HZ  LYS A 109     -24.508 -19.860  -4.615  1.00  1.00           H
ATOM   1790  N   LYS A 110     -26.812 -26.689  -0.014  1.00 -6.41           N
ATOM   1791  H   LYS A 110     -27.035 -26.048   0.730  1.00 -6.41           H
ATOM   1792  CA  LYS A 110     -26.335 -28.036   0.315  1.00 -6.41           C
ATOM   1793  HA  LYS A 110     -25.431 -28.231  -0.262  1.00 -6.41           H
ATOM   1794  C   LYS A 110     -27.384 -29.082  -0.059  1.00 -6.41           C
ATOM   1795  O   LYS A 110     -28.554 -28.933   0.311  1.00 -6.41           O
ATOM   1796  CB  LYS A 110     -26.000 -28.115   1.804  1.00 -6.41           C
ATOM   1797 1HB  LYS A 110     -25.369 -27.263   2.056  1.00 -6.41           H
ATOM   1798 2HB  LYS A 110     -26.921 -28.044   2.383  1.00 -6.41           H
ATOM   1799  CG  LYS A 110     -25.260 -29.383   2.191  1.00 -6.41           C
ATOM   1800 1HG  LYS A 110     -25.885 -30.252   1.983  1.00 -6.41           H
ATOM   1801 2HG  LYS A 110     -24.343 -29.455   1.605  1.00 -6.41           H
ATOM   1802  CD  LYS A 110     -24.906 -29.358   3.661  1.00 -6.41           C
ATOM   1803 1HD  LYS A 110     -24.325 -28.459   3.873  1.00 -6.41           H
ATOM   1804 2HD  LYS A 110     -25.825 -29.340   4.246  1.00 -6.41           H
ATOM   1805  CE  LYS A 110     -24.092 -30.577   4.044  1.00 -6.41           C
ATOM   1806 1HE  LYS A 110     -24.660 -31.477   3.808  1.00 -6.41           H
ATOM   1807 2HE  LYS A 110     -23.167 -30.588   3.464  1.00 -6.41           H
ATOM   1808  NZ  LYS A 110     -23.764 -30.563   5.502  1.00 -6.41           N
ATOM   1809 1HZ  LYS A 110     -23.396 -31.467   5.776  1.00 -6.41           H
ATOM   1810 2HZ  LYS A 110     -24.595 -30.357   6.045  1.00 -6.41           H
ATOM   1811 3HZ  LYS A 110     -23.066 -29.855   5.694  1.00 -6.41           H
ATOM   1812  N   LYS A 111     -26.989 -30.112  -0.797  1.00 -7.30           N
ATOM   1813  H   LYS A 111     -25.999 -30.189  -1.045  1.00 -7.30           H
ATOM   1814  CA  LYS A 111     -27.894 -31.155  -1.303  1.00 -7.30           C
ATOM   1815  HA  LYS A 111     -28.780 -31.224  -0.677  1.00 -7.30           H
ATOM   1816  C   LYS A 111     -27.159 -32.491  -1.267  1.00 -7.30           C
ATOM   1817  O   LYS A 111     -25.931 -32.513  -1.260  1.00 -7.30           O
ATOM   1818  CB  LYS A 111     -28.316 -30.831  -2.744  1.00 -7.30           C
ATOM   1819 1HB  LYS A 111     -27.415 -30.712  -3.346  1.00 -7.30           H
ATOM   1820 2HB  LYS A 111     -28.887 -31.669  -3.143  1.00 -7.30           H
ATOM   1821  CG  LYS A 111     -29.159 -29.563  -2.879  1.00 -7.30           C
ATOM   1822 1HG  LYS A 111     -30.074 -29.681  -2.298  1.00 -7.30           H
ATOM   1823 2HG  LYS A 111     -28.599 -28.720  -2.483  1.00 -7.30           H
ATOM   1824  CD  LYS A 111     -29.518 -29.251  -4.314  1.00 -7.30           C
ATOM   1825 1HD  LYS A 111     -28.604 -29.182  -4.905  1.00 -7.30           H
ATOM   1826 2HD  LYS A 111     -30.150 -30.046  -4.711  1.00 -7.30           H
ATOM   1827  CE  LYS A 111     -30.255 -27.925  -4.385  1.00 -7.30           C
ATOM   1828 1HE  LYS A 111     -31.115 -27.961  -3.714  1.00 -7.30           H
ATOM   1829 2HE  LYS A 111     -29.588 -27.123  -4.059  1.00 -7.30           H
ATOM   1830  NZ  LYS A 111     -30.732 -27.648  -5.771  1.00 -7.30           N
ATOM   1831 1HZ  LYS A 111     -31.206 -26.751  -5.805  1.00 -7.30           H
ATOM   1832 2HZ  LYS A 111     -31.384 -28.367  -6.058  1.00 -7.30           H
ATOM   1833 3HZ  LYS A 111     -29.949 -27.628  -6.412  1.00 -7.30           H
ATOM   1834  N   SER A 112     -27.884 -33.599  -1.251  1.00  3.91           N
ATOM   1835  H   SER A 112     -28.896 -33.537  -1.246  1.00  3.91           H
ATOM   1836  CA  SER A 112     -27.269 -34.930  -1.227  1.00  3.91           C
ATOM   1837  HA  SER A 112     -26.275 -34.882  -1.672  1.00  3.91           H
ATOM   1838  C   SER A 112     -28.108 -35.928  -2.018  1.00  3.91           C
ATOM   1839  O   SER A 112     -29.335 -35.943  -1.900  1.00  3.91           O
ATOM   1840  CB  SER A 112     -27.153 -35.401   0.223  1.00  3.91           C
ATOM   1841 1HB  SER A 112     -26.590 -34.663   0.795  1.00  3.91           H
ATOM   1842 2HB  SER A 112     -28.151 -35.490   0.650  1.00  3.91           H
ATOM   1843  OG  SER A 112     -26.497 -36.655   0.312  1.00  3.91           O
ATOM   1844  HG  SER A 112     -25.564 -36.499   0.539  1.00  3.91           H
ATOM   1845  N   SER A 113     -27.473 -36.752  -2.837  1.00 28.50           N
ATOM   1846  H   SER A 113     -26.463 -36.729  -2.910  1.00 28.50           H
ATOM   1847  CA  SER A 113     -28.177 -37.738  -3.654  1.00 28.50           C
ATOM   1848  HA  SER A 113     -29.139 -37.338  -3.970  1.00 28.50           H
ATOM   1849  C   SER A 113     -28.375 -39.034  -2.864  1.00 28.50           C
ATOM   1850  O   SER A 113     -27.516 -39.380  -2.038  1.00 28.50           O
ATOM   1851  CB  SER A 113     -27.320 -38.019  -4.884  1.00 28.50           C
ATOM   1852 1HB  SER A 113     -27.312 -39.090  -5.090  1.00 28.50           H
ATOM   1853 2HB  SER A 113     -27.737 -37.489  -5.740  1.00 28.50           H
ATOM   1854  OG  SER A 113     -25.996 -37.555  -4.655  1.00 28.50           O
ATOM   1855  HG  SER A 113     -25.377 -38.265  -4.897  1.00 28.50           H
ATOM   1856  N   PRO A 114     -29.494 -39.754  -3.069  1.00 -7.98           N
ATOM   1857  CA  PRO A 114     -29.600 -41.047  -2.376  1.00 -7.98           C
ATOM   1858  HA  PRO A 114     -29.537 -40.911  -1.297  1.00 -7.98           H
ATOM   1859  C   PRO A 114     -28.572 -42.073  -2.842  1.00 -7.98           C
ATOM   1860  O   PRO A 114     -27.996 -41.943  -3.929  1.00 -7.98           O
ATOM   1861  CB  PRO A 114     -30.997 -41.536  -2.766  1.00 -7.98           C
ATOM   1862 1HB  PRO A 114     -30.925 -42.222  -3.610  1.00 -7.98           H
ATOM   1863 2HB  PRO A 114     -31.487 -42.018  -1.921  1.00 -7.98           H
ATOM   1864  CG  PRO A 114     -31.732 -40.318  -3.172  1.00 -7.98           C
ATOM   1865 1HG  PRO A 114     -32.568 -40.566  -3.826  1.00 -7.98           H
ATOM   1866 2HG  PRO A 114     -32.076 -39.777  -2.289  1.00 -7.98           H
ATOM   1867  CD  PRO A 114     -30.693 -39.522  -3.898  1.00 -7.98           C
ATOM   1868 1HD  PRO A 114     -30.542 -39.910  -4.907  1.00 -7.98           H
ATOM   1869 2HD  PRO A 114     -30.968 -38.467  -3.921  1.00 -7.98           H
ATOM   1870  N   VAL A 115     -28.380 -43.120  -2.052  1.00-18.35           N
ATOM   1871  H   VAL A 115     -28.903 -43.200  -1.190  1.00-18.35           H
ATOM   1872  CA  VAL A 115     -27.445 -44.204  -2.367  1.00-18.35           C
ATOM   1873  HA  VAL A 115     -27.020 -44.067  -3.360  1.00-18.35           H
ATOM   1874  C   VAL A 115     -28.261 -45.492  -2.344  1.00-18.35           C
ATOM   1875  O   VAL A 115     -29.083 -45.678  -1.443  1.00-18.35           O
ATOM   1876  CB  VAL A 115     -26.294 -44.248  -1.315  1.00-18.35           C
ATOM   1877  HB  VAL A 115     -26.733 -44.387  -0.328  1.00-18.35           H
ATOM   1878  CG1 VAL A 115     -25.319 -45.401  -1.581  1.00-18.35           C
ATOM   1879 1HG1 VAL A 115     -24.522 -45.389  -0.840  1.00-18.35           H
ATOM   1880 2HG1 VAL A 115     -24.882 -45.309  -2.577  1.00-18.35           H
ATOM   1881 3HG1 VAL A 115     -25.839 -46.356  -1.502  1.00-18.35           H
ATOM   1882  CG2 VAL A 115     -25.518 -42.917  -1.313  1.00-18.35           C
ATOM   1883 1HG2 VAL A 115     -24.693 -42.972  -0.604  1.00-18.35           H
ATOM   1884 2HG2 VAL A 115     -26.175 -42.097  -1.023  1.00-18.35           H
ATOM   1885 3HG2 VAL A 115     -25.118 -42.718  -2.309  1.00-18.35           H
ATOM   1886  N   ARG A 116     -28.079 -46.361  -3.332  1.00 -5.76           N
ATOM   1887  H   ARG A 116     -27.426 -46.142  -4.079  1.00 -5.76           H
ATOM   1888  CA  ARG A 116     -28.789 -47.643  -3.348  1.00 -5.76           C
ATOM   1889  HA  ARG A 116     -29.855 -47.447  -3.239  1.00 -5.76           H
ATOM   1890  C   ARG A 116     -28.360 -48.518  -2.181  1.00 -5.76           C
ATOM   1891  O   ARG A 116     -27.180 -48.830  -2.019  1.00 -5.76           O
ATOM   1892  CB  ARG A 116     -28.557 -48.381  -4.672  1.00 -5.76           C
ATOM   1893 1HB  ARG A 116     -28.920 -47.750  -5.478  1.00 -5.76           H
ATOM   1894 2HB  ARG A 116     -27.488 -48.538  -4.809  1.00 -5.76           H
ATOM   1895  CG  ARG A 116     -29.252 -49.739  -4.751  1.00 -5.76           C
ATOM   1896 1HG  ARG A 116     -28.759 -50.423  -4.061  1.00 -5.76           H
ATOM   1897 2HG  ARG A 116     -30.291 -49.625  -4.450  1.00 -5.76           H
ATOM   1898  CD  ARG A 116     -29.234 -50.351  -6.136  1.00 -5.76           C
ATOM   1899 1HD  ARG A 116     -29.828 -49.731  -6.808  1.00 -5.76           H
ATOM   1900 2HD  ARG A 116     -28.208 -50.389  -6.501  1.00 -5.76           H
ATOM   1901  NE  ARG A 116     -29.783 -51.715  -6.095  1.00 -5.76           N
ATOM   1902  HE  ARG A 116     -29.999 -52.090  -5.181  1.00 -5.76           H
ATOM   1903  CZ  ARG A 116     -29.997 -52.515  -7.129  1.00 -5.76           C
ATOM   1904  NH1 ARG A 116     -30.389 -53.728  -6.887  1.00 -5.76           N
ATOM   1905 1HH1 ARG A 116     -30.471 -54.046  -5.932  1.00 -5.76           H
ATOM   1906 2HH1 ARG A 116     -30.579 -54.358  -7.649  1.00 -5.76           H
ATOM   1907  NH2 ARG A 116     -29.817 -52.173  -8.379  1.00 -5.76           N
ATOM   1908 1HH2 ARG A 116     -29.536 -51.228  -8.605  1.00 -5.76           H
ATOM   1909 2HH2 ARG A 116     -29.945 -52.850  -9.110  1.00 -5.76           H
ATOM   1910  N   GLU A 117     -29.332 -48.936  -1.390  1.00 -5.10           N
ATOM   1911  H   GLU A 117     -30.275 -48.624  -1.560  1.00 -5.10           H
ATOM   1912  CA  GLU A 117     -29.109 -49.889  -0.308  1.00 -5.10           C
ATOM   1913  HA  GLU A 117     -28.181 -49.653   0.212  1.00 -5.10           H
ATOM   1914  C   GLU A 117     -29.017 -51.272  -0.948  1.00 -5.10           C
ATOM   1915  O   GLU A 117     -29.794 -51.590  -1.852  1.00 -5.10           O
ATOM   1916  CB  GLU A 117     -30.283 -49.816   0.674  1.00 -5.10           C
ATOM   1917 1HB  GLU A 117     -30.418 -48.771   0.956  1.00 -5.10           H
ATOM   1918 2HB  GLU A 117     -31.184 -50.148   0.159  1.00 -5.10           H
ATOM   1919  CG  GLU A 117     -30.109 -50.642   1.945  1.00 -5.10           C
ATOM   1920 1HG  GLU A 117     -29.966 -51.688   1.672  1.00 -5.10           H
ATOM   1921 2HG  GLU A 117     -29.220 -50.295   2.472  1.00 -5.10           H
ATOM   1922  CD  GLU A 117     -31.307 -50.535   2.878  1.00 -5.10           C
ATOM   1923  OE1 GLU A 117     -32.174 -49.657   2.678  1.00 -5.10           O
ATOM   1924  OE2 GLU A 117     -31.393 -51.326   3.847  1.00 -5.10           O
ATOM   1925  N   SER A 118     -28.068 -52.081  -0.505  1.00  9.88           N
ATOM   1926  H   SER A 118     -27.456 -51.795   0.252  1.00  9.88           H
ATOM   1927  CA  SER A 118     -27.880 -53.434  -1.019  1.00  9.88           C
ATOM   1928  HA  SER A 118     -28.836 -53.872  -1.305  1.00  9.88           H
ATOM   1929  C   SER A 118     -27.286 -54.185   0.161  1.00  9.88           C
ATOM   1930  O   SER A 118     -26.765 -53.535   1.077  1.00  9.88           O
ATOM   1931  CB  SER A 118     -26.921 -53.446  -2.210  1.00  9.88           C
ATOM   1932 1HB  SER A 118     -27.271 -52.733  -2.957  1.00  9.88           H
ATOM   1933 2HB  SER A 118     -25.926 -53.152  -1.875  1.00  9.88           H
ATOM   1934  OG  SER A 118     -26.869 -54.736  -2.799  1.00  9.88           O
ATOM   1935  HG  SER A 118     -26.040 -54.817  -3.292  1.00  9.88           H
ATOM   1936  N   SER A 119     -27.353 -55.507   0.161  1.00  7.60           N
ATOM   1937  H   SER A 119     -27.730 -56.000  -0.635  1.00  7.60           H
ATOM   1938  CA  SER A 119     -26.915 -56.310   1.299  1.00  7.60           C
ATOM   1939  HA  SER A 119     -26.198 -55.748   1.897  1.00  7.60           H
ATOM   1940  C   SER A 119     -26.261 -57.625   0.893  1.00  7.60           C
ATOM   1941  O   SER A 119     -26.539 -58.176  -0.178  1.00  7.60           O
ATOM   1942  CB  SER A 119     -28.142 -56.630   2.149  1.00  7.60           C
ATOM   1943 1HB  SER A 119     -27.856 -57.272   2.982  1.00  7.60           H
ATOM   1944 2HB  SER A 119     -28.563 -55.701   2.535  1.00  7.60           H
ATOM   1945  OG  SER A 119     -29.113 -57.276   1.338  1.00  7.60           O
ATOM   1946  HG  SER A 119     -29.756 -57.722   1.910  1.00  7.60           H
ATOM   1947  N   GLY A 120     -25.416 -58.132   1.779  1.00 14.54           N
ATOM   1948  H   GLY A 120     -25.223 -57.615   2.636  1.00 14.54           H
ATOM   1949  CA  GLY A 120     -24.800 -59.441   1.622  1.00 14.54           C
ATOM   1950 1HA  GLY A 120     -24.714 -59.692   0.566  1.00 14.54           H
ATOM   1951 2HA  GLY A 120     -23.810 -59.440   2.077  1.00 14.54           H
ATOM   1952  C   GLY A 120     -25.664 -60.464   2.331  1.00 14.54           C
ATOM   1953  O   GLY A 120     -26.434 -60.108   3.222  1.00 14.54           O
ATOM   1954  N   SER A 121     -25.570 -61.730   1.955  1.00 18.93           N
ATOM   1955  H   SER A 121     -24.898 -62.002   1.246  1.00 18.93           H
ATOM   1956  CA  SER A 121     -26.419 -62.762   2.546  1.00 18.93           C
ATOM   1957  HA  SER A 121     -27.400 -62.343   2.769  1.00 18.93           H
ATOM   1958  C   SER A 121     -25.798 -63.286   3.830  1.00 18.93           C
ATOM   1959  O   SER A 121     -26.468 -63.415   4.855  1.00 18.93           O
ATOM   1960  CB  SER A 121     -26.581 -63.921   1.556  1.00 18.93           C
ATOM   1961 1HB  SER A 121     -26.958 -63.520   0.616  1.00 18.93           H
ATOM   1962 2HB  SER A 121     -25.611 -64.385   1.375  1.00 18.93           H
ATOM   1963  OG  SER A 121     -27.495 -64.900   2.014  1.00 18.93           O
ATOM   1964  HG  SER A 121     -27.095 -65.417   2.729  1.00 18.93           H
ATOM   1965  N   GLU A 122     -24.508 -63.576   3.775  1.00  6.24           N
ATOM   1966  H   GLU A 122     -23.980 -63.350   2.942  1.00  6.24           H
ATOM   1967  CA  GLU A 122     -23.832 -64.302   4.850  1.00  6.24           C
ATOM   1968  HA  GLU A 122     -24.550 -64.538   5.636  1.00  6.24           H
ATOM   1969  C   GLU A 122     -22.686 -63.515   5.473  1.00  6.24           C
ATOM   1970  O   GLU A 122     -22.016 -62.743   4.785  1.00  6.24           O
ATOM   1971  CB  GLU A 122     -23.267 -65.615   4.295  1.00  6.24           C
ATOM   1972 1HB  GLU A 122     -22.476 -65.380   3.583  1.00  6.24           H
ATOM   1973 2HB  GLU A 122     -22.828 -66.173   5.123  1.00  6.24           H
ATOM   1974  CG  GLU A 122     -24.289 -66.500   3.591  1.00  6.24           C
ATOM   1975 1HG  GLU A 122     -24.616 -66.014   2.671  1.00  6.24           H
ATOM   1976 2HG  GLU A 122     -23.809 -67.441   3.322  1.00  6.24           H
ATOM   1977  CD  GLU A 122     -25.502 -66.785   4.455  1.00  6.24           C
ATOM   1978  OE1 GLU A 122     -25.330 -67.149   5.637  1.00  6.24           O
ATOM   1979  OE2 GLU A 122     -26.653 -66.667   3.972  1.00  6.24           O
ATOM   1980  N   SER A 123     -22.431 -63.746   6.752  1.00 -2.89           N
ATOM   1981  H   SER A 123     -23.018 -64.382   7.276  1.00 -2.89           H
ATOM   1982  CA  SER A 123     -21.286 -63.171   7.459  1.00 -2.89           C
ATOM   1983  HA  SER A 123     -20.454 -63.029   6.771  1.00 -2.89           H
ATOM   1984  C   SER A 123     -20.871 -64.186   8.515  1.00 -2.89           C
ATOM   1985  O   SER A 123     -21.690 -65.018   8.926  1.00 -2.89           O
ATOM   1986  CB  SER A 123     -21.650 -61.828   8.099  1.00 -2.89           C
ATOM   1987 1HB  SER A 123     -20.799 -61.458   8.671  1.00 -2.89           H
ATOM   1988 2HB  SER A 123     -21.870 -61.117   7.303  1.00 -2.89           H
ATOM   1989  OG  SER A 123     -22.785 -61.929   8.945  1.00 -2.89           O
ATOM   1990  HG  SER A 123     -23.070 -61.030   9.158  1.00 -2.89           H
ATOM   1991  N   SER A 124     -19.612 -64.162   8.921  1.00  2.98           N
ATOM   1992  H   SER A 124     -18.978 -63.459   8.545  1.00  2.98           H
ATOM   1993  CA  SER A 124     -19.071 -65.135   9.870  1.00  2.98           C
ATOM   1994  HA  SER A 124     -19.512 -66.112   9.677  1.00  2.98           H
ATOM   1995  C   SER A 124     -19.302 -64.781  11.338  1.00  2.98           C
ATOM   1996  O   SER A 124     -19.286 -63.607  11.716  1.00  2.98           O
ATOM   1997  CB  SER A 124     -17.562 -65.219   9.640  1.00  2.98           C
ATOM   1998 1HB  SER A 124     -17.123 -65.923  10.347  1.00  2.98           H
ATOM   1999 2HB  SER A 124     -17.381 -65.572   8.625  1.00  2.98           H
ATOM   2000  OG  SER A 124     -16.957 -63.941   9.791  1.00  2.98           O
ATOM   2001  HG  SER A 124     -17.243 -63.572  10.637  1.00  2.98           H
ATOM   2002  N   GLY A 125     -19.413 -65.799  12.180  1.00  7.35           N
ATOM   2003  H   GLY A 125     -19.507 -66.745  11.829  1.00  7.35           H
ATOM   2004  CA  GLY A 125     -19.304 -65.613  13.618  1.00  7.35           C
ATOM   2005 1HA  GLY A 125     -19.920 -64.771  13.933  1.00  7.35           H
ATOM   2006 2HA  GLY A 125     -19.643 -66.515  14.129  1.00  7.35           H
ATOM   2007  C   GLY A 125     -17.858 -65.351  13.991  1.00  7.35           C
ATOM   2008  O   GLY A 125     -16.958 -65.601  13.189  1.00  7.35           O
ATOM   2009  N   GLN A 126     -17.623 -64.840  15.189  1.00 16.04           N
ATOM   2010  H   GLN A 126     -18.402 -64.682  15.808  1.00 16.04           H
ATOM   2011  CA  GLN A 126     -16.273 -64.521  15.663  1.00 16.04           C
ATOM   2012  HA  GLN A 126     -15.582 -64.525  14.820  1.00 16.04           H
ATOM   2013  C   GLN A 126     -15.788 -65.559  16.663  1.00 16.04           C
ATOM   2014  O   GLN A 126     -16.573 -66.344  17.199  1.00 16.04           O
ATOM   2015  CB  GLN A 126     -16.218 -63.124  16.311  1.00 16.04           C
ATOM   2016 1HB  GLN A 126     -15.186 -62.928  16.601  1.00 16.04           H
ATOM   2017 2HB  GLN A 126     -16.475 -62.385  15.555  1.00 16.04           H
ATOM   2018  CG  GLN A 126     -17.107 -62.888  17.547  1.00 16.04           C
ATOM   2019 1HG  GLN A 126     -16.986 -63.710  18.251  1.00 16.04           H
ATOM   2020 2HG  GLN A 126     -16.779 -61.972  18.037  1.00 16.04           H
ATOM   2021  CD  GLN A 126     -18.573 -62.731  17.200  1.00 16.04           C
ATOM   2022  OE1 GLN A 126     -18.920 -62.121  16.193  1.00 16.04           O
ATOM   2023  NE2 GLN A 126     -19.435 -63.303  17.986  1.00 16.04           N
ATOM   2024 1HE2 GLN A 126     -20.418 -63.204  17.769  1.00 16.04           H
ATOM   2025 2HE2 GLN A 126     -19.127 -63.814  18.801  1.00 16.04           H
ATOM   2026  N   PHE A 127     -14.509 -65.486  16.983  1.00 -1.77           N
ATOM   2027  H   PHE A 127     -13.917 -64.802  16.528  1.00 -1.77           H
ATOM   2028  CA  PHE A 127     -13.910 -66.215  18.090  1.00 -1.77           C
ATOM   2029  HA  PHE A 127     -14.676 -66.640  18.739  1.00 -1.77           H
ATOM   2030  C   PHE A 127     -13.195 -65.070  18.781  1.00 -1.77           C
ATOM   2031  O   PHE A 127     -13.087 -63.996  18.180  1.00 -1.77           O
ATOM   2032  CB  PHE A 127     -12.932 -67.298  17.613  1.00 -1.77           C
ATOM   2033 1HB  PHE A 127     -12.730 -67.969  18.447  1.00 -1.77           H
ATOM   2034 2HB  PHE A 127     -13.397 -67.876  16.817  1.00 -1.77           H
ATOM   2035  CG  PHE A 127     -11.610 -66.764  17.130  1.00 -1.77           C
ATOM   2036  CD1 PHE A 127     -10.469 -66.892  17.945  1.00 -1.77           C
ATOM   2037  HD1 PHE A 127     -10.549 -67.361  18.915  1.00 -1.77           H
ATOM   2038  CD2 PHE A 127     -11.483 -66.159  15.867  1.00 -1.77           C
ATOM   2039  HD2 PHE A 127     -12.344 -66.067  15.219  1.00 -1.77           H
ATOM   2040  CE1 PHE A 127      -9.210 -66.424  17.510  1.00 -1.77           C
ATOM   2041  HE1 PHE A 127      -8.339 -66.546  18.140  1.00 -1.77           H
ATOM   2042  CE2 PHE A 127     -10.231 -65.662  15.431  1.00 -1.77           C
ATOM   2043  HE2 PHE A 127     -10.149 -65.173  14.471  1.00 -1.77           H
ATOM   2044  CZ  PHE A 127      -9.091 -65.799  16.253  1.00 -1.77           C
ATOM   2045  HZ  PHE A 127      -8.132 -65.428  15.920  1.00 -1.77           H
ATOM   2046  N   THR A 128     -12.698 -65.255  19.991  1.00 20.32           N
ATOM   2047  H   THR A 128     -12.824 -66.139  20.473  1.00 20.32           H
ATOM   2048  CA  THR A 128     -11.909 -64.212  20.638  1.00 20.32           C
ATOM   2049  HA  THR A 128     -11.976 -63.293  20.066  1.00 20.32           H
ATOM   2050  C   THR A 128     -10.442 -64.634  20.692  1.00 20.32           C
ATOM   2051  O   THR A 128     -10.095 -65.590  21.396  1.00 20.32           O
ATOM   2052  CB  THR A 128     -12.432 -63.903  22.052  1.00 20.32           C
ATOM   2053  HB  THR A 128     -11.753 -63.208  22.544  1.00 20.32           H
ATOM   2054  OG1 THR A 128     -12.527 -65.116  22.806  1.00 20.32           O
ATOM   2055  HG1 THR A 128     -11.627 -65.389  23.026  1.00 20.32           H
ATOM   2056  CG2 THR A 128     -13.818 -63.289  22.006  1.00 20.32           C
ATOM   2057 1HG2 THR A 128     -14.145 -63.074  23.024  1.00 20.32           H
ATOM   2058 2HG2 THR A 128     -14.527 -63.976  21.543  1.00 20.32           H
ATOM   2059 3HG2 THR A 128     -13.791 -62.357  21.443  1.00 20.32           H
ATOM   2060  N   PRO A 129      -9.557 -63.943  19.947  1.00 -0.04           N
ATOM   2061  CA  PRO A 129      -8.152 -64.205  20.276  1.00 -0.04           C
ATOM   2062  HA  PRO A 129      -7.929 -65.269  20.205  1.00 -0.04           H
ATOM   2063  C   PRO A 129      -7.866 -63.704  21.695  1.00 -0.04           C
ATOM   2064  O   PRO A 129      -8.596 -62.837  22.213  1.00 -0.04           O
ATOM   2065  CB  PRO A 129      -7.396 -63.439  19.183  1.00 -0.04           C
ATOM   2066 1HB  PRO A 129      -6.445 -63.057  19.556  1.00 -0.04           H
ATOM   2067 2HB  PRO A 129      -7.236 -64.093  18.326  1.00 -0.04           H
ATOM   2068  CG  PRO A 129      -8.298 -62.338  18.799  1.00 -0.04           C
ATOM   2069 1HG  PRO A 129      -8.203 -61.521  19.508  1.00 -0.04           H
ATOM   2070 2HG  PRO A 129      -8.079 -61.990  17.789  1.00 -0.04           H
ATOM   2071  CD  PRO A 129      -9.678 -62.932  18.877  1.00 -0.04           C
ATOM   2072 1HD  PRO A 129     -10.408 -62.165  19.131  1.00 -0.04           H
ATOM   2073 2HD  PRO A 129      -9.939 -63.415  17.933  1.00 -0.04           H
ATOM   2074  N   PRO A 130      -6.844 -64.261  22.368  1.00 -5.57           N
ATOM   2075  CA  PRO A 130      -6.692 -63.857  23.770  1.00 -5.57           C
ATOM   2076  HA  PRO A 130      -7.622 -64.028  24.308  1.00 -5.57           H
ATOM   2077  C   PRO A 130      -6.283 -62.399  23.947  1.00 -5.57           C
ATOM   2078  O   PRO A 130      -5.547 -61.826  23.138  1.00 -5.57           O
ATOM   2079  CB  PRO A 130      -5.629 -64.828  24.289  1.00 -5.57           C
ATOM   2080 1HB  PRO A 130      -5.032 -64.372  25.076  1.00 -5.57           H
ATOM   2081 2HB  PRO A 130      -6.101 -65.742  24.652  1.00 -5.57           H
ATOM   2082  CG  PRO A 130      -4.814 -65.126  23.095  1.00 -5.57           C
ATOM   2083 1HG  PRO A 130      -4.141 -64.295  22.889  1.00 -5.57           H
ATOM   2084 2HG  PRO A 130      -4.253 -66.050  23.221  1.00 -5.57           H
ATOM   2085  CD  PRO A 130      -5.832 -65.268  22.000  1.00 -5.57           C
ATOM   2086 1HD  PRO A 130      -5.384 -65.043  21.033  1.00 -5.57           H
ATOM   2087 2HD  PRO A 130      -6.270 -66.268  22.005  1.00 -5.57           H
ATOM   2088  N   ALA A 131      -6.777 -61.796  25.014  1.00 19.96           N
ATOM   2089  H   ALA A 131      -7.356 -62.340  25.655  1.00 19.96           H
ATOM   2090  CA  ALA A 131      -6.523 -60.402  25.354  1.00 19.96           C
ATOM   2091  HA  ALA A 131      -6.158 -59.864  24.479  1.00 19.96           H
ATOM   2092  C   ALA A 131      -5.437 -60.402  26.430  1.00 19.96           C
ATOM   2093  O   ALA A 131      -5.721 -60.342  27.630  1.00 19.96           O
ATOM   2094  CB  ALA A 131      -7.820 -59.746  25.850  1.00 19.96           C
ATOM   2095 1HB  ALA A 131      -8.556 -59.739  25.045  1.00 19.96           H
ATOM   2096 2HB  ALA A 131      -7.621 -58.720  26.158  1.00 19.96           H
ATOM   2097 3HB  ALA A 131      -8.225 -60.305  26.696  1.00 19.96           H
ATOM   2098  N   VAL A 132      -4.196 -60.555  25.996  1.00-15.65           N
ATOM   2099  H   VAL A 132      -4.015 -60.581  25.000  1.00-15.65           H
ATOM   2100  CA  VAL A 132      -3.050 -60.733  26.889  1.00-15.65           C
ATOM   2101  HA  VAL A 132      -3.312 -60.442  27.905  1.00-15.65           H
ATOM   2102  C   VAL A 132      -1.902 -59.847  26.419  1.00-15.65           C
ATOM   2103  O   VAL A 132      -1.920 -59.370  25.281  1.00-15.65           O
ATOM   2104  CB  VAL A 132      -2.598 -62.223  26.894  1.00-15.65           C
ATOM   2105  HB  VAL A 132      -1.681 -62.299  27.473  1.00-15.65           H
ATOM   2106  CG1 VAL A 132      -3.650 -63.117  27.559  1.00-15.65           C
ATOM   2107 1HG1 VAL A 132      -3.295 -64.148  27.587  1.00-15.65           H
ATOM   2108 2HG1 VAL A 132      -4.594 -63.079  27.016  1.00-15.65           H
ATOM   2109 3HG1 VAL A 132      -3.815 -62.782  28.580  1.00-15.65           H
ATOM   2110  CG2 VAL A 132      -2.328 -62.738  25.476  1.00-15.65           C
ATOM   2111 1HG2 VAL A 132      -1.907 -63.743  25.531  1.00-15.65           H
ATOM   2112 2HG2 VAL A 132      -1.611 -62.095  24.969  1.00-15.65           H
ATOM   2113 3HG2 VAL A 132      -3.246 -62.774  24.891  1.00-15.65           H
ATOM   2114  N   SER A 133      -0.915 -59.607  27.266  1.00  6.27           N
ATOM   2115  H   SER A 133      -0.939 -59.986  28.207  1.00  6.27           H
ATOM   2116  CA  SER A 133       0.271 -58.836  26.892  1.00  6.27           C
ATOM   2117  HA  SER A 133       0.522 -59.010  25.846  1.00  6.27           H
ATOM   2118  C   SER A 133       1.397 -59.342  27.774  1.00  6.27           C
ATOM   2119  O   SER A 133       1.133 -60.009  28.774  1.00  6.27           O
ATOM   2120  CB  SER A 133       0.059 -57.340  27.128  1.00  6.27           C
ATOM   2121 1HB  SER A 133       0.954 -56.798  26.823  1.00  6.27           H
ATOM   2122 2HB  SER A 133      -0.786 -56.998  26.530  1.00  6.27           H
ATOM   2123  OG  SER A 133      -0.205 -57.083  28.496  1.00  6.27           O
ATOM   2124  HG  SER A 133      -1.131 -56.803  28.577  1.00  6.27           H
ATOM   2125  N   SER A 134       2.636 -59.050  27.423  1.00  6.12           N
ATOM   2126  H   SER A 134       2.825 -58.519  26.581  1.00  6.12           H
ATOM   2127  CA  SER A 134       3.802 -59.430  28.210  1.00  6.12           C
ATOM   2128  HA  SER A 134       3.629 -59.288  29.277  1.00  6.12           H
ATOM   2129  C   SER A 134       4.856 -58.464  27.707  1.00  6.12           C
ATOM   2130  O   SER A 134       4.552 -57.701  26.776  1.00  6.12           O
ATOM   2131  CB  SER A 134       4.206 -60.876  27.928  1.00  6.12           C
ATOM   2132 1HB  SER A 134       5.097 -61.120  28.504  1.00  6.12           H
ATOM   2133 2HB  SER A 134       3.394 -61.537  28.233  1.00  6.12           H
ATOM   2134  OG  SER A 134       4.464 -61.069  26.550  1.00  6.12           O
ATOM   2135  HG  SER A 134       4.431 -62.023  26.368  1.00  6.12           H
ATOM   2136  N   SER A 135       6.052 -58.516  28.278  1.00 32.09           N
ATOM   2137  H   SER A 135       6.194 -59.146  29.060  1.00 32.09           H
ATOM   2138  CA  SER A 135       7.181 -57.680  27.863  1.00 32.09           C
ATOM   2139  HA  SER A 135       8.009 -57.855  28.548  1.00 32.09           H
ATOM   2140  C   SER A 135       6.784 -56.209  27.987  1.00 32.09           C
ATOM   2141  O   SER A 135       5.981 -55.879  28.862  1.00 32.09           O
ATOM   2142  CB  SER A 135       7.647 -58.076  26.459  1.00 32.09           C
ATOM   2143 1HB  SER A 135       6.878 -57.814  25.732  1.00 32.09           H
ATOM   2144 2HB  SER A 135       8.568 -57.545  26.216  1.00 32.09           H
ATOM   2145  OG  SER A 135       7.877 -59.473  26.403  1.00 32.09           O
ATOM   2146  HG  SER A 135       8.162 -59.695  25.499  1.00 32.09           H
ATOM   2147  N   ALA A 136       7.327 -55.327  27.159  1.00 23.87           N
ATOM   2148  H   ALA A 136       7.971 -55.627  26.445  1.00 23.87           H
ATOM   2149  CA  ALA A 136       6.967 -53.913  27.203  1.00 23.87           C
ATOM   2150  HA  ALA A 136       6.057 -53.791  27.786  1.00 23.87           H
ATOM   2151  C   ALA A 136       6.687 -53.420  25.787  1.00 23.87           C
ATOM   2152  O   ALA A 136       7.377 -53.808  24.842  1.00 23.87           O
ATOM   2153  CB  ALA A 136       8.084 -53.106  27.861  1.00 23.87           C
ATOM   2154 1HB  ALA A 136       9.005 -53.206  27.287  1.00 23.87           H
ATOM   2155 2HB  ALA A 136       8.248 -53.471  28.876  1.00 23.87           H
ATOM   2156 3HB  ALA A 136       7.800 -52.054  27.905  1.00 23.87           H
ATOM   2157  N   SER A 137       5.686 -52.566  25.665  1.00 22.10           N
ATOM   2158  H   SER A 137       5.163 -52.276  26.486  1.00 22.10           H
ATOM   2159  CA  SER A 137       5.278 -51.935  24.414  1.00 22.10           C
ATOM   2160  HA  SER A 137       6.125 -51.740  23.763  1.00 22.10           H
ATOM   2161  C   SER A 137       4.690 -50.632  24.929  1.00 22.10           C
ATOM   2162  O   SER A 137       4.466 -50.529  26.128  1.00 22.10           O
ATOM   2163  CB  SER A 137       4.235 -52.775  23.683  1.00 22.10           C
ATOM   2164 1HB  SER A 137       3.851 -52.213  22.832  1.00 22.10           H
ATOM   2165 2HB  SER A 137       4.710 -53.686  23.320  1.00 22.10           H
ATOM   2166  OG  SER A 137       3.171 -53.131  24.550  1.00 22.10           O
ATOM   2167  HG  SER A 137       2.354 -53.154  24.028  1.00 22.10           H
ATOM   2168  N   SER A 138       4.426 -49.655  24.077  1.00 23.21           N
ATOM   2169  H   SER A 138       4.561 -49.792  23.086  1.00 23.21           H
ATOM   2170  CA  SER A 138       3.912 -48.361  24.530  1.00 23.21           C
ATOM   2171  HA  SER A 138       3.512 -48.437  25.541  1.00 23.21           H
ATOM   2172  C   SER A 138       2.810 -47.946  23.583  1.00 23.21           C
ATOM   2173  O   SER A 138       2.880 -48.260  22.391  1.00 23.21           O
ATOM   2174  CB  SER A 138       5.019 -47.301  24.483  1.00 23.21           C
ATOM   2175 1HB  SER A 138       5.837 -47.614  25.129  1.00 23.21           H
ATOM   2176 2HB  SER A 138       5.394 -47.238  23.461  1.00 23.21           H
ATOM   2177  OG  SER A 138       4.579 -46.007  24.883  1.00 23.21           O
ATOM   2178  HG  SER A 138       3.958 -45.664  24.215  1.00 23.21           H
ATOM   2179  N   SER A 139       1.851 -47.180  24.074  1.00  7.04           N
ATOM   2180  H   SER A 139       1.808 -46.972  25.061  1.00  7.04           H
ATOM   2181  CA  SER A 139       0.914 -46.495  23.199  1.00  7.04           C
ATOM   2182  HA  SER A 139       0.536 -47.174  22.435  1.00  7.04           H
ATOM   2183  C   SER A 139       1.705 -45.373  22.536  1.00  7.04           C
ATOM   2184  O   SER A 139       2.785 -44.990  23.006  1.00  7.04           O
ATOM   2185  CB  SER A 139      -0.250 -45.931  24.013  1.00  7.04           C
ATOM   2186 1HB  SER A 139      -0.903 -45.349  23.361  1.00  7.04           H
ATOM   2187 2HB  SER A 139      -0.818 -46.757  24.441  1.00  7.04           H
ATOM   2188  OG  SER A 139       0.230 -45.115  25.067  1.00  7.04           O
ATOM   2189  HG  SER A 139      -0.503 -44.567  25.381  1.00  7.04           H
ATOM   2190  N   SER A 140       1.189 -44.858  21.432  1.00 19.40           N
ATOM   2191  H   SER A 140       0.292 -45.193  21.090  1.00 19.40           H
ATOM   2192  CA  SER A 140       1.850 -43.803  20.679  1.00 19.40           C
ATOM   2193  HA  SER A 140       2.493 -43.226  21.342  1.00 19.40           H
ATOM   2194  C   SER A 140       0.759 -42.901  20.119  1.00 19.40           C
ATOM   2195  O   SER A 140      -0.429 -43.142  20.363  1.00 19.40           O
ATOM   2196  CB  SER A 140       2.707 -44.403  19.557  1.00 19.40           C
ATOM   2197 1HB  SER A 140       3.180 -45.314  19.922  1.00 19.40           H
ATOM   2198 2HB  SER A 140       2.072 -44.649  18.704  1.00 19.40           H
ATOM   2199  OG  SER A 140       3.725 -43.493  19.159  1.00 19.40           O
ATOM   2200  HG  SER A 140       4.126 -43.812  18.333  1.00 19.40           H
ATOM   2201  N   SER A 141       1.167 -41.884  19.373  1.00 15.37           N
ATOM   2202  H   SER A 141       2.165 -41.764  19.237  1.00 15.37           H
ATOM   2203  CA  SER A 141       0.280 -40.948  18.673  1.00 15.37           C
ATOM   2204  HA  SER A 141       0.919 -40.171  18.261  1.00 15.37           H
ATOM   2205  C   SER A 141      -0.788 -40.239  19.514  1.00 15.37           C
ATOM   2206  O   SER A 141      -1.807 -39.801  18.975  1.00 15.37           O
ATOM   2207  CB  SER A 141      -0.363 -41.676  17.491  1.00 15.37           C
ATOM   2208 1HB  SER A 141      -1.061 -42.426  17.864  1.00 15.37           H
ATOM   2209 2HB  SER A 141      -0.899 -40.965  16.864  1.00 15.37           H
ATOM   2210  OG  SER A 141       0.652 -42.317  16.735  1.00 15.37           O
ATOM   2211  HG  SER A 141       0.228 -42.847  16.043  1.00 15.37           H
ATOM   2212  N   ALA A 142      -0.562 -40.150  20.821  1.00 27.88           N
ATOM   2213  H   ALA A 142       0.339 -40.472  21.153  1.00 27.88           H
ATOM   2214  CA  ALA A 142      -1.508 -39.698  21.855  1.00 27.88           C
ATOM   2215  HA  ALA A 142      -0.951 -39.744  22.791  1.00 27.88           H
ATOM   2216  C   ALA A 142      -2.755 -40.572  22.095  1.00 27.88           C
ATOM   2217  O   ALA A 142      -3.105 -40.789  23.252  1.00 27.88           O
ATOM   2218  CB  ALA A 142      -1.899 -38.211  21.664  1.00 27.88           C
ATOM   2219 1HB  ALA A 142      -0.998 -37.606  21.553  1.00 27.88           H
ATOM   2220 2HB  ALA A 142      -2.451 -37.865  22.538  1.00 27.88           H
ATOM   2221 3HB  ALA A 142      -2.525 -38.093  20.780  1.00 27.88           H
ATOM   2222  N   SER A 143      -3.414 -41.047  21.042  1.00 23.23           N
ATOM   2223  H   SER A 143      -3.105 -40.752  20.122  1.00 23.23           H
ATOM   2224  CA  SER A 143      -4.553 -41.981  21.110  1.00 23.23           C
ATOM   2225  HA  SER A 143      -5.043 -41.964  20.137  1.00 23.23           H
ATOM   2226  C   SER A 143      -5.629 -41.650  22.153  1.00 23.23           C
ATOM   2227  O   SER A 143      -6.142 -42.537  22.848  1.00 23.23           O
ATOM   2228  CB  SER A 143      -4.034 -43.406  21.330  1.00 23.23           C
ATOM   2229 1HB  SER A 143      -3.533 -43.469  22.296  1.00 23.23           H
ATOM   2230 2HB  SER A 143      -4.875 -44.100  21.315  1.00 23.23           H
ATOM   2231  OG  SER A 143      -3.129 -43.765  20.293  1.00 23.23           O
ATOM   2232  HG  SER A 143      -2.229 -43.497  20.544  1.00 23.23           H
ATOM   2233  N   SER A 144      -5.956 -40.373  22.291  1.00 15.21           N
ATOM   2234  H   SER A 144      -5.547 -39.681  21.679  1.00 15.21           H
ATOM   2235  CA  SER A 144      -6.862 -39.905  23.340  1.00 15.21           C
ATOM   2236  HA  SER A 144      -7.625 -40.659  23.533  1.00 15.21           H
ATOM   2237  C   SER A 144      -7.579 -38.610  22.973  1.00 15.21           C
ATOM   2238  O   SER A 144      -7.217 -37.922  22.014  1.00 15.21           O
ATOM   2239  CB  SER A 144      -6.050 -39.694  24.623  1.00 15.21           C
ATOM   2240 1HB  SER A 144      -6.660 -39.192  25.374  1.00 15.21           H
ATOM   2241 2HB  SER A 144      -5.744 -40.668  25.007  1.00 15.21           H
ATOM   2242  OG  SER A 144      -4.877 -38.943  24.353  1.00 15.21           O
ATOM   2243  HG  SER A 144      -4.216 -39.573  24.015  1.00 15.21           H
ATOM   2244  N   SER A 145      -8.584 -38.281  23.767  1.00 -2.44           N
ATOM   2245  H   SER A 145      -8.836 -38.901  24.529  1.00 -2.44           H
ATOM   2246  CA  SER A 145      -9.356 -37.045  23.682  1.00 -2.44           C
ATOM   2247  HA  SER A 145      -8.776 -36.231  23.247  1.00 -2.44           H
ATOM   2248  C   SER A 145      -9.666 -36.775  25.144  1.00 -2.44           C
ATOM   2249  O   SER A 145      -9.448 -37.676  25.962  1.00 -2.44           O
ATOM   2250  CB  SER A 145     -10.657 -37.276  22.919  1.00 -2.44           C
ATOM   2251 1HB  SER A 145     -11.238 -36.354  22.896  1.00 -2.44           H
ATOM   2252 2HB  SER A 145     -10.427 -37.590  21.901  1.00 -2.44           H
ATOM   2253  OG  SER A 145     -11.396 -38.293  23.574  1.00 -2.44           O
ATOM   2254  HG  SER A 145     -12.184 -38.499  23.047  1.00 -2.44           H
ATOM   2255  N   SER A 146     -10.147 -35.591  25.495  1.00  7.08           N
ATOM   2256  H   SER A 146     -10.321 -34.878  24.793  1.00  7.08           H
ATOM   2257  CA  SER A 146     -10.404 -35.256  26.896  1.00  7.08           C
ATOM   2258  HA  SER A 146      -9.858 -35.955  27.526  1.00  7.08           H
ATOM   2259  C   SER A 146     -11.878 -35.328  27.280  1.00  7.08           C
ATOM   2260  O   SER A 146     -12.764 -34.990  26.491  1.00  7.08           O
ATOM   2261  CB  SER A 146      -9.843 -33.867  27.177  1.00  7.08           C
ATOM   2262 1HB  SER A 146     -10.382 -33.124  26.590  1.00  7.08           H
ATOM   2263 2HB  SER A 146      -9.935 -33.638  28.239  1.00  7.08           H
ATOM   2264  OG  SER A 146      -8.480 -33.878  26.790  1.00  7.08           O
ATOM   2265  HG  SER A 146      -8.034 -33.104  27.153  1.00  7.08           H
ATOM   2266  N   ALA A 147     -12.130 -35.781  28.498  1.00  6.60           N
ATOM   2267  H   ALA A 147     -11.365 -36.066  29.089  1.00  6.60           H
ATOM   2268  CA  ALA A 147     -13.480 -35.872  29.038  1.00  6.60           C
ATOM   2269  HA  ALA A 147     -14.121 -36.388  28.323  1.00  6.60           H
ATOM   2270  C   ALA A 147     -14.049 -34.469  29.295  1.00  6.60           C
ATOM   2271  O   ALA A 147     -13.299 -33.510  29.469  1.00  6.60           O
ATOM   2272  CB  ALA A 147     -13.430 -36.682  30.345  1.00  6.60           C
ATOM   2273 1HB  ALA A 147     -13.000 -37.667  30.157  1.00  6.60           H
ATOM   2274 2HB  ALA A 147     -14.437 -36.809  30.743  1.00  6.60           H
ATOM   2275 3HB  ALA A 147     -12.823 -36.158  31.085  1.00  6.60           H
ATOM   2276  N   ASN A 148     -15.368 -34.363  29.390  1.00  3.17           N
ATOM   2277  H   ASN A 148     -15.942 -35.187  29.231  1.00  3.17           H
ATOM   2278  CA  ASN A 148     -16.028 -33.125  29.822  1.00  3.17           C
ATOM   2279  HA  ASN A 148     -15.298 -32.470  30.298  1.00  3.17           H
ATOM   2280  C   ASN A 148     -17.108 -33.437  30.872  1.00  3.17           C
ATOM   2281  O   ASN A 148     -18.307 -33.383  30.574  1.00  3.17           O
ATOM   2282  CB  ASN A 148     -16.624 -32.374  28.626  1.00  3.17           C
ATOM   2283 1HB  ASN A 148     -17.166 -33.077  27.996  1.00  3.17           H
ATOM   2284 2HB  ASN A 148     -17.315 -31.613  28.982  1.00  3.17           H
ATOM   2285  CG  ASN A 148     -15.576 -31.684  27.797  1.00  3.17           C
ATOM   2286  OD1 ASN A 148     -15.353 -32.040  26.643  1.00  3.17           O
ATOM   2287  ND2 ASN A 148     -14.937 -30.687  28.349  1.00  3.17           N
ATOM   2288 1HD2 ASN A 148     -14.252 -30.179  27.808  1.00  3.17           H
ATOM   2289 2HD2 ASN A 148     -15.118 -30.436  29.306  1.00  3.17           H
ATOM   2290  N   PRO A 149     -16.698 -33.851  32.085  1.00 23.77           N
ATOM   2291  CA  PRO A 149     -17.688 -34.315  33.068  1.00 23.77           C
ATOM   2292  HA  PRO A 149     -18.397 -34.972  32.562  1.00 23.77           H
ATOM   2293  C   PRO A 149     -18.487 -33.197  33.779  1.00 23.77           C
ATOM   2294  O   PRO A 149     -17.943 -32.188  34.227  1.00 23.77           O
ATOM   2295  CB  PRO A 149     -16.814 -35.118  34.017  1.00 23.77           C
ATOM   2296 1HB  PRO A 149     -17.234 -35.155  35.011  1.00 23.77           H
ATOM   2297 2HB  PRO A 149     -16.677 -36.123  33.621  1.00 23.77           H
ATOM   2298  CG  PRO A 149     -15.529 -34.402  34.023  1.00 23.77           C
ATOM   2299 1HG  PRO A 149     -15.602 -33.520  34.654  1.00 23.77           H
ATOM   2300 2HG  PRO A 149     -14.721 -35.043  34.370  1.00 23.77           H
ATOM   2301  CD  PRO A 149     -15.325 -33.991  32.613  1.00 23.77           C
ATOM   2302 1HD  PRO A 149     -14.795 -33.040  32.567  1.00 23.77           H
ATOM   2303 2HD  PRO A 149     -14.782 -34.763  32.069  1.00 23.77           H
ATOM   2304  N   ALA A 150     -19.801 -33.364  33.869  1.00 55.04           N
ATOM   2305  H   ALA A 150     -20.190 -34.292  33.735  1.00 55.04           H
ATOM   2306  CA  ALA A 150     -20.747 -32.259  34.113  1.00 55.04           C
ATOM   2307  HA  ALA A 150     -20.155 -31.376  34.350  1.00 55.04           H
ATOM   2308  C   ALA A 150     -21.753 -32.453  35.273  1.00 55.04           C
ATOM   2309  O   ALA A 150     -21.671 -33.415  36.010  1.00 55.04           O
ATOM   2310  CB  ALA A 150     -21.482 -32.003  32.804  1.00 55.04           C
ATOM   2311 1HB  ALA A 150     -20.760 -31.948  31.987  1.00 55.04           H
ATOM   2312 2HB  ALA A 150     -22.019 -31.058  32.849  1.00 55.04           H
ATOM   2313 3HB  ALA A 150     -22.178 -32.819  32.602  1.00 55.04           H
ATOM   2314  N   ALA A 151     -22.704 -31.526  35.382  1.00 39.02           N
ATOM   2315  H   ALA A 151     -22.721 -30.780  34.696  1.00 39.02           H
ATOM   2316  CA  ALA A 151     -23.776 -31.498  36.393  1.00 39.02           C
ATOM   2317  HA  ALA A 151     -24.355 -30.598  36.179  1.00 39.02           H
ATOM   2318  C   ALA A 151     -23.389 -31.364  37.881  1.00 39.02           C
ATOM   2319  O   ALA A 151     -23.302 -32.352  38.614  1.00 39.02           O
ATOM   2320  CB  ALA A 151     -24.754 -32.671  36.174  1.00 39.02           C
ATOM   2321 1HB  ALA A 151     -25.106 -32.667  35.143  1.00 39.02           H
ATOM   2322 2HB  ALA A 151     -25.613 -32.563  36.835  1.00 39.02           H
ATOM   2323 3HB  ALA A 151     -24.258 -33.619  36.387  1.00 39.02           H
ATOM   2324  N   ALA A 152     -23.257 -30.125  38.345  1.00 28.53           N
ATOM   2325  H   ALA A 152     -23.322 -29.343  37.699  1.00 28.53           H
ATOM   2326  CA  ALA A 152     -23.136 -29.798  39.772  1.00 28.53           C
ATOM   2327  HA  ALA A 152     -23.607 -30.584  40.362  1.00 28.53           H
ATOM   2328  C   ALA A 152     -23.866 -28.480  40.059  1.00 28.53           C
ATOM   2329  O   ALA A 152     -24.066 -27.679  39.144  1.00 28.53           O
ATOM   2330  CB  ALA A 152     -21.666 -29.673  40.186  1.00 28.53           C
ATOM   2331 1HB  ALA A 152     -21.176 -30.641  40.101  1.00 28.53           H
ATOM   2332 2HB  ALA A 152     -21.601 -29.344  41.223  1.00 28.53           H
ATOM   2333 3HB  ALA A 152     -21.159 -28.942  39.553  1.00 28.53           H
ATOM   2334  N   ALA A 153     -24.235 -28.272  41.316  1.00 12.28           N
ATOM   2335  H   ALA A 153     -24.071 -29.000  42.002  1.00 12.28           H
ATOM   2336  CA  ALA A 153     -24.833 -27.039  41.831  1.00 12.28           C
ATOM   2337  HA  ALA A 153     -24.354 -26.166  41.387  1.00 12.28           H
ATOM   2338  C   ALA A 153     -24.569 -27.087  43.342  1.00 12.28           C
ATOM   2339  O   ALA A 153     -24.116 -28.129  43.829  1.00 12.28           O
ATOM   2340  CB  ALA A 153     -26.338 -27.016  41.543  1.00 12.28           C
ATOM   2341 1HB  ALA A 153     -26.498 -27.070  40.467  1.00 12.28           H
ATOM   2342 2HB  ALA A 153     -26.775 -26.090  41.918  1.00 12.28           H
ATOM   2343 3HB  ALA A 153     -26.823 -27.865  42.024  1.00 12.28           H
ATOM   2344  N   ALA A 154     -24.899 -26.034  44.082  1.00 23.13           N
ATOM   2345  H   ALA A 154     -25.269 -25.205  43.642  1.00 23.13           H
ATOM   2346  CA  ALA A 154     -24.803 -26.051  45.540  1.00 23.13           C
ATOM   2347  HA  ALA A 154     -24.753 -27.086  45.875  1.00 23.13           H
ATOM   2348  C   ALA A 154     -26.057 -25.431  46.153  1.00 23.13           C
ATOM   2349  O   ALA A 154     -26.633 -24.492  45.603  1.00 23.13           O
ATOM   2350  CB  ALA A 154     -23.535 -25.325  46.006  1.00 23.13           C
ATOM   2351 1HB  ALA A 154     -22.660 -25.835  45.602  1.00 23.13           H
ATOM   2352 2HB  ALA A 154     -23.475 -25.335  47.095  1.00 23.13           H
ATOM   2353 3HB  ALA A 154     -23.539 -24.295  45.650  1.00 23.13           H
ATOM   2354  N   ALA A 155     -26.491 -25.975  47.280  1.00 -7.55           N
ATOM   2355  H   ALA A 155     -25.973 -26.739  47.694  1.00 -7.55           H
ATOM   2356  CA  ALA A 155     -27.745 -25.552  47.904  1.00 -7.55           C
ATOM   2357  HA  ALA A 155     -28.508 -25.495  47.125  1.00 -7.55           H
ATOM   2358  C   ALA A 155     -27.675 -24.176  48.577  1.00 -7.55           C
ATOM   2359  O   ALA A 155     -28.695 -23.519  48.767  1.00 -7.55           O
ATOM   2360  CB  ALA A 155     -28.179 -26.609  48.920  1.00 -7.55           C
ATOM   2361 1HB  ALA A 155     -28.246 -27.583  48.433  1.00 -7.55           H
ATOM   2362 2HB  ALA A 155     -29.159 -26.345  49.321  1.00 -7.55           H
ATOM   2363 3HB  ALA A 155     -27.462 -26.658  49.739  1.00 -7.55           H
ATOM   2364  N   GLY A 156     -26.480 -23.742  48.948  1.00  1.40           N
ATOM   2365  H   GLY A 156     -25.668 -24.314  48.780  1.00  1.40           H
ATOM   2366  CA  GLY A 156     -26.320 -22.477  49.649  1.00  1.40           C
ATOM   2367 1HA  GLY A 156     -27.177 -22.331  50.304  1.00  1.40           H
ATOM   2368 2HA  GLY A 156     -25.430 -22.542  50.274  1.00  1.40           H
ATOM   2369  C   GLY A 156     -26.186 -21.245  48.775  1.00  1.40           C
ATOM   2370  O   GLY A 156     -25.822 -20.177  49.274  1.00  1.40           O
ATOM   2371  N   LEU A 157     -26.410 -21.373  47.475  1.00  0.26           N
ATOM   2372  H   LEU A 157     -26.740 -22.252  47.103  1.00  0.26           H
ATOM   2373  CA  LEU A 157     -26.206 -20.255  46.555  1.00  0.26           C
ATOM   2374  HA  LEU A 157     -25.277 -19.755  46.824  1.00  0.26           H
ATOM   2375  C   LEU A 157     -27.323 -19.219  46.654  1.00  0.26           C
ATOM   2376  O   LEU A 157     -28.494 -19.520  46.438  1.00  0.26           O
ATOM   2377  CB  LEU A 157     -26.087 -20.771  45.117  1.00  0.26           C
ATOM   2378 1HB  LEU A 157     -26.981 -21.352  44.892  1.00  0.26           H
ATOM   2379 2HB  LEU A 157     -26.064 -19.914  44.444  1.00  0.26           H
ATOM   2380  CG  LEU A 157     -24.855 -21.642  44.824  1.00  0.26           C
ATOM   2381  HG  LEU A 157     -24.836 -22.456  45.544  1.00  0.26           H
ATOM   2382  CD1 LEU A 157     -24.947 -22.253  43.428  1.00  0.26           C
ATOM   2383 1HD1 LEU A 157     -24.107 -22.930  43.268  1.00  0.26           H
ATOM   2384 2HD1 LEU A 157     -24.929 -21.466  42.672  1.00  0.26           H
ATOM   2385 3HD1 LEU A 157     -25.877 -22.814  43.337  1.00  0.26           H
ATOM   2386  CD2 LEU A 157     -23.539 -20.867  44.956  1.00  0.26           C
ATOM   2387 1HD2 LEU A 157     -22.702 -21.529  44.732  1.00  0.26           H
ATOM   2388 2HD2 LEU A 157     -23.417 -20.506  45.976  1.00  0.26           H
ATOM   2389 3HD2 LEU A 157     -23.527 -20.022  44.266  1.00  0.26           H
ATOM   2390  N   GLY A 158     -26.955 -17.994  47.000  1.00  7.31           N
ATOM   2391  H   GLY A 158     -25.975 -17.788  47.156  1.00  7.31           H
ATOM   2392  CA  GLY A 158     -27.921 -16.927  47.213  1.00  7.31           C
ATOM   2393 1HA  GLY A 158     -28.479 -16.756  46.293  1.00  7.31           H
ATOM   2394 2HA  GLY A 158     -28.617 -17.220  47.998  1.00  7.31           H
ATOM   2395  C   GLY A 158     -27.222 -15.646  47.631  1.00  7.31           C
ATOM   2396  O   GLY A 158     -26.006 -15.665  47.840  1.00  7.31           O
ATOM   2397  N   GLY A 159     -27.957 -14.549  47.765  1.00 17.92           N
ATOM   2398  H   GLY A 159     -28.964 -14.598  47.617  1.00 17.92           H
ATOM   2399  CA  GLY A 159     -27.382 -13.264  48.150  1.00 17.92           C
ATOM   2400 1HA  GLY A 159     -27.513 -13.139  49.224  1.00 17.92           H
ATOM   2401 2HA  GLY A 159     -26.313 -13.271  47.937  1.00 17.92           H
ATOM   2402  C   GLY A 159     -27.982 -12.050  47.462  1.00 17.92           C
ATOM   2403  O   GLY A 159     -28.040 -10.972  48.051  1.00 17.92           O
ATOM   2404  N   ASN A 160     -28.458 -12.214  46.237  1.00 14.72           N
ATOM   2405  H   ASN A 160     -28.401 -13.124  45.795  1.00 14.72           H
ATOM   2406  CA  ASN A 160     -29.102 -11.119  45.509  1.00 14.72           C
ATOM   2407  HA  ASN A 160     -28.495 -10.220  45.594  1.00 14.72           H
ATOM   2408  C   ASN A 160     -30.482 -10.849  46.117  1.00 14.72           C
ATOM   2409  O   ASN A 160     -31.082 -11.776  46.682  1.00 14.72           O
ATOM   2410  CB  ASN A 160     -29.260 -11.496  44.029  1.00 14.72           C
ATOM   2411 1HB  ASN A 160     -29.711 -12.484  43.955  1.00 14.72           H
ATOM   2412 2HB  ASN A 160     -29.927 -10.782  43.553  1.00 14.72           H
ATOM   2413  CG  ASN A 160     -27.951 -11.476  43.277  1.00 14.72           C
ATOM   2414  OD1 ASN A 160     -27.164 -10.552  43.408  1.00 14.72           O
ATOM   2415  ND2 ASN A 160     -27.709 -12.477  42.480  1.00 14.72           N
ATOM   2416 1HD2 ASN A 160     -26.816 -12.507  42.010  1.00 14.72           H
ATOM   2417 2HD2 ASN A 160     -28.389 -13.206  42.358  1.00 14.72           H
ATOM   2418  N   PRO A 161     -31.035  -9.625  45.977  1.00 -1.41           N
ATOM   2419  CA  PRO A 161     -30.579  -8.351  45.389  1.00 -1.41           C
ATOM   2420  HA  PRO A 161     -30.370  -8.478  44.327  1.00 -1.41           H
ATOM   2421  C   PRO A 161     -29.383  -7.702  46.086  1.00 -1.41           C
ATOM   2422  O   PRO A 161     -29.234  -7.835  47.300  1.00 -1.41           O
ATOM   2423  CB  PRO A 161     -31.788  -7.432  45.595  1.00 -1.41           C
ATOM   2424 1HB  PRO A 161     -31.670  -6.869  46.521  1.00 -1.41           H
ATOM   2425 2HB  PRO A 161     -31.912  -6.754  44.755  1.00 -1.41           H
ATOM   2426  CG  PRO A 161     -32.926  -8.327  45.701  1.00 -1.41           C
ATOM   2427 1HG  PRO A 161     -33.752  -7.842  46.218  1.00 -1.41           H
ATOM   2428 2HG  PRO A 161     -33.231  -8.657  44.708  1.00 -1.41           H
ATOM   2429  CD  PRO A 161     -32.407  -9.478  46.493  1.00 -1.41           C
ATOM   2430 1HD  PRO A 161     -32.392  -9.241  47.556  1.00 -1.41           H
ATOM   2431 2HD  PRO A 161     -33.010 -10.366  46.298  1.00 -1.41           H
ATOM   2432  N   VAL A 162     -28.550  -6.976  45.352  1.00 -9.34           N
ATOM   2433  H   VAL A 162     -28.712  -6.887  44.353  1.00 -9.34           H
ATOM   2434  CA  VAL A 162     -27.395  -6.278  45.933  1.00 -9.34           C
ATOM   2435  HA  VAL A 162     -27.455  -6.317  47.018  1.00 -9.34           H
ATOM   2436  C   VAL A 162     -27.396  -4.808  45.511  1.00 -9.34           C
ATOM   2437  O   VAL A 162     -27.352  -4.490  44.317  1.00 -9.34           O
ATOM   2438  CB  VAL A 162     -26.048  -6.947  45.506  1.00 -9.34           C
ATOM   2439  HB  VAL A 162     -25.977  -6.924  44.422  1.00 -9.34           H
ATOM   2440  CG1 VAL A 162     -24.836  -6.200  46.086  1.00 -9.34           C
ATOM   2441 1HG1 VAL A 162     -23.919  -6.724  45.814  1.00 -9.34           H
ATOM   2442 2HG1 VAL A 162     -24.910  -6.147  47.173  1.00 -9.34           H
ATOM   2443 3HG1 VAL A 162     -24.783  -5.191  45.678  1.00 -9.34           H
ATOM   2444  CG2 VAL A 162     -25.991  -8.416  45.953  1.00 -9.34           C
ATOM   2445 1HG2 VAL A 162     -25.024  -8.844  45.690  1.00 -9.34           H
ATOM   2446 2HG2 VAL A 162     -26.761  -8.986  45.442  1.00 -9.34           H
ATOM   2447 3HG2 VAL A 162     -26.141  -8.492  47.032  1.00 -9.34           H
ATOM   2448  N   ALA A 163     -27.447  -3.910  46.487  1.00  3.78           N
ATOM   2449  H   ALA A 163     -27.557  -4.221  47.441  1.00  3.78           H
ATOM   2450  CA  ALA A 163     -27.280  -2.480  46.240  1.00  3.78           C
ATOM   2451  HA  ALA A 163     -27.818  -2.207  45.333  1.00  3.78           H
ATOM   2452  C   ALA A 163     -25.784  -2.195  46.052  1.00  3.78           C
ATOM   2453  O   ALA A 163     -24.965  -2.709  46.815  1.00  3.78           O
ATOM   2454  CB  ALA A 163     -27.838  -1.680  47.426  1.00  3.78           C
ATOM   2455 1HB  ALA A 163     -28.895  -1.907  47.561  1.00  3.78           H
ATOM   2456 2HB  ALA A 163     -27.726  -0.613  47.233  1.00  3.78           H
ATOM   2457 3HB  ALA A 163     -27.295  -1.936  48.339  1.00  3.78           H
ATOM   2458  N   ALA A 164     -25.433  -1.383  45.063  1.00 22.14           N
ATOM   2459  H   ALA A 164     -26.158  -1.001  44.464  1.00 22.14           H
ATOM   2460  CA  ALA A 164     -24.036  -1.042  44.770  1.00 22.14           C
ATOM   2461  HA  ALA A 164     -23.479  -1.002  45.707  1.00 22.14           H
ATOM   2462  C   ALA A 164     -23.927   0.340  44.092  1.00 22.14           C
ATOM   2463  O   ALA A 164     -23.286   0.493  43.048  1.00 22.14           O
ATOM   2464  CB  ALA A 164     -23.418  -2.142  43.885  1.00 22.14           C
ATOM   2465 1HB  ALA A 164     -23.491  -3.105  44.393  1.00 22.14           H
ATOM   2466 2HB  ALA A 164     -22.365  -1.922  43.706  1.00 22.14           H
ATOM   2467 3HB  ALA A 164     -23.945  -2.199  42.935  1.00 22.14           H
ATOM   2468  N   ALA A 165     -24.638   1.330  44.614  1.00 -2.38           N
ATOM   2469  H   ALA A 165     -25.149   1.177  45.467  1.00 -2.38           H
ATOM   2470  CA  ALA A 165     -24.694   2.652  43.978  1.00 -2.38           C
ATOM   2471  HA  ALA A 165     -24.865   2.498  42.914  1.00 -2.38           H
ATOM   2472  C   ALA A 165     -23.422   3.501  44.116  1.00 -2.38           C
ATOM   2473  O   ALA A 165     -22.677   3.377  45.093  1.00 -2.38           O
ATOM   2474  CB  ALA A 165     -25.887   3.423  44.527  1.00 -2.38           C
ATOM   2475 1HB  ALA A 165     -26.785   2.811  44.459  1.00 -2.38           H
ATOM   2476 2HB  ALA A 165     -26.034   4.337  43.949  1.00 -2.38           H
ATOM   2477 3HB  ALA A 165     -25.706   3.691  45.567  1.00 -2.38           H
ATOM   2478  N   SER A 166     -23.213   4.413  43.174  1.00  5.77           N
ATOM   2479  H   SER A 166     -23.837   4.465  42.372  1.00  5.77           H
ATOM   2480  CA  SER A 166     -22.110   5.371  43.256  1.00  5.77           C
ATOM   2481  HA  SER A 166     -21.824   5.480  44.299  1.00  5.77           H
ATOM   2482  C   SER A 166     -22.463   6.760  42.742  1.00  5.77           C
ATOM   2483  O   SER A 166     -23.205   6.926  41.771  1.00  5.77           O
ATOM   2484  CB  SER A 166     -20.904   4.845  42.474  1.00  5.77           C
ATOM   2485 1HB  SER A 166     -20.624   3.868  42.870  1.00  5.77           H
ATOM   2486 2HB  SER A 166     -21.176   4.738  41.424  1.00  5.77           H
ATOM   2487  OG  SER A 166     -19.798   5.727  42.586  1.00  5.77           O
ATOM   2488  HG  SER A 166     -19.011   5.254  42.293  1.00  5.77           H
ATOM   2489  N   SER A 167     -21.902   7.757  43.409  1.00 17.27           N
ATOM   2490  H   SER A 167     -21.347   7.546  44.230  1.00 17.27           H
ATOM   2491  CA  SER A 167     -22.029   9.172  43.059  1.00 17.27           C
ATOM   2492  HA  SER A 167     -22.797   9.331  42.302  1.00 17.27           H
ATOM   2493  C   SER A 167     -20.681   9.692  42.560  1.00 17.27           C
ATOM   2494  O   SER A 167     -20.478  10.905  42.450  1.00 17.27           O
ATOM   2495  CB  SER A 167     -22.385   9.917  44.338  1.00 17.27           C
ATOM   2496 1HB  SER A 167     -22.407  10.993  44.160  1.00 17.27           H
ATOM   2497 2HB  SER A 167     -23.361   9.583  44.691  1.00 17.27           H
ATOM   2498  OG  SER A 167     -21.401   9.590  45.306  1.00 17.27           O
ATOM   2499  HG  SER A 167     -21.831   9.541  46.175  1.00 17.27           H
ATOM   2500  N   LEU A 168     -19.756   8.757  42.354  1.00 18.58           N
ATOM   2501  H   LEU A 168     -20.070   7.794  42.342  1.00 18.58           H
ATOM   2502  CA  LEU A 168     -18.295   8.944  42.261  1.00 18.58           C
ATOM   2503  HA  LEU A 168     -17.878   7.953  42.077  1.00 18.58           H
ATOM   2504  C   LEU A 168     -17.663   9.417  43.570  1.00 18.58           C
ATOM   2505  O   LEU A 168     -16.795   8.720  44.095  1.00 18.58           O
ATOM   2506  CB  LEU A 168     -17.840   9.843  41.096  1.00 18.58           C
ATOM   2507 1HB  LEU A 168     -18.193  10.855  41.292  1.00 18.58           H
ATOM   2508 2HB  LEU A 168     -16.751   9.876  41.118  1.00 18.58           H
ATOM   2509  CG  LEU A 168     -18.265   9.481  39.666  1.00 18.58           C
ATOM   2510  HG  LEU A 168     -19.349   9.426  39.645  1.00 18.58           H
ATOM   2511  CD1 LEU A 168     -17.830  10.583  38.706  1.00 18.58           C
ATOM   2512 1HD1 LEU A 168     -18.157  10.347  37.694  1.00 18.58           H
ATOM   2513 2HD1 LEU A 168     -16.743  10.683  38.714  1.00 18.58           H
ATOM   2514 3HD1 LEU A 168     -18.280  11.530  39.004  1.00 18.58           H
ATOM   2515  CD2 LEU A 168     -17.711   8.148  39.176  1.00 18.58           C
ATOM   2516 1HD2 LEU A 168     -18.032   7.969  38.151  1.00 18.58           H
ATOM   2517 2HD2 LEU A 168     -18.089   7.338  39.800  1.00 18.58           H
ATOM   2518 3HD2 LEU A 168     -16.620   8.155  39.214  1.00 18.58           H
ATOM   2519  N   SER A 169     -18.149  10.534  44.096  1.00 39.57           N
ATOM   2520  H   SER A 169     -18.883  10.998  43.572  1.00 39.57           H
ATOM   2521  CA  SER A 169     -17.730  11.171  45.353  1.00 39.57           C
ATOM   2522  HA  SER A 169     -18.366  12.046  45.470  1.00 39.57           H
ATOM   2523  C   SER A 169     -16.289  11.693  45.415  1.00 39.57           C
ATOM   2524  O   SER A 169     -15.357  11.171  44.794  1.00 39.57           O
ATOM   2525  CB  SER A 169     -18.032  10.269  46.557  1.00 39.57           C
ATOM   2526 1HB  SER A 169     -19.018   9.823  46.424  1.00 39.57           H
ATOM   2527 2HB  SER A 169     -17.286   9.476  46.612  1.00 39.57           H
ATOM   2528  OG  SER A 169     -18.029  11.014  47.764  1.00 39.57           O
ATOM   2529  HG  SER A 169     -18.337  10.444  48.476  1.00 39.57           H
ATOM   2530  N   THR A 170     -16.113  12.766  46.169  1.00  8.45           N
ATOM   2531  H   THR A 170     -16.904  13.158  46.664  1.00  8.45           H
ATOM   2532  CA  THR A 170     -14.824  13.429  46.361  1.00  8.45           C
ATOM   2533  HA  THR A 170     -14.005  12.783  46.051  1.00  8.45           H
ATOM   2534  C   THR A 170     -14.725  13.734  47.854  1.00  8.45           C
ATOM   2535  O   THR A 170     -15.761  13.797  48.534  1.00  8.45           O
ATOM   2536  CB  THR A 170     -14.766  14.760  45.577  1.00  8.45           C
ATOM   2537  HB  THR A 170     -13.862  15.303  45.849  1.00  8.45           H
ATOM   2538  OG1 THR A 170     -15.914  15.546  45.893  1.00  8.45           O
ATOM   2539  HG1 THR A 170     -15.835  16.374  45.394  1.00  8.45           H
ATOM   2540  CG2 THR A 170     -14.784  14.557  44.076  1.00  8.45           C
ATOM   2541 1HG2 THR A 170     -14.734  15.529  43.585  1.00  8.45           H
ATOM   2542 2HG2 THR A 170     -15.701  14.054  43.770  1.00  8.45           H
ATOM   2543 3HG2 THR A 170     -13.920  13.967  43.774  1.00  8.45           H
ATOM   2544  N   PRO A 171     -13.512  13.941  48.396  1.00  8.63           N
ATOM   2545  CA  PRO A 171     -12.167  13.862  47.811  1.00  8.63           C
ATOM   2546  HA  PRO A 171     -12.121  14.374  46.849  1.00  8.63           H
ATOM   2547  C   PRO A 171     -11.636  12.434  47.667  1.00  8.63           C
ATOM   2548  O   PRO A 171     -12.238  11.459  48.134  1.00  8.63           O
ATOM   2549  CB  PRO A 171     -11.322  14.621  48.837  1.00  8.63           C
ATOM   2550 1HB  PRO A 171     -10.284  14.290  48.831  1.00  8.63           H
ATOM   2551 2HB  PRO A 171     -11.386  15.693  48.657  1.00  8.63           H
ATOM   2552  CG  PRO A 171     -11.959  14.290  50.109  1.00  8.63           C
ATOM   2553 1HG  PRO A 171     -11.662  13.293  50.426  1.00  8.63           H
ATOM   2554 2HG  PRO A 171     -11.704  15.026  50.871  1.00  8.63           H
ATOM   2555  CD  PRO A 171     -13.432  14.315  49.820  1.00  8.63           C
ATOM   2556 1HD  PRO A 171     -13.955  13.598  50.452  1.00  8.63           H
ATOM   2557 2HD  PRO A 171     -13.831  15.319  49.965  1.00  8.63           H
ATOM   2558  N   ALA A 172     -10.468  12.339  47.061  1.00 14.02           N
ATOM   2559  H   ALA A 172     -10.092  13.156  46.588  1.00 14.02           H
ATOM   2560  CA  ALA A 172      -9.576  11.193  47.156  1.00 14.02           C
ATOM   2561  HA  ALA A 172      -9.800  10.581  48.030  1.00 14.02           H
ATOM   2562  C   ALA A 172      -8.266  11.959  47.342  1.00 14.02           C
ATOM   2563  O   ALA A 172      -8.163  13.080  46.820  1.00 14.02           O
ATOM   2564  CB  ALA A 172      -9.601  10.360  45.875  1.00 14.02           C
ATOM   2565 1HB  ALA A 172     -10.592   9.926  45.735  1.00 14.02           H
ATOM   2566 2HB  ALA A 172      -8.868   9.555  45.944  1.00 14.02           H
ATOM   2567 3HB  ALA A 172      -9.361  10.991  45.022  1.00 14.02           H
ATOM   2568  N   ALA A 173      -7.321  11.437  48.108  1.00  3.69           N
ATOM   2569  H   ALA A 173      -7.418  10.495  48.476  1.00  3.69           H
ATOM   2570  CA  ALA A 173      -6.123  12.190  48.463  1.00  3.69           C
ATOM   2571  HA  ALA A 173      -5.813  12.802  47.616  1.00  3.69           H
ATOM   2572  C   ALA A 173      -4.992  11.233  48.819  1.00  3.69           C
ATOM   2573  O   ALA A 173      -5.237  10.131  49.305  1.00  3.69           O
ATOM   2574  CB  ALA A 173      -6.436  13.098  49.662  1.00  3.69           C
ATOM   2575 1HB  ALA A 173      -7.196  13.830  49.384  1.00  3.69           H
ATOM   2576 2HB  ALA A 173      -5.534  13.623  49.979  1.00  3.69           H
ATOM   2577 3HB  ALA A 173      -6.811  12.498  50.493  1.00  3.69           H
ATOM   2578  N   SER A 174      -3.760  11.677  48.648  1.00  7.66           N
ATOM   2579  H   SER A 174      -3.607  12.603  48.265  1.00  7.66           H
ATOM   2580  CA  SER A 174      -2.579  10.917  49.042  1.00  7.66           C
ATOM   2581  HA  SER A 174      -2.786  10.295  49.913  1.00  7.66           H
ATOM   2582  C   SER A 174      -1.558  11.988  49.383  1.00  7.66           C
ATOM   2583  O   SER A 174      -1.775  13.146  49.013  1.00  7.66           O
ATOM   2584  CB  SER A 174      -2.078  10.059  47.878  1.00  7.66           C
ATOM   2585 1HB  SER A 174      -2.893   9.433  47.514  1.00  7.66           H
ATOM   2586 2HB  SER A 174      -1.736  10.706  47.070  1.00  7.66           H
ATOM   2587  OG  SER A 174      -1.014   9.230  48.314  1.00  7.66           O
ATOM   2588  HG  SER A 174      -0.575   8.844  47.537  1.00  7.66           H
ATOM   2589  N   SER A 175      -0.451  11.641  50.018  1.00  5.69           N
ATOM   2590  H   SER A 175      -0.300  10.679  50.299  1.00  5.69           H
ATOM   2591  CA  SER A 175       0.642  12.585  50.224  1.00  5.69           C
ATOM   2592  HA  SER A 175       0.600  13.361  49.460  1.00  5.69           H
ATOM   2593  C   SER A 175       1.914  11.774  50.047  1.00  5.69           C
ATOM   2594  O   SER A 175       1.937  10.582  50.370  1.00  5.69           O
ATOM   2595  CB  SER A 175       0.588  13.237  51.605  1.00  5.69           C
ATOM   2596 1HB  SER A 175      -0.424  13.594  51.795  1.00  5.69           H
ATOM   2597 2HB  SER A 175       0.862  12.507  52.367  1.00  5.69           H
ATOM   2598  OG  SER A 175       1.479  14.341  51.638  1.00  5.69           O
ATOM   2599  HG  SER A 175       1.620  14.603  52.566  1.00  5.69           H
ATOM   2600  N   ILE A 176       2.933  12.382  49.464  1.00 -1.55           N
ATOM   2601  H   ILE A 176       2.878  13.369  49.240  1.00 -1.55           H
ATOM   2602  CA  ILE A 176       4.156  11.685  49.075  1.00 -1.55           C
ATOM   2603  HA  ILE A 176       4.433  10.955  49.836  1.00 -1.55           H
ATOM   2604  C   ILE A 176       5.222  12.776  48.992  1.00 -1.55           C
ATOM   2605  O   ILE A 176       4.858  13.956  48.975  1.00 -1.55           O
ATOM   2606  CB  ILE A 176       3.916  10.951  47.720  1.00 -1.55           C
ATOM   2607  HB  ILE A 176       2.966  10.425  47.808  1.00 -1.55           H
ATOM   2608  CG1 ILE A 176       4.994   9.882  47.499  1.00 -1.55           C
ATOM   2609 1HG1 ILE A 176       5.927  10.370  47.219  1.00 -1.55           H
ATOM   2610 2HG1 ILE A 176       5.154   9.354  48.440  1.00 -1.55           H
ATOM   2611  CG2 ILE A 176       3.785  11.943  46.541  1.00 -1.55           C
ATOM   2612 1HG2 ILE A 176       3.489  11.406  45.639  1.00 -1.55           H
ATOM   2613 2HG2 ILE A 176       4.739  12.442  46.362  1.00 -1.55           H
ATOM   2614 3HG2 ILE A 176       3.018  12.686  46.764  1.00 -1.55           H
ATOM   2615  CD1 ILE A 176       4.646   8.856  46.445  1.00 -1.55           C
ATOM   2616 1HD1 ILE A 176       5.438   8.114  46.410  1.00 -1.55           H
ATOM   2617 2HD1 ILE A 176       4.557   9.329  45.467  1.00 -1.55           H
ATOM   2618 3HD1 ILE A 176       3.708   8.361  46.700  1.00 -1.55           H
ATOM   2619  N   TRP A 177       6.499  12.429  48.967  1.00  8.22           N
ATOM   2620  H   TRP A 177       6.760  11.455  49.011  1.00  8.22           H
ATOM   2621  CA  TRP A 177       7.565  13.424  48.860  1.00  8.22           C
ATOM   2622  HA  TRP A 177       7.469  14.133  49.681  1.00  8.22           H
ATOM   2623  C   TRP A 177       7.478  14.163  47.520  1.00  8.22           C
ATOM   2624  O   TRP A 177       7.269  13.528  46.478  1.00  8.22           O
ATOM   2625  CB  TRP A 177       8.926  12.723  48.940  1.00  8.22           C
ATOM   2626 1HB  TRP A 177       9.110  12.227  47.987  1.00  8.22           H
ATOM   2627 2HB  TRP A 177       9.705  13.470  49.091  1.00  8.22           H
ATOM   2628  CG  TRP A 177       9.013  11.671  50.020  1.00  8.22           C
ATOM   2629  CD1 TRP A 177       9.356  11.846  51.327  1.00  8.22           C
ATOM   2630  HD1 TRP A 177       9.616  12.802  51.765  1.00  8.22           H
ATOM   2631  CD2 TRP A 177       8.763  10.257  49.880  1.00  8.22           C
ATOM   2632  NE1 TRP A 177       9.321  10.663  52.017  1.00  8.22           N
ATOM   2633  HE1 TRP A 177       9.540  10.560  53.003  1.00  8.22           H
ATOM   2634  CE2 TRP A 177       8.932   9.668  51.166  1.00  8.22           C
ATOM   2635  CE3 TRP A 177       8.400   9.428  48.798  1.00  8.22           C
ATOM   2636  HE3 TRP A 177       8.279   9.842  47.809  1.00  8.22           H
ATOM   2637  CZ2 TRP A 177       8.735   8.291  51.398  1.00  8.22           C
ATOM   2638  HZ2 TRP A 177       8.860   7.874  52.387  1.00  8.22           H
ATOM   2639  CZ3 TRP A 177       8.199   8.040  49.027  1.00  8.22           C
ATOM   2640  HZ3 TRP A 177       7.910   7.395  48.210  1.00  8.22           H
ATOM   2641  CH2 TRP A 177       8.371   7.490  50.330  1.00  8.22           C
ATOM   2642  HH2 TRP A 177       8.209   6.433  50.486  1.00  8.22           H
ATOM   2643  N   SER A 178       7.647  15.480  47.540  1.00 17.87           N
ATOM   2644  H   SER A 178       7.708  15.953  48.436  1.00 17.87           H
ATOM   2645  CA  SER A 178       7.716  16.302  46.323  1.00 17.87           C
ATOM   2646  HA  SER A 178       8.151  15.713  45.516  1.00 17.87           H
ATOM   2647  C   SER A 178       8.595  17.552  46.527  1.00 17.87           C
ATOM   2648  O   SER A 178       8.070  18.645  46.760  1.00 17.87           O
ATOM   2649  CB  SER A 178       6.298  16.698  45.894  1.00 17.87           C
ATOM   2650 1HB  SER A 178       6.352  17.360  45.029  1.00 17.87           H
ATOM   2651 2HB  SER A 178       5.758  15.795  45.612  1.00 17.87           H
ATOM   2652  OG  SER A 178       5.586  17.334  46.944  1.00 17.87           O
ATOM   2653  HG  SER A 178       6.060  18.148  47.157  1.00 17.87           H
ATOM   2654  N   PRO A 179       9.937  17.410  46.510  1.00 -2.67           N
ATOM   2655  CA  PRO A 179      10.791  18.583  46.762  1.00 -2.67           C
ATOM   2656  HA  PRO A 179      10.600  18.973  47.761  1.00 -2.67           H
ATOM   2657  C   PRO A 179      10.674  19.707  45.738  1.00 -2.67           C
ATOM   2658  O   PRO A 179      10.401  19.464  44.563  1.00 -2.67           O
ATOM   2659  CB  PRO A 179      12.208  18.006  46.674  1.00 -2.67           C
ATOM   2660 1HB  PRO A 179      12.602  18.143  45.666  1.00 -2.67           H
ATOM   2661 2HB  PRO A 179      12.867  18.473  47.406  1.00 -2.67           H
ATOM   2662  CG  PRO A 179      12.044  16.572  46.958  1.00 -2.67           C
ATOM   2663 1HG  PRO A 179      12.878  15.999  46.556  1.00 -2.67           H
ATOM   2664 2HG  PRO A 179      11.949  16.416  48.033  1.00 -2.67           H
ATOM   2665  CD  PRO A 179      10.765  16.214  46.272  1.00 -2.67           C
ATOM   2666 1HD  PRO A 179      10.928  16.068  45.202  1.00 -2.67           H
ATOM   2667 2HD  PRO A 179      10.328  15.324  46.725  1.00 -2.67           H
ATOM   2668  N   ALA A 180      10.917  20.935  46.169  1.00 -1.69           N
ATOM   2669  H   ALA A 180      11.181  21.089  47.135  1.00 -1.69           H
ATOM   2670  CA  ALA A 180      10.841  22.087  45.278  1.00 -1.69           C
ATOM   2671  HA  ALA A 180       9.916  22.024  44.704  1.00 -1.69           H
ATOM   2672  C   ALA A 180      12.024  22.091  44.299  1.00 -1.69           C
ATOM   2673  O   ALA A 180      13.125  21.613  44.616  1.00 -1.69           O
ATOM   2674  CB  ALA A 180      10.812  23.370  46.109  1.00 -1.69           C
ATOM   2675 1HB  ALA A 180       9.976  23.335  46.809  1.00 -1.69           H
ATOM   2676 2HB  ALA A 180      10.689  24.233  45.455  1.00 -1.69           H
ATOM   2677 3HB  ALA A 180      11.743  23.472  46.665  1.00 -1.69           H
ATOM   2678  N   SER A 181      11.801  22.643  43.115  1.00  0.34           N
ATOM   2679  H   SER A 181      10.903  23.060  42.915  1.00  0.34           H
ATOM   2680  CA  SER A 181      12.820  22.697  42.072  1.00  0.34           C
ATOM   2681  HA  SER A 181      13.225  21.699  41.910  1.00  0.34           H
ATOM   2682  C   SER A 181      13.966  23.635  42.438  1.00  0.34           C
ATOM   2683  O   SER A 181      13.763  24.676  43.071  1.00  0.34           O
ATOM   2684  CB  SER A 181      12.172  23.194  40.783  1.00  0.34           C
ATOM   2685 1HB  SER A 181      12.937  23.337  40.020  1.00  0.34           H
ATOM   2686 2HB  SER A 181      11.450  22.454  40.438  1.00  0.34           H
ATOM   2687  OG  SER A 181      11.492  24.414  41.032  1.00  0.34           O
ATOM   2688  HG  SER A 181      11.423  24.904  40.198  1.00  0.34           H
ATOM   2689  N   ILE A 182      15.170  23.275  42.019  1.00-25.93           N
ATOM   2690  H   ILE A 182      15.282  22.402  41.513  1.00-25.93           H
ATOM   2691  CA  ILE A 182      16.370  24.079  42.258  1.00-25.93           C
ATOM   2692  HA  ILE A 182      16.161  24.893  42.952  1.00-25.93           H
ATOM   2693  C   ILE A 182      16.746  24.647  40.892  1.00-25.93           C
ATOM   2694  O   ILE A 182      16.759  23.907  39.908  1.00-25.93           O
ATOM   2695  CB  ILE A 182      17.527  23.201  42.826  1.00-25.93           C
ATOM   2696  HB  ILE A 182      17.745  22.419  42.099  1.00-25.93           H
ATOM   2697  CG1 ILE A 182      17.095  22.525  44.144  1.00-25.93           C
ATOM   2698 1HG1 ILE A 182      17.082  23.277  44.933  1.00-25.93           H
ATOM   2699 2HG1 ILE A 182      16.085  22.132  44.040  1.00-25.93           H
ATOM   2700  CG2 ILE A 182      18.811  24.041  43.050  1.00-25.93           C
ATOM   2701 1HG2 ILE A 182      19.601  23.422  43.470  1.00-25.93           H
ATOM   2702 2HG2 ILE A 182      18.608  24.867  43.734  1.00-25.93           H
ATOM   2703 3HG2 ILE A 182      19.166  24.440  42.103  1.00-25.93           H
ATOM   2704  CD1 ILE A 182      17.982  21.357  44.584  1.00-25.93           C
ATOM   2705 1HD1 ILE A 182      17.568  20.907  45.487  1.00-25.93           H
ATOM   2706 2HD1 ILE A 182      18.989  21.711  44.800  1.00-25.93           H
ATOM   2707 3HD1 ILE A 182      18.027  20.607  43.794  1.00-25.93           H
ATOM   2708  N   SER A 183      17.031  25.938  40.797  1.00 14.75           N
ATOM   2709  H   SER A 183      16.981  26.526  41.630  1.00 14.75           H
ATOM   2710  CA  SER A 183      17.434  26.559  39.530  1.00 14.75           C
ATOM   2711  HA  SER A 183      17.922  25.807  38.913  1.00 14.75           H
ATOM   2712  C   SER A 183      18.410  27.728  39.739  1.00 14.75           C
ATOM   2713  O   SER A 183      17.989  28.888  39.845  1.00 14.75           O
ATOM   2714  CB  SER A 183      16.199  27.039  38.769  1.00 14.75           C
ATOM   2715 1HB  SER A 183      15.488  26.215  38.690  1.00 14.75           H
ATOM   2716 2HB  SER A 183      15.730  27.858  39.310  1.00 14.75           H
ATOM   2717  OG  SER A 183      16.550  27.466  37.465  1.00 14.75           O
ATOM   2718  HG  SER A 183      15.741  27.734  37.010  1.00 14.75           H
ATOM   2719  N   PRO A 184      19.724  27.447  39.829  1.00 -7.62           N
ATOM   2720  CA  PRO A 184      20.653  28.566  40.034  1.00 -7.62           C
ATOM   2721  HA  PRO A 184      20.309  29.206  40.846  1.00 -7.62           H
ATOM   2722  C   PRO A 184      20.876  29.417  38.781  1.00 -7.62           C
ATOM   2723  O   PRO A 184      20.505  29.028  37.667  1.00 -7.62           O
ATOM   2724  CB  PRO A 184      21.940  27.851  40.457  1.00 -7.62           C
ATOM   2725 1HB  PRO A 184      22.823  28.433  40.193  1.00 -7.62           H
ATOM   2726 2HB  PRO A 184      21.921  27.652  41.528  1.00 -7.62           H
ATOM   2727  CG  PRO A 184      21.900  26.583  39.709  1.00 -7.62           C
ATOM   2728 1HG  PRO A 184      22.200  26.751  38.676  1.00 -7.62           H
ATOM   2729 2HG  PRO A 184      22.541  25.836  40.176  1.00 -7.62           H
ATOM   2730  CD  PRO A 184      20.452  26.163  39.771  1.00 -7.62           C
ATOM   2731 1HD  PRO A 184      20.182  25.596  38.879  1.00 -7.62           H
ATOM   2732 2HD  PRO A 184      20.264  25.581  40.673  1.00 -7.62           H
ATOM   2733  N   GLY A 185      21.520  30.564  38.941  1.00  8.10           N
ATOM   2734  H   GLY A 185      21.819  30.853  39.871  1.00  8.10           H
ATOM   2735  CA  GLY A 185      21.873  31.414  37.814  1.00  8.10           C
ATOM   2736 1HA  GLY A 185      22.113  30.801  36.946  1.00  8.10           H
ATOM   2737 2HA  GLY A 185      21.043  32.077  37.569  1.00  8.10           H
ATOM   2738  C   GLY A 185      23.092  32.229  38.192  1.00  8.10           C
ATOM   2739  O   GLY A 185      23.503  32.168  39.350  1.00  8.10           O
ATOM   2740  N   SER A 186      23.691  32.957  37.264  1.00 -1.97           N
ATOM   2741  H   SER A 186      23.328  32.978  36.318  1.00 -1.97           H
ATOM   2742  CA  SER A 186      24.864  33.785  37.539  1.00 -1.97           C
ATOM   2743  HA  SER A 186      24.796  34.228  38.532  1.00 -1.97           H
ATOM   2744  C   SER A 186      24.820  34.869  36.475  1.00 -1.97           C
ATOM   2745  O   SER A 186      24.238  34.637  35.412  1.00 -1.97           O
ATOM   2746  CB  SER A 186      26.151  32.964  37.416  1.00 -1.97           C
ATOM   2747 1HB  SER A 186      26.106  32.131  38.119  1.00 -1.97           H
ATOM   2748 2HB  SER A 186      26.231  32.570  36.403  1.00 -1.97           H
ATOM   2749  OG  SER A 186      27.296  33.746  37.707  1.00 -1.97           O
ATOM   2750  HG  SER A 186      27.872  33.741  36.924  1.00 -1.97           H
ATOM   2751  N   ALA A 187      25.392  36.034  36.734  1.00 12.59           N
ATOM   2752  H   ALA A 187      25.890  36.174  37.606  1.00 12.59           H
ATOM   2753  CA  ALA A 187      25.347  37.127  35.773  1.00 12.59           C
ATOM   2754  HA  ALA A 187      24.348  37.161  35.343  1.00 12.59           H
ATOM   2755  C   ALA A 187      26.392  36.908  34.666  1.00 12.59           C
ATOM   2756  O   ALA A 187      27.571  36.701  34.975  1.00 12.59           O
ATOM   2757  CB  ALA A 187      25.605  38.451  36.501  1.00 12.59           C
ATOM   2758 1HB  ALA A 187      24.864  38.589  37.290  1.00 12.59           H
ATOM   2759 2HB  ALA A 187      25.534  39.279  35.796  1.00 12.59           H
ATOM   2760 3HB  ALA A 187      26.602  38.444  36.941  1.00 12.59           H
ATOM   2761  N   PRO A 188      26.001  36.978  33.379  1.00 -4.54           N
ATOM   2762  CA  PRO A 188      27.050  36.951  32.348  1.00 -4.54           C
ATOM   2763  HA  PRO A 188      27.649  36.043  32.427  1.00 -4.54           H
ATOM   2764  C   PRO A 188      27.945  38.190  32.376  1.00 -4.54           C
ATOM   2765  O   PRO A 188      27.631  39.182  33.045  1.00 -4.54           O
ATOM   2766  CB  PRO A 188      26.251  36.954  31.039  1.00 -4.54           C
ATOM   2767 1HB  PRO A 188      26.210  37.965  30.638  1.00 -4.54           H
ATOM   2768 2HB  PRO A 188      26.692  36.273  30.312  1.00 -4.54           H
ATOM   2769  CG  PRO A 188      24.891  36.513  31.410  1.00 -4.54           C
ATOM   2770 1HG  PRO A 188      24.156  36.876  30.693  1.00 -4.54           H
ATOM   2771 2HG  PRO A 188      24.859  35.426  31.478  1.00 -4.54           H
ATOM   2772  CD  PRO A 188      24.671  37.120  32.758  1.00 -4.54           C
ATOM   2773 1HD  PRO A 188      24.397  38.173  32.672  1.00 -4.54           H
ATOM   2774 2HD  PRO A 188      23.913  36.559  33.306  1.00 -4.54           H
ATOM   2775  N   ALA A 189      29.021  38.157  31.601  1.00 13.90           N
ATOM   2776  H   ALA A 189      29.215  37.329  31.056  1.00 13.90           H
ATOM   2777  CA  ALA A 189      29.939  39.282  31.441  1.00 13.90           C
ATOM   2778  HA  ALA A 189      29.405  40.225  31.574  1.00 13.90           H
ATOM   2779  C   ALA A 189      30.482  39.212  30.006  1.00 13.90           C
ATOM   2780  O   ALA A 189      30.396  38.150  29.380  1.00 13.90           O
ATOM   2781  CB  ALA A 189      31.067  39.174  32.477  1.00 13.90           C
ATOM   2782 1HB  ALA A 189      30.645  39.181  33.483  1.00 13.90           H
ATOM   2783 2HB  ALA A 189      31.742  40.020  32.375  1.00 13.90           H
ATOM   2784 3HB  ALA A 189      31.624  38.247  32.327  1.00 13.90           H
ATOM   2785  N   SER A 190      31.019  40.310  29.491  1.00 -3.99           N
ATOM   2786  H   SER A 190      31.087  41.146  30.059  1.00 -3.99           H
ATOM   2787  CA  SER A 190      31.520  40.359  28.112  1.00 -3.99           C
ATOM   2788  HA  SER A 190      30.752  39.964  27.448  1.00 -3.99           H
ATOM   2789  C   SER A 190      32.783  39.524  27.941  1.00 -3.99           C
ATOM   2790  O   SER A 190      33.630  39.480  28.834  1.00 -3.99           O
ATOM   2791  CB  SER A 190      31.821  41.808  27.718  1.00 -3.99           C
ATOM   2792 1HB  SER A 190      30.907  42.395  27.794  1.00 -3.99           H
ATOM   2793 2HB  SER A 190      32.563  42.220  28.402  1.00 -3.99           H
ATOM   2794  OG  SER A 190      32.311  41.898  26.392  1.00 -3.99           O
ATOM   2795  HG  SER A 190      31.899  42.666  25.965  1.00 -3.99           H
ATOM   2796  N   VAL A 191      32.909  38.870  26.795  1.00-17.19           N
ATOM   2797  H   VAL A 191      32.180  38.945  26.098  1.00-17.19           H
ATOM   2798  CA  VAL A 191      34.075  38.047  26.464  1.00-17.19           C
ATOM   2799  HA  VAL A 191      34.901  38.275  27.138  1.00-17.19           H
ATOM   2800  C   VAL A 191      34.433  38.428  25.037  1.00-17.19           C
ATOM   2801  O   VAL A 191      33.548  38.448  24.179  1.00-17.19           O
ATOM   2802  CB  VAL A 191      33.751  36.528  26.529  1.00-17.19           C
ATOM   2803  HB  VAL A 191      32.966  36.310  25.807  1.00-17.19           H
ATOM   2804  CG1 VAL A 191      34.974  35.677  26.190  1.00-17.19           C
ATOM   2805 1HG1 VAL A 191      34.708  34.620  26.221  1.00-17.19           H
ATOM   2806 2HG1 VAL A 191      35.775  35.865  26.907  1.00-17.19           H
ATOM   2807 3HG1 VAL A 191      35.326  35.912  25.187  1.00-17.19           H
ATOM   2808  CG2 VAL A 191      33.237  36.147  27.911  1.00-17.19           C
ATOM   2809 1HG2 VAL A 191      33.095  35.069  27.963  1.00-17.19           H
ATOM   2810 2HG2 VAL A 191      32.280  36.632  28.100  1.00-17.19           H
ATOM   2811 3HG2 VAL A 191      33.952  36.457  28.673  1.00-17.19           H
ATOM   2812  N   SER A 192      35.683  38.772  24.775  1.00 28.00           N
ATOM   2813  H   SER A 192      36.380  38.765  25.505  1.00 28.00           H
ATOM   2814  CA  SER A 192      36.102  39.152  23.429  1.00 28.00           C
ATOM   2815  HA  SER A 192      35.371  39.839  23.005  1.00 28.00           H
ATOM   2816  C   SER A 192      36.218  37.930  22.526  1.00 28.00           C
ATOM   2817  O   SER A 192      36.580  36.841  22.976  1.00 28.00           O
ATOM   2818  CB  SER A 192      37.456  39.854  23.488  1.00 28.00           C
ATOM   2819 1HB  SER A 192      38.119  39.427  22.734  1.00 28.00           H
ATOM   2820 2HB  SER A 192      37.316  40.914  23.277  1.00 28.00           H
ATOM   2821  OG  SER A 192      38.037  39.711  24.776  1.00 28.00           O
ATOM   2822  HG  SER A 192      38.908  40.142  24.757  1.00 28.00           H
ATOM   2823  N   VAL A 193      35.962  38.113  21.241  1.00-18.11           N
ATOM   2824  H   VAL A 193      35.637  39.012  20.913  1.00-18.11           H
ATOM   2825  CA  VAL A 193      36.182  37.065  20.245  1.00-18.11           C
ATOM   2826  HA  VAL A 193      35.973  36.089  20.679  1.00-18.11           H
ATOM   2827  C   VAL A 193      37.650  37.159  19.819  1.00-18.11           C
ATOM   2828  O   VAL A 193      38.135  38.266  19.556  1.00-18.11           O
ATOM   2829  CB  VAL A 193      35.248  37.293  19.025  1.00-18.11           C
ATOM   2830  HB  VAL A 193      35.416  38.299  18.646  1.00-18.11           H
ATOM   2831  CG1 VAL A 193      35.521  36.311  17.886  1.00-18.11           C
ATOM   2832 1HG1 VAL A 193      34.832  36.512  17.068  1.00-18.11           H
ATOM   2833 2HG1 VAL A 193      35.388  35.284  18.226  1.00-18.11           H
ATOM   2834 3HG1 VAL A 193      36.536  36.444  17.510  1.00-18.11           H
ATOM   2835  CG2 VAL A 193      33.780  37.178  19.465  1.00-18.11           C
ATOM   2836 1HG2 VAL A 193      33.126  37.287  18.600  1.00-18.11           H
ATOM   2837 2HG2 VAL A 193      33.537  37.969  20.173  1.00-18.11           H
ATOM   2838 3HG2 VAL A 193      33.597  36.209  19.931  1.00-18.11           H
ATOM   2839  N   PRO A 194      38.391  36.034  19.770  1.00 -2.31           N
ATOM   2840  CA  PRO A 194      39.782  36.214  19.326  1.00 -2.31           C
ATOM   2841  HA  PRO A 194      40.264  36.990  19.916  1.00 -2.31           H
ATOM   2842  C   PRO A 194      39.893  36.562  17.836  1.00 -2.31           C
ATOM   2843  O   PRO A 194      39.244  35.947  16.988  1.00 -2.31           O
ATOM   2844  CB  PRO A 194      40.418  34.860  19.651  1.00 -2.31           C
ATOM   2845 1HB  PRO A 194      41.223  34.624  18.955  1.00 -2.31           H
ATOM   2846 2HB  PRO A 194      40.788  34.866  20.676  1.00 -2.31           H
ATOM   2847  CG  PRO A 194      39.296  33.893  19.529  1.00 -2.31           C
ATOM   2848 1HG  PRO A 194      39.124  33.649  18.481  1.00 -2.31           H
ATOM   2849 2HG  PRO A 194      39.504  32.988  20.097  1.00 -2.31           H
ATOM   2850  CD  PRO A 194      38.105  34.620  20.090  1.00 -2.31           C
ATOM   2851 1HD  PRO A 194      37.188  34.284  19.605  1.00 -2.31           H
ATOM   2852 2HD  PRO A 194      38.047  34.481  21.171  1.00 -2.31           H
ATOM   2853  N   GLU A 195      40.697  37.567  17.517  1.00 15.99           N
ATOM   2854  H   GLU A 195      41.210  38.039  18.250  1.00 15.99           H
ATOM   2855  CA  GLU A 195      40.900  38.073  16.152  1.00 15.99           C
ATOM   2856  HA  GLU A 195      40.816  37.276  15.418  1.00 15.99           H
ATOM   2857  C   GLU A 195      42.323  38.636  16.145  1.00 15.99           C
ATOM   2858  O   GLU A 195      42.853  38.901  17.235  1.00 15.99           O
ATOM   2859  CB  GLU A 195      39.917  39.211  15.821  1.00 15.99           C
ATOM   2860 1HB  GLU A 195      39.960  39.957  16.615  1.00 15.99           H
ATOM   2861 2HB  GLU A 195      40.256  39.684  14.904  1.00 15.99           H
ATOM   2862  CG  GLU A 195      38.465  38.811  15.600  1.00 15.99           C
ATOM   2863 1HG  GLU A 195      38.424  37.986  14.891  1.00 15.99           H
ATOM   2864 2HG  GLU A 195      38.031  38.487  16.547  1.00 15.99           H
ATOM   2865  CD  GLU A 195      37.649  39.963  15.040  1.00 15.99           C
ATOM   2866  OE1 GLU A 195      36.792  40.523  15.764  1.00 15.99           O
ATOM   2867  OE2 GLU A 195      37.851  40.349  13.864  1.00 15.99           O
ATOM   2868  N   PRO A 196      42.953  38.865  14.975  1.00 10.51           N
ATOM   2869  CA  PRO A 196      42.595  38.725  13.554  1.00 10.51           C
ATOM   2870  HA  PRO A 196      41.617  39.162  13.358  1.00 10.51           H
ATOM   2871  C   PRO A 196      42.618  37.300  13.008  1.00 10.51           C
ATOM   2872  O   PRO A 196      43.074  36.368  13.674  1.00 10.51           O
ATOM   2873  CB  PRO A 196      43.668  39.576  12.863  1.00 10.51           C
ATOM   2874 1HB  PRO A 196      43.848  39.246  11.840  1.00 10.51           H
ATOM   2875 2HB  PRO A 196      43.384  40.629  12.874  1.00 10.51           H
ATOM   2876  CG  PRO A 196      44.856  39.364  13.697  1.00 10.51           C
ATOM   2877 1HG  PRO A 196      45.291  38.387  13.484  1.00 10.51           H
ATOM   2878 2HG  PRO A 196      45.592  40.152  13.537  1.00 10.51           H
ATOM   2879  CD  PRO A 196      44.319  39.410  15.104  1.00 10.51           C
ATOM   2880 1HD  PRO A 196      44.929  38.790  15.762  1.00 10.51           H
ATOM   2881 2HD  PRO A 196      44.285  40.440  15.464  1.00 10.51           H
ATOM   2882  N   LEU A 197      42.161  37.185  11.768  1.00 31.29           N
ATOM   2883  H   LEU A 197      41.730  38.010  11.348  1.00 31.29           H
ATOM   2884  CA  LEU A 197      42.301  36.017  10.895  1.00 31.29           C
ATOM   2885  HA  LEU A 197      41.536  36.126  10.128  1.00 31.29           H
ATOM   2886  C   LEU A 197      42.134  34.601  11.455  1.00 31.29           C
ATOM   2887  O   LEU A 197      43.077  33.988  11.965  1.00 31.29           O
ATOM   2888  CB  LEU A 197      43.661  36.116  10.188  1.00 31.29           C
ATOM   2889 1HB  LEU A 197      43.781  37.135   9.820  1.00 31.29           H
ATOM   2890 2HB  LEU A 197      44.435  35.942  10.935  1.00 31.29           H
ATOM   2891  CG  LEU A 197      43.908  35.153   9.015  1.00 31.29           C
ATOM   2892  HG  LEU A 197      43.699  34.144   9.352  1.00 31.29           H
ATOM   2893  CD1 LEU A 197      43.015  35.441   7.810  1.00 31.29           C
ATOM   2894 1HD1 LEU A 197      43.294  34.796   6.975  1.00 31.29           H
ATOM   2895 2HD1 LEU A 197      43.106  36.485   7.511  1.00 31.29           H
ATOM   2896 3HD1 LEU A 197      41.978  35.233   8.066  1.00 31.29           H
ATOM   2897  CD2 LEU A 197      45.374  35.210   8.610  1.00 31.29           C
ATOM   2898 1HD2 LEU A 197      45.555  34.542   7.767  1.00 31.29           H
ATOM   2899 2HD2 LEU A 197      45.988  34.879   9.447  1.00 31.29           H
ATOM   2900 3HD2 LEU A 197      45.656  36.226   8.337  1.00 31.29           H
ATOM   2901  N   ALA A 198      40.960  34.025  11.237  1.00  4.97           N
ATOM   2902  H   ALA A 198      40.178  34.572  10.914  1.00  4.97           H
ATOM   2903  CA  ALA A 198      40.828  32.576  11.349  1.00  4.97           C
ATOM   2904  HA  ALA A 198      41.310  32.248  12.269  1.00  4.97           H
ATOM   2905  C   ALA A 198      41.568  31.969  10.144  1.00  4.97           C
ATOM   2906  O   ALA A 198      41.434  32.466   9.018  1.00  4.97           O
ATOM   2907  CB  ALA A 198      39.353  32.166  11.376  1.00  4.97           C
ATOM   2908 1HB  ALA A 198      38.866  32.625  12.237  1.00  4.97           H
ATOM   2909 2HB  ALA A 198      39.276  31.081  11.462  1.00  4.97           H
ATOM   2910 3HB  ALA A 198      38.853  32.493  10.464  1.00  4.97           H
ATOM   2911  N   ALA A 199      42.362  30.932  10.374  1.00 24.94           N
ATOM   2912  H   ALA A 199      42.413  30.546  11.313  1.00 24.94           H
ATOM   2913  CA  ALA A 199      43.215  30.341   9.340  1.00 24.94           C
ATOM   2914  HA  ALA A 199      42.720  30.415   8.372  1.00 24.94           H
ATOM   2915  C   ALA A 199      43.482  28.864   9.651  1.00 24.94           C
ATOM   2916  O   ALA A 199      43.355  28.459  10.814  1.00 24.94           O
ATOM   2917  CB  ALA A 199      44.542  31.120   9.303  1.00 24.94           C
ATOM   2918 1HB  ALA A 199      44.348  32.157   9.044  1.00 24.94           H
ATOM   2919 2HB  ALA A 199      45.211  30.700   8.555  1.00 24.94           H
ATOM   2920 3HB  ALA A 199      45.024  31.074  10.279  1.00 24.94           H
ATOM   2921  N   PRO A 200      43.924  28.063   8.661  1.00 -4.26           N
ATOM   2922  CA  PRO A 200      44.175  28.297   7.229  1.00 -4.26           C
ATOM   2923  HA  PRO A 200      44.742  29.213   7.084  1.00 -4.26           H
ATOM   2924  C   PRO A 200      42.932  28.322   6.342  1.00 -4.26           C
ATOM   2925  O   PRO A 200      41.866  27.815   6.711  1.00 -4.26           O
ATOM   2926  CB  PRO A 200      45.044  27.098   6.847  1.00 -4.26           C
ATOM   2927 1HB  PRO A 200      44.941  26.853   5.790  1.00 -4.26           H
ATOM   2928 2HB  PRO A 200      46.086  27.297   7.093  1.00 -4.26           H
ATOM   2929  CG  PRO A 200      44.525  26.018   7.690  1.00 -4.26           C
ATOM   2930 1HG  PRO A 200      43.596  25.631   7.269  1.00 -4.26           H
ATOM   2931 2HG  PRO A 200      45.259  25.222   7.791  1.00 -4.26           H
ATOM   2932  CD  PRO A 200      44.268  26.675   9.022  1.00 -4.26           C
ATOM   2933 1HD  PRO A 200      43.443  26.185   9.540  1.00 -4.26           H
ATOM   2934 2HD  PRO A 200      45.172  26.659   9.633  1.00 -4.26           H
ATOM   2935  N   SER A 201      43.076  28.869   5.144  1.00  1.13           N
ATOM   2936  H   SER A 201      43.939  29.353   4.913  1.00  1.13           H
ATOM   2937  CA  SER A 201      42.040  28.751   4.124  1.00  1.13           C
ATOM   2938  HA  SER A 201      41.076  29.026   4.549  1.00  1.13           H
ATOM   2939  C   SER A 201      42.010  27.293   3.681  1.00  1.13           C
ATOM   2940  O   SER A 201      43.049  26.630   3.635  1.00  1.13           O
ATOM   2941  CB  SER A 201      42.340  29.650   2.926  1.00  1.13           C
ATOM   2942 1HB  SER A 201      42.416  30.684   3.265  1.00  1.13           H
ATOM   2943 2HB  SER A 201      43.289  29.347   2.485  1.00  1.13           H
ATOM   2944  OG  SER A 201      41.314  29.552   1.949  1.00  1.13           O
ATOM   2945  HG  SER A 201      41.635  29.968   1.133  1.00  1.13           H
ATOM   2946  N   ASN A 202      40.832  26.779   3.371  1.00 -2.38           N
ATOM   2947  H   ASN A 202      40.002  27.349   3.444  1.00 -2.38           H
ATOM   2948  CA  ASN A 202      40.707  25.393   2.932  1.00 -2.38           C
ATOM   2949  HA  ASN A 202      41.243  24.751   3.632  1.00 -2.38           H
ATOM   2950  C   ASN A 202      41.309  25.250   1.533  1.00 -2.38           C
ATOM   2951  O   ASN A 202      40.935  25.998   0.628  1.00 -2.38           O
ATOM   2952  CB  ASN A 202      39.226  25.015   2.930  1.00 -2.38           C
ATOM   2953 1HB  ASN A 202      38.766  25.399   3.838  1.00 -2.38           H
ATOM   2954 2HB  ASN A 202      38.733  25.467   2.071  1.00 -2.38           H
ATOM   2955  CG  ASN A 202      39.002  23.531   2.905  1.00 -2.38           C
ATOM   2956  OD1 ASN A 202      39.815  22.745   2.434  1.00 -2.38           O
ATOM   2957  ND2 ASN A 202      37.897  23.124   3.446  1.00 -2.38           N
ATOM   2958 1HD2 ASN A 202      37.693  22.140   3.461  1.00 -2.38           H
ATOM   2959 2HD2 ASN A 202      37.246  23.790   3.836  1.00 -2.38           H
ATOM   2960  N   THR A 203      42.247  24.336   1.354  1.00 -9.02           N
ATOM   2961  H   THR A 203      42.540  23.750   2.127  1.00 -9.02           H
ATOM   2962  CA  THR A 203      42.881  24.124   0.059  1.00 -9.02           C
ATOM   2963  HA  THR A 203      43.314  25.066  -0.276  1.00 -9.02           H
ATOM   2964  C   THR A 203      41.846  23.649  -0.959  1.00 -9.02           C
ATOM   2965  O   THR A 203      41.080  22.717  -0.704  1.00 -9.02           O
ATOM   2966  CB  THR A 203      43.994  23.078   0.218  1.00 -9.02           C
ATOM   2967  HB  THR A 203      43.548  22.107   0.433  1.00 -9.02           H
ATOM   2968  OG1 THR A 203      44.811  23.467   1.324  1.00 -9.02           O
ATOM   2969  HG1 THR A 203      45.304  22.694   1.621  1.00 -9.02           H
ATOM   2970  CG2 THR A 203      44.886  22.976  -0.997  1.00 -9.02           C
ATOM   2971 1HG2 THR A 203      45.707  22.294  -0.780  1.00 -9.02           H
ATOM   2972 2HG2 THR A 203      45.294  23.957  -1.241  1.00 -9.02           H
ATOM   2973 3HG2 THR A 203      44.321  22.589  -1.846  1.00 -9.02           H
ATOM   2974  N   SER A 204      41.785  24.316  -2.102  1.00 23.79           N
ATOM   2975  H   SER A 204      42.429  25.084  -2.271  1.00 23.79           H
ATOM   2976  CA  SER A 204      40.757  24.061  -3.102  1.00 23.79           C
ATOM   2977  HA  SER A 204      40.334  23.065  -2.968  1.00 23.79           H
ATOM   2978  C   SER A 204      41.318  24.175  -4.512  1.00 23.79           C
ATOM   2979  O   SER A 204      41.979  25.156  -4.854  1.00 23.79           O
ATOM   2980  CB  SER A 204      39.668  25.112  -2.910  1.00 23.79           C
ATOM   2981 1HB  SER A 204      39.246  25.011  -1.910  1.00 23.79           H
ATOM   2982 2HB  SER A 204      40.124  26.098  -2.997  1.00 23.79           H
ATOM   2983  OG  SER A 204      38.635  25.013  -3.870  1.00 23.79           O
ATOM   2984  HG  SER A 204      38.166  25.867  -3.878  1.00 23.79           H
ATOM   2985  N   CYS A 205      41.024  23.190  -5.345  1.00-21.42           N
ATOM   2986  H   CYS A 205      40.483  22.394  -5.011  1.00-21.42           H
ATOM   2987  CA  CYS A 205      41.396  23.221  -6.757  1.00-21.42           C
ATOM   2988  HA  CYS A 205      42.310  23.801  -6.887  1.00-21.42           H
ATOM   2989  C   CYS A 205      40.276  23.875  -7.556  1.00-21.42           C
ATOM   2990  O   CYS A 205      40.432  24.217  -8.722  1.00-21.42           O
ATOM   2991  CB  CYS A 205      41.626  21.806  -7.277  1.00-21.42           C
ATOM   2992 1HB  CYS A 205      40.684  21.258  -7.237  1.00-21.42           H
ATOM   2993 2HB  CYS A 205      41.940  21.870  -8.320  1.00-21.42           H
ATOM   2994  SG  CYS A 205      42.871  20.892  -6.347  1.00-21.42           S
ATOM   2995  HG  CYS A 205      43.058  19.948  -7.281  1.00-21.42           H
ATOM   2996  N   MET A 206      39.144  24.089  -6.897  1.00  2.03           N
ATOM   2997  H   MET A 206      39.050  23.747  -5.948  1.00  2.03           H
ATOM   2998  CA  MET A 206      38.027  24.818  -7.493  1.00  2.03           C
ATOM   2999  HA  MET A 206      37.789  24.383  -8.464  1.00  2.03           H
ATOM   3000  C   MET A 206      38.398  26.295  -7.674  1.00  2.03           C
ATOM   3001  O   MET A 206      37.757  27.035  -8.423  1.00  2.03           O
ATOM   3002  CB  MET A 206      36.808  24.718  -6.571  1.00  2.03           C
ATOM   3003 1HB  MET A 206      36.778  23.724  -6.123  1.00  2.03           H
ATOM   3004 2HB  MET A 206      36.931  25.449  -5.774  1.00  2.03           H
ATOM   3005  CG  MET A 206      35.484  24.970  -7.263  1.00  2.03           C
ATOM   3006 1HG  MET A 206      35.593  25.812  -7.944  1.00  2.03           H
ATOM   3007 2HG  MET A 206      35.211  24.087  -7.840  1.00  2.03           H
ATOM   3008  SD  MET A 206      34.172  25.364  -6.092  1.00  2.03           S
ATOM   3009  CE  MET A 206      34.486  27.136  -5.819  1.00  2.03           C
ATOM   3010 1HE  MET A 206      33.760  27.543  -5.117  1.00  2.03           H
ATOM   3011 2HE  MET A 206      34.403  27.676  -6.763  1.00  2.03           H
ATOM   3012 3HE  MET A 206      35.489  27.281  -5.414  1.00  2.03           H
ATOM   3013  N   GLN A 207      39.425  26.728  -6.955  1.00  6.92           N
ATOM   3014  H   GLN A 207      39.921  26.076  -6.371  1.00  6.92           H
ATOM   3015  CA  GLN A 207      39.889  28.108  -6.991  1.00  6.92           C
ATOM   3016  HA  GLN A 207      39.055  28.759  -6.739  1.00  6.92           H
ATOM   3017  C   GLN A 207      40.415  28.496  -8.377  1.00  6.92           C
ATOM   3018  O   GLN A 207      41.275  27.830  -8.953  1.00  6.92           O
ATOM   3019  CB  GLN A 207      40.984  28.268  -5.937  1.00  6.92           C
ATOM   3020 1HB  GLN A 207      40.629  27.820  -5.009  1.00  6.92           H
ATOM   3021 2HB  GLN A 207      41.854  27.707  -6.276  1.00  6.92           H
ATOM   3022  CG  GLN A 207      41.408  29.700  -5.633  1.00  6.92           C
ATOM   3023 1HG  GLN A 207      41.770  30.172  -6.545  1.00  6.92           H
ATOM   3024 2HG  GLN A 207      40.546  30.258  -5.270  1.00  6.92           H
ATOM   3025  CD  GLN A 207      42.507  29.748  -4.588  1.00  6.92           C
ATOM   3026  OE1 GLN A 207      43.306  28.824  -4.460  1.00  6.92           O
ATOM   3027  NE2 GLN A 207      42.559  30.802  -3.828  1.00  6.92           N
ATOM   3028 1HE2 GLN A 207      43.302  30.887  -3.153  1.00  6.92           H
ATOM   3029 2HE2 GLN A 207      41.871  31.532  -3.927  1.00  6.92           H
ATOM   3030  N   ARG A 208      39.893  29.599  -8.896  1.00 -4.00           N
ATOM   3031  H   ARG A 208      39.200  30.103  -8.354  1.00 -4.00           H
ATOM   3032  CA  ARG A 208      40.234  30.136 -10.218  1.00 -4.00           C
ATOM   3033  HA  ARG A 208      41.174  29.725 -10.588  1.00 -4.00           H
ATOM   3034  C   ARG A 208      40.350  31.639 -10.053  1.00 -4.00           C
ATOM   3035  O   ARG A 208      39.802  32.177  -9.086  1.00 -4.00           O
ATOM   3036  CB  ARG A 208      39.097  29.857 -11.207  1.00 -4.00           C
ATOM   3037 1HB  ARG A 208      38.170  30.225 -10.767  1.00 -4.00           H
ATOM   3038 2HB  ARG A 208      39.283  30.425 -12.119  1.00 -4.00           H
ATOM   3039  CG  ARG A 208      38.899  28.402 -11.602  1.00 -4.00           C
ATOM   3040 1HG  ARG A 208      39.758  28.065 -12.180  1.00 -4.00           H
ATOM   3041 2HG  ARG A 208      38.792  27.778 -10.716  1.00 -4.00           H
ATOM   3042  CD  ARG A 208      37.640  28.300 -12.444  1.00 -4.00           C
ATOM   3043 1HD  ARG A 208      36.793  28.596 -11.827  1.00 -4.00           H
ATOM   3044 2HD  ARG A 208      37.714  28.999 -13.276  1.00 -4.00           H
ATOM   3045  NE  ARG A 208      37.403  26.949 -12.968  1.00 -4.00           N
ATOM   3046  HE  ARG A 208      36.818  26.335 -12.413  1.00 -4.00           H
ATOM   3047  CZ  ARG A 208      37.861  26.457 -14.109  1.00 -4.00           C
ATOM   3048  NH1 ARG A 208      37.547  25.232 -14.414  1.00 -4.00           N
ATOM   3049 1HH1 ARG A 208      37.002  24.685 -13.773  1.00 -4.00           H
ATOM   3050 2HH1 ARG A 208      37.859  24.834 -15.287  1.00 -4.00           H
ATOM   3051  NH2 ARG A 208      38.561  27.150 -14.969  1.00 -4.00           N
ATOM   3052 1HH2 ARG A 208      38.757  28.122 -14.787  1.00 -4.00           H
ATOM   3053 2HH2 ARG A 208      38.902  26.718 -15.817  1.00 -4.00           H
ATOM   3054  N   SER A 209      40.971  32.335 -10.990  1.00  1.14           N
ATOM   3055  H   SER A 209      41.456  31.874 -11.743  1.00  1.14           H
ATOM   3056  CA  SER A 209      40.821  33.787 -11.030  1.00  1.14           C
ATOM   3057  HA  SER A 209      40.940  34.203 -10.031  1.00  1.14           H
ATOM   3058  C   SER A 209      39.394  34.030 -11.514  1.00  1.14           C
ATOM   3059  O   SER A 209      38.849  33.208 -12.253  1.00  1.14           O
ATOM   3060  CB  SER A 209      41.842  34.418 -11.969  1.00  1.14           C
ATOM   3061 1HB  SER A 209      41.705  35.499 -11.979  1.00  1.14           H
ATOM   3062 2HB  SER A 209      42.844  34.189 -11.605  1.00  1.14           H
ATOM   3063  OG  SER A 209      41.693  33.907 -13.282  1.00  1.14           O
ATOM   3064  HG  SER A 209      41.233  34.575 -13.814  1.00  1.14           H
ATOM   3065  N   VAL A 210      38.771  35.119 -11.091  1.00-14.38           N
ATOM   3066  H   VAL A 210      39.253  35.791 -10.506  1.00-14.38           H
ATOM   3067  CA  VAL A 210      37.359  35.361 -11.392  1.00-14.38           C
ATOM   3068  HA  VAL A 210      36.944  34.512 -11.933  1.00-14.38           H
ATOM   3069  C   VAL A 210      37.258  36.603 -12.271  1.00-14.38           C
ATOM   3070  O   VAL A 210      37.734  37.670 -11.885  1.00-14.38           O
ATOM   3071  CB  VAL A 210      36.559  35.546 -10.067  1.00-14.38           C
ATOM   3072  HB  VAL A 210      36.943  36.424  -9.552  1.00-14.38           H
ATOM   3073  CG1 VAL A 210      35.072  35.756 -10.328  1.00-14.38           C
ATOM   3074 1HG1 VAL A 210      34.537  35.808  -9.379  1.00-14.38           H
ATOM   3075 2HG1 VAL A 210      34.673  34.933 -10.921  1.00-14.38           H
ATOM   3076 3HG1 VAL A 210      34.918  36.698 -10.856  1.00-14.38           H
ATOM   3077  CG2 VAL A 210      36.748  34.331  -9.141  1.00-14.38           C
ATOM   3078 1HG2 VAL A 210      36.147  34.462  -8.240  1.00-14.38           H
ATOM   3079 2HG2 VAL A 210      37.791  34.244  -8.840  1.00-14.38           H
ATOM   3080 3HG2 VAL A 210      36.439  33.417  -9.650  1.00-14.38           H
ATOM   3081  N   ALA A 211      36.669  36.463 -13.451  1.00  0.55           N
ATOM   3082  H   ALA A 211      36.332  35.558 -13.742  1.00  0.55           H
ATOM   3083  CA  ALA A 211      36.399  37.605 -14.317  1.00  0.55           C
ATOM   3084  HA  ALA A 211      37.229  38.313 -14.284  1.00  0.55           H
ATOM   3085  C   ALA A 211      35.138  38.247 -13.736  1.00  0.55           C
ATOM   3086  O   ALA A 211      34.268  37.521 -13.238  1.00  0.55           O
ATOM   3087  CB  ALA A 211      36.164  37.135 -15.753  1.00  0.55           C
ATOM   3088 1HB  ALA A 211      37.050  36.617 -16.122  1.00  0.55           H
ATOM   3089 2HB  ALA A 211      35.968  37.998 -16.391  1.00  0.55           H
ATOM   3090 3HB  ALA A 211      35.306  36.464 -15.790  1.00  0.55           H
ATOM   3091  N   ALA A 212      35.028  39.565 -13.783  1.00  8.62           N
ATOM   3092  H   ALA A 212      35.755  40.117 -14.221  1.00  8.62           H
ATOM   3093  CA  ALA A 212      33.895  40.258 -13.174  1.00  8.62           C
ATOM   3094  HA  ALA A 212      33.091  39.540 -13.017  1.00  8.62           H
ATOM   3095  C   ALA A 212      33.318  41.388 -14.032  1.00  8.62           C
ATOM   3096  O   ALA A 212      34.026  42.017 -14.822  1.00  8.62           O
ATOM   3097  CB  ALA A 212      34.330  40.800 -11.802  1.00  8.62           C
ATOM   3098 1HB  ALA A 212      34.705  39.978 -11.191  1.00  8.62           H
ATOM   3099 2HB  ALA A 212      33.478  41.258 -11.297  1.00  8.62           H
ATOM   3100 3HB  ALA A 212      35.116  41.545 -11.933  1.00  8.62           H
ATOM   3101  N   GLY A 213      32.043  41.670 -13.808  1.00  4.49           N
ATOM   3102  H   GLY A 213      31.515  41.084 -13.168  1.00  4.49           H
ATOM   3103  CA  GLY A 213      31.369  42.801 -14.430  1.00  4.49           C
ATOM   3104 1HA  GLY A 213      30.568  43.119 -13.766  1.00  4.49           H
ATOM   3105 2HA  GLY A 213      32.073  43.627 -14.525  1.00  4.49           H
ATOM   3106  C   GLY A 213      30.764  42.533 -15.794  1.00  4.49           C
ATOM   3107  O   GLY A 213      31.090  41.539 -16.443  1.00  4.49           O
ATOM   3108  N   ALA A 214      29.872  43.412 -16.232  1.00 -0.67           N
ATOM   3109  H   ALA A 214      29.636  44.216 -15.658  1.00 -0.67           H
ATOM   3110  CA  ALA A 214      29.217  43.303 -17.534  1.00 -0.67           C
ATOM   3111  HA  ALA A 214      29.922  42.903 -18.265  1.00 -0.67           H
ATOM   3112  C   ALA A 214      28.789  44.707 -17.973  1.00 -0.67           C
ATOM   3113  O   ALA A 214      28.616  45.588 -17.122  1.00 -0.67           O
ATOM   3114  CB  ALA A 214      27.999  42.370 -17.435  1.00 -0.67           C
ATOM   3115 1HB  ALA A 214      28.330  41.375 -17.134  1.00 -0.67           H
ATOM   3116 2HB  ALA A 214      27.504  42.299 -18.404  1.00 -0.67           H
ATOM   3117 3HB  ALA A 214      27.297  42.753 -16.694  1.00 -0.67           H
ATOM   3118  N   ALA A 215      28.587  44.905 -19.268  1.00  3.83           N
ATOM   3119  H   ALA A 215      28.697  44.125 -19.915  1.00  3.83           H
ATOM   3120  CA  ALA A 215      28.214  46.203 -19.831  1.00  3.83           C
ATOM   3121  HA  ALA A 215      27.646  46.773 -19.094  1.00  3.83           H
ATOM   3122  C   ALA A 215      27.335  46.004 -21.071  1.00  3.83           C
ATOM   3123  O   ALA A 215      27.241  44.890 -21.593  1.00  3.83           O
ATOM   3124  CB  ALA A 215      29.488  46.971 -20.191  1.00  3.83           C
ATOM   3125 1HB  ALA A 215      30.108  47.087 -19.301  1.00  3.83           H
ATOM   3126 2HB  ALA A 215      29.234  47.957 -20.574  1.00  3.83           H
ATOM   3127 3HB  ALA A 215      30.048  46.424 -20.950  1.00  3.83           H
ATOM   3128  N   THR A 216      26.700  47.069 -21.536  1.00 -9.57           N
ATOM   3129  H   THR A 216      26.807  47.957 -21.061  1.00 -9.57           H
ATOM   3130  CA  THR A 216      25.817  47.046 -22.705  1.00 -9.57           C
ATOM   3131  HA  THR A 216      25.912  46.099 -23.228  1.00 -9.57           H
ATOM   3132  C   THR A 216      26.169  48.176 -23.662  1.00 -9.57           C
ATOM   3133  O   THR A 216      26.727  49.195 -23.235  1.00 -9.57           O
ATOM   3134  CB  THR A 216      24.344  47.251 -22.285  1.00 -9.57           C
ATOM   3135  HB  THR A 216      23.715  47.292 -23.174  1.00 -9.57           H
ATOM   3136  OG1 THR A 216      24.229  48.479 -21.556  1.00 -9.57           O
ATOM   3137  HG1 THR A 216      24.006  49.178 -22.186  1.00 -9.57           H
ATOM   3138  CG2 THR A 216      23.855  46.127 -21.385  1.00 -9.57           C
ATOM   3139 1HG2 THR A 216      22.795  46.269 -21.187  1.00 -9.57           H
ATOM   3140 2HG2 THR A 216      24.396  46.138 -20.440  1.00 -9.57           H
ATOM   3141 3HG2 THR A 216      23.999  45.166 -21.879  1.00 -9.57           H
ATOM   3142  N   ALA A 217      25.835  48.031 -24.936  1.00 10.79           N
ATOM   3143  H   ALA A 217      25.394  47.167 -25.250  1.00 10.79           H
ATOM   3144  CA  ALA A 217      26.049  49.078 -25.932  1.00 10.79           C
ATOM   3145  HA  ALA A 217      25.835  50.054 -25.495  1.00 10.79           H
ATOM   3146  C   ALA A 217      25.094  48.819 -27.097  1.00 10.79           C
ATOM   3147  O   ALA A 217      24.560  47.715 -27.221  1.00 10.79           O
ATOM   3148  CB  ALA A 217      27.501  49.037 -26.422  1.00 10.79           C
ATOM   3149 1HB  ALA A 217      28.176  49.176 -25.578  1.00 10.79           H
ATOM   3150 2HB  ALA A 217      27.671  49.834 -27.143  1.00 10.79           H
ATOM   3151 3HB  ALA A 217      27.708  48.075 -26.893  1.00 10.79           H
ATOM   3152  N   ALA A 218      24.930  49.792 -27.982  1.00 13.32           N
ATOM   3153  H   ALA A 218      25.337  50.700 -27.817  1.00 13.32           H
ATOM   3154  CA  ALA A 218      24.248  49.552 -29.251  1.00 13.32           C
ATOM   3155  HA  ALA A 218      23.370  48.926 -29.083  1.00 13.32           H
ATOM   3156  C   ALA A 218      25.227  48.802 -30.163  1.00 13.32           C
ATOM   3157  O   ALA A 218      26.030  49.423 -30.862  1.00 13.32           O
ATOM   3158  CB  ALA A 218      23.800  50.874 -29.889  1.00 13.32           C
ATOM   3159 1HB  ALA A 218      23.102  51.384 -29.224  1.00 13.32           H
ATOM   3160 2HB  ALA A 218      23.302  50.667 -30.837  1.00 13.32           H
ATOM   3161 3HB  ALA A 218      24.662  51.513 -30.079  1.00 13.32           H
ATOM   3162  N   ALA A 219      25.207  47.480 -30.104  1.00  5.40           N
ATOM   3163  H   ALA A 219      24.583  47.032 -29.448  1.00  5.40           H
ATOM   3164  CA  ALA A 219      26.054  46.648 -30.950  1.00  5.40           C
ATOM   3165  HA  ALA A 219      27.097  46.938 -30.816  1.00  5.40           H
ATOM   3166  C   ALA A 219      25.658  46.868 -32.412  1.00  5.40           C
ATOM   3167  O   ALA A 219      24.476  47.063 -32.702  1.00  5.40           O
ATOM   3168  CB  ALA A 219      25.869  45.179 -30.554  1.00  5.40           C
ATOM   3169 1HB  ALA A 219      26.133  45.034 -29.506  1.00  5.40           H
ATOM   3170 2HB  ALA A 219      26.507  44.551 -31.177  1.00  5.40           H
ATOM   3171 3HB  ALA A 219      24.830  44.885 -30.703  1.00  5.40           H
ATOM   3172  N   SER A 220      26.622  46.826 -33.319  1.00  4.68           N
ATOM   3173  H   SER A 220      27.570  46.619 -33.042  1.00  4.68           H
ATOM   3174  CA  SER A 220      26.371  47.024 -34.744  1.00  4.68           C
ATOM   3175  HA  SER A 220      25.327  47.274 -34.926  1.00  4.68           H
ATOM   3176  C   SER A 220      26.692  45.702 -35.418  1.00  4.68           C
ATOM   3177  O   SER A 220      27.524  44.951 -34.908  1.00  4.68           O
ATOM   3178  CB  SER A 220      27.270  48.138 -35.273  1.00  4.68           C
ATOM   3179 1HB  SER A 220      27.132  48.231 -36.350  1.00  4.68           H
ATOM   3180 2HB  SER A 220      26.991  49.077 -34.792  1.00  4.68           H
ATOM   3181  OG  SER A 220      28.634  47.864 -34.986  1.00  4.68           O
ATOM   3182  HG  SER A 220      29.178  48.492 -35.485  1.00  4.68           H
ATOM   3183  N   TYR A 221      26.035  45.390 -36.527  1.00 -3.54           N
ATOM   3184  H   TYR A 221      25.395  46.051 -36.950  1.00 -3.54           H
ATOM   3185  CA  TYR A 221      26.145  44.061 -37.131  1.00 -3.54           C
ATOM   3186  HA  TYR A 221      26.859  43.478 -36.553  1.00 -3.54           H
ATOM   3187  C   TYR A 221      26.642  44.149 -38.579  1.00 -3.54           C
ATOM   3188  O   TYR A 221      26.509  45.206 -39.211  1.00 -3.54           O
ATOM   3189  CB  TYR A 221      24.781  43.371 -37.023  1.00 -3.54           C
ATOM   3190 1HB  TYR A 221      24.099  43.835 -37.733  1.00 -3.54           H
ATOM   3191 2HB  TYR A 221      24.882  42.316 -37.277  1.00 -3.54           H
ATOM   3192  CG  TYR A 221      24.190  43.504 -35.634  1.00 -3.54           C
ATOM   3193  CD1 TYR A 221      23.014  44.252 -35.431  1.00 -3.54           C
ATOM   3194  HD1 TYR A 221      22.498  44.685 -36.274  1.00 -3.54           H
ATOM   3195  CD2 TYR A 221      24.833  42.946 -34.507  1.00 -3.54           C
ATOM   3196  HD2 TYR A 221      25.746  42.378 -34.629  1.00 -3.54           H
ATOM   3197  CE1 TYR A 221      22.502  44.470 -34.135  1.00 -3.54           C
ATOM   3198  HE1 TYR A 221      21.616  45.071 -34.000  1.00 -3.54           H
ATOM   3199  CE2 TYR A 221      24.310  43.155 -33.197  1.00 -3.54           C
ATOM   3200  HE2 TYR A 221      24.814  42.740 -32.336  1.00 -3.54           H
ATOM   3201  CZ  TYR A 221      23.146  43.914 -33.031  1.00 -3.54           C
ATOM   3202  OH  TYR A 221      22.590  44.121 -31.794  1.00 -3.54           O
ATOM   3203  HH  TYR A 221      21.807  44.686 -31.852  1.00 -3.54           H
ATOM   3204  N   PRO A 222      27.241  43.067 -39.114  1.00  6.21           N
ATOM   3205  CA  PRO A 222      27.799  43.096 -40.473  1.00  6.21           C
ATOM   3206  HA  PRO A 222      28.594  43.838 -40.525  1.00  6.21           H
ATOM   3207  C   PRO A 222      26.825  43.338 -41.617  1.00  6.21           C
ATOM   3208  O   PRO A 222      25.613  43.158 -41.501  1.00  6.21           O
ATOM   3209  CB  PRO A 222      28.388  41.691 -40.632  1.00  6.21           C
ATOM   3210 1HB  PRO A 222      27.668  41.036 -41.123  1.00  6.21           H
ATOM   3211 2HB  PRO A 222      29.321  41.724 -41.193  1.00  6.21           H
ATOM   3212  CG  PRO A 222      28.634  41.237 -39.271  1.00  6.21           C
ATOM   3213 1HG  PRO A 222      28.685  40.149 -39.223  1.00  6.21           H
ATOM   3214 2HG  PRO A 222      29.549  41.685 -38.894  1.00  6.21           H
ATOM   3215  CD  PRO A 222      27.483  41.748 -38.502  1.00  6.21           C
ATOM   3216 1HD  PRO A 222      26.617  41.104 -38.637  1.00  6.21           H
ATOM   3217 2HD  PRO A 222      27.747  41.834 -37.447  1.00  6.21           H
ATOM   3218  N   MET A 223      27.413  43.696 -42.749  1.00 -5.94           N
ATOM   3219  H   MET A 223      28.426  43.791 -42.753  1.00 -5.94           H
ATOM   3220  CA  MET A 223      26.714  43.974 -44.002  1.00 -5.94           C
ATOM   3221  HA  MET A 223      25.658  43.722 -43.907  1.00 -5.94           H
ATOM   3222  C   MET A 223      27.350  43.096 -45.073  1.00 -5.94           C
ATOM   3223  O   MET A 223      27.500  43.494 -46.228  1.00 -5.94           O
ATOM   3224  CB  MET A 223      26.869  45.453 -44.375  1.00 -5.94           C
ATOM   3225 1HB  MET A 223      27.927  45.663 -44.530  1.00 -5.94           H
ATOM   3226 2HB  MET A 223      26.343  45.634 -45.312  1.00 -5.94           H
ATOM   3227  CG  MET A 223      26.341  46.416 -43.323  1.00 -5.94           C
ATOM   3228 1HG  MET A 223      26.900  46.272 -42.399  1.00 -5.94           H
ATOM   3229 2HG  MET A 223      26.498  47.438 -43.668  1.00 -5.94           H
ATOM   3230  SD  MET A 223      24.595  46.179 -42.980  1.00 -5.94           S
ATOM   3231  CE  MET A 223      23.843  46.825 -44.455  1.00 -5.94           C
ATOM   3232 1HE  MET A 223      22.758  46.800 -44.353  1.00 -5.94           H
ATOM   3233 2HE  MET A 223      24.137  46.224 -45.315  1.00 -5.94           H
ATOM   3234 3HE  MET A 223      24.163  47.856 -44.611  1.00 -5.94           H
ATOM   3235  N   SER A 224      27.831  41.936 -44.652  1.00 15.74           N
ATOM   3236  H   SER A 224      27.693  41.649 -43.695  1.00 15.74           H
ATOM   3237  CA  SER A 224      28.582  41.044 -45.527  1.00 15.74           C
ATOM   3238  HA  SER A 224      29.449  41.583 -45.907  1.00 15.74           H
ATOM   3239  C   SER A 224      27.711  40.592 -46.696  1.00 15.74           C
ATOM   3240  O   SER A 224      26.504  40.385 -46.534  1.00 15.74           O
ATOM   3241  CB  SER A 224      29.047  39.849 -44.702  1.00 15.74           C
ATOM   3242 1HB  SER A 224      28.193  39.202 -44.498  1.00 15.74           H
ATOM   3243 2HB  SER A 224      29.811  39.290 -45.242  1.00 15.74           H
ATOM   3244  OG  SER A 224      29.549  40.336 -43.468  1.00 15.74           O
ATOM   3245  HG  SER A 224      30.490  40.121 -43.389  1.00 15.74           H
ATOM   3246  N   TYR A 225      28.300  40.511 -47.880  1.00 -9.43           N
ATOM   3247  H   TYR A 225      29.292  40.667 -47.954  1.00 -9.43           H
ATOM   3248  CA  TYR A 225      27.529  40.356 -49.116  1.00 -9.43           C
ATOM   3249  HA  TYR A 225      26.509  40.085 -48.861  1.00 -9.43           H
ATOM   3250  C   TYR A 225      28.016  39.277 -50.087  1.00 -9.43           C
ATOM   3251  O   TYR A 225      27.447  39.110 -51.164  1.00 -9.43           O
ATOM   3252  CB  TYR A 225      27.468  41.721 -49.811  1.00 -9.43           C
ATOM   3253 1HB  TYR A 225      26.924  41.624 -50.749  1.00 -9.43           H
ATOM   3254 2HB  TYR A 225      26.913  42.406 -49.169  1.00 -9.43           H
ATOM   3255  CG  TYR A 225      28.827  42.333 -50.087  1.00 -9.43           C
ATOM   3256  CD1 TYR A 225      29.550  41.992 -51.247  1.00 -9.43           C
ATOM   3257  HD1 TYR A 225      29.133  41.289 -51.956  1.00 -9.43           H
ATOM   3258  CD2 TYR A 225      29.398  43.263 -49.189  1.00 -9.43           C
ATOM   3259  HD2 TYR A 225      28.856  43.554 -48.301  1.00 -9.43           H
ATOM   3260  CE1 TYR A 225      30.824  42.564 -51.501  1.00 -9.43           C
ATOM   3261  HE1 TYR A 225      31.363  42.301 -52.397  1.00 -9.43           H
ATOM   3262  CE2 TYR A 225      30.678  43.827 -49.438  1.00 -9.43           C
ATOM   3263  HE2 TYR A 225      31.114  44.527 -48.741  1.00 -9.43           H
ATOM   3264  CZ  TYR A 225      31.372  43.475 -50.594  1.00 -9.43           C
ATOM   3265  OH  TYR A 225      32.607  44.021 -50.835  1.00 -9.43           O
ATOM   3266  HH  TYR A 225      33.022  43.635 -51.618  1.00 -9.43           H
ATOM   3267  N   GLY A 226      29.042  38.520 -49.728  1.00 10.96           N
ATOM   3268  H   GLY A 226      29.514  38.666 -48.845  1.00 10.96           H
ATOM   3269  CA  GLY A 226      29.476  37.422 -50.579  1.00 10.96           C
ATOM   3270 1HA  GLY A 226      29.544  37.773 -51.608  1.00 10.96           H
ATOM   3271 2HA  GLY A 226      30.460  37.076 -50.260  1.00 10.96           H
ATOM   3272  C   GLY A 226      28.503  36.257 -50.516  1.00 10.96           C
ATOM   3273  O   GLY A 226      27.813  36.083 -49.505  1.00 10.96           O
ATOM   3274  N   GLN A 227      28.435  35.471 -51.584  1.00 -1.63           N
ATOM   3275  H   GLN A 227      29.027  35.669 -52.379  1.00 -1.63           H
ATOM   3276  CA  GLN A 227      27.566  34.294 -51.682  1.00 -1.63           C
ATOM   3277  HA  GLN A 227      27.571  33.753 -50.736  1.00 -1.63           H
ATOM   3278  C   GLN A 227      28.106  33.389 -52.790  1.00 -1.63           C
ATOM   3279  O   GLN A 227      28.975  33.816 -53.555  1.00 -1.63           O
ATOM   3280  CB  GLN A 227      26.122  34.694 -52.025  1.00 -1.63           C
ATOM   3281 1HB  GLN A 227      25.502  33.798 -51.976  1.00 -1.63           H
ATOM   3282 2HB  GLN A 227      25.761  35.392 -51.270  1.00 -1.63           H
ATOM   3283  CG  GLN A 227      25.934  35.329 -53.402  1.00 -1.63           C
ATOM   3284 1HG  GLN A 227      26.498  36.258 -53.448  1.00 -1.63           H
ATOM   3285 2HG  GLN A 227      26.308  34.656 -54.173  1.00 -1.63           H
ATOM   3286  CD  GLN A 227      24.482  35.614 -53.702  1.00 -1.63           C
ATOM   3287  OE1 GLN A 227      23.651  34.707 -53.745  1.00 -1.63           O
ATOM   3288  NE2 GLN A 227      24.155  36.855 -53.924  1.00 -1.63           N
ATOM   3289 1HE2 GLN A 227      23.198  37.080 -54.143  1.00 -1.63           H
ATOM   3290 2HE2 GLN A 227      24.862  37.576 -53.880  1.00 -1.63           H
ATOM   3291  N   GLY A 228      27.546  32.194 -52.928  1.00 16.24           N
ATOM   3292  H   GLY A 228      26.831  31.889 -52.276  1.00 16.24           H
ATOM   3293  CA  GLY A 228      27.813  31.325 -54.067  1.00 16.24           C
ATOM   3294 1HA  GLY A 228      28.075  31.915 -54.946  1.00 16.24           H
ATOM   3295 2HA  GLY A 228      28.607  30.616 -53.834  1.00 16.24           H
ATOM   3296  C   GLY A 228      26.512  30.586 -54.311  1.00 16.24           C
ATOM   3297  O   GLY A 228      25.628  30.687 -53.456  1.00 16.24           O
ATOM   3298  N   GLY A 229      26.358  29.853 -55.404  1.00 19.73           N
ATOM   3299  H   GLY A 229      27.110  29.757 -56.077  1.00 19.73           H
ATOM   3300  CA  GLY A 229      25.110  29.147 -55.673  1.00 19.73           C
ATOM   3301 1HA  GLY A 229      24.823  28.570 -54.796  1.00 19.73           H
ATOM   3302 2HA  GLY A 229      24.323  29.871 -55.887  1.00 19.73           H
ATOM   3303  C   GLY A 229      25.236  28.199 -56.848  1.00 19.73           C
ATOM   3304  O   GLY A 229      26.267  28.252 -57.524  1.00 19.73           O
ATOM   3305  N   SER A 230      24.218  27.376 -57.081  1.00 36.69           N
ATOM   3306  H   SER A 230      23.405  27.439 -56.484  1.00 36.69           H
ATOM   3307  CA  SER A 230      24.193  26.350 -58.140  1.00 36.69           C
ATOM   3308  HA  SER A 230      23.263  25.793 -58.034  1.00 36.69           H
ATOM   3309  C   SER A 230      25.333  25.328 -58.025  1.00 36.69           C
ATOM   3310  O   SER A 230      26.051  25.303 -57.019  1.00 36.69           O
ATOM   3311  CB  SER A 230      24.162  27.005 -59.528  1.00 36.69           C
ATOM   3312 1HB  SER A 230      25.133  27.449 -59.739  1.00 36.69           H
ATOM   3313 2HB  SER A 230      23.941  26.251 -60.284  1.00 36.69           H
ATOM   3314  OG  SER A 230      23.171  28.018 -59.570  1.00 36.69           O
ATOM   3315  HG  SER A 230      23.043  28.294 -60.492  1.00 36.69           H
ATOM   3316  N   TYR A 231      25.478  24.468 -59.029  1.00  0.04           N
ATOM   3317  H   TYR A 231      24.816  24.489 -59.799  1.00  0.04           H
ATOM   3318  CA  TYR A 231      26.546  23.461 -59.101  1.00  0.04           C
ATOM   3319  HA  TYR A 231      26.357  22.851 -59.984  1.00  0.04           H
ATOM   3320  C   TYR A 231      26.537  22.523 -57.885  1.00  0.04           C
ATOM   3321  O   TYR A 231      25.478  22.268 -57.309  1.00  0.04           O
ATOM   3322  CB  TYR A 231      27.907  24.151 -59.305  1.00  0.04           C
ATOM   3323 1HB  TYR A 231      28.217  24.616 -58.369  1.00  0.04           H
ATOM   3324 2HB  TYR A 231      28.651  23.409 -59.590  1.00  0.04           H
ATOM   3325  CG  TYR A 231      27.853  25.222 -60.373  1.00  0.04           C
ATOM   3326  CD1 TYR A 231      27.749  26.584 -60.026  1.00  0.04           C
ATOM   3327  HD1 TYR A 231      27.736  26.866 -58.982  1.00  0.04           H
ATOM   3328  CD2 TYR A 231      27.856  24.876 -61.738  1.00  0.04           C
ATOM   3329  HD2 TYR A 231      27.924  23.839 -62.032  1.00  0.04           H
ATOM   3330  CE1 TYR A 231      27.628  27.584 -61.029  1.00  0.04           C
ATOM   3331  HE1 TYR A 231      27.520  28.624 -60.757  1.00  0.04           H
ATOM   3332  CE2 TYR A 231      27.756  25.872 -62.739  1.00  0.04           C
ATOM   3333  HE2 TYR A 231      27.758  25.598 -63.783  1.00  0.04           H
ATOM   3334  CZ  TYR A 231      27.639  27.210 -62.375  1.00  0.04           C
ATOM   3335  OH  TYR A 231      27.525  28.145 -63.365  1.00  0.04           O
ATOM   3336  HH  TYR A 231      27.395  29.039 -63.008  1.00  0.04           H
ATOM   3337  N   GLY A 232      27.690  21.997 -57.494  1.00  5.51           N
ATOM   3338  H   GLY A 232      28.539  22.212 -57.999  1.00  5.51           H
ATOM   3339  CA  GLY A 232      27.775  21.136 -56.323  1.00  5.51           C
ATOM   3340 1HA  GLY A 232      28.750  21.286 -55.857  1.00  5.51           H
ATOM   3341 2HA  GLY A 232      27.013  21.435 -55.604  1.00  5.51           H
ATOM   3342  C   GLY A 232      27.616  19.653 -56.596  1.00  5.51           C
ATOM   3343  O   GLY A 232      27.516  18.855 -55.666  1.00  5.51           O
ATOM   3344  N   GLN A 233      27.616  19.247 -57.856  1.00  7.46           N
ATOM   3345  H   GLN A 233      27.710  19.918 -58.604  1.00  7.46           H
ATOM   3346  CA  GLN A 233      27.561  17.823 -58.173  1.00  7.46           C
ATOM   3347  HA  GLN A 233      26.912  17.333 -57.453  1.00  7.46           H
ATOM   3348  C   GLN A 233      28.965  17.219 -58.060  1.00  7.46           C
ATOM   3349  O   GLN A 233      29.883  17.611 -58.777  1.00  7.46           O
ATOM   3350  CB  GLN A 233      26.984  17.575 -59.569  1.00  7.46           C
ATOM   3351 1HB  GLN A 233      26.021  18.080 -59.648  1.00  7.46           H
ATOM   3352 2HB  GLN A 233      27.660  17.995 -60.309  1.00  7.46           H
ATOM   3353  CG  GLN A 233      26.795  16.086 -59.863  1.00  7.46           C
ATOM   3354 1HG  GLN A 233      27.756  15.583 -59.763  1.00  7.46           H
ATOM   3355 2HG  GLN A 233      26.110  15.662 -59.133  1.00  7.46           H
ATOM   3356  CD  GLN A 233      26.265  15.792 -61.246  1.00  7.46           C
ATOM   3357  OE1 GLN A 233      25.813  16.673 -61.975  1.00  7.46           O
ATOM   3358  NE2 GLN A 233      26.311  14.544 -61.624  1.00  7.46           N
ATOM   3359 1HE2 GLN A 233      25.986  14.295 -62.542  1.00  7.46           H
ATOM   3360 2HE2 GLN A 233      26.668  13.843 -60.987  1.00  7.46           H
ATOM   3361  N   GLY A 234      29.104  16.239 -57.179  1.00 26.75           N
ATOM   3362  H   GLY A 234      28.320  15.993 -56.591  1.00 26.75           H
ATOM   3363  CA  GLY A 234      30.351  15.502 -57.009  1.00 26.75           C
ATOM   3364 1HA  GLY A 234      30.966  15.589 -57.905  1.00 26.75           H
ATOM   3365 2HA  GLY A 234      30.896  15.894 -56.153  1.00 26.75           H
ATOM   3366  C   GLY A 234      30.029  14.041 -56.774  1.00 26.75           C
ATOM   3367  O   GLY A 234      30.631  13.334 -55.954  1.00 26.75           O
ATOM   3368  N   TYR A 235      28.975  13.617 -57.452  1.00 -1.72           N
ATOM   3369  H   TYR A 235      28.560  14.214 -58.154  1.00 -1.72           H
ATOM   3370  CA  TYR A 235      28.362  12.312 -57.256  1.00 -1.72           C
ATOM   3371  HA  TYR A 235      29.128  11.587 -57.004  1.00 -1.72           H
ATOM   3372  C   TYR A 235      27.696  11.922 -58.580  1.00 -1.72           C
ATOM   3373  O   TYR A 235      27.357  12.816 -59.364  1.00 -1.72           O
ATOM   3374  CB  TYR A 235      27.341  12.399 -56.114  1.00 -1.72           C
ATOM   3375 1HB  TYR A 235      26.767  11.474 -56.076  1.00 -1.72           H
ATOM   3376 2HB  TYR A 235      27.887  12.499 -55.176  1.00 -1.72           H
ATOM   3377  CG  TYR A 235      26.392  13.576 -56.232  1.00 -1.72           C
ATOM   3378  CD1 TYR A 235      25.266  13.521 -57.080  1.00 -1.72           C
ATOM   3379  HD1 TYR A 235      25.058  12.623 -57.645  1.00 -1.72           H
ATOM   3380  CD2 TYR A 235      26.621  14.761 -55.500  1.00 -1.72           C
ATOM   3381  HD2 TYR A 235      27.459  14.818 -54.816  1.00 -1.72           H
ATOM   3382  CE1 TYR A 235      24.402  14.637 -57.218  1.00 -1.72           C
ATOM   3383  HE1 TYR A 235      23.545  14.583 -57.873  1.00 -1.72           H
ATOM   3384  CE2 TYR A 235      25.764  15.882 -55.646  1.00 -1.72           C
ATOM   3385  HE2 TYR A 235      25.952  16.790 -55.091  1.00 -1.72           H
ATOM   3386  CZ  TYR A 235      24.670  15.809 -56.514  1.00 -1.72           C
ATOM   3387  OH  TYR A 235      23.853  16.894 -56.702  1.00 -1.72           O
ATOM   3388  HH  TYR A 235      23.136  16.702 -57.321  1.00 -1.72           H
ATOM   3389  N   PRO A 236      27.510  10.616 -58.863  1.00 17.77           N
ATOM   3390  CA  PRO A 236      27.886   9.418 -58.095  1.00 17.77           C
ATOM   3391  HA  PRO A 236      27.448   9.442 -57.098  1.00 17.77           H
ATOM   3392  C   PRO A 236      29.405   9.303 -57.989  1.00 17.77           C
ATOM   3393  O   PRO A 236      30.123   9.856 -58.823  1.00 17.77           O
ATOM   3394  CB  PRO A 236      27.274   8.278 -58.918  1.00 17.77           C
ATOM   3395 1HB  PRO A 236      27.873   7.371 -58.838  1.00 17.77           H
ATOM   3396 2HB  PRO A 236      26.251   8.089 -58.595  1.00 17.77           H
ATOM   3397  CG  PRO A 236      27.279   8.793 -60.302  1.00 17.77           C
ATOM   3398 1HG  PRO A 236      28.282   8.724 -60.725  1.00 17.77           H
ATOM   3399 2HG  PRO A 236      26.565   8.254 -60.922  1.00 17.77           H
ATOM   3400  CD  PRO A 236      26.873  10.234 -60.137  1.00 17.77           C
ATOM   3401 1HD  PRO A 236      27.252  10.833 -60.964  1.00 17.77           H
ATOM   3402 2HD  PRO A 236      25.787  10.321 -60.060  1.00 17.77           H
ATOM   3403  N   THR A 237      29.914   8.657 -56.950  1.00 39.15           N
ATOM   3404  H   THR A 237      29.301   8.183 -56.297  1.00 39.15           H
ATOM   3405  CA  THR A 237      31.360   8.619 -56.702  1.00 39.15           C
ATOM   3406  HA  THR A 237      31.887   8.834 -57.629  1.00 39.15           H
ATOM   3407  C   THR A 237      31.809   7.250 -56.186  1.00 39.15           C
ATOM   3408  O   THR A 237      31.010   6.543 -55.559  1.00 39.15           O
ATOM   3409  CB  THR A 237      31.748   9.685 -55.640  1.00 39.15           C
ATOM   3410  HB  THR A 237      32.058   9.191 -54.720  1.00 39.15           H
ATOM   3411  OG1 THR A 237      30.622  10.525 -55.366  1.00 39.15           O
ATOM   3412  HG1 THR A 237      30.762  11.360 -55.836  1.00 39.15           H
ATOM   3413  CG2 THR A 237      32.843  10.608 -56.127  1.00 39.15           C
ATOM   3414 1HG2 THR A 237      32.962  11.431 -55.426  1.00 39.15           H
ATOM   3415 2HG2 THR A 237      32.585  11.008 -57.107  1.00 39.15           H
ATOM   3416 3HG2 THR A 237      33.787  10.069 -56.191  1.00 39.15           H
ATOM   3417  N   PRO A 238      33.067   6.843 -56.443  1.00  6.13           N
ATOM   3418  CA  PRO A 238      33.511   5.604 -55.790  1.00  6.13           C
ATOM   3419  HA  PRO A 238      32.881   4.766 -56.087  1.00  6.13           H
ATOM   3420  C   PRO A 238      33.565   5.715 -54.269  1.00  6.13           C
ATOM   3421  O   PRO A 238      33.574   6.812 -53.702  1.00  6.13           O
ATOM   3422  CB  PRO A 238      34.937   5.420 -56.329  1.00  6.13           C
ATOM   3423 1HB  PRO A 238      35.657   5.838 -55.627  1.00  6.13           H
ATOM   3424 2HB  PRO A 238      35.150   4.366 -56.514  1.00  6.13           H
ATOM   3425  CG  PRO A 238      34.960   6.187 -57.592  1.00  6.13           C
ATOM   3426 1HG  PRO A 238      35.979   6.452 -57.872  1.00  6.13           H
ATOM   3427 2HG  PRO A 238      34.475   5.618 -58.386  1.00  6.13           H
ATOM   3428  CD  PRO A 238      34.158   7.404 -57.263  1.00  6.13           C
ATOM   3429 1HD  PRO A 238      34.754   8.109 -56.681  1.00  6.13           H
ATOM   3430 2HD  PRO A 238      33.778   7.867 -58.174  1.00  6.13           H
ATOM   3431  N   SER A 239      33.656   4.571 -53.615  1.00  9.83           N
ATOM   3432  H   SER A 239      33.617   3.694 -54.124  1.00  9.83           H
ATOM   3433  CA  SER A 239      33.933   4.458 -52.187  1.00  9.83           C
ATOM   3434  HA  SER A 239      34.610   5.242 -51.847  1.00  9.83           H
ATOM   3435  C   SER A 239      34.607   3.102 -52.183  1.00  9.83           C
ATOM   3436  O   SER A 239      34.447   2.379 -53.173  1.00  9.83           O
ATOM   3437  CB  SER A 239      32.655   4.419 -51.350  1.00  9.83           C
ATOM   3438 1HB  SER A 239      32.915   4.313 -50.297  1.00  9.83           H
ATOM   3439 2HB  SER A 239      32.105   5.348 -51.491  1.00  9.83           H
ATOM   3440  OG  SER A 239      31.845   3.327 -51.744  1.00  9.83           O
ATOM   3441  HG  SER A 239      30.980   3.419 -51.319  1.00  9.83           H
ATOM   3442  N   SER A 240      35.351   2.731 -51.151  1.00 21.97           N
ATOM   3443  H   SER A 240      35.477   3.337 -50.346  1.00 21.97           H
ATOM   3444  CA  SER A 240      35.965   1.408 -51.172  1.00 21.97           C
ATOM   3445  HA  SER A 240      36.345   1.203 -52.172  1.00 21.97           H
ATOM   3446  C   SER A 240      34.843   0.441 -50.847  1.00 21.97           C
ATOM   3447  O   SER A 240      34.179   0.581 -49.815  1.00 21.97           O
ATOM   3448  CB  SER A 240      37.107   1.269 -50.171  1.00 21.97           C
ATOM   3449 1HB  SER A 240      37.840   2.056 -50.343  1.00 21.97           H
ATOM   3450 2HB  SER A 240      36.716   1.357 -49.157  1.00 21.97           H
ATOM   3451  OG  SER A 240      37.730   0.009 -50.347  1.00 21.97           O
ATOM   3452  HG  SER A 240      38.050  -0.298 -49.485  1.00 21.97           H
ATOM   3453  N   SER A 241      34.592  -0.496 -51.743  1.00 35.63           N
ATOM   3454  H   SER A 241      35.177  -0.600 -52.564  1.00 35.63           H
ATOM   3455  CA  SER A 241      33.472  -1.411 -51.626  1.00 35.63           C
ATOM   3456  HA  SER A 241      33.205  -1.572 -50.583  1.00 35.63           H
ATOM   3457  C   SER A 241      33.977  -2.692 -52.246  1.00 35.63           C
ATOM   3458  O   SER A 241      35.023  -2.676 -52.897  1.00 35.63           O
ATOM   3459  CB  SER A 241      32.275  -0.871 -52.401  1.00 35.63           C
ATOM   3460 1HB  SER A 241      32.115   0.166 -52.107  1.00 35.63           H
ATOM   3461 2HB  SER A 241      32.488  -0.908 -53.470  1.00 35.63           H
ATOM   3462  OG  SER A 241      31.099  -1.608 -52.117  1.00 35.63           O
ATOM   3463  HG  SER A 241      30.363  -0.984 -52.058  1.00 35.63           H
ATOM   3464  N   TYR A 242      33.268  -3.786 -52.029  1.00-11.03           N
ATOM   3465  H   TYR A 242      32.410  -3.732 -51.497  1.00-11.03           H
ATOM   3466  CA  TYR A 242      33.662  -5.082 -52.560  1.00-11.03           C
ATOM   3467  HA  TYR A 242      34.332  -4.939 -53.404  1.00-11.03           H
ATOM   3468  C   TYR A 242      32.399  -5.765 -53.047  1.00-11.03           C
ATOM   3469  O   TYR A 242      31.303  -5.493 -52.553  1.00-11.03           O
ATOM   3470  CB  TYR A 242      34.378  -5.917 -51.491  1.00-11.03           C
ATOM   3471 1HB  TYR A 242      33.695  -6.091 -50.660  1.00-11.03           H
ATOM   3472 2HB  TYR A 242      34.655  -6.880 -51.922  1.00-11.03           H
ATOM   3473  CG  TYR A 242      35.630  -5.237 -50.970  1.00-11.03           C
ATOM   3474  CD1 TYR A 242      35.577  -4.411 -49.830  1.00-11.03           C
ATOM   3475  HD1 TYR A 242      34.642  -4.292 -49.301  1.00-11.03           H
ATOM   3476  CD2 TYR A 242      36.861  -5.363 -51.647  1.00-11.03           C
ATOM   3477  HD2 TYR A 242      36.932  -5.996 -52.520  1.00-11.03           H
ATOM   3478  CE1 TYR A 242      36.725  -3.702 -49.386  1.00-11.03           C
ATOM   3479  HE1 TYR A 242      36.664  -3.058 -48.523  1.00-11.03           H
ATOM   3480  CE2 TYR A 242      38.012  -4.652 -51.206  1.00-11.03           C
ATOM   3481  HE2 TYR A 242      38.942  -4.742 -51.745  1.00-11.03           H
ATOM   3482  CZ  TYR A 242      37.930  -3.833 -50.076  1.00-11.03           C
ATOM   3483  OH  TYR A 242      39.034  -3.156 -49.621  1.00-11.03           O
ATOM   3484  HH  TYR A 242      39.826  -3.345 -50.139  1.00-11.03           H
ATOM   3485  N   PHE A 243      32.553  -6.635 -54.030  1.00 -8.82           N
ATOM   3486  H   PHE A 243      33.473  -6.834 -54.383  1.00 -8.82           H
ATOM   3487  CA  PHE A 243      31.422  -7.359 -54.591  1.00 -8.82           C
ATOM   3488  HA  PHE A 243      30.547  -6.715 -54.614  1.00 -8.82           H
ATOM   3489  C   PHE A 243      31.131  -8.547 -53.689  1.00 -8.82           C
ATOM   3490  O   PHE A 243      32.047  -9.106 -53.076  1.00 -8.82           O
ATOM   3491  CB  PHE A 243      31.750  -7.833 -56.006  1.00 -8.82           C
ATOM   3492 1HB  PHE A 243      32.669  -8.416 -55.978  1.00 -8.82           H
ATOM   3493 2HB  PHE A 243      30.945  -8.482 -56.350  1.00 -8.82           H
ATOM   3494  CG  PHE A 243      31.910  -6.711 -56.994  1.00 -8.82           C
ATOM   3495  CD1 PHE A 243      33.167  -6.124 -57.220  1.00 -8.82           C
ATOM   3496  HD1 PHE A 243      34.031  -6.468 -56.671  1.00 -8.82           H
ATOM   3497  CD2 PHE A 243      30.800  -6.246 -57.719  1.00 -8.82           C
ATOM   3498  HD2 PHE A 243      29.824  -6.679 -57.548  1.00 -8.82           H
ATOM   3499  CE1 PHE A 243      33.322  -5.096 -58.176  1.00 -8.82           C
ATOM   3500  HE1 PHE A 243      34.294  -4.655 -58.340  1.00 -8.82           H
ATOM   3501  CE2 PHE A 243      30.941  -5.223 -58.689  1.00 -8.82           C
ATOM   3502  HE2 PHE A 243      30.081  -4.886 -59.252  1.00 -8.82           H
ATOM   3503  CZ  PHE A 243      32.208  -4.654 -58.925  1.00 -8.82           C
ATOM   3504  HZ  PHE A 243      32.328  -3.888 -59.680  1.00 -8.82           H
ATOM   3505  N   GLY A 244      29.871  -8.942 -53.615  1.00 22.59           N
ATOM   3506  H   GLY A 244      29.152  -8.480 -54.154  1.00 22.59           H
ATOM   3507  CA  GLY A 244      29.461 -10.010 -52.722  1.00 22.59           C
ATOM   3508 1HA  GLY A 244      29.430 -10.958 -53.260  1.00 22.59           H
ATOM   3509 2HA  GLY A 244      30.160 -10.087 -51.891  1.00 22.59           H
ATOM   3510  C   GLY A 244      28.084  -9.701 -52.180  1.00 22.59           C
ATOM   3511  O   GLY A 244      27.367  -8.859 -52.738  1.00 22.59           O
ATOM   3512  N   GLY A 245      27.733 -10.352 -51.081  1.00  3.49           N
ATOM   3513  H   GLY A 245      28.373 -11.014 -50.662  1.00  3.49           H
ATOM   3514  CA  GLY A 245      26.451 -10.148 -50.431  1.00  3.49           C
ATOM   3515 1HA  GLY A 245      26.607 -10.113 -49.353  1.00  3.49           H
ATOM   3516 2HA  GLY A 245      26.028  -9.197 -50.746  1.00  3.49           H
ATOM   3517  C   GLY A 245      25.449 -11.240 -50.729  1.00  3.49           C
ATOM   3518  O   GLY A 245      25.726 -12.166 -51.497  1.00  3.49           O
ATOM   3519  N   VAL A 246      24.282 -11.136 -50.115  1.00-11.48           N
ATOM   3520  H   VAL A 246      24.088 -10.331 -49.530  1.00-11.48           H
ATOM   3521  CA  VAL A 246      23.206 -12.117 -50.233  1.00-11.48           C
ATOM   3522  HA  VAL A 246      23.208 -12.572 -51.223  1.00-11.48           H
ATOM   3523  C   VAL A 246      21.967 -11.245 -50.063  1.00-11.48           C
ATOM   3524  O   VAL A 246      22.095 -10.132 -49.541  1.00-11.48           O
ATOM   3525  CB  VAL A 246      23.350 -13.230 -49.139  1.00-11.48           C
ATOM   3526  HB  VAL A 246      24.349 -13.654 -49.238  1.00-11.48           H
ATOM   3527  CG1 VAL A 246      23.229 -12.664 -47.715  1.00-11.48           C
ATOM   3528 1HG1 VAL A 246      23.413 -13.459 -46.993  1.00-11.48           H
ATOM   3529 2HG1 VAL A 246      22.230 -12.257 -47.546  1.00-11.48           H
ATOM   3530 3HG1 VAL A 246      23.969 -11.881 -47.555  1.00-11.48           H
ATOM   3531  CG2 VAL A 246      22.345 -14.372 -49.348  1.00-11.48           C
ATOM   3532 1HG2 VAL A 246      22.561 -15.175 -48.645  1.00-11.48           H
ATOM   3533 2HG2 VAL A 246      22.436 -14.766 -50.361  1.00-11.48           H
ATOM   3534 3HG2 VAL A 246      21.326 -14.025 -49.177  1.00-11.48           H
ATOM   3535  N   ASP A 247      20.797 -11.701 -50.488  1.00 10.57           N
ATOM   3536  H   ASP A 247      20.735 -12.623 -50.898  1.00 10.57           H
ATOM   3537  CA  ASP A 247      19.566 -10.923 -50.346  1.00 10.57           C
ATOM   3538  HA  ASP A 247      19.764 -10.060 -49.717  1.00 10.57           H
ATOM   3539  C   ASP A 247      18.478 -11.755 -49.669  1.00 10.57           C
ATOM   3540  O   ASP A 247      18.314 -12.937 -49.978  1.00 10.57           O
ATOM   3541  CB  ASP A 247      19.100 -10.418 -51.714  1.00 10.57           C
ATOM   3542 1HB  ASP A 247      19.981 -10.160 -52.301  1.00 10.57           H
ATOM   3543 2HB  ASP A 247      18.559 -11.210 -52.231  1.00 10.57           H
ATOM   3544  CG  ASP A 247      18.230  -9.180 -51.610  1.00 10.57           C
ATOM   3545  OD1 ASP A 247      17.428  -9.047 -50.664  1.00 10.57           O
ATOM   3546  OD2 ASP A 247      18.372  -8.285 -52.460  1.00 10.57           O
ATOM   3547  N   CYS A 248      17.771 -11.144 -48.731  1.00  0.07           N
ATOM   3548  H   CYS A 248      17.954 -10.164 -48.549  1.00  0.07           H
ATOM   3549  CA  CYS A 248      16.748 -11.791 -47.917  1.00  0.07           C
ATOM   3550  HA  CYS A 248      16.637 -12.830 -48.231  1.00  0.07           H
ATOM   3551  C   CYS A 248      15.395 -11.086 -48.061  1.00  0.07           C
ATOM   3552  O   CYS A 248      14.545 -11.146 -47.177  1.00  0.07           O
ATOM   3553  CB  CYS A 248      17.212 -11.757 -46.459  1.00  0.07           C
ATOM   3554 1HB  CYS A 248      17.306 -10.717 -46.145  1.00  0.07           H
ATOM   3555 2HB  CYS A 248      16.455 -12.230 -45.838  1.00  0.07           H
ATOM   3556  SG  CYS A 248      18.795 -12.595 -46.193  1.00  0.07           S
ATOM   3557  HG  CYS A 248      18.741 -12.582 -44.856  1.00  0.07           H
ATOM   3558  N   SER A 249      15.189 -10.392 -49.171  1.00 -0.37           N
ATOM   3559  H   SER A 249      15.898 -10.381 -49.901  1.00 -0.37           H
ATOM   3560  CA  SER A 249      13.974  -9.599 -49.388  1.00 -0.37           C
ATOM   3561  HA  SER A 249      13.884  -8.870 -48.583  1.00 -0.37           H
ATOM   3562  C   SER A 249      12.662 -10.384 -49.431  1.00 -0.37           C
ATOM   3563  O   SER A 249      11.577  -9.801 -49.376  1.00 -0.37           O
ATOM   3564  CB  SER A 249      14.123  -8.847 -50.706  1.00 -0.37           C
ATOM   3565 1HB  SER A 249      13.218  -8.274 -50.914  1.00 -0.37           H
ATOM   3566 2HB  SER A 249      14.968  -8.165 -50.629  1.00 -0.37           H
ATOM   3567  OG  SER A 249      14.373  -9.765 -51.753  1.00 -0.37           O
ATOM   3568  HG  SER A 249      14.787  -9.279 -52.485  1.00 -0.37           H
ATOM   3569  N   SER A 250      12.759 -11.703 -49.500  1.00 -3.66           N
ATOM   3570  H   SER A 250      13.675 -12.124 -49.503  1.00 -3.66           H
ATOM   3571  CA  SER A 250      11.607 -12.596 -49.544  1.00 -3.66           C
ATOM   3572  HA  SER A 250      10.908 -12.250 -50.306  1.00 -3.66           H
ATOM   3573  C   SER A 250      10.845 -12.706 -48.226  1.00 -3.66           C
ATOM   3574  O   SER A 250       9.696 -13.147 -48.215  1.00 -3.66           O
ATOM   3575  CB  SER A 250      12.125 -13.981 -49.917  1.00 -3.66           C
ATOM   3576 1HB  SER A 250      11.304 -14.699 -49.917  1.00 -3.66           H
ATOM   3577 2HB  SER A 250      12.565 -13.934 -50.913  1.00 -3.66           H
ATOM   3578  OG  SER A 250      13.126 -14.372 -48.988  1.00 -3.66           O
ATOM   3579  HG  SER A 250      13.880 -14.735 -49.477  1.00 -3.66           H
ATOM   3580  N   TYR A 251      11.444 -12.308 -47.112  1.00 -1.25           N
ATOM   3581  H   TYR A 251      12.380 -11.924 -47.158  1.00 -1.25           H
ATOM   3582  CA  TYR A 251      10.802 -12.446 -45.799  1.00 -1.25           C
ATOM   3583  HA  TYR A 251      10.201 -13.355 -45.819  1.00 -1.25           H
ATOM   3584  C   TYR A 251       9.848 -11.297 -45.453  1.00 -1.25           C
ATOM   3585  O   TYR A 251       9.788 -10.829 -44.313  1.00 -1.25           O
ATOM   3586  CB  TYR A 251      11.864 -12.630 -44.712  1.00 -1.25           C
ATOM   3587 1HB  TYR A 251      12.456 -11.718 -44.636  1.00 -1.25           H
ATOM   3588 2HB  TYR A 251      11.372 -12.804 -43.755  1.00 -1.25           H
ATOM   3589  CG  TYR A 251      12.792 -13.795 -44.993  1.00 -1.25           C
ATOM   3590  CD1 TYR A 251      14.155 -13.568 -45.247  1.00 -1.25           C
ATOM   3591  HD1 TYR A 251      14.538 -12.560 -45.200  1.00 -1.25           H
ATOM   3592  CD2 TYR A 251      12.319 -15.126 -45.014  1.00 -1.25           C
ATOM   3593  HD2 TYR A 251      11.280 -15.333 -44.792  1.00 -1.25           H
ATOM   3594  CE1 TYR A 251      15.031 -14.639 -45.559  1.00 -1.25           C
ATOM   3595  HE1 TYR A 251      16.074 -14.452 -45.762  1.00 -1.25           H
ATOM   3596  CE2 TYR A 251      13.200 -16.206 -45.320  1.00 -1.25           C
ATOM   3597  HE2 TYR A 251      12.834 -17.222 -45.331  1.00 -1.25           H
ATOM   3598  CZ  TYR A 251      14.546 -15.943 -45.593  1.00 -1.25           C
ATOM   3599  OH  TYR A 251      15.443 -16.939 -45.878  1.00 -1.25           O
ATOM   3600  HH  TYR A 251      15.049 -17.824 -45.881  1.00 -1.25           H
ATOM   3601  N   LEU A 252       9.087 -10.862 -46.445  1.00  6.77           N
ATOM   3602  H   LEU A 252       9.189 -11.296 -47.356  1.00  6.77           H
ATOM   3603  CA  LEU A 252       8.030  -9.868 -46.286  1.00  6.77           C
ATOM   3604  HA  LEU A 252       7.830  -9.700 -45.229  1.00  6.77           H
ATOM   3605  C   LEU A 252       6.781 -10.447 -46.937  1.00  6.77           C
ATOM   3606  O   LEU A 252       6.751 -10.655 -48.151  1.00  6.77           O
ATOM   3607  CB  LEU A 252       8.415  -8.543 -46.954  1.00  6.77           C
ATOM   3608 1HB  LEU A 252       9.310  -8.160 -46.465  1.00  6.77           H
ATOM   3609 2HB  LEU A 252       8.658  -8.743 -47.997  1.00  6.77           H
ATOM   3610  CG  LEU A 252       7.329  -7.453 -46.925  1.00  6.77           C
ATOM   3611  HG  LEU A 252       6.463  -7.815 -47.475  1.00  6.77           H
ATOM   3612  CD1 LEU A 252       6.872  -7.085 -45.517  1.00  6.77           C
ATOM   3613 1HD1 LEU A 252       6.155  -6.268 -45.561  1.00  6.77           H
ATOM   3614 2HD1 LEU A 252       7.729  -6.776 -44.918  1.00  6.77           H
ATOM   3615 3HD1 LEU A 252       6.388  -7.936 -45.041  1.00  6.77           H
ATOM   3616  CD2 LEU A 252       7.836  -6.208 -47.626  1.00  6.77           C
ATOM   3617 1HD2 LEU A 252       7.052  -5.451 -47.653  1.00  6.77           H
ATOM   3618 2HD2 LEU A 252       8.114  -6.449 -48.652  1.00  6.77           H
ATOM   3619 3HD2 LEU A 252       8.704  -5.802 -47.103  1.00  6.77           H
ATOM   3620  N   ALA A 253       5.773 -10.739 -46.127  1.00 36.52           N
ATOM   3621  H   ALA A 253       5.859 -10.537 -45.132  1.00 36.52           H
ATOM   3622  CA  ALA A 253       4.540 -11.373 -46.590  1.00 36.52           C
ATOM   3623  HA  ALA A 253       4.554 -11.422 -47.677  1.00 36.52           H
ATOM   3624  C   ALA A 253       3.277 -10.606 -46.179  1.00 36.52           C
ATOM   3625  O   ALA A 253       2.649 -10.955 -45.176  1.00 36.52           O
ATOM   3626  CB  ALA A 253       4.488 -12.815 -46.054  1.00 36.52           C
ATOM   3627 1HB  ALA A 253       5.343 -13.379 -46.429  1.00 36.52           H
ATOM   3628 2HB  ALA A 253       3.567 -13.300 -46.382  1.00 36.52           H
ATOM   3629 3HB  ALA A 253       4.520 -12.811 -44.962  1.00 36.52           H
ATOM   3630  N   PRO A 254       2.886  -9.554 -46.921  1.00 15.68           N
ATOM   3631  CA  PRO A 254       1.542  -9.048 -46.605  1.00 15.68           C
ATOM   3632  HA  PRO A 254       1.487  -8.728 -45.565  1.00 15.68           H
ATOM   3633  C   PRO A 254       0.497 -10.118 -46.923  1.00 15.68           C
ATOM   3634  O   PRO A 254       0.541 -10.708 -48.000  1.00 15.68           O
ATOM   3635  CB  PRO A 254       1.385  -7.861 -47.565  1.00 15.68           C
ATOM   3636 1HB  PRO A 254       0.843  -8.170 -48.459  1.00 15.68           H
ATOM   3637 2HB  PRO A 254       0.871  -7.034 -47.077  1.00 15.68           H
ATOM   3638  CG  PRO A 254       2.792  -7.488 -47.938  1.00 15.68           C
ATOM   3639 1HG  PRO A 254       2.818  -6.943 -48.882  1.00 15.68           H
ATOM   3640 2HG  PRO A 254       3.251  -6.905 -47.138  1.00 15.68           H
ATOM   3641  CD  PRO A 254       3.465  -8.824 -48.063  1.00 15.68           C
ATOM   3642 1HD  PRO A 254       3.197  -9.310 -49.004  1.00 15.68           H
ATOM   3643 2HD  PRO A 254       4.545  -8.726 -47.966  1.00 15.68           H
ATOM   3644  N   MET A 255      -0.426 -10.406 -46.017  1.00  6.61           N
ATOM   3645  H   MET A 255      -0.457  -9.900 -45.137  1.00  6.61           H
ATOM   3646  CA  MET A 255      -1.404 -11.477 -46.234  1.00  6.61           C
ATOM   3647  HA  MET A 255      -1.401 -11.781 -47.278  1.00  6.61           H
ATOM   3648  C   MET A 255      -2.800 -10.995 -45.886  1.00  6.61           C
ATOM   3649  O   MET A 255      -3.030 -10.434 -44.819  1.00  6.61           O
ATOM   3650  CB  MET A 255      -1.070 -12.700 -45.374  1.00  6.61           C
ATOM   3651 1HB  MET A 255      -0.992 -12.382 -44.334  1.00  6.61           H
ATOM   3652 2HB  MET A 255      -1.890 -13.413 -45.457  1.00  6.61           H
ATOM   3653  CG  MET A 255       0.224 -13.403 -45.771  1.00  6.61           C
ATOM   3654 1HG  MET A 255       0.136 -13.771 -46.793  1.00  6.61           H
ATOM   3655 2HG  MET A 255       1.038 -12.684 -45.733  1.00  6.61           H
ATOM   3656  SD  MET A 255       0.630 -14.774 -44.674  1.00  6.61           S
ATOM   3657  CE  MET A 255      -0.498 -16.062 -45.231  1.00  6.61           C
ATOM   3658 1HE  MET A 255      -0.296 -16.985 -44.686  1.00  6.61           H
ATOM   3659 2HE  MET A 255      -0.357 -16.242 -46.298  1.00  6.61           H
ATOM   3660 3HE  MET A 255      -1.529 -15.760 -45.050  1.00  6.61           H
ATOM   3661  N   HIS A 256      -3.737 -11.246 -46.783  1.00 20.10           N
ATOM   3662  H   HIS A 256      -3.514 -11.774 -47.617  1.00 20.10           H
ATOM   3663  CA  HIS A 256      -5.130 -10.856 -46.624  1.00 20.10           C
ATOM   3664  HA  HIS A 256      -5.390 -10.732 -45.572  1.00 20.10           H
ATOM   3665  C   HIS A 256      -5.808 -12.069 -47.235  1.00 20.10           C
ATOM   3666  O   HIS A 256      -5.135 -12.795 -47.981  1.00 20.10           O
ATOM   3667  CB  HIS A 256      -5.449  -9.587 -47.425  1.00 20.10           C
ATOM   3668 1HB  HIS A 256      -5.412  -9.830 -48.486  1.00 20.10           H
ATOM   3669 2HB  HIS A 256      -6.461  -9.261 -47.184  1.00 20.10           H
ATOM   3670  CG  HIS A 256      -4.492  -8.462 -47.175  1.00 20.10           C
ATOM   3671  ND1 HIS A 256      -3.579  -8.015 -48.098  1.00 20.10           N
ATOM   3672  HD1 HIS A 256      -3.501  -8.341 -49.059  1.00 20.10           H
ATOM   3673  CD2 HIS A 256      -4.273  -7.700 -46.070  1.00 20.10           C
ATOM   3674  HD2 HIS A 256      -4.816  -7.791 -45.139  1.00 20.10           H
ATOM   3675  CE1 HIS A 256      -2.837  -7.066 -47.535  1.00 20.10           C
ATOM   3676  HE1 HIS A 256      -2.021  -6.552 -48.029  1.00 20.10           H
ATOM   3677  NE2 HIS A 256      -3.240  -6.815 -46.305  1.00 20.10           N
ATOM   3678  N   SER A 257      -7.083 -12.302 -46.973  1.00  8.98           N
ATOM   3679  H   SER A 257      -7.596 -11.714 -46.328  1.00  8.98           H
ATOM   3680  CA  SER A 257      -7.770 -13.383 -47.673  1.00  8.98           C
ATOM   3681  HA  SER A 257      -7.166 -14.288 -47.611  1.00  8.98           H
ATOM   3682  C   SER A 257      -7.902 -12.957 -49.131  1.00  8.98           C
ATOM   3683  O   SER A 257      -8.198 -11.788 -49.417  1.00  8.98           O
ATOM   3684  CB  SER A 257      -9.143 -13.661 -47.073  1.00  8.98           C
ATOM   3685 1HB  SER A 257      -9.030 -13.898 -46.014  1.00  8.98           H
ATOM   3686 2HB  SER A 257      -9.767 -12.775 -47.182  1.00  8.98           H
ATOM   3687  OG  SER A 257      -9.755 -14.756 -47.730  1.00  8.98           O
ATOM   3688  HG  SER A 257     -10.633 -14.890 -47.340  1.00  8.98           H
ATOM   3689  N   HIS A 258      -7.646 -13.881 -50.043  1.00 14.89           N
ATOM   3690  H   HIS A 258      -7.412 -14.822 -49.751  1.00 14.89           H
ATOM   3691  CA  HIS A 258      -7.663 -13.586 -51.468  1.00 14.89           C
ATOM   3692  HA  HIS A 258      -7.627 -12.513 -51.601  1.00 14.89           H
ATOM   3693  C   HIS A 258      -8.935 -14.107 -52.123  1.00 14.89           C
ATOM   3694  O   HIS A 258      -9.339 -15.248 -51.913  1.00 14.89           O
ATOM   3695  CB  HIS A 258      -6.428 -14.198 -52.133  1.00 14.89           C
ATOM   3696 1HB  HIS A 258      -5.536 -13.759 -51.684  1.00 14.89           H
ATOM   3697 2HB  HIS A 258      -6.421 -15.270 -51.936  1.00 14.89           H
ATOM   3698  CG  HIS A 258      -6.377 -14.000 -53.617  1.00 14.89           C
ATOM   3699  ND1 HIS A 258      -6.729 -12.841 -54.268  1.00 14.89           N
ATOM   3700  HD1 HIS A 258      -7.071 -11.983 -53.835  1.00 14.89           H
ATOM   3701  CD2 HIS A 258      -6.043 -14.868 -54.607  1.00 14.89           C
ATOM   3702  HD2 HIS A 258      -5.729 -15.890 -54.447  1.00 14.89           H
ATOM   3703  CE1 HIS A 258      -6.591 -13.038 -55.576  1.00 14.89           C
ATOM   3704  HE1 HIS A 258      -6.803 -12.291 -56.328  1.00 14.89           H
ATOM   3705  NE2 HIS A 258      -6.174 -14.261 -55.839  1.00 14.89           N
ATOM   3706  N   HIS A 259      -9.554 -13.267 -52.937  1.00 12.14           N
ATOM   3707  H   HIS A 259      -9.177 -12.331 -53.074  1.00 12.14           H
ATOM   3708  CA  HIS A 259     -10.744 -13.621 -53.703  1.00 12.14           C
ATOM   3709  HA  HIS A 259     -10.871 -14.701 -53.756  1.00 12.14           H
ATOM   3710  C   HIS A 259     -10.460 -13.019 -55.074  1.00 12.14           C
ATOM   3711  O   HIS A 259      -9.850 -11.948 -55.113  1.00 12.14           O
ATOM   3712  CB  HIS A 259     -11.976 -12.943 -53.094  1.00 12.14           C
ATOM   3713 1HB  HIS A 259     -12.010 -11.914 -53.451  1.00 12.14           H
ATOM   3714 2HB  HIS A 259     -12.871 -13.454 -53.442  1.00 12.14           H
ATOM   3715  CG  HIS A 259     -11.966 -12.887 -51.597  1.00 12.14           C
ATOM   3716  ND1 HIS A 259     -11.996 -13.980 -50.762  1.00 12.14           N
ATOM   3717  HD1 HIS A 259     -11.977 -14.960 -51.033  1.00 12.14           H
ATOM   3718  CD2 HIS A 259     -11.900 -11.815 -50.764  1.00 12.14           C
ATOM   3719  HD2 HIS A 259     -11.841 -10.788 -51.092  1.00 12.14           H
ATOM   3720  CE1 HIS A 259     -11.987 -13.539 -49.504  1.00 12.14           C
ATOM   3721  HE1 HIS A 259     -12.008 -14.183 -48.635  1.00 12.14           H
ATOM   3722  NE2 HIS A 259     -11.937 -12.223 -49.450  1.00 12.14           N
ATOM   3723  N   HIS A 260     -10.880 -13.626 -56.178  1.00  7.47           N
ATOM   3724  H   HIS A 260     -11.359 -14.515 -56.133  1.00  7.47           H
ATOM   3725  CA  HIS A 260     -10.683 -12.994 -57.487  1.00  7.47           C
ATOM   3726  HA  HIS A 260     -10.618 -11.922 -57.320  1.00  7.47           H
ATOM   3727  C   HIS A 260     -11.815 -13.277 -58.481  1.00  7.47           C
ATOM   3728  O   HIS A 260     -12.147 -14.441 -58.716  1.00  7.47           O
ATOM   3729  CB  HIS A 260      -9.353 -13.446 -58.101  1.00  7.47           C
ATOM   3730 1HB  HIS A 260      -8.647 -13.616 -57.292  1.00  7.47           H
ATOM   3731 2HB  HIS A 260      -9.496 -14.389 -58.628  1.00  7.47           H
ATOM   3732  CG  HIS A 260      -8.747 -12.435 -59.025  1.00  7.47           C
ATOM   3733  ND1 HIS A 260      -9.214 -12.133 -60.284  1.00  7.47           N
ATOM   3734  HD1 HIS A 260      -9.996 -12.576 -60.769  1.00  7.47           H
ATOM   3735  CD2 HIS A 260      -7.698 -11.593 -58.832  1.00  7.47           C
ATOM   3736  HD2 HIS A 260      -7.097 -11.557 -57.936  1.00  7.47           H
ATOM   3737  CE1 HIS A 260      -8.476 -11.136 -60.773  1.00  7.47           C
ATOM   3738  HE1 HIS A 260      -8.630 -10.684 -61.745  1.00  7.47           H
ATOM   3739  NE2 HIS A 260      -7.522 -10.785 -59.933  1.00  7.47           N
ATOM   3740  N   PRO A 261     -12.413 -12.232 -59.089  1.00-20.89           N
ATOM   3741  CA  PRO A 261     -13.434 -12.543 -60.098  1.00-20.89           C
ATOM   3742  HA  PRO A 261     -14.170 -13.244 -59.706  1.00-20.89           H
ATOM   3743  C   PRO A 261     -12.820 -13.092 -61.389  1.00-20.89           C
ATOM   3744  O   PRO A 261     -11.644 -12.849 -61.671  1.00-20.89           O
ATOM   3745  CB  PRO A 261     -14.079 -11.177 -60.344  1.00-20.89           C
ATOM   3746 1HB  PRO A 261     -14.471 -11.107 -61.358  1.00-20.89           H
ATOM   3747 2HB  PRO A 261     -14.867 -10.998 -59.613  1.00-20.89           H
ATOM   3748  CG  PRO A 261     -12.973 -10.213 -60.138  1.00-20.89           C
ATOM   3749 1HG  PRO A 261     -12.324 -10.191 -61.015  1.00-20.89           H
ATOM   3750 2HG  PRO A 261     -13.360  -9.217 -59.923  1.00-20.89           H
ATOM   3751  CD  PRO A 261     -12.233 -10.771 -58.951  1.00-20.89           C
ATOM   3752 1HD  PRO A 261     -11.179 -10.494 -58.997  1.00-20.89           H
ATOM   3753 2HD  PRO A 261     -12.684 -10.422 -58.021  1.00-20.89           H
ATOM   3754  N   HIS A 262     -13.603 -13.814 -62.183  1.00-14.30           N
ATOM   3755  H   HIS A 262     -14.557 -14.018 -61.898  1.00-14.30           H
ATOM   3756  CA  HIS A 262     -13.147 -14.333 -63.478  1.00-14.30           C
ATOM   3757  HA  HIS A 262     -12.262 -13.785 -63.788  1.00-14.30           H
ATOM   3758  C   HIS A 262     -14.211 -14.147 -64.556  1.00-14.30           C
ATOM   3759  O   HIS A 262     -15.336 -14.638 -64.420  1.00-14.30           O
ATOM   3760  CB  HIS A 262     -12.768 -15.810 -63.345  1.00-14.30           C
ATOM   3761 1HB  HIS A 262     -13.623 -16.364 -62.957  1.00-14.30           H
ATOM   3762 2HB  HIS A 262     -12.529 -16.199 -64.336  1.00-14.30           H
ATOM   3763  CG  HIS A 262     -11.586 -16.043 -62.455  1.00-14.30           C
ATOM   3764  ND1 HIS A 262     -10.271 -15.869 -62.874  1.00-14.30           N
ATOM   3765  HD1 HIS A 262      -9.985 -15.559 -63.805  1.00-14.30           H
ATOM   3766  CD2 HIS A 262     -11.487 -16.414 -61.152  1.00-14.30           C
ATOM   3767  HD2 HIS A 262     -12.317 -16.613 -60.484  1.00-14.30           H
ATOM   3768  CE1 HIS A 262      -9.452 -16.160 -61.875  1.00-14.30           C
ATOM   3769  HE1 HIS A 262      -8.367 -16.147 -61.919  1.00-14.30           H
ATOM   3770  NE2 HIS A 262     -10.163 -16.481 -60.822  1.00-14.30           N
ATOM   3771  HE2 HIS A 262      -9.787 -16.744 -59.907  1.00-14.30           H
ATOM   3772  N   GLN A 263     -13.865 -13.428 -65.614  1.00-12.32           N
ATOM   3773  H   GLN A 263     -12.934 -13.043 -65.674  1.00-12.32           H
ATOM   3774  CA  GLN A 263     -14.802 -13.195 -66.714  1.00-12.32           C
ATOM   3775  HA  GLN A 263     -15.802 -13.029 -66.313  1.00-12.32           H
ATOM   3776  C   GLN A 263     -14.837 -14.420 -67.625  1.00-12.32           C
ATOM   3777  O   GLN A 263     -13.788 -14.953 -67.996  1.00-12.32           O
ATOM   3778  CB  GLN A 263     -14.379 -11.961 -67.514  1.00-12.32           C
ATOM   3779 1HB  GLN A 263     -13.355 -12.099 -67.858  1.00-12.32           H
ATOM   3780 2HB  GLN A 263     -15.029 -11.876 -68.383  1.00-12.32           H
ATOM   3781  CG  GLN A 263     -14.462 -10.661 -66.721  1.00-12.32           C
ATOM   3782 1HG  GLN A 263     -15.468 -10.555 -66.314  1.00-12.32           H
ATOM   3783 2HG  GLN A 263     -13.753 -10.696 -65.895  1.00-12.32           H
ATOM   3784  CD  GLN A 263     -14.159  -9.451 -67.571  1.00-12.32           C
ATOM   3785  OE1 GLN A 263     -14.845  -9.170 -68.557  1.00-12.32           O
ATOM   3786  NE2 GLN A 263     -13.147  -8.714 -67.203  1.00-12.32           N
ATOM   3787 1HE2 GLN A 263     -12.885  -7.920 -67.769  1.00-12.32           H
ATOM   3788 2HE2 GLN A 263     -12.623  -8.945 -66.379  1.00-12.32           H
ATOM   3789  N   LEU A 264     -16.029 -14.879 -67.973  1.00-12.64           N
ATOM   3790  H   LEU A 264     -16.861 -14.396 -67.651  1.00-12.64           H
ATOM   3791  CA  LEU A 264     -16.222 -16.074 -68.796  1.00-12.64           C
ATOM   3792  HA  LEU A 264     -15.274 -16.406 -69.219  1.00-12.64           H
ATOM   3793  C   LEU A 264     -17.184 -15.717 -69.922  1.00-12.64           C
ATOM   3794  O   LEU A 264     -18.054 -14.872 -69.737  1.00-12.64           O
ATOM   3795  CB  LEU A 264     -16.834 -17.193 -67.944  1.00-12.64           C
ATOM   3796 1HB  LEU A 264     -17.785 -16.822 -67.561  1.00-12.64           H
ATOM   3797 2HB  LEU A 264     -17.047 -18.041 -68.595  1.00-12.64           H
ATOM   3798  CG  LEU A 264     -16.021 -17.707 -66.745  1.00-12.64           C
ATOM   3799  HG  LEU A 264     -15.716 -16.858 -66.135  1.00-12.64           H
ATOM   3800  CD1 LEU A 264     -16.899 -18.607 -65.881  1.00-12.64           C
ATOM   3801 1HD1 LEU A 264     -16.331 -18.951 -65.018  1.00-12.64           H
ATOM   3802 2HD1 LEU A 264     -17.237 -19.469 -66.456  1.00-12.64           H
ATOM   3803 3HD1 LEU A 264     -17.763 -18.046 -65.525  1.00-12.64           H
ATOM   3804  CD2 LEU A 264     -14.767 -18.462 -67.183  1.00-12.64           C
ATOM   3805 1HD2 LEU A 264     -14.242 -18.843 -66.306  1.00-12.64           H
ATOM   3806 2HD2 LEU A 264     -14.098 -17.792 -67.722  1.00-12.64           H
ATOM   3807 3HD2 LEU A 264     -15.035 -19.301 -67.826  1.00-12.64           H
ATOM   3808  N   SER A 265     -17.048 -16.367 -71.069  1.00 11.83           N
ATOM   3809  H   SER A 265     -16.323 -17.073 -71.159  1.00 11.83           H
ATOM   3810  CA  SER A 265     -17.916 -16.123 -72.224  1.00 11.83           C
ATOM   3811  HA  SER A 265     -18.237 -15.082 -72.223  1.00 11.83           H
ATOM   3812  C   SER A 265     -19.135 -17.047 -72.246  1.00 11.83           C
ATOM   3813  O   SER A 265     -18.975 -18.241 -72.516  1.00 11.83           O
ATOM   3814  CB  SER A 265     -17.127 -16.391 -73.507  1.00 11.83           C
ATOM   3815 1HB  SER A 265     -16.258 -15.733 -73.531  1.00 11.83           H
ATOM   3816 2HB  SER A 265     -16.784 -17.426 -73.515  1.00 11.83           H
ATOM   3817  OG  SER A 265     -17.926 -16.151 -74.654  1.00 11.83           O
ATOM   3818  HG  SER A 265     -18.388 -16.972 -74.883  1.00 11.83           H
ATOM   3819  N   PRO A 266     -20.355 -16.540 -71.987  1.00 -8.01           N
ATOM   3820  CA  PRO A 266     -21.480 -17.462 -72.193  1.00 -8.01           C
ATOM   3821  HA  PRO A 266     -21.285 -18.432 -71.736  1.00 -8.01           H
ATOM   3822  C   PRO A 266     -21.819 -17.636 -73.678  1.00 -8.01           C
ATOM   3823  O   PRO A 266     -21.492 -16.777 -74.508  1.00 -8.01           O
ATOM   3824  CB  PRO A 266     -22.618 -16.762 -71.449  1.00 -8.01           C
ATOM   3825 1HB  PRO A 266     -23.587 -17.032 -71.870  1.00 -8.01           H
ATOM   3826 2HB  PRO A 266     -22.577 -17.007 -70.388  1.00 -8.01           H
ATOM   3827  CG  PRO A 266     -22.336 -15.328 -71.652  1.00 -8.01           C
ATOM   3828 1HG  PRO A 266     -22.661 -15.028 -72.647  1.00 -8.01           H
ATOM   3829 2HG  PRO A 266     -22.829 -14.725 -70.891  1.00 -8.01           H
ATOM   3830  CD  PRO A 266     -20.832 -15.215 -71.542  1.00 -8.01           C
ATOM   3831 1HD  PRO A 266     -20.458 -14.423 -72.191  1.00 -8.01           H
ATOM   3832 2HD  PRO A 266     -20.539 -15.038 -70.506  1.00 -8.01           H
ATOM   3833  N   MET A 267     -22.514 -18.711 -74.022  1.00 -7.76           N
ATOM   3834  H   MET A 267     -22.753 -19.396 -73.314  1.00 -7.76           H
ATOM   3835  CA  MET A 267     -22.986 -18.919 -75.393  1.00 -7.76           C
ATOM   3836  HA  MET A 267     -22.373 -18.332 -76.072  1.00 -7.76           H
ATOM   3837  C   MET A 267     -24.432 -18.447 -75.527  1.00 -7.76           C
ATOM   3838  O   MET A 267     -25.165 -18.382 -74.537  1.00 -7.76           O
ATOM   3839  CB  MET A 267     -22.863 -20.394 -75.806  1.00 -7.76           C
ATOM   3840 1HB  MET A 267     -23.066 -20.465 -76.875  1.00 -7.76           H
ATOM   3841 2HB  MET A 267     -21.835 -20.710 -75.636  1.00 -7.76           H
ATOM   3842  CG  MET A 267     -23.793 -21.358 -75.069  1.00 -7.76           C
ATOM   3843 1HG  MET A 267     -23.601 -21.276 -74.000  1.00 -7.76           H
ATOM   3844 2HG  MET A 267     -24.828 -21.075 -75.258  1.00 -7.76           H
ATOM   3845  SD  MET A 267     -23.564 -23.086 -75.551  1.00 -7.76           S
ATOM   3846  CE  MET A 267     -24.248 -23.129 -77.203  1.00 -7.76           C
ATOM   3847 1HE  MET A 267     -24.200 -24.145 -77.596  1.00 -7.76           H
ATOM   3848 2HE  MET A 267     -23.678 -22.469 -77.857  1.00 -7.76           H
ATOM   3849 3HE  MET A 267     -25.287 -22.798 -77.181  1.00 -7.76           H
ATOM   3850  N   ALA A 268     -24.868 -18.150 -76.742  1.00  5.35           N
ATOM   3851  H   ALA A 268     -24.239 -18.171 -77.526  1.00  5.35           H
ATOM   3852  CA  ALA A 268     -26.285 -17.882 -76.970  1.00  5.35           C
ATOM   3853  HA  ALA A 268     -26.652 -17.203 -76.200  1.00  5.35           H
ATOM   3854  C   ALA A 268     -26.985 -19.248 -76.862  1.00  5.35           C
ATOM   3855  O   ALA A 268     -26.436 -20.250 -77.332  1.00  5.35           O
ATOM   3856  CB  ALA A 268     -26.487 -17.250 -78.352  1.00  5.35           C
ATOM   3857 1HB  ALA A 268     -25.933 -16.313 -78.412  1.00  5.35           H
ATOM   3858 2HB  ALA A 268     -27.547 -17.041 -78.507  1.00  5.35           H
ATOM   3859 3HB  ALA A 268     -26.136 -17.931 -79.128  1.00  5.35           H
ATOM   3860  N   PRO A 269     -28.173 -19.325 -76.240  1.00  0.18           N
ATOM   3861  CA  PRO A 269     -28.786 -20.653 -76.122  1.00  0.18           C
ATOM   3862  HA  PRO A 269     -28.050 -21.386 -75.794  1.00  0.18           H
ATOM   3863  C   PRO A 269     -29.475 -21.158 -77.391  1.00  0.18           C
ATOM   3864  O   PRO A 269     -29.820 -20.382 -78.296  1.00  0.18           O
ATOM   3865  CB  PRO A 269     -29.820 -20.430 -75.017  1.00  0.18           C
ATOM   3866 1HB  PRO A 269     -30.651 -21.130 -75.106  1.00  0.18           H
ATOM   3867 2HB  PRO A 269     -29.349 -20.516 -74.039  1.00  0.18           H
ATOM   3868  CG  PRO A 269     -30.271 -19.045 -75.241  1.00  0.18           C
ATOM   3869 1HG  PRO A 269     -30.968 -19.012 -76.080  1.00  0.18           H
ATOM   3870 2HG  PRO A 269     -30.734 -18.636 -74.344  1.00  0.18           H
ATOM   3871  CD  PRO A 269     -29.005 -18.302 -75.581  1.00  0.18           C
ATOM   3872 1HD  PRO A 269     -29.221 -17.481 -76.262  1.00  0.18           H
ATOM   3873 2HD  PRO A 269     -28.518 -17.942 -74.673  1.00  0.18           H
ATOM   3874  N   SER A 270     -29.756 -22.452 -77.438  1.00 35.53           N
ATOM   3875  H   SER A 270     -29.348 -23.089 -76.760  1.00 35.53           H
ATOM   3876  CA  SER A 270     -30.717 -22.993 -78.391  1.00 35.53           C
ATOM   3877  HA  SER A 270     -30.441 -22.698 -79.400  1.00 35.53           H
ATOM   3878  C   SER A 270     -32.100 -22.437 -78.055  1.00 35.53           C
ATOM   3879  O   SER A 270     -32.574 -22.560 -76.925  1.00 35.53           O
ATOM   3880  CB  SER A 270     -30.736 -24.517 -78.300  1.00 35.53           C
ATOM   3881 1HB  SER A 270     -31.756 -24.878 -78.445  1.00 35.53           H
ATOM   3882 2HB  SER A 270     -30.097 -24.924 -79.083  1.00 35.53           H
ATOM   3883  OG  SER A 270     -30.244 -24.943 -77.039  1.00 35.53           O
ATOM   3884  HG  SER A 270     -30.236 -25.910 -77.037  1.00 35.53           H
ATOM   3885  N   SER A 271     -32.745 -21.799 -79.021  1.00  4.26           N
ATOM   3886  H   SER A 271     -32.295 -21.649 -79.912  1.00  4.26           H
ATOM   3887  CA  SER A 271     -34.110 -21.311 -78.837  1.00  4.26           C
ATOM   3888  HA  SER A 271     -34.190 -20.785 -77.887  1.00  4.26           H
ATOM   3889  C   SER A 271     -35.027 -22.524 -78.855  1.00  4.26           C
ATOM   3890  O   SER A 271     -34.879 -23.374 -79.731  1.00  4.26           O
ATOM   3891  CB  SER A 271     -34.501 -20.383 -79.983  1.00  4.26           C
ATOM   3892 1HB  SER A 271     -34.513 -20.955 -80.911  1.00  4.26           H
ATOM   3893 2HB  SER A 271     -35.499 -19.983 -79.803  1.00  4.26           H
ATOM   3894  OG  SER A 271     -33.568 -19.322 -80.115  1.00  4.26           O
ATOM   3895  HG  SER A 271     -33.673 -18.952 -81.004  1.00  4.26           H
ATOM   3896  N   MET A 272     -35.939 -22.634 -77.901  1.00-16.84           N
ATOM   3897  H   MET A 272     -36.003 -21.921 -77.183  1.00-16.84           H
ATOM   3898  CA  MET A 272     -36.853 -23.774 -77.811  1.00-16.84           C
ATOM   3899  HA  MET A 272     -36.915 -24.287 -78.771  1.00-16.84           H
ATOM   3900  C   MET A 272     -38.233 -23.250 -77.438  1.00-16.84           C
ATOM   3901  O   MET A 272     -38.333 -22.235 -76.747  1.00-16.84           O
ATOM   3902  CB  MET A 272     -36.358 -24.755 -76.745  1.00-16.84           C
ATOM   3903 1HB  MET A 272     -36.264 -24.215 -75.804  1.00-16.84           H
ATOM   3904 2HB  MET A 272     -37.099 -25.544 -76.620  1.00-16.84           H
ATOM   3905  CG  MET A 272     -35.018 -25.402 -77.089  1.00-16.84           C
ATOM   3906 1HG  MET A 272     -35.142 -25.980 -78.006  1.00-16.84           H
ATOM   3907 2HG  MET A 272     -34.280 -24.623 -77.274  1.00-16.84           H
ATOM   3908  SD  MET A 272     -34.374 -26.485 -75.801  1.00-16.84           S
ATOM   3909  CE  MET A 272     -33.783 -25.289 -74.582  1.00-16.84           C
ATOM   3910 1HE  MET A 272     -33.339 -25.818 -73.739  1.00-16.84           H
ATOM   3911 2HE  MET A 272     -34.615 -24.682 -74.223  1.00-16.84           H
ATOM   3912 3HE  MET A 272     -33.032 -24.641 -75.037  1.00-16.84           H
ATOM   3913  N   ALA A 273     -39.286 -23.920 -77.882  1.00 14.91           N
ATOM   3914  H   ALA A 273     -39.143 -24.783 -78.405  1.00 14.91           H
ATOM   3915  CA  ALA A 273     -40.667 -23.480 -77.686  1.00 14.91           C
ATOM   3916  HA  ALA A 273     -40.730 -22.804 -76.834  1.00 14.91           H
ATOM   3917  C   ALA A 273     -41.531 -24.712 -77.398  1.00 14.91           C
ATOM   3918  O   ALA A 273     -41.020 -25.834 -77.432  1.00 14.91           O
ATOM   3919  CB  ALA A 273     -41.147 -22.757 -78.945  1.00 14.91           C
ATOM   3920 1HB  ALA A 273     -40.475 -21.926 -79.165  1.00 14.91           H
ATOM   3921 2HB  ALA A 273     -42.154 -22.366 -78.797  1.00 14.91           H
ATOM   3922 3HB  ALA A 273     -41.150 -23.448 -79.789  1.00 14.91           H
ATOM   3923  N   GLY A 274     -42.816 -24.525 -77.134  1.00 24.11           N
ATOM   3924  H   GLY A 274     -43.188 -23.584 -77.096  1.00 24.11           H
ATOM   3925  CA  GLY A 274     -43.722 -25.644 -76.927  1.00 24.11           C
ATOM   3926 1HA  GLY A 274     -43.421 -26.472 -77.570  1.00 24.11           H
ATOM   3927 2HA  GLY A 274     -43.666 -25.971 -75.890  1.00 24.11           H
ATOM   3928  C   GLY A 274     -45.156 -25.282 -77.262  1.00 24.11           C
ATOM   3929  O   GLY A 274     -45.510 -24.102 -77.290  1.00 24.11           O
ATOM   3930  N   HIS A 275     -45.989 -26.275 -77.533  1.00  0.94           N
ATOM   3931  H   HIS A 275     -45.672 -27.230 -77.431  1.00  0.94           H
ATOM   3932  CA  HIS A 275     -47.347 -26.051 -78.044  1.00  0.94           C
ATOM   3933  HA  HIS A 275     -47.485 -24.988 -78.238  1.00  0.94           H
ATOM   3934  C   HIS A 275     -48.375 -26.454 -77.000  1.00  0.94           C
ATOM   3935  O   HIS A 275     -49.179 -27.363 -77.179  1.00  0.94           O
ATOM   3936  CB  HIS A 275     -47.514 -26.776 -79.380  1.00  0.94           C
ATOM   3937 1HB  HIS A 275     -47.377 -27.846 -79.230  1.00  0.94           H
ATOM   3938 2HB  HIS A 275     -48.523 -26.602 -79.753  1.00  0.94           H
ATOM   3939  CG  HIS A 275     -46.538 -26.300 -80.411  1.00  0.94           C
ATOM   3940  ND1 HIS A 275     -46.615 -25.041 -80.969  1.00  0.94           N
ATOM   3941  CD2 HIS A 275     -45.407 -26.886 -80.895  1.00  0.94           C
ATOM   3942  HD2 HIS A 275     -45.079 -27.884 -80.643  1.00  0.94           H
ATOM   3943  CE1 HIS A 275     -45.484 -24.901 -81.727  1.00  0.94           C
ATOM   3944  HE1 HIS A 275     -45.226 -24.003 -82.273  1.00  0.94           H
ATOM   3945  NE2 HIS A 275     -44.727 -26.023 -81.720  1.00  0.94           N
ATOM   3946  HE2 HIS A 275     -43.853 -26.174 -82.210  1.00  0.94           H
ATOM   3947  N   HIS A 276     -48.251 -25.814 -75.849  1.00 -7.92           N
ATOM   3948  H   HIS A 276     -47.563 -25.080 -75.772  1.00 -7.92           H
ATOM   3949  CA  HIS A 276     -49.042 -26.139 -74.663  1.00 -7.92           C
ATOM   3950  HA  HIS A 276     -49.058 -27.220 -74.532  1.00 -7.92           H
ATOM   3951  C   HIS A 276     -50.471 -25.620 -74.743  1.00 -7.92           C
ATOM   3952  O   HIS A 276     -50.701 -24.543 -75.287  1.00 -7.92           O
ATOM   3953  CB  HIS A 276     -48.344 -25.513 -73.465  1.00 -7.92           C
ATOM   3954 1HB  HIS A 276     -48.403 -24.428 -73.552  1.00 -7.92           H
ATOM   3955 2HB  HIS A 276     -48.860 -25.820 -72.558  1.00 -7.92           H
ATOM   3956  CG  HIS A 276     -46.904 -25.900 -73.366  1.00 -7.92           C
ATOM   3957  ND1 HIS A 276     -46.502 -27.205 -73.179  1.00 -7.92           N
ATOM   3958  CD2 HIS A 276     -45.777 -25.143 -73.474  1.00 -7.92           C
ATOM   3959  HD2 HIS A 276     -45.771 -24.074 -73.640  1.00 -7.92           H
ATOM   3960  CE1 HIS A 276     -45.135 -27.170 -73.151  1.00 -7.92           C
ATOM   3961  HE1 HIS A 276     -44.508 -28.040 -73.000  1.00 -7.92           H
ATOM   3962  NE2 HIS A 276     -44.657 -25.919 -73.333  1.00 -7.92           N
ATOM   3963  HE2 HIS A 276     -43.679 -25.638 -73.361  1.00 -7.92           H
ATOM   3964  N   HIS A 277     -51.425 -26.367 -74.200  1.00 -4.73           N
ATOM   3965  H   HIS A 277     -51.184 -27.253 -73.762  1.00 -4.73           H
ATOM   3966  CA  HIS A 277     -52.842 -26.001 -74.252  1.00 -4.73           C
ATOM   3967  HA  HIS A 277     -52.930 -24.949 -74.521  1.00 -4.73           H
ATOM   3968  C   HIS A 277     -53.560 -26.191 -72.920  1.00 -4.73           C
ATOM   3969  O   HIS A 277     -54.550 -26.915 -72.840  1.00 -4.73           O
ATOM   3970  CB  HIS A 277     -53.544 -26.834 -75.328  1.00 -4.73           C
ATOM   3971 1HB  HIS A 277     -53.508 -27.888 -75.050  1.00 -4.73           H
ATOM   3972 2HB  HIS A 277     -54.584 -26.519 -75.375  1.00 -4.73           H
ATOM   3973  CG  HIS A 277     -52.950 -26.675 -76.692  1.00 -4.73           C
ATOM   3974  ND1 HIS A 277     -52.919 -25.466 -77.375  1.00 -4.73           N
ATOM   3975  HD1 HIS A 277     -53.295 -24.580 -77.020  1.00 -4.73           H
ATOM   3976  CD2 HIS A 277     -52.351 -27.562 -77.525  1.00 -4.73           C
ATOM   3977  HD2 HIS A 277     -52.200 -28.615 -77.324  1.00 -4.73           H
ATOM   3978  CE1 HIS A 277     -52.326 -25.642 -78.545  1.00 -4.73           C
ATOM   3979  HE1 HIS A 277     -52.162 -24.866 -79.284  1.00 -4.73           H
ATOM   3980  NE2 HIS A 277     -51.981 -26.902 -78.662  1.00 -4.73           N
ATOM   3981  HE2 HIS A 277     -51.526 -27.331 -79.471  1.00 -4.73           H
ATOM   3982  N   HIS A 278     -53.049 -25.598 -71.854  1.00-11.74           N
ATOM   3983  H   HIS A 278     -52.222 -25.016 -71.935  1.00-11.74           H
ATOM   3984  CA  HIS A 278     -53.703 -25.719 -70.550  1.00-11.74           C
ATOM   3985  HA  HIS A 278     -53.973 -26.760 -70.379  1.00-11.74           H
ATOM   3986  C   HIS A 278     -54.964 -24.863 -70.534  1.00-11.74           C
ATOM   3987  O   HIS A 278     -54.975 -23.761 -71.086  1.00-11.74           O
ATOM   3988  CB  HIS A 278     -52.750 -25.275 -69.447  1.00-11.74           C
ATOM   3989 1HB  HIS A 278     -52.517 -24.221 -69.588  1.00-11.74           H
ATOM   3990 2HB  HIS A 278     -53.245 -25.393 -68.483  1.00-11.74           H
ATOM   3991  CG  HIS A 278     -51.469 -26.047 -69.433  1.00-11.74           C
ATOM   3992  ND1 HIS A 278     -50.329 -25.601 -70.070  1.00-11.74           N
ATOM   3993  CD2 HIS A 278     -51.176 -27.259 -68.886  1.00-11.74           C
ATOM   3994  HD2 HIS A 278     -51.876 -27.863 -68.327  1.00-11.74           H
ATOM   3995  CE1 HIS A 278     -49.388 -26.572 -69.868  1.00-11.74           C
ATOM   3996  HE1 HIS A 278     -48.373 -26.517 -70.239  1.00-11.74           H
ATOM   3997  NE2 HIS A 278     -49.877 -27.610 -69.152  1.00-11.74           N
ATOM   3998  HE2 HIS A 278     -49.387 -28.461 -68.886  1.00-11.74           H
ATOM   3999  N   HIS A 279     -56.018 -25.353 -69.897  1.00 -7.38           N
ATOM   4000  H   HIS A 279     -55.937 -26.243 -69.403  1.00 -7.38           H
ATOM   4001  CA  HIS A 279     -57.306 -24.653 -69.827  1.00 -7.38           C
ATOM   4002  HA  HIS A 279     -57.176 -23.619 -70.143  1.00 -7.38           H
ATOM   4003  C   HIS A 279     -57.837 -24.643 -68.389  1.00 -7.38           C
ATOM   4004  O   HIS A 279     -58.803 -25.348 -68.089  1.00 -7.38           O
ATOM   4005  CB  HIS A 279     -58.321 -25.326 -70.766  1.00 -7.38           C
ATOM   4006 1HB  HIS A 279     -58.506 -26.346 -70.428  1.00 -7.38           H
ATOM   4007 2HB  HIS A 279     -59.256 -24.768 -70.717  1.00 -7.38           H
ATOM   4008  CG  HIS A 279     -57.876 -25.377 -72.195  1.00 -7.38           C
ATOM   4009  ND1 HIS A 279     -57.607 -24.243 -72.949  1.00 -7.38           N
ATOM   4010  HD1 HIS A 279     -57.684 -23.284 -72.603  1.00 -7.38           H
ATOM   4011  CD2 HIS A 279     -57.638 -26.417 -73.036  1.00 -7.38           C
ATOM   4012  HD2 HIS A 279     -57.731 -27.466 -72.783  1.00 -7.38           H
ATOM   4013  CE1 HIS A 279     -57.227 -24.606 -74.166  1.00 -7.38           C
ATOM   4014  HE1 HIS A 279     -56.938 -23.931 -74.965  1.00 -7.38           H
ATOM   4015  NE2 HIS A 279     -57.248 -25.915 -74.246  1.00 -7.38           N
ATOM   4016  HE2 HIS A 279     -57.010 -26.468 -75.077  1.00 -7.38           H
ATOM   4017  N   PRO A 280     -57.196 -23.899 -67.466  1.00 -4.94           N
ATOM   4018  CA  PRO A 280     -57.726 -23.975 -66.098  1.00 -4.94           C
ATOM   4019  HA  PRO A 280     -57.831 -25.014 -65.793  1.00 -4.94           H
ATOM   4020  C   PRO A 280     -59.060 -23.251 -65.913  1.00 -4.94           C
ATOM   4021  O   PRO A 280     -59.299 -22.194 -66.506  1.00 -4.94           O
ATOM   4022  CB  PRO A 280     -56.625 -23.304 -65.274  1.00 -4.94           C
ATOM   4023 1HB  PRO A 280     -57.037 -22.823 -64.387  1.00 -4.94           H
ATOM   4024 2HB  PRO A 280     -55.868 -24.037 -64.996  1.00 -4.94           H
ATOM   4025  CG  PRO A 280     -56.044 -22.300 -66.206  1.00 -4.94           C
ATOM   4026 1HG  PRO A 280     -56.687 -21.421 -66.257  1.00 -4.94           H
ATOM   4027 2HG  PRO A 280     -55.038 -22.018 -65.898  1.00 -4.94           H
ATOM   4028  CD  PRO A 280     -56.023 -23.005 -67.537  1.00 -4.94           C
ATOM   4029 1HD  PRO A 280     -56.123 -22.286 -68.351  1.00 -4.94           H
ATOM   4030 2HD  PRO A 280     -55.108 -23.590 -67.645  1.00 -4.94           H
ATOM   4031  N   HIS A 281     -59.927 -23.797 -65.072  1.00-11.59           N
ATOM   4032  H   HIS A 281     -59.692 -24.659 -64.595  1.00-11.59           H
ATOM   4033  CA  HIS A 281     -61.223 -23.185 -64.776  1.00-11.59           C
ATOM   4034  HA  HIS A 281     -61.184 -22.115 -64.978  1.00-11.59           H
ATOM   4035  C   HIS A 281     -61.545 -23.400 -63.304  1.00-11.59           C
ATOM   4036  O   HIS A 281     -61.011 -24.323 -62.683  1.00-11.59           O
ATOM   4037  CB  HIS A 281     -62.334 -23.817 -65.620  1.00-11.59           C
ATOM   4038 1HB  HIS A 281     -62.365 -24.888 -65.423  1.00-11.59           H
ATOM   4039 2HB  HIS A 281     -63.288 -23.385 -65.318  1.00-11.59           H
ATOM   4040  CG  HIS A 281     -62.175 -23.596 -67.092  1.00-11.59           C
ATOM   4041  ND1 HIS A 281     -61.730 -24.546 -67.980  1.00-11.59           N
ATOM   4042  HD1 HIS A 281     -61.417 -25.483 -67.747  1.00-11.59           H
ATOM   4043  CD2 HIS A 281     -62.427 -22.497 -67.851  1.00-11.59           C
ATOM   4044  HD2 HIS A 281     -62.781 -21.550 -67.467  1.00-11.59           H
ATOM   4045  CE1 HIS A 281     -61.747 -24.014 -69.202  1.00-11.59           C
ATOM   4046  HE1 HIS A 281     -61.446 -24.539 -70.101  1.00-11.59           H
ATOM   4047  NE2 HIS A 281     -62.181 -22.770 -69.180  1.00-11.59           N
ATOM   4048  N   ALA A 282     -62.437 -22.580 -62.771  1.00 15.27           N
ATOM   4049  H   ALA A 282     -62.868 -21.861 -63.341  1.00 15.27           H
ATOM   4050  CA  ALA A 282     -62.913 -22.668 -61.398  1.00 15.27           C
ATOM   4051  HA  ALA A 282     -63.003 -23.707 -61.076  1.00 15.27           H
ATOM   4052  C   ALA A 282     -64.295 -22.027 -61.498  1.00 15.27           C
ATOM   4053  O   ALA A 282     -64.593 -21.413 -62.531  1.00 15.27           O
ATOM   4054  CB  ALA A 282     -61.991 -21.888 -60.454  1.00 15.27           C
ATOM   4055 1HB  ALA A 282     -60.991 -22.316 -60.477  1.00 15.27           H
ATOM   4056 2HB  ALA A 282     -62.375 -21.937 -59.435  1.00 15.27           H
ATOM   4057 3HB  ALA A 282     -61.931 -20.847 -60.763  1.00 15.27           H
ATOM   4058  N   HIS A 283     -65.128 -22.167 -60.481  1.00-11.59           N
ATOM   4059  H   HIS A 283     -64.823 -22.676 -59.649  1.00-11.59           H
ATOM   4060  CA  HIS A 283     -66.484 -21.627 -60.506  1.00-11.59           C
ATOM   4061  HA  HIS A 283     -66.818 -21.568 -61.541  1.00-11.59           H
ATOM   4062  C   HIS A 283     -66.548 -20.228 -59.899  1.00-11.59           C
ATOM   4063  O   HIS A 283     -65.986 -19.969 -58.832  1.00-11.59           O
ATOM   4064  CB  HIS A 283     -67.421 -22.570 -59.755  1.00-11.59           C
ATOM   4065 1HB  HIS A 283     -67.129 -22.599 -58.705  1.00-11.59           H
ATOM   4066 2HB  HIS A 283     -68.431 -22.173 -59.824  1.00-11.59           H
ATOM   4067  CG  HIS A 283     -67.406 -23.967 -60.292  1.00-11.59           C
ATOM   4068  ND1 HIS A 283     -67.734 -24.307 -61.583  1.00-11.59           N
ATOM   4069  HD1 HIS A 283     -68.088 -23.683 -62.301  1.00-11.59           H
ATOM   4070  CD2 HIS A 283     -67.048 -25.137 -59.702  1.00-11.59           C
ATOM   4071  HD2 HIS A 283     -66.716 -25.235 -58.677  1.00-11.59           H
ATOM   4072  CE1 HIS A 283     -67.537 -25.615 -61.734  1.00-11.59           C
ATOM   4073  HE1 HIS A 283     -67.688 -26.151 -62.662  1.00-11.59           H
ATOM   4074  NE2 HIS A 283     -67.161 -26.177 -60.602  1.00-11.59           N
ATOM   4075  N   HIS A 284     -67.227 -19.330 -60.597  1.00  0.43           N
ATOM   4076  H   HIS A 284     -67.715 -19.618 -61.441  1.00  0.43           H
ATOM   4077  CA  HIS A 284     -67.298 -17.917 -60.239  1.00  0.43           C
ATOM   4078  HA  HIS A 284     -67.047 -17.780 -59.188  1.00  0.43           H
ATOM   4079  C   HIS A 284     -68.718 -17.406 -60.509  1.00  0.43           C
ATOM   4080  O   HIS A 284     -69.459 -18.039 -61.270  1.00  0.43           O
ATOM   4081  CB  HIS A 284     -66.296 -17.155 -61.110  1.00  0.43           C
ATOM   4082 1HB  HIS A 284     -66.530 -17.345 -62.155  1.00  0.43           H
ATOM   4083 2HB  HIS A 284     -66.399 -16.089 -60.926  1.00  0.43           H
ATOM   4084  CG  HIS A 284     -64.873 -17.539 -60.865  1.00  0.43           C
ATOM   4085  ND1 HIS A 284     -64.130 -17.114 -59.789  1.00  0.43           N
ATOM   4086  HD1 HIS A 284     -64.438 -16.476 -59.067  1.00  0.43           H
ATOM   4087  CD2 HIS A 284     -64.044 -18.350 -61.571  1.00  0.43           C
ATOM   4088  HD2 HIS A 284     -64.313 -18.865 -62.481  1.00  0.43           H
ATOM   4089  CE1 HIS A 284     -62.925 -17.679 -59.872  1.00  0.43           C
ATOM   4090  HE1 HIS A 284     -62.130 -17.535 -59.151  1.00  0.43           H
ATOM   4091  NE2 HIS A 284     -62.818 -18.428 -60.952  1.00  0.43           N
ATOM   4092  N   PRO A 285     -69.115 -16.256 -59.935  1.00  2.36           N
ATOM   4093  CA  PRO A 285     -68.431 -15.401 -58.956  1.00  2.36           C
ATOM   4094  HA  PRO A 285     -67.395 -15.221 -59.237  1.00  2.36           H
ATOM   4095  C   PRO A 285     -68.489 -15.965 -57.542  1.00  2.36           C
ATOM   4096  O   PRO A 285     -69.243 -16.898 -57.244  1.00  2.36           O
ATOM   4097  CB  PRO A 285     -69.217 -14.095 -59.050  1.00  2.36           C
ATOM   4098 1HB  PRO A 285     -69.164 -13.529 -58.120  1.00  2.36           H
ATOM   4099 2HB  PRO A 285     -68.849 -13.497 -59.884  1.00  2.36           H
ATOM   4100  CG  PRO A 285     -70.588 -14.546 -59.313  1.00  2.36           C
ATOM   4101 1HG  PRO A 285     -71.049 -14.891 -58.387  1.00  2.36           H
ATOM   4102 2HG  PRO A 285     -71.179 -13.745 -59.757  1.00  2.36           H
ATOM   4103  CD  PRO A 285     -70.435 -15.693 -60.277  1.00  2.36           C
ATOM   4104 1HD  PRO A 285     -71.228 -16.427 -60.128  1.00  2.36           H
ATOM   4105 2HD  PRO A 285     -70.432 -15.325 -61.305  1.00  2.36           H
ATOM   4106  N   LEU A 286     -67.707 -15.377 -56.655  1.00 -2.06           N
ATOM   4107  H   LEU A 286     -67.054 -14.657 -56.952  1.00 -2.06           H
ATOM   4108  CA  LEU A 286     -67.805 -15.640 -55.227  1.00 -2.06           C
ATOM   4109  HA  LEU A 286     -68.720 -16.179 -54.986  1.00 -2.06           H
ATOM   4110  C   LEU A 286     -67.880 -14.239 -54.651  1.00 -2.06           C
ATOM   4111  O   LEU A 286     -67.278 -13.324 -55.220  1.00 -2.06           O
ATOM   4112  CB  LEU A 286     -66.579 -16.413 -54.732  1.00 -2.06           C
ATOM   4113 1HB  LEU A 286     -65.692 -15.860 -55.040  1.00 -2.06           H
ATOM   4114 2HB  LEU A 286     -66.603 -16.438 -53.643  1.00 -2.06           H
ATOM   4115  CG  LEU A 286     -66.457 -17.858 -55.250  1.00 -2.06           C
ATOM   4116  HG  LEU A 286     -66.566 -17.853 -56.334  1.00 -2.06           H
ATOM   4117  CD1 LEU A 286     -65.087 -18.417 -54.927  1.00 -2.06           C
ATOM   4118 1HD1 LEU A 286     -65.010 -19.431 -55.319  1.00 -2.06           H
ATOM   4119 2HD1 LEU A 286     -64.926 -18.436 -53.849  1.00 -2.06           H
ATOM   4120 3HD1 LEU A 286     -64.323 -17.809 -55.410  1.00 -2.06           H
ATOM   4121  CD2 LEU A 286     -67.524 -18.782 -54.662  1.00 -2.06           C
ATOM   4122 1HD2 LEU A 286     -67.384 -19.795 -55.043  1.00 -2.06           H
ATOM   4123 2HD2 LEU A 286     -68.512 -18.440 -54.955  1.00 -2.06           H
ATOM   4124 3HD2 LEU A 286     -67.456 -18.797 -53.574  1.00 -2.06           H
ATOM   4125  N   SER A 287     -68.659 -14.043 -53.601  1.00 -3.59           N
ATOM   4126  H   SER A 287     -69.170 -14.820 -53.193  1.00 -3.59           H
ATOM   4127  CA  SER A 287     -68.828 -12.712 -53.025  1.00 -3.59           C
ATOM   4128  HA  SER A 287     -69.090 -12.022 -53.822  1.00 -3.59           H
ATOM   4129  C   SER A 287     -67.535 -12.244 -52.378  1.00 -3.59           C
ATOM   4130  O   SER A 287     -66.859 -13.014 -51.697  1.00 -3.59           O
ATOM   4131  CB  SER A 287     -69.945 -12.717 -51.988  1.00 -3.59           C
ATOM   4132 1HB  SER A 287     -69.676 -13.384 -51.168  1.00 -3.59           H
ATOM   4133 2HB  SER A 287     -70.087 -11.707 -51.603  1.00 -3.59           H
ATOM   4134  OG  SER A 287     -71.142 -13.168 -52.588  1.00 -3.59           O
ATOM   4135  HG  SER A 287     -71.847 -13.180 -51.925  1.00 -3.59           H
ATOM   4136  N   GLN A 288     -67.194 -10.985 -52.601  1.00 -2.77           N
ATOM   4137  H   GLN A 288     -67.799 -10.391 -53.152  1.00 -2.77           H
ATOM   4138  CA  GLN A 288     -65.971 -10.377 -52.087  1.00 -2.77           C
ATOM   4139  HA  GLN A 288     -65.515 -10.996 -51.314  1.00 -2.77           H
ATOM   4140  C   GLN A 288     -66.445  -9.060 -51.494  1.00 -2.77           C
ATOM   4141  O   GLN A 288     -67.521  -8.588 -51.881  1.00 -2.77           O
ATOM   4142  CB  GLN A 288     -64.986 -10.136 -53.235  1.00 -2.77           C
ATOM   4143 1HB  GLN A 288     -65.493  -9.520 -53.978  1.00 -2.77           H
ATOM   4144 2HB  GLN A 288     -64.124  -9.583 -52.860  1.00 -2.77           H
ATOM   4145  CG  GLN A 288     -64.495 -11.412 -53.924  1.00 -2.77           C
ATOM   4146 1HG  GLN A 288     -63.795 -11.933 -53.271  1.00 -2.77           H
ATOM   4147 2HG  GLN A 288     -65.339 -12.068 -54.116  1.00 -2.77           H
ATOM   4148  CD  GLN A 288     -63.834 -11.117 -55.246  1.00 -2.77           C
ATOM   4149  OE1 GLN A 288     -63.231 -10.069 -55.431  1.00 -2.77           O
ATOM   4150  NE2 GLN A 288     -63.988 -11.995 -56.197  1.00 -2.77           N
ATOM   4151 1HE2 GLN A 288     -63.566 -11.808 -57.092  1.00 -2.77           H
ATOM   4152 2HE2 GLN A 288     -64.534 -12.823 -56.036  1.00 -2.77           H
ATOM   4153  N   SER A 289     -65.717  -8.487 -50.550  1.00 -1.53           N
ATOM   4154  H   SER A 289     -64.834  -8.893 -50.262  1.00 -1.53           H
ATOM   4155  CA  SER A 289     -66.149  -7.233 -49.938  1.00 -1.53           C
ATOM   4156  HA  SER A 289     -67.225  -7.264 -49.774  1.00 -1.53           H
ATOM   4157  C   SER A 289     -65.837  -6.095 -50.905  1.00 -1.53           C
ATOM   4158  O   SER A 289     -64.859  -6.150 -51.651  1.00 -1.53           O
ATOM   4159  CB  SER A 289     -65.452  -7.031 -48.593  1.00 -1.53           C
ATOM   4160 1HB  SER A 289     -65.727  -6.061 -48.178  1.00 -1.53           H
ATOM   4161 2HB  SER A 289     -65.776  -7.818 -47.911  1.00 -1.53           H
ATOM   4162  OG  SER A 289     -64.047  -7.114 -48.741  1.00 -1.53           O
ATOM   4163  HG  SER A 289     -63.654  -7.275 -47.869  1.00 -1.53           H
ATOM   4164  N   SER A 290     -66.671  -5.065 -50.924  1.00 11.80           N
ATOM   4165  H   SER A 290     -67.490  -5.059 -50.323  1.00 11.80           H
ATOM   4166  CA  SER A 290     -66.484  -3.946 -51.847  1.00 11.80           C
ATOM   4167  HA  SER A 290     -66.364  -4.337 -52.856  1.00 11.80           H
ATOM   4168  C   SER A 290     -65.271  -3.078 -51.540  1.00 11.80           C
ATOM   4169  O   SER A 290     -64.547  -2.659 -52.447  1.00 11.80           O
ATOM   4170  CB  SER A 290     -67.733  -3.076 -51.790  1.00 11.80           C
ATOM   4171 1HB  SER A 290     -67.512  -2.082 -52.182  1.00 11.80           H
ATOM   4172 2HB  SER A 290     -68.516  -3.537 -52.391  1.00 11.80           H
ATOM   4173  OG  SER A 290     -68.176  -2.991 -50.444  1.00 11.80           O
ATOM   4174  HG  SER A 290     -69.004  -2.481 -50.438  1.00 11.80           H
ATOM   4175  N   GLY A 291     -65.040  -2.819 -50.262  1.00 13.45           N
ATOM   4176  H   GLY A 291     -65.678  -3.170 -49.566  1.00 13.45           H
ATOM   4177  CA  GLY A 291     -63.929  -1.975 -49.851  1.00 13.45           C
ATOM   4178 1HA  GLY A 291     -63.769  -2.086 -48.780  1.00 13.45           H
ATOM   4179 2HA  GLY A 291     -63.025  -2.285 -50.375  1.00 13.45           H
ATOM   4180  C   GLY A 291     -64.189  -0.514 -50.166  1.00 13.45           C
ATOM   4181  O   GLY A 291     -65.314  -0.140 -50.505  1.00 13.45           O
ATOM   4182  N   HIS A 292     -63.163   0.315 -50.069  1.00 -6.55           N
ATOM   4183  H   HIS A 292     -62.257  -0.039 -49.767  1.00 -6.55           H
ATOM   4184  CA  HIS A 292     -63.245   1.737 -50.399  1.00 -6.55           C
ATOM   4185  HA  HIS A 292     -63.986   1.898 -51.182  1.00 -6.55           H
ATOM   4186  C   HIS A 292     -61.880   2.184 -50.903  1.00 -6.55           C
ATOM   4187  O   HIS A 292     -60.895   1.448 -50.793  1.00 -6.55           O
ATOM   4188  CB  HIS A 292     -63.608   2.566 -49.164  1.00 -6.55           C
ATOM   4189 1HB  HIS A 292     -63.735   3.605 -49.462  1.00 -6.55           H
ATOM   4190 2HB  HIS A 292     -64.555   2.205 -48.764  1.00 -6.55           H
ATOM   4191  CG  HIS A 292     -62.577   2.507 -48.082  1.00 -6.55           C
ATOM   4192  ND1 HIS A 292     -62.478   1.486 -47.170  1.00 -6.55           N
ATOM   4193  HD1 HIS A 292     -63.102   0.690 -47.101  1.00 -6.55           H
ATOM   4194  CD2 HIS A 292     -61.561   3.357 -47.773  1.00 -6.55           C
ATOM   4195  HD2 HIS A 292     -61.346   4.280 -48.294  1.00 -6.55           H
ATOM   4196  CE1 HIS A 292     -61.426   1.723 -46.392  1.00 -6.55           C
ATOM   4197  HE1 HIS A 292     -61.097   1.069 -45.596  1.00 -6.55           H
ATOM   4198  NE2 HIS A 292     -60.842   2.862 -46.707  1.00 -6.55           N
ATOM   4199  N   HIS A 293     -61.814   3.402 -51.413  1.00-11.12           N
ATOM   4200  H   HIS A 293     -62.660   3.963 -51.475  1.00-11.12           H
ATOM   4201  CA  HIS A 293     -60.579   3.992 -51.911  1.00-11.12           C
ATOM   4202  HA  HIS A 293     -59.726   3.372 -51.639  1.00-11.12           H
ATOM   4203  C   HIS A 293     -60.420   5.376 -51.294  1.00-11.12           C
ATOM   4204  O   HIS A 293     -61.369   5.921 -50.725  1.00-11.12           O
ATOM   4205  CB  HIS A 293     -60.671   4.100 -53.434  1.00-11.12           C
ATOM   4206 1HB  HIS A 293     -61.477   4.794 -53.677  1.00-11.12           H
ATOM   4207 2HB  HIS A 293     -59.738   4.503 -53.826  1.00-11.12           H
ATOM   4208  CG  HIS A 293     -60.965   2.794 -54.105  1.00-11.12           C
ATOM   4209  ND1 HIS A 293     -60.019   1.846 -54.413  1.00-11.12           N
ATOM   4210  HD1 HIS A 293     -59.021   1.932 -54.277  1.00-11.12           H
ATOM   4211  CD2 HIS A 293     -62.147   2.252 -54.497  1.00-11.12           C
ATOM   4212  HD2 HIS A 293     -63.107   2.737 -54.396  1.00-11.12           H
ATOM   4213  CE1 HIS A 293     -60.645   0.793 -54.945  1.00-11.12           C
ATOM   4214  HE1 HIS A 293     -60.149  -0.111 -55.274  1.00-11.12           H
ATOM   4215  NE2 HIS A 293     -61.946   0.994 -55.022  1.00-11.12           N
ATOM   4216  N   HIS A 294     -59.236   5.950 -51.431  1.00 -0.66           N
ATOM   4217  H   HIS A 294     -58.480   5.448 -51.878  1.00 -0.66           H
ATOM   4218  CA  HIS A 294     -58.958   7.321 -51.019  1.00 -0.66           C
ATOM   4219  HA  HIS A 294     -59.875   7.906 -50.972  1.00 -0.66           H
ATOM   4220  C   HIS A 294     -58.048   7.846 -52.122  1.00 -0.66           C
ATOM   4221  O   HIS A 294     -57.142   7.116 -52.529  1.00 -0.66           O
ATOM   4222  CB  HIS A 294     -58.252   7.323 -49.656  1.00 -0.66           C
ATOM   4223 1HB  HIS A 294     -58.913   6.857 -48.924  1.00 -0.66           H
ATOM   4224 2HB  HIS A 294     -57.345   6.723 -49.728  1.00 -0.66           H
ATOM   4225  CG  HIS A 294     -57.882   8.688 -49.164  1.00 -0.66           C
ATOM   4226  ND1 HIS A 294     -56.752   9.371 -49.549  1.00 -0.66           N
ATOM   4227  HD1 HIS A 294     -56.045   9.048 -50.201  1.00 -0.66           H
ATOM   4228  CD2 HIS A 294     -58.480   9.493 -48.245  1.00 -0.66           C
ATOM   4229  HD2 HIS A 294     -59.389   9.252 -47.709  1.00 -0.66           H
ATOM   4230  CE1 HIS A 294     -56.724  10.536 -48.906  1.00 -0.66           C
ATOM   4231  HE1 HIS A 294     -55.951  11.284 -49.032  1.00 -0.66           H
ATOM   4232  NE2 HIS A 294     -57.750  10.655 -48.086  1.00 -0.66           N
ATOM   4233  N   HIS A 295     -58.263   9.058 -52.615  1.00 -0.65           N
ATOM   4234  H   HIS A 295     -59.023   9.628 -52.256  1.00 -0.65           H
ATOM   4235  CA  HIS A 295     -57.346   9.635 -53.598  1.00 -0.65           C
ATOM   4236  HA  HIS A 295     -56.766   8.838 -54.059  1.00 -0.65           H
ATOM   4237  C   HIS A 295     -56.409  10.538 -52.811  1.00 -0.65           C
ATOM   4238  O   HIS A 295     -56.855  11.360 -52.010  1.00 -0.65           O
ATOM   4239  CB  HIS A 295     -58.071  10.410 -54.701  1.00 -0.65           C
ATOM   4240 1HB  HIS A 295     -58.912   9.810 -55.043  1.00 -0.65           H
ATOM   4241 2HB  HIS A 295     -58.461  11.339 -54.295  1.00 -0.65           H
ATOM   4242  CG  HIS A 295     -57.207  10.716 -55.886  1.00 -0.65           C
ATOM   4243  ND1 HIS A 295     -56.159  11.608 -55.888  1.00 -0.65           N
ATOM   4244  HD1 HIS A 295     -55.843  12.177 -55.111  1.00 -0.65           H
ATOM   4245  CD2 HIS A 295     -57.218  10.190 -57.138  1.00 -0.65           C
ATOM   4246  HD2 HIS A 295     -57.926   9.450 -57.485  1.00 -0.65           H
ATOM   4247  CE1 HIS A 295     -55.589  11.580 -57.092  1.00 -0.65           C
ATOM   4248  HE1 HIS A 295     -54.736  12.182 -57.375  1.00 -0.65           H
ATOM   4249  NE2 HIS A 295     -56.192  10.721 -57.890  1.00 -0.65           N
ATOM   4250  N   HIS A 296     -55.116  10.346 -52.999  1.00 -2.32           N
ATOM   4251  H   HIS A 296     -54.810   9.672 -53.703  1.00 -2.32           H
ATOM   4252  CA  HIS A 296     -54.092  11.043 -52.228  1.00 -2.32           C
ATOM   4253  HA  HIS A 296     -54.514  11.416 -51.295  1.00 -2.32           H
ATOM   4254  C   HIS A 296     -53.586  12.210 -53.057  1.00 -2.32           C
ATOM   4255  O   HIS A 296     -53.674  12.177 -54.284  1.00 -2.32           O
ATOM   4256  CB  HIS A 296     -52.957  10.068 -51.919  1.00 -2.32           C
ATOM   4257 1HB  HIS A 296     -52.480   9.784 -52.858  1.00 -2.32           H
ATOM   4258 2HB  HIS A 296     -52.221  10.566 -51.291  1.00 -2.32           H
ATOM   4259  CG  HIS A 296     -53.420   8.821 -51.233  1.00 -2.32           C
ATOM   4260  ND1 HIS A 296     -53.676   8.766 -49.879  1.00 -2.32           N
ATOM   4261  CD2 HIS A 296     -53.714   7.596 -51.746  1.00 -2.32           C
ATOM   4262  HD2 HIS A 296     -53.616   7.335 -52.791  1.00 -2.32           H
ATOM   4263  CE1 HIS A 296     -54.107   7.490 -49.635  1.00 -2.32           C
ATOM   4264  HE1 HIS A 296     -54.382   7.120 -48.656  1.00 -2.32           H
ATOM   4265  NE2 HIS A 296     -54.165   6.751 -50.767  1.00 -2.32           N
ATOM   4266  HE2 HIS A 296     -54.474   5.790 -50.875  1.00 -2.32           H
ATOM   4267  N   HIS A 297     -53.081  13.251 -52.412  1.00 -5.71           N
ATOM   4268  H   HIS A 297     -52.951  13.215 -51.411  1.00 -5.71           H
ATOM   4269  CA  HIS A 297     -52.748  14.491 -53.112  1.00 -5.71           C
ATOM   4270  HA  HIS A 297     -52.701  14.306 -54.185  1.00 -5.71           H
ATOM   4271  C   HIS A 297     -51.413  15.083 -52.711  1.00 -5.71           C
ATOM   4272  O   HIS A 297     -50.881  14.828 -51.631  1.00 -5.71           O
ATOM   4273  CB  HIS A 297     -53.850  15.520 -52.861  1.00 -5.71           C
ATOM   4274 1HB  HIS A 297     -54.021  15.605 -51.788  1.00 -5.71           H
ATOM   4275 2HB  HIS A 297     -53.525  16.489 -53.239  1.00 -5.71           H
ATOM   4276  CG  HIS A 297     -55.134  15.181 -53.545  1.00 -5.71           C
ATOM   4277  ND1 HIS A 297     -55.360  15.495 -54.867  1.00 -5.71           N
ATOM   4278  CD2 HIS A 297     -56.243  14.538 -53.087  1.00 -5.71           C
ATOM   4279  HD2 HIS A 297     -56.368  14.176 -52.075  1.00 -5.71           H
ATOM   4280  CE1 HIS A 297     -56.588  14.976 -55.165  1.00 -5.71           C
ATOM   4281  HE1 HIS A 297     -57.043  15.025 -56.146  1.00 -5.71           H
ATOM   4282  NE2 HIS A 297     -57.166  14.394 -54.090  1.00 -5.71           N
ATOM   4283  HE2 HIS A 297     -58.078  13.942 -54.053  1.00 -5.71           H
ATOM   4284  N   HIS A 298     -50.898  15.900 -53.612  1.00  0.76           N
ATOM   4285  H   HIS A 298     -51.399  16.052 -54.481  1.00  0.76           H
ATOM   4286  CA  HIS A 298     -49.649  16.633 -53.466  1.00  0.76           C
ATOM   4287  HA  HIS A 298     -49.505  16.988 -52.446  1.00  0.76           H
ATOM   4288  C   HIS A 298     -49.866  17.777 -54.438  1.00  0.76           C
ATOM   4289  O   HIS A 298     -50.861  17.747 -55.173  1.00  0.76           O
ATOM   4290  CB  HIS A 298     -48.457  15.800 -53.936  1.00  0.76           C
ATOM   4291 1HB  HIS A 298     -47.544  16.362 -53.748  1.00  0.76           H
ATOM   4292 2HB  HIS A 298     -48.422  14.877 -53.359  1.00  0.76           H
ATOM   4293  CG  HIS A 298     -48.502  15.468 -55.395  1.00  0.76           C
ATOM   4294  ND1 HIS A 298     -49.340  14.507 -55.917  1.00  0.76           N
ATOM   4295  CD2 HIS A 298     -47.823  16.016 -56.439  1.00  0.76           C
ATOM   4296  HD2 HIS A 298     -47.090  16.804 -56.344  1.00  0.76           H
ATOM   4297  CE1 HIS A 298     -49.125  14.521 -57.267  1.00  0.76           C
ATOM   4298  HE1 HIS A 298     -49.640  13.877 -57.969  1.00  0.76           H
ATOM   4299  NE2 HIS A 298     -48.185  15.427 -57.620  1.00  0.76           N
ATOM   4300  HE2 HIS A 298     -47.849  15.636 -58.557  1.00  0.76           H
ATOM   4301  N   HIS A 299     -48.962  18.742 -54.491  1.00 13.79           N
ATOM   4302  H   HIS A 299     -48.172  18.726 -53.863  1.00 13.79           H
ATOM   4303  CA  HIS A 299     -49.062  19.812 -55.484  1.00 13.79           C
ATOM   4304  HA  HIS A 299     -49.718  19.479 -56.288  1.00 13.79           H
ATOM   4305  C   HIS A 299     -47.720  20.133 -56.140  1.00 13.79           C
ATOM   4306  O   HIS A 299     -47.591  20.033 -57.358  1.00 13.79           O
ATOM   4307  CB  HIS A 299     -49.705  21.058 -54.858  1.00 13.79           C
ATOM   4308 1HB  HIS A 299     -49.704  21.863 -55.592  1.00 13.79           H
ATOM   4309 2HB  HIS A 299     -50.741  20.819 -54.617  1.00 13.79           H
ATOM   4310  CG  HIS A 299     -49.037  21.534 -53.604  1.00 13.79           C
ATOM   4311  ND1 HIS A 299     -48.145  22.577 -53.546  1.00 13.79           N
ATOM   4312  HD1 HIS A 299     -47.832  23.145 -54.334  1.00 13.79           H
ATOM   4313  CD2 HIS A 299     -49.144  21.098 -52.323  1.00 13.79           C
ATOM   4314  HD2 HIS A 299     -49.766  20.275 -52.007  1.00 13.79           H
ATOM   4315  CE1 HIS A 299     -47.748  22.719 -52.282  1.00 13.79           C
ATOM   4316  HE1 HIS A 299     -47.037  23.463 -51.948  1.00 13.79           H
ATOM   4317  NE2 HIS A 299     -48.343  21.849 -51.491  1.00 13.79           N
ATOM   4318  N   HIS A 300     -46.705  20.451 -55.353  1.00  1.74           N
ATOM   4319  H   HIS A 300     -46.826  20.463 -54.350  1.00  1.74           H
ATOM   4320  CA  HIS A 300     -45.386  20.823 -55.859  1.00  1.74           C
ATOM   4321  HA  HIS A 300     -45.259  20.515 -56.897  1.00  1.74           H
ATOM   4322  C   HIS A 300     -44.394  20.083 -54.985  1.00  1.74           C
ATOM   4323  O   HIS A 300     -44.787  19.476 -53.983  1.00  1.74           O
ATOM   4324  CB  HIS A 300     -45.155  22.333 -55.736  1.00  1.74           C
ATOM   4325 1HB  HIS A 300     -45.323  22.635 -54.703  1.00  1.74           H
ATOM   4326 2HB  HIS A 300     -44.119  22.554 -55.990  1.00  1.74           H
ATOM   4327  CG  HIS A 300     -46.025  23.157 -56.633  1.00  1.74           C
ATOM   4328  ND1 HIS A 300     -47.264  23.631 -56.251  1.00  1.74           N
ATOM   4329  CD2 HIS A 300     -45.791  23.619 -57.892  1.00  1.74           C
ATOM   4330  HD2 HIS A 300     -44.893  23.417 -58.458  1.00  1.74           H
ATOM   4331  CE1 HIS A 300     -47.712  24.385 -57.301  1.00  1.74           C
ATOM   4332  HE1 HIS A 300     -48.653  24.920 -57.306  1.00  1.74           H
ATOM   4333  NE2 HIS A 300     -46.833  24.391 -58.329  1.00  1.74           N
ATOM   4334  HE2 HIS A 300     -46.916  24.884 -59.217  1.00  1.74           H
ATOM   4335  N   HIS A 301     -43.123  20.172 -55.337  1.00-10.54           N
ATOM   4336  H   HIS A 301     -42.861  20.684 -56.167  1.00-10.54           H
ATOM   4337  CA  HIS A 301     -42.051  19.636 -54.515  1.00-10.54           C
ATOM   4338  HA  HIS A 301     -42.420  19.460 -53.509  1.00-10.54           H
ATOM   4339  C   HIS A 301     -40.975  20.703 -54.440  1.00-10.54           C
ATOM   4340  O   HIS A 301     -40.937  21.618 -55.273  1.00-10.54           O
ATOM   4341  CB  HIS A 301     -41.517  18.320 -55.085  1.00-10.54           C
ATOM   4342 1HB  HIS A 301     -40.781  17.909 -54.394  1.00-10.54           H
ATOM   4343 2HB  HIS A 301     -42.347  17.617 -55.159  1.00-10.54           H
ATOM   4344  CG  HIS A 301     -40.885  18.454 -56.434  1.00-10.54           C
ATOM   4345  ND1 HIS A 301     -39.564  18.775 -56.651  1.00-10.54           N
ATOM   4346  HD1 HIS A 301     -38.871  18.993 -55.943  1.00-10.54           H
ATOM   4347  CD2 HIS A 301     -41.413  18.281 -57.673  1.00-10.54           C
ATOM   4348  HD2 HIS A 301     -42.447  18.034 -57.871  1.00-10.54           H
ATOM   4349  CE1 HIS A 301     -39.349  18.768 -57.968  1.00-10.54           C
ATOM   4350  HE1 HIS A 301     -38.396  18.991 -58.432  1.00-10.54           H
ATOM   4351  NE2 HIS A 301     -40.440  18.442 -58.633  1.00-10.54           N
ATOM   4352  N   GLN A 302     -40.133  20.607 -53.427  1.00 19.31           N
ATOM   4353  H   GLN A 302     -40.225  19.837 -52.772  1.00 19.31           H
ATOM   4354  CA  GLN A 302     -39.093  21.601 -53.200  1.00 19.31           C
ATOM   4355  HA  GLN A 302     -39.543  22.591 -53.278  1.00 19.31           H
ATOM   4356  C   GLN A 302     -37.956  21.526 -54.218  1.00 19.31           C
ATOM   4357  O   GLN A 302     -37.647  20.457 -54.765  1.00 19.31           O
ATOM   4358  CB  GLN A 302     -38.546  21.418 -51.785  1.00 19.31           C
ATOM   4359 1HB  GLN A 302     -38.855  20.441 -51.415  1.00 19.31           H
ATOM   4360 2HB  GLN A 302     -37.457  21.441 -51.821  1.00 19.31           H
ATOM   4361  CG  GLN A 302     -39.024  22.484 -50.818  1.00 19.31           C
ATOM   4362 1HG  GLN A 302     -40.112  22.515 -50.827  1.00 19.31           H
ATOM   4363 2HG  GLN A 302     -38.689  22.238 -49.812  1.00 19.31           H
ATOM   4364  CD  GLN A 302     -38.479  23.839 -51.193  1.00 19.31           C
ATOM   4365  OE1 GLN A 302     -37.268  24.041 -51.206  1.00 19.31           O
ATOM   4366  NE2 GLN A 302     -39.341  24.750 -51.557  1.00 19.31           N
ATOM   4367 1HE2 GLN A 302     -39.019  25.670 -51.811  1.00 19.31           H
ATOM   4368 2HE2 GLN A 302     -40.328  24.524 -51.595  1.00 19.31           H
ATOM   4369  N   GLY A 303     -37.322  22.666 -54.449  1.00 30.81           N
ATOM   4370  H   GLY A 303     -37.620  23.526 -53.993  1.00 30.81           H
ATOM   4371  CA  GLY A 303     -36.197  22.794 -55.358  1.00 30.81           C
ATOM   4372 1HA  GLY A 303     -35.310  22.310 -54.949  1.00 30.81           H
ATOM   4373 2HA  GLY A 303     -36.444  22.398 -56.340  1.00 30.81           H
ATOM   4374  C   GLY A 303     -35.998  24.289 -55.451  1.00 30.81           C
ATOM   4375  O   GLY A 303     -36.751  24.977 -54.763  1.00 30.81           O
ATOM   4376  N   TYR A 304     -35.071  24.764 -56.276  1.00  7.41           N
ATOM   4377  H   TYR A 304     -34.544  24.115 -56.841  1.00  7.41           H
ATOM   4378  CA  TYR A 304     -34.724  26.186 -56.417  1.00  7.41           C
ATOM   4379  HA  TYR A 304     -33.963  26.234 -57.192  1.00  7.41           H
ATOM   4380  C   TYR A 304     -34.080  26.797 -55.155  1.00  7.41           C
ATOM   4381  O   TYR A 304     -34.003  26.181 -54.089  1.00  7.41           O
ATOM   4382  CB  TYR A 304     -35.914  27.003 -56.960  1.00  7.41           C
ATOM   4383 1HB  TYR A 304     -36.361  26.446 -57.783  1.00  7.41           H
ATOM   4384 2HB  TYR A 304     -36.663  27.111 -56.177  1.00  7.41           H
ATOM   4385  CG  TYR A 304     -35.544  28.382 -57.472  1.00  7.41           C
ATOM   4386  CD1 TYR A 304     -34.801  28.538 -58.658  1.00  7.41           C
ATOM   4387  HD1 TYR A 304     -34.548  27.673 -59.256  1.00  7.41           H
ATOM   4388  CD2 TYR A 304     -35.885  29.538 -56.737  1.00  7.41           C
ATOM   4389  HD2 TYR A 304     -36.463  29.447 -55.832  1.00  7.41           H
ATOM   4390  CE1 TYR A 304     -34.372  29.827 -59.076  1.00  7.41           C
ATOM   4391  HE1 TYR A 304     -33.795  29.948 -59.978  1.00  7.41           H
ATOM   4392  CE2 TYR A 304     -35.463  30.821 -57.156  1.00  7.41           C
ATOM   4393  HE2 TYR A 304     -35.718  31.694 -56.575  1.00  7.41           H
ATOM   4394  CZ  TYR A 304     -34.706  30.949 -58.318  1.00  7.41           C
ATOM   4395  OH  TYR A 304     -34.277  32.187 -58.716  1.00  7.41           O
ATOM   4396  HH  TYR A 304     -34.642  32.891 -58.161  1.00  7.41           H
ATOM   4397  N   GLY A 305     -33.536  27.993 -55.312  1.00 37.77           N
ATOM   4398  H   GLY A 305     -33.578  28.437 -56.226  1.00 37.77           H
ATOM   4399  CA  GLY A 305     -32.884  28.759 -54.267  1.00 37.77           C
ATOM   4400 1HA  GLY A 305     -33.620  29.202 -53.597  1.00 37.77           H
ATOM   4401 2HA  GLY A 305     -32.161  28.153 -53.721  1.00 37.77           H
ATOM   4402  C   GLY A 305     -32.186  29.830 -55.078  1.00 37.77           C
ATOM   4403  O   GLY A 305     -32.147  29.689 -56.310  1.00 37.77           O
ATOM   4404  N   GLY A 306     -31.650  30.864 -54.447  1.00 18.95           N
ATOM   4405  H   GLY A 306     -31.697  30.935 -53.439  1.00 18.95           H
ATOM   4406  CA  GLY A 306     -30.940  31.908 -55.168  1.00 18.95           C
ATOM   4407 1HA  GLY A 306     -31.054  31.785 -56.244  1.00 18.95           H
ATOM   4408 2HA  GLY A 306     -31.324  32.886 -54.881  1.00 18.95           H
ATOM   4409  C   GLY A 306     -29.473  31.831 -54.813  1.00 18.95           C
ATOM   4410  O   GLY A 306     -29.083  30.982 -54.007  1.00 18.95           O
ATOM   4411  N   SER A 307     -28.663  32.711 -55.378  1.00 -0.30           N
ATOM   4412  H   SER A 307     -29.027  33.372 -56.061  1.00 -0.30           H
ATOM   4413  CA  SER A 307     -27.248  32.812 -55.040  1.00 -0.30           C
ATOM   4414  HA  SER A 307     -27.099  32.499 -54.009  1.00 -0.30           H
ATOM   4415  C   SER A 307     -26.838  34.271 -55.174  1.00 -0.30           C
ATOM   4416  O   SER A 307     -27.458  35.036 -55.920  1.00 -0.30           O
ATOM   4417  CB  SER A 307     -26.404  31.935 -55.968  1.00 -0.30           C
ATOM   4418 1HB  SER A 307     -25.351  32.030 -55.700  1.00 -0.30           H
ATOM   4419 2HB  SER A 307     -26.708  30.896 -55.849  1.00 -0.30           H
ATOM   4420  OG  SER A 307     -26.591  32.315 -57.317  1.00 -0.30           O
ATOM   4421  HG  SER A 307     -26.112  31.695 -57.885  1.00 -0.30           H
ATOM   4422  N   GLY A 308     -25.820  34.680 -54.435  1.00 16.27           N
ATOM   4423  H   GLY A 308     -25.364  34.052 -53.780  1.00 16.27           H
ATOM   4424  CA  GLY A 308     -25.320  36.041 -54.517  1.00 16.27           C
ATOM   4425 1HA  GLY A 308     -24.941  36.241 -55.517  1.00 16.27           H
ATOM   4426 2HA  GLY A 308     -26.106  36.754 -54.268  1.00 16.27           H
ATOM   4427  C   GLY A 308     -24.204  36.149 -53.506  1.00 16.27           C
ATOM   4428  O   GLY A 308     -24.111  35.262 -52.653  1.00 16.27           O
ATOM   4429  N   LEU A 309     -23.392  37.193 -53.570  1.00-15.46           N
ATOM   4430  H   LEU A 309     -23.508  37.867 -54.318  1.00-15.46           H
ATOM   4431  CA  LEU A 309     -22.350  37.456 -52.576  1.00-15.46           C
ATOM   4432  HA  LEU A 309     -22.592  36.956 -51.639  1.00-15.46           H
ATOM   4433  C   LEU A 309     -22.303  38.958 -52.337  1.00-15.46           C
ATOM   4434  O   LEU A 309     -22.552  39.738 -53.257  1.00-15.46           O
ATOM   4435  CB  LEU A 309     -20.967  36.998 -53.063  1.00-15.46           C
ATOM   4436 1HB  LEU A 309     -20.806  37.429 -54.050  1.00-15.46           H
ATOM   4437 2HB  LEU A 309     -20.225  37.432 -52.394  1.00-15.46           H
ATOM   4438  CG  LEU A 309     -20.672  35.491 -53.149  1.00-15.46           C
ATOM   4439  HG  LEU A 309     -21.425  35.020 -53.780  1.00-15.46           H
ATOM   4440  CD1 LEU A 309     -19.309  35.271 -53.793  1.00-15.46           C
ATOM   4441 1HD1 LEU A 309     -19.110  34.204 -53.881  1.00-15.46           H
ATOM   4442 2HD1 LEU A 309     -18.527  35.733 -53.190  1.00-15.46           H
ATOM   4443 3HD1 LEU A 309     -19.302  35.707 -54.792  1.00-15.46           H
ATOM   4444  CD2 LEU A 309     -20.690  34.809 -51.778  1.00-15.46           C
ATOM   4445 1HD2 LEU A 309     -20.438  33.755 -51.885  1.00-15.46           H
ATOM   4446 2HD2 LEU A 309     -21.687  34.876 -51.344  1.00-15.46           H
ATOM   4447 3HD2 LEU A 309     -19.972  35.281 -51.106  1.00-15.46           H
ATOM   4448  N   ALA A 310     -21.950  39.345 -51.124  1.00  9.04           N
ATOM   4449  H   ALA A 310     -21.773  38.653 -50.408  1.00  9.04           H
ATOM   4450  CA  ALA A 310     -21.726  40.732 -50.736  1.00  9.04           C
ATOM   4451  HA  ALA A 310     -21.243  41.293 -51.538  1.00  9.04           H
ATOM   4452  C   ALA A 310     -20.772  40.556 -49.555  1.00  9.04           C
ATOM   4453  O   ALA A 310     -20.699  39.441 -49.023  1.00  9.04           O
ATOM   4454  CB  ALA A 310     -23.036  41.399 -50.319  1.00  9.04           C
ATOM   4455 1HB  ALA A 310     -23.705  41.458 -51.178  1.00  9.04           H
ATOM   4456 2HB  ALA A 310     -22.835  42.407 -49.956  1.00  9.04           H
ATOM   4457 3HB  ALA A 310     -23.512  40.820 -49.526  1.00  9.04           H
ATOM   4458  N   PHE A 311     -20.031  41.585 -49.171  1.00-10.64           N
ATOM   4459  H   PHE A 311     -20.145  42.487 -49.625  1.00-10.64           H
ATOM   4460  CA  PHE A 311     -19.021  41.465 -48.116  1.00-10.64           C
ATOM   4461  HA  PHE A 311     -19.155  40.518 -47.593  1.00-10.64           H
ATOM   4462  C   PHE A 311     -19.108  42.602 -47.105  1.00-10.64           C
ATOM   4463  O   PHE A 311     -19.145  43.773 -47.499  1.00-10.64           O
ATOM   4464  CB  PHE A 311     -17.629  41.478 -48.751  1.00-10.64           C
ATOM   4465 1HB  PHE A 311     -17.450  42.462 -49.183  1.00-10.64           H
ATOM   4466 2HB  PHE A 311     -16.886  41.305 -47.972  1.00-10.64           H
ATOM   4467  CG  PHE A 311     -17.454  40.446 -49.833  1.00-10.64           C
ATOM   4468  CD1 PHE A 311     -17.508  40.819 -51.190  1.00-10.64           C
ATOM   4469  HD1 PHE A 311     -17.663  41.855 -51.458  1.00-10.64           H
ATOM   4470  CD2 PHE A 311     -17.252  39.094 -49.505  1.00-10.64           C
ATOM   4471  HD2 PHE A 311     -17.201  38.792 -48.468  1.00-10.64           H
ATOM   4472  CE1 PHE A 311     -17.379  39.849 -52.217  1.00-10.64           C
ATOM   4473  HE1 PHE A 311     -17.426  40.150 -53.254  1.00-10.64           H
ATOM   4474  CE2 PHE A 311     -17.124  38.112 -50.522  1.00-10.64           C
ATOM   4475  HE2 PHE A 311     -16.981  37.075 -50.256  1.00-10.64           H
ATOM   4476  CZ  PHE A 311     -17.194  38.490 -51.881  1.00-10.64           C
ATOM   4477  HZ  PHE A 311     -17.102  37.745 -52.658  1.00-10.64           H
ATOM   4478  N   ASN A 312     -19.095  42.251 -45.823  1.00 13.28           N
ATOM   4479  H   ASN A 312     -19.127  41.266 -45.586  1.00 13.28           H
ATOM   4480  CA  ASN A 312     -19.062  43.204 -44.703  1.00 13.28           C
ATOM   4481  HA  ASN A 312     -19.201  42.634 -43.784  1.00 13.28           H
ATOM   4482  C   ASN A 312     -20.202  44.228 -44.782  1.00 13.28           C
ATOM   4483  O   ASN A 312     -21.221  43.952 -45.422  1.00 13.28           O
ATOM   4484  CB  ASN A 312     -17.678  43.868 -44.608  1.00 13.28           C
ATOM   4485 1HB  ASN A 312     -17.536  44.529 -45.458  1.00 13.28           H
ATOM   4486 2HB  ASN A 312     -17.611  44.455 -43.694  1.00 13.28           H
ATOM   4487  CG  ASN A 312     -16.555  42.863 -44.595  1.00 13.28           C
ATOM   4488  OD1 ASN A 312     -16.616  41.851 -43.915  1.00 13.28           O
ATOM   4489  ND2 ASN A 312     -15.541  43.110 -45.368  1.00 13.28           N
ATOM   4490 1HD2 ASN A 312     -14.742  42.496 -45.326  1.00 13.28           H
ATOM   4491 2HD2 ASN A 312     -15.550  43.904 -45.989  1.00 13.28           H
ATOM   4492  N   SER A 313     -20.020  45.381 -44.150  1.00 46.18           N
ATOM   4493  H   SER A 313     -19.156  45.530 -43.661  1.00 46.18           H
ATOM   4494  CA  SER A 313     -20.992  46.486 -44.123  1.00 46.18           C
ATOM   4495  HA  SER A 313     -20.558  47.264 -43.496  1.00 46.18           H
ATOM   4496  C   SER A 313     -22.376  46.204 -43.518  1.00 46.18           C
ATOM   4497  O   SER A 313     -22.777  45.051 -43.330  1.00 46.18           O
ATOM   4498  CB  SER A 313     -21.119  47.084 -45.527  1.00 46.18           C
ATOM   4499 1HB  SER A 313     -21.542  46.342 -46.204  1.00 46.18           H
ATOM   4500 2HB  SER A 313     -21.779  47.950 -45.496  1.00 46.18           H
ATOM   4501  OG  SER A 313     -19.840  47.482 -46.005  1.00 46.18           O
ATOM   4502  HG  SER A 313     -19.961  47.944 -46.847  1.00 46.18           H
ATOM   4503  N   ALA A 314     -23.056  47.297 -43.177  1.00 39.79           N
ATOM   4504  H   ALA A 314     -22.656  48.199 -43.411  1.00 39.79           H
ATOM   4505  CA  ALA A 314     -24.284  47.349 -42.370  1.00 39.79           C
ATOM   4506  HA  ALA A 314     -24.565  48.400 -42.285  1.00 39.79           H
ATOM   4507  C   ALA A 314     -24.028  46.855 -40.936  1.00 39.79           C
ATOM   4508  O   ALA A 314     -23.009  46.230 -40.643  1.00 39.79           O
ATOM   4509  CB  ALA A 314     -25.461  46.617 -43.056  1.00 39.79           C
ATOM   4510 1HB  ALA A 314     -25.616  47.023 -44.056  1.00 39.79           H
ATOM   4511 2HB  ALA A 314     -26.373  46.758 -42.476  1.00 39.79           H
ATOM   4512 3HB  ALA A 314     -25.253  45.550 -43.128  1.00 39.79           H
ATOM   4513  N   ASP A 315     -24.938  47.151 -40.023  1.00 25.85           N
ATOM   4514  H   ASP A 315     -25.780  47.651 -40.291  1.00 25.85           H
ATOM   4515  CA  ASP A 315     -24.756  46.795 -38.615  1.00 25.85           C
ATOM   4516  HA  ASP A 315     -24.132  45.905 -38.552  1.00 25.85           H
ATOM   4517  C   ASP A 315     -26.080  46.495 -37.934  1.00 25.85           C
ATOM   4518  O   ASP A 315     -27.151  46.695 -38.510  1.00 25.85           O
ATOM   4519  CB  ASP A 315     -24.068  47.925 -37.841  1.00 25.85           C
ATOM   4520 1HB  ASP A 315     -23.775  47.552 -36.860  1.00 25.85           H
ATOM   4521 2HB  ASP A 315     -23.170  48.233 -38.373  1.00 25.85           H
ATOM   4522  CG  ASP A 315     -24.969  49.119 -37.632  1.00 25.85           C
ATOM   4523  OD1 ASP A 315     -25.546  49.252 -36.529  1.00 25.85           O
ATOM   4524  OD2 ASP A 315     -25.086  49.955 -38.548  1.00 25.85           O
ATOM   4525  N   CYS A 316     -25.983  46.022 -36.702  1.00 -7.93           N
ATOM   4526  H   CYS A 316     -25.065  45.884 -36.306  1.00 -7.93           H
ATOM   4527  CA  CYS A 316     -27.131  45.717 -35.856  1.00 -7.93           C
ATOM   4528  HA  CYS A 316     -27.975  46.350 -36.136  1.00 -7.93           H
ATOM   4529  C   CYS A 316     -26.710  46.054 -34.422  1.00 -7.93           C
ATOM   4530  O   CYS A 316     -26.647  45.183 -33.545  1.00 -7.93           O
ATOM   4531  CB  CYS A 316     -27.511  44.242 -36.019  1.00 -7.93           C
ATOM   4532 1HB  CYS A 316     -27.624  44.031 -37.083  1.00 -7.93           H
ATOM   4533 2HB  CYS A 316     -26.696  43.632 -35.636  1.00 -7.93           H
ATOM   4534  SG  CYS A 316     -29.035  43.757 -35.182  1.00 -7.93           S
ATOM   4535  HG  CYS A 316     -28.685  44.234 -33.978  1.00 -7.93           H
ATOM   4536  N   LEU A 317     -26.283  47.293 -34.212  1.00 -1.21           N
ATOM   4537  H   LEU A 317     -26.314  47.977 -34.966  1.00 -1.21           H
ATOM   4538  CA  LEU A 317     -25.772  47.709 -32.906  1.00 -1.21           C
ATOM   4539  HA  LEU A 317     -25.194  46.883 -32.495  1.00 -1.21           H
ATOM   4540  C   LEU A 317     -26.910  48.013 -31.931  1.00 -1.21           C
ATOM   4541  O   LEU A 317     -27.365  49.153 -31.809  1.00 -1.21           O
ATOM   4542  CB  LEU A 317     -24.844  48.924 -33.047  1.00 -1.21           C
ATOM   4543 1HB  LEU A 317     -24.094  48.694 -33.803  1.00 -1.21           H
ATOM   4544 2HB  LEU A 317     -25.438  49.762 -33.415  1.00 -1.21           H
ATOM   4545  CG  LEU A 317     -24.114  49.374 -31.768  1.00 -1.21           C
ATOM   4546  HG  LEU A 317     -24.851  49.538 -30.984  1.00 -1.21           H
ATOM   4547  CD1 LEU A 317     -23.125  48.327 -31.273  1.00 -1.21           C
ATOM   4548 1HD1 LEU A 317     -22.664  48.664 -30.346  1.00 -1.21           H
ATOM   4549 2HD1 LEU A 317     -22.354  48.166 -32.026  1.00 -1.21           H
ATOM   4550 3HD1 LEU A 317     -23.631  47.383 -31.088  1.00 -1.21           H
ATOM   4551  CD2 LEU A 317     -23.378  50.686 -31.999  1.00 -1.21           C
ATOM   4552 1HD2 LEU A 317     -22.921  51.025 -31.070  1.00 -1.21           H
ATOM   4553 2HD2 LEU A 317     -24.084  51.443 -32.340  1.00 -1.21           H
ATOM   4554 3HD2 LEU A 317     -22.605  50.557 -32.758  1.00 -1.21           H
ATOM   4555  N   ASP A 318     -27.382  46.991 -31.237  1.00 17.55           N
ATOM   4556  H   ASP A 318     -27.012  46.061 -31.400  1.00 17.55           H
ATOM   4557  CA  ASP A 318     -28.460  47.140 -30.260  1.00 17.55           C
ATOM   4558  HA  ASP A 318     -28.381  48.111 -29.773  1.00 17.55           H
ATOM   4559  C   ASP A 318     -28.363  46.041 -29.201  1.00 17.55           C
ATOM   4560  O   ASP A 318     -27.745  44.999 -29.448  1.00 17.55           O
ATOM   4561  CB  ASP A 318     -29.797  47.051 -30.996  1.00 17.55           C
ATOM   4562 1HB  ASP A 318     -29.759  47.694 -31.874  1.00 17.55           H
ATOM   4563 2HB  ASP A 318     -29.953  46.023 -31.320  1.00 17.55           H
ATOM   4564  CG  ASP A 318     -30.968  47.479 -30.144  1.00 17.55           C
ATOM   4565  OD1 ASP A 318     -30.794  48.274 -29.190  1.00 17.55           O
ATOM   4566  OD2 ASP A 318     -32.096  47.019 -30.429  1.00 17.55           O
ATOM   4567  N   TYR A 319     -28.967  46.250 -28.041  1.00 -3.82           N
ATOM   4568  H   TYR A 319     -29.527  47.094 -27.921  1.00 -3.82           H
ATOM   4569  CA  TYR A 319     -28.920  45.318 -26.910  1.00 -3.82           C
ATOM   4570  HA  TYR A 319     -28.729  44.304 -27.253  1.00 -3.82           H
ATOM   4571  C   TYR A 319     -30.286  45.344 -26.223  1.00 -3.82           C
ATOM   4572  O   TYR A 319     -30.920  46.403 -26.139  1.00 -3.82           O
ATOM   4573  CB  TYR A 319     -27.811  45.752 -25.942  1.00 -3.82           C
ATOM   4574 1HB  TYR A 319     -26.860  45.355 -26.293  1.00 -3.82           H
ATOM   4575 2HB  TYR A 319     -27.745  46.838 -25.969  1.00 -3.82           H
ATOM   4576  CG  TYR A 319     -28.025  45.347 -24.496  1.00 -3.82           C
ATOM   4577  CD1 TYR A 319     -27.858  44.012 -24.070  1.00 -3.82           C
ATOM   4578  HD1 TYR A 319     -27.564  43.249 -24.778  1.00 -3.82           H
ATOM   4579  CD2 TYR A 319     -28.411  46.310 -23.542  1.00 -3.82           C
ATOM   4580  HD2 TYR A 319     -28.545  47.338 -23.842  1.00 -3.82           H
ATOM   4581  CE1 TYR A 319     -28.084  43.651 -22.710  1.00 -3.82           C
ATOM   4582  HE1 TYR A 319     -27.964  42.625 -22.392  1.00 -3.82           H
ATOM   4583  CE2 TYR A 319     -28.618  45.956 -22.187  1.00 -3.82           C
ATOM   4584  HE2 TYR A 319     -28.899  46.706 -21.464  1.00 -3.82           H
ATOM   4585  CZ  TYR A 319     -28.447  44.634 -21.784  1.00 -3.82           C
ATOM   4586  OH  TYR A 319     -28.616  44.355 -20.452  1.00 -3.82           O
ATOM   4587  HH  TYR A 319     -28.563  43.404 -20.252  1.00 -3.82           H
ATOM   4588  N   LYS A 320     -30.743  44.192 -25.751  1.00 15.09           N
ATOM   4589  H   LYS A 320     -30.166  43.361 -25.817  1.00 15.09           H
ATOM   4590  CA  LYS A 320     -32.053  44.027 -25.114  1.00 15.09           C
ATOM   4591  HA  LYS A 320     -32.415  44.971 -24.707  1.00 15.09           H
ATOM   4592  C   LYS A 320     -31.864  43.011 -24.002  1.00 15.09           C
ATOM   4593  O   LYS A 320     -31.120  42.059 -24.187  1.00 15.09           O
ATOM   4594  CB  LYS A 320     -33.028  43.475 -26.171  1.00 15.09           C
ATOM   4595 1HB  LYS A 320     -33.121  44.217 -26.962  1.00 15.09           H
ATOM   4596 2HB  LYS A 320     -32.570  42.584 -26.603  1.00 15.09           H
ATOM   4597  CG  LYS A 320     -34.439  43.076 -25.716  1.00 15.09           C
ATOM   4598 1HG  LYS A 320     -34.939  42.585 -26.551  1.00 15.09           H
ATOM   4599 2HG  LYS A 320     -34.365  42.364 -24.895  1.00 15.09           H
ATOM   4600  CD  LYS A 320     -35.290  44.253 -25.277  1.00 15.09           C
ATOM   4601 1HD  LYS A 320     -34.814  44.746 -24.432  1.00 15.09           H
ATOM   4602 2HD  LYS A 320     -35.379  44.957 -26.105  1.00 15.09           H
ATOM   4603  CE  LYS A 320     -36.678  43.792 -24.861  1.00 15.09           C
ATOM   4604 1HE  LYS A 320     -37.142  43.267 -25.699  1.00 15.09           H
ATOM   4605 2HE  LYS A 320     -36.594  43.103 -24.018  1.00 15.09           H
ATOM   4606  NZ  LYS A 320     -37.525  44.963 -24.471  1.00 15.09           N
ATOM   4607 1HZ  LYS A 320     -38.474  44.665 -24.273  1.00 15.09           H
ATOM   4608 2HZ  LYS A 320     -37.545  45.645 -25.220  1.00 15.09           H
ATOM   4609 3HZ  LYS A 320     -37.151  45.404 -23.639  1.00 15.09           H
ATOM   4610  N   GLU A 321     -32.560  43.177 -22.891  1.00 28.59           N
ATOM   4611  H   GLU A 321     -33.116  44.012 -22.763  1.00 28.59           H
ATOM   4612  CA  GLU A 321     -32.665  42.168 -21.835  1.00 28.59           C
ATOM   4613  HA  GLU A 321     -32.690  41.163 -22.257  1.00 28.59           H
ATOM   4614  C   GLU A 321     -34.023  42.519 -21.228  1.00 28.59           C
ATOM   4615  O   GLU A 321     -34.503  43.633 -21.489  1.00 28.59           O
ATOM   4616  CB  GLU A 321     -31.523  42.285 -20.813  1.00 28.59           C
ATOM   4617 1HB  GLU A 321     -30.965  43.202 -20.996  1.00 28.59           H
ATOM   4618 2HB  GLU A 321     -31.951  42.333 -19.813  1.00 28.59           H
ATOM   4619  CG  GLU A 321     -30.583  41.085 -20.877  1.00 28.59           C
ATOM   4620 1HG  GLU A 321     -31.192  40.180 -20.864  1.00 28.59           H
ATOM   4621 2HG  GLU A 321     -30.030  41.111 -21.816  1.00 28.59           H
ATOM   4622  CD  GLU A 321     -29.603  41.011 -19.720  1.00 28.59           C
ATOM   4623  OE1 GLU A 321     -29.728  40.092 -18.879  1.00 28.59           O
ATOM   4624  OE2 GLU A 321     -28.652  41.820 -19.648  1.00 28.59           O
ATOM   4625  N   PRO A 322     -34.662  41.636 -20.434  1.00  2.09           N
ATOM   4626  CA  PRO A 322     -34.268  40.298 -19.973  1.00  2.09           C
ATOM   4627  HA  PRO A 322     -33.271  40.337 -19.538  1.00  2.09           H
ATOM   4628  C   PRO A 322     -34.306  39.191 -21.021  1.00  2.09           C
ATOM   4629  O   PRO A 322     -35.051  39.250 -22.001  1.00  2.09           O
ATOM   4630  CB  PRO A 322     -35.283  40.013 -18.866  1.00  2.09           C
ATOM   4631 1HB  PRO A 322     -35.458  38.942 -18.756  1.00  2.09           H
ATOM   4632 2HB  PRO A 322     -34.940  40.441 -17.924  1.00  2.09           H
ATOM   4633  CG  PRO A 322     -36.497  40.703 -19.316  1.00  2.09           C
ATOM   4634 1HG  PRO A 322     -36.994  40.121 -20.093  1.00  2.09           H
ATOM   4635 2HG  PRO A 322     -37.172  40.881 -18.480  1.00  2.09           H
ATOM   4636  CD  PRO A 322     -35.978  42.005 -19.877  1.00  2.09           C
ATOM   4637 1HD  PRO A 322     -36.649  42.375 -20.654  1.00  2.09           H
ATOM   4638 2HD  PRO A 322     -35.857  42.745 -19.084  1.00  2.09           H
ATOM   4639  N   GLY A 323     -33.512  38.161 -20.777  1.00 35.63           N
ATOM   4640  H   GLY A 323     -32.920  38.180 -19.948  1.00 35.63           H
ATOM   4641  CA  GLY A 323     -33.482  36.981 -21.627  1.00 35.63           C
ATOM   4642 1HA  GLY A 323     -34.471  36.793 -22.040  1.00 35.63           H
ATOM   4643 2HA  GLY A 323     -32.768  37.123 -22.438  1.00 35.63           H
ATOM   4644  C   GLY A 323     -33.070  35.786 -20.793  1.00 35.63           C
ATOM   4645  O   GLY A 323     -33.788  34.787 -20.740  1.00 35.63           O
ATOM   4646  N   ALA A 324     -31.948  35.930 -20.097  1.00 43.91           N
ATOM   4647  H   ALA A 324     -31.409  36.780 -20.224  1.00 43.91           H
ATOM   4648  CA  ALA A 324     -31.403  34.924 -19.183  1.00 43.91           C
ATOM   4649  HA  ALA A 324     -30.408  35.258 -18.884  1.00 43.91           H
ATOM   4650  C   ALA A 324     -31.237  33.560 -19.875  1.00 43.91           C
ATOM   4651  O   ALA A 324     -30.991  33.518 -21.087  1.00 43.91           O
ATOM   4652  CB  ALA A 324     -32.261  34.850 -17.898  1.00 43.91           C
ATOM   4653 1HB  ALA A 324     -32.439  35.859 -17.526  1.00 43.91           H
ATOM   4654 2HB  ALA A 324     -31.738  34.288 -17.127  1.00 43.91           H
ATOM   4655 3HB  ALA A 324     -33.222  34.379 -18.111  1.00 43.91           H
ATOM   4656  N   ALA A 325     -31.327  32.475 -19.112  1.00 19.19           N
ATOM   4657  H   ALA A 325     -31.507  32.594 -18.124  1.00 19.19           H
ATOM   4658  CA  ALA A 325     -31.162  31.103 -19.605  1.00 19.19           C
ATOM   4659  HA  ALA A 325     -31.123  30.454 -18.730  1.00 19.19           H
ATOM   4660  C   ALA A 325     -29.853  30.895 -20.381  1.00 19.19           C
ATOM   4661  O   ALA A 325     -29.826  30.187 -21.390  1.00 19.19           O
ATOM   4662  CB  ALA A 325     -32.390  30.687 -20.443  1.00 19.19           C
ATOM   4663 1HB  ALA A 325     -33.300  30.832 -19.863  1.00 19.19           H
ATOM   4664 2HB  ALA A 325     -32.310  29.635 -20.720  1.00 19.19           H
ATOM   4665 3HB  ALA A 325     -32.445  31.290 -21.351  1.00 19.19           H
ATOM   4666  N   ALA A 326     -28.777  31.533 -19.940  1.00  5.67           N
ATOM   4667  H   ALA A 326     -28.849  32.123 -19.120  1.00  5.67           H
ATOM   4668  CA  ALA A 326     -27.489  31.415 -20.616  1.00  5.67           C
ATOM   4669  HA  ALA A 326     -27.621  31.692 -21.662  1.00  5.67           H
ATOM   4670  C   ALA A 326     -26.998  29.963 -20.556  1.00  5.67           C
ATOM   4671  O   ALA A 326     -26.934  29.351 -19.479  1.00  5.67           O
ATOM   4672  CB  ALA A 326     -26.464  32.366 -19.980  1.00  5.67           C
ATOM   4673 1HB  ALA A 326     -26.829  33.393 -20.043  1.00  5.67           H
ATOM   4674 2HB  ALA A 326     -25.518  32.297 -20.518  1.00  5.67           H
ATOM   4675 3HB  ALA A 326     -26.302  32.098 -18.935  1.00  5.67           H
ATOM   4676  N   ALA A 327     -26.667  29.413 -21.714  1.00 -1.86           N
ATOM   4677  H   ALA A 327     -26.755  29.956 -22.566  1.00 -1.86           H
ATOM   4678  CA  ALA A 327     -26.186  28.041 -21.807  1.00 -1.86           C
ATOM   4679  HA  ALA A 327     -26.809  27.403 -21.179  1.00 -1.86           H
ATOM   4680  C   ALA A 327     -24.740  27.979 -21.305  1.00 -1.86           C
ATOM   4681  O   ALA A 327     -24.038  28.999 -21.259  1.00 -1.86           O
ATOM   4682  CB  ALA A 327     -26.287  27.549 -23.260  1.00 -1.86           C
ATOM   4683 1HB  ALA A 327     -27.320  27.627 -23.604  1.00 -1.86           H
ATOM   4684 2HB  ALA A 327     -25.975  26.506 -23.322  1.00 -1.86           H
ATOM   4685 3HB  ALA A 327     -25.651  28.155 -23.903  1.00 -1.86           H
ATOM   4686  N   SER A 328     -24.263  26.789 -20.978  1.00 13.04           N
ATOM   4687  H   SER A 328     -24.875  25.978 -21.031  1.00 13.04           H
ATOM   4688  CA  SER A 328     -22.880  26.585 -20.546  1.00 13.04           C
ATOM   4689  HA  SER A 328     -22.254  27.389 -20.928  1.00 13.04           H
ATOM   4690  C   SER A 328     -22.342  25.256 -21.064  1.00 13.04           C
ATOM   4691  O   SER A 328     -23.110  24.316 -21.264  1.00 13.04           O
ATOM   4692  CB  SER A 328     -22.823  26.589 -19.022  1.00 13.04           C
ATOM   4693 1HB  SER A 328     -23.302  27.490 -18.647  1.00 13.04           H
ATOM   4694 2HB  SER A 328     -23.365  25.721 -18.648  1.00 13.04           H
ATOM   4695  OG  SER A 328     -21.491  26.547 -18.552  1.00 13.04           O
ATOM   4696  HG  SER A 328     -21.173  27.458 -18.438  1.00 13.04           H
ATOM   4697  N   SER A 329     -21.034  25.178 -21.269  1.00 -5.79           N
ATOM   4698  H   SER A 329     -20.461  26.013 -21.141  1.00 -5.79           H
ATOM   4699  CA  SER A 329     -20.335  23.948 -21.651  1.00 -5.79           C
ATOM   4700  HA  SER A 329     -21.039  23.201 -22.017  1.00 -5.79           H
ATOM   4701  C   SER A 329     -19.597  23.391 -20.435  1.00 -5.79           C
ATOM   4702  O   SER A 329     -18.894  22.377 -20.512  1.00 -5.79           O
ATOM   4703  CB  SER A 329     -19.327  24.278 -22.749  1.00 -5.79           C
ATOM   4704 1HB  SER A 329     -18.774  23.381 -23.027  1.00 -5.79           H
ATOM   4705 2HB  SER A 329     -19.861  24.657 -23.620  1.00 -5.79           H
ATOM   4706  OG  SER A 329     -18.436  25.275 -22.284  1.00 -5.79           O
ATOM   4707  HG  SER A 329     -18.019  25.696 -23.050  1.00 -5.79           H
ATOM   4708  N   ALA A 330     -19.744  24.072 -19.305  1.00  5.25           N
ATOM   4709  H   ALA A 330     -20.348  24.879 -19.286  1.00  5.25           H
ATOM   4710  CA  ALA A 330     -19.055  23.702 -18.074  1.00  5.25           C
ATOM   4711  HA  ALA A 330     -17.981  23.710 -18.264  1.00  5.25           H
ATOM   4712  C   ALA A 330     -19.444  22.302 -17.600  1.00  5.25           C
ATOM   4713  O   ALA A 330     -20.584  21.862 -17.781  1.00  5.25           O
ATOM   4714  CB  ALA A 330     -19.368  24.729 -16.983  1.00  5.25           C
ATOM   4715 1HB  ALA A 330     -19.069  25.724 -17.310  1.00  5.25           H
ATOM   4716 2HB  ALA A 330     -18.826  24.479 -16.073  1.00  5.25           H
ATOM   4717 3HB  ALA A 330     -20.437  24.728 -16.769  1.00  5.25           H
ATOM   4718  N   TRP A 331     -18.509  21.631 -16.946  1.00  4.84           N
ATOM   4719  H   TRP A 331     -17.598  22.054 -16.814  1.00  4.84           H
ATOM   4720  CA  TRP A 331     -18.751  20.319 -16.353  1.00  4.84           C
ATOM   4721  HA  TRP A 331     -19.358  19.727 -17.038  1.00  4.84           H
ATOM   4722  C   TRP A 331     -19.514  20.460 -15.035  1.00  4.84           C
ATOM   4723  O   TRP A 331     -18.937  20.407 -13.946  1.00  4.84           O
ATOM   4724  CB  TRP A 331     -17.424  19.598 -16.116  1.00  4.84           C
ATOM   4725 1HB  TRP A 331     -16.762  20.246 -15.543  1.00  4.84           H
ATOM   4726 2HB  TRP A 331     -17.617  18.699 -15.534  1.00  4.84           H
ATOM   4727  CG  TRP A 331     -16.733  19.191 -17.382  1.00  4.84           C
ATOM   4728  CD1 TRP A 331     -15.628  19.759 -17.932  1.00  4.84           C
ATOM   4729  HD1 TRP A 331     -15.116  20.619 -17.517  1.00  4.84           H
ATOM   4730  CD2 TRP A 331     -17.065  18.086 -18.244  1.00  4.84           C
ATOM   4731  NE1 TRP A 331     -15.230  19.095 -19.058  1.00  4.84           N
ATOM   4732  HE1 TRP A 331     -14.415  19.347 -19.616  1.00  4.84           H
ATOM   4733  CE2 TRP A 331     -16.084  18.048 -19.277  1.00  4.84           C
ATOM   4734  CE3 TRP A 331     -18.091  17.117 -18.249  1.00  4.84           C
ATOM   4735  HE3 TRP A 331     -18.842  17.115 -17.475  1.00  4.84           H
ATOM   4736  CZ2 TRP A 331     -16.100  17.075 -20.299  1.00  4.84           C
ATOM   4737  HZ2 TRP A 331     -15.336  17.062 -21.062  1.00  4.84           H
ATOM   4738  CZ3 TRP A 331     -18.120  16.144 -19.284  1.00  4.84           C
ATOM   4739  HZ3 TRP A 331     -18.900  15.396 -19.296  1.00  4.84           H
ATOM   4740  CH2 TRP A 331     -17.117  16.136 -20.297  1.00  4.84           C
ATOM   4741  HH2 TRP A 331     -17.148  15.380 -21.069  1.00  4.84           H
ATOM   4742  N   LYS A 332     -20.818  20.681 -15.134  1.00  7.93           N
ATOM   4743  H   LYS A 332     -21.221  20.761 -16.064  1.00  7.93           H
ATOM   4744  CA  LYS A 332     -21.693  20.830 -13.966  1.00  7.93           C
ATOM   4745  HA  LYS A 332     -21.134  21.312 -13.168  1.00  7.93           H
ATOM   4746  C   LYS A 332     -22.125  19.459 -13.468  1.00  7.93           C
ATOM   4747  O   LYS A 332     -23.243  19.005 -13.731  1.00  7.93           O
ATOM   4748  CB  LYS A 332     -22.901  21.707 -14.305  1.00  7.93           C
ATOM   4749 1HB  LYS A 332     -23.473  21.238 -15.107  1.00  7.93           H
ATOM   4750 2HB  LYS A 332     -23.530  21.777 -13.420  1.00  7.93           H
ATOM   4751  CG  LYS A 332     -22.521  23.114 -14.736  1.00  7.93           C
ATOM   4752 1HG  LYS A 332     -21.882  23.568 -13.979  1.00  7.93           H
ATOM   4753 2HG  LYS A 332     -21.973  23.065 -15.676  1.00  7.93           H
ATOM   4754  CD  LYS A 332     -23.745  23.990 -14.933  1.00  7.93           C
ATOM   4755 1HD  LYS A 332     -24.434  23.499 -15.620  1.00  7.93           H
ATOM   4756 2HD  LYS A 332     -24.241  24.142 -13.974  1.00  7.93           H
ATOM   4757  CE  LYS A 332     -23.319  25.325 -15.513  1.00  7.93           C
ATOM   4758 1HE  LYS A 332     -22.591  25.785 -14.842  1.00  7.93           H
ATOM   4759 2HE  LYS A 332     -22.833  25.146 -16.474  1.00  7.93           H
ATOM   4760  NZ  LYS A 332     -24.460  26.270 -15.714  1.00  7.93           N
ATOM   4761 1HZ  LYS A 332     -24.136  27.116 -16.168  1.00  7.93           H
ATOM   4762 2HZ  LYS A 332     -24.859  26.519 -14.817  1.00  7.93           H
ATOM   4763 3HZ  LYS A 332     -25.171  25.839 -16.293  1.00  7.93           H
ATOM   4764  N   LEU A 333     -21.204  18.793 -12.789  1.00 -2.81           N
ATOM   4765  H   LEU A 333     -20.315  19.246 -12.617  1.00 -2.81           H
ATOM   4766  CA  LEU A 333     -21.392  17.422 -12.326  1.00 -2.81           C
ATOM   4767  HA  LEU A 333     -21.520  16.778 -13.195  1.00 -2.81           H
ATOM   4768  C   LEU A 333     -22.621  17.271 -11.440  1.00 -2.81           C
ATOM   4769  O   LEU A 333     -22.754  17.923 -10.402  1.00 -2.81           O
ATOM   4770  CB  LEU A 333     -20.144  16.981 -11.544  1.00 -2.81           C
ATOM   4771 1HB  LEU A 333     -19.279  17.096 -12.197  1.00 -2.81           H
ATOM   4772 2HB  LEU A 333     -20.020  17.678 -10.716  1.00 -2.81           H
ATOM   4773  CG  LEU A 333     -20.092  15.568 -10.943  1.00 -2.81           C
ATOM   4774  HG  LEU A 333     -20.978  15.427 -10.334  1.00 -2.81           H
ATOM   4775  CD1 LEU A 333     -20.071  14.479 -12.001  1.00 -2.81           C
ATOM   4776 1HD1 LEU A 333     -20.006  13.503 -11.520  1.00 -2.81           H
ATOM   4777 2HD1 LEU A 333     -19.207  14.619 -12.652  1.00 -2.81           H
ATOM   4778 3HD1 LEU A 333     -20.988  14.517 -12.588  1.00 -2.81           H
ATOM   4779  CD2 LEU A 333     -18.863  15.429 -10.039  1.00 -2.81           C
ATOM   4780 1HD2 LEU A 333     -18.841  14.436  -9.590  1.00 -2.81           H
ATOM   4781 2HD2 LEU A 333     -18.905  16.171  -9.241  1.00 -2.81           H
ATOM   4782 3HD2 LEU A 333     -17.949  15.580 -10.618  1.00 -2.81           H
ATOM   4783  N   ASN A 334     -23.508  16.386 -11.859  1.00 15.32           N
ATOM   4784  H   ASN A 334     -23.351  15.901 -12.735  1.00 15.32           H
ATOM   4785  CA  ASN A 334     -24.649  15.953 -11.065  1.00 15.32           C
ATOM   4786  HA  ASN A 334     -24.872  16.672 -10.276  1.00 15.32           H
ATOM   4787  C   ASN A 334     -24.151  14.659 -10.446  1.00 15.32           C
ATOM   4788  O   ASN A 334     -23.429  13.903 -11.102  1.00 15.32           O
ATOM   4789  CB  ASN A 334     -25.895  15.731 -11.932  1.00 15.32           C
ATOM   4790 1HB  ASN A 334     -26.700  15.384 -11.289  1.00 15.32           H
ATOM   4791 2HB  ASN A 334     -26.187  16.679 -12.379  1.00 15.32           H
ATOM   4792  CG  ASN A 334     -25.691  14.716 -13.034  1.00 15.32           C
ATOM   4793  OD1 ASN A 334     -24.796  14.841 -13.868  1.00 15.32           O
ATOM   4794  ND2 ASN A 334     -26.552  13.742 -13.087  1.00 15.32           N
ATOM   4795 1HD2 ASN A 334     -26.478  13.063 -13.830  1.00 15.32           H
ATOM   4796 2HD2 ASN A 334     -27.294  13.680 -12.413  1.00 15.32           H
ATOM   4797  N   PHE A 335     -24.421  14.463  -9.167  1.00 -1.07           N
ATOM   4798  H   PHE A 335     -25.097  15.050  -8.685  1.00 -1.07           H
ATOM   4799  CA  PHE A 335     -23.675  13.483  -8.390  1.00 -1.07           C
ATOM   4800  HA  PHE A 335     -23.330  12.688  -9.048  1.00 -1.07           H
ATOM   4801  C   PHE A 335     -24.439  12.846  -7.241  1.00 -1.07           C
ATOM   4802  O   PHE A 335     -25.171  13.525  -6.522  1.00 -1.07           O
ATOM   4803  CB  PHE A 335     -22.456  14.205  -7.813  1.00 -1.07           C
ATOM   4804 1HB  PHE A 335     -21.933  14.703  -8.622  1.00 -1.07           H
ATOM   4805 2HB  PHE A 335     -22.790  14.967  -7.109  1.00 -1.07           H
ATOM   4806  CG  PHE A 335     -21.493  13.294  -7.126  1.00 -1.07           C
ATOM   4807  CD1 PHE A 335     -20.582  12.536  -7.879  1.00 -1.07           C
ATOM   4808  HD1 PHE A 335     -20.562  12.630  -8.956  1.00 -1.07           H
ATOM   4809  CD2 PHE A 335     -21.507  13.169  -5.728  1.00 -1.07           C
ATOM   4810  HD2 PHE A 335     -22.203  13.752  -5.139  1.00 -1.07           H
ATOM   4811  CE1 PHE A 335     -19.691  11.642  -7.244  1.00 -1.07           C
ATOM   4812  HE1 PHE A 335     -18.992  11.064  -7.830  1.00 -1.07           H
ATOM   4813  CE2 PHE A 335     -20.629  12.279  -5.079  1.00 -1.07           C
ATOM   4814  HE2 PHE A 335     -20.653  12.188  -4.005  1.00 -1.07           H
ATOM   4815  CZ  PHE A 335     -19.717  11.510  -5.838  1.00 -1.07           C
ATOM   4816  HZ  PHE A 335     -19.037  10.831  -5.344  1.00 -1.07           H
ATOM   4817  N   ASN A 336     -24.222  11.557  -7.033  1.00  9.90           N
ATOM   4818  H   ASN A 336     -23.689  11.016  -7.702  1.00  9.90           H
ATOM   4819  CA  ASN A 336     -24.623  10.887  -5.801  1.00  9.90           C
ATOM   4820  HA  ASN A 336     -24.597  11.590  -4.969  1.00  9.90           H
ATOM   4821  C   ASN A 336     -23.644   9.756  -5.546  1.00  9.90           C
ATOM   4822  O   ASN A 336     -23.254   9.089  -6.502  1.00  9.90           O
ATOM   4823  CB  ASN A 336     -26.021  10.284  -5.925  1.00  9.90           C
ATOM   4824 1HB  ASN A 336     -26.705  11.043  -6.297  1.00  9.90           H
ATOM   4825 2HB  ASN A 336     -26.000   9.454  -6.630  1.00  9.90           H
ATOM   4826  CG  ASN A 336     -26.527   9.787  -4.603  1.00  9.90           C
ATOM   4827  OD1 ASN A 336     -26.412  10.468  -3.595  1.00  9.90           O
ATOM   4828  ND2 ASN A 336     -27.054   8.600  -4.574  1.00  9.90           N
ATOM   4829 1HD2 ASN A 336     -27.386   8.232  -3.695  1.00  9.90           H
ATOM   4830 2HD2 ASN A 336     -27.147   8.063  -5.426  1.00  9.90           H
ATOM   4831  N   SER A 337     -23.280   9.500  -4.299  1.00 23.26           N
ATOM   4832  H   SER A 337     -23.584  10.112  -3.544  1.00 23.26           H
ATOM   4833  CA  SER A 337     -22.474   8.330  -3.960  1.00 23.26           C
ATOM   4834  HA  SER A 337     -22.729   7.521  -4.641  1.00 23.26           H
ATOM   4835  C   SER A 337     -22.752   7.909  -2.515  1.00 23.26           C
ATOM   4836  O   SER A 337     -23.183   8.749  -1.716  1.00 23.26           O
ATOM   4837  CB  SER A 337     -20.990   8.666  -4.104  1.00 23.26           C
ATOM   4838 1HB  SER A 337     -20.390   7.781  -3.895  1.00 23.26           H
ATOM   4839 2HB  SER A 337     -20.795   8.997  -5.125  1.00 23.26           H
ATOM   4840  OG  SER A 337     -20.642   9.704  -3.205  1.00 23.26           O
ATOM   4841  HG  SER A 337     -21.353  10.358  -3.212  1.00 23.26           H
ATOM   4842  N   PRO A 338     -22.503   6.638  -2.142  1.00 -0.69           N
ATOM   4843  CA  PRO A 338     -22.512   5.464  -3.026  1.00 -0.69           C
ATOM   4844  HA  PRO A 338     -21.830   5.581  -3.868  1.00 -0.69           H
ATOM   4845  C   PRO A 338     -23.938   5.243  -3.524  1.00 -0.69           C
ATOM   4846  O   PRO A 338     -24.890   5.785  -2.947  1.00 -0.69           O
ATOM   4847  CB  PRO A 338     -22.034   4.336  -2.108  1.00 -0.69           C
ATOM   4848 1HB  PRO A 338     -22.470   3.380  -2.396  1.00 -0.69           H
ATOM   4849 2HB  PRO A 338     -20.945   4.281  -2.125  1.00 -0.69           H
ATOM   4850  CG  PRO A 338     -22.502   4.750  -0.761  1.00 -0.69           C
ATOM   4851 1HG  PRO A 338     -23.564   4.525  -0.652  1.00 -0.69           H
ATOM   4852 2HG  PRO A 338     -21.925   4.258   0.022  1.00 -0.69           H
ATOM   4853  CD  PRO A 338     -22.286   6.243  -0.736  1.00 -0.69           C
ATOM   4854 1HD  PRO A 338     -23.006   6.723  -0.071  1.00 -0.69           H
ATOM   4855 2HD  PRO A 338     -21.264   6.478  -0.433  1.00 -0.69           H
ATOM   4856  N   ASP A 339     -24.116   4.480  -4.591  1.00 24.26           N
ATOM   4857  H   ASP A 339     -23.332   4.016  -5.032  1.00 24.26           H
ATOM   4858  CA  ASP A 339     -25.449   4.280  -5.156  1.00 24.26           C
ATOM   4859  HA  ASP A 339     -26.189   4.417  -4.370  1.00 24.26           H
ATOM   4860  C   ASP A 339     -25.605   2.860  -5.691  1.00 24.26           C
ATOM   4861  O   ASP A 339     -24.610   2.174  -5.950  1.00 24.26           O
ATOM   4862  CB  ASP A 339     -25.715   5.323  -6.243  1.00 24.26           C
ATOM   4863 1HB  ASP A 339     -25.151   6.224  -5.997  1.00 24.26           H
ATOM   4864 2HB  ASP A 339     -25.362   4.946  -7.203  1.00 24.26           H
ATOM   4865  CG  ASP A 339     -27.185   5.701  -6.341  1.00 24.26           C
ATOM   4866  OD1 ASP A 339     -28.068   4.934  -5.894  1.00 24.26           O
ATOM   4867  OD2 ASP A 339     -27.488   6.810  -6.824  1.00 24.26           O
ATOM   4868  N   CYS A 340     -26.846   2.415  -5.802  1.00-19.25           N
ATOM   4869  H   CYS A 340     -27.612   3.059  -5.611  1.00-19.25           H
ATOM   4870  CA  CYS A 340     -27.181   1.067  -6.242  1.00-19.25           C
ATOM   4871  HA  CYS A 340     -26.489   0.355  -5.792  1.00-19.25           H
ATOM   4872  C   CYS A 340     -27.088   0.975  -7.764  1.00-19.25           C
ATOM   4873  O   CYS A 340     -27.725   1.751  -8.481  1.00-19.25           O
ATOM   4874  CB  CYS A 340     -28.614   0.745  -5.806  1.00-19.25           C
ATOM   4875 1HB  CYS A 340     -29.295   1.409  -6.337  1.00-19.25           H
ATOM   4876 2HB  CYS A 340     -28.848  -0.282  -6.089  1.00-19.25           H
ATOM   4877  SG  CYS A 340     -28.896   0.952  -4.033  1.00-19.25           S
ATOM   4878  HG  CYS A 340     -30.231   0.842  -4.064  1.00-19.25           H
ATOM   4879  N   LEU A 341     -26.309   0.022  -8.249  1.00 42.88           N
ATOM   4880  H   LEU A 341     -25.812  -0.583  -7.603  1.00 42.88           H
ATOM   4881  CA  LEU A 341     -26.115  -0.224  -9.677  1.00 42.88           C
ATOM   4882  HA  LEU A 341     -26.999   0.064 -10.244  1.00 42.88           H
ATOM   4883  C   LEU A 341     -25.871  -1.727  -9.773  1.00 42.88           C
ATOM   4884  O   LEU A 341     -25.372  -2.317  -8.809  1.00 42.88           O
ATOM   4885  CB  LEU A 341     -24.881   0.549 -10.156  1.00 42.88           C
ATOM   4886 1HB  LEU A 341     -24.707   1.343  -9.429  1.00 42.88           H
ATOM   4887 2HB  LEU A 341     -24.039  -0.132 -10.076  1.00 42.88           H
ATOM   4888  CG  LEU A 341     -24.807   1.211 -11.543  1.00 42.88           C
ATOM   4889  HG  LEU A 341     -23.860   1.745 -11.592  1.00 42.88           H
ATOM   4890  CD1 LEU A 341     -24.825   0.213 -12.698  1.00 42.88           C
ATOM   4891 1HD1 LEU A 341     -24.610   0.737 -13.628  1.00 42.88           H
ATOM   4892 2HD1 LEU A 341     -25.799  -0.264 -12.776  1.00 42.88           H
ATOM   4893 3HD1 LEU A 341     -24.062  -0.548 -12.538  1.00 42.88           H
ATOM   4894  CD2 LEU A 341     -25.921   2.238 -11.733  1.00 42.88           C
ATOM   4895 1HD2 LEU A 341     -25.764   2.783 -12.664  1.00 42.88           H
ATOM   4896 2HD2 LEU A 341     -25.901   2.953 -10.908  1.00 42.88           H
ATOM   4897 3HD2 LEU A 341     -26.897   1.755 -11.757  1.00 42.88           H
ATOM   4898  N   ASP A 342     -26.214  -2.349 -10.890  1.00  7.32           N
ATOM   4899  H   ASP A 342     -26.563  -1.820 -11.676  1.00  7.32           H
ATOM   4900  CA  ASP A 342     -26.080  -3.797 -11.052  1.00  7.32           C
ATOM   4901  HA  ASP A 342     -25.754  -4.252 -10.117  1.00  7.32           H
ATOM   4902  C   ASP A 342     -25.054  -4.083 -12.136  1.00  7.32           C
ATOM   4903  O   ASP A 342     -24.929  -3.312 -13.089  1.00  7.32           O
ATOM   4904  CB  ASP A 342     -27.420  -4.405 -11.461  1.00  7.32           C
ATOM   4905 1HB  ASP A 342     -27.720  -3.977 -12.414  1.00  7.32           H
ATOM   4906 2HB  ASP A 342     -27.304  -5.482 -11.584  1.00  7.32           H
ATOM   4907  CG  ASP A 342     -28.512  -4.133 -10.456  1.00  7.32           C
ATOM   4908  OD1 ASP A 342     -28.328  -4.382  -9.244  1.00  7.32           O
ATOM   4909  OD2 ASP A 342     -29.580  -3.638 -10.870  1.00  7.32           O
ATOM   4910  N   TYR A 343     -24.326  -5.183 -12.017  1.00 -6.00           N
ATOM   4911  H   TYR A 343     -24.494  -5.817 -11.241  1.00 -6.00           H
ATOM   4912  CA  TYR A 343     -23.291  -5.502 -12.996  1.00 -6.00           C
ATOM   4913  HA  TYR A 343     -22.633  -4.639 -13.096  1.00 -6.00           H
ATOM   4914  C   TYR A 343     -23.881  -5.824 -14.362  1.00 -6.00           C
ATOM   4915  O   TYR A 343     -24.802  -6.639 -14.486  1.00 -6.00           O
ATOM   4916  CB  TYR A 343     -22.462  -6.710 -12.554  1.00 -6.00           C
ATOM   4917 1HB  TYR A 343     -23.129  -7.557 -12.400  1.00 -6.00           H
ATOM   4918 2HB  TYR A 343     -21.763  -6.964 -13.352  1.00 -6.00           H
ATOM   4919  CG  TYR A 343     -21.673  -6.476 -11.288  1.00 -6.00           C
ATOM   4920  CD1 TYR A 343     -22.091  -7.039 -10.067  1.00 -6.00           C
ATOM   4921  HD1 TYR A 343     -22.976  -7.657 -10.035  1.00 -6.00           H
ATOM   4922  CD2 TYR A 343     -20.497  -5.700 -11.303  1.00 -6.00           C
ATOM   4923  HD2 TYR A 343     -20.148  -5.266 -12.230  1.00 -6.00           H
ATOM   4924  CE1 TYR A 343     -21.370  -6.806  -8.874  1.00 -6.00           C
ATOM   4925  HE1 TYR A 343     -21.710  -7.237  -7.947  1.00 -6.00           H
ATOM   4926  CE2 TYR A 343     -19.768  -5.466 -10.105  1.00 -6.00           C
ATOM   4927  HE2 TYR A 343     -18.875  -4.860 -10.122  1.00 -6.00           H
ATOM   4928  CZ  TYR A 343     -20.224  -6.014  -8.901  1.00 -6.00           C
ATOM   4929  OH  TYR A 343     -19.568  -5.777  -7.722  1.00 -6.00           O
ATOM   4930  HH  TYR A 343     -18.813  -5.180  -7.852  1.00 -6.00           H
ATOM   4931  N   LYS A 344     -23.291  -5.239 -15.392  1.00 36.89           N
ATOM   4932  H   LYS A 344     -22.634  -4.480 -15.214  1.00 36.89           H
ATOM   4933  CA  LYS A 344     -23.477  -5.693 -16.770  1.00 36.89           C
ATOM   4934  HA  LYS A 344     -24.291  -6.416 -16.828  1.00 36.89           H
ATOM   4935  C   LYS A 344     -22.191  -6.352 -17.231  1.00 36.89           C
ATOM   4936  O   LYS A 344     -22.212  -7.306 -17.997  1.00 36.89           O
ATOM   4937  CB  LYS A 344     -23.734  -4.545 -17.749  1.00 36.89           C
ATOM   4938 1HB  LYS A 344     -22.845  -3.917 -17.795  1.00 36.89           H
ATOM   4939 2HB  LYS A 344     -23.857  -5.006 -18.723  1.00 36.89           H
ATOM   4940  CG  LYS A 344     -24.944  -3.651 -17.525  1.00 36.89           C
ATOM   4941 1HG  LYS A 344     -25.220  -3.233 -18.490  1.00 36.89           H
ATOM   4942 2HG  LYS A 344     -25.781  -4.240 -17.153  1.00 36.89           H
ATOM   4943  CD  LYS A 344     -24.637  -2.508 -16.565  1.00 36.89           C
ATOM   4944 1HD  LYS A 344     -24.886  -2.824 -15.555  1.00 36.89           H
ATOM   4945 2HD  LYS A 344     -23.571  -2.298 -16.606  1.00 36.89           H
ATOM   4946  CE  LYS A 344     -25.388  -1.225 -16.884  1.00 36.89           C
ATOM   4947 1HE  LYS A 344     -26.458  -1.436 -16.944  1.00 36.89           H
ATOM   4948 2HE  LYS A 344     -25.220  -0.511 -16.075  1.00 36.89           H
ATOM   4949  NZ  LYS A 344     -24.918  -0.615 -18.176  1.00 36.89           N
ATOM   4950 1HZ  LYS A 344     -25.375   0.276 -18.327  1.00 36.89           H
ATOM   4951 2HZ  LYS A 344     -25.142  -1.222 -18.952  1.00 36.89           H
ATOM   4952 3HZ  LYS A 344     -23.912  -0.466 -18.154  1.00 36.89           H
ATOM   4953  N   ASP A 345     -21.079  -5.798 -16.773  1.00 15.42           N
ATOM   4954  H   ASP A 345     -21.134  -5.025 -16.124  1.00 15.42           H
ATOM   4955  CA  ASP A 345     -19.753  -6.207 -17.225  1.00 15.42           C
ATOM   4956  HA  ASP A 345     -19.724  -6.150 -18.311  1.00 15.42           H
ATOM   4957  C   ASP A 345     -19.420  -7.637 -16.829  1.00 15.42           C
ATOM   4958  O   ASP A 345     -19.333  -7.972 -15.655  1.00 15.42           O
ATOM   4959  CB  ASP A 345     -18.713  -5.238 -16.658  1.00 15.42           C
ATOM   4960 1HB  ASP A 345     -19.062  -4.220 -16.826  1.00 15.42           H
[truncated: 492,688 more chars]
