# Supplementary material for: Variety of genetic defects in GnRH and hypothalamic–pituitary signaling and development in normosmic patients with IHH
Source: Front Endocrinol (Lausanne). 2024 Jul 1;15:1396805. doi: 10.3389/fendo.2024.1396805 (PMC11246878; doi:10.3389/fendo.2024.1396805)
Supplement: Supplementary file 1 [file DataSheet_1.zip › OTX1_homology.pdb]

REMARK YASARA *************************************************************
REMARK YASARA *                                                           *
REMARK YASARA *                     Y  A  S  A  R  A                      *
REMARK YASARA *                                                           *
REMARK YASARA *   Yet Another Scientific Artificial Reality Application   *
REMARK YASARA *                                                           *
REMARK YASARA *            MOLECULE STRUCTURE FILE, PDB FORMAT            *
REMARK YASARA *                                                           *
REMARK YASARA * Just use YASARA every day to make your questions go away! *
REMARK YASARA *                                                           *
REMARK YASARA *                      www.YASARA.org                       *
REMARK YASARA *                                                           *
REMARK YASARA *************************************************************
REMARK YASARA
REMARK YASARA Version:           24.4.10.W.64
REMARK YASARA Written on:        Mon May 20 09:59:52 2024
REMARK YASARA Number of models:  1
REMARK YASARA Number of atoms:   11123
REMARK YASARA Please address questions or suggestions to: Eliza@yasara.org
REMARK YASARA
REMARK   2 RESOLUTION. 2.00 ANGSTROMS.
REMARK 290 CRYSTALLOGRAPHIC SYMMETRY TRANSFORMATIONS
REMARK 290 THE FOLLOWING TRANSFORMATIONS OPERATE ON THE ATOM/HETATM
REMARK 290 RECORDS IN THIS ENTRY TO PRODUCE CRYSTALLOGRAPHICALLY
REMARK 290 RELATED MOLECULES.
REMARK 290   SMTRY1   1  1.000000  0.000000  0.000000        0.00000
REMARK 290   SMTRY2   1  0.000000  1.000000  0.000000        0.00000
REMARK 290   SMTRY3   1  0.000000  0.000000  1.000000        0.00000
REMARK 290   SMTRY1   2 -1.000000  0.000000  0.000000        0.00000
REMARK 290   SMTRY2   2  0.000000 -1.000000  0.000000        0.00000
REMARK 290   SMTRY3   2  0.000000  0.000000  1.000000       38.61500
REMARK 290   SMTRY1   3 -1.000000  0.000000  0.000000        0.00000
REMARK 290   SMTRY2   3  0.000000  1.000000  0.000000        0.00000
REMARK 290   SMTRY3   3  0.000000  0.000000 -1.000000       38.61500
REMARK 290   SMTRY1   4  1.000000  0.000000  0.000000        0.00000
REMARK 290   SMTRY2   4  0.000000 -1.000000  0.000000        0.00000
REMARK 290   SMTRY3   4  0.000000  0.000000 -1.000000        0.00000
REMARK 290   SMTRY1   5  1.000000  0.000000  0.000000       36.10500
REMARK 290   SMTRY2   5  0.000000  1.000000  0.000000       73.44500
REMARK 290   SMTRY3   5  0.000000  0.000000  1.000000        0.00000
REMARK 290   SMTRY1   6 -1.000000  0.000000  0.000000       36.10500
REMARK 290   SMTRY2   6  0.000000 -1.000000  0.000000       73.44500
REMARK 290   SMTRY3   6  0.000000  0.000000  1.000000       38.61500
REMARK 290   SMTRY1   7 -1.000000  0.000000  0.000000       36.10500
REMARK 290   SMTRY2   7  0.000000  1.000000  0.000000       73.44500
REMARK 290   SMTRY3   7  0.000000  0.000000 -1.000000       38.61500
REMARK 290   SMTRY1   8  1.000000  0.000000  0.000000       36.10500
REMARK 290   SMTRY2   8  0.000000 -1.000000  0.000000       73.44500
REMARK 290   SMTRY3   8  0.000000  0.000000 -1.000000        0.00000
COMPND    MOL_ID: 1;
COMPND   2 MOLECULE: PAIRED PROTEIN;
COMPND   3 CHAIN: B;
COMPND   4 MOL_ID: 2;
COMPND   5 MOLECULE: DNA (5'-D(*AP*AP*TP*AP*AP*TP*CP*TP*GP*AP*TP*TP*AP*C)-3');
COMPND   6 CHAIN: ;
SEQRES   1 A  354  MET MET SER TYR LEU LYS GLN PRO PRO TYR GLY MET ASN 
SEQRES   2 A  354  GLY LEU GLY LEU ALA GLY PRO ALA MET ASP LEU LEU HIS 
SEQRES   3 A  354  PRO SER VAL GLY TYR PRO ALA THR PRO ARG LYS GLN ARG 
SEQRES   4 A  354  ARG GLU ARG THR THR PHE THR ARG SER GLN LEU ASP VAL 
SEQRES   5 A  354  LEU GLU ALA LEU PHE ALA LYS THR ARG TYR PRO ASP ILE 
SEQRES   6 A  354  PHE MET ARG GLU GLU VAL ALA LEU LYS ILE ASN LEU PRO 
SEQRES   7 A  354  GLU SER ARG VAL GLN VAL TRP PHE LYS ASN ARG ARG ALA 
SEQRES   8 A  354  LYS CYS ARG GLN GLN GLN GLN SER GLY SER GLY THR LYS 
SEQRES   9 A  354  SER ARG PRO ALA LYS LYS LYS SER SER PRO VAL ARG GLU 
SEQRES  10 A  354  SER SER GLY SER GLU SER SER GLY GLN PHE THR PRO PRO 
SEQRES  11 A  354  ALA VAL SER SER SER ALA SER SER SER SER SER ALA SER 
SEQRES  12 A  354  SER SER SER ALA ASN PRO ALA ALA ALA ALA ALA ALA GLY 
SEQRES  13 A  354  LEU GLY GLY ASN PRO VAL ALA ALA ALA SER SER LEU SER 
SEQRES  14 A  354  THR PRO ALA ALA SER SER ILE TRP SER PRO ALA SER ILE 
SEQRES  15 A  354  SER PRO GLY SER ALA PRO ALA SER VAL SER VAL PRO GLU 
SEQRES  16 A  354  PRO LEU ALA ALA PRO SER ASN THR SER CYS MET GLN ARG 
SEQRES  17 A  354  SER VAL ALA ALA GLY ALA ALA THR ALA ALA ALA SER TYR 
SEQRES  18 A  354  PRO MET SER TYR GLY GLN GLY GLY SER TYR GLY GLN GLY 
SEQRES  19 A  354  TYR PRO THR PRO SER SER SER TYR PHE GLY GLY VAL ASP 
SEQRES  20 A  354  CYS SER SER TYR LEU ALA PRO MET HIS SER HIS HIS HIS 
SEQRES  21 A  354  PRO HIS GLN LEU SER PRO MET ALA PRO SER SER MET ALA 
SEQRES  22 A  354  GLY HIS HIS HIS HIS HIS PRO HIS ALA HIS HIS PRO LEU 
SEQRES  23 A  354  SER GLN SER SER GLY HIS HIS HIS HIS HIS HIS HIS HIS 
SEQRES  24 A  354  HIS HIS GLN GLY TYR GLY GLY SER GLY LEU ALA PHE ASN 
SEQRES  25 A  354  SER ALA ASP CYS LEU ASP TYR LYS GLU PRO GLY ALA ALA 
SEQRES  26 A  354  ALA ALA SER SER ALA TRP LYS LEU ASN PHE ASN SER PRO 
SEQRES  27 A  354  ASP CYS LEU ASP TYR LYS ASP GLN ALA SER TRP ARG PHE 
SEQRES  28 A  354  GLN VAL LEU 
SEQRES   1 B  354  MET MET SER TYR LEU LYS GLN PRO PRO TYR GLY MET ASN 
SEQRES   2 B  354  GLY LEU GLY LEU ALA GLY PRO ALA MET ASP LEU LEU HIS 
SEQRES   3 B  354  PRO SER VAL GLY TYR PRO ALA THR PRO ARG LYS GLN ARG 
SEQRES   4 B  354  ARG GLU ARG THR THR PHE THR ARG SER GLN LEU ASP VAL 
SEQRES   5 B  354  LEU GLU ALA LEU PHE ALA LYS THR ARG TYR PRO ASP ILE 
SEQRES   6 B  354  PHE MET ARG GLU GLU VAL ALA LEU LYS ILE ASN LEU PRO 
SEQRES   7 B  354  GLU SER ARG VAL GLN VAL TRP PHE LYS ASN ARG ARG ALA 
SEQRES   8 B  354  LYS CYS ARG GLN GLN GLN GLN SER GLY SER GLY THR LYS 
SEQRES   9 B  354  SER ARG PRO ALA LYS LYS LYS SER SER PRO VAL ARG GLU 
SEQRES  10 B  354  SER SER GLY SER GLU SER SER GLY GLN PHE THR PRO PRO 
SEQRES  11 B  354  ALA VAL SER SER SER ALA SER SER SER SER SER ALA SER 
SEQRES  12 B  354  SER SER SER ALA ASN PRO ALA ALA ALA ALA ALA ALA GLY 
SEQRES  13 B  354  LEU GLY GLY ASN PRO VAL ALA ALA ALA SER SER LEU SER 
SEQRES  14 B  354  THR PRO ALA ALA SER SER ILE TRP SER PRO ALA SER ILE 
SEQRES  15 B  354  SER PRO GLY SER ALA PRO ALA SER VAL SER VAL PRO GLU 
SEQRES  16 B  354  PRO LEU ALA ALA PRO SER ASN THR SER CYS MET GLN ARG 
SEQRES  17 B  354  SER VAL ALA ALA GLY ALA ALA THR ALA ALA ALA SER TYR 
SEQRES  18 B  354  PRO MET SER TYR GLY GLN GLY GLY SER TYR GLY GLN GLY 
SEQRES  19 B  354  TYR PRO THR PRO SER SER SER TYR PHE GLY GLY VAL ASP 
SEQRES  20 B  354  CYS SER SER TYR LEU ALA PRO MET HIS SER HIS HIS HIS 
SEQRES  21 B  354  PRO HIS GLN LEU SER PRO MET ALA PRO SER SER MET ALA 
SEQRES  22 B  354  GLY HIS HIS HIS HIS HIS PRO HIS ALA HIS HIS PRO LEU 
SEQRES  23 B  354  SER GLN SER SER GLY HIS HIS HIS HIS HIS HIS HIS HIS 
SEQRES  24 B  354  HIS HIS GLN GLY TYR GLY GLY SER GLY LEU ALA PHE ASN 
SEQRES  25 B  354  SER ALA ASP CYS LEU ASP TYR LYS GLU PRO GLY ALA ALA 
SEQRES  26 B  354  ALA ALA SER SER ALA TRP LYS LEU ASN PHE ASN SER PRO 
SEQRES  27 B  354  ASP CYS LEU ASP TYR LYS ASP GLN ALA SER TRP ARG PHE 
SEQRES  28 B  354  GLN VAL LEU 
SEQRES   1 C    7   DT  DA  DT  DA  DA  DT  DC 
SEQRES   1 C    7   DA  DG  DA  DT  DT  DA  DC 
SEQRES   1 D    7   DA  DG  DT  DA  DA  DT  DC 
SEQRES   1 D    7   DT  DG  DA  DT  DT  DA  DT 
LINK         O3*  DA C 362                 P    DG C 363                  1.61
LINK         O3*  DT D 376                 P    DG D 377                  1.61
CRYST1   72.210  146.890   77.230  90.00  90.00  90.00 C 2 2 21     24
ORIGX1      1.000000  0.000000  0.000000        0.00000
ORIGX2      0.000000  1.000000  0.000000        0.00000
ORIGX3      0.000000  0.000000  1.000000        0.00000
SCALE1      0.013848  0.000000  0.000000        0.00000
SCALE2      0.000000  0.006808  0.000000        0.00000
SCALE3      0.000000  0.000000  0.012948        0.00000
ATOM      1  N   MET A   1      10.514  40.348 -41.559  1.00-35.33           N
ATOM      2 1H   MET A   1      10.056  40.316 -40.658  1.00-35.33           H
ATOM      3 2H   MET A   1      10.616  41.311 -41.850  1.00-35.33           H
ATOM      4 3H   MET A   1      11.430  39.925 -41.478  1.00-35.33           H
ATOM      5  CA  MET A   1       9.707  39.597 -42.558  1.00-35.33           C
ATOM      6  HA  MET A   1       8.733  40.071 -42.653  1.00-35.33           H
ATOM      7  C   MET A   1       9.506  38.169 -42.101  1.00-35.33           C
ATOM      8  O   MET A   1      10.474  37.437 -41.897  1.00-35.33           O
ATOM      9  CB  MET A   1      10.398  39.593 -43.925  1.00-35.33           C
ATOM     10 1HB  MET A   1      10.450  40.619 -44.286  1.00-35.33           H
ATOM     11 2HB  MET A   1      11.414  39.217 -43.805  1.00-35.33           H
ATOM     12  CG  MET A   1       9.683  38.733 -44.973  1.00-35.33           C
ATOM     13 1HG  MET A   1       9.635  37.706 -44.615  1.00-35.33           H
ATOM     14 2HG  MET A   1       8.666  39.102 -45.106  1.00-35.33           H
ATOM     15  SD  MET A   1      10.508  38.727 -46.569  1.00-35.33           S
ATOM     16  CE  MET A   1       9.971  40.301 -47.221  1.00-35.33           C
ATOM     17 1HE  MET A   1      10.327  40.412 -48.243  1.00-35.33           H
ATOM     18 2HE  MET A   1      10.371  41.115 -46.615  1.00-35.33           H
ATOM     19 3HE  MET A   1       8.881  40.350 -47.217  1.00-35.33           H
ATOM     20  N   MET A   2       8.255  37.748 -41.966  1.00 -4.00           N
ATOM     21  H   MET A   2       7.484  38.389 -42.112  1.00 -4.00           H
ATOM     22  CA  MET A   2       7.929  36.372 -41.597  1.00 -4.00           C
ATOM     23  HA  MET A   2       8.679  36.013 -40.891  1.00 -4.00           H
ATOM     24  C   MET A   2       7.975  35.501 -42.854  1.00 -4.00           C
ATOM     25  O   MET A   2       6.956  35.131 -43.427  1.00 -4.00           O
ATOM     26  CB  MET A   2       6.557  36.321 -40.920  1.00 -4.00           C
ATOM     27 1HB  MET A   2       6.452  37.214 -40.306  1.00 -4.00           H
ATOM     28 2HB  MET A   2       5.771  36.340 -41.675  1.00 -4.00           H
ATOM     29  CG  MET A   2       6.374  35.103 -40.029  1.00 -4.00           C
ATOM     30 1HG  MET A   2       6.658  34.211 -40.583  1.00 -4.00           H
ATOM     31 2HG  MET A   2       7.033  35.197 -39.168  1.00 -4.00           H
ATOM     32  SD  MET A   2       4.676  34.909 -39.458  1.00 -4.00           S
ATOM     33  CE  MET A   2       4.460  36.361 -38.460  1.00 -4.00           C
ATOM     34 1HE  MET A   2       3.505  36.304 -37.940  1.00 -4.00           H
ATOM     35 2HE  MET A   2       4.467  37.249 -39.091  1.00 -4.00           H
ATOM     36 3HE  MET A   2       5.263  36.427 -37.727  1.00 -4.00           H
ATOM     37  N   SER A   3       9.184  35.268 -43.340  1.00 20.74           N
ATOM     38  H   SER A   3       9.987  35.612 -42.829  1.00 20.74           H
ATOM     39  CA  SER A   3       9.402  34.555 -44.594  1.00 20.74           C
ATOM     40  HA  SER A   3       8.802  35.018 -45.378  1.00 20.74           H
ATOM     41  C   SER A   3       8.965  33.103 -44.425  1.00 20.74           C
ATOM     42  O   SER A   3       9.609  32.337 -43.710  1.00 20.74           O
ATOM     43  CB  SER A   3      10.888  34.636 -44.954  1.00 20.74           C
ATOM     44 1HB  SER A   3      11.165  35.682 -45.085  1.00 20.74           H
ATOM     45 2HB  SER A   3      11.474  34.220 -44.133  1.00 20.74           H
ATOM     46  OG  SER A   3      11.192  33.925 -46.136  1.00 20.74           O
ATOM     47  HG  SER A   3      11.934  33.334 -45.934  1.00 20.74           H
ATOM     48  N   TYR A   4       7.837  32.735 -45.018  1.00-11.46           N
ATOM     49  H   TYR A   4       7.315  33.402 -45.566  1.00-11.46           H
ATOM     50  CA  TYR A   4       7.304  31.388 -44.836  1.00-11.46           C
ATOM     51  HA  TYR A   4       7.288  31.161 -43.770  1.00-11.46           H
ATOM     52  C   TYR A   4       8.188  30.364 -45.531  1.00-11.46           C
ATOM     53  O   TYR A   4       8.577  30.560 -46.687  1.00-11.46           O
ATOM     54  CB  TYR A   4       5.878  31.274 -45.379  1.00-11.46           C
ATOM     55 1HB  TYR A   4       5.227  31.947 -44.823  1.00-11.46           H
ATOM     56 2HB  TYR A   4       5.870  31.568 -46.428  1.00-11.46           H
ATOM     57  CG  TYR A   4       5.353  29.859 -45.263  1.00-11.46           C
ATOM     58  CD1 TYR A   4       4.958  29.331 -44.015  1.00-11.46           C
ATOM     59  HD1 TYR A   4       4.962  29.963 -43.135  1.00-11.46           H
ATOM     60  CD2 TYR A   4       5.312  29.017 -46.392  1.00-11.46           C
ATOM     61  HD2 TYR A   4       5.591  29.402 -47.363  1.00-11.46           H
ATOM     62  CE1 TYR A   4       4.573  27.963 -43.896  1.00-11.46           C
ATOM     63  HE1 TYR A   4       4.294  27.560 -42.934  1.00-11.46           H
ATOM     64  CE2 TYR A   4       4.920  27.663 -46.273  1.00-11.46           C
ATOM     65  HE2 TYR A   4       4.901  27.023 -47.140  1.00-11.46           H
ATOM     66  CZ  TYR A   4       4.571  27.143 -45.031  1.00-11.46           C
ATOM     67  OH  TYR A   4       4.235  25.815 -44.974  1.00-11.46           O
ATOM     68  HH  TYR A   4       4.020  25.523 -44.080  1.00-11.46           H
ATOM     69  N   LEU A   5       8.476  29.265 -44.848  1.00 -1.49           N
ATOM     70  H   LEU A   5       8.119  29.150 -43.910  1.00 -1.49           H
ATOM     71  CA  LEU A   5       9.268  28.186 -45.421  1.00 -1.49           C
ATOM     72  HA  LEU A   5       9.674  28.509 -46.377  1.00 -1.49           H
ATOM     73  C   LEU A   5       8.385  26.967 -45.654  1.00 -1.49           C
ATOM     74  O   LEU A   5       7.829  26.402 -44.713  1.00 -1.49           O
ATOM     75  CB  LEU A   5      10.423  27.842 -44.480  1.00 -1.49           C
ATOM     76 1HB  LEU A   5      10.984  28.756 -44.286  1.00 -1.49           H
ATOM     77 2HB  LEU A   5      10.000  27.501 -43.536  1.00 -1.49           H
ATOM     78  CG  LEU A   5      11.405  26.772 -44.979  1.00 -1.49           C
ATOM     79  HG  LEU A   5      10.856  25.851 -45.173  1.00 -1.49           H
ATOM     80  CD1 LEU A   5      12.110  27.200 -46.261  1.00 -1.49           C
ATOM     81 1HD1 LEU A   5      12.833  26.439 -46.554  1.00 -1.49           H
ATOM     82 2HD1 LEU A   5      12.630  28.146 -46.105  1.00 -1.49           H
ATOM     83 3HD1 LEU A   5      11.394  27.307 -47.073  1.00 -1.49           H
ATOM     84  CD2 LEU A   5      12.442  26.489 -43.902  1.00 -1.49           C
ATOM     85 1HD2 LEU A   5      13.127  25.713 -44.245  1.00 -1.49           H
ATOM     86 2HD2 LEU A   5      11.949  26.137 -42.999  1.00 -1.49           H
ATOM     87 3HD2 LEU A   5      13.011  27.391 -43.675  1.00 -1.49           H
ATOM     88  N   LYS A   6       8.253  26.563 -46.908  1.00  9.88           N
ATOM     89  H   LYS A   6       8.725  27.068 -47.645  1.00  9.88           H
ATOM     90  CA  LYS A   6       7.454  25.391 -47.264  1.00  9.88           C
ATOM     91  HA  LYS A   6       6.459  25.487 -46.832  1.00  9.88           H
ATOM     92  C   LYS A   6       8.096  24.120 -46.718  1.00  9.88           C
ATOM     93  O   LYS A   6       9.294  23.895 -46.907  1.00  9.88           O
ATOM     94  CB  LYS A   6       7.351  25.326 -48.790  1.00  9.88           C
ATOM     95 1HB  LYS A   6       6.983  26.288 -49.147  1.00  9.88           H
ATOM     96 2HB  LYS A   6       8.353  25.171 -49.189  1.00  9.88           H
ATOM     97  CG  LYS A   6       6.450  24.239 -49.347  1.00  9.88           C
ATOM     98 1HG  LYS A   6       6.792  23.269 -48.995  1.00  9.88           H
ATOM     99 2HG  LYS A   6       5.425  24.409 -49.016  1.00  9.88           H
ATOM    100  CD  LYS A   6       6.510  24.262 -50.865  1.00  9.88           C
ATOM    101 1HD  LYS A   6       6.187  25.241 -51.218  1.00  9.88           H
ATOM    102 2HD  LYS A   6       7.538  24.087 -51.185  1.00  9.88           H
ATOM    103  CE  LYS A   6       5.616  23.196 -51.463  1.00  9.88           C
ATOM    104 1HE  LYS A   6       5.924  22.218 -51.090  1.00  9.88           H
ATOM    105 2HE  LYS A   6       4.589  23.382 -51.144  1.00  9.88           H
ATOM    106  NZ  LYS A   6       5.679  23.198 -52.959  1.00  9.88           N
ATOM    107 1HZ  LYS A   6       5.052  22.496 -53.331  1.00  9.88           H
ATOM    108 2HZ  LYS A   6       6.619  22.979 -53.264  1.00  9.88           H
ATOM    109 3HZ  LYS A   6       5.417  24.105 -53.320  1.00  9.88           H
ATOM    110  N   GLN A   7       7.303  23.288 -46.060  1.00 12.68           N
ATOM    111  H   GLN A   7       6.334  23.531 -45.907  1.00 12.68           H
ATOM    112  CA  GLN A   7       7.757  21.962 -45.645  1.00 12.68           C
ATOM    113  HA  GLN A   7       8.792  22.000 -45.309  1.00 12.68           H
ATOM    114  C   GLN A   7       7.618  21.097 -46.902  1.00 12.68           C
ATOM    115  O   GLN A   7       6.557  21.130 -47.540  1.00 12.68           O
ATOM    116  CB  GLN A   7       6.851  21.426 -44.528  1.00 12.68           C
ATOM    117 1HB  GLN A   7       6.872  22.124 -43.692  1.00 12.68           H
ATOM    118 2HB  GLN A   7       5.833  21.385 -44.909  1.00 12.68           H
ATOM    119  CG  GLN A   7       7.218  20.037 -44.017  1.00 12.68           C
ATOM    120 1HG  GLN A   7       7.392  19.378 -44.865  1.00 12.68           H
ATOM    121 2HG  GLN A   7       8.134  20.096 -43.430  1.00 12.68           H
ATOM    122  CD  GLN A   7       6.118  19.429 -43.174  1.00 12.68           C
ATOM    123  OE1 GLN A   7       5.780  19.922 -42.099  1.00 12.68           O
ATOM    124  NE2 GLN A   7       5.528  18.374 -43.666  1.00 12.68           N
ATOM    125 1HE2 GLN A   7       4.744  17.977 -43.171  1.00 12.68           H
ATOM    126 2HE2 GLN A   7       5.841  17.987 -44.540  1.00 12.68           H
ATOM    127  N   PRO A   8       8.653  20.330 -47.287  1.00  1.56           N
ATOM    128  CA  PRO A   8       8.408  19.538 -48.498  1.00  1.56           C
ATOM    129  HA  PRO A   8       8.103  20.194 -49.311  1.00  1.56           H
ATOM    130  C   PRO A   8       7.356  18.444 -48.271  1.00  1.56           C
ATOM    131  O   PRO A   8       7.307  17.838 -47.194  1.00  1.56           O
ATOM    132  CB  PRO A   8       9.787  18.948 -48.802  1.00  1.56           C
ATOM    133 1HB  PRO A   8       9.699  17.972 -49.280  1.00  1.56           H
ATOM    134 2HB  PRO A   8      10.351  19.634 -49.432  1.00  1.56           H
ATOM    135  CG  PRO A   8      10.440  18.841 -47.467  1.00  1.56           C
ATOM    136 1HG  PRO A   8      10.064  17.966 -46.935  1.00  1.56           H
ATOM    137 2HG  PRO A   8      11.525  18.795 -47.563  1.00  1.56           H
ATOM    138  CD  PRO A   8      10.014  20.103 -46.763  1.00  1.56           C
ATOM    139 1HD  PRO A   8      10.003  19.953 -45.683  1.00  1.56           H
ATOM    140 2HD  PRO A   8      10.667  20.935 -47.035  1.00  1.56           H
ATOM    141  N   PRO A   9       6.444  18.230 -49.237  1.00  1.16           N
ATOM    142  CA  PRO A   9       5.516  17.120 -48.990  1.00  1.16           C
ATOM    143  HA  PRO A   9       5.018  17.254 -48.031  1.00  1.16           H
ATOM    144  C   PRO A   9       6.198  15.757 -49.068  1.00  1.16           C
ATOM    145  O   PRO A   9       7.097  15.558 -49.889  1.00  1.16           O
ATOM    146  CB  PRO A   9       4.515  17.246 -50.143  1.00  1.16           C
ATOM    147 1HB  PRO A   9       4.788  16.558 -50.940  1.00  1.16           H
ATOM    148 2HB  PRO A   9       3.501  17.048 -49.802  1.00  1.16           H
ATOM    149  CG  PRO A   9       4.654  18.648 -50.619  1.00  1.16           C
ATOM    150 1HG  PRO A   9       4.308  18.750 -51.648  1.00  1.16           H
ATOM    151 2HG  PRO A   9       4.111  19.323 -49.957  1.00  1.16           H
ATOM    152  CD  PRO A   9       6.129  18.893 -50.515  1.00  1.16           C
ATOM    153 1HD  PRO A   9       6.665  18.416 -51.338  1.00  1.16           H
ATOM    154 2HD  PRO A   9       6.336  19.962 -50.475  1.00  1.16           H
ATOM    155  N   TYR A  10       5.749  14.795 -48.277  1.00 14.12           N
ATOM    156  H   TYR A  10       4.996  14.992 -47.625  1.00 14.12           H
ATOM    157  CA  TYR A  10       6.330  13.453 -48.312  1.00 14.12           C
ATOM    158  HA  TYR A  10       7.392  13.535 -48.545  1.00 14.12           H
ATOM    159  C   TYR A  10       5.696  12.563 -49.375  1.00 14.12           C
ATOM    160  O   TYR A  10       4.512  12.686 -49.704  1.00 14.12           O
ATOM    161  CB  TYR A  10       6.199  12.784 -46.949  1.00 14.12           C
ATOM    162 1HB  TYR A  10       5.177  12.897 -46.588  1.00 14.12           H
ATOM    163 2HB  TYR A  10       6.415  11.723 -47.059  1.00 14.12           H
ATOM    164  CG  TYR A  10       7.170  13.355 -45.943  1.00 14.12           C
ATOM    165  CD1 TYR A  10       6.851  14.496 -45.176  1.00 14.12           C
ATOM    166  HD1 TYR A  10       5.885  14.970 -45.287  1.00 14.12           H
ATOM    167  CD2 TYR A  10       8.434  12.758 -45.767  1.00 14.12           C
ATOM    168  HD2 TYR A  10       8.700  11.878 -46.338  1.00 14.12           H
ATOM    169  CE1 TYR A  10       7.796  15.049 -44.269  1.00 14.12           C
ATOM    170  HE1 TYR A  10       7.551  15.932 -43.697  1.00 14.12           H
ATOM    171  CE2 TYR A  10       9.375  13.305 -44.862  1.00 14.12           C
ATOM    172  HE2 TYR A  10      10.340  12.841 -44.743  1.00 14.12           H
ATOM    173  CZ  TYR A  10       9.052  14.451 -44.135  1.00 14.12           C
ATOM    174  OH  TYR A  10       9.989  14.995 -43.293  1.00 14.12           O
ATOM    175  HH  TYR A  10      10.841  14.557 -43.376  1.00 14.12           H
ATOM    176  N   GLY A  11       6.498  11.652 -49.906  1.00 23.21           N
ATOM    177  H   GLY A  11       7.447  11.548 -49.559  1.00 23.21           H
ATOM    178  CA  GLY A  11       6.077  10.796 -50.999  1.00 23.21           C
ATOM    179 1HA  GLY A  11       5.463  11.381 -51.681  1.00 23.21           H
ATOM    180 2HA  GLY A  11       6.968  10.478 -51.541  1.00 23.21           H
ATOM    181  C   GLY A  11       5.305   9.553 -50.612  1.00 23.21           C
ATOM    182  O   GLY A  11       5.893   8.531 -50.252  1.00 23.21           O
ATOM    183  N   MET A  12       3.991   9.598 -50.792  1.00 19.25           N
ATOM    184  H   MET A  12       3.584  10.479 -51.080  1.00 19.25           H
ATOM    185  CA  MET A  12       3.097   8.433 -50.689  1.00 19.25           C
ATOM    186  HA  MET A  12       3.379   7.832 -49.825  1.00 19.25           H
ATOM    187  C   MET A  12       3.223   7.553 -51.946  1.00 19.25           C
ATOM    188  O   MET A  12       2.246   7.131 -52.567  1.00 19.25           O
ATOM    189  CB  MET A  12       1.644   8.902 -50.526  1.00 19.25           C
ATOM    190 1HB  MET A  12       1.422   9.621 -51.314  1.00 19.25           H
ATOM    191 2HB  MET A  12       0.982   8.047 -50.643  1.00 19.25           H
ATOM    192  CG  MET A  12       1.314   9.521 -49.180  1.00 19.25           C
ATOM    193 1HG  MET A  12       2.023  10.316 -48.946  1.00 19.25           H
ATOM    194 2HG  MET A  12       0.309   9.939 -49.230  1.00 19.25           H
ATOM    195  SD  MET A  12       1.345   8.265 -47.888  1.00 19.25           S
ATOM    196  CE  MET A  12       0.464   9.091 -46.547  1.00 19.25           C
ATOM    197 1HE  MET A  12       0.368   8.421 -45.693  1.00 19.25           H
ATOM    198 2HE  MET A  12      -0.534   9.375 -46.883  1.00 19.25           H
ATOM    199 3HE  MET A  12       1.007   9.987 -46.242  1.00 19.25           H
ATOM    200  N   ASN A  13       4.462   7.299 -52.335  1.00 15.38           N
ATOM    201  H   ASN A  13       5.218   7.628 -51.746  1.00 15.38           H
ATOM    202  CA  ASN A  13       4.808   6.540 -53.527  1.00 15.38           C
ATOM    203  HA  ASN A  13       4.110   6.777 -54.331  1.00 15.38           H
ATOM    204  C   ASN A  13       4.687   5.055 -53.192  1.00 15.38           C
ATOM    205  O   ASN A  13       5.620   4.433 -52.680  1.00 15.38           O
ATOM    206  CB  ASN A  13       6.232   6.915 -53.957  1.00 15.38           C
ATOM    207 1HB  ASN A  13       6.284   7.994 -54.097  1.00 15.38           H
ATOM    208 2HB  ASN A  13       6.934   6.634 -53.173  1.00 15.38           H
ATOM    209  CG  ASN A  13       6.654   6.244 -55.241  1.00 15.38           C
ATOM    210  OD1 ASN A  13       7.280   5.192 -55.233  1.00 15.38           O
ATOM    211  ND2 ASN A  13       6.369   6.869 -56.346  1.00 15.38           N
ATOM    212 1HD2 ASN A  13       6.651   6.457 -57.218  1.00 15.38           H
ATOM    213 2HD2 ASN A  13       5.877   7.749 -56.312  1.00 15.38           H
ATOM    214  N   GLY A  14       3.507   4.503 -53.425  1.00 30.43           N
ATOM    215  H   GLY A  14       2.757   5.073 -53.790  1.00 30.43           H
ATOM    216  CA  GLY A  14       3.274   3.088 -53.189  1.00 30.43           C
ATOM    217 1HA  GLY A  14       3.998   2.693 -52.482  1.00 30.43           H
ATOM    218 2HA  GLY A  14       2.274   2.930 -52.790  1.00 30.43           H
ATOM    219  C   GLY A  14       3.408   2.348 -54.496  1.00 30.43           C
ATOM    220  O   GLY A  14       2.865   2.791 -55.512  1.00 30.43           O
ATOM    221  N   LEU A  15       4.106   1.227 -54.498  1.00-13.37           N
ATOM    222  H   LEU A  15       4.520   0.889 -53.632  1.00-13.37           H
ATOM    223  CA  LEU A  15       4.316   0.432 -55.703  1.00-13.37           C
ATOM    224  HA  LEU A  15       3.784   0.859 -56.549  1.00-13.37           H
ATOM    225  C   LEU A  15       3.717  -0.928 -55.386  1.00-13.37           C
ATOM    226  O   LEU A  15       3.744  -1.349 -54.232  1.00-13.37           O
ATOM    227  CB  LEU A  15       5.816   0.367 -56.021  1.00-13.37           C
ATOM    228 1HB  LEU A  15       6.327  -0.041 -55.148  1.00-13.37           H
ATOM    229 2HB  LEU A  15       5.968  -0.320 -56.853  1.00-13.37           H
ATOM    230  CG  LEU A  15       6.467   1.718 -56.379  1.00-13.37           C
ATOM    231  HG  LEU A  15       6.206   2.445 -55.611  1.00-13.37           H
ATOM    232  CD1 LEU A  15       7.982   1.599 -56.394  1.00-13.37           C
ATOM    233 1HD1 LEU A  15       8.429   2.558 -56.661  1.00-13.37           H
ATOM    234 2HD1 LEU A  15       8.298   0.841 -57.110  1.00-13.37           H
ATOM    235 3HD1 LEU A  15       8.330   1.318 -55.403  1.00-13.37           H
ATOM    236  CD2 LEU A  15       5.988   2.259 -57.729  1.00-13.37           C
ATOM    237 1HD2 LEU A  15       6.485   3.205 -57.945  1.00-13.37           H
ATOM    238 2HD2 LEU A  15       4.915   2.435 -57.703  1.00-13.37           H
ATOM    239 3HD2 LEU A  15       6.213   1.548 -58.524  1.00-13.37           H
ATOM    240  N   GLY A  16       3.092  -1.568 -56.362  1.00 14.88           N
ATOM    241  H   GLY A  16       3.085  -1.181 -57.299  1.00 14.88           H
ATOM    242  CA  GLY A  16       2.398  -2.819 -56.098  1.00 14.88           C
ATOM    243 1HA  GLY A  16       1.752  -2.692 -55.230  1.00 14.88           H
ATOM    244 2HA  GLY A  16       1.780  -3.085 -56.956  1.00 14.88           H
ATOM    245  C   GLY A  16       3.368  -3.951 -55.829  1.00 14.88           C
ATOM    246  O   GLY A  16       4.417  -4.027 -56.477  1.00 14.88           O
ATOM    247  N   LEU A  17       3.020  -4.829 -54.899  1.00 -5.77           N
ATOM    248  H   LEU A  17       2.137  -4.724 -54.417  1.00 -5.77           H
ATOM    249  CA  LEU A  17       3.856  -5.961 -54.516  1.00 -5.77           C
ATOM    250  HA  LEU A  17       4.584  -6.172 -55.298  1.00 -5.77           H
ATOM    251  C   LEU A  17       2.956  -7.175 -54.323  1.00 -5.77           C
ATOM    252  O   LEU A  17       1.859  -7.055 -53.777  1.00 -5.77           O
ATOM    253  CB  LEU A  17       4.579  -5.643 -53.201  1.00 -5.77           C
ATOM    254 1HB  LEU A  17       5.126  -4.709 -53.332  1.00 -5.77           H
ATOM    255 2HB  LEU A  17       3.812  -5.472 -52.444  1.00 -5.77           H
ATOM    256  CG  LEU A  17       5.554  -6.693 -52.641  1.00 -5.77           C
ATOM    257  HG  LEU A  17       5.038  -7.649 -52.574  1.00 -5.77           H
ATOM    258  CD1 LEU A  17       6.784  -6.873 -53.532  1.00 -5.77           C
ATOM    259 1HD1 LEU A  17       7.473  -7.582 -53.070  1.00 -5.77           H
ATOM    260 2HD1 LEU A  17       7.287  -5.918 -53.687  1.00 -5.77           H
ATOM    261 3HD1 LEU A  17       6.488  -7.276 -54.499  1.00 -5.77           H
ATOM    262  CD2 LEU A  17       5.977  -6.301 -51.232  1.00 -5.77           C
ATOM    263 1HD2 LEU A  17       6.672  -7.040 -50.835  1.00 -5.77           H
ATOM    264 2HD2 LEU A  17       5.100  -6.271 -50.584  1.00 -5.77           H
ATOM    265 3HD2 LEU A  17       6.448  -5.319 -51.233  1.00 -5.77           H
ATOM    266  N   ALA A  18       3.429  -8.336 -54.750  1.00 12.81           N
ATOM    267  H   ALA A  18       4.348  -8.377 -55.169  1.00 12.81           H
ATOM    268  CA  ALA A  18       2.736  -9.605 -54.585  1.00 12.81           C
ATOM    269  HA  ALA A  18       2.186  -9.630 -53.642  1.00 12.81           H
ATOM    270  C   ALA A  18       3.874 -10.621 -54.557  1.00 12.81           C
ATOM    271  O   ALA A  18       5.028 -10.250 -54.794  1.00 12.81           O
ATOM    272  CB  ALA A  18       1.788  -9.859 -55.767  1.00 12.81           C
ATOM    273 1HB  ALA A  18       1.064  -9.046 -55.834  1.00 12.81           H
ATOM    274 2HB  ALA A  18       1.251 -10.797 -55.620  1.00 12.81           H
ATOM    275 3HB  ALA A  18       2.360  -9.912 -56.695  1.00 12.81           H
ATOM    276  N   GLY A  19       3.557 -11.884 -54.322  1.00 13.54           N
ATOM    277  H   GLY A  19       2.596 -12.145 -54.134  1.00 13.54           H
ATOM    278  CA  GLY A  19       4.541 -12.949 -54.383  1.00 13.54           C
ATOM    279 1HA  GLY A  19       5.137 -12.856 -55.290  1.00 13.54           H
ATOM    280 2HA  GLY A  19       5.184 -12.922 -53.506  1.00 13.54           H
ATOM    281  C   GLY A  19       3.757 -14.240 -54.417  1.00 13.54           C
ATOM    282  O   GLY A  19       2.529 -14.156 -54.303  1.00 13.54           O
ATOM    283  N   PRO A  20       4.371 -15.425 -54.587  1.00  3.69           N
ATOM    284  CA  PRO A  20       3.500 -16.602 -54.583  1.00  3.69           C
ATOM    285  HA  PRO A  20       2.703 -16.504 -55.319  1.00  3.69           H
ATOM    286  C   PRO A  20       2.951 -16.888 -53.198  1.00  3.69           C
ATOM    287  O   PRO A  20       3.595 -16.564 -52.195  1.00  3.69           O
ATOM    288  CB  PRO A  20       4.459 -17.743 -54.958  1.00  3.69           C
ATOM    289 1HB  PRO A  20       4.762 -18.272 -54.054  1.00  3.69           H
ATOM    290 2HB  PRO A  20       3.992 -18.429 -55.666  1.00  3.69           H
ATOM    291  CG  PRO A  20       5.635 -17.070 -55.565  1.00  3.69           C
ATOM    292 1HG  PRO A  20       6.527 -17.689 -55.481  1.00  3.69           H
ATOM    293 2HG  PRO A  20       5.429 -16.831 -56.606  1.00  3.69           H
ATOM    294  CD  PRO A  20       5.776 -15.820 -54.769  1.00  3.69           C
ATOM    295 1HD  PRO A  20       6.243 -16.028 -53.805  1.00  3.69           H
ATOM    296 2HD  PRO A  20       6.340 -15.074 -55.323  1.00  3.69           H
ATOM    297  N   ALA A  21       1.802 -17.537 -53.118  1.00 10.40           N
ATOM    298  H   ALA A  21       1.218 -17.655 -53.933  1.00 10.40           H
ATOM    299  CA  ALA A  21       1.442 -18.209 -51.878  1.00 10.40           C
ATOM    300  HA  ALA A  21       1.665 -17.572 -51.017  1.00 10.40           H
ATOM    301  C   ALA A  21       2.360 -19.437 -51.887  1.00 10.40           C
ATOM    302  O   ALA A  21       2.505 -20.103 -52.927  1.00 10.40           O
ATOM    303  CB  ALA A  21      -0.034 -18.601 -51.876  1.00 10.40           C
ATOM    304 1HB  ALA A  21      -0.650 -17.703 -51.907  1.00 10.40           H
ATOM    305 2HB  ALA A  21      -0.263 -19.158 -50.966  1.00 10.40           H
ATOM    306 3HB  ALA A  21      -0.261 -19.230 -52.739  1.00 10.40           H
ATOM    307  N   MET A  22       3.005 -19.734 -50.774  1.00  4.41           N
ATOM    308  H   MET A  22       2.870 -19.164 -49.942  1.00  4.41           H
ATOM    309  CA  MET A  22       3.903 -20.881 -50.700  1.00  4.41           C
ATOM    310  HA  MET A  22       4.266 -21.118 -51.698  1.00  4.41           H
ATOM    311  C   MET A  22       3.121 -22.081 -50.200  1.00  4.41           C
ATOM    312  O   MET A  22       3.154 -22.430 -49.021  1.00  4.41           O
ATOM    313  CB  MET A  22       5.111 -20.596 -49.809  1.00  4.41           C
ATOM    314 1HB  MET A  22       4.765 -20.320 -48.813  1.00  4.41           H
ATOM    315 2HB  MET A  22       5.694 -21.512 -49.727  1.00  4.41           H
ATOM    316  CG  MET A  22       6.017 -19.489 -50.342  1.00  4.41           C
ATOM    317 1HG  MET A  22       5.480 -18.542 -50.285  1.00  4.41           H
ATOM    318 2HG  MET A  22       6.893 -19.424 -49.696  1.00  4.41           H
ATOM    319  SD  MET A  22       6.568 -19.724 -52.058  1.00  4.41           S
ATOM    320  CE  MET A  22       7.549 -21.237 -51.959  1.00  4.41           C
ATOM    321 1HE  MET A  22       8.062 -21.407 -52.905  1.00  4.41           H
ATOM    322 2HE  MET A  22       6.897 -22.087 -51.752  1.00  4.41           H
ATOM    323 3HE  MET A  22       8.287 -21.145 -51.162  1.00  4.41           H
ATOM    324  N   ASP A  23       2.387 -22.684 -51.122  1.00 11.90           N
ATOM    325  H   ASP A  23       2.381 -22.312 -52.061  1.00 11.90           H
ATOM    326  CA  ASP A  23       1.652 -23.917 -50.863  1.00 11.90           C
ATOM    327  HA  ASP A  23       1.039 -23.811 -49.967  1.00 11.90           H
ATOM    328  C   ASP A  23       2.664 -25.037 -50.651  1.00 11.90           C
ATOM    329  O   ASP A  23       3.242 -25.553 -51.607  1.00 11.90           O
ATOM    330  CB  ASP A  23       0.765 -24.251 -52.062  1.00 11.90           C
ATOM    331 1HB  ASP A  23       0.065 -23.432 -52.221  1.00 11.90           H
ATOM    332 2HB  ASP A  23       1.390 -24.349 -52.949  1.00 11.90           H
ATOM    333  CG  ASP A  23      -0.008 -25.532 -51.863  1.00 11.90           C
ATOM    334  OD1 ASP A  23      -0.669 -25.682 -50.817  1.00 11.90           O
ATOM    335  OD2 ASP A  23       0.004 -26.402 -52.768  1.00 11.90           O
ATOM    336  N   LEU A  24       2.932 -25.362 -49.394  1.00 12.89           N
ATOM    337  H   LEU A  24       2.440 -24.891 -48.649  1.00 12.89           H
ATOM    338  CA  LEU A  24       3.969 -26.320 -49.023  1.00 12.89           C
ATOM    339  HA  LEU A  24       4.175 -27.002 -49.847  1.00 12.89           H
ATOM    340  C   LEU A  24       3.535 -27.117 -47.807  1.00 12.89           C
ATOM    341  O   LEU A  24       2.807 -26.612 -46.948  1.00 12.89           O
ATOM    342  CB  LEU A  24       5.251 -25.577 -48.626  1.00 12.89           C
ATOM    343 1HB  LEU A  24       4.979 -24.850 -47.862  1.00 12.89           H
ATOM    344 2HB  LEU A  24       5.920 -26.300 -48.160  1.00 12.89           H
ATOM    345  CG  LEU A  24       6.063 -24.844 -49.702  1.00 12.89           C
ATOM    346  HG  LEU A  24       5.417 -24.132 -50.214  1.00 12.89           H
ATOM    347  CD1 LEU A  24       7.190 -24.075 -49.034  1.00 12.89           C
ATOM    348 1HD1 LEU A  24       7.760 -23.535 -49.788  1.00 12.89           H
ATOM    349 2HD1 LEU A  24       7.855 -24.756 -48.502  1.00 12.89           H
ATOM    350 3HD1 LEU A  24       6.774 -23.351 -48.334  1.00 12.89           H
ATOM    351  CD2 LEU A  24       6.646 -25.810 -50.730  1.00 12.89           C
ATOM    352 1HD2 LEU A  24       7.275 -25.264 -51.431  1.00 12.89           H
ATOM    353 2HD2 LEU A  24       5.841 -26.284 -51.290  1.00 12.89           H
ATOM    354 3HD2 LEU A  24       7.243 -26.576 -50.236  1.00 12.89           H
ATOM    355  N   LEU A  25       4.041 -28.334 -47.701  1.00 -1.79           N
ATOM    356  H   LEU A  25       4.514 -28.741 -48.494  1.00 -1.79           H
ATOM    357  CA  LEU A  25       4.025 -29.074 -46.447  1.00 -1.79           C
ATOM    358  HA  LEU A  25       3.059 -28.964 -45.957  1.00 -1.79           H
ATOM    359  C   LEU A  25       5.120 -28.488 -45.570  1.00 -1.79           C
ATOM    360  O   LEU A  25       6.262 -28.339 -46.020  1.00 -1.79           O
ATOM    361  CB  LEU A  25       4.328 -30.556 -46.701  1.00 -1.79           C
ATOM    362 1HB  LEU A  25       3.558 -30.946 -47.364  1.00 -1.79           H
ATOM    363 2HB  LEU A  25       5.278 -30.614 -47.231  1.00 -1.79           H
ATOM    364  CG  LEU A  25       4.429 -31.489 -45.481  1.00 -1.79           C
ATOM    365  HG  LEU A  25       5.220 -31.125 -44.826  1.00 -1.79           H
ATOM    366  CD1 LEU A  25       3.133 -31.560 -44.674  1.00 -1.79           C
ATOM    367 1HD1 LEU A  25       3.250 -32.270 -43.855  1.00 -1.79           H
ATOM    368 2HD1 LEU A  25       2.312 -31.877 -45.319  1.00 -1.79           H
ATOM    369 3HD1 LEU A  25       2.906 -30.583 -44.247  1.00 -1.79           H
ATOM    370  CD2 LEU A  25       4.812 -32.889 -45.952  1.00 -1.79           C
ATOM    371 1HD2 LEU A  25       4.897 -33.555 -45.094  1.00 -1.79           H
ATOM    372 2HD2 LEU A  25       5.771 -32.857 -46.470  1.00 -1.79           H
ATOM    373 3HD2 LEU A  25       4.052 -33.277 -46.631  1.00 -1.79           H
ATOM    374  N   HIS A  26       4.803 -28.217 -44.317  1.00 -2.22           N
ATOM    375  H   HIS A  26       3.836 -28.297 -44.008  1.00 -2.22           H
ATOM    376  CA  HIS A  26       5.802 -27.874 -43.318  1.00 -2.22           C
ATOM    377  HA  HIS A  26       6.797 -27.950 -43.739  1.00 -2.22           H
ATOM    378  C   HIS A  26       5.629 -28.907 -42.211  1.00 -2.22           C
ATOM    379  O   HIS A  26       4.492 -29.256 -41.884  1.00 -2.22           O
ATOM    380  CB  HIS A  26       5.578 -26.454 -42.797  1.00 -2.22           C
ATOM    381 1HB  HIS A  26       4.570 -26.387 -42.385  1.00 -2.22           H
ATOM    382 2HB  HIS A  26       6.292 -26.265 -41.996  1.00 -2.22           H
ATOM    383  CG  HIS A  26       5.743 -25.397 -43.846  1.00 -2.22           C
ATOM    384  ND1 HIS A  26       6.919 -25.132 -44.507  1.00 -2.22           N
ATOM    385  HD1 HIS A  26       7.787 -25.647 -44.413  1.00 -2.22           H
ATOM    386  CD2 HIS A  26       4.848 -24.511 -44.360  1.00 -2.22           C
ATOM    387  HD2 HIS A  26       3.809 -24.451 -44.073  1.00 -2.22           H
ATOM    388  CE1 HIS A  26       6.711 -24.109 -45.336  1.00 -2.22           C
ATOM    389  HE1 HIS A  26       7.469 -23.681 -45.980  1.00 -2.22           H
ATOM    390  NE2 HIS A  26       5.462 -23.690 -45.282  1.00 -2.22           N
ATOM    391  N   PRO A  27       6.732 -29.451 -41.667  1.00  1.39           N
ATOM    392  CA  PRO A  27       6.485 -30.367 -40.548  1.00  1.39           C
ATOM    393  HA  PRO A  27       5.811 -31.171 -40.840  1.00  1.39           H
ATOM    394  C   PRO A  27       5.941 -29.596 -39.353  1.00  1.39           C
ATOM    395  O   PRO A  27       6.102 -28.375 -39.270  1.00  1.39           O
ATOM    396  CB  PRO A  27       7.882 -30.913 -40.223  1.00  1.39           C
ATOM    397 1HB  PRO A  27       8.296 -30.382 -39.369  1.00  1.39           H
ATOM    398 2HB  PRO A  27       7.847 -31.983 -40.020  1.00  1.39           H
ATOM    399  CG  PRO A  27       8.693 -30.630 -41.429  1.00  1.39           C
ATOM    400 1HG  PRO A  27       9.752 -30.570 -41.182  1.00  1.39           H
ATOM    401 2HG  PRO A  27       8.513 -31.397 -42.183  1.00  1.39           H
ATOM    402  CD  PRO A  27       8.179 -29.309 -41.908  1.00  1.39           C
ATOM    403 1HD  PRO A  27       8.589 -28.491 -41.312  1.00  1.39           H
ATOM    404 2HD  PRO A  27       8.400 -29.174 -42.967  1.00  1.39           H
ATOM    405  N   SER A  28       5.366 -30.307 -38.394  1.00 49.29           N
ATOM    406  H   SER A  28       5.254 -31.307 -38.519  1.00 49.29           H
ATOM    407  CA  SER A  28       4.869 -29.728 -37.147  1.00 49.29           C
ATOM    408  HA  SER A  28       4.297 -28.831 -37.385  1.00 49.29           H
ATOM    409  C   SER A  28       5.991 -29.358 -36.173  1.00 49.29           C
ATOM    410  O   SER A  28       6.053 -29.861 -35.048  1.00 49.29           O
ATOM    411  CB  SER A  28       3.940 -30.735 -36.476  1.00 49.29           C
ATOM    412 1HB  SER A  28       4.533 -31.523 -36.011  1.00 49.29           H
ATOM    413 2HB  SER A  28       3.351 -30.231 -35.709  1.00 49.29           H
ATOM    414  OG  SER A  28       3.087 -31.335 -37.430  1.00 49.29           O
ATOM    415  HG  SER A  28       2.481 -31.921 -36.965  1.00 49.29           H
ATOM    416  N   VAL A  29       6.920 -28.528 -36.617  1.00-17.47           N
ATOM    417  H   VAL A  29       6.836 -28.172 -37.565  1.00-17.47           H
ATOM    418  CA  VAL A  29       8.007 -28.037 -35.778  1.00-17.47           C
ATOM    419  HA  VAL A  29       8.450 -28.860 -35.220  1.00-17.47           H
ATOM    420  C   VAL A  29       7.306 -27.067 -34.836  1.00-17.47           C
ATOM    421  O   VAL A  29       6.503 -26.249 -35.291  1.00-17.47           O
ATOM    422  CB  VAL A  29       9.095 -27.309 -36.625  1.00-17.47           C
ATOM    423  HB  VAL A  29       8.634 -26.460 -37.129  1.00-17.47           H
ATOM    424  CG1 VAL A  29      10.246 -26.796 -35.751  1.00-17.47           C
ATOM    425 1HG1 VAL A  29      10.993 -26.310 -36.380  1.00-17.47           H
ATOM    426 2HG1 VAL A  29      10.713 -27.622 -35.213  1.00-17.47           H
ATOM    427 3HG1 VAL A  29       9.872 -26.061 -35.038  1.00-17.47           H
ATOM    428  CG2 VAL A  29       9.653 -28.250 -37.702  1.00-17.47           C
ATOM    429 1HG2 VAL A  29      10.481 -27.767 -38.222  1.00-17.47           H
ATOM    430 2HG2 VAL A  29       8.879 -28.464 -38.436  1.00-17.47           H
ATOM    431 3HG2 VAL A  29      10.003 -29.181 -37.254  1.00-17.47           H
ATOM    432  N   GLY A  30       7.548 -27.165 -33.538  1.00 25.08           N
ATOM    433  H   GLY A  30       8.197 -27.851 -33.189  1.00 25.08           H
ATOM    434  CA  GLY A  30       6.907 -26.247 -32.615  1.00 25.08           C
ATOM    435 1HA  GLY A  30       5.842 -26.193 -32.841  1.00 25.08           H
ATOM    436 2HA  GLY A  30       7.037 -26.593 -31.591  1.00 25.08           H
ATOM    437  C   GLY A  30       7.508 -24.864 -32.748  1.00 25.08           C
ATOM    438  O   GLY A  30       8.619 -24.709 -33.262  1.00 25.08           O
ATOM    439  N   TYR A  31       6.794 -23.860 -32.262  1.00 -8.03           N
ATOM    440  H   TYR A  31       5.881 -24.026 -31.870  1.00 -8.03           H
ATOM    441  CA  TYR A  31       7.345 -22.508 -32.207  1.00 -8.03           C
ATOM    442  HA  TYR A  31       7.680 -22.203 -33.197  1.00 -8.03           H
ATOM    443  C   TYR A  31       8.527 -22.596 -31.229  1.00 -8.03           C
ATOM    444  O   TYR A  31       8.401 -23.288 -30.206  1.00 -8.03           O
ATOM    445  CB  TYR A  31       6.273 -21.536 -31.699  1.00 -8.03           C
ATOM    446 1HB  TYR A  31       5.443 -21.531 -32.405  1.00 -8.03           H
ATOM    447 2HB  TYR A  31       5.906 -21.885 -30.734  1.00 -8.03           H
ATOM    448  CG  TYR A  31       6.786 -20.125 -31.538  1.00 -8.03           C
ATOM    449  CD1 TYR A  31       6.852 -19.248 -32.639  1.00 -8.03           C
ATOM    450  HD1 TYR A  31       6.507 -19.581 -33.608  1.00 -8.03           H
ATOM    451  CD2 TYR A  31       7.239 -19.665 -30.288  1.00 -8.03           C
ATOM    452  HD2 TYR A  31       7.195 -20.316 -29.424  1.00 -8.03           H
ATOM    453  CE1 TYR A  31       7.379 -17.935 -32.496  1.00 -8.03           C
ATOM    454  HE1 TYR A  31       7.423 -17.271 -33.346  1.00 -8.03           H
ATOM    455  CE2 TYR A  31       7.794 -18.372 -30.149  1.00 -8.03           C
ATOM    456  HE2 TYR A  31       8.177 -18.051 -29.192  1.00 -8.03           H
ATOM    457  CZ  TYR A  31       7.851 -17.516 -31.249  1.00 -8.03           C
ATOM    458  OH  TYR A  31       8.363 -16.256 -31.075  1.00 -8.03           O
ATOM    459  HH  TYR A  31       8.349 -15.731 -31.884  1.00 -8.03           H
ATOM    460  N   PRO A  32       9.676 -21.956 -31.531  1.00  3.84           N
ATOM    461  CA  PRO A  32      10.793 -22.095 -30.588  1.00  3.84           C
ATOM    462  HA  PRO A  32      11.118 -23.133 -30.546  1.00  3.84           H
ATOM    463  C   PRO A  32      10.432 -21.600 -29.200  1.00  3.84           C
ATOM    464  O   PRO A  32       9.906 -20.497 -29.062  1.00  3.84           O
ATOM    465  CB  PRO A  32      11.878 -21.207 -31.202  1.00  3.84           C
ATOM    466 1HB  PRO A  32      11.817 -20.196 -30.801  1.00  3.84           H
ATOM    467 2HB  PRO A  32      12.863 -21.629 -31.024  1.00  3.84           H
ATOM    468  CG  PRO A  32      11.557 -21.193 -32.646  1.00  3.84           C
ATOM    469 1HG  PRO A  32      12.005 -20.331 -33.141  1.00  3.84           H
ATOM    470 2HG  PRO A  32      11.889 -22.121 -33.109  1.00  3.84           H
ATOM    471  CD  PRO A  32      10.061 -21.112 -32.676  1.00  3.84           C
ATOM    472 1HD  PRO A  32       9.725 -20.085 -32.517  1.00  3.84           H
ATOM    473 2HD  PRO A  32       9.674 -21.509 -33.615  1.00  3.84           H
ATOM    474  N   ALA A  33      10.657 -22.418 -28.184  1.00 19.91           N
ATOM    475  H   ALA A  33      11.230 -23.239 -28.311  1.00 19.91           H
ATOM    476  CA  ALA A  33       9.979 -22.236 -26.907  1.00 19.91           C
ATOM    477  HA  ALA A  33       8.908 -22.348 -27.099  1.00 19.91           H
ATOM    478  C   ALA A  33      10.164 -20.852 -26.279  1.00 19.91           C
ATOM    479  O   ALA A  33      11.280 -20.447 -25.926  1.00 19.91           O
ATOM    480  CB  ALA A  33      10.393 -23.331 -25.925  1.00 19.91           C
ATOM    481 1HB  ALA A  33      10.220 -24.313 -26.366  1.00 19.91           H
ATOM    482 2HB  ALA A  33       9.810 -23.242 -25.006  1.00 19.91           H
ATOM    483 3HB  ALA A  33      11.450 -23.231 -25.688  1.00 19.91           H
ATOM    484  N   THR A  34       9.046 -20.156 -26.128  1.00 20.93           N
ATOM    485  H   THR A  34       8.179 -20.528 -26.501  1.00 20.93           H
ATOM    486  CA  THR A  34       8.999 -18.889 -25.418  1.00 20.93           C
ATOM    487  HA  THR A  34       9.716 -18.192 -25.846  1.00 20.93           H
ATOM    488  C   THR A  34       9.341 -19.235 -23.969  1.00 20.93           C
ATOM    489  O   THR A  34       8.917 -20.299 -23.485  1.00 20.93           O
ATOM    490  CB  THR A  34       7.564 -18.302 -25.490  1.00 20.93           C
ATOM    491  HB  THR A  34       6.896 -18.914 -24.884  1.00 20.93           H
ATOM    492  OG1 THR A  34       7.099 -18.334 -26.843  1.00 20.93           O
ATOM    493  HG1 THR A  34       6.139 -18.367 -26.808  1.00 20.93           H
ATOM    494  CG2 THR A  34       7.483 -16.857 -25.037  1.00 20.93           C
ATOM    495 1HG2 THR A  34       6.480 -16.476 -25.221  1.00 20.93           H
ATOM    496 2HG2 THR A  34       8.202 -16.250 -25.587  1.00 20.93           H
ATOM    497 3HG2 THR A  34       7.687 -16.791 -23.967  1.00 20.93           H
ATOM    498  N   PRO A  35      10.104 -18.382 -23.261  1.00  9.37           N
ATOM    499  CA  PRO A  35      10.259 -18.693 -21.834  1.00  9.37           C
ATOM    500  HA  PRO A  35      10.809 -19.623 -21.696  1.00  9.37           H
ATOM    501  C   PRO A  35       8.911 -18.754 -21.125  1.00  9.37           C
ATOM    502  O   PRO A  35       7.954 -18.103 -21.552  1.00  9.37           O
ATOM    503  CB  PRO A  35      11.051 -17.492 -21.303  1.00  9.37           C
ATOM    504 1HB  PRO A  35      10.366 -16.733 -20.924  1.00  9.37           H
ATOM    505 2HB  PRO A  35      11.750 -17.797 -20.524  1.00  9.37           H
ATOM    506  CG  PRO A  35      11.769 -16.979 -22.478  1.00  9.37           C
ATOM    507 1HG  PRO A  35      12.052 -15.937 -22.341  1.00  9.37           H
ATOM    508 2HG  PRO A  35      12.647 -17.596 -22.669  1.00  9.37           H
ATOM    509  CD  PRO A  35      10.787 -17.120 -23.598  1.00  9.37           C
ATOM    510 1HD  PRO A  35      10.080 -16.289 -23.596  1.00  9.37           H
ATOM    511 2HD  PRO A  35      11.305 -17.192 -24.555  1.00  9.37           H
ATOM    512  N   ARG A  36       8.835 -19.488 -20.021  1.00  0.21           N
ATOM    513  H   ARG A  36       9.637 -20.029 -19.721  1.00  0.21           H
ATOM    514  CA  ARG A  36       7.653 -19.394 -19.162  1.00  0.21           C
ATOM    515  HA  ARG A  36       6.743 -19.574 -19.734  1.00  0.21           H
ATOM    516  C   ARG A  36       7.706 -17.948 -18.710  1.00  0.21           C
ATOM    517  O   ARG A  36       8.806 -17.458 -18.435  1.00  0.21           O
ATOM    518  CB  ARG A  36       7.724 -20.325 -17.944  1.00  0.21           C
ATOM    519 1HB  ARG A  36       7.805 -21.357 -18.288  1.00  0.21           H
ATOM    520 2HB  ARG A  36       8.617 -20.080 -17.372  1.00  0.21           H
ATOM    521  CG  ARG A  36       6.510 -20.201 -17.018  1.00  0.21           C
ATOM    522 1HG  ARG A  36       6.394 -19.161 -16.719  1.00  0.21           H
ATOM    523 2HG  ARG A  36       5.617 -20.510 -17.561  1.00  0.21           H
ATOM    524  CD  ARG A  36       6.633 -21.027 -15.754  1.00  0.21           C
ATOM    525 1HD  ARG A  36       6.781 -22.072 -16.030  1.00  0.21           H
ATOM    526 2HD  ARG A  36       7.493 -20.687 -15.175  1.00  0.21           H
ATOM    527  NE  ARG A  36       5.409 -20.910 -14.951  1.00  0.21           N
ATOM    528  HE  ARG A  36       4.688 -21.594 -15.128  1.00  0.21           H
ATOM    529  CZ  ARG A  36       5.138 -19.992 -14.032  1.00  0.21           C
ATOM    530  NH1 ARG A  36       3.960 -19.974 -13.484  1.00  0.21           N
ATOM    531 1HH1 ARG A  36       3.248 -20.640 -13.751  1.00  0.21           H
ATOM    532 2HH1 ARG A  36       3.766 -19.262 -12.796  1.00  0.21           H
ATOM    533  NH2 ARG A  36       5.979 -19.088 -13.610  1.00  0.21           N
ATOM    534 1HH2 ARG A  36       6.928 -19.059 -13.947  1.00  0.21           H
ATOM    535 2HH2 ARG A  36       5.663 -18.423 -12.918  1.00  0.21           H
ATOM    536  N   LYS A  37       6.564 -17.283 -18.604  1.00 22.39           N
ATOM    537  H   LYS A  37       5.698 -17.746 -18.861  1.00 22.39           H
ATOM    538  CA  LYS A  37       6.525 -15.918 -18.083  1.00 22.39           C
ATOM    539  HA  LYS A  37       7.185 -15.294 -18.686  1.00 22.39           H
ATOM    540  C   LYS A  37       7.032 -15.917 -16.650  1.00 22.39           C
ATOM    541  O   LYS A  37       6.324 -16.283 -15.719  1.00 22.39           O
ATOM    542  CB  LYS A  37       5.114 -15.331 -18.106  1.00 22.39           C
ATOM    543 1HB  LYS A  37       4.456 -15.972 -17.520  1.00 22.39           H
ATOM    544 2HB  LYS A  37       5.153 -14.351 -17.629  1.00 22.39           H
ATOM    545  CG  LYS A  37       4.514 -15.162 -19.488  1.00 22.39           C
ATOM    546 1HG  LYS A  37       5.187 -14.568 -20.107  1.00 22.39           H
ATOM    547 2HG  LYS A  37       4.364 -16.138 -19.948  1.00 22.39           H
ATOM    548  CD  LYS A  37       3.180 -14.445 -19.364  1.00 22.39           C
ATOM    549 1HD  LYS A  37       2.531 -15.003 -18.689  1.00 22.39           H
ATOM    550 2HD  LYS A  37       3.354 -13.450 -18.951  1.00 22.39           H
ATOM    551  CE  LYS A  37       2.498 -14.308 -20.709  1.00 22.39           C
ATOM    552 1HE  LYS A  37       3.195 -13.855 -21.415  1.00 22.39           H
ATOM    553 2HE  LYS A  37       2.224 -15.298 -21.079  1.00 22.39           H
ATOM    554  NZ  LYS A  37       1.274 -13.449 -20.585  1.00 22.39           N
ATOM    555 1HZ  LYS A  37       0.848 -13.326 -21.495  1.00 22.39           H
ATOM    556 2HZ  LYS A  37       1.521 -12.540 -20.205  1.00 22.39           H
ATOM    557 3HZ  LYS A  37       0.606 -13.899 -19.976  1.00 22.39           H
ATOM    558  N   GLN A  38       8.279 -15.516 -16.492  1.00 -4.27           N
ATOM    559  H   GLN A  38       8.828 -15.313 -17.311  1.00 -4.27           H
ATOM    560  CA  GLN A  38       8.874 -15.336 -15.184  1.00 -4.27           C
ATOM    561  HA  GLN A  38       8.659 -16.203 -14.559  1.00 -4.27           H
ATOM    562  C   GLN A  38       8.159 -14.108 -14.650  1.00 -4.27           C
ATOM    563  O   GLN A  38       7.936 -13.141 -15.392  1.00 -4.27           O
ATOM    564  CB  GLN A  38      10.388 -15.106 -15.288  1.00 -4.27           C
ATOM    565 1HB  GLN A  38      10.559 -14.169 -15.817  1.00 -4.27           H
ATOM    566 2HB  GLN A  38      10.794 -15.006 -14.282  1.00 -4.27           H
ATOM    567  CG  GLN A  38      11.151 -16.202 -16.035  1.00 -4.27           C
ATOM    568 1HG  GLN A  38      10.788 -16.256 -17.060  1.00 -4.27           H
ATOM    569 2HG  GLN A  38      12.206 -15.937 -16.066  1.00 -4.27           H
ATOM    570  CD  GLN A  38      11.016 -17.567 -15.399  1.00 -4.27           C
ATOM    571  OE1 GLN A  38      11.398 -17.775 -14.253  1.00 -4.27           O
ATOM    572  NE2 GLN A  38      10.466 -18.503 -16.121  1.00 -4.27           N
ATOM    573 1HE2 GLN A  38      10.386 -19.430 -15.739  1.00 -4.27           H
ATOM    574 2HE2 GLN A  38      10.118 -18.283 -17.042  1.00 -4.27           H
ATOM    575  N   ARG A  39       7.781 -14.155 -13.385  1.00 41.82           N
ATOM    576  H   ARG A  39       8.043 -14.960 -12.824  1.00 41.82           H
ATOM    577  CA  ARG A  39       7.032 -13.084 -12.739  1.00 41.82           C
ATOM    578  HA  ARG A  39       6.861 -12.253 -13.423  1.00 41.82           H
ATOM    579  C   ARG A  39       7.904 -12.623 -11.601  1.00 41.82           C
ATOM    580  O   ARG A  39       8.733 -13.408 -11.134  1.00 41.82           O
ATOM    581  CB  ARG A  39       5.706 -13.612 -12.199  1.00 41.82           C
ATOM    582 1HB  ARG A  39       5.910 -14.463 -11.551  1.00 41.82           H
ATOM    583 2HB  ARG A  39       5.249 -12.821 -11.605  1.00 41.82           H
ATOM    584  CG  ARG A  39       4.732 -14.043 -13.288  1.00 41.82           C
ATOM    585 1HG  ARG A  39       4.478 -13.174 -13.888  1.00 41.82           H
ATOM    586 2HG  ARG A  39       5.204 -14.776 -13.938  1.00 41.82           H
ATOM    587  CD  ARG A  39       3.459 -14.649 -12.721  1.00 41.82           C
ATOM    588 1HD  ARG A  39       2.756 -14.813 -13.537  1.00 41.82           H
ATOM    589 2HD  ARG A  39       3.706 -15.615 -12.282  1.00 41.82           H
ATOM    590  NE  ARG A  39       2.843 -13.819 -11.673  1.00 41.82           N
ATOM    591  HE  ARG A  39       3.461 -13.224 -11.147  1.00 41.82           H
ATOM    592  CZ  ARG A  39       1.571 -13.834 -11.307  1.00 41.82           C
ATOM    593  NH1 ARG A  39       1.236 -13.317 -10.165  1.00 41.82           N
ATOM    594 1HH1 ARG A  39       1.929 -12.947  -9.539  1.00 41.82           H
ATOM    595 2HH1 ARG A  39       0.257 -13.278  -9.922  1.00 41.82           H
ATOM    596  NH2 ARG A  39       0.611 -14.333 -12.035  1.00 41.82           N
ATOM    597 1HH2 ARG A  39       0.807 -14.701 -12.946  1.00 41.82           H
ATOM    598 2HH2 ARG A  39      -0.323 -14.351 -11.646  1.00 41.82           H
ATOM    599  N   ARG A  40       7.745 -11.382 -11.167  1.00 11.48           N
ATOM    600  H   ARG A  40       7.062 -10.776 -11.609  1.00 11.48           H
ATOM    601  CA  ARG A  40       8.533 -10.903 -10.035  1.00 11.48           C
ATOM    602  HA  ARG A  40       9.590 -11.057 -10.254  1.00 11.48           H
ATOM    603  C   ARG A  40       8.159 -11.762  -8.836  1.00 11.48           C
ATOM    604  O   ARG A  40       6.996 -12.133  -8.659  1.00 11.48           O
ATOM    605  CB  ARG A  40       8.294  -9.413  -9.767  1.00 11.48           C
ATOM    606 1HB  ARG A  40       8.413  -8.873 -10.704  1.00 11.48           H
ATOM    607 2HB  ARG A  40       7.277  -9.265  -9.411  1.00 11.48           H
ATOM    608  CG  ARG A  40       9.274  -8.847  -8.744  1.00 11.48           C
ATOM    609 1HG  ARG A  40       9.113  -9.348  -7.797  1.00 11.48           H
ATOM    610 2HG  ARG A  40      10.288  -9.058  -9.076  1.00 11.48           H
ATOM    611  CD  ARG A  40       9.144  -7.360  -8.508  1.00 11.48           C
ATOM    612 1HD  ARG A  40       8.110  -7.141  -8.239  1.00 11.48           H
ATOM    613 2HD  ARG A  40       9.783  -7.081  -7.669  1.00 11.48           H
ATOM    614  NE  ARG A  40       9.520  -6.568  -9.685  1.00 11.48           N
ATOM    615  HE  ARG A  40       8.761  -6.239 -10.268  1.00 11.48           H
ATOM    616  CZ  ARG A  40      10.751  -6.233 -10.048  1.00 11.48           C
ATOM    617  NH1 ARG A  40      10.903  -5.364 -10.997  1.00 11.48           N
ATOM    618 1HH1 ARG A  40      10.092  -4.933 -11.426  1.00 11.48           H
ATOM    619 2HH1 ARG A  40      11.838  -5.134 -11.297  1.00 11.48           H
ATOM    620  NH2 ARG A  40      11.843  -6.720  -9.518  1.00 11.48           N
ATOM    621 1HH2 ARG A  40      11.786  -7.369  -8.754  1.00 11.48           H
ATOM    622 2HH2 ARG A  40      12.736  -6.458  -9.914  1.00 11.48           H
ATOM    623  N   GLU A  41       9.155 -12.104  -8.038  1.00  4.46           N
ATOM    624  H   GLU A  41      10.092 -11.780  -8.240  1.00  4.46           H
ATOM    625  CA  GLU A  41       8.931 -12.876  -6.825  1.00  4.46           C
ATOM    626  HA  GLU A  41       8.330 -13.757  -7.036  1.00  4.46           H
ATOM    627  C   GLU A  41       8.198 -11.915  -5.896  1.00  4.46           C
ATOM    628  O   GLU A  41       8.539 -10.732  -5.894  1.00  4.46           O
ATOM    629  CB  GLU A  41      10.276 -13.262  -6.207  1.00  4.46           C
ATOM    630 1HB  GLU A  41      10.837 -12.342  -6.046  1.00  4.46           H
ATOM    631 2HB  GLU A  41      10.112 -13.734  -5.239  1.00  4.46           H
ATOM    632  CG  GLU A  41      11.130 -14.176  -7.073  1.00  4.46           C
ATOM    633 1HG  GLU A  41      10.858 -15.214  -6.888  1.00  4.46           H
ATOM    634 2HG  GLU A  41      10.953 -13.953  -8.125  1.00  4.46           H
ATOM    635  CD  GLU A  41      12.604 -13.974  -6.798  1.00  4.46           C
ATOM    636  OE1 GLU A  41      13.319 -13.489  -7.706  1.00  4.46           O
ATOM    637  OE2 GLU A  41      13.081 -14.274  -5.678  1.00  4.46           O
ATOM    638  N   ARG A  42       7.230 -12.385  -5.114  1.00 27.16           N
ATOM    639  H   ARG A  42       6.991 -13.367  -5.166  1.00 27.16           H
ATOM    640  CA  ARG A  42       6.477 -11.508  -4.203  1.00 27.16           C
ATOM    641  HA  ARG A  42       5.807 -10.877  -4.788  1.00 27.16           H
ATOM    642  C   ARG A  42       7.405 -10.611  -3.409  1.00 27.16           C
ATOM    643  O   ARG A  42       8.349 -11.084  -2.765  1.00 27.16           O
ATOM    644  CB  ARG A  42       5.675 -12.292  -3.159  1.00 27.16           C
ATOM    645 1HB  ARG A  42       6.365 -12.939  -2.623  1.00 27.16           H
ATOM    646 2HB  ARG A  42       5.273 -11.575  -2.443  1.00 27.16           H
ATOM    647  CG  ARG A  42       4.531 -13.144  -3.660  1.00 27.16           C
ATOM    648 1HG  ARG A  42       3.761 -12.515  -4.102  1.00 27.16           H
ATOM    649 2HG  ARG A  42       4.904 -13.833  -4.411  1.00 27.16           H
ATOM    650  CD  ARG A  42       3.943 -13.949  -2.498  1.00 27.16           C
ATOM    651 1HD  ARG A  42       3.235 -14.675  -2.888  1.00 27.16           H
ATOM    652 2HD  ARG A  42       4.753 -14.504  -2.026  1.00 27.16           H
ATOM    653  NE  ARG A  42       3.280 -13.128  -1.469  1.00 27.16           N
ATOM    654  HE  ARG A  42       3.844 -12.865  -0.677  1.00 27.16           H
ATOM    655  CZ  ARG A  42       2.006 -12.755  -1.452  1.00 27.16           C
ATOM    656  NH1 ARG A  42       1.556 -12.053  -0.453  1.00 27.16           N
ATOM    657 1HH1 ARG A  42       2.167 -11.796   0.307  1.00 27.16           H
ATOM    658 2HH1 ARG A  42       0.591 -11.781  -0.443  1.00 27.16           H
ATOM    659  NH2 ARG A  42       1.139 -13.120  -2.355  1.00 27.16           N
ATOM    660 1HH2 ARG A  42       1.436 -13.695  -3.130  1.00 27.16           H
ATOM    661 2HH2 ARG A  42       0.165 -12.872  -2.280  1.00 27.16           H
ATOM    662  N   THR A  43       7.126  -9.323  -3.417  1.00 12.34           N
ATOM    663  H   THR A  43       6.400  -8.965  -4.028  1.00 12.34           H
ATOM    664  CA  THR A  43       7.788  -8.418  -2.499  1.00 12.34           C
ATOM    665  HA  THR A  43       8.840  -8.683  -2.401  1.00 12.34           H
ATOM    666  C   THR A  43       7.075  -8.644  -1.182  1.00 12.34           C
ATOM    667  O   THR A  43       5.922  -8.265  -1.019  1.00 12.34           O
ATOM    668  CB  THR A  43       7.656  -6.961  -2.952  1.00 12.34           C
ATOM    669  HB  THR A  43       6.603  -6.685  -3.015  1.00 12.34           H
ATOM    670  OG1 THR A  43       8.264  -6.832  -4.241  1.00 12.34           O
ATOM    671  HG1 THR A  43       7.726  -7.318  -4.886  1.00 12.34           H
ATOM    672  CG2 THR A  43       8.373  -6.013  -2.020  1.00 12.34           C
ATOM    673 1HG2 THR A  43       8.258  -5.002  -2.402  1.00 12.34           H
ATOM    674 2HG2 THR A  43       9.433  -6.263  -1.967  1.00 12.34           H
ATOM    675 3HG2 THR A  43       7.931  -6.060  -1.024  1.00 12.34           H
ATOM    676  N   THR A  44       7.732  -9.318  -0.255  1.00 16.78           N
ATOM    677  H   THR A  44       8.662  -9.671  -0.435  1.00 16.78           H
ATOM    678  CA  THR A  44       7.151  -9.509   1.063  1.00 16.78           C
ATOM    679  HA  THR A  44       6.071  -9.626   0.984  1.00 16.78           H
ATOM    680  C   THR A  44       7.485  -8.219   1.781  1.00 16.78           C
ATOM    681  O   THR A  44       8.647  -7.974   2.117  1.00 16.78           O
ATOM    682  CB  THR A  44       7.759 -10.718   1.796  1.00 16.78           C
ATOM    683  HB  THR A  44       8.825 -10.552   1.949  1.00 16.78           H
ATOM    684  OG1 THR A  44       7.581 -11.881   0.982  1.00 16.78           O
ATOM    685  HG1 THR A  44       7.882 -12.648   1.486  1.00 16.78           H
ATOM    686  CG2 THR A  44       7.087 -10.964   3.137  1.00 16.78           C
ATOM    687 1HG2 THR A  44       7.584 -11.793   3.640  1.00 16.78           H
ATOM    688 2HG2 THR A  44       6.038 -11.217   2.987  1.00 16.78           H
ATOM    689 3HG2 THR A  44       7.163 -10.075   3.765  1.00 16.78           H
ATOM    690  N   PHE A  45       6.502  -7.352   1.947  1.00 -2.87           N
ATOM    691  H   PHE A  45       5.567  -7.560   1.617  1.00 -2.87           H
ATOM    692  CA  PHE A  45       6.759  -6.104   2.641  1.00 -2.87           C
ATOM    693  HA  PHE A  45       7.684  -5.663   2.273  1.00 -2.87           H
ATOM    694  C   PHE A  45       6.917  -6.466   4.113  1.00 -2.87           C
ATOM    695  O   PHE A  45       6.161  -7.284   4.644  1.00 -2.87           O
ATOM    696  CB  PHE A  45       5.606  -5.124   2.445  1.00 -2.87           C
ATOM    697 1HB  PHE A  45       4.694  -5.604   2.793  1.00 -2.87           H
ATOM    698 2HB  PHE A  45       5.788  -4.239   3.051  1.00 -2.87           H
ATOM    699  CG  PHE A  45       5.400  -4.700   1.017  1.00 -2.87           C
ATOM    700  CD1 PHE A  45       4.289  -5.172   0.294  1.00 -2.87           C
ATOM    701  HD1 PHE A  45       3.591  -5.854   0.761  1.00 -2.87           H
ATOM    702  CD2 PHE A  45       6.299  -3.816   0.391  1.00 -2.87           C
ATOM    703  HD2 PHE A  45       7.161  -3.452   0.932  1.00 -2.87           H
ATOM    704  CE1 PHE A  45       4.064  -4.765  -1.044  1.00 -2.87           C
ATOM    705  HE1 PHE A  45       3.208  -5.142  -1.586  1.00 -2.87           H
ATOM    706  CE2 PHE A  45       6.083  -3.393  -0.951  1.00 -2.87           C
ATOM    707  HE2 PHE A  45       6.776  -2.716  -1.425  1.00 -2.87           H
ATOM    708  CZ  PHE A  45       4.958  -3.868  -1.665  1.00 -2.87           C
ATOM    709  HZ  PHE A  45       4.781  -3.550  -2.683  1.00 -2.87           H
ATOM    710  N   THR A  46       7.894  -5.876   4.781  1.00 -8.37           N
ATOM    711  H   THR A  46       8.519  -5.234   4.300  1.00 -8.37           H
ATOM    712  CA  THR A  46       8.061  -6.082   6.217  1.00 -8.37           C
ATOM    713  HA  THR A  46       7.987  -7.141   6.459  1.00 -8.37           H
ATOM    714  C   THR A  46       6.934  -5.312   6.893  1.00 -8.37           C
ATOM    715  O   THR A  46       6.325  -4.435   6.273  1.00 -8.37           O
ATOM    716  CB  THR A  46       9.400  -5.516   6.722  1.00 -8.37           C
ATOM    717  HB  THR A  46       9.462  -5.639   7.804  1.00 -8.37           H
ATOM    718  OG1 THR A  46       9.464  -4.128   6.395  1.00 -8.37           O
ATOM    719  HG1 THR A  46       9.859  -3.657   7.137  1.00 -8.37           H
ATOM    720  CG2 THR A  46      10.590  -6.192   6.065  1.00 -8.37           C
ATOM    721 1HG2 THR A  46      11.511  -5.807   6.496  1.00 -8.37           H
ATOM    722 2HG2 THR A  46      10.590  -6.004   4.990  1.00 -8.37           H
ATOM    723 3HG2 THR A  46      10.545  -7.265   6.245  1.00 -8.37           H
ATOM    724  N   ARG A  47       6.671  -5.556   8.169  1.00  7.16           N
ATOM    725  H   ARG A  47       7.203  -6.262   8.676  1.00  7.16           H
ATOM    726  CA  ARG A  47       5.611  -4.824   8.864  1.00  7.16           C
ATOM    727  HA  ARG A  47       4.685  -4.959   8.309  1.00  7.16           H
ATOM    728  C   ARG A  47       5.914  -3.335   8.875  1.00  7.16           C
ATOM    729  O   ARG A  47       5.019  -2.531   8.680  1.00  7.16           O
ATOM    730  CB  ARG A  47       5.425  -5.368  10.287  1.00  7.16           C
ATOM    731 1HB  ARG A  47       5.284  -6.447  10.222  1.00  7.16           H
ATOM    732 2HB  ARG A  47       6.337  -5.180  10.854  1.00  7.16           H
ATOM    733  CG  ARG A  47       4.246  -4.781  11.067  1.00  7.16           C
ATOM    734 1HG  ARG A  47       4.271  -5.182  12.077  1.00  7.16           H
ATOM    735 2HG  ARG A  47       4.356  -3.698  11.125  1.00  7.16           H
ATOM    736  CD  ARG A  47       2.889  -5.108  10.449  1.00  7.16           C
ATOM    737 1HD  ARG A  47       3.028  -5.781   9.602  1.00  7.16           H
ATOM    738 2HD  ARG A  47       2.274  -5.611  11.197  1.00  7.16           H
ATOM    739  NE  ARG A  47       2.208  -3.884  10.007  1.00  7.16           N
ATOM    740  HE  ARG A  47       2.599  -2.999  10.310  1.00  7.16           H
ATOM    741  CZ  ARG A  47       1.119  -3.809   9.258  1.00  7.16           C
ATOM    742  NH1 ARG A  47       0.642  -2.628   9.002  1.00  7.16           N
ATOM    743 1HH1 ARG A  47       1.094  -1.823   9.420  1.00  7.16           H
ATOM    744 2HH1 ARG A  47      -0.160  -2.529   8.407  1.00  7.16           H
ATOM    745  NH2 ARG A  47       0.497  -4.848   8.767  1.00  7.16           N
ATOM    746 1HH2 ARG A  47       0.834  -5.770   8.979  1.00  7.16           H
ATOM    747 2HH2 ARG A  47      -0.328  -4.722   8.194  1.00  7.16           H
ATOM    748  N   SER A  48       7.179  -2.962   8.996  1.00-10.73           N
ATOM    749  H   SER A  48       7.893  -3.656   9.143  1.00-10.73           H
ATOM    750  CA  SER A  48       7.563  -1.553   8.932  1.00-10.73           C
ATOM    751  HA  SER A  48       7.012  -1.008   9.700  1.00-10.73           H
ATOM    752  C   SER A  48       7.249  -0.891   7.588  1.00-10.73           C
ATOM    753  O   SER A  48       6.925   0.295   7.540  1.00-10.73           O
ATOM    754  CB  SER A  48       9.056  -1.434   9.231  1.00-10.73           C
ATOM    755 1HB  SER A  48       9.367  -0.392   9.140  1.00-10.73           H
ATOM    756 2HB  SER A  48       9.237  -1.773  10.251  1.00-10.73           H
ATOM    757  OG  SER A  48       9.808  -2.246   8.344  1.00-10.73           O
ATOM    758  HG  SER A  48      10.379  -1.666   7.813  1.00-10.73           H
ATOM    759  N   GLN A  49       7.309  -1.632   6.491  1.00-16.08           N
ATOM    760  H   GLN A  49       7.586  -2.605   6.554  1.00-16.08           H
ATOM    761  CA  GLN A  49       6.943  -1.088   5.184  1.00-16.08           C
ATOM    762  HA  GLN A  49       7.312  -0.067   5.094  1.00-16.08           H
ATOM    763  C   GLN A  49       5.422  -1.062   5.049  1.00-16.08           C
ATOM    764  O   GLN A  49       4.848  -0.087   4.558  1.00-16.08           O
ATOM    765  CB  GLN A  49       7.557  -1.941   4.071  1.00-16.08           C
ATOM    766 1HB  GLN A  49       7.269  -2.976   4.241  1.00-16.08           H
ATOM    767 2HB  GLN A  49       7.146  -1.624   3.113  1.00-16.08           H
ATOM    768  CG  GLN A  49       9.081  -1.861   3.995  1.00-16.08           C
ATOM    769 1HG  GLN A  49       9.380  -0.853   3.714  1.00-16.08           H
ATOM    770 2HG  GLN A  49       9.505  -2.078   4.972  1.00-16.08           H
ATOM    771  CD  GLN A  49       9.644  -2.853   3.005  1.00-16.08           C
ATOM    772  OE1 GLN A  49       9.398  -4.041   3.111  1.00-16.08           O
ATOM    773  NE2 GLN A  49      10.377  -2.390   2.033  1.00-16.08           N
ATOM    774 1HE2 GLN A  49      10.763  -3.047   1.377  1.00-16.08           H
ATOM    775 2HE2 GLN A  49      10.569  -1.404   1.946  1.00-16.08           H
ATOM    776  N   LEU A  50       4.764  -2.107   5.538  1.00 -6.69           N
ATOM    777  H   LEU A  50       5.286  -2.883   5.937  1.00 -6.69           H
ATOM    778  CA  LEU A  50       3.304  -2.189   5.513  1.00 -6.69           C
ATOM    779  HA  LEU A  50       2.952  -2.054   4.494  1.00 -6.69           H
ATOM    780  C   LEU A  50       2.674  -1.096   6.355  1.00 -6.69           C
ATOM    781  O   LEU A  50       1.619  -0.600   6.015  1.00 -6.69           O
ATOM    782  CB  LEU A  50       2.812  -3.541   6.033  1.00 -6.69           C
ATOM    783 1HB  LEU A  50       3.302  -3.729   6.986  1.00 -6.69           H
ATOM    784 2HB  LEU A  50       1.743  -3.451   6.225  1.00 -6.69           H
ATOM    785  CG  LEU A  50       3.008  -4.769   5.139  1.00 -6.69           C
ATOM    786  HG  LEU A  50       4.053  -4.823   4.848  1.00 -6.69           H
ATOM    787  CD1 LEU A  50       2.662  -6.033   5.903  1.00 -6.69           C
ATOM    788 1HD1 LEU A  50       2.839  -6.902   5.267  1.00 -6.69           H
ATOM    789 2HD1 LEU A  50       1.616  -6.024   6.207  1.00 -6.69           H
ATOM    790 3HD1 LEU A  50       3.300  -6.125   6.781  1.00 -6.69           H
ATOM    791  CD2 LEU A  50       2.141  -4.698   3.880  1.00 -6.69           C
ATOM    792 1HD2 LEU A  50       2.279  -5.605   3.288  1.00 -6.69           H
ATOM    793 2HD2 LEU A  50       2.432  -3.847   3.268  1.00 -6.69           H
ATOM    794 3HD2 LEU A  50       1.088  -4.610   4.148  1.00 -6.69           H
ATOM    795  N   ASP A  51       3.331  -0.676   7.422  1.00-21.43           N
ATOM    796  H   ASP A  51       4.196  -1.137   7.685  1.00-21.43           H
ATOM    797  CA  ASP A  51       2.818   0.405   8.259  1.00-21.43           C
ATOM    798  HA  ASP A  51       1.818   0.144   8.601  1.00-21.43           H
ATOM    799  C   ASP A  51       2.694   1.705   7.477  1.00-21.43           C
ATOM    800  O   ASP A  51       1.719   2.431   7.655  1.00-21.43           O
ATOM    801  CB  ASP A  51       3.723   0.620   9.476  1.00-21.43           C
ATOM    802 1HB  ASP A  51       4.759   0.688   9.146  1.00-21.43           H
ATOM    803 2HB  ASP A  51       3.448   1.561   9.952  1.00-21.43           H
ATOM    804  CG  ASP A  51       3.589  -0.487  10.505  1.00-21.43           C
ATOM    805  OD1 ASP A  51       2.466  -1.018  10.665  1.00-21.43           O
ATOM    806  OD2 ASP A  51       4.569  -0.827  11.201  1.00-21.43           O
ATOM    807  N   VAL A  52       3.631   1.982   6.578  1.00 -6.41           N
ATOM    808  H   VAL A  52       4.395   1.335   6.437  1.00 -6.41           H
ATOM    809  CA  VAL A  52       3.572   3.205   5.771  1.00 -6.41           C
ATOM    810  HA  VAL A  52       3.312   4.040   6.422  1.00 -6.41           H
ATOM    811  C   VAL A  52       2.493   3.057   4.700  1.00 -6.41           C
ATOM    812  O   VAL A  52       1.716   3.980   4.444  1.00 -6.41           O
ATOM    813  CB  VAL A  52       4.932   3.509   5.073  1.00 -6.41           C
ATOM    814  HB  VAL A  52       5.145   2.714   4.361  1.00 -6.41           H
ATOM    815  CG1 VAL A  52       4.885   4.845   4.321  1.00 -6.41           C
ATOM    816 1HG1 VAL A  52       5.824   5.000   3.796  1.00 -6.41           H
ATOM    817 2HG1 VAL A  52       4.715   5.666   5.019  1.00 -6.41           H
ATOM    818 3HG1 VAL A  52       4.083   4.833   3.585  1.00 -6.41           H
ATOM    819  CG2 VAL A  52       6.076   3.553   6.093  1.00 -6.41           C
ATOM    820 1HG2 VAL A  52       7.009   3.813   5.593  1.00 -6.41           H
ATOM    821 2HG2 VAL A  52       6.203   2.574   6.551  1.00 -6.41           H
ATOM    822 3HG2 VAL A  52       5.865   4.289   6.870  1.00 -6.41           H
ATOM    823  N   LEU A  53       2.432   1.876   4.097  1.00-29.46           N
ATOM    824  H   LEU A  53       3.083   1.148   4.367  1.00-29.46           H
ATOM    825  CA  LEU A  53       1.461   1.591   3.041  1.00-29.46           C
ATOM    826  HA  LEU A  53       1.579   2.314   2.235  1.00-29.46           H
ATOM    827  C   LEU A  53       0.040   1.726   3.592  1.00-29.46           C
ATOM    828  O   LEU A  53      -0.801   2.415   3.020  1.00-29.46           O
ATOM    829  CB  LEU A  53       1.704   0.170   2.510  1.00-29.46           C
ATOM    830 1HB  LEU A  53       1.848  -0.480   3.369  1.00-29.46           H
ATOM    831 2HB  LEU A  53       0.803  -0.164   2.008  1.00-29.46           H
ATOM    832  CG  LEU A  53       2.882  -0.050   1.544  1.00-29.46           C
ATOM    833  HG  LEU A  53       3.721   0.562   1.874  1.00-29.46           H
ATOM    834  CD1 LEU A  53       3.339  -1.504   1.527  1.00-29.46           C
ATOM    835 1HD1 LEU A  53       4.114  -1.646   0.774  1.00-29.46           H
ATOM    836 2HD1 LEU A  53       2.500  -2.164   1.299  1.00-29.46           H
ATOM    837 3HD1 LEU A  53       3.751  -1.770   2.497  1.00-29.46           H
ATOM    838  CD2 LEU A  53       2.505   0.356   0.122  1.00-29.46           C
ATOM    839 1HD2 LEU A  53       3.386   0.312  -0.517  1.00-29.46           H
ATOM    840 2HD2 LEU A  53       2.102   1.364   0.113  1.00-29.46           H
ATOM    841 3HD2 LEU A  53       1.748  -0.321  -0.267  1.00-29.46           H
ATOM    842  N   GLU A  54      -0.198   1.146   4.757  1.00-22.38           N
ATOM    843  H   GLU A  54       0.538   0.593   5.191  1.00-22.38           H
ATOM    844  CA  GLU A  54      -1.486   1.232   5.442  1.00-22.38           C
ATOM    845  HA  GLU A  54      -2.285   0.938   4.763  1.00-22.38           H
ATOM    846  C   GLU A  54      -1.787   2.637   5.943  1.00-22.38           C
ATOM    847  O   GLU A  54      -2.948   3.036   6.007  1.00-22.38           O
ATOM    848  CB  GLU A  54      -1.487   0.300   6.656  1.00-22.38           C
ATOM    849 1HB  GLU A  54      -0.566   0.475   7.210  1.00-22.38           H
ATOM    850 2HB  GLU A  54      -2.315   0.566   7.308  1.00-22.38           H
ATOM    851  CG  GLU A  54      -1.583  -1.185   6.340  1.00-22.38           C
ATOM    852 1HG  GLU A  54      -0.901  -1.428   5.526  1.00-22.38           H
ATOM    853 2HG  GLU A  54      -1.267  -1.739   7.224  1.00-22.38           H
ATOM    854  CD  GLU A  54      -2.986  -1.650   5.977  1.00-22.38           C
ATOM    855  OE1 GLU A  54      -3.980  -0.902   6.118  1.00-22.38           O
ATOM    856  OE2 GLU A  54      -3.114  -2.835   5.606  1.00-22.38           O
ATOM    857  N   ALA A  55      -0.773   3.402   6.319  1.00-14.93           N
ATOM    858  H   ALA A  55       0.176   3.047   6.283  1.00-14.93           H
ATOM    859  CA  ALA A  55      -1.011   4.756   6.811  1.00-14.93           C
ATOM    860  HA  ALA A  55      -1.771   4.719   7.593  1.00-14.93           H
ATOM    861  C   ALA A  55      -1.538   5.616   5.669  1.00-14.93           C
ATOM    862  O   ALA A  55      -2.485   6.388   5.834  1.00-14.93           O
ATOM    863  CB  ALA A  55       0.272   5.359   7.392  1.00-14.93           C
ATOM    864 1HB  ALA A  55       0.644   4.727   8.198  1.00-14.93           H
ATOM    865 2HB  ALA A  55       0.053   6.346   7.795  1.00-14.93           H
ATOM    866 3HB  ALA A  55       1.036   5.439   6.617  1.00-14.93           H
ATOM    867  N   LEU A  56      -0.939   5.483   4.495  1.00 13.81           N
ATOM    868  H   LEU A  56      -0.151   4.850   4.386  1.00 13.81           H
ATOM    869  CA  LEU A  56      -1.411   6.267   3.361  1.00 13.81           C
ATOM    870  HA  LEU A  56      -1.633   7.273   3.712  1.00 13.81           H
ATOM    871  C   LEU A  56      -2.722   5.701   2.836  1.00 13.81           C
ATOM    872  O   LEU A  56      -3.535   6.465   2.352  1.00 13.81           O
ATOM    873  CB  LEU A  56      -0.370   6.378   2.242  1.00 13.81           C
ATOM    874 1HB  LEU A  56       0.168   5.432   2.177  1.00 13.81           H
ATOM    875 2HB  LEU A  56      -0.919   6.500   1.308  1.00 13.81           H
ATOM    876  CG  LEU A  56       0.655   7.530   2.297  1.00 13.81           C
ATOM    877  HG  LEU A  56       1.275   7.446   1.410  1.00 13.81           H
ATOM    878  CD1 LEU A  56      -0.002   8.906   2.239  1.00 13.81           C
ATOM    879 1HD1 LEU A  56       0.767   9.668   2.099  1.00 13.81           H
ATOM    880 2HD1 LEU A  56      -0.541   9.109   3.163  1.00 13.81           H
ATOM    881 3HD1 LEU A  56      -0.694   8.950   1.398  1.00 13.81           H
ATOM    882  CD2 LEU A  56       1.585   7.473   3.511  1.00 13.81           C
ATOM    883 1HD2 LEU A  56       2.378   8.212   3.389  1.00 13.81           H
ATOM    884 2HD2 LEU A  56       2.035   6.484   3.578  1.00 13.81           H
ATOM    885 3HD2 LEU A  56       1.025   7.676   4.424  1.00 13.81           H
ATOM    886  N   PHE A  57      -2.978   4.408   2.992  1.00 -9.23           N
ATOM    887  H   PHE A  57      -2.257   3.791   3.351  1.00 -9.23           H
ATOM    888  CA  PHE A  57      -4.273   3.836   2.608  1.00 -9.23           C
ATOM    889  HA  PHE A  57      -4.481   4.114   1.577  1.00 -9.23           H
ATOM    890  C   PHE A  57      -5.415   4.357   3.474  1.00 -9.23           C
ATOM    891  O   PHE A  57      -6.530   4.591   3.002  1.00 -9.23           O
ATOM    892  CB  PHE A  57      -4.213   2.311   2.704  1.00 -9.23           C
ATOM    893 1HB  PHE A  57      -3.278   1.987   2.262  1.00 -9.23           H
ATOM    894 2HB  PHE A  57      -4.216   2.014   3.752  1.00 -9.23           H
ATOM    895  CG  PHE A  57      -5.334   1.610   1.986  1.00 -9.23           C
ATOM    896  CD1 PHE A  57      -5.194   1.259   0.634  1.00 -9.23           C
ATOM    897  HD1 PHE A  57      -4.277   1.483   0.116  1.00 -9.23           H
ATOM    898  CD2 PHE A  57      -6.525   1.279   2.654  1.00 -9.23           C
ATOM    899  HD2 PHE A  57      -6.643   1.540   3.694  1.00 -9.23           H
ATOM    900  CE1 PHE A  57      -6.232   0.600  -0.059  1.00 -9.23           C
ATOM    901  HE1 PHE A  57      -6.096   0.337  -1.095  1.00 -9.23           H
ATOM    902  CE2 PHE A  57      -7.573   0.599   1.981  1.00 -9.23           C
ATOM    903  HE2 PHE A  57      -8.477   0.337   2.513  1.00 -9.23           H
ATOM    904  CZ  PHE A  57      -7.427   0.264   0.615  1.00 -9.23           C
ATOM    905  HZ  PHE A  57      -8.220  -0.252   0.096  1.00 -9.23           H
ATOM    906  N   ALA A  58      -5.127   4.567   4.751  1.00-15.94           N
ATOM    907  H   ALA A  58      -4.221   4.287   5.112  1.00-15.94           H
ATOM    908  CA  ALA A  58      -6.090   5.171   5.663  1.00-15.94           C
ATOM    909  HA  ALA A  58      -7.033   4.628   5.590  1.00-15.94           H
ATOM    910  C   ALA A  58      -6.343   6.631   5.269  1.00-15.94           C
ATOM    911  O   ALA A  58      -7.466   7.128   5.384  1.00-15.94           O
ATOM    912  CB  ALA A  58      -5.571   5.074   7.104  1.00-15.94           C
ATOM    913 1HB  ALA A  58      -5.453   4.026   7.383  1.00-15.94           H
ATOM    914 2HB  ALA A  58      -6.286   5.543   7.782  1.00-15.94           H
ATOM    915 3HB  ALA A  58      -4.610   5.583   7.195  1.00-15.94           H
ATOM    916  N   LYS A  59      -5.305   7.317   4.803  1.00 -6.69           N
ATOM    917  H   LYS A  59      -4.397   6.871   4.771  1.00 -6.69           H
ATOM    918  CA  LYS A  59      -5.440   8.704   4.349  1.00 -6.69           C
ATOM    919  HA  LYS A  59      -5.941   9.275   5.129  1.00 -6.69           H
ATOM    920  C   LYS A  59      -6.287   8.776   3.078  1.00 -6.69           C
ATOM    921  O   LYS A  59      -7.266   9.529   3.013  1.00 -6.69           O
ATOM    922  CB  LYS A  59      -4.058   9.318   4.111  1.00 -6.69           C
ATOM    923 1HB  LYS A  59      -3.439   9.112   4.984  1.00 -6.69           H
ATOM    924 2HB  LYS A  59      -3.598   8.840   3.248  1.00 -6.69           H
ATOM    925  CG  LYS A  59      -4.066  10.818   3.880  1.00 -6.69           C
ATOM    926 1HG  LYS A  59      -4.712  11.062   3.036  1.00 -6.69           H
ATOM    927 2HG  LYS A  59      -4.434  11.319   4.776  1.00 -6.69           H
ATOM    928  CD  LYS A  59      -2.655  11.282   3.579  1.00 -6.69           C
ATOM    929 1HD  LYS A  59      -1.997  10.947   4.380  1.00 -6.69           H
ATOM    930 2HD  LYS A  59      -2.331  10.833   2.640  1.00 -6.69           H
ATOM    931  CE  LYS A  59      -2.562  12.789   3.466  1.00 -6.69           C
ATOM    932 1HE  LYS A  59      -3.225  13.135   2.669  1.00 -6.69           H
ATOM    933 2HE  LYS A  59      -2.875  13.242   4.409  1.00 -6.69           H
ATOM    934  NZ  LYS A  59      -1.151  13.199   3.158  1.00 -6.69           N
ATOM    935 1HZ  LYS A  59      -1.077  14.211   3.146  1.00 -6.69           H
ATOM    936 2HZ  LYS A  59      -0.877  12.847   2.252  1.00 -6.69           H
ATOM    937 3HZ  LYS A  59      -0.515  12.837   3.857  1.00 -6.69           H
ATOM    938  N   THR A  60      -5.932   7.979   2.082  1.00 45.87           N
ATOM    939  H   THR A  60      -5.115   7.382   2.183  1.00 45.87           H
ATOM    940  CA  THR A  60      -6.652   7.918   0.818  1.00 45.87           C
ATOM    941  HA  THR A  60      -7.709   8.122   0.982  1.00 45.87           H
ATOM    942  C   THR A  60      -6.466   6.530   0.220  1.00 45.87           C
ATOM    943  O   THR A  60      -5.350   6.037   0.135  1.00 45.87           O
ATOM    944  CB  THR A  60      -6.066   8.912  -0.220  1.00 45.87           C
ATOM    945  HB  THR A  60      -5.343   8.389  -0.845  1.00 45.87           H
ATOM    946  OG1 THR A  60      -5.391   9.981   0.450  1.00 45.87           O
ATOM    947  HG1 THR A  60      -6.049  10.631   0.725  1.00 45.87           H
ATOM    948  CG2 THR A  60      -7.147   9.521  -1.104  1.00 45.87           C
ATOM    949 1HG2 THR A  60      -6.683  10.207  -1.815  1.00 45.87           H
ATOM    950 2HG2 THR A  60      -7.863  10.072  -0.494  1.00 45.87           H
ATOM    951 3HG2 THR A  60      -7.672   8.745  -1.656  1.00 45.87           H
ATOM    952  N   ARG A  61      -7.524   5.911  -0.282  1.00 -4.15           N
ATOM    953  H   ARG A  61      -8.451   6.315  -0.151  1.00 -4.15           H
ATOM    954  CA  ARG A  61      -7.373   4.660  -1.035  1.00 -4.15           C
ATOM    955  HA  ARG A  61      -6.705   3.987  -0.492  1.00 -4.15           H
ATOM    956  C   ARG A  61      -6.759   4.919  -2.399  1.00 -4.15           C
ATOM    957  O   ARG A  61      -6.253   4.011  -3.051  1.00 -4.15           O
ATOM    958  CB  ARG A  61      -8.723   3.975  -1.226  1.00 -4.15           C
ATOM    959 1HB  ARG A  61      -9.433   4.680  -1.656  1.00 -4.15           H
ATOM    960 2HB  ARG A  61      -8.588   3.153  -1.924  1.00 -4.15           H
ATOM    961  CG  ARG A  61      -9.284   3.414   0.053  1.00 -4.15           C
ATOM    962 1HG  ARG A  61      -8.515   2.811   0.530  1.00 -4.15           H
ATOM    963 2HG  ARG A  61      -9.560   4.227   0.721  1.00 -4.15           H
ATOM    964  CD  ARG A  61     -10.497   2.547  -0.214  1.00 -4.15           C
ATOM    965 1HD  ARG A  61     -11.299   3.175  -0.604  1.00 -4.15           H
ATOM    966 2HD  ARG A  61     -10.241   1.793  -0.960  1.00 -4.15           H
ATOM    967  NE  ARG A  61     -10.944   1.866   1.010  1.00 -4.15           N
ATOM    968  HE  ARG A  61     -10.407   2.036   1.845  1.00 -4.15           H
ATOM    969  CZ  ARG A  61     -11.984   1.049   1.114  1.00 -4.15           C
ATOM    970  NH1 ARG A  61     -12.146   0.371   2.212  1.00 -4.15           N
ATOM    971 1HH1 ARG A  61     -11.489   0.466   2.972  1.00 -4.15           H
ATOM    972 2HH1 ARG A  61     -12.922  -0.268   2.304  1.00 -4.15           H
ATOM    973  NH2 ARG A  61     -12.866   0.878   0.163  1.00 -4.15           N
ATOM    974 1HH2 ARG A  61     -12.803   1.430  -0.676  1.00 -4.15           H
ATOM    975 2HH2 ARG A  61     -13.622   0.219   0.284  1.00 -4.15           H
ATOM    976  N   TYR A  62      -6.799   6.174  -2.816  1.00 20.71           N
ATOM    977  H   TYR A  62      -7.201   6.866  -2.208  1.00 20.71           H
ATOM    978  CA  TYR A  62      -6.289   6.605  -4.113  1.00 20.71           C
ATOM    979  HA  TYR A  62      -5.794   5.768  -4.604  1.00 20.71           H
ATOM    980  C   TYR A  62      -5.271   7.738  -3.940  1.00 20.71           C
ATOM    981  O   TYR A  62      -5.560   8.881  -4.296  1.00 20.71           O
ATOM    982  CB  TYR A  62      -7.463   7.075  -4.983  1.00 20.71           C
ATOM    983 1HB  TYR A  62      -7.842   8.016  -4.583  1.00 20.71           H
ATOM    984 2HB  TYR A  62      -7.107   7.250  -5.998  1.00 20.71           H
ATOM    985  CG  TYR A  62      -8.629   6.109  -5.018  1.00 20.71           C
ATOM    986  CD1 TYR A  62      -9.746   6.306  -4.175  1.00 20.71           C
ATOM    987  HD1 TYR A  62      -9.787   7.168  -3.521  1.00 20.71           H
ATOM    988  CD2 TYR A  62      -8.629   4.996  -5.883  1.00 20.71           C
ATOM    989  HD2 TYR A  62      -7.796   4.835  -6.550  1.00 20.71           H
ATOM    990  CE1 TYR A  62     -10.818   5.380  -4.158  1.00 20.71           C
ATOM    991  HE1 TYR A  62     -11.660   5.536  -3.499  1.00 20.71           H
ATOM    992  CE2 TYR A  62      -9.712   4.072  -5.874  1.00 20.71           C
ATOM    993  HE2 TYR A  62      -9.707   3.222  -6.540  1.00 20.71           H
ATOM    994  CZ  TYR A  62     -10.776   4.256  -4.985  1.00 20.71           C
ATOM    995  OH  TYR A  62     -11.785   3.332  -4.891  1.00 20.71           O
ATOM    996  HH  TYR A  62     -11.590   2.521  -5.384  1.00 20.71           H
ATOM    997  N   PRO A  63      -4.100   7.465  -3.332  1.00  3.63           N
ATOM    998  CA  PRO A  63      -3.210   8.626  -3.222  1.00  3.63           C
ATOM    999  HA  PRO A  63      -3.724   9.456  -2.740  1.00  3.63           H
ATOM   1000  C   PRO A  63      -2.672   9.027  -4.593  1.00  3.63           C
ATOM   1001  O   PRO A  63      -2.580   8.203  -5.500  1.00  3.63           O
ATOM   1002  CB  PRO A  63      -2.073   8.114  -2.329  1.00  3.63           C
ATOM   1003 1HB  PRO A  63      -1.207   7.867  -2.935  1.00  3.63           H
ATOM   1004 2HB  PRO A  63      -1.812   8.855  -1.578  1.00  3.63           H
ATOM   1005  CG  PRO A  63      -2.593   6.905  -1.687  1.00  3.63           C
ATOM   1006 1HG  PRO A  63      -1.780   6.242  -1.392  1.00  3.63           H
ATOM   1007 2HG  PRO A  63      -3.198   7.179  -0.823  1.00  3.63           H
ATOM   1008  CD  PRO A  63      -3.450   6.281  -2.747  1.00  3.63           C
ATOM   1009 1HD  PRO A  63      -2.839   5.769  -3.493  1.00  3.63           H
ATOM   1010 2HD  PRO A  63      -4.173   5.602  -2.299  1.00  3.63           H
ATOM   1011  N   ASP A  64      -2.298  10.284  -4.758  1.00 15.85           N
ATOM   1012  H   ASP A  64      -2.359  10.938  -3.995  1.00 15.85           H
ATOM   1013  CA  ASP A  64      -1.767  10.754  -6.034  1.00 15.85           C
ATOM   1014  HA  ASP A  64      -2.387  10.367  -6.839  1.00 15.85           H
ATOM   1015  C   ASP A  64      -0.335  10.274  -6.251  1.00 15.85           C
ATOM   1016  O   ASP A  64       0.228   9.581  -5.404  1.00 15.85           O
ATOM   1017  CB  ASP A  64      -1.813  12.277  -6.088  1.00 15.85           C
ATOM   1018 1HB  ASP A  64      -1.836  12.568  -7.133  1.00 15.85           H
ATOM   1019 2HB  ASP A  64      -2.721  12.636  -5.606  1.00 15.85           H
ATOM   1020  CG  ASP A  64      -0.599  12.909  -5.465  1.00 15.85           C
ATOM   1021  OD1 ASP A  64      -0.281  12.639  -4.289  1.00 15.85           O
ATOM   1022  OD2 ASP A  64       0.102  13.640  -6.187  1.00 15.85           O
ATOM   1023  N   ILE A  65       0.275  10.615  -7.377  1.00 36.83           N
ATOM   1024  H   ILE A  65      -0.210  11.170  -8.076  1.00 36.83           H
ATOM   1025  CA  ILE A  65       1.655  10.212  -7.630  1.00 36.83           C
ATOM   1026  HA  ILE A  65       1.691   9.127  -7.552  1.00 36.83           H
ATOM   1027  C   ILE A  65       2.619  10.724  -6.553  1.00 36.83           C
ATOM   1028  O   ILE A  65       3.464   9.952  -6.113  1.00 36.83           O
ATOM   1029  CB  ILE A  65       2.098  10.591  -9.081  1.00 36.83           C
ATOM   1030  HB  ILE A  65       1.381  10.142  -9.768  1.00 36.83           H
ATOM   1031  CG1 ILE A  65       3.488  10.014  -9.414  1.00 36.83           C
ATOM   1032 1HG1 ILE A  65       3.803  10.428 -10.371  1.00 36.83           H
ATOM   1033 2HG1 ILE A  65       4.205  10.350  -8.666  1.00 36.83           H
ATOM   1034  CG2 ILE A  65       2.060  12.116  -9.320  1.00 36.83           C
ATOM   1035 1HG2 ILE A  65       2.324  12.328 -10.357  1.00 36.83           H
ATOM   1036 2HG2 ILE A  65       2.778  12.624  -8.674  1.00 36.83           H
ATOM   1037 3HG2 ILE A  65       1.063  12.514  -9.138  1.00 36.83           H
ATOM   1038  CD1 ILE A  65       3.567   8.477  -9.512  1.00 36.83           C
ATOM   1039 1HD1 ILE A  65       4.564   8.193  -9.850  1.00 36.83           H
ATOM   1040 2HD1 ILE A  65       2.831   8.110 -10.228  1.00 36.83           H
ATOM   1041 3HD1 ILE A  65       3.387   8.026  -8.535  1.00 36.83           H
ATOM   1042  N   PHE A  66       2.459  11.936  -6.035  1.00-21.07           N
ATOM   1043  H   PHE A  66       1.705  12.541  -6.349  1.00-21.07           H
ATOM   1044  CA  PHE A  66       3.363  12.417  -4.992  1.00-21.07           C
ATOM   1045  HA  PHE A  66       4.388  12.344  -5.357  1.00-21.07           H
ATOM   1046  C   PHE A  66       3.251  11.557  -3.743  1.00-21.07           C
ATOM   1047  O   PHE A  66       4.263  11.147  -3.189  1.00-21.07           O
ATOM   1048  CB  PHE A  66       3.073  13.871  -4.610  1.00-21.07           C
ATOM   1049 1HB  PHE A  66       3.192  14.500  -5.493  1.00-21.07           H
ATOM   1050 2HB  PHE A  66       2.042  13.946  -4.271  1.00-21.07           H
ATOM   1051  CG  PHE A  66       3.963  14.385  -3.509  1.00-21.07           C
ATOM   1052  CD1 PHE A  66       5.205  14.966  -3.809  1.00-21.07           C
ATOM   1053  HD1 PHE A  66       5.513  15.077  -4.839  1.00-21.07           H
ATOM   1054  CD2 PHE A  66       3.579  14.252  -2.159  1.00-21.07           C
ATOM   1055  HD2 PHE A  66       2.616  13.828  -1.910  1.00-21.07           H
ATOM   1056  CE1 PHE A  66       6.070  15.400  -2.773  1.00-21.07           C
ATOM   1057  HE1 PHE A  66       7.021  15.854  -3.015  1.00-21.07           H
ATOM   1058  CE2 PHE A  66       4.449  14.643  -1.116  1.00-21.07           C
ATOM   1059  HE2 PHE A  66       4.157  14.502  -0.085  1.00-21.07           H
ATOM   1060  CZ  PHE A  66       5.693  15.228  -1.423  1.00-21.07           C
ATOM   1061  HZ  PHE A  66       6.354  15.547  -0.631  1.00-21.07           H
ATOM   1062  N   MET A  67       2.045  11.258  -3.285  1.00 -6.57           N
ATOM   1063  H   MET A  67       1.215  11.619  -3.754  1.00 -6.57           H
ATOM   1064  CA  MET A  67       1.902  10.455  -2.074  1.00 -6.57           C
ATOM   1065  HA  MET A  67       2.600  10.835  -1.329  1.00 -6.57           H
ATOM   1066  C   MET A  67       2.249   8.984  -2.297  1.00 -6.57           C
ATOM   1067  O   MET A  67       2.756   8.329  -1.394  1.00 -6.57           O
ATOM   1068  CB  MET A  67       0.498  10.595  -1.497  1.00 -6.57           C
ATOM   1069 1HB  MET A  67      -0.229  10.376  -2.276  1.00 -6.57           H
ATOM   1070 2HB  MET A  67       0.388   9.869  -0.692  1.00 -6.57           H
ATOM   1071  CG  MET A  67       0.229  11.977  -0.922  1.00 -6.57           C
ATOM   1072 1HG  MET A  67       1.031  12.215  -0.224  1.00 -6.57           H
ATOM   1073 2HG  MET A  67       0.236  12.717  -1.722  1.00 -6.57           H
ATOM   1074  SD  MET A  67      -1.339  12.069  -0.033  1.00 -6.57           S
ATOM   1075  CE  MET A  67      -2.560  12.156  -1.349  1.00 -6.57           C
ATOM   1076 1HE  MET A  67      -3.556  12.261  -0.915  1.00 -6.57           H
ATOM   1077 2HE  MET A  67      -2.523  11.246  -1.942  1.00 -6.57           H
ATOM   1078 3HE  MET A  67      -2.351  13.017  -1.987  1.00 -6.57           H
ATOM   1079  N   ARG A  68       2.066   8.447  -3.495  1.00 -8.17           N
ATOM   1080  H   ARG A  68       1.616   8.988  -4.232  1.00 -8.17           H
ATOM   1081  CA  ARG A  68       2.526   7.078  -3.759  1.00 -8.17           C
ATOM   1082  HA  ARG A  68       2.218   6.439  -2.930  1.00 -8.17           H
ATOM   1083  C   ARG A  68       4.049   7.036  -3.800  1.00 -8.17           C
ATOM   1084  O   ARG A  68       4.657   6.087  -3.316  1.00 -8.17           O
ATOM   1085  CB  ARG A  68       1.917   6.523  -5.051  1.00 -8.17           C
ATOM   1086 1HB  ARG A  68       2.063   7.254  -5.847  1.00 -8.17           H
ATOM   1087 2HB  ARG A  68       2.443   5.606  -5.319  1.00 -8.17           H
ATOM   1088  CG  ARG A  68       0.425   6.197  -4.903  1.00 -8.17           C
ATOM   1089 1HG  ARG A  68       0.313   5.401  -4.166  1.00 -8.17           H
ATOM   1090 2HG  ARG A  68      -0.099   7.078  -4.546  1.00 -8.17           H
ATOM   1091  CD  ARG A  68      -0.221   5.758  -6.206  1.00 -8.17           C
ATOM   1092 1HD  ARG A  68       0.369   4.953  -6.643  1.00 -8.17           H
ATOM   1093 2HD  ARG A  68      -1.230   5.395  -6.000  1.00 -8.17           H
ATOM   1094  NE  ARG A  68      -0.302   6.888  -7.140  1.00 -8.17           N
ATOM   1095  HE  ARG A  68      -0.153   7.803  -6.739  1.00 -8.17           H
ATOM   1096  CZ  ARG A  68      -0.562   6.826  -8.437  1.00 -8.17           C
ATOM   1097  NH1 ARG A  68      -0.400   7.897  -9.156  1.00 -8.17           N
ATOM   1098 1HH1 ARG A  68      -0.288   8.794  -8.716  1.00 -8.17           H
ATOM   1099 2HH1 ARG A  68      -0.344   7.819 -10.162  1.00 -8.17           H
ATOM   1100  NH2 ARG A  68      -0.905   5.727  -9.057  1.00 -8.17           N
ATOM   1101 1HH2 ARG A  68      -1.152   4.913  -8.523  1.00 -8.17           H
ATOM   1102 2HH2 ARG A  68      -0.961   5.717 -10.062  1.00 -8.17           H
ATOM   1103  N   GLU A  69       4.686   8.079  -4.308  1.00 -3.54           N
ATOM   1104  H   GLU A  69       4.166   8.837  -4.742  1.00 -3.54           H
ATOM   1105  CA  GLU A  69       6.146   8.158  -4.281  1.00 -3.54           C
ATOM   1106  HA  GLU A  69       6.537   7.167  -4.487  1.00 -3.54           H
ATOM   1107  C   GLU A  69       6.683   8.563  -2.907  1.00 -3.54           C
ATOM   1108  O   GLU A  69       7.838   8.295  -2.586  1.00 -3.54           O
ATOM   1109  CB  GLU A  69       6.677   9.071  -5.390  1.00 -3.54           C
ATOM   1110 1HB  GLU A  69       6.185  10.042  -5.339  1.00 -3.54           H
ATOM   1111 2HB  GLU A  69       7.748   9.203  -5.244  1.00 -3.54           H
ATOM   1112  CG  GLU A  69       6.456   8.433  -6.760  1.00 -3.54           C
ATOM   1113 1HG  GLU A  69       6.828   7.413  -6.707  1.00 -3.54           H
ATOM   1114 2HG  GLU A  69       5.391   8.394  -6.979  1.00 -3.54           H
ATOM   1115  CD  GLU A  69       7.180   9.126  -7.897  1.00 -3.54           C
ATOM   1116  OE1 GLU A  69       7.346  10.363  -7.886  1.00 -3.54           O
ATOM   1117  OE2 GLU A  69       7.629   8.414  -8.825  1.00 -3.54           O
ATOM   1118  N   GLU A  70       5.840   9.130  -2.055  1.00 -1.13           N
ATOM   1119  H   GLU A  70       4.930   9.430  -2.382  1.00 -1.13           H
ATOM   1120  CA  GLU A  70       6.205   9.368  -0.658  1.00 -1.13           C
ATOM   1121  HA  GLU A  70       7.158   9.896  -0.619  1.00 -1.13           H
ATOM   1122  C   GLU A  70       6.358   8.014   0.025  1.00 -1.13           C
ATOM   1123  O   GLU A  70       7.310   7.777   0.771  1.00 -1.13           O
ATOM   1124  CB  GLU A  70       5.127  10.193   0.063  1.00 -1.13           C
ATOM   1125 1HB  GLU A  70       4.952  11.114  -0.490  1.00 -1.13           H
ATOM   1126 2HB  GLU A  70       4.206   9.620   0.082  1.00 -1.13           H
ATOM   1127  CG  GLU A  70       5.473  10.541   1.491  1.00 -1.13           C
ATOM   1128 1HG  GLU A  70       5.760   9.628   2.009  1.00 -1.13           H
ATOM   1129 2HG  GLU A  70       6.319  11.221   1.493  1.00 -1.13           H
ATOM   1130  CD  GLU A  70       4.320  11.163   2.255  1.00 -1.13           C
ATOM   1131  OE1 GLU A  70       3.862  12.289   1.938  1.00 -1.13           O
ATOM   1132  OE2 GLU A  70       3.883  10.541   3.245  1.00 -1.13           O
ATOM   1133  N   VAL A  71       5.442   7.098  -0.263  1.00 -7.54           N
ATOM   1134  H   VAL A  71       4.662   7.331  -0.868  1.00 -7.54           H
ATOM   1135  CA  VAL A  71       5.547   5.754   0.298  1.00 -7.54           C
ATOM   1136  HA  VAL A  71       5.680   5.833   1.376  1.00 -7.54           H
ATOM   1137  C   VAL A  71       6.782   5.104  -0.299  1.00 -7.54           C
ATOM   1138  O   VAL A  71       7.551   4.491   0.426  1.00 -7.54           O
ATOM   1139  CB  VAL A  71       4.316   4.858  -0.004  1.00 -7.54           C
ATOM   1140  HB  VAL A  71       4.204   4.772  -1.080  1.00 -7.54           H
ATOM   1141  CG1 VAL A  71       4.491   3.458   0.581  1.00 -7.54           C
ATOM   1142 1HG1 VAL A  71       3.584   2.887   0.420  1.00 -7.54           H
ATOM   1143 2HG1 VAL A  71       4.693   3.510   1.650  1.00 -7.54           H
ATOM   1144 3HG1 VAL A  71       5.313   2.943   0.085  1.00 -7.54           H
ATOM   1145  CG2 VAL A  71       3.044   5.458   0.560  1.00 -7.54           C
ATOM   1146 1HG2 VAL A  71       2.193   4.823   0.314  1.00 -7.54           H
ATOM   1147 2HG2 VAL A  71       2.871   6.439   0.130  1.00 -7.54           H
ATOM   1148 3HG2 VAL A  71       3.119   5.554   1.642  1.00 -7.54           H
ATOM   1149  N   ALA A  72       6.997   5.278  -1.597  1.00  2.91           N
ATOM   1150  H   ALA A  72       6.342   5.829  -2.136  1.00  2.91           H
ATOM   1151  CA  ALA A  72       8.132   4.664  -2.285  1.00  2.91           C
ATOM   1152  HA  ALA A  72       8.036   3.581  -2.206  1.00  2.91           H
ATOM   1153  C   ALA A  72       9.463   5.054  -1.637  1.00  2.91           C
ATOM   1154  O   ALA A  72      10.304   4.196  -1.374  1.00  2.91           O
ATOM   1155  CB  ALA A  72       8.110   5.053  -3.768  1.00  2.91           C
ATOM   1156 1HB  ALA A  72       7.129   4.843  -4.194  1.00  2.91           H
ATOM   1157 2HB  ALA A  72       8.863   4.482  -4.307  1.00  2.91           H
ATOM   1158 3HB  ALA A  72       8.345   6.110  -3.880  1.00  2.91           H
ATOM   1159  N   LEU A  73       9.620   6.330  -1.308  1.00-14.83           N
ATOM   1160  H   LEU A  73       8.898   6.999  -1.558  1.00-14.83           H
ATOM   1161  CA  LEU A  73      10.810   6.801  -0.602  1.00-14.83           C
ATOM   1162  HA  LEU A  73      11.691   6.550  -1.188  1.00-14.83           H
ATOM   1163  C   LEU A  73      10.943   6.136   0.762  1.00-14.83           C
ATOM   1164  O   LEU A  73      12.011   5.661   1.143  1.00-14.83           O
ATOM   1165  CB  LEU A  73      10.731   8.324  -0.414  1.00-14.83           C
ATOM   1166 1HB  LEU A  73      10.644   8.778  -1.399  1.00-14.83           H
ATOM   1167 2HB  LEU A  73       9.813   8.542   0.129  1.00-14.83           H
ATOM   1168  CG  LEU A  73      11.877   9.028   0.334  1.00-14.83           C
ATOM   1169  HG  LEU A  73      11.965   8.585   1.326  1.00-14.83           H
ATOM   1170  CD1 LEU A  73      13.222   8.889  -0.374  1.00-14.83           C
ATOM   1171 1HD1 LEU A  73      13.987   9.438   0.176  1.00-14.83           H
ATOM   1172 2HD1 LEU A  73      13.156   9.288  -1.387  1.00-14.83           H
ATOM   1173 3HD1 LEU A  73      13.514   7.840  -0.416  1.00-14.83           H
ATOM   1174  CD2 LEU A  73      11.542  10.506   0.511  1.00-14.83           C
ATOM   1175 1HD2 LEU A  73      12.327  10.994   1.088  1.00-14.83           H
ATOM   1176 2HD2 LEU A  73      10.600  10.612   1.050  1.00-14.83           H
ATOM   1177 3HD2 LEU A  73      11.463  10.994  -0.462  1.00-14.83           H
ATOM   1178  N   LYS A  74       9.850   6.086   1.508  1.00-12.30           N
ATOM   1179  H   LYS A  74       8.979   6.453   1.133  1.00-12.30           H
ATOM   1180  CA  LYS A  74       9.878   5.566   2.875  1.00-12.30           C
ATOM   1181  HA  LYS A  74      10.718   6.023   3.399  1.00-12.30           H
ATOM   1182  C   LYS A  74      10.071   4.057   2.969  1.00-12.30           C
ATOM   1183  O   LYS A  74      10.702   3.580   3.911  1.00-12.30           O
ATOM   1184  CB  LYS A  74       8.591   5.984   3.577  1.00-12.30           C
ATOM   1185 1HB  LYS A  74       7.746   5.708   2.949  1.00-12.30           H
ATOM   1186 2HB  LYS A  74       8.517   5.455   4.527  1.00-12.30           H
ATOM   1187  CG  LYS A  74       8.550   7.483   3.847  1.00-12.30           C
ATOM   1188 1HG  LYS A  74       9.318   7.711   4.583  1.00-12.30           H
ATOM   1189 2HG  LYS A  74       8.772   8.031   2.933  1.00-12.30           H
ATOM   1190  CD  LYS A  74       7.199   7.941   4.373  1.00-12.30           C
ATOM   1191 1HD  LYS A  74       6.427   7.699   3.642  1.00-12.30           H
ATOM   1192 2HD  LYS A  74       6.981   7.420   5.305  1.00-12.30           H
ATOM   1193  CE  LYS A  74       7.192   9.449   4.618  1.00-12.30           C
ATOM   1194 1HE  LYS A  74       7.435   9.963   3.685  1.00-12.30           H
ATOM   1195 2HE  LYS A  74       6.190   9.751   4.928  1.00-12.30           H
ATOM   1196  NZ  LYS A  74       8.178   9.847   5.673  1.00-12.30           N
ATOM   1197 1HZ  LYS A  74       8.127  10.843   5.845  1.00-12.30           H
ATOM   1198 2HZ  LYS A  74       9.118   9.620   5.375  1.00-12.30           H
ATOM   1199 3HZ  LYS A  74       7.978   9.352   6.533  1.00-12.30           H
ATOM   1200  N   ILE A  75       9.569   3.303   2.000  1.00 12.46           N
ATOM   1201  H   ILE A  75       9.019   3.739   1.263  1.00 12.46           H
ATOM   1202  CA  ILE A  75       9.751   1.849   1.989  1.00 12.46           C
ATOM   1203  HA  ILE A  75       9.934   1.536   3.016  1.00 12.46           H
ATOM   1204  C   ILE A  75      10.991   1.458   1.184  1.00 12.46           C
ATOM   1205  O   ILE A  75      11.378   0.291   1.168  1.00 12.46           O
ATOM   1206  CB  ILE A  75       8.473   1.079   1.522  1.00 12.46           C
ATOM   1207  HB  ILE A  75       8.641   0.023   1.719  1.00 12.46           H
ATOM   1208  CG1 ILE A  75       8.219   1.207   0.008  1.00 12.46           C
ATOM   1209 1HG1 ILE A  75       7.969   2.232  -0.233  1.00 12.46           H
ATOM   1210 2HG1 ILE A  75       9.135   0.957  -0.519  1.00 12.46           H
ATOM   1211  CG2 ILE A  75       7.257   1.535   2.371  1.00 12.46           C
ATOM   1212 1HG2 ILE A  75       6.412   0.864   2.210  1.00 12.46           H
ATOM   1213 2HG2 ILE A  75       6.961   2.548   2.098  1.00 12.46           H
ATOM   1214 3HG2 ILE A  75       7.511   1.517   3.431  1.00 12.46           H
ATOM   1215  CD1 ILE A  75       7.103   0.300  -0.531  1.00 12.46           C
ATOM   1216 1HD1 ILE A  75       7.088   0.356  -1.620  1.00 12.46           H
ATOM   1217 2HD1 ILE A  75       6.135   0.622  -0.148  1.00 12.46           H
ATOM   1218 3HD1 ILE A  75       7.285  -0.731  -0.230  1.00 12.46           H
ATOM   1219  N   ASN A  76      11.607   2.455   0.556  1.00 -0.57           N
ATOM   1220  H   ASN A  76      11.193   3.376   0.606  1.00 -0.57           H
ATOM   1221  CA  ASN A  76      12.835   2.340  -0.238  1.00 -0.57           C
ATOM   1222  HA  ASN A  76      13.025   3.328  -0.659  1.00 -0.57           H
ATOM   1223  C   ASN A  76      12.729   1.375  -1.428  1.00 -0.57           C
ATOM   1224  O   ASN A  76      13.658   0.624  -1.724  1.00 -0.57           O
ATOM   1225  CB  ASN A  76      14.026   2.001   0.669  1.00 -0.57           C
ATOM   1226 1HB  ASN A  76      13.929   2.554   1.602  1.00 -0.57           H
ATOM   1227 2HB  ASN A  76      14.014   0.937   0.888  1.00 -0.57           H
ATOM   1228  CG  ASN A  76      15.349   2.358   0.044  1.00 -0.57           C
ATOM   1229  OD1 ASN A  76      15.544   3.475  -0.418  1.00 -0.57           O
ATOM   1230  ND2 ASN A  76      16.276   1.446   0.054  1.00 -0.57           N
ATOM   1231 1HD2 ASN A  76      17.153   1.639  -0.400  1.00 -0.57           H
ATOM   1232 2HD2 ASN A  76      16.102   0.562   0.502  1.00 -0.57           H
ATOM   1233  N   LEU A  77      11.596   1.400  -2.118  1.00  4.99           N
ATOM   1234  H   LEU A  77      10.882   2.077  -1.866  1.00  4.99           H
ATOM   1235  CA  LEU A  77      11.322   0.523  -3.266  1.00  4.99           C
ATOM   1236  HA  LEU A  77      12.247   0.132  -3.685  1.00  4.99           H
ATOM   1237  C   LEU A  77      10.602   1.369  -4.311  1.00  4.99           C
ATOM   1238  O   LEU A  77      10.012   2.373  -3.934  1.00  4.99           O
ATOM   1239  CB  LEU A  77      10.409  -0.635  -2.844  1.00  4.99           C
ATOM   1240 1HB  LEU A  77       9.543  -0.210  -2.345  1.00  4.99           H
ATOM   1241 2HB  LEU A  77      10.051  -1.123  -3.746  1.00  4.99           H
ATOM   1242  CG  LEU A  77      11.000  -1.730  -1.946  1.00  4.99           C
ATOM   1243  HG  LEU A  77      11.448  -1.272  -1.067  1.00  4.99           H
ATOM   1244  CD1 LEU A  77       9.879  -2.648  -1.490  1.00  4.99           C
ATOM   1245 1HD1 LEU A  77      10.289  -3.462  -0.891  1.00  4.99           H
ATOM   1246 2HD1 LEU A  77       9.366  -3.069  -2.355  1.00  4.99           H
ATOM   1247 3HD1 LEU A  77       9.172  -2.090  -0.879  1.00  4.99           H
ATOM   1248  CD2 LEU A  77      12.068  -2.546  -2.678  1.00  4.99           C
ATOM   1249 1HD2 LEU A  77      12.435  -3.336  -2.024  1.00  4.99           H
ATOM   1250 2HD2 LEU A  77      12.909  -1.904  -2.941  1.00  4.99           H
ATOM   1251 3HD2 LEU A  77      11.654  -2.998  -3.581  1.00  4.99           H
ATOM   1252  N   PRO A  78      10.613   0.988  -5.604  1.00 -3.09           N
ATOM   1253  CA  PRO A  78       9.927   1.889  -6.543  1.00 -3.09           C
ATOM   1254  HA  PRO A  78      10.309   2.904  -6.434  1.00 -3.09           H
ATOM   1255  C   PRO A  78       8.406   1.928  -6.407  1.00 -3.09           C
ATOM   1256  O   PRO A  78       7.768   1.018  -5.869  1.00 -3.09           O
ATOM   1257  CB  PRO A  78      10.339   1.333  -7.909  1.00 -3.09           C
ATOM   1258 1HB  PRO A  78       9.571   1.520  -8.660  1.00 -3.09           H
ATOM   1259 2HB  PRO A  78      11.289   1.767  -8.223  1.00 -3.09           H
ATOM   1260  CG  PRO A  78      10.506  -0.114  -7.661  1.00 -3.09           C
ATOM   1261 1HG  PRO A  78       9.532  -0.597  -7.605  1.00 -3.09           H
ATOM   1262 2HG  PRO A  78      11.116  -0.575  -8.436  1.00 -3.09           H
ATOM   1263  CD  PRO A  78      11.206  -0.160  -6.321  1.00 -3.09           C
ATOM   1264 1HD  PRO A  78      10.995  -1.100  -5.812  1.00 -3.09           H
ATOM   1265 2HD  PRO A  78      12.281  -0.015  -6.443  1.00 -3.09           H
ATOM   1266  N   GLU A  79       7.809   2.976  -6.958  1.00 20.27           N
ATOM   1267  H   GLU A  79       8.363   3.650  -7.481  1.00 20.27           H
ATOM   1268  CA  GLU A  79       6.375   3.240  -6.825  1.00 20.27           C
ATOM   1269  HA  GLU A  79       6.136   3.220  -5.763  1.00 20.27           H
ATOM   1270  C   GLU A  79       5.498   2.202  -7.518  1.00 20.27           C
ATOM   1271  O   GLU A  79       4.322   2.076  -7.212  1.00 20.27           O
ATOM   1272  CB  GLU A  79       6.056   4.648  -7.346  1.00 20.27           C
ATOM   1273 1HB  GLU A  79       5.130   4.982  -6.878  1.00 20.27           H
ATOM   1274 2HB  GLU A  79       6.857   5.304  -7.011  1.00 20.27           H
ATOM   1275  CG  GLU A  79       5.891   4.806  -8.864  1.00 20.27           C
ATOM   1276 1HG  GLU A  79       4.999   4.262  -9.176  1.00 20.27           H
ATOM   1277 2HG  GLU A  79       5.735   5.861  -9.090  1.00 20.27           H
ATOM   1278  CD  GLU A  79       7.073   4.290  -9.677  1.00 20.27           C
ATOM   1279  OE1 GLU A  79       8.243   4.552  -9.326  1.00 20.27           O
ATOM   1280  OE2 GLU A  79       6.825   3.572 -10.676  1.00 20.27           O
ATOM   1281  N   SER A  80       6.087   1.410  -8.402  1.00 -7.23           N
ATOM   1282  H   SER A  80       7.049   1.590  -8.652  1.00 -7.23           H
ATOM   1283  CA  SER A  80       5.393   0.281  -9.016  1.00 -7.23           C
ATOM   1284  HA  SER A  80       4.534   0.645  -9.580  1.00 -7.23           H
ATOM   1285  C   SER A  80       4.908  -0.676  -7.930  1.00 -7.23           C
ATOM   1286  O   SER A  80       3.781  -1.158  -7.960  1.00 -7.23           O
ATOM   1287  CB  SER A  80       6.352  -0.450  -9.960  1.00 -7.23           C
ATOM   1288 1HB  SER A  80       6.751   0.265 -10.680  1.00 -7.23           H
ATOM   1289 2HB  SER A  80       7.182  -0.857  -9.382  1.00 -7.23           H
ATOM   1290  OG  SER A  80       5.714  -1.505 -10.664  1.00 -7.23           O
ATOM   1291  HG  SER A  80       6.331  -1.811 -11.358  1.00 -7.23           H
ATOM   1292  N   ARG A  81       5.735  -0.895  -6.914  1.00 17.16           N
ATOM   1293  H   ARG A  81       6.620  -0.400  -6.876  1.00 17.16           H
ATOM   1294  CA  ARG A  81       5.404  -1.825  -5.829  1.00 17.16           C
ATOM   1295  HA  ARG A  81       5.050  -2.764  -6.257  1.00 17.16           H
ATOM   1296  C   ARG A  81       4.292  -1.249  -4.970  1.00 17.16           C
ATOM   1297  O   ARG A  81       3.414  -1.957  -4.491  1.00 17.16           O
ATOM   1298  CB  ARG A  81       6.646  -2.086  -4.962  1.00 17.16           C
ATOM   1299 1HB  ARG A  81       6.899  -1.157  -4.452  1.00 17.16           H
ATOM   1300 2HB  ARG A  81       6.400  -2.827  -4.201  1.00 17.16           H
ATOM   1301  CG  ARG A  81       7.900  -2.549  -5.721  1.00 17.16           C
ATOM   1302 1HG  ARG A  81       7.994  -2.003  -6.656  1.00 17.16           H
ATOM   1303 2HG  ARG A  81       8.767  -2.305  -5.111  1.00 17.16           H
ATOM   1304  CD  ARG A  81       7.959  -4.045  -6.012  1.00 17.16           C
ATOM   1305 1HD  ARG A  81       8.916  -4.268  -6.483  1.00 17.16           H
ATOM   1306 2HD  ARG A  81       7.937  -4.563  -5.054  1.00 17.16           H
ATOM   1307  NE  ARG A  81       6.880  -4.598  -6.842  1.00 17.16           N
ATOM   1308  HE  ARG A  81       6.139  -5.094  -6.353  1.00 17.16           H
ATOM   1309  CZ  ARG A  81       6.805  -4.610  -8.164  1.00 17.16           C
ATOM   1310  NH1 ARG A  81       5.868  -5.334  -8.698  1.00 17.16           N
ATOM   1311 1HH1 ARG A  81       5.204  -5.798  -8.095  1.00 17.16           H
ATOM   1312 2HH1 ARG A  81       5.860  -5.476  -9.697  1.00 17.16           H
ATOM   1313  NH2 ARG A  81       7.649  -3.998  -8.960  1.00 17.16           N
ATOM   1314 1HH2 ARG A  81       8.394  -3.458  -8.568  1.00 17.16           H
ATOM   1315 2HH2 ARG A  81       7.554  -4.095  -9.964  1.00 17.16           H
ATOM   1316  N   VAL A  82       4.315   0.067  -4.821  1.00-15.31           N
ATOM   1317  H   VAL A  82       5.054   0.598  -5.254  1.00-15.31           H
ATOM   1318  CA  VAL A  82       3.291   0.772  -4.057  1.00-15.31           C
ATOM   1319  HA  VAL A  82       3.176   0.283  -3.089  1.00-15.31           H
ATOM   1320  C   VAL A  82       1.972   0.659  -4.812  1.00-15.31           C
ATOM   1321  O   VAL A  82       0.946   0.354  -4.220  1.00-15.31           O
ATOM   1322  CB  VAL A  82       3.673   2.265  -3.835  1.00-15.31           C
ATOM   1323  HB  VAL A  82       3.769   2.752  -4.802  1.00-15.31           H
ATOM   1324  CG1 VAL A  82       2.604   3.012  -3.032  1.00-15.31           C
ATOM   1325 1HG1 VAL A  82       2.919   4.042  -2.872  1.00-15.31           H
ATOM   1326 2HG1 VAL A  82       2.454   2.530  -2.066  1.00-15.31           H
ATOM   1327 3HG1 VAL A  82       1.662   3.021  -3.579  1.00-15.31           H
ATOM   1328  CG2 VAL A  82       5.025   2.367  -3.118  1.00-15.31           C
ATOM   1329 1HG2 VAL A  82       5.265   3.415  -2.945  1.00-15.31           H
ATOM   1330 2HG2 VAL A  82       5.820   1.934  -3.726  1.00-15.31           H
ATOM   1331 3HG2 VAL A  82       4.981   1.851  -2.159  1.00-15.31           H
ATOM   1332  N   GLN A  83       1.989   0.846  -6.125  1.00 -9.46           N
ATOM   1333  H   GLN A  83       2.857   1.098  -6.590  1.00 -9.46           H
ATOM   1334  CA  GLN A  83       0.766   0.710  -6.911  1.00 -9.46           C
ATOM   1335  HA  GLN A  83       0.007   1.367  -6.487  1.00 -9.46           H
ATOM   1336  C   GLN A  83       0.218  -0.708  -6.844  1.00 -9.46           C
ATOM   1337  O   GLN A  83      -0.982  -0.865  -6.687  1.00 -9.46           O
ATOM   1338  CB  GLN A  83       0.977   1.091  -8.378  1.00 -9.46           C
ATOM   1339 1HB  GLN A  83       1.822   0.531  -8.776  1.00 -9.46           H
ATOM   1340 2HB  GLN A  83       0.081   0.800  -8.927  1.00 -9.46           H
ATOM   1341  CG  GLN A  83       1.204   2.580  -8.607  1.00 -9.46           C
ATOM   1342 1HG  GLN A  83       0.368   3.128  -8.175  1.00 -9.46           H
ATOM   1343 2HG  GLN A  83       2.116   2.894  -8.105  1.00 -9.46           H
ATOM   1344  CD  GLN A  83       1.307   2.940 -10.075  1.00 -9.46           C
ATOM   1345  OE1 GLN A  83       1.023   2.141 -10.960  1.00 -9.46           O
ATOM   1346  NE2 GLN A  83       1.705   4.152 -10.347  1.00 -9.46           N
ATOM   1347 1HE2 GLN A  83       1.688   4.465 -11.310  1.00 -9.46           H
ATOM   1348 2HE2 GLN A  83       2.003   4.770  -9.613  1.00 -9.46           H
ATOM   1349  N   VAL A  84       1.064  -1.728  -6.922  1.00  5.94           N
ATOM   1350  H   VAL A  84       2.053  -1.557  -7.076  1.00  5.94           H
ATOM   1351  CA  VAL A  84       0.590  -3.110  -6.798  1.00  5.94           C
ATOM   1352  HA  VAL A  84      -0.159  -3.300  -7.566  1.00  5.94           H
ATOM   1353  C   VAL A  84      -0.086  -3.311  -5.445  1.00  5.94           C
ATOM   1354  O   VAL A  84      -1.217  -3.792  -5.390  1.00  5.94           O
ATOM   1355  CB  VAL A  84       1.754  -4.134  -6.968  1.00  5.94           C
ATOM   1356  HB  VAL A  84       2.570  -3.848  -6.306  1.00  5.94           H
ATOM   1357  CG1 VAL A  84       1.325  -5.547  -6.612  1.00  5.94           C
ATOM   1358 1HG1 VAL A  84       2.128  -6.244  -6.851  1.00  5.94           H
ATOM   1359 2HG1 VAL A  84       0.418  -5.820  -7.157  1.00  5.94           H
ATOM   1360 3HG1 VAL A  84       1.136  -5.615  -5.540  1.00  5.94           H
ATOM   1361  CG2 VAL A  84       2.270  -4.141  -8.411  1.00  5.94           C
ATOM   1362 1HG2 VAL A  84       3.157  -4.769  -8.469  1.00  5.94           H
ATOM   1363 2HG2 VAL A  84       2.538  -3.136  -8.726  1.00  5.94           H
ATOM   1364 3HG2 VAL A  84       1.510  -4.544  -9.078  1.00  5.94           H
ATOM   1365  N   TRP A  85       0.553  -2.898  -4.359  1.00  1.56           N
ATOM   1366  H   TRP A  85       1.480  -2.490  -4.431  1.00  1.56           H
ATOM   1367  CA  TRP A  85      -0.052  -3.070  -3.041  1.00  1.56           C
ATOM   1368  HA  TRP A  85      -0.273  -4.129  -2.891  1.00  1.56           H
ATOM   1369  C   TRP A  85      -1.364  -2.301  -2.922  1.00  1.56           C
ATOM   1370  O   TRP A  85      -2.352  -2.834  -2.440  1.00  1.56           O
ATOM   1371  CB  TRP A  85       0.907  -2.617  -1.943  1.00  1.56           C
ATOM   1372 1HB  TRP A  85       1.857  -3.134  -2.070  1.00  1.56           H
ATOM   1373 2HB  TRP A  85       1.077  -1.546  -2.041  1.00  1.56           H
ATOM   1374  CG  TRP A  85       0.370  -2.908  -0.569  1.00  1.56           C
ATOM   1375  CD1 TRP A  85       0.523  -4.052   0.143  1.00  1.56           C
ATOM   1376  HD1 TRP A  85       1.076  -4.917  -0.207  1.00  1.56           H
ATOM   1377  CD2 TRP A  85      -0.469  -2.066   0.245  1.00  1.56           C
ATOM   1378  NE1 TRP A  85      -0.130  -3.991   1.342  1.00  1.56           N
ATOM   1379  HE1 TRP A  85      -0.169  -4.759   2.005  1.00  1.56           H
ATOM   1380  CE2 TRP A  85      -0.724  -2.767   1.458  1.00  1.56           C
ATOM   1381  CE3 TRP A  85      -1.031  -0.786   0.075  1.00  1.56           C
ATOM   1382  HE3 TRP A  85      -0.858  -0.238  -0.834  1.00  1.56           H
ATOM   1383  CZ2 TRP A  85      -1.486  -2.210   2.505  1.00  1.56           C
ATOM   1384  HZ2 TRP A  85      -1.653  -2.761   3.419  1.00  1.56           H
ATOM   1385  CZ3 TRP A  85      -1.809  -0.228   1.111  1.00  1.56           C
ATOM   1386  HZ3 TRP A  85      -2.228   0.757   0.984  1.00  1.56           H
ATOM   1387  CH2 TRP A  85      -2.023  -0.947   2.325  1.00  1.56           C
ATOM   1388  HH2 TRP A  85      -2.621  -0.504   3.107  1.00  1.56           H
ATOM   1389  N   PHE A  86      -1.419  -1.064  -3.393  1.00-13.61           N
ATOM   1390  H   PHE A  86      -0.594  -0.642  -3.809  1.00-13.61           H
ATOM   1391  CA  PHE A  86      -2.657  -0.291  -3.293  1.00-13.61           C
ATOM   1392  HA  PHE A  86      -3.002  -0.323  -2.259  1.00-13.61           H
ATOM   1393  C   PHE A  86      -3.774  -0.890  -4.138  1.00-13.61           C
ATOM   1394  O   PHE A  86      -4.918  -0.956  -3.686  1.00-13.61           O
ATOM   1395  CB  PHE A  86      -2.429   1.174  -3.670  1.00-13.61           C
ATOM   1396 1HB  PHE A  86      -1.638   1.237  -4.417  1.00-13.61           H
ATOM   1397 2HB  PHE A  86      -3.348   1.558  -4.112  1.00-13.61           H
ATOM   1398  CG  PHE A  86      -2.097   2.045  -2.488  1.00-13.61           C
ATOM   1399  CD1 PHE A  86      -0.796   2.098  -1.954  1.00-13.61           C
ATOM   1400  HD1 PHE A  86      -0.003   1.531  -2.410  1.00-13.61           H
ATOM   1401  CD2 PHE A  86      -3.112   2.795  -1.873  1.00-13.61           C
ATOM   1402  HD2 PHE A  86      -4.115   2.778  -2.274  1.00-13.61           H
ATOM   1403  CE1 PHE A  86      -0.515   2.861  -0.793  1.00-13.61           C
ATOM   1404  HE1 PHE A  86       0.481   2.879  -0.380  1.00-13.61           H
ATOM   1405  CE2 PHE A  86      -2.843   3.567  -0.721  1.00-13.61           C
ATOM   1406  HE2 PHE A  86      -3.632   4.147  -0.267  1.00-13.61           H
ATOM   1407  CZ  PHE A  86      -1.546   3.588  -0.173  1.00-13.61           C
ATOM   1408  HZ  PHE A  86      -1.344   4.156   0.720  1.00-13.61           H
ATOM   1409  N   LYS A  87      -3.463  -1.390  -5.327  1.00-12.25           N
ATOM   1410  H   LYS A  87      -2.505  -1.328  -5.670  1.00-12.25           H
ATOM   1411  CA  LYS A  87      -4.475  -2.055  -6.149  1.00-12.25           C
ATOM   1412  HA  LYS A  87      -5.324  -1.390  -6.284  1.00-12.25           H
ATOM   1413  C   LYS A  87      -4.975  -3.297  -5.438  1.00-12.25           C
ATOM   1414  O   LYS A  87      -6.185  -3.507  -5.344  1.00-12.25           O
ATOM   1415  CB  LYS A  87      -3.911  -2.458  -7.515  1.00-12.25           C
ATOM   1416 1HB  LYS A  87      -2.969  -2.980  -7.349  1.00-12.25           H
ATOM   1417 2HB  LYS A  87      -4.605  -3.153  -7.989  1.00-12.25           H
ATOM   1418  CG  LYS A  87      -3.668  -1.304  -8.479  1.00-12.25           C
ATOM   1419 1HG  LYS A  87      -4.623  -0.892  -8.804  1.00-12.25           H
ATOM   1420 2HG  LYS A  87      -3.103  -0.523  -7.975  1.00-12.25           H
ATOM   1421  CD  LYS A  87      -2.878  -1.781  -9.687  1.00-12.25           C
ATOM   1422 1HD  LYS A  87      -1.961  -2.258  -9.340  1.00-12.25           H
ATOM   1423 2HD  LYS A  87      -3.471  -2.511 -10.241  1.00-12.25           H
ATOM   1424  CE  LYS A  87      -2.512  -0.614 -10.598  1.00-12.25           C
ATOM   1425 1HE  LYS A  87      -3.423  -0.116 -10.932  1.00-12.25           H
ATOM   1426 2HE  LYS A  87      -1.913   0.102 -10.031  1.00-12.25           H
ATOM   1427  NZ  LYS A  87      -1.729  -1.096 -11.786  1.00-12.25           N
ATOM   1428 1HZ  LYS A  87      -1.376  -0.313 -12.319  1.00-12.25           H
ATOM   1429 2HZ  LYS A  87      -2.313  -1.675 -12.379  1.00-12.25           H
ATOM   1430 3HZ  LYS A  87      -0.939  -1.648 -11.472  1.00-12.25           H
ATOM   1431  N   ASN A  88      -4.064  -4.093  -4.898  1.00-30.55           N
ATOM   1432  H   ASN A  88      -3.077  -3.870  -4.992  1.00-30.55           H
ATOM   1433  CA  ASN A  88      -4.454  -5.321  -4.212  1.00-30.55           C
ATOM   1434  HA  ASN A  88      -5.070  -5.917  -4.886  1.00-30.55           H
ATOM   1435  C   ASN A  88      -5.259  -5.029  -2.963  1.00-30.55           C
ATOM   1436  O   ASN A  88      -6.228  -5.717  -2.682  1.00-30.55           O
ATOM   1437  CB  ASN A  88      -3.234  -6.135  -3.785  1.00-30.55           C
ATOM   1438 1HB  ASN A  88      -2.570  -5.508  -3.191  1.00-30.55           H
ATOM   1439 2HB  ASN A  88      -3.562  -6.969  -3.166  1.00-30.55           H
ATOM   1440  CG  ASN A  88      -2.468  -6.683  -4.944  1.00-30.55           C
ATOM   1441  OD1 ASN A  88      -2.997  -6.872  -6.034  1.00-30.55           O
ATOM   1442  ND2 ASN A  88      -1.220  -6.950  -4.726  1.00-30.55           N
ATOM   1443 1HD2 ASN A  88      -0.684  -7.346  -5.479  1.00-30.55           H
ATOM   1444 2HD2 ASN A  88      -0.823  -6.769  -3.813  1.00-30.55           H
ATOM   1445  N   ARG A  89      -4.873  -4.017  -2.201  1.00-21.25           N
ATOM   1446  H   ARG A  89      -4.030  -3.499  -2.447  1.00-21.25           H
ATOM   1447  CA  ARG A  89      -5.567  -3.690  -0.960  1.00-21.25           C
ATOM   1448  HA  ARG A  89      -5.665  -4.611  -0.387  1.00-21.25           H
ATOM   1449  C   ARG A  89      -6.966  -3.166  -1.234  1.00-21.25           C
ATOM   1450  O   ARG A  89      -7.907  -3.558  -0.546  1.00-21.25           O
ATOM   1451  CB  ARG A  89      -4.740  -2.686  -0.148  1.00-21.25           C
ATOM   1452 1HB  ARG A  89      -3.704  -3.028  -0.139  1.00-21.25           H
ATOM   1453 2HB  ARG A  89      -4.766  -1.721  -0.651  1.00-21.25           H
ATOM   1454  CG  ARG A  89      -5.176  -2.505   1.302  1.00-21.25           C
ATOM   1455 1HG  ARG A  89      -4.669  -1.630   1.706  1.00-21.25           H
ATOM   1456 2HG  ARG A  89      -6.251  -2.338   1.353  1.00-21.25           H
ATOM   1457  CD  ARG A  89      -4.809  -3.717   2.150  1.00-21.25           C
ATOM   1458 1HD  ARG A  89      -5.397  -4.580   1.836  1.00-21.25           H
ATOM   1459 2HD  ARG A  89      -3.753  -3.942   1.989  1.00-21.25           H
ATOM   1460  NE  ARG A  89      -5.011  -3.462   3.582  1.00-21.25           N
ATOM   1461  HE  ARG A  89      -4.212  -3.111   4.103  1.00-21.25           H
ATOM   1462  CZ  ARG A  89      -6.107  -3.672   4.294  1.00-21.25           C
ATOM   1463  NH1 ARG A  89      -6.055  -3.393   5.563  1.00-21.25           N
ATOM   1464 1HH1 ARG A  89      -5.202  -2.995   5.934  1.00-21.25           H
ATOM   1465 2HH1 ARG A  89      -6.841  -3.580   6.159  1.00-21.25           H
ATOM   1466  NH2 ARG A  89      -7.226  -4.150   3.810  1.00-21.25           N
ATOM   1467 1HH2 ARG A  89      -7.291  -4.360   2.833  1.00-21.25           H
ATOM   1468 2HH2 ARG A  89      -8.001  -4.320   4.426  1.00-21.25           H
ATOM   1469  N   ARG A  90      -7.146  -2.344  -2.263  1.00-16.85           N
ATOM   1470  H   ARG A  90      -6.346  -2.034  -2.810  1.00-16.85           H
ATOM   1471  CA  ARG A  90      -8.498  -1.893  -2.621  1.00-16.85           C
ATOM   1472  HA  ARG A  90      -8.992  -1.503  -1.732  1.00-16.85           H
ATOM   1473  C   ARG A  90      -9.334  -3.052  -3.133  1.00-16.85           C
ATOM   1474  O   ARG A  90     -10.495  -3.187  -2.747  1.00-16.85           O
ATOM   1475  CB  ARG A  90      -8.487  -0.815  -3.704  1.00-16.85           C
ATOM   1476 1HB  ARG A  90      -7.929  -1.191  -4.562  1.00-16.85           H
ATOM   1477 2HB  ARG A  90      -9.520  -0.652  -4.016  1.00-16.85           H
ATOM   1478  CG  ARG A  90      -7.917   0.528  -3.279  1.00-16.85           C
ATOM   1479 1HG  ARG A  90      -8.432   0.864  -2.381  1.00-16.85           H
ATOM   1480 2HG  ARG A  90      -6.857   0.433  -3.070  1.00-16.85           H
ATOM   1481  CD  ARG A  90      -8.116   1.553  -4.373  1.00-16.85           C
ATOM   1482 1HD  ARG A  90      -9.184   1.620  -4.580  1.00-16.85           H
ATOM   1483 2HD  ARG A  90      -7.779   2.527  -4.033  1.00-16.85           H
ATOM   1484  NE  ARG A  90      -7.429   1.179  -5.613  1.00-16.85           N
ATOM   1485  HE  ARG A  90      -7.878   0.445  -6.150  1.00-16.85           H
ATOM   1486  CZ  ARG A  90      -6.322   1.703  -6.120  1.00-16.85           C
ATOM   1487  NH1 ARG A  90      -5.862   1.176  -7.214  1.00-16.85           N
ATOM   1488 1HH1 ARG A  90      -6.289   0.338  -7.581  1.00-16.85           H
ATOM   1489 2HH1 ARG A  90      -5.092   1.613  -7.693  1.00-16.85           H
ATOM   1490  NH2 ARG A  90      -5.707   2.758  -5.650  1.00-16.85           N
ATOM   1491 1HH2 ARG A  90      -5.989   3.147  -4.761  1.00-16.85           H
ATOM   1492 2HH2 ARG A  90      -4.965   3.185  -6.188  1.00-16.85           H
ATOM   1493  N   ALA A  91      -8.746  -3.910  -3.955  1.00-16.62           N
ATOM   1494  H   ALA A  91      -7.791  -3.752  -4.259  1.00-16.62           H
ATOM   1495  CA  ALA A  91      -9.463  -5.073  -4.463  1.00-16.62           C
ATOM   1496  HA  ALA A  91     -10.376  -4.735  -4.956  1.00-16.62           H
ATOM   1497  C   ALA A  91      -9.859  -5.977  -3.296  1.00-16.62           C
ATOM   1498  O   ALA A  91     -10.983  -6.465  -3.237  1.00-16.62           O
ATOM   1499  CB  ALA A  91      -8.597  -5.833  -5.478  1.00-16.62           C
ATOM   1500 1HB  ALA A  91      -8.370  -5.184  -6.326  1.00-16.62           H
ATOM   1501 2HB  ALA A  91      -9.137  -6.708  -5.839  1.00-16.62           H
ATOM   1502 3HB  ALA A  91      -7.664  -6.156  -5.015  1.00-16.62           H
ATOM   1503  N   LYS A  92      -8.962  -6.164  -2.336  1.00 -1.21           N
ATOM   1504  H   LYS A  92      -8.028  -5.772  -2.432  1.00 -1.21           H
ATOM   1505  CA  LYS A  92      -9.272  -6.985  -1.167  1.00 -1.21           C
ATOM   1506  HA  LYS A  92      -9.644  -7.935  -1.542  1.00 -1.21           H
ATOM   1507  C   LYS A  92     -10.376  -6.376  -0.330  1.00 -1.21           C
ATOM   1508  O   LYS A  92     -11.237  -7.107   0.133  1.00 -1.21           O
ATOM   1509  CB  LYS A  92      -8.023  -7.240  -0.300  1.00 -1.21           C
ATOM   1510 1HB  LYS A  92      -7.232  -7.613  -0.951  1.00 -1.21           H
ATOM   1511 2HB  LYS A  92      -7.694  -6.298   0.139  1.00 -1.21           H
ATOM   1512  CG  LYS A  92      -8.227  -8.257   0.832  1.00 -1.21           C
ATOM   1513 1HG  LYS A  92      -7.309  -8.328   1.412  1.00 -1.21           H
ATOM   1514 2HG  LYS A  92      -9.033  -7.921   1.482  1.00 -1.21           H
ATOM   1515  CD  LYS A  92      -8.584  -9.632   0.281  1.00 -1.21           C
ATOM   1516 1HD  LYS A  92      -9.487  -9.553  -0.316  1.00 -1.21           H
ATOM   1517 2HD  LYS A  92      -7.774  -9.985  -0.357  1.00 -1.21           H
ATOM   1518  CE  LYS A  92      -8.866 -10.647   1.357  1.00 -1.21           C
ATOM   1519 1HE  LYS A  92      -7.969 -10.821   1.955  1.00 -1.21           H
ATOM   1520 2HE  LYS A  92      -9.667 -10.280   2.002  1.00 -1.21           H
ATOM   1521  NZ  LYS A  92      -9.309 -11.902   0.676  1.00 -1.21           N
ATOM   1522 1HZ  LYS A  92      -9.502 -12.629   1.357  1.00 -1.21           H
ATOM   1523 2HZ  LYS A  92      -8.590 -12.228   0.047  1.00 -1.21           H
ATOM   1524 3HZ  LYS A  92     -10.144 -11.728   0.130  1.00 -1.21           H
ATOM   1525  N   CYS A  93     -10.422  -5.059  -0.199  1.00 -0.94           N
ATOM   1526  H   CYS A  93      -9.692  -4.484  -0.601  1.00 -0.94           H
ATOM   1527  CA  CYS A  93     -11.531  -4.434   0.519  1.00 -0.94           C
ATOM   1528  HA  CYS A  93     -11.569  -4.844   1.529  1.00 -0.94           H
ATOM   1529  C   CYS A  93     -12.856  -4.760  -0.169  1.00 -0.94           C
ATOM   1530  O   CYS A  93     -13.832  -5.111   0.493  1.00 -0.94           O
ATOM   1531  CB  CYS A  93     -11.352  -2.915   0.611  1.00 -0.94           C
ATOM   1532 1HB  CYS A  93     -11.270  -2.499  -0.393  1.00 -0.94           H
ATOM   1533 2HB  CYS A  93     -12.244  -2.497   1.082  1.00 -0.94           H
ATOM   1534  SG  CYS A  93      -9.911  -2.412   1.585  1.00 -0.94           S
ATOM   1535  HG  CYS A  93      -8.987  -2.964   0.784  1.00 -0.94           H
ATOM   1536  N   ARG A  94     -12.885  -4.715  -1.494  1.00 -6.64           N
ATOM   1537  H   ARG A  94     -12.054  -4.427  -2.003  1.00 -6.64           H
ATOM   1538  CA  ARG A  94     -14.095  -5.068  -2.247  1.00 -6.64           C
ATOM   1539  HA  ARG A  94     -14.940  -4.525  -1.820  1.00 -6.64           H
ATOM   1540  C   ARG A  94     -14.433  -6.559  -2.145  1.00 -6.64           C
ATOM   1541  O   ARG A  94     -15.600  -6.916  -2.013  1.00 -6.64           O
ATOM   1542  CB  ARG A  94     -13.936  -4.633  -3.710  1.00 -6.64           C
ATOM   1543 1HB  ARG A  94     -13.043  -5.100  -4.122  1.00 -6.64           H
ATOM   1544 2HB  ARG A  94     -14.800  -4.982  -4.276  1.00 -6.64           H
ATOM   1545  CG  ARG A  94     -13.825  -3.112  -3.881  1.00 -6.64           C
ATOM   1546 1HG  ARG A  94     -14.777  -2.656  -3.607  1.00 -6.64           H
ATOM   1547 2HG  ARG A  94     -13.050  -2.720  -3.225  1.00 -6.64           H
ATOM   1548  CD  ARG A  94     -13.483  -2.727  -5.314  1.00 -6.64           C
ATOM   1549 1HD  ARG A  94     -12.532  -3.186  -5.587  1.00 -6.64           H
ATOM   1550 2HD  ARG A  94     -14.252  -3.122  -5.974  1.00 -6.64           H
ATOM   1551  NE  ARG A  94     -13.380  -1.270  -5.494  1.00 -6.64           N
ATOM   1552  HE  ARG A  94     -12.461  -0.860  -5.419  1.00 -6.64           H
ATOM   1553  CZ  ARG A  94     -14.365  -0.431  -5.786  1.00 -6.64           C
ATOM   1554  NH1 ARG A  94     -14.071   0.829  -5.908  1.00 -6.64           N
ATOM   1555 1HH1 ARG A  94     -13.105   1.110  -5.809  1.00 -6.64           H
ATOM   1556 2HH1 ARG A  94     -14.788   1.505  -6.126  1.00 -6.64           H
ATOM   1557  NH2 ARG A  94     -15.608  -0.785  -5.977  1.00 -6.64           N
ATOM   1558 1HH2 ARG A  94     -15.857  -1.760  -5.938  1.00 -6.64           H
ATOM   1559 2HH2 ARG A  94     -16.300  -0.086  -6.187  1.00 -6.64           H
ATOM   1560  N   GLN A  95     -13.439  -7.435  -2.106  1.00-10.39           N
ATOM   1561  H   GLN A  95     -12.489  -7.113  -2.254  1.00-10.39           H
ATOM   1562  CA  GLN A  95     -13.686  -8.863  -1.862  1.00-10.39           C
ATOM   1563  HA  GLN A  95     -14.406  -9.236  -2.591  1.00-10.39           H
ATOM   1564  C   GLN A  95     -14.257  -9.094  -0.466  1.00-10.39           C
ATOM   1565  O   GLN A  95     -15.157  -9.901  -0.283  1.00-10.39           O
ATOM   1566  CB  GLN A  95     -12.397  -9.681  -1.957  1.00-10.39           C
ATOM   1567 1HB  GLN A  95     -11.657  -9.227  -1.300  1.00-10.39           H
ATOM   1568 2HB  GLN A  95     -12.606 -10.685  -1.587  1.00-10.39           H
ATOM   1569  CG  GLN A  95     -11.797  -9.812  -3.346  1.00-10.39           C
ATOM   1570 1HG  GLN A  95     -12.480 -10.376  -3.980  1.00-10.39           H
ATOM   1571 2HG  GLN A  95     -11.660  -8.825  -3.780  1.00-10.39           H
ATOM   1572  CD  GLN A  95     -10.452 -10.514  -3.315  1.00-10.39           C
ATOM   1573  OE1 GLN A  95     -10.087 -11.156  -2.332  1.00-10.39           O
ATOM   1574  NE2 GLN A  95      -9.699 -10.378  -4.373  1.00-10.39           N
ATOM   1575 1HE2 GLN A  95      -8.788 -10.810  -4.386  1.00-10.39           H
ATOM   1576 2HE2 GLN A  95     -10.029  -9.845  -5.166  1.00-10.39           H
ATOM   1577  N   GLN A  96     -13.761  -8.366   0.523  1.00-11.04           N
ATOM   1578  H   GLN A  96     -12.996  -7.723   0.339  1.00-11.04           H
ATOM   1579  CA  GLN A  96     -14.268  -8.484   1.889  1.00-11.04           C
ATOM   1580  HA  GLN A  96     -14.269  -9.531   2.182  1.00-11.04           H
ATOM   1581  C   GLN A  96     -15.704  -7.973   1.977  1.00-11.04           C
ATOM   1582  O   GLN A  96     -16.503  -8.503   2.745  1.00-11.04           O
ATOM   1583  CB  GLN A  96     -13.373  -7.710   2.854  1.00-11.04           C
ATOM   1584 1HB  GLN A  96     -13.249  -6.709   2.450  1.00-11.04           H
ATOM   1585 2HB  GLN A  96     -13.870  -7.635   3.821  1.00-11.04           H
ATOM   1586  CG  GLN A  96     -11.993  -8.332   3.070  1.00-11.04           C
ATOM   1587 1HG  GLN A  96     -12.101  -9.237   3.668  1.00-11.04           H
ATOM   1588 2HG  GLN A  96     -11.562  -8.611   2.113  1.00-11.04           H
ATOM   1589  CD  GLN A  96     -11.033  -7.384   3.763  1.00-11.04           C
ATOM   1590  OE1 GLN A  96     -11.155  -6.169   3.667  1.00-11.04           O
ATOM   1591  NE2 GLN A  96     -10.069  -7.926   4.454  1.00-11.04           N
ATOM   1592 1HE2 GLN A  96      -9.426  -7.324   4.941  1.00-11.04           H
ATOM   1593 2HE2 GLN A  96      -9.986  -8.932   4.512  1.00-11.04           H
ATOM   1594  N   GLN A  97     -16.079  -7.003   1.150  1.00-12.85           N
ATOM   1595  H   GLN A  97     -15.401  -6.553   0.547  1.00-12.85           H
ATOM   1596  CA  GLN A  97     -17.482  -6.591   1.099  1.00-12.85           C
ATOM   1597  HA  GLN A  97     -17.799  -6.340   2.106  1.00-12.85           H
ATOM   1598  C   GLN A  97     -18.349  -7.751   0.620  1.00-12.85           C
ATOM   1599  O   GLN A  97     -19.419  -7.996   1.180  1.00-12.85           O
ATOM   1600  CB  GLN A  97     -17.720  -5.363   0.211  1.00-12.85           C
ATOM   1601 1HB  GLN A  97     -17.321  -5.542  -0.784  1.00-12.85           H
ATOM   1602 2HB  GLN A  97     -18.797  -5.224   0.125  1.00-12.85           H
ATOM   1603  CG  GLN A  97     -17.133  -4.078   0.772  1.00-12.85           C
ATOM   1604 1HG  GLN A  97     -17.451  -3.977   1.807  1.00-12.85           H
ATOM   1605 2HG  GLN A  97     -16.051  -4.125   0.748  1.00-12.85           H
ATOM   1606  CD  GLN A  97     -17.581  -2.847   0.019  1.00-12.85           C
ATOM   1607  OE1 GLN A  97     -17.215  -2.621  -1.131  1.00-12.85           O
ATOM   1608  NE2 GLN A  97     -18.351  -2.021   0.669  1.00-12.85           N
ATOM   1609 1HE2 GLN A  97     -18.682  -1.183   0.219  1.00-12.85           H
ATOM   1610 2HE2 GLN A  97     -18.603  -2.222   1.626  1.00-12.85           H
ATOM   1611  N   GLN A  98     -17.874  -8.481  -0.381  1.00 -7.13           N
ATOM   1612  H   GLN A  98     -16.978  -8.238  -0.786  1.00 -7.13           H
ATOM   1613  CA  GLN A  98     -18.611  -9.614  -0.945  1.00 -7.13           C
ATOM   1614  HA  GLN A  98     -19.636  -9.301  -1.139  1.00 -7.13           H
ATOM   1615  C   GLN A  98     -18.665 -10.823  -0.007  1.00 -7.13           C
ATOM   1616  O   GLN A  98     -19.677 -11.527   0.051  1.00 -7.13           O
ATOM   1617  CB  GLN A  98     -17.974 -10.037  -2.274  1.00 -7.13           C
ATOM   1618 1HB  GLN A  98     -16.927 -10.276  -2.095  1.00 -7.13           H
ATOM   1619 2HB  GLN A  98     -18.471 -10.937  -2.635  1.00 -7.13           H
ATOM   1620  CG  GLN A  98     -18.046  -8.976  -3.366  1.00 -7.13           C
ATOM   1621 1HG  GLN A  98     -19.074  -8.885  -3.711  1.00 -7.13           H
ATOM   1622 2HG  GLN A  98     -17.738  -8.015  -2.960  1.00 -7.13           H
ATOM   1623  CD  GLN A  98     -17.149  -9.288  -4.545  1.00 -7.13           C
ATOM   1624  OE1 GLN A  98     -17.093 -10.410  -5.045  1.00 -7.13           O
ATOM   1625  NE2 GLN A  98     -16.429  -8.300  -4.991  1.00 -7.13           N
ATOM   1626 1HE2 GLN A  98     -15.820  -8.450  -5.784  1.00 -7.13           H
ATOM   1627 2HE2 GLN A  98     -16.515  -7.388  -4.574  1.00 -7.13           H
ATOM   1628  N   SER A  99     -17.596 -11.097   0.728  1.00-10.10           N
ATOM   1629  H   SER A  99     -16.747 -10.548   0.622  1.00-10.10           H
ATOM   1630  CA  SER A  99     -17.594 -12.232   1.653  1.00-10.10           C
ATOM   1631  HA  SER A  99     -18.093 -13.073   1.173  1.00-10.10           H
ATOM   1632  C   SER A  99     -18.355 -11.921   2.940  1.00-10.10           C
ATOM   1633  O   SER A  99     -19.032 -12.789   3.497  1.00-10.10           O
ATOM   1634  CB  SER A  99     -16.158 -12.657   1.964  1.00-10.10           C
ATOM   1635 1HB  SER A  99     -16.170 -13.518   2.634  1.00-10.10           H
ATOM   1636 2HB  SER A  99     -15.668 -12.941   1.031  1.00-10.10           H
ATOM   1637  OG  SER A  99     -15.425 -11.601   2.555  1.00-10.10           O
ATOM   1638  HG  SER A  99     -14.482 -11.766   2.417  1.00-10.10           H
ATOM   1639  N   GLY A 100     -18.308 -10.673   3.387  1.00  2.98           N
ATOM   1640  H   GLY A 100     -17.717  -9.991   2.919  1.00  2.98           H
ATOM   1641  CA  GLY A 100     -19.029 -10.270   4.584  1.00  2.98           C
ATOM   1642 1HA  GLY A 100     -18.806 -10.971   5.389  1.00  2.98           H
ATOM   1643 2HA  GLY A 100     -18.689  -9.280   4.883  1.00  2.98           H
ATOM   1644  C   GLY A 100     -20.529 -10.229   4.384  1.00  2.98           C
ATOM   1645  O   GLY A 100     -21.299 -10.449   5.324  1.00  2.98           O
ATOM   1646  N   SER A 101     -20.970  -9.985   3.157  1.00-10.39           N
ATOM   1647  H   SER A 101     -20.320  -9.771   2.410  1.00-10.39           H
ATOM   1648  CA  SER A 101     -22.397 -10.019   2.848  1.00-10.39           C
ATOM   1649  HA  SER A 101     -22.954  -9.594   3.676  1.00-10.39           H
ATOM   1650  C   SER A 101     -22.889 -11.446   2.631  1.00-10.39           C
ATOM   1651  O   SER A 101     -24.054 -11.747   2.896  1.00-10.39           O
ATOM   1652  CB  SER A 101     -22.677  -9.182   1.603  1.00-10.39           C
ATOM   1653 1HB  SER A 101     -23.741  -9.217   1.367  1.00-10.39           H
ATOM   1654 2HB  SER A 101     -22.386  -8.150   1.802  1.00-10.39           H
ATOM   1655  OG  SER A 101     -21.924  -9.663   0.508  1.00-10.39           O
ATOM   1656  HG  SER A 101     -21.917  -8.978  -0.173  1.00-10.39           H
ATOM   1657  N   GLY A 102     -21.999 -12.333   2.203  1.00 10.49           N
ATOM   1658  H   GLY A 102     -21.043 -12.037   2.060  1.00 10.49           H
ATOM   1659  CA  GLY A 102     -22.353 -13.701   1.849  1.00 10.49           C
ATOM   1660 1HA  GLY A 102     -23.286 -13.665   1.288  1.00 10.49           H
ATOM   1661 2HA  GLY A 102     -21.582 -14.090   1.185  1.00 10.49           H
ATOM   1662  C   GLY A 102     -22.542 -14.703   2.973  1.00 10.49           C
ATOM   1663  O   GLY A 102     -22.276 -15.893   2.813  1.00 10.49           O
ATOM   1664  N   THR A 103     -22.985 -14.237   4.128  1.00  9.43           N
ATOM   1665  H   THR A 103     -23.203 -13.254   4.208  1.00  9.43           H
ATOM   1666  CA  THR A 103     -23.191 -15.095   5.291  1.00  9.43           C
ATOM   1667  HA  THR A 103     -22.259 -15.611   5.508  1.00  9.43           H
ATOM   1668  C   THR A 103     -24.282 -16.129   5.034  1.00  9.43           C
ATOM   1669  O   THR A 103     -25.356 -15.800   4.512  1.00  9.43           O
ATOM   1670  CB  THR A 103     -23.565 -14.212   6.486  1.00  9.43           C
ATOM   1671  HB  THR A 103     -24.558 -13.790   6.328  1.00  9.43           H
ATOM   1672  OG1 THR A 103     -22.613 -13.147   6.548  1.00  9.43           O
ATOM   1673  HG1 THR A 103     -22.981 -12.455   7.114  1.00  9.43           H
ATOM   1674  CG2 THR A 103     -23.528 -14.952   7.812  1.00  9.43           C
ATOM   1675 1HG2 THR A 103     -23.751 -14.250   8.613  1.00  9.43           H
ATOM   1676 2HG2 THR A 103     -22.537 -15.374   7.980  1.00  9.43           H
ATOM   1677 3HG2 THR A 103     -24.275 -15.745   7.827  1.00  9.43           H
ATOM   1678  N   LYS A 104     -24.006 -17.382   5.376  1.00 -1.80           N
ATOM   1679  H   LYS A 104     -23.122 -17.589   5.822  1.00 -1.80           H
ATOM   1680  CA  LYS A 104     -24.909 -18.499   5.090  1.00 -1.80           C
ATOM   1681  HA  LYS A 104     -25.892 -18.116   4.820  1.00 -1.80           H
ATOM   1682  C   LYS A 104     -25.066 -19.430   6.284  1.00 -1.80           C
ATOM   1683  O   LYS A 104     -24.114 -20.086   6.700  1.00 -1.80           O
ATOM   1684  CB  LYS A 104     -24.332 -19.269   3.899  1.00 -1.80           C
ATOM   1685 1HB  LYS A 104     -24.192 -18.567   3.076  1.00 -1.80           H
ATOM   1686 2HB  LYS A 104     -23.351 -19.652   4.180  1.00 -1.80           H
ATOM   1687  CG  LYS A 104     -25.174 -20.433   3.403  1.00 -1.80           C
ATOM   1688 1HG  LYS A 104     -25.300 -21.165   4.201  1.00 -1.80           H
ATOM   1689 2HG  LYS A 104     -26.150 -20.068   3.083  1.00 -1.80           H
ATOM   1690  CD  LYS A 104     -24.463 -21.085   2.230  1.00 -1.80           C
ATOM   1691 1HD  LYS A 104     -24.313 -20.336   1.454  1.00 -1.80           H
ATOM   1692 2HD  LYS A 104     -23.491 -21.458   2.555  1.00 -1.80           H
ATOM   1693  CE  LYS A 104     -25.276 -22.224   1.660  1.00 -1.80           C
ATOM   1694 1HE  LYS A 104     -25.381 -23.006   2.414  1.00 -1.80           H
ATOM   1695 2HE  LYS A 104     -26.270 -21.849   1.408  1.00 -1.80           H
ATOM   1696  NZ  LYS A 104     -24.653 -22.793   0.426  1.00 -1.80           N
ATOM   1697 1HZ  LYS A 104     -25.218 -23.549   0.065  1.00 -1.80           H
ATOM   1698 2HZ  LYS A 104     -23.720 -23.137   0.621  1.00 -1.80           H
ATOM   1699 3HZ  LYS A 104     -24.586 -22.073  -0.283  1.00 -1.80           H
ATOM   1700  N   SER A 105     -26.271 -19.498   6.826  1.00 24.14           N
ATOM   1701  H   SER A 105     -27.017 -18.918   6.478  1.00 24.14           H
ATOM   1702  CA  SER A 105     -26.564 -20.439   7.902  1.00 24.14           C
ATOM   1703  HA  SER A 105     -25.708 -20.503   8.571  1.00 24.14           H
ATOM   1704  C   SER A 105     -26.835 -21.810   7.293  1.00 24.14           C
ATOM   1705  O   SER A 105     -27.354 -21.896   6.180  1.00 24.14           O
ATOM   1706  CB  SER A 105     -27.790 -19.967   8.683  1.00 24.14           C
ATOM   1707 1HB  SER A 105     -28.655 -19.941   8.019  1.00 24.14           H
ATOM   1708 2HB  SER A 105     -27.983 -20.659   9.503  1.00 24.14           H
ATOM   1709  OG  SER A 105     -27.556 -18.666   9.198  1.00 24.14           O
ATOM   1710  HG  SER A 105     -28.214 -18.477   9.874  1.00 24.14           H
ATOM   1711  N   ARG A 106     -26.524 -22.893   7.994  1.00 -5.41           N
ATOM   1712  H   ARG A 106     -26.098 -22.799   8.911  1.00 -5.41           H
ATOM   1713  CA  ARG A 106     -26.872 -24.230   7.498  1.00 -5.41           C
ATOM   1714  HA  ARG A 106     -26.935 -24.208   6.412  1.00 -5.41           H
ATOM   1715  C   ARG A 106     -28.241 -24.571   8.088  1.00 -5.41           C
ATOM   1716  O   ARG A 106     -28.424 -24.425   9.304  1.00 -5.41           O
ATOM   1717  CB  ARG A 106     -25.815 -25.266   7.904  1.00 -5.41           C
ATOM   1718 1HB  ARG A 106     -24.841 -24.917   7.560  1.00 -5.41           H
ATOM   1719 2HB  ARG A 106     -25.789 -25.354   8.991  1.00 -5.41           H
ATOM   1720  CG  ARG A 106     -26.076 -26.642   7.302  1.00 -5.41           C
ATOM   1721 1HG  ARG A 106     -26.989 -27.050   7.734  1.00 -5.41           H
ATOM   1722 2HG  ARG A 106     -26.216 -26.532   6.226  1.00 -5.41           H
ATOM   1723  CD  ARG A 106     -24.939 -27.623   7.534  1.00 -5.41           C
ATOM   1724 1HD  ARG A 106     -24.026 -27.204   7.112  1.00 -5.41           H
ATOM   1725 2HD  ARG A 106     -24.800 -27.778   8.605  1.00 -5.41           H
ATOM   1726  NE  ARG A 106     -25.252 -28.907   6.886  1.00 -5.41           N
ATOM   1727  HE  ARG A 106     -26.214 -29.214   6.935  1.00 -5.41           H
ATOM   1728  CZ  ARG A 106     -24.408 -29.694   6.229  1.00 -5.41           C
ATOM   1729  NH1 ARG A 106     -24.873 -30.760   5.644  1.00 -5.41           N
ATOM   1730 1HH1 ARG A 106     -25.825 -31.046   5.803  1.00 -5.41           H
ATOM   1731 2HH1 ARG A 106     -24.276 -31.295   5.035  1.00 -5.41           H
ATOM   1732  NH2 ARG A 106     -23.131 -29.446   6.091  1.00 -5.41           N
ATOM   1733 1HH2 ARG A 106     -22.732 -28.619   6.504  1.00 -5.41           H
ATOM   1734 2HH2 ARG A 106     -22.547 -30.092   5.581  1.00 -5.41           H
ATOM   1735  N   PRO A 107     -29.221 -24.982   7.262  1.00 -5.79           N
ATOM   1736  CA  PRO A 107     -30.511 -25.256   7.902  1.00 -5.79           C
ATOM   1737  HA  PRO A 107     -30.810 -24.412   8.519  1.00 -5.79           H
ATOM   1738  C   PRO A 107     -30.513 -26.531   8.742  1.00 -5.79           C
ATOM   1739  O   PRO A 107     -29.727 -27.452   8.510  1.00 -5.79           O
ATOM   1740  CB  PRO A 107     -31.462 -25.376   6.708  1.00 -5.79           C
ATOM   1741 1HB  PRO A 107     -32.297 -26.038   6.936  1.00 -5.79           H
ATOM   1742 2HB  PRO A 107     -31.826 -24.390   6.418  1.00 -5.79           H
ATOM   1743  CG  PRO A 107     -30.615 -25.936   5.642  1.00 -5.79           C
ATOM   1744 1HG  PRO A 107     -30.478 -27.006   5.798  1.00 -5.79           H
ATOM   1745 2HG  PRO A 107     -31.049 -25.745   4.661  1.00 -5.79           H
ATOM   1746  CD  PRO A 107     -29.302 -25.207   5.807  1.00 -5.79           C
ATOM   1747 1HD  PRO A 107     -28.475 -25.826   5.458  1.00 -5.79           H
ATOM   1748 2HD  PRO A 107     -29.324 -24.252   5.281  1.00 -5.79           H
ATOM   1749  N   ALA A 108     -31.420 -26.577   9.707  1.00 21.30           N
ATOM   1750  H   ALA A 108     -32.026 -25.776   9.845  1.00 21.30           H
ATOM   1751  CA  ALA A 108     -31.616 -27.737  10.573  1.00 21.30           C
ATOM   1752  HA  ALA A 108     -30.990 -28.567  10.242  1.00 21.30           H
ATOM   1753  C   ALA A 108     -33.088 -28.128  10.422  1.00 21.30           C
ATOM   1754  O   ALA A 108     -33.938 -27.687  11.201  1.00 21.30           O
ATOM   1755  CB  ALA A 108     -31.261 -27.380  12.028  1.00 21.30           C
ATOM   1756 1HB  ALA A 108     -30.207 -27.106  12.091  1.00 21.30           H
ATOM   1757 2HB  ALA A 108     -31.438 -28.244  12.670  1.00 21.30           H
ATOM   1758 3HB  ALA A 108     -31.872 -26.546  12.374  1.00 21.30           H
ATOM   1759  N   LYS A 109     -33.404 -28.870   9.369  1.00 -9.87           N
ATOM   1760  H   LYS A 109     -32.663 -29.236   8.776  1.00 -9.87           H
ATOM   1761  CA  LYS A 109     -34.796 -29.174   9.025  1.00 -9.87           C
ATOM   1762  HA  LYS A 109     -35.317 -28.238   8.850  1.00 -9.87           H
ATOM   1763  C   LYS A 109     -35.497 -29.904  10.164  1.00 -9.87           C
ATOM   1764  O   LYS A 109     -34.943 -30.841  10.732  1.00 -9.87           O
ATOM   1765  CB  LYS A 109     -34.829 -30.011   7.745  1.00 -9.87           C
ATOM   1766 1HB  LYS A 109     -34.223 -29.503   6.995  1.00 -9.87           H
ATOM   1767 2HB  LYS A 109     -34.379 -30.982   7.951  1.00 -9.87           H
ATOM   1768  CG  LYS A 109     -36.216 -30.234   7.164  1.00 -9.87           C
ATOM   1769 1HG  LYS A 109     -36.822 -30.794   7.875  1.00 -9.87           H
ATOM   1770 2HG  LYS A 109     -36.685 -29.270   6.977  1.00 -9.87           H
ATOM   1771  CD  LYS A 109     -36.128 -31.005   5.858  1.00 -9.87           C
ATOM   1772 1HD  LYS A 109     -35.485 -30.458   5.168  1.00 -9.87           H
ATOM   1773 2HD  LYS A 109     -35.698 -31.989   6.045  1.00 -9.87           H
ATOM   1774  CE  LYS A 109     -37.503 -31.165   5.230  1.00 -9.87           C
ATOM   1775 1HE  LYS A 109     -38.146 -31.742   5.898  1.00 -9.87           H
ATOM   1776 2HE  LYS A 109     -37.943 -30.177   5.082  1.00 -9.87           H
ATOM   1777  NZ  LYS A 109     -37.394 -31.853   3.907  1.00 -9.87           N
ATOM   1778 1HZ  LYS A 109     -38.293 -31.854   3.448  1.00 -9.87           H
ATOM   1779 2HZ  LYS A 109     -37.087 -32.808   4.030  1.00 -9.87           H
ATOM   1780 3HZ  LYS A 109     -36.723 -31.368   3.321  1.00 -9.87           H
ATOM   1781  N   LYS A 110     -36.699 -29.461  10.509  1.00  0.56           N
ATOM   1782  H   LYS A 110     -37.104 -28.690   9.991  1.00  0.56           H
ATOM   1783  CA  LYS A 110     -37.458 -30.020  11.631  1.00  0.56           C
ATOM   1784  HA  LYS A 110     -37.032 -30.977  11.931  1.00  0.56           H
ATOM   1785  C   LYS A 110     -38.909 -30.215  11.215  1.00  0.56           C
ATOM   1786  O   LYS A 110     -39.512 -29.268  10.713  1.00  0.56           O
ATOM   1787  CB  LYS A 110     -37.383 -29.019  12.792  1.00  0.56           C
ATOM   1788 1HB  LYS A 110     -36.336 -28.788  12.973  1.00  0.56           H
ATOM   1789 2HB  LYS A 110     -37.880 -28.099  12.483  1.00  0.56           H
ATOM   1790  CG  LYS A 110     -38.002 -29.479  14.102  1.00  0.56           C
ATOM   1791 1HG  LYS A 110     -39.040 -29.760  13.937  1.00  0.56           H
ATOM   1792 2HG  LYS A 110     -37.453 -30.338  14.478  1.00  0.56           H
ATOM   1793  CD  LYS A 110     -37.944 -28.368  15.137  1.00  0.56           C
ATOM   1794 1HD  LYS A 110     -36.903 -28.087  15.304  1.00  0.56           H
ATOM   1795 2HD  LYS A 110     -38.490 -27.503  14.760  1.00  0.56           H
ATOM   1796  CE  LYS A 110     -38.564 -28.809  16.454  1.00  0.56           C
ATOM   1797 1HE  LYS A 110     -39.597 -29.118  16.280  1.00  0.56           H
ATOM   1798 2HE  LYS A 110     -38.006 -29.659  16.852  1.00  0.56           H
ATOM   1799  NZ  LYS A 110     -38.544 -27.689  17.445  1.00  0.56           N
ATOM   1800 1HZ  LYS A 110     -39.072 -27.947  18.270  1.00  0.56           H
ATOM   1801 2HZ  LYS A 110     -38.973 -26.866  17.036  1.00  0.56           H
ATOM   1802 3HZ  LYS A 110     -37.592 -27.479  17.715  1.00  0.56           H
ATOM   1803  N   LYS A 111     -39.500 -31.381  11.437  1.00-13.26           N
ATOM   1804  H   LYS A 111     -38.958 -32.171  11.766  1.00-13.26           H
ATOM   1805  CA  LYS A 111     -40.952 -31.516  11.265  1.00-13.26           C
ATOM   1806  HA  LYS A 111     -41.263 -30.971  10.373  1.00-13.26           H
ATOM   1807  C   LYS A 111     -41.583 -30.862  12.487  1.00-13.26           C
ATOM   1808  O   LYS A 111     -41.443 -31.357  13.603  1.00-13.26           O
ATOM   1809  CB  LYS A 111     -41.388 -32.982  11.137  1.00-13.26           C
ATOM   1810 1HB  LYS A 111     -40.830 -33.436  10.319  1.00-13.26           H
ATOM   1811 2HB  LYS A 111     -41.138 -33.506  12.059  1.00-13.26           H
ATOM   1812  CG  LYS A 111     -42.882 -33.158  10.865  1.00-13.26           C
ATOM   1813 1HG  LYS A 111     -43.446 -32.745  11.701  1.00-13.26           H
ATOM   1814 2HG  LYS A 111     -43.145 -32.611   9.959  1.00-13.26           H
ATOM   1815  CD  LYS A 111     -43.268 -34.623  10.684  1.00-13.26           C
ATOM   1816 1HD  LYS A 111     -42.716 -35.038   9.840  1.00-13.26           H
ATOM   1817 2HD  LYS A 111     -43.017 -35.180  11.588  1.00-13.26           H
ATOM   1818  CE  LYS A 111     -44.766 -34.733  10.421  1.00-13.26           C
ATOM   1819 1HE  LYS A 111     -45.302 -34.322  11.279  1.00-13.26           H
ATOM   1820 2HE  LYS A 111     -45.011 -34.124   9.550  1.00-13.26           H
ATOM   1821  NZ  LYS A 111     -45.248 -36.132  10.175  1.00-13.26           N
ATOM   1822 1HZ  LYS A 111     -46.251 -36.119  10.035  1.00-13.26           H
ATOM   1823 2HZ  LYS A 111     -45.035 -36.722  10.972  1.00-13.26           H
ATOM   1824 3HZ  LYS A 111     -44.807 -36.519   9.350  1.00-13.26           H
ATOM   1825  N   SER A 112     -42.209 -29.714  12.293  1.00 17.31           N
ATOM   1826  H   SER A 112     -42.274 -29.328  11.360  1.00 17.31           H
ATOM   1827  CA  SER A 112     -42.810 -28.943  13.374  1.00 17.31           C
ATOM   1828  HA  SER A 112     -43.397 -29.584  14.033  1.00 17.31           H
ATOM   1829  C   SER A 112     -43.691 -27.930  12.668  1.00 17.31           C
ATOM   1830  O   SER A 112     -43.504 -27.691  11.471  1.00 17.31           O
ATOM   1831  CB  SER A 112     -41.738 -28.190  14.172  1.00 17.31           C
ATOM   1832 1HB  SER A 112     -40.997 -28.904  14.522  1.00 17.31           H
ATOM   1833 2HB  SER A 112     -41.251 -27.464  13.520  1.00 17.31           H
ATOM   1834  OG  SER A 112     -42.283 -27.525  15.301  1.00 17.31           O
ATOM   1835  HG  SER A 112     -41.623 -26.905  15.643  1.00 17.31           H
ATOM   1836  N   SER A 113     -44.583 -27.291  13.406  1.00 14.32           N
ATOM   1837  H   SER A 113     -44.693 -27.561  14.379  1.00 14.32           H
ATOM   1838  CA  SER A 113     -45.369 -26.168  12.923  1.00 14.32           C
ATOM   1839  HA  SER A 113     -44.848 -25.665  12.110  1.00 14.32           H
ATOM   1840  C   SER A 113     -45.528 -25.227  14.110  1.00 14.32           C
ATOM   1841  O   SER A 113     -45.585 -25.698  15.254  1.00 14.32           O
ATOM   1842  CB  SER A 113     -46.744 -26.651  12.455  1.00 14.32           C
ATOM   1843 1HB  SER A 113     -46.610 -27.344  11.624  1.00 14.32           H
ATOM   1844 2HB  SER A 113     -47.242 -27.172  13.274  1.00 14.32           H
ATOM   1845  OG  SER A 113     -47.555 -25.567  12.028  1.00 14.32           O
ATOM   1846  HG  SER A 113     -47.812 -25.041  12.802  1.00 14.32           H
ATOM   1847  N   PRO A 114     -45.662 -23.911  13.874  1.00 -9.96           N
ATOM   1848  CA  PRO A 114     -46.339 -23.179  14.949  1.00 -9.96           C
ATOM   1849  HA  PRO A 114     -45.804 -23.292  15.891  1.00 -9.96           H
ATOM   1850  C   PRO A 114     -47.778 -23.672  15.102  1.00 -9.96           C
ATOM   1851  O   PRO A 114     -48.436 -24.018  14.107  1.00 -9.96           O
ATOM   1852  CB  PRO A 114     -46.268 -21.726  14.470  1.00 -9.96           C
ATOM   1853 1HB  PRO A 114     -47.139 -21.165  14.793  1.00 -9.96           H
ATOM   1854 2HB  PRO A 114     -45.362 -21.256  14.838  1.00 -9.96           H
ATOM   1855  CG  PRO A 114     -46.210 -21.834  12.992  1.00 -9.96           C
ATOM   1856 1HG  PRO A 114     -47.206 -22.017  12.593  1.00 -9.96           H
ATOM   1857 2HG  PRO A 114     -45.778 -20.934  12.554  1.00 -9.96           H
ATOM   1858  CD  PRO A 114     -45.334 -23.025  12.741  1.00 -9.96           C
ATOM   1859 1HD  PRO A 114     -45.583 -23.488  11.786  1.00 -9.96           H
ATOM   1860 2HD  PRO A 114     -44.281 -22.742  12.775  1.00 -9.96           H
ATOM   1861  N   VAL A 115     -48.257 -23.736  16.337  1.00  6.53           N
ATOM   1862  H   VAL A 115     -47.670 -23.438  17.110  1.00  6.53           H
ATOM   1863  CA  VAL A 115     -49.605 -24.210  16.644  1.00  6.53           C
ATOM   1864  HA  VAL A 115     -50.268 -23.982  15.809  1.00  6.53           H
ATOM   1865  C   VAL A 115     -50.063 -23.452  17.886  1.00  6.53           C
ATOM   1866  O   VAL A 115     -49.519 -23.677  18.971  1.00  6.53           O
ATOM   1867  CB  VAL A 115     -49.678 -25.752  16.957  1.00  6.53           C
ATOM   1868  HB  VAL A 115     -49.045 -25.969  17.817  1.00  6.53           H
ATOM   1869  CG1 VAL A 115     -51.121 -26.182  17.292  1.00  6.53           C
ATOM   1870 1HG1 VAL A 115     -51.154 -27.259  17.463  1.00  6.53           H
ATOM   1871 2HG1 VAL A 115     -51.796 -25.934  16.471  1.00  6.53           H
ATOM   1872 3HG1 VAL A 115     -51.458 -25.690  18.203  1.00  6.53           H
ATOM   1873  CG2 VAL A 115     -49.186 -26.607  15.786  1.00  6.53           C
ATOM   1874 1HG2 VAL A 115     -49.278 -27.663  16.040  1.00  6.53           H
ATOM   1875 2HG2 VAL A 115     -48.137 -26.396  15.592  1.00  6.53           H
ATOM   1876 3HG2 VAL A 115     -49.773 -26.399  14.891  1.00  6.53           H
ATOM   1877  N   ARG A 116     -51.070 -22.602  17.704  1.00 10.14           N
ATOM   1878  H   ARG A 116     -51.349 -22.407  16.749  1.00 10.14           H
ATOM   1879  CA  ARG A 116     -51.842 -21.919  18.754  1.00 10.14           C
ATOM   1880  HA  ARG A 116     -52.522 -21.255  18.223  1.00 10.14           H
ATOM   1881  C   ARG A 116     -51.192 -21.023  19.806  1.00 10.14           C
ATOM   1882  O   ARG A 116     -50.279 -21.407  20.536  1.00 10.14           O
ATOM   1883  CB  ARG A 116     -52.723 -22.926  19.495  1.00 10.14           C
ATOM   1884 1HB  ARG A 116     -52.110 -23.727  19.904  1.00 10.14           H
ATOM   1885 2HB  ARG A 116     -53.169 -22.395  20.327  1.00 10.14           H
ATOM   1886  CG  ARG A 116     -53.838 -23.515  18.638  1.00 10.14           C
ATOM   1887 1HG  ARG A 116     -54.320 -22.710  18.085  1.00 10.14           H
ATOM   1888 2HG  ARG A 116     -53.418 -24.227  17.928  1.00 10.14           H
ATOM   1889  CD  ARG A 116     -54.889 -24.204  19.489  1.00 10.14           C
ATOM   1890 1HD  ARG A 116     -55.615 -24.688  18.834  1.00 10.14           H
ATOM   1891 2HD  ARG A 116     -54.412 -24.957  20.117  1.00 10.14           H
ATOM   1892  NE  ARG A 116     -55.573 -23.215  20.333  1.00 10.14           N
ATOM   1893  HE  ARG A 116     -55.204 -22.272  20.332  1.00 10.14           H
ATOM   1894  CZ  ARG A 116     -56.612 -23.415  21.125  1.00 10.14           C
ATOM   1895  NH1 ARG A 116     -57.099 -22.378  21.736  1.00 10.14           N
ATOM   1896 1HH1 ARG A 116     -56.634 -21.489  21.620  1.00 10.14           H
ATOM   1897 2HH1 ARG A 116     -57.912 -22.468  22.319  1.00 10.14           H
ATOM   1898  NH2 ARG A 116     -57.163 -24.580  21.334  1.00 10.14           N
ATOM   1899 1HH2 ARG A 116     -56.736 -25.405  20.949  1.00 10.14           H
ATOM   1900 2HH2 ARG A 116     -57.994 -24.640  21.897  1.00 10.14           H
ATOM   1901  N   GLU A 117     -51.793 -19.844  19.917  1.00 23.84           N
ATOM   1902  H   GLU A 117     -52.513 -19.613  19.244  1.00 23.84           H
ATOM   1903  CA  GLU A 117     -51.503 -18.820  20.925  1.00 23.84           C
ATOM   1904  HA  GLU A 117     -52.128 -17.960  20.683  1.00 23.84           H
ATOM   1905  C   GLU A 117     -50.064 -18.282  20.909  1.00 23.84           C
ATOM   1906  O   GLU A 117     -49.208 -18.729  20.137  1.00 23.84           O
ATOM   1907  CB  GLU A 117     -51.935 -19.282  22.329  1.00 23.84           C
ATOM   1908 1HB  GLU A 117     -51.526 -20.269  22.537  1.00 23.84           H
ATOM   1909 2HB  GLU A 117     -51.518 -18.591  23.055  1.00 23.84           H
ATOM   1910  CG  GLU A 117     -53.449 -19.296  22.561  1.00 23.84           C
ATOM   1911 1HG  GLU A 117     -53.637 -19.227  23.633  1.00 23.84           H
ATOM   1912 2HG  GLU A 117     -53.875 -18.416  22.081  1.00 23.84           H
ATOM   1913  CD  GLU A 117     -54.155 -20.535  22.034  1.00 23.84           C
ATOM   1914  OE1 GLU A 117     -53.972 -21.634  22.604  1.00 23.84           O
ATOM   1915  OE2 GLU A 117     -54.937 -20.435  21.061  1.00 23.84           O
ATOM   1916  N   SER A 118     -49.823 -17.251  21.708  1.00 10.41           N
ATOM   1917  H   SER A 118     -50.561 -16.889  22.297  1.00 10.41           H
ATOM   1918  CA  SER A 118     -48.526 -16.593  21.803  1.00 10.41           C
ATOM   1919  HA  SER A 118     -47.718 -17.316  21.699  1.00 10.41           H
ATOM   1920  C   SER A 118     -48.473 -15.922  23.166  1.00 10.41           C
ATOM   1921  O   SER A 118     -49.537 -15.585  23.693  1.00 10.41           O
ATOM   1922  CB  SER A 118     -48.419 -15.519  20.721  1.00 10.41           C
ATOM   1923 1HB  SER A 118     -48.539 -15.995  19.749  1.00 10.41           H
ATOM   1924 2HB  SER A 118     -49.218 -14.789  20.857  1.00 10.41           H
ATOM   1925  OG  SER A 118     -47.168 -14.857  20.765  1.00 10.41           O
ATOM   1926  HG  SER A 118     -47.015 -14.433  19.915  1.00 10.41           H
ATOM   1927  N   SER A 119     -47.280 -15.736  23.721  1.00 26.14           N
ATOM   1928  H   SER A 119     -46.496 -16.278  23.370  1.00 26.14           H
ATOM   1929  CA  SER A 119     -46.971 -14.780  24.793  1.00 26.14           C
ATOM   1930  HA  SER A 119     -47.336 -13.785  24.534  1.00 26.14           H
ATOM   1931  C   SER A 119     -45.448 -14.754  24.879  1.00 26.14           C
ATOM   1932  O   SER A 119     -44.793 -15.688  24.421  1.00 26.14           O
ATOM   1933  CB  SER A 119     -47.536 -15.201  26.155  1.00 26.14           C
ATOM   1934 1HB  SER A 119     -47.347 -16.261  26.328  1.00 26.14           H
ATOM   1935 2HB  SER A 119     -47.057 -14.619  26.943  1.00 26.14           H
ATOM   1936  OG  SER A 119     -48.933 -14.943  26.191  1.00 26.14           O
ATOM   1937  HG  SER A 119     -49.281 -15.174  25.314  1.00 26.14           H
ATOM   1938  N   GLY A 120     -44.900 -13.710  25.480  1.00 17.48           N
ATOM   1939  H   GLY A 120     -45.491 -12.956  25.798  1.00 17.48           H
ATOM   1940  CA  GLY A 120     -43.476 -13.643  25.775  1.00 17.48           C
ATOM   1941 1HA  GLY A 120     -42.926 -14.401  25.218  1.00 17.48           H
ATOM   1942 2HA  GLY A 120     -43.094 -12.659  25.510  1.00 17.48           H
ATOM   1943  C   GLY A 120     -43.286 -13.873  27.262  1.00 17.48           C
ATOM   1944  O   GLY A 120     -44.161 -14.458  27.896  1.00 17.48           O
ATOM   1945  N   SER A 121     -42.188 -13.379  27.823  1.00 10.96           N
ATOM   1946  H   SER A 121     -41.526 -12.875  27.243  1.00 10.96           H
ATOM   1947  CA  SER A 121     -41.860 -13.501  29.249  1.00 10.96           C
ATOM   1948  HA  SER A 121     -40.867 -13.077  29.389  1.00 10.96           H
ATOM   1949  C   SER A 121     -41.795 -14.959  29.710  1.00 10.96           C
ATOM   1950  O   SER A 121     -42.169 -15.300  30.836  1.00 10.96           O
ATOM   1951  CB  SER A 121     -42.833 -12.680  30.112  1.00 10.96           C
ATOM   1952 1HB  SER A 121     -42.897 -11.668  29.713  1.00 10.96           H
ATOM   1953 2HB  SER A 121     -43.823 -13.136  30.076  1.00 10.96           H
ATOM   1954  OG  SER A 121     -42.399 -12.623  31.459  1.00 10.96           O
ATOM   1955  HG  SER A 121     -42.265 -13.535  31.747  1.00 10.96           H
ATOM   1956  N   GLU A 122     -41.329 -15.836  28.837  1.00 16.24           N
ATOM   1957  H   GLU A 122     -41.012 -15.513  27.933  1.00 16.24           H
ATOM   1958  CA  GLU A 122     -41.207 -17.258  29.148  1.00 16.24           C
ATOM   1959  HA  GLU A 122     -41.721 -17.491  30.080  1.00 16.24           H
ATOM   1960  C   GLU A 122     -39.724 -17.571  29.315  1.00 16.24           C
ATOM   1961  O   GLU A 122     -38.896 -17.111  28.522  1.00 16.24           O
ATOM   1962  CB  GLU A 122     -41.831 -18.091  28.020  1.00 16.24           C
ATOM   1963 1HB  GLU A 122     -42.883 -17.818  27.942  1.00 16.24           H
ATOM   1964 2HB  GLU A 122     -41.343 -17.824  27.083  1.00 16.24           H
ATOM   1965  CG  GLU A 122     -41.735 -19.608  28.190  1.00 16.24           C
ATOM   1966 1HG  GLU A 122     -42.113 -20.082  27.283  1.00 16.24           H
ATOM   1967 2HG  GLU A 122     -40.689 -19.886  28.301  1.00 16.24           H
ATOM   1968  CD  GLU A 122     -42.514 -20.138  29.386  1.00 16.24           C
ATOM   1969  OE1 GLU A 122     -43.631 -20.681  29.208  1.00 16.24           O
ATOM   1970  OE2 GLU A 122     -42.008 -20.072  30.528  1.00 16.24           O
ATOM   1971  N   SER A 123     -39.374 -18.334  30.341  1.00  1.16           N
ATOM   1972  H   SER A 123     -40.081 -18.683  30.979  1.00  1.16           H
ATOM   1973  CA  SER A 123     -37.987 -18.724  30.554  1.00  1.16           C
ATOM   1974  HA  SER A 123     -37.364 -17.831  30.566  1.00  1.16           H
ATOM   1975  C   SER A 123     -37.547 -19.636  29.412  1.00  1.16           C
ATOM   1976  O   SER A 123     -38.223 -20.612  29.093  1.00  1.16           O
ATOM   1977  CB  SER A 123     -37.844 -19.456  31.889  1.00  1.16           C
ATOM   1978 1HB  SER A 123     -38.146 -18.789  32.697  1.00  1.16           H
ATOM   1979 2HB  SER A 123     -38.494 -20.331  31.891  1.00  1.16           H
ATOM   1980  OG  SER A 123     -36.505 -19.868  32.098  1.00  1.16           O
ATOM   1981  HG  SER A 123     -36.486 -20.444  32.875  1.00  1.16           H
ATOM   1982  N   SER A 124     -36.422 -19.326  28.784  1.00  7.92           N
ATOM   1983  H   SER A 124     -35.924 -18.485  29.057  1.00  7.92           H
ATOM   1984  CA  SER A 124     -35.875 -20.134  27.695  1.00  7.92           C
ATOM   1985  HA  SER A 124     -36.656 -20.315  26.961  1.00  7.92           H
ATOM   1986  C   SER A 124     -35.364 -21.476  28.212  1.00  7.92           C
ATOM   1987  O   SER A 124     -35.344 -22.475  27.491  1.00  7.92           O
ATOM   1988  CB  SER A 124     -34.737 -19.369  27.022  1.00  7.92           C
ATOM   1989 1HB  SER A 124     -35.088 -18.365  26.781  1.00  7.92           H
ATOM   1990 2HB  SER A 124     -33.896 -19.292  27.713  1.00  7.92           H
ATOM   1991  OG  SER A 124     -34.314 -19.995  25.823  1.00  7.92           O
ATOM   1992  HG  SER A 124     -33.940 -20.858  26.033  1.00  7.92           H
ATOM   1993  N   GLY A 125     -34.976 -21.504  29.478  1.00 20.26           N
ATOM   1994  H   GLY A 125     -34.980 -20.644  30.013  1.00 20.26           H
ATOM   1995  CA  GLY A 125     -34.535 -22.737  30.112  1.00 20.26           C
ATOM   1996 1HA  GLY A 125     -34.805 -22.708  31.166  1.00 20.26           H
ATOM   1997 2HA  GLY A 125     -35.053 -23.583  29.659  1.00 20.26           H
ATOM   1998  C   GLY A 125     -33.042 -22.979  30.009  1.00 20.26           C
ATOM   1999  O   GLY A 125     -32.337 -22.287  29.268  1.00 20.26           O
ATOM   2000  N   GLN A 126     -32.535 -23.939  30.770  1.00  5.36           N
ATOM   2001  H   GLN A 126     -33.147 -24.469  31.386  1.00  5.36           H
ATOM   2002  CA  GLN A 126     -31.110 -24.262  30.734  1.00  5.36           C
ATOM   2003  HA  GLN A 126     -30.557 -23.349  30.513  1.00  5.36           H
ATOM   2004  C   GLN A 126     -30.801 -25.277  29.634  1.00  5.36           C
ATOM   2005  O   GLN A 126     -30.778 -26.493  29.864  1.00  5.36           O
ATOM   2006  CB  GLN A 126     -30.607 -24.789  32.082  1.00  5.36           C
ATOM   2007 1HB  GLN A 126     -30.950 -24.129  32.878  1.00  5.36           H
ATOM   2008 2HB  GLN A 126     -31.018 -25.784  32.252  1.00  5.36           H
ATOM   2009  CG  GLN A 126     -29.077 -24.848  32.113  1.00  5.36           C
ATOM   2010 1HG  GLN A 126     -28.726 -25.357  31.220  1.00  5.36           H
ATOM   2011 2HG  GLN A 126     -28.682 -23.835  32.095  1.00  5.36           H
ATOM   2012  CD  GLN A 126     -28.501 -25.577  33.299  1.00  5.36           C
ATOM   2013  OE1 GLN A 126     -29.206 -26.175  34.105  1.00  5.36           O
ATOM   2014  NE2 GLN A 126     -27.201 -25.581  33.390  1.00  5.36           N
ATOM   2015 1HE2 GLN A 126     -26.765 -26.041  34.170  1.00  5.36           H
ATOM   2016 2HE2 GLN A 126     -26.655 -25.114  32.686  1.00  5.36           H
ATOM   2017  N   PHE A 127     -30.553 -24.790  28.430  1.00-16.40           N
ATOM   2018  H   PHE A 127     -30.681 -23.806  28.243  1.00-16.40           H
ATOM   2019  CA  PHE A 127     -30.057 -25.658  27.373  1.00-16.40           C
ATOM   2020  HA  PHE A 127     -30.726 -26.510  27.253  1.00-16.40           H
ATOM   2021  C   PHE A 127     -28.668 -26.146  27.779  1.00-16.40           C
ATOM   2022  O   PHE A 127     -27.818 -25.339  28.168  1.00-16.40           O
ATOM   2023  CB  PHE A 127     -29.959 -24.899  26.048  1.00-16.40           C
ATOM   2024 1HB  PHE A 127     -30.937 -24.487  25.805  1.00-16.40           H
ATOM   2025 2HB  PHE A 127     -29.259 -24.071  26.165  1.00-16.40           H
ATOM   2026  CG  PHE A 127     -29.505 -25.762  24.902  1.00-16.40           C
ATOM   2027  CD1 PHE A 127     -30.451 -26.396  24.077  1.00-16.40           C
ATOM   2028  HD1 PHE A 127     -31.507 -26.238  24.249  1.00-16.40           H
ATOM   2029  CD2 PHE A 127     -28.134 -25.970  24.658  1.00-16.40           C
ATOM   2030  HD2 PHE A 127     -27.397 -25.475  25.276  1.00-16.40           H
ATOM   2031  CE1 PHE A 127     -30.039 -27.242  23.020  1.00-16.40           C
ATOM   2032  HE1 PHE A 127     -30.776 -27.713  22.385  1.00-16.40           H
ATOM   2033  CE2 PHE A 127     -27.704 -26.834  23.627  1.00-16.40           C
ATOM   2034  HE2 PHE A 127     -26.648 -27.001  23.470  1.00-16.40           H
ATOM   2035  CZ  PHE A 127     -28.660 -27.468  22.799  1.00-16.40           C
ATOM   2036  HZ  PHE A 127     -28.342 -28.118  21.998  1.00-16.40           H
ATOM   2037  N   THR A 128     -28.418 -27.443  27.676  1.00  8.26           N
ATOM   2038  H   THR A 128     -29.170 -28.088  27.452  1.00  8.26           H
ATOM   2039  CA  THR A 128     -27.072 -27.990  27.830  1.00  8.26           C
ATOM   2040  HA  THR A 128     -26.357 -27.171  27.823  1.00  8.26           H
ATOM   2041  C   THR A 128     -26.769 -28.915  26.652  1.00  8.26           C
ATOM   2042  O   THR A 128     -27.661 -29.622  26.165  1.00  8.26           O
ATOM   2043  CB  THR A 128     -26.901 -28.762  29.162  1.00  8.26           C
ATOM   2044  HB  THR A 128     -25.936 -29.266  29.158  1.00  8.26           H
ATOM   2045  OG1 THR A 128     -27.945 -29.726  29.323  1.00  8.26           O
ATOM   2046  HG1 THR A 128     -27.760 -30.213  30.134  1.00  8.26           H
ATOM   2047  CG2 THR A 128     -26.966 -27.827  30.355  1.00  8.26           C
ATOM   2048 1HG2 THR A 128     -26.773 -28.387  31.268  1.00  8.26           H
ATOM   2049 2HG2 THR A 128     -27.949 -27.363  30.411  1.00  8.26           H
ATOM   2050 3HG2 THR A 128     -26.204 -27.055  30.256  1.00  8.26           H
ATOM   2051  N   PRO A 129     -25.522 -28.912  26.148  1.00 -5.00           N
ATOM   2052  CA  PRO A 129     -25.233 -29.814  25.026  1.00 -5.00           C
ATOM   2053  HA  PRO A 129     -25.999 -29.736  24.254  1.00 -5.00           H
ATOM   2054  C   PRO A 129     -25.105 -31.265  25.504  1.00 -5.00           C
ATOM   2055  O   PRO A 129     -25.026 -31.507  26.720  1.00 -5.00           O
ATOM   2056  CB  PRO A 129     -23.901 -29.264  24.504  1.00 -5.00           C
ATOM   2057 1HB  PRO A 129     -23.312 -30.044  24.023  1.00 -5.00           H
ATOM   2058 2HB  PRO A 129     -24.083 -28.440  23.814  1.00 -5.00           H
ATOM   2059  CG  PRO A 129     -23.225 -28.772  25.715  1.00 -5.00           C
ATOM   2060 1HG  PRO A 129     -22.790 -29.610  26.258  1.00 -5.00           H
ATOM   2061 2HG  PRO A 129     -22.456 -28.042  25.462  1.00 -5.00           H
ATOM   2062  CD  PRO A 129     -24.323 -28.138  26.526  1.00 -5.00           C
ATOM   2063 1HD  PRO A 129     -24.111 -28.232  27.592  1.00 -5.00           H
ATOM   2064 2HD  PRO A 129     -24.448 -27.091  26.248  1.00 -5.00           H
ATOM   2065  N   PRO A 130     -25.069 -32.247  24.584  1.00 -7.91           N
ATOM   2066  CA  PRO A 130     -24.758 -33.588  25.098  1.00 -7.91           C
ATOM   2067  HA  PRO A 130     -25.434 -33.862  25.906  1.00 -7.91           H
ATOM   2068  C   PRO A 130     -23.311 -33.702  25.577  1.00 -7.91           C
ATOM   2069  O   PRO A 130     -22.450 -32.916  25.173  1.00 -7.91           O
ATOM   2070  CB  PRO A 130     -25.006 -34.482  23.882  1.00 -7.91           C
ATOM   2071 1HB  PRO A 130     -24.366 -35.364  23.905  1.00 -7.91           H
ATOM   2072 2HB  PRO A 130     -26.055 -34.770  23.843  1.00 -7.91           H
ATOM   2073  CG  PRO A 130     -24.678 -33.613  22.727  1.00 -7.91           C
ATOM   2074 1HG  PRO A 130     -23.596 -33.549  22.603  1.00 -7.91           H
ATOM   2075 2HG  PRO A 130     -25.148 -33.983  21.816  1.00 -7.91           H
ATOM   2076  CD  PRO A 130     -25.243 -32.270  23.118  1.00 -7.91           C
ATOM   2077 1HD  PRO A 130     -24.686 -31.468  22.634  1.00 -7.91           H
ATOM   2078 2HD  PRO A 130     -26.303 -32.214  22.863  1.00 -7.91           H
ATOM   2079  N   ALA A 131     -23.041 -34.671  26.441  1.00 -4.23           N
ATOM   2080  H   ALA A 131     -23.780 -35.284  26.762  1.00 -4.23           H
ATOM   2081  CA  ALA A 131     -21.689 -34.883  26.946  1.00 -4.23           C
ATOM   2082  HA  ALA A 131     -21.335 -33.945  27.373  1.00 -4.23           H
ATOM   2083  C   ALA A 131     -20.732 -35.300  25.824  1.00 -4.23           C
ATOM   2084  O   ALA A 131     -21.032 -36.197  25.029  1.00 -4.23           O
ATOM   2085  CB  ALA A 131     -21.704 -35.954  28.043  1.00 -4.23           C
ATOM   2086 1HB  ALA A 131     -22.360 -35.642  28.856  1.00 -4.23           H
ATOM   2087 2HB  ALA A 131     -20.695 -36.095  28.431  1.00 -4.23           H
ATOM   2088 3HB  ALA A 131     -22.061 -36.901  27.633  1.00 -4.23           H
ATOM   2089  N   VAL A 132     -19.563 -34.683  25.795  1.00-23.76           N
ATOM   2090  H   VAL A 132     -19.374 -33.950  26.470  1.00-23.76           H
ATOM   2091  CA  VAL A 132     -18.517 -35.026  24.835  1.00-23.76           C
ATOM   2092  HA  VAL A 132     -18.967 -35.202  23.859  1.00-23.76           H
ATOM   2093  C   VAL A 132     -17.847 -36.314  25.314  1.00-23.76           C
ATOM   2094  O   VAL A 132     -17.591 -36.483  26.509  1.00-23.76           O
ATOM   2095  CB  VAL A 132     -17.504 -33.855  24.713  1.00-23.76           C
ATOM   2096  HB  VAL A 132     -17.074 -33.656  25.694  1.00-23.76           H
ATOM   2097  CG1 VAL A 132     -16.371 -34.188  23.745  1.00-23.76           C
ATOM   2098 1HG1 VAL A 132     -15.707 -33.330  23.650  1.00-23.76           H
ATOM   2099 2HG1 VAL A 132     -16.774 -34.437  22.762  1.00-23.76           H
ATOM   2100 3HG1 VAL A 132     -15.789 -35.030  24.123  1.00-23.76           H
ATOM   2101  CG2 VAL A 132     -18.230 -32.585  24.229  1.00-23.76           C
ATOM   2102 1HG2 VAL A 132     -17.509 -31.780  24.090  1.00-23.76           H
ATOM   2103 2HG2 VAL A 132     -18.969 -32.266  24.964  1.00-23.76           H
ATOM   2104 3HG2 VAL A 132     -18.730 -32.778  23.277  1.00-23.76           H
ATOM   2105  N   SER A 133     -17.592 -37.238  24.401  1.00  5.39           N
ATOM   2106  H   SER A 133     -17.798 -37.041  23.428  1.00  5.39           H
ATOM   2107  CA  SER A 133     -17.030 -38.548  24.723  1.00  5.39           C
ATOM   2108  HA  SER A 133     -17.644 -39.007  25.498  1.00  5.39           H
ATOM   2109  C   SER A 133     -15.583 -38.528  25.218  1.00  5.39           C
ATOM   2110  O   SER A 133     -14.839 -37.571  25.009  1.00  5.39           O
ATOM   2111  CB  SER A 133     -17.114 -39.418  23.471  1.00  5.39           C
ATOM   2112 1HB  SER A 133     -16.462 -39.005  22.700  1.00  5.39           H
ATOM   2113 2HB  SER A 133     -16.795 -40.434  23.705  1.00  5.39           H
ATOM   2114  OG  SER A 133     -18.453 -39.427  23.001  1.00  5.39           O
ATOM   2115  HG  SER A 133     -18.672 -40.315  22.696  1.00  5.39           H
ATOM   2116  N   SER A 134     -15.195 -39.607  25.881  1.00  5.29           N
ATOM   2117  H   SER A 134     -15.855 -40.364  26.017  1.00  5.29           H
ATOM   2118  CA  SER A 134     -13.836 -39.797  26.388  1.00  5.29           C
ATOM   2119  HA  SER A 134     -13.393 -38.842  26.673  1.00  5.29           H
ATOM   2120  C   SER A 134     -12.985 -40.468  25.306  1.00  5.29           C
ATOM   2121  O   SER A 134     -13.524 -41.109  24.398  1.00  5.29           O
ATOM   2122  CB  SER A 134     -13.905 -40.710  27.617  1.00  5.29           C
ATOM   2123 1HB  SER A 134     -14.560 -40.252  28.359  1.00  5.29           H
ATOM   2124 2HB  SER A 134     -14.327 -41.670  27.320  1.00  5.29           H
ATOM   2125  OG  SER A 134     -12.633 -40.922  28.202  1.00  5.29           O
ATOM   2126  HG  SER A 134     -12.705 -41.642  28.843  1.00  5.29           H
ATOM   2127  N   SER A 135     -11.669 -40.401  25.431  1.00  7.51           N
ATOM   2128  H   SER A 135     -11.272 -39.846  26.184  1.00  7.51           H
ATOM   2129  CA  SER A 135     -10.740 -41.183  24.615  1.00  7.51           C
ATOM   2130  HA  SER A 135     -11.242 -42.059  24.209  1.00  7.51           H
ATOM   2131  C   SER A 135      -9.661 -41.636  25.588  1.00  7.51           C
ATOM   2132  O   SER A 135      -9.571 -41.083  26.685  1.00  7.51           O
ATOM   2133  CB  SER A 135     -10.153 -40.363  23.468  1.00  7.51           C
ATOM   2134 1HB  SER A 135     -10.962 -39.972  22.851  1.00  7.51           H
ATOM   2135 2HB  SER A 135      -9.574 -39.534  23.873  1.00  7.51           H
ATOM   2136  OG  SER A 135      -9.317 -41.181  22.668  1.00  7.51           O
ATOM   2137  HG  SER A 135      -9.074 -40.691  21.869  1.00  7.51           H
ATOM   2138  N   ALA A 136      -8.872 -42.639  25.237  1.00 30.93           N
ATOM   2139  H   ALA A 136      -8.873 -42.957  24.278  1.00 30.93           H
ATOM   2140  CA  ALA A 136      -7.947 -43.289  26.163  1.00 30.93           C
ATOM   2141  HA  ALA A 136      -7.656 -42.599  26.956  1.00 30.93           H
ATOM   2142  C   ALA A 136      -6.699 -43.681  25.369  1.00 30.93           C
ATOM   2143  O   ALA A 136      -6.577 -43.266  24.218  1.00 30.93           O
ATOM   2144  CB  ALA A 136      -8.637 -44.516  26.782  1.00 30.93           C
ATOM   2145 1HB  ALA A 136      -9.554 -44.204  27.282  1.00 30.93           H
ATOM   2146 2HB  ALA A 136      -7.987 -44.989  27.516  1.00 30.93           H
ATOM   2147 3HB  ALA A 136      -8.884 -45.236  26.001  1.00 30.93           H
ATOM   2148  N   SER A 137      -5.841 -44.486  25.989  1.00 31.64           N
ATOM   2149  H   SER A 137      -6.066 -44.780  26.932  1.00 31.64           H
ATOM   2150  CA  SER A 137      -4.574 -44.994  25.443  1.00 31.64           C
ATOM   2151  HA  SER A 137      -4.218 -45.748  26.145  1.00 31.64           H
ATOM   2152  C   SER A 137      -3.474 -43.938  25.348  1.00 31.64           C
ATOM   2153  O   SER A 137      -3.677 -42.822  24.867  1.00 31.64           O
ATOM   2154  CB  SER A 137      -4.767 -45.708  24.101  1.00 31.64           C
ATOM   2155 1HB  SER A 137      -5.615 -46.388  24.182  1.00 31.64           H
ATOM   2156 2HB  SER A 137      -4.976 -44.971  23.327  1.00 31.64           H
ATOM   2157  OG  SER A 137      -3.620 -46.452  23.735  1.00 31.64           O
ATOM   2158  HG  SER A 137      -3.805 -46.870  22.882  1.00 31.64           H
ATOM   2159  N   SER A 138      -2.304 -44.295  25.853  1.00  7.96           N
ATOM   2160  H   SER A 138      -2.199 -45.223  26.245  1.00  7.96           H
ATOM   2161  CA  SER A 138      -1.113 -43.451  25.887  1.00  7.96           C
ATOM   2162  HA  SER A 138      -0.987 -42.894  24.959  1.00  7.96           H
ATOM   2163  C   SER A 138      -0.033 -44.509  26.064  1.00  7.96           C
ATOM   2164  O   SER A 138      -0.358 -45.576  26.594  1.00  7.96           O
ATOM   2165  CB  SER A 138      -1.166 -42.518  27.100  1.00  7.96           C
ATOM   2166 1HB  SER A 138      -1.998 -41.823  26.979  1.00  7.96           H
ATOM   2167 2HB  SER A 138      -1.344 -43.120  27.991  1.00  7.96           H
ATOM   2168  OG  SER A 138       0.035 -41.781  27.278  1.00  7.96           O
ATOM   2169  HG  SER A 138      -0.059 -40.938  26.809  1.00  7.96           H
ATOM   2170  N   SER A 139       1.204 -44.281  25.645  1.00  1.05           N
ATOM   2171  H   SER A 139       1.440 -43.408  25.184  1.00  1.05           H
ATOM   2172  CA  SER A 139       2.256 -45.282  25.827  1.00  1.05           C
ATOM   2173  HA  SER A 139       2.034 -45.872  26.715  1.00  1.05           H
ATOM   2174  C   SER A 139       3.612 -44.617  26.029  1.00  1.05           C
ATOM   2175  O   SER A 139       3.807 -43.469  25.615  1.00  1.05           O
ATOM   2176  CB  SER A 139       2.284 -46.224  24.623  1.00  1.05           C
ATOM   2177 1HB  SER A 139       1.277 -46.606  24.465  1.00  1.05           H
ATOM   2178 2HB  SER A 139       2.595 -45.675  23.736  1.00  1.05           H
ATOM   2179  OG  SER A 139       3.153 -47.320  24.842  1.00  1.05           O
ATOM   2180  HG  SER A 139       3.072 -47.929  24.096  1.00  1.05           H
ATOM   2181  N   SER A 140       4.505 -45.328  26.709  1.00 19.09           N
ATOM   2182  H   SER A 140       4.223 -46.263  26.986  1.00 19.09           H
ATOM   2183  CA  SER A 140       5.852 -44.907  27.132  1.00 19.09           C
ATOM   2184  HA  SER A 140       6.316 -45.787  27.578  1.00 19.09           H
ATOM   2185  C   SER A 140       5.899 -43.822  28.211  1.00 19.09           C
ATOM   2186  O   SER A 140       6.777 -43.850  29.076  1.00 19.09           O
ATOM   2187  CB  SER A 140       6.736 -44.513  25.943  1.00 19.09           C
ATOM   2188 1HB  SER A 140       6.384 -43.572  25.524  1.00 19.09           H
ATOM   2189 2HB  SER A 140       7.763 -44.386  26.284  1.00 19.09           H
ATOM   2190  OG  SER A 140       6.691 -45.512  24.939  1.00 19.09           O
ATOM   2191  HG  SER A 140       7.233 -45.224  24.196  1.00 19.09           H
ATOM   2192  N   SER A 141       4.943 -42.906  28.224  1.00 25.19           N
ATOM   2193  H   SER A 141       4.261 -42.903  27.476  1.00 25.19           H
ATOM   2194  CA  SER A 141       4.823 -41.897  29.277  1.00 25.19           C
ATOM   2195  HA  SER A 141       5.821 -41.583  29.583  1.00 25.19           H
ATOM   2196  C   SER A 141       4.097 -42.490  30.488  1.00 25.19           C
ATOM   2197  O   SER A 141       2.898 -42.269  30.676  1.00 25.19           O
ATOM   2198  CB  SER A 141       4.069 -40.679  28.740  1.00 25.19           C
ATOM   2199 1HB  SER A 141       3.049 -40.966  28.481  1.00 25.19           H
ATOM   2200 2HB  SER A 141       4.044 -39.900  29.503  1.00 25.19           H
ATOM   2201  OG  SER A 141       4.718 -40.196  27.574  1.00 25.19           O
ATOM   2202  HG  SER A 141       4.536 -39.249  27.481  1.00 25.19           H
ATOM   2203  N   ALA A 142       4.791 -43.320  31.254  1.00 -0.88           N
ATOM   2204  H   ALA A 142       5.762 -43.500  31.036  1.00 -0.88           H
ATOM   2205  CA  ALA A 142       4.181 -44.019  32.381  1.00 -0.88           C
ATOM   2206  HA  ALA A 142       3.325 -44.576  32.001  1.00 -0.88           H
ATOM   2207  C   ALA A 142       3.674 -43.055  33.461  1.00 -0.88           C
ATOM   2208  O   ALA A 142       4.382 -42.126  33.866  1.00 -0.88           O
ATOM   2209  CB  ALA A 142       5.184 -45.009  32.980  1.00 -0.88           C
ATOM   2210 1HB  ALA A 142       5.471 -45.740  32.225  1.00 -0.88           H
ATOM   2211 2HB  ALA A 142       4.728 -45.530  33.823  1.00 -0.88           H
ATOM   2212 3HB  ALA A 142       6.073 -44.480  33.325  1.00 -0.88           H
ATOM   2213  N   SER A 143       2.465 -43.299  33.943  1.00 -0.46           N
ATOM   2214  H   SER A 143       1.950 -44.105  33.606  1.00 -0.46           H
ATOM   2215  CA  SER A 143       1.869 -42.505  35.014  1.00 -0.46           C
ATOM   2216  HA  SER A 143       2.075 -41.446  34.865  1.00 -0.46           H
ATOM   2217  C   SER A 143       2.507 -42.967  36.317  1.00 -0.46           C
ATOM   2218  O   SER A 143       3.089 -44.050  36.367  1.00 -0.46           O
ATOM   2219  CB  SER A 143       0.356 -42.730  35.051  1.00 -0.46           C
ATOM   2220 1HB  SER A 143      -0.074 -42.198  35.900  1.00 -0.46           H
ATOM   2221 2HB  SER A 143      -0.079 -42.336  34.132  1.00 -0.46           H
ATOM   2222  OG  SER A 143       0.049 -44.112  35.139  1.00 -0.46           O
ATOM   2223  HG  SER A 143       0.344 -44.447  35.999  1.00 -0.46           H
ATOM   2224  N   SER A 144       2.403 -42.178  37.375  1.00  8.15           N
ATOM   2225  H   SER A 144       1.916 -41.294  37.318  1.00  8.15           H
ATOM   2226  CA  SER A 144       2.945 -42.575  38.671  1.00  8.15           C
ATOM   2227  HA  SER A 144       2.923 -43.661  38.752  1.00  8.15           H
ATOM   2228  C   SER A 144       2.066 -42.017  39.780  1.00  8.15           C
ATOM   2229  O   SER A 144       1.363 -41.018  39.563  1.00  8.15           O
ATOM   2230  CB  SER A 144       4.393 -42.105  38.815  1.00  8.15           C
ATOM   2231 1HB  SER A 144       4.755 -42.337  39.818  1.00  8.15           H
ATOM   2232 2HB  SER A 144       5.007 -42.638  38.088  1.00  8.15           H
ATOM   2233  OG  SER A 144       4.511 -40.715  38.563  1.00  8.15           O
ATOM   2234  HG  SER A 144       5.408 -40.446  38.812  1.00  8.15           H
ATOM   2235  N   SER A 145       2.102 -42.710  40.917  1.00 35.22           N
ATOM   2236  H   SER A 145       2.760 -43.479  40.971  1.00 35.22           H
ATOM   2237  CA  SER A 145       1.207 -42.542  42.072  1.00 35.22           C
ATOM   2238  HA  SER A 145       1.527 -43.255  42.831  1.00 35.22           H
ATOM   2239  C   SER A 145      -0.244 -42.894  41.723  1.00 35.22           C
ATOM   2240  O   SER A 145      -0.658 -42.858  40.562  1.00 35.22           O
ATOM   2241  CB  SER A 145       1.331 -41.145  42.689  1.00 35.22           C
ATOM   2242 1HB  SER A 145       2.372 -40.970  42.953  1.00 35.22           H
ATOM   2243 2HB  SER A 145       1.033 -40.402  41.955  1.00 35.22           H
ATOM   2244  OG  SER A 145       0.533 -40.986  43.851  1.00 35.22           O
ATOM   2245  HG  SER A 145       0.559 -40.052  44.092  1.00 35.22           H
ATOM   2246  N   SER A 146      -1.014 -43.294  42.724  1.00 25.66           N
ATOM   2247  H   SER A 146      -0.621 -43.319  43.658  1.00 25.66           H
ATOM   2248  CA  SER A 146      -2.390 -43.754  42.513  1.00 25.66           C
ATOM   2249  HA  SER A 146      -2.705 -43.466  41.511  1.00 25.66           H
ATOM   2250  C   SER A 146      -3.403 -43.162  43.488  1.00 25.66           C
ATOM   2251  O   SER A 146      -4.566 -42.975  43.116  1.00 25.66           O
ATOM   2252  CB  SER A 146      -2.417 -45.280  42.585  1.00 25.66           C
ATOM   2253 1HB  SER A 146      -2.287 -45.599  43.619  1.00 25.66           H
ATOM   2254 2HB  SER A 146      -3.373 -45.646  42.211  1.00 25.66           H
ATOM   2255  OG  SER A 146      -1.354 -45.794  41.797  1.00 25.66           O
ATOM   2256  HG  SER A 146      -1.557 -46.700  41.539  1.00 25.66           H
ATOM   2257  N   ALA A 147      -2.917 -42.811  44.673  1.00 35.35           N
ATOM   2258  H   ALA A 147      -1.952 -43.050  44.873  1.00 35.35           H
ATOM   2259  CA  ALA A 147      -3.632 -42.116  45.749  1.00 35.35           C
ATOM   2260  HA  ALA A 147      -2.907 -42.037  46.556  1.00 35.35           H
ATOM   2261  C   ALA A 147      -4.862 -42.782  46.387  1.00 35.35           C
ATOM   2262  O   ALA A 147      -5.852 -43.135  45.745  1.00 35.35           O
ATOM   2263  CB  ALA A 147      -3.940 -40.675  45.332  1.00 35.35           C
ATOM   2264 1HB  ALA A 147      -3.025 -40.187  44.999  1.00 35.35           H
ATOM   2265 2HB  ALA A 147      -4.350 -40.123  46.180  1.00 35.35           H
ATOM   2266 3HB  ALA A 147      -4.664 -40.665  44.518  1.00 35.35           H
ATOM   2267  N   ASN A 148      -4.795 -42.881  47.704  1.00 18.73           N
ATOM   2268  H   ASN A 148      -3.948 -42.579  48.173  1.00 18.73           H
ATOM   2269  CA  ASN A 148      -5.889 -43.370  48.541  1.00 18.73           C
ATOM   2270  HA  ASN A 148      -6.809 -43.478  47.966  1.00 18.73           H
ATOM   2271  C   ASN A 148      -6.037 -42.275  49.598  1.00 18.73           C
ATOM   2272  O   ASN A 148      -5.106 -41.465  49.744  1.00 18.73           O
ATOM   2273  CB  ASN A 148      -5.488 -44.711  49.170  1.00 18.73           C
ATOM   2274 1HB  ASN A 148      -4.529 -44.592  49.670  1.00 18.73           H
ATOM   2275 2HB  ASN A 148      -6.224 -45.004  49.913  1.00 18.73           H
ATOM   2276  CG  ASN A 148      -5.371 -45.818  48.156  1.00 18.73           C
ATOM   2277  OD1 ASN A 148      -4.297 -46.063  47.609  1.00 18.73           O
ATOM   2278  ND2 ASN A 148      -6.445 -46.521  47.923  1.00 18.73           N
ATOM   2279 1HD2 ASN A 148      -6.388 -47.276  47.256  1.00 18.73           H
ATOM   2280 2HD2 ASN A 148      -7.312 -46.316  48.397  1.00 18.73           H
ATOM   2281  N   PRO A 149      -7.138 -42.230  50.368  1.00  5.22           N
ATOM   2282  CA  PRO A 149      -8.362 -43.046  50.443  1.00  5.22           C
ATOM   2283  HA  PRO A 149      -8.121 -44.105  50.361  1.00  5.22           H
ATOM   2284  C   PRO A 149      -9.457 -42.683  49.440  1.00  5.22           C
ATOM   2285  O   PRO A 149      -9.514 -41.559  48.941  1.00  5.22           O
ATOM   2286  CB  PRO A 149      -8.853 -42.744  51.860  1.00  5.22           C
ATOM   2287 1HB  PRO A 149      -9.927 -42.896  51.952  1.00  5.22           H
ATOM   2288 2HB  PRO A 149      -8.317 -43.358  52.583  1.00  5.22           H
ATOM   2289  CG  PRO A 149      -8.509 -41.310  52.043  1.00  5.22           C
ATOM   2290 1HG  PRO A 149      -9.237 -40.684  51.525  1.00  5.22           H
ATOM   2291 2HG  PRO A 149      -8.467 -41.044  53.097  1.00  5.22           H
ATOM   2292  CD  PRO A 149      -7.151 -41.173  51.402  1.00  5.22           C
ATOM   2293 1HD  PRO A 149      -7.041 -40.186  50.951  1.00  5.22           H
ATOM   2294 2HD  PRO A 149      -6.363 -41.356  52.135  1.00  5.22           H
ATOM   2295  N   ALA A 150     -10.368 -43.612  49.193  1.00  3.00           N
ATOM   2296  H   ALA A 150     -10.194 -44.572  49.464  1.00  3.00           H
ATOM   2297  CA  ALA A 150     -11.664 -43.264  48.613  1.00  3.00           C
ATOM   2298  HA  ALA A 150     -11.527 -42.560  47.788  1.00  3.00           H
ATOM   2299  C   ALA A 150     -12.472 -42.598  49.736  1.00  3.00           C
ATOM   2300  O   ALA A 150     -12.343 -43.006  50.899  1.00  3.00           O
ATOM   2301  CB  ALA A 150     -12.366 -44.525  48.105  1.00  3.00           C
ATOM   2302 1HB  ALA A 150     -11.775 -44.979  47.310  1.00  3.00           H
ATOM   2303 2HB  ALA A 150     -13.348 -44.264  47.708  1.00  3.00           H
ATOM   2304 3HB  ALA A 150     -12.487 -45.240  48.921  1.00  3.00           H
ATOM   2305  N   ALA A 151     -13.278 -41.591  49.425  1.00  7.98           N
ATOM   2306  H   ALA A 151     -13.366 -41.300  48.462  1.00  7.98           H
ATOM   2307  CA  ALA A 151     -14.063 -40.882  50.438  1.00  7.98           C
ATOM   2308  HA  ALA A 151     -14.394 -41.598  51.191  1.00  7.98           H
ATOM   2309  C   ALA A 151     -15.301 -40.211  49.831  1.00  7.98           C
ATOM   2310  O   ALA A 151     -15.291 -39.865  48.648  1.00  7.98           O
ATOM   2311  CB  ALA A 151     -13.176 -39.818  51.102  1.00  7.98           C
ATOM   2312 1HB  ALA A 151     -12.257 -40.275  51.470  1.00  7.98           H
ATOM   2313 2HB  ALA A 151     -13.708 -39.368  51.939  1.00  7.98           H
ATOM   2314 3HB  ALA A 151     -12.923 -39.042  50.377  1.00  7.98           H
ATOM   2315  N   ALA A 152     -16.326 -39.985  50.647  1.00 17.55           N
ATOM   2316  H   ALA A 152     -16.283 -40.343  51.587  1.00 17.55           H
ATOM   2317  CA  ALA A 152     -17.529 -39.244  50.247  1.00 17.55           C
ATOM   2318  HA  ALA A 152     -17.244 -38.472  49.531  1.00 17.55           H
ATOM   2319  C   ALA A 152     -18.189 -38.559  51.460  1.00 17.55           C
ATOM   2320  O   ALA A 152     -19.415 -38.524  51.593  1.00 17.55           O
ATOM   2321  CB  ALA A 152     -18.518 -40.200  49.569  1.00 17.55           C
ATOM   2322 1HB  ALA A 152     -18.046 -40.663  48.702  1.00 17.55           H
ATOM   2323 2HB  ALA A 152     -19.396 -39.645  49.235  1.00 17.55           H
ATOM   2324 3HB  ALA A 152     -18.830 -40.975  50.269  1.00 17.55           H
ATOM   2325  N   ALA A 153     -17.380 -38.120  52.412  1.00 10.31           N
ATOM   2326  H   ALA A 153     -16.381 -38.106  52.250  1.00 10.31           H
ATOM   2327  CA  ALA A 153     -17.890 -37.588  53.676  1.00 10.31           C
ATOM   2328  HA  ALA A 153     -18.787 -38.143  53.957  1.00 10.31           H
ATOM   2329  C   ALA A 153     -18.249 -36.103  53.546  1.00 10.31           C
ATOM   2330  O   ALA A 153     -17.437 -35.310  53.057  1.00 10.31           O
ATOM   2331  CB  ALA A 153     -16.831 -37.776  54.768  1.00 10.31           C
ATOM   2332 1HB  ALA A 153     -16.587 -38.833  54.872  1.00 10.31           H
ATOM   2333 2HB  ALA A 153     -17.217 -37.405  55.718  1.00 10.31           H
ATOM   2334 3HB  ALA A 153     -15.931 -37.217  54.510  1.00 10.31           H
ATOM   2335  N   ALA A 154     -19.433 -35.722  54.003  1.00  3.71           N
ATOM   2336  H   ALA A 154     -20.076 -36.417  54.354  1.00  3.71           H
ATOM   2337  CA  ALA A 154     -19.863 -34.324  54.038  1.00  3.71           C
ATOM   2338  HA  ALA A 154     -19.021 -33.685  54.310  1.00  3.71           H
ATOM   2339  C   ALA A 154     -20.965 -34.192  55.096  1.00  3.71           C
ATOM   2340  O   ALA A 154     -21.697 -35.165  55.322  1.00  3.71           O
ATOM   2341  CB  ALA A 154     -20.392 -33.915  52.658  1.00  3.71           C
ATOM   2342 1HB  ALA A 154     -19.593 -33.984  51.919  1.00  3.71           H
ATOM   2343 2HB  ALA A 154     -20.754 -32.890  52.690  1.00  3.71           H
ATOM   2344 3HB  ALA A 154     -21.207 -34.575  52.364  1.00  3.71           H
ATOM   2345  N   ALA A 155     -21.095 -33.033  55.732  1.00 14.44           N
ATOM   2346  H   ALA A 155     -20.434 -32.288  55.539  1.00 14.44           H
ATOM   2347  CA  ALA A 155     -22.132 -32.793  56.745  1.00 14.44           C
ATOM   2348  HA  ALA A 155     -22.989 -33.426  56.518  1.00 14.44           H
ATOM   2349  C   ALA A 155     -22.632 -31.335  56.776  1.00 14.44           C
ATOM   2350  O   ALA A 155     -23.162 -30.871  57.788  1.00 14.44           O
ATOM   2351  CB  ALA A 155     -21.586 -33.193  58.130  1.00 14.44           C
ATOM   2352 1HB  ALA A 155     -21.259 -34.232  58.114  1.00 14.44           H
ATOM   2353 2HB  ALA A 155     -22.372 -33.088  58.879  1.00 14.44           H
ATOM   2354 3HB  ALA A 155     -20.745 -32.552  58.403  1.00 14.44           H
ATOM   2355  N   GLY A 156     -22.403 -30.584  55.708  1.00 12.11           N
ATOM   2356  H   GLY A 156     -22.039 -31.007  54.864  1.00 12.11           H
ATOM   2357  CA  GLY A 156     -22.652 -29.147  55.709  1.00 12.11           C
ATOM   2358 1HA  GLY A 156     -22.511 -28.761  56.719  1.00 12.11           H
ATOM   2359 2HA  GLY A 156     -21.908 -28.673  55.071  1.00 12.11           H
ATOM   2360  C   GLY A 156     -24.021 -28.704  55.223  1.00 12.11           C
ATOM   2361  O   GLY A 156     -24.264 -27.515  54.986  1.00 12.11           O
ATOM   2362  N   LEU A 157     -24.931 -29.645  55.020  1.00-22.49           N
ATOM   2363  H   LEU A 157     -24.718 -30.614  55.216  1.00-22.49           H
ATOM   2364  CA  LEU A 157     -26.262 -29.295  54.536  1.00-22.49           C
ATOM   2365  HA  LEU A 157     -26.163 -28.601  53.703  1.00-22.49           H
ATOM   2366  C   LEU A 157     -27.032 -28.614  55.668  1.00-22.49           C
ATOM   2367  O   LEU A 157     -27.065 -29.117  56.792  1.00-22.49           O
ATOM   2368  CB  LEU A 157     -26.982 -30.556  54.055  1.00-22.49           C
ATOM   2369 1HB  LEU A 157     -26.331 -31.047  53.331  1.00-22.49           H
ATOM   2370 2HB  LEU A 157     -27.084 -31.223  54.909  1.00-22.49           H
ATOM   2371  CG  LEU A 157     -28.370 -30.424  53.415  1.00-22.49           C
ATOM   2372  HG  LEU A 157     -29.059 -30.016  54.154  1.00-22.49           H
ATOM   2373  CD1 LEU A 157     -28.380 -29.517  52.186  1.00-22.49           C
ATOM   2374 1HD1 LEU A 157     -29.379 -29.510  51.752  1.00-22.49           H
ATOM   2375 2HD1 LEU A 157     -27.667 -29.877  51.443  1.00-22.49           H
ATOM   2376 3HD1 LEU A 157     -28.129 -28.497  52.467  1.00-22.49           H
ATOM   2377  CD2 LEU A 157     -28.848 -31.813  53.017  1.00-22.49           C
ATOM   2378 1HD2 LEU A 157     -29.882 -31.759  52.680  1.00-22.49           H
ATOM   2379 2HD2 LEU A 157     -28.801 -32.483  53.875  1.00-22.49           H
ATOM   2380 3HD2 LEU A 157     -28.226 -32.215  52.216  1.00-22.49           H
ATOM   2381  N   GLY A 158     -27.629 -27.466  55.374  1.00 16.68           N
ATOM   2382  H   GLY A 158     -27.583 -27.117  54.428  1.00 16.68           H
ATOM   2383  CA  GLY A 158     -28.347 -26.673  56.363  1.00 16.68           C
ATOM   2384 1HA  GLY A 158     -29.416 -26.855  56.268  1.00 16.68           H
ATOM   2385 2HA  GLY A 158     -28.026 -26.942  57.369  1.00 16.68           H
ATOM   2386  C   GLY A 158     -28.079 -25.198  56.142  1.00 16.68           C
ATOM   2387  O   GLY A 158     -28.975 -24.353  56.237  1.00 16.68           O
ATOM   2388  N   GLY A 159     -26.852 -24.899  55.739  1.00  5.59           N
ATOM   2389  H   GLY A 159     -26.155 -25.628  55.673  1.00  5.59           H
ATOM   2390  CA  GLY A 159     -26.471 -23.539  55.395  1.00  5.59           C
ATOM   2391 1HA  GLY A 159     -25.619 -23.565  54.717  1.00  5.59           H
ATOM   2392 2HA  GLY A 159     -27.300 -23.053  54.879  1.00  5.59           H
ATOM   2393  C   GLY A 159     -26.097 -22.702  56.597  1.00  5.59           C
ATOM   2394  O   GLY A 159     -25.824 -23.231  57.674  1.00  5.59           O
ATOM   2395  N   ASN A 160     -26.073 -21.390  56.421  1.00 14.21           N
ATOM   2396  H   ASN A 160     -26.289 -21.004  55.506  1.00 14.21           H
ATOM   2397  CA  ASN A 160     -25.794 -20.452  57.505  1.00 14.21           C
ATOM   2398  HA  ASN A 160     -25.940 -20.938  58.469  1.00 14.21           H
ATOM   2399  C   ASN A 160     -26.796 -19.319  57.312  1.00 14.21           C
ATOM   2400  O   ASN A 160     -26.949 -18.848  56.181  1.00 14.21           O
ATOM   2401  CB  ASN A 160     -24.353 -19.929  57.395  1.00 14.21           C
ATOM   2402 1HB  ASN A 160     -23.697 -20.775  57.198  1.00 14.21           H
ATOM   2403 2HB  ASN A 160     -24.276 -19.228  56.565  1.00 14.21           H
ATOM   2404  CG  ASN A 160     -23.870 -19.267  58.665  1.00 14.21           C
ATOM   2405  OD1 ASN A 160     -23.056 -19.832  59.374  1.00 14.21           O
ATOM   2406  ND2 ASN A 160     -24.351 -18.094  58.972  1.00 14.21           N
ATOM   2407 1HD2 ASN A 160     -24.093 -17.689  59.858  1.00 14.21           H
ATOM   2408 2HD2 ASN A 160     -24.988 -17.610  58.358  1.00 14.21           H
ATOM   2409  N   PRO A 161     -27.493 -18.873  58.370  1.00 -6.26           N
ATOM   2410  CA  PRO A 161     -28.417 -17.764  58.093  1.00 -6.26           C
ATOM   2411  HA  PRO A 161     -29.105 -18.021  57.288  1.00 -6.26           H
ATOM   2412  C   PRO A 161     -27.687 -16.468  57.752  1.00 -6.26           C
ATOM   2413  O   PRO A 161     -26.507 -16.296  58.078  1.00 -6.26           O
ATOM   2414  CB  PRO A 161     -29.178 -17.628  59.414  1.00 -6.26           C
ATOM   2415 1HB  PRO A 161     -29.489 -16.597  59.584  1.00 -6.26           H
ATOM   2416 2HB  PRO A 161     -30.041 -18.291  59.418  1.00 -6.26           H
ATOM   2417  CG  PRO A 161     -28.202 -18.069  60.441  1.00 -6.26           C
ATOM   2418 1HG  PRO A 161     -27.476 -17.279  60.633  1.00 -6.26           H
ATOM   2419 2HG  PRO A 161     -28.707 -18.359  61.362  1.00 -6.26           H
ATOM   2420  CD  PRO A 161     -27.533 -19.253  59.796  1.00 -6.26           C
ATOM   2421 1HD  PRO A 161     -26.530 -19.392  60.201  1.00 -6.26           H
ATOM   2422 2HD  PRO A 161     -28.134 -20.154  59.931  1.00 -6.26           H
ATOM   2423  N   VAL A 162     -28.387 -15.525  57.136  1.00-10.92           N
ATOM   2424  H   VAL A 162     -29.338 -15.715  56.847  1.00-10.92           H
ATOM   2425  CA  VAL A 162     -27.842 -14.182  56.928  1.00-10.92           C
ATOM   2426  HA  VAL A 162     -26.774 -14.275  56.736  1.00-10.92           H
ATOM   2427  C   VAL A 162     -28.032 -13.429  58.247  1.00-10.92           C
ATOM   2428  O   VAL A 162     -28.974 -12.656  58.441  1.00-10.92           O
ATOM   2429  CB  VAL A 162     -28.484 -13.439  55.717  1.00-10.92           C
ATOM   2430  HB  VAL A 162     -29.536 -13.248  55.926  1.00-10.92           H
ATOM   2431  CG1 VAL A 162     -27.775 -12.102  55.447  1.00-10.92           C
ATOM   2432 1HG1 VAL A 162     -28.223 -11.612  54.581  1.00-10.92           H
ATOM   2433 2HG1 VAL A 162     -26.714 -12.265  55.253  1.00-10.92           H
ATOM   2434 3HG1 VAL A 162     -27.884 -11.440  56.307  1.00-10.92           H
ATOM   2435  CG2 VAL A 162     -28.397 -14.305  54.454  1.00-10.92           C
ATOM   2436 1HG2 VAL A 162     -28.779 -13.750  53.597  1.00-10.92           H
ATOM   2437 2HG2 VAL A 162     -28.999 -15.205  54.571  1.00-10.92           H
ATOM   2438 3HG2 VAL A 162     -27.362 -14.592  54.259  1.00-10.92           H
ATOM   2439  N   ALA A 163     -27.150 -13.750  59.181  1.00 20.60           N
ATOM   2440  H   ALA A 163     -26.485 -14.485  58.961  1.00 20.60           H
ATOM   2441  CA  ALA A 163     -27.093 -13.173  60.520  1.00 20.60           C
ATOM   2442  HA  ALA A 163     -27.654 -12.241  60.552  1.00 20.60           H
ATOM   2443  C   ALA A 163     -25.614 -12.881  60.789  1.00 20.60           C
ATOM   2444  O   ALA A 163     -25.145 -12.818  61.925  1.00 20.60           O
ATOM   2445  CB  ALA A 163     -27.670 -14.157  61.540  1.00 20.60           C
ATOM   2446 1HB  ALA A 163     -28.706 -14.389  61.288  1.00 20.60           H
ATOM   2447 2HB  ALA A 163     -27.642 -13.707  62.533  1.00 20.60           H
ATOM   2448 3HB  ALA A 163     -27.082 -15.076  61.550  1.00 20.60           H
ATOM   2449  N   ALA A 164     -24.876 -12.775  59.695  1.00 23.46           N
ATOM   2450  H   ALA A 164     -25.327 -12.791  58.793  1.00 23.46           H
ATOM   2451  CA  ALA A 164     -23.435 -12.586  59.696  1.00 23.46           C
ATOM   2452  HA  ALA A 164     -23.118 -12.023  60.575  1.00 23.46           H
ATOM   2453  C   ALA A 164     -23.170 -11.767  58.439  1.00 23.46           C
ATOM   2454  O   ALA A 164     -24.004 -11.762  57.521  1.00 23.46           O
ATOM   2455  CB  ALA A 164     -22.720 -13.945  59.639  1.00 23.46           C
ATOM   2456 1HB  ALA A 164     -22.990 -14.534  60.516  1.00 23.46           H
ATOM   2457 2HB  ALA A 164     -21.640 -13.790  59.637  1.00 23.46           H
ATOM   2458 3HB  ALA A 164     -23.011 -14.485  58.737  1.00 23.46           H
ATOM   2459  N   ALA A 165     -22.033 -11.096  58.400  1.00 25.42           N
ATOM   2460  H   ALA A 165     -21.379 -11.191  59.174  1.00 25.42           H
ATOM   2461  CA  ALA A 165     -21.632 -10.239  57.293  1.00 25.42           C
ATOM   2462  HA  ALA A 165     -22.051 -10.597  56.355  1.00 25.42           H
ATOM   2463  C   ALA A 165     -20.113 -10.369  57.253  1.00 25.42           C
ATOM   2464  O   ALA A 165     -19.579 -11.311  57.841  1.00 25.42           O
ATOM   2465  CB  ALA A 165     -22.080  -8.795  57.550  1.00 25.42           C
ATOM   2466 1HB  ALA A 165     -23.158  -8.772  57.711  1.00 25.42           H
ATOM   2467 2HB  ALA A 165     -21.848  -8.166  56.690  1.00 25.42           H
ATOM   2468 3HB  ALA A 165     -21.581  -8.398  58.437  1.00 25.42           H
ATOM   2469  N   SER A 166     -19.429  -9.440  56.597  1.00 31.03           N
ATOM   2470  H   SER A 166     -19.930  -8.701  56.123  1.00 31.03           H
ATOM   2471  CA  SER A 166     -17.968  -9.390  56.581  1.00 31.03           C
ATOM   2472  HA  SER A 166     -17.683  -8.632  55.854  1.00 31.03           H
ATOM   2473  C   SER A 166     -17.288 -10.700  56.172  1.00 31.03           C
ATOM   2474  O   SER A 166     -16.287 -11.099  56.770  1.00 31.03           O
ATOM   2475  CB  SER A 166     -17.457  -8.914  57.947  1.00 31.03           C
ATOM   2476 1HB  SER A 166     -18.046  -8.053  58.264  1.00 31.03           H
ATOM   2477 2HB  SER A 166     -17.581  -9.711  58.679  1.00 31.03           H
ATOM   2478  OG  SER A 166     -16.088  -8.535  57.884  1.00 31.03           O
ATOM   2479  HG  SER A 166     -15.580  -9.351  57.785  1.00 31.03           H
ATOM   2480  N   SER A 167     -17.818 -11.386  55.166  1.00  8.93           N
ATOM   2481  H   SER A 167     -18.697 -11.087  54.761  1.00  8.93           H
ATOM   2482  CA  SER A 167     -17.099 -12.504  54.552  1.00  8.93           C
ATOM   2483  HA  SER A 167     -16.836 -13.247  55.304  1.00  8.93           H
ATOM   2484  C   SER A 167     -15.827 -11.871  53.991  1.00  8.93           C
ATOM   2485  O   SER A 167     -15.908 -10.816  53.355  1.00  8.93           O
ATOM   2486  CB  SER A 167     -17.955 -13.143  53.462  1.00  8.93           C
ATOM   2487 1HB  SER A 167     -18.864 -13.540  53.914  1.00  8.93           H
ATOM   2488 2HB  SER A 167     -18.228 -12.381  52.732  1.00  8.93           H
ATOM   2489  OG  SER A 167     -17.275 -14.187  52.800  1.00  8.93           O
ATOM   2490  HG  SER A 167     -17.838 -14.472  52.061  1.00  8.93           H
ATOM   2491  N   LEU A 168     -14.661 -12.437  54.279  1.00 13.89           N
ATOM   2492  H   LEU A 168     -14.635 -13.377  54.654  1.00 13.89           H
ATOM   2493  CA  LEU A 168     -13.407 -11.689  54.166  1.00 13.89           C
ATOM   2494  HA  LEU A 168     -13.603 -10.746  53.662  1.00 13.89           H
ATOM   2495  C   LEU A 168     -12.277 -12.390  53.423  1.00 13.89           C
ATOM   2496  O   LEU A 168     -12.053 -13.586  53.599  1.00 13.89           O
ATOM   2497  CB  LEU A 168     -12.933 -11.382  55.597  1.00 13.89           C
ATOM   2498 1HB  LEU A 168     -13.815 -11.145  56.185  1.00 13.89           H
ATOM   2499 2HB  LEU A 168     -12.523 -12.307  56.001  1.00 13.89           H
ATOM   2500  CG  LEU A 168     -11.908 -10.266  55.870  1.00 13.89           C
ATOM   2501  HG  LEU A 168     -11.048 -10.418  55.224  1.00 13.89           H
ATOM   2502  CD1 LEU A 168     -12.482  -8.880  55.597  1.00 13.89           C
ATOM   2503 1HD1 LEU A 168     -11.720  -8.122  55.782  1.00 13.89           H
ATOM   2504 2HD1 LEU A 168     -13.341  -8.693  56.240  1.00 13.89           H
ATOM   2505 3HD1 LEU A 168     -12.795  -8.804  54.559  1.00 13.89           H
ATOM   2506  CD2 LEU A 168     -11.427 -10.323  57.316  1.00 13.89           C
ATOM   2507 1HD2 LEU A 168     -10.685  -9.543  57.490  1.00 13.89           H
ATOM   2508 2HD2 LEU A 168     -10.964 -11.289  57.508  1.00 13.89           H
ATOM   2509 3HD2 LEU A 168     -12.263 -10.187  58.003  1.00 13.89           H
ATOM   2510  N   SER A 169     -11.521 -11.600  52.669  1.00 49.79           N
ATOM   2511  H   SER A 169     -11.860 -10.670  52.458  1.00 49.79           H
ATOM   2512  CA  SER A 169     -10.173 -11.956  52.207  1.00 49.79           C
ATOM   2513  HA  SER A 169      -9.863 -11.177  51.513  1.00 49.79           H
ATOM   2514  C   SER A 169      -9.989 -13.289  51.486  1.00 49.79           C
ATOM   2515  O   SER A 169      -9.315 -14.200  51.972  1.00 49.79           O
ATOM   2516  CB  SER A 169      -9.191 -11.875  53.378  1.00 49.79           C
ATOM   2517 1HB  SER A 169      -9.388 -10.957  53.929  1.00 49.79           H
ATOM   2518 2HB  SER A 169      -9.349 -12.725  54.044  1.00 49.79           H
ATOM   2519  OG  SER A 169      -7.843 -11.857  52.931  1.00 49.79           O
ATOM   2520  HG  SER A 169      -7.383 -12.586  53.376  1.00 49.79           H
ATOM   2521  N   THR A 170     -10.500 -13.382  50.267  1.00 14.29           N
ATOM   2522  H   THR A 170     -11.166 -12.692  49.936  1.00 14.29           H
ATOM   2523  CA  THR A 170     -10.039 -14.403  49.322  1.00 14.29           C
ATOM   2524  HA  THR A 170      -9.377 -15.107  49.823  1.00 14.29           H
ATOM   2525  C   THR A 170      -9.237 -13.658  48.262  1.00 14.29           C
ATOM   2526  O   THR A 170      -9.789 -13.243  47.239  1.00 14.29           O
ATOM   2527  CB  THR A 170     -11.221 -15.188  48.716  1.00 14.29           C
ATOM   2528  HB  THR A 170     -11.834 -14.522  48.109  1.00 14.29           H
ATOM   2529  OG1 THR A 170     -12.013 -15.703  49.789  1.00 14.29           O
ATOM   2530  HG1 THR A 170     -12.807 -16.097  49.412  1.00 14.29           H
ATOM   2531  CG2 THR A 170     -10.753 -16.366  47.878  1.00 14.29           C
ATOM   2532 1HG2 THR A 170     -11.615 -16.920  47.510  1.00 14.29           H
ATOM   2533 2HG2 THR A 170     -10.128 -17.032  48.469  1.00 14.29           H
ATOM   2534 3HG2 THR A 170     -10.181 -16.005  47.024  1.00 14.29           H
ATOM   2535  N   PRO A 171      -7.946 -13.380  48.533  1.00 -0.06           N
ATOM   2536  CA  PRO A 171      -7.265 -12.571  47.517  1.00 -0.06           C
ATOM   2537  HA  PRO A 171      -7.817 -11.647  47.345  1.00 -0.06           H
ATOM   2538  C   PRO A 171      -7.089 -13.287  46.183  1.00 -0.06           C
ATOM   2539  O   PRO A 171      -6.946 -14.511  46.104  1.00 -0.06           O
ATOM   2540  CB  PRO A 171      -5.924 -12.247  48.178  1.00 -0.06           C
ATOM   2541 1HB  PRO A 171      -5.127 -12.163  47.439  1.00 -0.06           H
ATOM   2542 2HB  PRO A 171      -6.017 -11.325  48.750  1.00 -0.06           H
ATOM   2543  CG  PRO A 171      -5.687 -13.376  49.106  1.00 -0.06           C
ATOM   2544 1HG  PRO A 171      -5.310 -14.237  48.561  1.00 -0.06           H
ATOM   2545 2HG  PRO A 171      -4.993 -13.089  49.895  1.00 -0.06           H
ATOM   2546  CD  PRO A 171      -7.046 -13.671  49.666  1.00 -0.06           C
ATOM   2547 1HD  PRO A 171      -7.120 -14.714  49.972  1.00 -0.06           H
ATOM   2548 2HD  PRO A 171      -7.268 -13.009  50.504  1.00 -0.06           H
ATOM   2549  N   ALA A 172      -7.125 -12.497  45.122  1.00 28.54           N
ATOM   2550  H   ALA A 172      -7.246 -11.505  45.259  1.00 28.54           H
ATOM   2551  CA  ALA A 172      -7.032 -12.989  43.755  1.00 28.54           C
ATOM   2552  HA  ALA A 172      -6.476 -13.928  43.733  1.00 28.54           H
ATOM   2553  C   ALA A 172      -6.259 -11.940  42.958  1.00 28.54           C
ATOM   2554  O   ALA A 172      -6.803 -11.282  42.069  1.00 28.54           O
ATOM   2555  CB  ALA A 172      -8.438 -13.209  43.190  1.00 28.54           C
ATOM   2556 1HB  ALA A 172      -8.948 -13.974  43.776  1.00 28.54           H
ATOM   2557 2HB  ALA A 172      -8.372 -13.541  42.154  1.00 28.54           H
ATOM   2558 3HB  ALA A 172      -9.017 -12.286  43.239  1.00 28.54           H
ATOM   2559  N   ALA A 173      -5.014 -11.719  43.348  1.00 23.39           N
ATOM   2560  H   ALA A 173      -4.621 -12.287  44.092  1.00 23.39           H
ATOM   2561  CA  ALA A 173      -4.164 -10.707  42.732  1.00 23.39           C
ATOM   2562  HA  ALA A 173      -4.768  -9.821  42.532  1.00 23.39           H
ATOM   2563  C   ALA A 173      -3.571 -11.193  41.402  1.00 23.39           C
ATOM   2564  O   ALA A 173      -2.413 -11.594  41.339  1.00 23.39           O
ATOM   2565  CB  ALA A 173      -3.049 -10.322  43.710  1.00 23.39           C
ATOM   2566 1HB  ALA A 173      -3.477  -9.863  44.603  1.00 23.39           H
ATOM   2567 2HB  ALA A 173      -2.368  -9.618  43.232  1.00 23.39           H
ATOM   2568 3HB  ALA A 173      -2.482 -11.209  43.999  1.00 23.39           H
ATOM   2569  N   SER A 174      -4.347 -11.125  40.328  1.00 31.67           N
ATOM   2570  H   SER A 174      -5.305 -10.800  40.425  1.00 31.67           H
ATOM   2571  CA  SER A 174      -3.858 -11.489  38.992  1.00 31.67           C
ATOM   2572  HA  SER A 174      -3.152 -12.314  39.085  1.00 31.67           H
ATOM   2573  C   SER A 174      -3.140 -10.299  38.352  1.00 31.67           C
ATOM   2574  O   SER A 174      -2.718 -10.327  37.194  1.00 31.67           O
ATOM   2575  CB  SER A 174      -5.019 -11.947  38.107  1.00 31.67           C
ATOM   2576 1HB  SER A 174      -5.815 -12.330  38.747  1.00 31.67           H
ATOM   2577 2HB  SER A 174      -5.403 -11.103  37.532  1.00 31.67           H
ATOM   2578  OG  SER A 174      -4.607 -12.987  37.233  1.00 31.67           O
ATOM   2579  HG  SER A 174      -4.259 -12.593  36.419  1.00 31.67           H
ATOM   2580  N   SER A 175      -3.030  -9.223  39.115  1.00 21.03           N
ATOM   2581  H   SER A 175      -3.440  -9.232  40.034  1.00 21.03           H
ATOM   2582  CA  SER A 175      -2.276  -8.045  38.717  1.00 21.03           C
ATOM   2583  HA  SER A 175      -2.549  -7.757  37.702  1.00 21.03           H
ATOM   2584  C   SER A 175      -0.790  -8.368  38.794  1.00 21.03           C
ATOM   2585  O   SER A 175      -0.287  -8.729  39.855  1.00 21.03           O
ATOM   2586  CB  SER A 175      -2.585  -6.906  39.686  1.00 21.03           C
ATOM   2587 1HB  SER A 175      -2.213  -7.169  40.677  1.00 21.03           H
ATOM   2588 2HB  SER A 175      -2.098  -5.989  39.351  1.00 21.03           H
ATOM   2589  OG  SER A 175      -3.988  -6.723  39.760  1.00 21.03           O
ATOM   2590  HG  SER A 175      -4.266  -6.203  38.993  1.00 21.03           H
ATOM   2591  N   ILE A 176      -0.089  -8.243  37.679  1.00-19.91           N
ATOM   2592  H   ILE A 176      -0.572  -7.963  36.834  1.00-19.91           H
ATOM   2593  CA  ILE A 176       1.356  -8.490  37.625  1.00-19.91           C
ATOM   2594  HA  ILE A 176       1.732  -8.766  38.608  1.00-19.91           H
ATOM   2595  C   ILE A 176       1.996  -7.173  37.204  1.00-19.91           C
ATOM   2596  O   ILE A 176       2.950  -6.681  37.810  1.00-19.91           O
ATOM   2597  CB  ILE A 176       1.715  -9.624  36.612  1.00-19.91           C
ATOM   2598  HB  ILE A 176       1.348  -9.334  35.627  1.00-19.91           H
ATOM   2599  CG1 ILE A 176       1.031 -10.949  37.012  1.00-19.91           C
ATOM   2600 1HG1 ILE A 176       1.488 -11.315  37.931  1.00-19.91           H
ATOM   2601 2HG1 ILE A 176      -0.021 -10.760  37.215  1.00-19.91           H
ATOM   2602  CG2 ILE A 176       3.247  -9.813  36.524  1.00-19.91           C
ATOM   2603 1HG2 ILE A 176       3.491 -10.588  35.798  1.00-19.91           H
ATOM   2604 2HG2 ILE A 176       3.645 -10.104  37.498  1.00-19.91           H
ATOM   2605 3HG2 ILE A 176       3.726  -8.889  36.200  1.00-19.91           H
ATOM   2606  CD1 ILE A 176       1.096 -12.060  35.948  1.00-19.91           C
ATOM   2607 1HD1 ILE A 176       0.447 -12.881  36.246  1.00-19.91           H
ATOM   2608 2HD1 ILE A 176       2.116 -12.432  35.849  1.00-19.91           H
ATOM   2609 3HD1 ILE A 176       0.753 -11.676  34.987  1.00-19.91           H
ATOM   2610  N   TRP A 177       1.413  -6.575  36.177  1.00  8.03           N
ATOM   2611  H   TRP A 177       0.603  -7.000  35.747  1.00  8.03           H
ATOM   2612  CA  TRP A 177       1.872  -5.308  35.631  1.00  8.03           C
ATOM   2613  HA  TRP A 177       2.806  -5.008  36.100  1.00  8.03           H
ATOM   2614  C   TRP A 177       0.842  -4.214  35.866  1.00  8.03           C
ATOM   2615  O   TRP A 177      -0.359  -4.413  35.644  1.00  8.03           O
ATOM   2616  CB  TRP A 177       2.106  -5.469  34.130  1.00  8.03           C
ATOM   2617 1HB  TRP A 177       2.853  -6.247  33.968  1.00  8.03           H
ATOM   2618 2HB  TRP A 177       1.172  -5.777  33.663  1.00  8.03           H
ATOM   2619  CG  TRP A 177       2.561  -4.200  33.489  1.00  8.03           C
ATOM   2620  CD1 TRP A 177       3.832  -3.732  33.414  1.00  8.03           C
ATOM   2621  HD1 TRP A 177       4.700  -4.258  33.797  1.00  8.03           H
ATOM   2622  CD2 TRP A 177       1.737  -3.172  32.901  1.00  8.03           C
ATOM   2623  NE1 TRP A 177       3.877  -2.507  32.811  1.00  8.03           N
ATOM   2624  HE1 TRP A 177       4.729  -1.976  32.661  1.00  8.03           H
ATOM   2625  CE2 TRP A 177       2.606  -2.125  32.484  1.00  8.03           C
ATOM   2626  CE3 TRP A 177       0.346  -3.014  32.715  1.00  8.03           C
ATOM   2627  HE3 TRP A 177      -0.341  -3.782  33.041  1.00  8.03           H
ATOM   2628  CZ2 TRP A 177       2.129  -0.946  31.880  1.00  8.03           C
ATOM   2629  HZ2 TRP A 177       2.811  -0.164  31.580  1.00  8.03           H
ATOM   2630  CZ3 TRP A 177      -0.139  -1.832  32.101  1.00  8.03           C
ATOM   2631  HZ3 TRP A 177      -1.202  -1.699  31.953  1.00  8.03           H
ATOM   2632  CH2 TRP A 177       0.765  -0.811  31.688  1.00  8.03           C
ATOM   2633  HH2 TRP A 177       0.380   0.084  31.223  1.00  8.03           H
ATOM   2634  N   SER A 178       1.333  -3.045  36.243  1.00 13.04           N
ATOM   2635  H   SER A 178       2.322  -2.962  36.448  1.00 13.04           H
ATOM   2636  CA  SER A 178       0.546  -1.823  36.302  1.00 13.04           C
ATOM   2637  HA  SER A 178      -0.341  -1.901  35.675  1.00 13.04           H
ATOM   2638  C   SER A 178       1.501  -0.757  35.782  1.00 13.04           C
ATOM   2639  O   SER A 178       2.717  -0.936  35.918  1.00 13.04           O
ATOM   2640  CB  SER A 178       0.170  -1.501  37.747  1.00 13.04           C
ATOM   2641 1HB  SER A 178       1.086  -1.340  38.315  1.00 13.04           H
ATOM   2642 2HB  SER A 178      -0.426  -0.589  37.772  1.00 13.04           H
ATOM   2643  OG  SER A 178      -0.555  -2.563  38.343  1.00 13.04           O
ATOM   2644  HG  SER A 178      -0.670  -2.357  39.278  1.00 13.04           H
ATOM   2645  N   PRO A 179       0.997   0.353  35.219  1.00 -7.62           N
ATOM   2646  CA  PRO A 179       1.975   1.390  34.870  1.00 -7.62           C
ATOM   2647  HA  PRO A 179       2.817   0.972  34.318  1.00 -7.62           H
ATOM   2648  C   PRO A 179       2.471   2.133  36.110  1.00 -7.62           C
ATOM   2649  O   PRO A 179       1.892   2.005  37.201  1.00 -7.62           O
ATOM   2650  CB  PRO A 179       1.162   2.314  33.965  1.00 -7.62           C
ATOM   2651 1HB  PRO A 179       1.540   3.334  34.004  1.00 -7.62           H
ATOM   2652 2HB  PRO A 179       1.179   1.940  32.943  1.00 -7.62           H
ATOM   2653  CG  PRO A 179      -0.210   2.232  34.523  1.00 -7.62           C
ATOM   2654 1HG  PRO A 179      -0.285   2.850  35.418  1.00 -7.62           H
ATOM   2655 2HG  PRO A 179      -0.950   2.538  33.783  1.00 -7.62           H
ATOM   2656  CD  PRO A 179      -0.376   0.774  34.880  1.00 -7.62           C
ATOM   2657 1HD  PRO A 179      -1.047   0.665  35.733  1.00 -7.62           H
ATOM   2658 2HD  PRO A 179      -0.742   0.211  34.020  1.00 -7.62           H
ATOM   2659  N   ALA A 180       3.519   2.934  35.957  1.00  5.06           N
ATOM   2660  H   ALA A 180       4.007   2.975  35.071  1.00  5.06           H
ATOM   2661  CA  ALA A 180       3.943   3.818  37.034  1.00  5.06           C
ATOM   2662  HA  ALA A 180       4.068   3.236  37.948  1.00  5.06           H
ATOM   2663  C   ALA A 180       2.819   4.838  37.230  1.00  5.06           C
ATOM   2664  O   ALA A 180       2.255   5.364  36.260  1.00  5.06           O
ATOM   2665  CB  ALA A 180       5.266   4.516  36.684  1.00  5.06           C
ATOM   2666 1HB  ALA A 180       6.030   3.773  36.451  1.00  5.06           H
ATOM   2667 2HB  ALA A 180       5.599   5.117  37.531  1.00  5.06           H
ATOM   2668 3HB  ALA A 180       5.127   5.167  35.820  1.00  5.06           H
ATOM   2669  N   SER A 181       2.507   5.120  38.483  1.00 41.36           N
ATOM   2670  H   SER A 181       3.035   4.678  39.233  1.00 41.36           H
ATOM   2671  CA  SER A 181       1.419   6.016  38.851  1.00 41.36           C
ATOM   2672  HA  SER A 181       1.190   6.669  38.011  1.00 41.36           H
ATOM   2673  C   SER A 181       1.942   6.857  40.014  1.00 41.36           C
ATOM   2674  O   SER A 181       1.531   6.716  41.170  1.00 41.36           O
ATOM   2675  CB  SER A 181       0.172   5.199  39.200  1.00 41.36           C
ATOM   2676 1HB  SER A 181       0.183   4.282  38.609  1.00 41.36           H
ATOM   2677 2HB  SER A 181       0.180   4.930  40.256  1.00 41.36           H
ATOM   2678  OG  SER A 181      -1.009   5.912  38.880  1.00 41.36           O
ATOM   2679  HG  SER A 181      -1.179   5.787  37.935  1.00 41.36           H
ATOM   2680  N   ILE A 182       2.955   7.657  39.710  1.00 59.60           N
ATOM   2681  H   ILE A 182       3.246   7.742  38.741  1.00 59.60           H
ATOM   2682  CA  ILE A 182       3.650   8.456  40.720  1.00 59.60           C
ATOM   2683  HA  ILE A 182       3.641   7.889  41.649  1.00 59.60           H
ATOM   2684  C   ILE A 182       2.831   9.735  40.967  1.00 59.60           C
ATOM   2685  O   ILE A 182       1.637   9.781  40.677  1.00 59.60           O
ATOM   2686  CB  ILE A 182       5.166   8.728  40.379  1.00 59.60           C
ATOM   2687  HB  ILE A 182       5.274   9.745  40.011  1.00 59.60           H
ATOM   2688  CG1 ILE A 182       5.700   7.764  39.293  1.00 59.60           C
ATOM   2689 1HG1 ILE A 182       5.645   6.744  39.676  1.00 59.60           H
ATOM   2690 2HG1 ILE A 182       5.066   7.835  38.414  1.00 59.60           H
ATOM   2691  CG2 ILE A 182       6.019   8.565  41.669  1.00 59.60           C
ATOM   2692 1HG2 ILE A 182       7.044   8.892  41.494  1.00 59.60           H
ATOM   2693 2HG2 ILE A 182       6.034   7.517  41.978  1.00 59.60           H
ATOM   2694 3HG2 ILE A 182       5.603   9.159  42.483  1.00 59.60           H
ATOM   2695  CD1 ILE A 182       7.139   8.018  38.803  1.00 59.60           C
ATOM   2696 1HD1 ILE A 182       7.376   7.303  38.016  1.00 59.60           H
ATOM   2697 2HD1 ILE A 182       7.850   7.883  39.616  1.00 59.60           H
ATOM   2698 3HD1 ILE A 182       7.224   9.026  38.398  1.00 59.60           H
ATOM   2699  N   SER A 183       3.435  10.759  41.543  1.00 34.07           N
ATOM   2700  H   SER A 183       4.432  10.722  41.697  1.00 34.07           H
ATOM   2701  CA  SER A 183       2.754  11.981  41.965  1.00 34.07           C
ATOM   2702  HA  SER A 183       1.800  12.116  41.456  1.00 34.07           H
ATOM   2703  C   SER A 183       3.744  13.066  41.573  1.00 34.07           C
ATOM   2704  O   SER A 183       4.879  12.709  41.283  1.00 34.07           O
ATOM   2705  CB  SER A 183       2.563  11.938  43.482  1.00 34.07           C
ATOM   2706 1HB  SER A 183       3.539  11.855  43.961  1.00 34.07           H
ATOM   2707 2HB  SER A 183       2.077  12.852  43.821  1.00 34.07           H
ATOM   2708  OG  SER A 183       1.777  10.815  43.845  1.00 34.07           O
ATOM   2709  HG  SER A 183       0.858  11.106  43.962  1.00 34.07           H
ATOM   2710  N   PRO A 184       3.370  14.358  41.564  1.00  2.06           N
ATOM   2711  CA  PRO A 184       4.447  15.322  41.295  1.00  2.06           C
ATOM   2712  HA  PRO A 184       4.973  15.073  40.375  1.00  2.06           H
ATOM   2713  C   PRO A 184       5.452  15.395  42.443  1.00  2.06           C
ATOM   2714  O   PRO A 184       5.127  15.070  43.589  1.00  2.06           O
ATOM   2715  CB  PRO A 184       3.682  16.636  41.122  1.00  2.06           C
ATOM   2716 1HB  PRO A 184       4.290  17.486  41.425  1.00  2.06           H
ATOM   2717 2HB  PRO A 184       3.358  16.748  40.087  1.00  2.06           H
ATOM   2718  CG  PRO A 184       2.506  16.480  42.008  1.00  2.06           C
ATOM   2719 1HG  PRO A 184       2.797  16.643  43.046  1.00  2.06           H
ATOM   2720 2HG  PRO A 184       1.708  17.166  41.724  1.00  2.06           H
ATOM   2721  CD  PRO A 184       2.087  15.049  41.798  1.00  2.06           C
ATOM   2722 1HD  PRO A 184       1.583  14.667  42.686  1.00  2.06           H
ATOM   2723 2HD  PRO A 184       1.445  14.965  40.920  1.00  2.06           H
ATOM   2724  N   GLY A 185       6.686  15.783  42.148  1.00 29.91           N
ATOM   2725  H   GLY A 185       6.931  15.989  41.189  1.00 29.91           H
ATOM   2726  CA  GLY A 185       7.702  15.853  43.187  1.00 29.91           C
ATOM   2727 1HA  GLY A 185       7.229  16.226  44.095  1.00 29.91           H
ATOM   2728 2HA  GLY A 185       8.045  14.840  43.389  1.00 29.91           H
ATOM   2729  C   GLY A 185       8.935  16.700  42.948  1.00 29.91           C
ATOM   2730  O   GLY A 185      10.002  16.321  43.426  1.00 29.91           O
ATOM   2731  N   SER A 186       8.829  17.824  42.254  1.00 22.46           N
ATOM   2732  H   SER A 186       7.924  18.127  41.911  1.00 22.46           H
ATOM   2733  CA  SER A 186       9.988  18.683  41.987  1.00 22.46           C
ATOM   2734  HA  SER A 186      10.828  18.375  42.608  1.00 22.46           H
ATOM   2735  C   SER A 186       9.718  20.158  42.263  1.00 22.46           C
ATOM   2736  O   SER A 186       8.566  20.619  42.261  1.00 22.46           O
ATOM   2737  CB  SER A 186      10.390  18.552  40.519  1.00 22.46           C
ATOM   2738 1HB  SER A 186      11.273  19.161  40.326  1.00 22.46           H
ATOM   2739 2HB  SER A 186      10.618  17.509  40.300  1.00 22.46           H
ATOM   2740  OG  SER A 186       9.320  18.986  39.695  1.00 22.46           O
ATOM   2741  HG  SER A 186       9.652  19.114  38.795  1.00 22.46           H
ATOM   2742  N   ALA A 187      10.790  20.912  42.463  1.00  7.11           N
ATOM   2743  H   ALA A 187      11.698  20.483  42.524  1.00  7.11           H
ATOM   2744  CA  ALA A 187      10.711  22.365  42.499  1.00  7.11           C
ATOM   2745  HA  ALA A 187       9.887  22.674  43.139  1.00  7.11           H
ATOM   2746  C   ALA A 187      10.469  22.833  41.058  1.00  7.11           C
ATOM   2747  O   ALA A 187      10.863  22.140  40.113  1.00  7.11           O
ATOM   2748  CB  ALA A 187      12.032  22.939  43.034  1.00  7.11           C
ATOM   2749 1HB  ALA A 187      12.216  22.567  44.040  1.00  7.11           H
ATOM   2750 2HB  ALA A 187      11.981  24.028  43.060  1.00  7.11           H
ATOM   2751 3HB  ALA A 187      12.854  22.640  42.383  1.00  7.11           H
ATOM   2752  N   PRO A 188       9.891  24.032  40.871  1.00 -6.70           N
ATOM   2753  CA  PRO A 188       9.895  24.536  39.495  1.00 -6.70           C
ATOM   2754  HA  PRO A 188       9.433  23.822  38.812  1.00 -6.70           H
ATOM   2755  C   PRO A 188      11.327  24.831  39.063  1.00 -6.70           C
ATOM   2756  O   PRO A 188      12.206  25.064  39.898  1.00 -6.70           O
ATOM   2757  CB  PRO A 188       9.056  25.810  39.595  1.00 -6.70           C
ATOM   2758 1HB  PRO A 188       9.385  26.556  38.871  1.00 -6.70           H
ATOM   2759 2HB  PRO A 188       8.003  25.578  39.452  1.00 -6.70           H
ATOM   2760  CG  PRO A 188       9.287  26.267  40.973  1.00 -6.70           C
ATOM   2761 1HG  PRO A 188      10.258  26.759  41.042  1.00 -6.70           H
ATOM   2762 2HG  PRO A 188       8.495  26.941  41.296  1.00 -6.70           H
ATOM   2763  CD  PRO A 188       9.290  25.014  41.791  1.00 -6.70           C
ATOM   2764 1HD  PRO A 188       9.897  25.145  42.687  1.00 -6.70           H
ATOM   2765 2HD  PRO A 188       8.271  24.719  42.048  1.00 -6.70           H
ATOM   2766  N   ALA A 189      11.581  24.794  37.766  1.00 40.30           N
ATOM   2767  H   ALA A 189      10.825  24.628  37.118  1.00 40.30           H
ATOM   2768  CA  ALA A 189      12.938  24.926  37.244  1.00 40.30           C
ATOM   2769  HA  ALA A 189      13.620  25.168  38.059  1.00 40.30           H
ATOM   2770  C   ALA A 189      13.061  26.048  36.213  1.00 40.30           C
ATOM   2771  O   ALA A 189      13.224  25.777  35.028  1.00 40.30           O
ATOM   2772  CB  ALA A 189      13.380  23.577  36.653  1.00 40.30           C
ATOM   2773 1HB  ALA A 189      13.311  22.800  37.416  1.00 40.30           H
ATOM   2774 2HB  ALA A 189      14.416  23.648  36.316  1.00 40.30           H
ATOM   2775 3HB  ALA A 189      12.750  23.307  35.805  1.00 40.30           H
ATOM   2776  N   SER A 190      12.965  27.304  36.631  1.00  6.10           N
ATOM   2777  H   SER A 190      12.770  27.525  37.601  1.00  6.10           H
ATOM   2778  CA  SER A 190      13.249  28.382  35.686  1.00  6.10           C
ATOM   2779  HA  SER A 190      12.703  28.197  34.760  1.00  6.10           H
ATOM   2780  C   SER A 190      14.746  28.304  35.409  1.00  6.10           C
ATOM   2781  O   SER A 190      15.558  28.278  36.342  1.00  6.10           O
ATOM   2782  CB  SER A 190      12.877  29.760  36.232  1.00  6.10           C
ATOM   2783 1HB  SER A 190      11.819  29.765  36.495  1.00  6.10           H
ATOM   2784 2HB  SER A 190      13.473  29.969  37.121  1.00  6.10           H
ATOM   2785  OG  SER A 190      13.120  30.749  35.247  1.00  6.10           O
ATOM   2786  HG  SER A 190      12.880  31.613  35.601  1.00  6.10           H
ATOM   2787  N   VAL A 191      15.090  28.181  34.136  1.00 -0.54           N
ATOM   2788  H   VAL A 191      14.359  28.184  33.434  1.00 -0.54           H
ATOM   2789  CA  VAL A 191      16.465  28.012  33.671  1.00 -0.54           C
ATOM   2790  HA  VAL A 191      17.176  28.310  34.440  1.00 -0.54           H
ATOM   2791  C   VAL A 191      16.559  28.950  32.477  1.00 -0.54           C
ATOM   2792  O   VAL A 191      15.644  28.979  31.650  1.00 -0.54           O
ATOM   2793  CB  VAL A 191      16.737  26.525  33.233  1.00 -0.54           C
ATOM   2794  HB  VAL A 191      15.976  26.236  32.508  1.00 -0.54           H
ATOM   2795  CG1 VAL A 191      18.112  26.340  32.580  1.00 -0.54           C
ATOM   2796 1HG1 VAL A 191      18.258  25.291  32.319  1.00 -0.54           H
ATOM   2797 2HG1 VAL A 191      18.897  26.647  33.271  1.00 -0.54           H
ATOM   2798 3HG1 VAL A 191      18.175  26.931  31.668  1.00 -0.54           H
ATOM   2799  CG2 VAL A 191      16.654  25.569  34.434  1.00 -0.54           C
ATOM   2800 1HG2 VAL A 191      16.818  24.543  34.104  1.00 -0.54           H
ATOM   2801 2HG2 VAL A 191      15.669  25.626  34.886  1.00 -0.54           H
ATOM   2802 3HG2 VAL A 191      17.404  25.833  35.180  1.00 -0.54           H
ATOM   2803  N   SER A 192      17.642  29.704  32.362  1.00 16.03           N
ATOM   2804  H   SER A 192      18.348  29.694  33.090  1.00 16.03           H
ATOM   2805  CA  SER A 192      17.912  30.443  31.132  1.00 16.03           C
ATOM   2806  HA  SER A 192      17.002  30.904  30.749  1.00 16.03           H
ATOM   2807  C   SER A 192      18.411  29.379  30.164  1.00 16.03           C
ATOM   2808  O   SER A 192      19.479  28.798  30.368  1.00 16.03           O
ATOM   2809  CB  SER A 192      18.989  31.502  31.351  1.00 16.03           C
ATOM   2810 1HB  SER A 192      18.622  32.247  32.055  1.00 16.03           H
ATOM   2811 2HB  SER A 192      19.874  31.024  31.771  1.00 16.03           H
ATOM   2812  OG  SER A 192      19.339  32.136  30.134  1.00 16.03           O
ATOM   2813  HG  SER A 192      20.297  32.271  30.139  1.00 16.03           H
ATOM   2814  N   VAL A 193      17.615  29.038  29.165  1.00 14.38           N
ATOM   2815  H   VAL A 193      16.746  29.534  29.022  1.00 14.38           H
ATOM   2816  CA  VAL A 193      17.959  27.943  28.263  1.00 14.38           C
ATOM   2817  HA  VAL A 193      18.474  27.171  28.831  1.00 14.38           H
ATOM   2818  C   VAL A 193      18.882  28.525  27.190  1.00 14.38           C
ATOM   2819  O   VAL A 193      18.604  29.608  26.666  1.00 14.38           O
ATOM   2820  CB  VAL A 193      16.679  27.330  27.634  1.00 14.38           C
ATOM   2821  HB  VAL A 193      16.214  28.077  26.999  1.00 14.38           H
ATOM   2822  CG1 VAL A 193      16.996  26.094  26.787  1.00 14.38           C
ATOM   2823 1HG1 VAL A 193      16.073  25.682  26.384  1.00 14.38           H
ATOM   2824 2HG1 VAL A 193      17.494  25.334  27.389  1.00 14.38           H
ATOM   2825 3HG1 VAL A 193      17.638  26.371  25.950  1.00 14.38           H
ATOM   2826  CG2 VAL A 193      15.675  26.950  28.740  1.00 14.38           C
ATOM   2827 1HG2 VAL A 193      14.798  26.488  28.292  1.00 14.38           H
ATOM   2828 2HG2 VAL A 193      15.341  27.840  29.272  1.00 14.38           H
ATOM   2829 3HG2 VAL A 193      16.128  26.257  29.448  1.00 14.38           H
ATOM   2830  N   PRO A 194      19.997  27.851  26.862  1.00 -8.81           N
ATOM   2831  CA  PRO A 194      20.836  28.472  25.830  1.00 -8.81           C
ATOM   2832  HA  PRO A 194      21.050  29.510  26.083  1.00 -8.81           H
ATOM   2833  C   PRO A 194      20.222  28.406  24.431  1.00 -8.81           C
ATOM   2834  O   PRO A 194      19.396  27.535  24.124  1.00 -8.81           O
ATOM   2835  CB  PRO A 194      22.125  27.650  25.910  1.00 -8.81           C
ATOM   2836 1HB  PRO A 194      22.629  27.609  24.944  1.00 -8.81           H
ATOM   2837 2HB  PRO A 194      22.783  28.070  26.668  1.00 -8.81           H
ATOM   2838  CG  PRO A 194      21.668  26.309  26.336  1.00 -8.81           C
ATOM   2839 1HG  PRO A 194      21.259  25.766  25.488  1.00 -8.81           H
ATOM   2840 2HG  PRO A 194      22.479  25.746  26.792  1.00 -8.81           H
ATOM   2841  CD  PRO A 194      20.587  26.586  27.341  1.00 -8.81           C
ATOM   2842 1HD  PRO A 194      19.855  25.779  27.342  1.00 -8.81           H
ATOM   2843 2HD  PRO A 194      21.011  26.724  28.336  1.00 -8.81           H
ATOM   2844  N   GLU A 195      20.663  29.307  23.565  1.00 14.27           N
ATOM   2845  H   GLU A 195      21.288  30.036  23.878  1.00 14.27           H
ATOM   2846  CA  GLU A 195      20.317  29.260  22.145  1.00 14.27           C
ATOM   2847  HA  GLU A 195      19.235  29.309  22.031  1.00 14.27           H
ATOM   2848  C   GLU A 195      20.861  27.947  21.569  1.00 14.27           C
ATOM   2849  O   GLU A 195      21.982  27.554  21.914  1.00 14.27           O
ATOM   2850  CB  GLU A 195      20.968  30.450  21.430  1.00 14.27           C
ATOM   2851 1HB  GLU A 195      20.637  31.358  21.927  1.00 14.27           H
ATOM   2852 2HB  GLU A 195      22.049  30.371  21.536  1.00 14.27           H
ATOM   2853  CG  GLU A 195      20.634  30.562  19.956  1.00 14.27           C
ATOM   2854 1HG  GLU A 195      20.904  29.632  19.462  1.00 14.27           H
ATOM   2855 2HG  GLU A 195      19.564  30.703  19.860  1.00 14.27           H
ATOM   2856  CD  GLU A 195      21.354  31.701  19.253  1.00 14.27           C
ATOM   2857  OE1 GLU A 195      21.242  32.884  19.654  1.00 14.27           O
ATOM   2858  OE2 GLU A 195      22.042  31.413  18.249  1.00 14.27           O
ATOM   2859  N   PRO A 196      20.092  27.241  20.719  1.00  0.44           N
ATOM   2860  CA  PRO A 196      20.674  26.021  20.141  1.00  0.44           C
ATOM   2861  HA  PRO A 196      20.881  25.300  20.928  1.00  0.44           H
ATOM   2862  C   PRO A 196      21.943  26.248  19.323  1.00  0.44           C
ATOM   2863  O   PRO A 196      22.129  27.301  18.696  1.00  0.44           O
ATOM   2864  CB  PRO A 196      19.553  25.499  19.234  1.00  0.44           C
ATOM   2865 1HB  PRO A 196      19.696  25.865  18.219  1.00  0.44           H
ATOM   2866 2HB  PRO A 196      19.521  24.409  19.245  1.00  0.44           H
ATOM   2867  CG  PRO A 196      18.307  26.074  19.823  1.00  0.44           C
ATOM   2868 1HG  PRO A 196      17.502  26.105  19.090  1.00  0.44           H
ATOM   2869 2HG  PRO A 196      18.010  25.501  20.702  1.00  0.44           H
ATOM   2870  CD  PRO A 196      18.720  27.454  20.220  1.00  0.44           C
ATOM   2871 1HD  PRO A 196      18.730  28.120  19.357  1.00  0.44           H
ATOM   2872 2HD  PRO A 196      18.065  27.837  21.003  1.00  0.44           H
ATOM   2873  N   LEU A 197      22.817  25.250  19.334  1.00-15.02           N
ATOM   2874  H   LEU A 197      22.614  24.424  19.889  1.00-15.02           H
ATOM   2875  CA  LEU A 197      24.042  25.265  18.538  1.00-15.02           C
ATOM   2876  HA  LEU A 197      24.607  26.171  18.748  1.00-15.02           H
ATOM   2877  C   LEU A 197      23.646  25.244  17.064  1.00-15.02           C
ATOM   2878  O   LEU A 197      22.726  24.519  16.674  1.00-15.02           O
ATOM   2879  CB  LEU A 197      24.909  24.042  18.871  1.00-15.02           C
ATOM   2880 1HB  LEU A 197      25.143  24.080  19.934  1.00-15.02           H
ATOM   2881 2HB  LEU A 197      24.299  23.158  18.697  1.00-15.02           H
ATOM   2882  CG  LEU A 197      26.228  23.848  18.096  1.00-15.02           C
ATOM   2883  HG  LEU A 197      25.996  23.810  17.034  1.00-15.02           H
ATOM   2884  CD1 LEU A 197      27.230  24.981  18.324  1.00-15.02           C
ATOM   2885 1HD1 LEU A 197      28.148  24.779  17.771  1.00-15.02           H
ATOM   2886 2HD1 LEU A 197      27.464  25.068  19.386  1.00-15.02           H
ATOM   2887 3HD1 LEU A 197      26.823  25.925  17.971  1.00-15.02           H
ATOM   2888  CD2 LEU A 197      26.882  22.524  18.474  1.00-15.02           C
ATOM   2889 1HD2 LEU A 197      27.743  22.343  17.832  1.00-15.02           H
ATOM   2890 2HD2 LEU A 197      26.172  21.707  18.347  1.00-15.02           H
ATOM   2891 3HD2 LEU A 197      27.209  22.549  19.514  1.00-15.02           H
ATOM   2892  N   ALA A 198      24.371  26.021  16.269  1.00 34.11           N
ATOM   2893  H   ALA A 198      25.123  26.553  16.672  1.00 34.11           H
ATOM   2894  CA  ALA A 198      24.166  26.131  14.828  1.00 34.11           C
ATOM   2895  HA  ALA A 198      23.199  26.604  14.648  1.00 34.11           H
ATOM   2896  C   ALA A 198      24.150  24.761  14.134  1.00 34.11           C
ATOM   2897  O   ALA A 198      24.828  23.831  14.573  1.00 34.11           O
ATOM   2898  CB  ALA A 198      25.274  27.022  14.262  1.00 34.11           C
ATOM   2899 1HB  ALA A 198      25.156  28.033  14.651  1.00 34.11           H
ATOM   2900 2HB  ALA A 198      25.207  27.050  13.174  1.00 34.11           H
ATOM   2901 3HB  ALA A 198      26.250  26.628  14.549  1.00 34.11           H
ATOM   2902  N   ALA A 199      23.352  24.646  13.078  1.00 41.31           N
ATOM   2903  H   ALA A 199      22.900  25.480  12.731  1.00 41.31           H
ATOM   2904  CA  ALA A 199      22.981  23.358  12.473  1.00 41.31           C
ATOM   2905  HA  ALA A 199      23.217  22.572  13.189  1.00 41.31           H
ATOM   2906  C   ALA A 199      23.650  22.986  11.130  1.00 41.31           C
ATOM   2907  O   ALA A 199      23.098  23.282  10.059  1.00 41.31           O
ATOM   2908  CB  ALA A 199      21.455  23.342  12.309  1.00 41.31           C
ATOM   2909 1HB  ALA A 199      20.985  23.443  13.287  1.00 41.31           H
ATOM   2910 2HB  ALA A 199      21.141  22.396  11.865  1.00 41.31           H
ATOM   2911 3HB  ALA A 199      21.133  24.165  11.670  1.00 41.31           H
ATOM   2912  N   PRO A 200      24.822  22.322  11.149  1.00 29.66           N
ATOM   2913  CA  PRO A 200      25.464  21.940   9.884  1.00 29.66           C
ATOM   2914  HA  PRO A 200      25.535  22.796   9.212  1.00 29.66           H
ATOM   2915  C   PRO A 200      24.853  20.753   9.146  1.00 29.66           C
ATOM   2916  O   PRO A 200      24.147  19.939   9.744  1.00 29.66           O
ATOM   2917  CB  PRO A 200      26.851  21.514  10.348  1.00 29.66           C
ATOM   2918 1HB  PRO A 200      27.273  20.778   9.668  1.00 29.66           H
ATOM   2919 2HB  PRO A 200      27.509  22.370  10.436  1.00 29.66           H
ATOM   2920  CG  PRO A 200      26.623  20.935  11.677  1.00 29.66           C
ATOM   2921 1HG  PRO A 200      26.195  19.936  11.588  1.00 29.66           H
ATOM   2922 2HG  PRO A 200      27.546  20.905  12.255  1.00 29.66           H
ATOM   2923  CD  PRO A 200      25.644  21.881  12.292  1.00 29.66           C
ATOM   2924 1HD  PRO A 200      25.038  21.370  13.038  1.00 29.66           H
ATOM   2925 2HD  PRO A 200      26.164  22.731  12.733  1.00 29.66           H
ATOM   2926  N   SER A 201      25.202  20.633   7.869  1.00 57.26           N
ATOM   2927  H   SER A 201      25.690  21.400   7.418  1.00 57.26           H
ATOM   2928  CA  SER A 201      24.834  19.496   7.024  1.00 57.26           C
ATOM   2929  HA  SER A 201      24.685  18.634   7.667  1.00 57.26           H
ATOM   2930  C   SER A 201      25.884  19.117   5.954  1.00 57.26           C
ATOM   2931  O   SER A 201      25.532  18.959   4.792  1.00 57.26           O
ATOM   2932  CB  SER A 201      23.490  19.781   6.340  1.00 57.26           C
ATOM   2933 1HB  SER A 201      23.587  20.669   5.713  1.00 57.26           H
ATOM   2934 2HB  SER A 201      23.212  18.930   5.717  1.00 57.26           H
ATOM   2935  OG  SER A 201      22.470  19.992   7.306  1.00 57.26           O
ATOM   2936  HG  SER A 201      21.798  20.574   6.928  1.00 57.26           H
ATOM   2937  N   ASN A 202      27.168  18.980   6.293  1.00 43.39           N
ATOM   2938  H   ASN A 202      27.446  19.178   7.241  1.00 43.39           H
ATOM   2939  CA  ASN A 202      28.196  18.545   5.315  1.00 43.39           C
ATOM   2940  HA  ASN A 202      27.677  18.177   4.443  1.00 43.39           H
ATOM   2941  C   ASN A 202      29.210  17.444   5.712  1.00 43.39           C
ATOM   2942  O   ASN A 202      30.118  17.740   6.462  1.00 43.39           O
ATOM   2943  CB  ASN A 202      29.018  19.760   4.867  1.00 43.39           C
ATOM   2944 1HB  ASN A 202      29.492  20.213   5.734  1.00 43.39           H
ATOM   2945 2HB  ASN A 202      29.795  19.424   4.181  1.00 43.39           H
ATOM   2946  CG  ASN A 202      28.192  20.811   4.167  1.00 43.39           C
ATOM   2947  OD1 ASN A 202      28.088  21.938   4.636  1.00 43.39           O
ATOM   2948  ND2 ASN A 202      27.631  20.480   3.039  1.00 43.39           N
ATOM   2949 1HD2 ASN A 202      27.097  21.171   2.544  1.00 43.39           H
ATOM   2950 2HD2 ASN A 202      27.720  19.543   2.676  1.00 43.39           H
ATOM   2951  N   THR A 203      29.091  16.208   5.217  1.00 90.08           N
ATOM   2952  H   THR A 203      28.303  16.032   4.619  1.00 90.08           H
ATOM   2953  CA  THR A 203      30.093  15.115   5.387  1.00 90.08           C
ATOM   2954  HA  THR A 203      31.073  15.505   5.111  1.00 90.08           H
ATOM   2955  C   THR A 203      29.912  13.764   4.671  1.00 90.08           C
ATOM   2956  O   THR A 203      30.891  13.151   4.322  1.00 90.08           O
ATOM   2957  CB  THR A 203      30.196  14.556   6.824  1.00 90.08           C
ATOM   2958  HB  THR A 203      30.183  13.467   6.785  1.00 90.08           H
ATOM   2959  OG1 THR A 203      29.067  14.990   7.573  1.00 90.08           O
ATOM   2960  HG1 THR A 203      29.043  14.472   8.385  1.00 90.08           H
ATOM   2961  CG2 THR A 203      31.463  14.980   7.541  1.00 90.08           C
ATOM   2962 1HG2 THR A 203      31.481  14.535   8.536  1.00 90.08           H
ATOM   2963 2HG2 THR A 203      31.511  16.063   7.632  1.00 90.08           H
ATOM   2964 3HG2 THR A 203      32.334  14.627   6.988  1.00 90.08           H
ATOM   2965  N   SER A 204      28.703  13.233   4.540  1.00 55.95           N
ATOM   2966  H   SER A 204      27.882  13.735   4.845  1.00 55.95           H
ATOM   2967  CA  SER A 204      28.492  11.800   4.271  1.00 55.95           C
ATOM   2968  HA  SER A 204      29.313  11.282   4.762  1.00 55.95           H
ATOM   2969  C   SER A 204      28.344  11.116   2.902  1.00 55.95           C
ATOM   2970  O   SER A 204      27.923   9.966   2.878  1.00 55.95           O
ATOM   2971  CB  SER A 204      27.236  11.452   5.059  1.00 55.95           C
ATOM   2972 1HB  SER A 204      26.371  11.502   4.399  1.00 55.95           H
ATOM   2973 2HB  SER A 204      27.320  10.451   5.483  1.00 55.95           H
ATOM   2974  OG  SER A 204      27.103  12.427   6.081  1.00 55.95           O
ATOM   2975  HG  SER A 204      27.530  12.073   6.878  1.00 55.95           H
ATOM   2976  N   CYS A 205      28.640  11.768   1.781  1.00 13.89           N
ATOM   2977  H   CYS A 205      28.892  12.737   1.830  1.00 13.89           H
ATOM   2978  CA  CYS A 205      28.645  11.103   0.462  1.00 13.89           C
ATOM   2979  HA  CYS A 205      28.714  10.020   0.583  1.00 13.89           H
ATOM   2980  C   CYS A 205      29.835  11.618  -0.340  1.00 13.89           C
ATOM   2981  O   CYS A 205      30.163  12.767  -0.124  1.00 13.89           O
ATOM   2982  CB  CYS A 205      27.378  11.448  -0.326  1.00 13.89           C
ATOM   2983 1HB  CYS A 205      27.318  12.527  -0.444  1.00 13.89           H
ATOM   2984 2HB  CYS A 205      27.452  11.007  -1.320  1.00 13.89           H
ATOM   2985  SG  CYS A 205      25.860  10.873   0.442  1.00 13.89           S
ATOM   2986  HG  CYS A 205      25.020  11.432  -0.443  1.00 13.89           H
ATOM   2987  N   MET A 206      30.417  10.838  -1.249  1.00 47.28           N
ATOM   2988  H   MET A 206      30.066   9.890  -1.338  1.00 47.28           H
ATOM   2989  CA  MET A 206      31.462  11.214  -2.240  1.00 47.28           C
ATOM   2990  HA  MET A 206      31.297  10.461  -3.004  1.00 47.28           H
ATOM   2991  C   MET A 206      32.989  11.094  -2.083  1.00 47.28           C
ATOM   2992  O   MET A 206      33.593  10.698  -3.068  1.00 47.28           O
ATOM   2993  CB  MET A 206      31.185  12.526  -2.987  1.00 47.28           C
ATOM   2994 1HB  MET A 206      31.011  13.337  -2.286  1.00 47.28           H
ATOM   2995 2HB  MET A 206      32.074  12.788  -3.557  1.00 47.28           H
ATOM   2996  CG  MET A 206      30.021  12.433  -3.952  1.00 47.28           C
ATOM   2997 1HG  MET A 206      29.120  12.172  -3.398  1.00 47.28           H
ATOM   2998 2HG  MET A 206      29.880  13.412  -4.399  1.00 47.28           H
ATOM   2999  SD  MET A 206      30.253  11.239  -5.294  1.00 47.28           S
ATOM   3000  CE  MET A 206      31.609  11.977  -6.256  1.00 47.28           C
ATOM   3001 1HE  MET A 206      31.802  11.373  -7.142  1.00 47.28           H
ATOM   3002 2HE  MET A 206      32.517  12.016  -5.653  1.00 47.28           H
ATOM   3003 3HE  MET A 206      31.338  12.988  -6.563  1.00 47.28           H
ATOM   3004  N   GLN A 207      33.656  11.349  -0.962  1.00 64.17           N
ATOM   3005  H   GLN A 207      33.184  11.754  -0.171  1.00 64.17           H
ATOM   3006  CA  GLN A 207      35.112  11.064  -0.892  1.00 64.17           C
ATOM   3007  HA  GLN A 207      35.453  10.854  -1.903  1.00 64.17           H
ATOM   3008  C   GLN A 207      35.444   9.777  -0.117  1.00 64.17           C
ATOM   3009  O   GLN A 207      35.155   8.705  -0.632  1.00 64.17           O
ATOM   3010  CB  GLN A 207      35.925  12.300  -0.479  1.00 64.17           C
ATOM   3011 1HB  GLN A 207      35.368  13.170  -0.821  1.00 64.17           H
ATOM   3012 2HB  GLN A 207      36.010  12.372   0.602  1.00 64.17           H
ATOM   3013  CG  GLN A 207      37.323  12.400  -1.122  1.00 64.17           C
ATOM   3014 1HG  GLN A 207      37.256  12.112  -2.169  1.00 64.17           H
ATOM   3015 2HG  GLN A 207      37.638  13.442  -1.081  1.00 64.17           H
ATOM   3016  CD  GLN A 207      38.405  11.569  -0.454  1.00 64.17           C
ATOM   3017  OE1 GLN A 207      38.383  10.346  -0.455  1.00 64.17           O
ATOM   3018  NE2 GLN A 207      39.359  12.231   0.133  1.00 64.17           N
ATOM   3019 1HE2 GLN A 207      40.069  11.705   0.618  1.00 64.17           H
ATOM   3020 2HE2 GLN A 207      39.391  13.237   0.074  1.00 64.17           H
ATOM   3021  N   ARG A 208      35.977   9.845   1.099  1.00 33.31           N
ATOM   3022  H   ARG A 208      36.144  10.761   1.503  1.00 33.31           H
ATOM   3023  CA  ARG A 208      36.469   8.696   1.889  1.00 33.31           C
ATOM   3024  HA  ARG A 208      36.899   9.125   2.797  1.00 33.31           H
ATOM   3025  C   ARG A 208      37.584   7.827   1.301  1.00 33.31           C
ATOM   3026  O   ARG A 208      38.709   7.843   1.805  1.00 33.31           O
ATOM   3027  CB  ARG A 208      35.335   7.762   2.345  1.00 33.31           C
ATOM   3028 1HB  ARG A 208      34.476   8.354   2.617  1.00 33.31           H
ATOM   3029 2HB  ARG A 208      35.039   7.120   1.517  1.00 33.31           H
ATOM   3030  CG  ARG A 208      35.704   6.891   3.536  1.00 33.31           C
ATOM   3031 1HG  ARG A 208      36.657   6.404   3.340  1.00 33.31           H
ATOM   3032 2HG  ARG A 208      35.803   7.513   4.424  1.00 33.31           H
ATOM   3033  CD  ARG A 208      34.666   5.816   3.789  1.00 33.31           C
ATOM   3034 1HD  ARG A 208      33.703   6.279   4.008  1.00 33.31           H
ATOM   3035 2HD  ARG A 208      34.574   5.197   2.895  1.00 33.31           H
ATOM   3036  NE  ARG A 208      35.079   4.972   4.917  1.00 33.31           N
ATOM   3037  HE  ARG A 208      35.884   5.284   5.447  1.00 33.31           H
ATOM   3038  CZ  ARG A 208      34.531   3.828   5.296  1.00 33.31           C
ATOM   3039  NH1 ARG A 208      34.964   3.261   6.383  1.00 33.31           N
ATOM   3040 1HH1 ARG A 208      35.669   3.709   6.945  1.00 33.31           H
ATOM   3041 2HH1 ARG A 208      34.585   2.364   6.643  1.00 33.31           H
ATOM   3042  NH2 ARG A 208      33.608   3.202   4.614  1.00 33.31           N
ATOM   3043 1HH2 ARG A 208      33.285   3.581   3.744  1.00 33.31           H
ATOM   3044 2HH2 ARG A 208      33.238   2.329   4.958  1.00 33.31           H
ATOM   3045  N   SER A 209      37.268   7.035   0.289  1.00 31.70           N
ATOM   3046  H   SER A 209      36.399   7.206  -0.214  1.00 31.70           H
ATOM   3047  CA  SER A 209      38.080   5.878  -0.076  1.00 31.70           C
ATOM   3048  HA  SER A 209      38.936   5.815   0.592  1.00 31.70           H
ATOM   3049  C   SER A 209      38.611   5.925  -1.500  1.00 31.70           C
ATOM   3050  O   SER A 209      38.720   4.901  -2.166  1.00 31.70           O
ATOM   3051  CB  SER A 209      37.242   4.616   0.137  1.00 31.70           C
ATOM   3052 1HB  SER A 209      36.433   4.598  -0.588  1.00 31.70           H
ATOM   3053 2HB  SER A 209      37.867   3.740  -0.002  1.00 31.70           H
ATOM   3054  OG  SER A 209      36.690   4.584   1.439  1.00 31.70           O
ATOM   3055  HG  SER A 209      36.084   3.834   1.483  1.00 31.70           H
ATOM   3056  N   VAL A 210      38.974   7.098  -1.994  1.00 12.51           N
ATOM   3057  H   VAL A 210      38.910   7.936  -1.429  1.00 12.51           H
ATOM   3058  CA  VAL A 210      39.492   7.210  -3.363  1.00 12.51           C
ATOM   3059  HA  VAL A 210      38.767   6.745  -4.030  1.00 12.51           H
ATOM   3060  C   VAL A 210      40.815   6.463  -3.575  1.00 12.51           C
ATOM   3061  O   VAL A 210      41.195   6.196  -4.716  1.00 12.51           O
ATOM   3062  CB  VAL A 210      39.631   8.692  -3.800  1.00 12.51           C
ATOM   3063  HB  VAL A 210      39.984   8.713  -4.829  1.00 12.51           H
ATOM   3064  CG1 VAL A 210      38.264   9.379  -3.759  1.00 12.51           C
ATOM   3065 1HG1 VAL A 210      38.361  10.405  -4.114  1.00 12.51           H
ATOM   3066 2HG1 VAL A 210      37.857   9.390  -2.750  1.00 12.51           H
ATOM   3067 3HG1 VAL A 210      37.570   8.857  -4.419  1.00 12.51           H
ATOM   3068  CG2 VAL A 210      40.643   9.453  -2.933  1.00 12.51           C
ATOM   3069 1HG2 VAL A 210      40.702  10.487  -3.275  1.00 12.51           H
ATOM   3070 2HG2 VAL A 210      41.632   9.007  -3.028  1.00 12.51           H
ATOM   3071 3HG2 VAL A 210      40.344   9.450  -1.885  1.00 12.51           H
ATOM   3072  N   ALA A 211      41.467   6.061  -2.489  1.00 23.18           N
ATOM   3073  H   ALA A 211      41.114   6.340  -1.583  1.00 23.18           H
ATOM   3074  CA  ALA A 211      42.664   5.223  -2.523  1.00 23.18           C
ATOM   3075  HA  ALA A 211      42.954   5.062  -3.562  1.00 23.18           H
ATOM   3076  C   ALA A 211      42.419   3.836  -1.891  1.00 23.18           C
ATOM   3077  O   ALA A 211      43.313   3.262  -1.269  1.00 23.18           O
ATOM   3078  CB  ALA A 211      43.815   5.964  -1.817  1.00 23.18           C
ATOM   3079 1HB  ALA A 211      43.968   6.935  -2.290  1.00 23.18           H
ATOM   3080 2HB  ALA A 211      44.735   5.385  -1.901  1.00 23.18           H
ATOM   3081 3HB  ALA A 211      43.578   6.108  -0.762  1.00 23.18           H
ATOM   3082  N   ALA A 212      41.214   3.290  -1.998  1.00  7.63           N
ATOM   3083  H   ALA A 212      40.475   3.785  -2.485  1.00  7.63           H
ATOM   3084  CA  ALA A 212      40.918   1.979  -1.410  1.00  7.63           C
ATOM   3085  HA  ALA A 212      41.134   2.018  -0.341  1.00  7.63           H
ATOM   3086  C   ALA A 212      41.769   0.865  -2.028  1.00  7.63           C
ATOM   3087  O   ALA A 212      42.256  -0.027  -1.333  1.00  7.63           O
ATOM   3088  CB  ALA A 212      39.441   1.643  -1.601  1.00  7.63           C
ATOM   3089 1HB  ALA A 212      38.826   2.406  -1.136  1.00  7.63           H
ATOM   3090 2HB  ALA A 212      39.221   0.682  -1.136  1.00  7.63           H
ATOM   3091 3HB  ALA A 212      39.202   1.588  -2.663  1.00  7.63           H
ATOM   3092  N   GLY A 213      41.939   0.922  -3.341  1.00 11.58           N
ATOM   3093  H   GLY A 213      41.514   1.686  -3.859  1.00 11.58           H
ATOM   3094  CA  GLY A 213      42.681  -0.091  -4.076  1.00 11.58           C
ATOM   3095 1HA  GLY A 213      42.481  -1.062  -3.628  1.00 11.58           H
ATOM   3096 2HA  GLY A 213      42.321  -0.108  -5.105  1.00 11.58           H
ATOM   3097  C   GLY A 213      44.182   0.110  -4.102  1.00 11.58           C
ATOM   3098  O   GLY A 213      44.893  -0.597  -4.821  1.00 11.58           O
ATOM   3099  N   ALA A 214      44.686   1.045  -3.309  1.00 18.04           N
ATOM   3100  H   ALA A 214      44.063   1.578  -2.718  1.00 18.04           H
ATOM   3101  CA  ALA A 214      46.112   1.363  -3.246  1.00 18.04           C
ATOM   3102  HA  ALA A 214      46.519   1.296  -4.257  1.00 18.04           H
ATOM   3103  C   ALA A 214      46.908   0.389  -2.357  1.00 18.04           C
ATOM   3104  O   ALA A 214      47.796   0.794  -1.600  1.00 18.04           O
ATOM   3105  CB  ALA A 214      46.272   2.805  -2.756  1.00 18.04           C
ATOM   3106 1HB  ALA A 214      45.664   3.472  -3.369  1.00 18.04           H
ATOM   3107 2HB  ALA A 214      47.314   3.108  -2.840  1.00 18.04           H
ATOM   3108 3HB  ALA A 214      45.959   2.885  -1.714  1.00 18.04           H
ATOM   3109  N   ALA A 215      46.557  -0.887  -2.432  1.00 24.04           N
ATOM   3110  H   ALA A 215      45.812  -1.134  -3.067  1.00 24.04           H
ATOM   3111  CA  ALA A 215      47.211  -1.958  -1.686  1.00 24.04           C
ATOM   3112  HA  ALA A 215      48.232  -1.656  -1.444  1.00 24.04           H
ATOM   3113  C   ALA A 215      47.270  -3.215  -2.566  1.00 24.04           C
ATOM   3114  O   ALA A 215      47.448  -4.332  -2.072  1.00 24.04           O
ATOM   3115  CB  ALA A 215      46.431  -2.224  -0.383  1.00 24.04           C
ATOM   3116 1HB  ALA A 215      46.386  -1.310   0.210  1.00 24.04           H
ATOM   3117 2HB  ALA A 215      46.933  -2.995   0.202  1.00 24.04           H
ATOM   3118 3HB  ALA A 215      45.417  -2.554  -0.613  1.00 24.04           H
ATOM   3119  N   THR A 216      47.071  -3.039  -3.866  1.00 13.78           N
ATOM   3120  H   THR A 216      47.085  -2.098  -4.244  1.00 13.78           H
ATOM   3121  CA  THR A 216      46.814  -4.148  -4.791  1.00 13.78           C
ATOM   3122  HA  THR A 216      47.015  -5.096  -4.296  1.00 13.78           H
ATOM   3123  C   THR A 216      47.699  -4.037  -6.031  1.00 13.78           C
ATOM   3124  O   THR A 216      47.651  -3.020  -6.727  1.00 13.78           O
ATOM   3125  CB  THR A 216      45.323  -4.111  -5.200  1.00 13.78           C
ATOM   3126  HB  THR A 216      45.126  -3.203  -5.770  1.00 13.78           H
ATOM   3127  OG1 THR A 216      44.530  -4.091  -4.008  1.00 13.78           O
ATOM   3128  HG1 THR A 216      43.617  -3.887  -4.246  1.00 13.78           H
ATOM   3129  CG2 THR A 216      44.903  -5.321  -6.015  1.00 13.78           C
ATOM   3130 1HG2 THR A 216      43.824  -5.300  -6.170  1.00 13.78           H
ATOM   3131 2HG2 THR A 216      45.169  -6.242  -5.494  1.00 13.78           H
ATOM   3132 3HG2 THR A 216      45.393  -5.302  -6.989  1.00 13.78           H
ATOM   3133  N   ALA A 217      48.519  -5.048  -6.292  1.00 13.68           N
ATOM   3134  H   ALA A 217      48.503  -5.873  -5.704  1.00 13.68           H
ATOM   3135  CA  ALA A 217      49.486  -5.025  -7.387  1.00 13.68           C
ATOM   3136  HA  ALA A 217      49.075  -4.471  -8.233  1.00 13.68           H
ATOM   3137  C   ALA A 217      49.807  -6.457  -7.842  1.00 13.68           C
ATOM   3138  O   ALA A 217      49.393  -7.415  -7.182  1.00 13.68           O
ATOM   3139  CB  ALA A 217      50.761  -4.320  -6.897  1.00 13.68           C
ATOM   3140 1HB  ALA A 217      50.521  -3.299  -6.596  1.00 13.68           H
ATOM   3141 2HB  ALA A 217      51.506  -4.288  -7.690  1.00 13.68           H
ATOM   3142 3HB  ALA A 217      51.173  -4.855  -6.042  1.00 13.68           H
ATOM   3143  N   ALA A 218      50.579  -6.565  -8.919  1.00 24.70           N
ATOM   3144  H   ALA A 218      50.804  -5.712  -9.417  1.00 24.70           H
ATOM   3145  CA  ALA A 218      51.161  -7.801  -9.463  1.00 24.70           C
ATOM   3146  HA  ALA A 218      51.745  -7.478 -10.325  1.00 24.70           H
ATOM   3147  C   ALA A 218      50.227  -8.883 -10.023  1.00 24.70           C
ATOM   3148  O   ALA A 218      50.630 -10.047 -10.128  1.00 24.70           O
ATOM   3149  CB  ALA A 218      52.173  -8.413  -8.471  1.00 24.70           C
ATOM   3150 1HB  ALA A 218      52.797  -7.631  -8.040  1.00 24.70           H
ATOM   3151 2HB  ALA A 218      52.813  -9.125  -8.994  1.00 24.70           H
ATOM   3152 3HB  ALA A 218      51.644  -8.937  -7.676  1.00 24.70           H
ATOM   3153  N   ALA A 219      49.027  -8.519 -10.449  1.00 24.51           N
ATOM   3154  H   ALA A 219      48.698  -7.573 -10.310  1.00 24.51           H
ATOM   3155  CA  ALA A 219      48.221  -9.428 -11.265  1.00 24.51           C
ATOM   3156  HA  ALA A 219      48.272 -10.439 -10.859  1.00 24.51           H
ATOM   3157  C   ALA A 219      48.894  -9.404 -12.643  1.00 24.51           C
ATOM   3158  O   ALA A 219      48.841  -8.402 -13.365  1.00 24.51           O
ATOM   3159  CB  ALA A 219      46.769  -8.973 -11.323  1.00 24.51           C
ATOM   3160 1HB  ALA A 219      46.318  -9.067 -10.334  1.00 24.51           H
ATOM   3161 2HB  ALA A 219      46.225  -9.600 -12.030  1.00 24.51           H
ATOM   3162 3HB  ALA A 219      46.719  -7.937 -11.649  1.00 24.51           H
ATOM   3163  N   SER A 220      49.634 -10.458 -12.943  1.00 30.05           N
ATOM   3164  H   SER A 220      49.556 -11.298 -12.372  1.00 30.05           H
ATOM   3165  CA  SER A 220      50.658 -10.418 -13.983  1.00 30.05           C
ATOM   3166  HA  SER A 220      51.034  -9.400 -14.063  1.00 30.05           H
ATOM   3167  C   SER A 220      50.264 -10.875 -15.379  1.00 30.05           C
ATOM   3168  O   SER A 220      51.025 -10.670 -16.323  1.00 30.05           O
ATOM   3169  CB  SER A 220      51.818 -11.308 -13.536  1.00 30.05           C
ATOM   3170 1HB  SER A 220      51.465 -12.336 -13.452  1.00 30.05           H
ATOM   3171 2HB  SER A 220      52.606 -11.269 -14.289  1.00 30.05           H
ATOM   3172  OG  SER A 220      52.345 -10.891 -12.281  1.00 30.05           O
ATOM   3173  HG  SER A 220      51.617 -10.669 -11.686  1.00 30.05           H
ATOM   3174  N   TYR A 221      49.136 -11.554 -15.529  1.00 -6.00           N
ATOM   3175  H   TYR A 221      48.454 -11.584 -14.786  1.00 -6.00           H
ATOM   3176  CA  TYR A 221      48.934 -12.371 -16.726  1.00 -6.00           C
ATOM   3177  HA  TYR A 221      49.812 -12.275 -17.357  1.00 -6.00           H
ATOM   3178  C   TYR A 221      47.703 -12.099 -17.590  1.00 -6.00           C
ATOM   3179  O   TYR A 221      46.623 -11.812 -17.075  1.00 -6.00           O
ATOM   3180  CB  TYR A 221      48.850 -13.836 -16.308  1.00 -6.00           C
ATOM   3181 1HB  TYR A 221      47.937 -13.977 -15.731  1.00 -6.00           H
ATOM   3182 2HB  TYR A 221      48.792 -14.449 -17.206  1.00 -6.00           H
ATOM   3183  CG  TYR A 221      50.018 -14.313 -15.480  1.00 -6.00           C
ATOM   3184  CD1 TYR A 221      49.821 -14.751 -14.156  1.00 -6.00           C
ATOM   3185  HD1 TYR A 221      48.829 -14.729 -13.719  1.00 -6.00           H
ATOM   3186  CD2 TYR A 221      51.322 -14.352 -16.015  1.00 -6.00           C
ATOM   3187  HD2 TYR A 221      51.503 -14.013 -17.026  1.00 -6.00           H
ATOM   3188  CE1 TYR A 221      50.908 -15.228 -13.382  1.00 -6.00           C
ATOM   3189  HE1 TYR A 221      50.746 -15.570 -12.373  1.00 -6.00           H
ATOM   3190  CE2 TYR A 221      52.414 -14.817 -15.236  1.00 -6.00           C
ATOM   3191  HE2 TYR A 221      53.410 -14.829 -15.653  1.00 -6.00           H
ATOM   3192  CZ  TYR A 221      52.195 -15.244 -13.923  1.00 -6.00           C
ATOM   3193  OH  TYR A 221      53.238 -15.689 -13.153  1.00 -6.00           O
ATOM   3194  HH  TYR A 221      54.096 -15.515 -13.548  1.00 -6.00           H
ATOM   3195  N   PRO A 222      47.817 -12.348 -18.900  1.00 22.85           N
ATOM   3196  CA  PRO A 222      48.891 -11.914 -19.803  1.00 22.85           C
ATOM   3197  HA  PRO A 222      49.873 -12.014 -19.340  1.00 22.85           H
ATOM   3198  C   PRO A 222      48.687 -10.483 -20.301  1.00 22.85           C
ATOM   3199  O   PRO A 222      47.606  -9.908 -20.128  1.00 22.85           O
ATOM   3200  CB  PRO A 222      48.754 -12.908 -20.957  1.00 22.85           C
ATOM   3201 1HB  PRO A 222      49.146 -12.499 -21.885  1.00 22.85           H
ATOM   3202 2HB  PRO A 222      49.259 -13.840 -20.706  1.00 22.85           H
ATOM   3203  CG  PRO A 222      47.295 -13.122 -21.053  1.00 22.85           C
ATOM   3204 1HG  PRO A 222      46.837 -12.284 -21.578  1.00 22.85           H
ATOM   3205 2HG  PRO A 222      47.072 -14.059 -21.564  1.00 22.85           H
ATOM   3206  CD  PRO A 222      46.816 -13.161 -19.620  1.00 22.85           C
ATOM   3207 1HD  PRO A 222      45.817 -12.733 -19.534  1.00 22.85           H
ATOM   3208 2HD  PRO A 222      46.827 -14.186 -19.246  1.00 22.85           H
ATOM   3209  N   MET A 223      49.687  -9.911 -20.954  1.00  8.71           N
ATOM   3210  H   MET A 223      50.602 -10.339 -20.943  1.00  8.71           H
ATOM   3211  CA  MET A 223      49.466  -8.756 -21.828  1.00  8.71           C
ATOM   3212  HA  MET A 223      48.640  -8.142 -21.468  1.00  8.71           H
ATOM   3213  C   MET A 223      49.112  -9.439 -23.146  1.00  8.71           C
ATOM   3214  O   MET A 223      49.684 -10.490 -23.434  1.00  8.71           O
ATOM   3215  CB  MET A 223      50.737  -7.915 -21.995  1.00  8.71           C
ATOM   3216 1HB  MET A 223      51.060  -7.575 -21.012  1.00  8.71           H
ATOM   3217 2HB  MET A 223      51.520  -8.546 -22.416  1.00  8.71           H
ATOM   3218  CG  MET A 223      50.552  -6.697 -22.905  1.00  8.71           C
ATOM   3219 1HG  MET A 223      50.155  -7.031 -23.863  1.00  8.71           H
ATOM   3220 2HG  MET A 223      49.821  -6.030 -22.453  1.00  8.71           H
ATOM   3221  SD  MET A 223      52.064  -5.768 -23.233  1.00  8.71           S
ATOM   3222  CE  MET A 223      52.491  -5.087 -21.641  1.00  8.71           C
ATOM   3223 1HE  MET A 223      53.372  -4.453 -21.746  1.00  8.71           H
ATOM   3224 2HE  MET A 223      52.721  -5.893 -20.945  1.00  8.71           H
ATOM   3225 3HE  MET A 223      51.669  -4.494 -21.248  1.00  8.71           H
ATOM   3226  N   SER A 224      48.189  -8.905 -23.934  1.00 22.65           N
ATOM   3227  H   SER A 224      47.730  -8.039 -23.683  1.00 22.65           H
ATOM   3228  CA  SER A 224      47.825  -9.529 -25.205  1.00 22.65           C
ATOM   3229  HA  SER A 224      48.353 -10.473 -25.328  1.00 22.65           H
ATOM   3230  C   SER A 224      48.220  -8.607 -26.353  1.00 22.65           C
ATOM   3231  O   SER A 224      47.957  -7.404 -26.310  1.00 22.65           O
ATOM   3232  CB  SER A 224      46.325  -9.814 -25.221  1.00 22.65           C
ATOM   3233 1HB  SER A 224      46.086 -10.477 -24.389  1.00 22.65           H
ATOM   3234 2HB  SER A 224      45.775  -8.883 -25.097  1.00 22.65           H
ATOM   3235  OG  SER A 224      45.936 -10.430 -26.432  1.00 22.65           O
ATOM   3236  HG  SER A 224      45.094 -10.878 -26.291  1.00 22.65           H
ATOM   3237  N   TYR A 225      48.895  -9.152 -27.356  1.00-20.34           N
ATOM   3238  H   TYR A 225      49.110 -10.142 -27.340  1.00-20.34           H
ATOM   3239  CA  TYR A 225      49.314  -8.374 -28.520  1.00-20.34           C
ATOM   3240  HA  TYR A 225      49.779  -7.448 -28.191  1.00-20.34           H
ATOM   3241  C   TYR A 225      48.083  -8.039 -29.359  1.00-20.34           C
ATOM   3242  O   TYR A 225      47.204  -8.883 -29.548  1.00-20.34           O
ATOM   3243  CB  TYR A 225      50.336  -9.178 -29.325  1.00-20.34           C
ATOM   3244 1HB  TYR A 225      51.170  -9.427 -28.668  1.00-20.34           H
ATOM   3245 2HB  TYR A 225      49.871 -10.108 -29.651  1.00-20.34           H
ATOM   3246  CG  TYR A 225      50.886  -8.471 -30.542  1.00-20.34           C
ATOM   3247  CD1 TYR A 225      51.830  -7.430 -30.420  1.00-20.34           C
ATOM   3248  HD1 TYR A 225      52.133  -7.090 -29.440  1.00-20.34           H
ATOM   3249  CD2 TYR A 225      50.498  -8.874 -31.832  1.00-20.34           C
ATOM   3250  HD2 TYR A 225      49.775  -9.667 -31.950  1.00-20.34           H
ATOM   3251  CE1 TYR A 225      52.407  -6.833 -31.575  1.00-20.34           C
ATOM   3252  HE1 TYR A 225      53.146  -6.051 -31.480  1.00-20.34           H
ATOM   3253  CE2 TYR A 225      51.068  -8.282 -32.981  1.00-20.34           C
ATOM   3254  HE2 TYR A 225      50.779  -8.619 -33.963  1.00-20.34           H
ATOM   3255  CZ  TYR A 225      52.021  -7.277 -32.841  1.00-20.34           C
ATOM   3256  OH  TYR A 225      52.558  -6.724 -33.969  1.00-20.34           O
ATOM   3257  HH  TYR A 225      52.153  -7.077 -34.767  1.00-20.34           H
ATOM   3258  N   GLY A 226      48.013  -6.806 -29.842  1.00 31.86           N
ATOM   3259  H   GLY A 226      48.784  -6.170 -29.678  1.00 31.86           H
ATOM   3260  CA  GLY A 226      46.835  -6.323 -30.550  1.00 31.86           C
ATOM   3261 1HA  GLY A 226      46.400  -7.129 -31.141  1.00 31.86           H
ATOM   3262 2HA  GLY A 226      46.099  -6.002 -29.813  1.00 31.86           H
ATOM   3263  C   GLY A 226      47.134  -5.152 -31.462  1.00 31.86           C
ATOM   3264  O   GLY A 226      46.575  -4.070 -31.294  1.00 31.86           O
ATOM   3265  N   GLN A 227      48.092  -5.306 -32.361  1.00 21.87           N
ATOM   3266  H   GLN A 227      48.459  -6.233 -32.542  1.00 21.87           H
ATOM   3267  CA  GLN A 227      48.600  -4.170 -33.126  1.00 21.87           C
ATOM   3268  HA  GLN A 227      48.749  -3.360 -32.425  1.00 21.87           H
ATOM   3269  C   GLN A 227      47.641  -3.639 -34.190  1.00 21.87           C
ATOM   3270  O   GLN A 227      47.326  -4.316 -35.173  1.00 21.87           O
ATOM   3271  CB  GLN A 227      49.963  -4.520 -33.718  1.00 21.87           C
ATOM   3272 1HB  GLN A 227      50.554  -4.963 -32.919  1.00 21.87           H
ATOM   3273 2HB  GLN A 227      49.849  -5.252 -34.518  1.00 21.87           H
ATOM   3274  CG  GLN A 227      50.718  -3.316 -34.232  1.00 21.87           C
ATOM   3275 1HG  GLN A 227      50.269  -2.968 -35.161  1.00 21.87           H
ATOM   3276 2HG  GLN A 227      50.637  -2.529 -33.489  1.00 21.87           H
ATOM   3277  CD  GLN A 227      52.185  -3.592 -34.447  1.00 21.87           C
ATOM   3278  OE1 GLN A 227      52.597  -4.117 -35.472  1.00 21.87           O
ATOM   3279  NE2 GLN A 227      52.993  -3.213 -33.494  1.00 21.87           N
ATOM   3280 1HE2 GLN A 227      53.979  -3.408 -33.577  1.00 21.87           H
ATOM   3281 2HE2 GLN A 227      52.637  -2.748 -32.679  1.00 21.87           H
ATOM   3282  N   GLY A 228      47.175  -2.415 -33.978  1.00 23.75           N
ATOM   3283  H   GLY A 228      47.455  -1.900 -33.150  1.00 23.75           H
ATOM   3284  CA  GLY A 228      46.240  -1.786 -34.895  1.00 23.75           C
ATOM   3285 1HA  GLY A 228      46.785  -1.383 -35.746  1.00 23.75           H
ATOM   3286 2HA  GLY A 228      45.541  -2.533 -35.257  1.00 23.75           H
ATOM   3287  C   GLY A 228      45.438  -0.674 -34.251  1.00 23.75           C
ATOM   3288  O   GLY A 228      45.647  -0.349 -33.082  1.00 23.75           O
ATOM   3289  N   GLY A 229      44.517  -0.106 -35.020  1.00 25.26           N
ATOM   3290  H   GLY A 229      44.389  -0.468 -35.958  1.00 25.26           H
ATOM   3291  CA  GLY A 229      43.601   0.932 -34.560  1.00 25.26           C
ATOM   3292 1HA  GLY A 229      42.837   1.054 -35.327  1.00 25.26           H
ATOM   3293 2HA  GLY A 229      43.095   0.543 -33.677  1.00 25.26           H
ATOM   3294  C   GLY A 229      44.085   2.327 -34.195  1.00 25.26           C
ATOM   3295  O   GLY A 229      43.542   3.313 -34.698  1.00 25.26           O
ATOM   3296  N   SER A 230      45.075   2.418 -33.319  1.00 41.07           N
ATOM   3297  H   SER A 230      45.483   1.553 -32.976  1.00 41.07           H
ATOM   3298  CA  SER A 230      45.558   3.659 -32.705  1.00 41.07           C
ATOM   3299  HA  SER A 230      44.697   4.174 -32.281  1.00 41.07           H
ATOM   3300  C   SER A 230      46.312   4.672 -33.572  1.00 41.07           C
ATOM   3301  O   SER A 230      47.454   5.030 -33.282  1.00 41.07           O
ATOM   3302  CB  SER A 230      46.461   3.249 -31.547  1.00 41.07           C
ATOM   3303 1HB  SER A 230      47.390   2.849 -31.946  1.00 41.07           H
ATOM   3304 2HB  SER A 230      46.676   4.111 -30.916  1.00 41.07           H
ATOM   3305  OG  SER A 230      45.811   2.239 -30.796  1.00 41.07           O
ATOM   3306  HG  SER A 230      46.458   1.818 -30.217  1.00 41.07           H
ATOM   3307  N   TYR A 231      45.687   5.128 -34.646  1.00 13.92           N
ATOM   3308  H   TYR A 231      44.762   4.769 -34.855  1.00 13.92           H
ATOM   3309  CA  TYR A 231      46.260   6.163 -35.503  1.00 13.92           C
ATOM   3310  HA  TYR A 231      47.245   5.854 -35.850  1.00 13.92           H
ATOM   3311  C   TYR A 231      46.395   7.474 -34.737  1.00 13.92           C
ATOM   3312  O   TYR A 231      45.656   7.727 -33.780  1.00 13.92           O
ATOM   3313  CB  TYR A 231      45.356   6.423 -36.708  1.00 13.92           C
ATOM   3314 1HB  TYR A 231      44.346   6.630 -36.353  1.00 13.92           H
ATOM   3315 2HB  TYR A 231      45.720   7.312 -37.221  1.00 13.92           H
ATOM   3316  CG  TYR A 231      45.301   5.300 -37.720  1.00 13.92           C
ATOM   3317  CD1 TYR A 231      44.173   4.460 -37.806  1.00 13.92           C
ATOM   3318  HD1 TYR A 231      43.364   4.580 -37.103  1.00 13.92           H
ATOM   3319  CD2 TYR A 231      46.352   5.108 -38.640  1.00 13.92           C
ATOM   3320  HD2 TYR A 231      47.242   5.717 -38.582  1.00 13.92           H
ATOM   3321  CE1 TYR A 231      44.076   3.475 -38.824  1.00 13.92           C
ATOM   3322  HE1 TYR A 231      43.207   2.838 -38.891  1.00 13.92           H
ATOM   3323  CE2 TYR A 231      46.249   4.137 -39.665  1.00 13.92           C
ATOM   3324  HE2 TYR A 231      47.049   4.023 -40.380  1.00 13.92           H
ATOM   3325  CZ  TYR A 231      45.104   3.343 -39.756  1.00 13.92           C
ATOM   3326  OH  TYR A 231      44.960   2.429 -40.763  1.00 13.92           O
ATOM   3327  HH  TYR A 231      45.769   2.328 -41.281  1.00 13.92           H
ATOM   3328  N   GLY A 232      47.297   8.328 -35.199  1.00 17.49           N
ATOM   3329  H   GLY A 232      47.872   8.071 -35.993  1.00 17.49           H
ATOM   3330  CA  GLY A 232      47.460   9.647 -34.614  1.00 17.49           C
ATOM   3331 1HA  GLY A 232      47.558   9.553 -33.532  1.00 17.49           H
ATOM   3332 2HA  GLY A 232      48.362  10.114 -35.011  1.00 17.49           H
ATOM   3333  C   GLY A 232      46.265  10.523 -34.935  1.00 17.49           C
ATOM   3334  O   GLY A 232      46.053  10.898 -36.091  1.00 17.49           O
ATOM   3335  N   GLN A 233      45.455  10.798 -33.922  1.00  3.07           N
ATOM   3336  H   GLN A 233      45.678  10.409 -33.010  1.00  3.07           H
ATOM   3337  CA  GLN A 233      44.224  11.584 -34.033  1.00  3.07           C
ATOM   3338  HA  GLN A 233      44.237  12.180 -34.946  1.00  3.07           H
ATOM   3339  C   GLN A 233      44.204  12.526 -32.829  1.00  3.07           C
ATOM   3340  O   GLN A 233      43.219  12.631 -32.092  1.00  3.07           O
ATOM   3341  CB  GLN A 233      42.997  10.662 -34.047  1.00  3.07           C
ATOM   3342 1HB  GLN A 233      43.022  10.028 -33.160  1.00  3.07           H
ATOM   3343 2HB  GLN A 233      42.096  11.275 -34.018  1.00  3.07           H
ATOM   3344  CG  GLN A 233      42.929   9.779 -35.293  1.00  3.07           C
ATOM   3345 1HG  GLN A 233      42.933  10.421 -36.171  1.00  3.07           H
ATOM   3346 2HG  GLN A 233      43.809   9.138 -35.328  1.00  3.07           H
ATOM   3347  CD  GLN A 233      41.705   8.898 -35.353  1.00  3.07           C
ATOM   3348  OE1 GLN A 233      40.988   8.717 -34.376  1.00  3.07           O
ATOM   3349  NE2 GLN A 233      41.458   8.323 -36.500  1.00  3.07           N
ATOM   3350 1HE2 GLN A 233      40.660   7.712 -36.567  1.00  3.07           H
ATOM   3351 2HE2 GLN A 233      42.057   8.489 -37.290  1.00  3.07           H
ATOM   3352  N   GLY A 234      45.346  13.162 -32.609  1.00 18.25           N
ATOM   3353  H   GLY A 234      46.094  13.052 -33.279  1.00 18.25           H
ATOM   3354  CA  GLY A 234      45.587  14.019 -31.457  1.00 18.25           C
ATOM   3355 1HA  GLY A 234      45.288  13.482 -30.559  1.00 18.25           H
ATOM   3356 2HA  GLY A 234      46.663  14.179 -31.388  1.00 18.25           H
ATOM   3357  C   GLY A 234      44.928  15.387 -31.417  1.00 18.25           C
ATOM   3358  O   GLY A 234      45.600  16.381 -31.154  1.00 18.25           O
ATOM   3359  N   TYR A 235      43.633  15.467 -31.679  1.00 -6.60           N
ATOM   3360  H   TYR A 235      43.131  14.618 -31.905  1.00 -6.60           H
ATOM   3361  CA  TYR A 235      42.902  16.732 -31.605  1.00 -6.60           C
ATOM   3362  HA  TYR A 235      43.385  17.466 -32.245  1.00 -6.60           H
ATOM   3363  C   TYR A 235      42.876  17.251 -30.158  1.00 -6.60           C
ATOM   3364  O   TYR A 235      42.513  16.498 -29.239  1.00 -6.60           O
ATOM   3365  CB  TYR A 235      41.470  16.504 -32.090  1.00 -6.60           C
ATOM   3366 1HB  TYR A 235      41.485  16.305 -33.161  1.00 -6.60           H
ATOM   3367 2HB  TYR A 235      41.074  15.625 -31.580  1.00 -6.60           H
ATOM   3368  CG  TYR A 235      40.537  17.657 -31.799  1.00 -6.60           C
ATOM   3369  CD1 TYR A 235      40.642  18.876 -32.499  1.00 -6.60           C
ATOM   3370  HD1 TYR A 235      41.383  18.989 -33.279  1.00 -6.60           H
ATOM   3371  CD2 TYR A 235      39.550  17.536 -30.799  1.00 -6.60           C
ATOM   3372  HD2 TYR A 235      39.453  16.611 -30.245  1.00 -6.60           H
ATOM   3373  CE1 TYR A 235      39.787  19.967 -32.183  1.00 -6.60           C
ATOM   3374  HE1 TYR A 235      39.877  20.900 -32.716  1.00 -6.60           H
ATOM   3375  CE2 TYR A 235      38.687  18.616 -30.498  1.00 -6.60           C
ATOM   3376  HE2 TYR A 235      37.933  18.511 -29.734  1.00 -6.60           H
ATOM   3377  CZ  TYR A 235      38.824  19.824 -31.180  1.00 -6.60           C
ATOM   3378  OH  TYR A 235      37.990  20.861 -30.856  1.00 -6.60           O
ATOM   3379  HH  TYR A 235      38.233  21.680 -31.302  1.00 -6.60           H
ATOM   3380  N   PRO A 236      43.291  18.508 -29.903  1.00 16.86           N
ATOM   3381  CA  PRO A 236      43.040  19.026 -28.550  1.00 16.86           C
ATOM   3382  HA  PRO A 236      43.400  18.317 -27.806  1.00 16.86           H
ATOM   3383  C   PRO A 236      41.569  19.358 -28.291  1.00 16.86           C
ATOM   3384  O   PRO A 236      41.027  20.311 -28.857  1.00 16.86           O
ATOM   3385  CB  PRO A 236      43.895  20.305 -28.501  1.00 16.86           C
ATOM   3386 1HB  PRO A 236      43.279  21.190 -28.644  1.00 16.86           H
ATOM   3387 2HB  PRO A 236      44.433  20.375 -27.556  1.00 16.86           H
ATOM   3388  CG  PRO A 236      44.847  20.179 -29.645  1.00 16.86           C
ATOM   3389 1HG  PRO A 236      45.197  21.157 -29.974  1.00 16.86           H
ATOM   3390 2HG  PRO A 236      45.685  19.539 -29.365  1.00 16.86           H
ATOM   3391  CD  PRO A 236      44.017  19.511 -30.703  1.00 16.86           C
ATOM   3392 1HD  PRO A 236      43.322  20.216 -31.162  1.00 16.86           H
ATOM   3393 2HD  PRO A 236      44.657  19.042 -31.450  1.00 16.86           H
ATOM   3394  N   THR A 237      40.908  18.609 -27.422  1.00 -4.22           N
ATOM   3395  H   THR A 237      41.339  17.794 -27.009  1.00 -4.22           H
ATOM   3396  CA  THR A 237      39.554  18.969 -27.012  1.00 -4.22           C
ATOM   3397  HA  THR A 237      38.967  19.211 -27.892  1.00 -4.22           H
ATOM   3398  C   THR A 237      39.677  20.193 -26.100  1.00 -4.22           C
ATOM   3399  O   THR A 237      40.554  20.211 -25.230  1.00 -4.22           O
ATOM   3400  CB  THR A 237      38.884  17.796 -26.268  1.00 -4.22           C
ATOM   3401  HB  THR A 237      39.419  17.599 -25.340  1.00 -4.22           H
ATOM   3402  OG1 THR A 237      38.944  16.636 -27.102  1.00 -4.22           O
ATOM   3403  HG1 THR A 237      38.237  16.038 -26.834  1.00 -4.22           H
ATOM   3404  CG2 THR A 237      37.420  18.058 -25.960  1.00 -4.22           C
ATOM   3405 1HG2 THR A 237      36.995  17.182 -25.472  1.00 -4.22           H
ATOM   3406 2HG2 THR A 237      36.874  18.260 -26.881  1.00 -4.22           H
ATOM   3407 3HG2 THR A 237      37.327  18.908 -25.284  1.00 -4.22           H
ATOM   3408  N   PRO A 238      38.845  21.237 -26.286  1.00 -3.88           N
ATOM   3409  CA  PRO A 238      38.994  22.373 -25.363  1.00 -3.88           C
ATOM   3410  HA  PRO A 238      39.998  22.787 -25.451  1.00 -3.88           H
ATOM   3411  C   PRO A 238      38.703  22.033 -23.899  1.00 -3.88           C
ATOM   3412  O   PRO A 238      37.981  21.076 -23.597  1.00 -3.88           O
ATOM   3413  CB  PRO A 238      37.963  23.381 -25.881  1.00 -3.88           C
ATOM   3414 1HB  PRO A 238      37.039  23.288 -25.313  1.00 -3.88           H
ATOM   3415 2HB  PRO A 238      38.348  24.398 -25.818  1.00 -3.88           H
ATOM   3416  CG  PRO A 238      37.738  22.992 -27.300  1.00 -3.88           C
ATOM   3417 1HG  PRO A 238      36.774  23.353 -27.657  1.00 -3.88           H
ATOM   3418 2HG  PRO A 238      38.549  23.371 -27.924  1.00 -3.88           H
ATOM   3419  CD  PRO A 238      37.773  21.498 -27.265  1.00 -3.88           C
ATOM   3420 1HD  PRO A 238      36.824  21.094 -26.909  1.00 -3.88           H
ATOM   3421 2HD  PRO A 238      38.027  21.101 -28.248  1.00 -3.88           H
ATOM   3422  N   SER A 239      39.278  22.815 -22.999  1.00  4.35           N
ATOM   3423  H   SER A 239      39.846  23.590 -23.320  1.00  4.35           H
ATOM   3424  CA  SER A 239      39.166  22.596 -21.555  1.00  4.35           C
ATOM   3425  HA  SER A 239      39.511  21.586 -21.334  1.00  4.35           H
ATOM   3426  C   SER A 239      37.757  22.745 -20.976  1.00  4.35           C
ATOM   3427  O   SER A 239      36.915  23.491 -21.482  1.00  4.35           O
ATOM   3428  CB  SER A 239      40.097  23.580 -20.837  1.00  4.35           C
ATOM   3429 1HB  SER A 239      41.123  23.404 -21.161  1.00  4.35           H
ATOM   3430 2HB  SER A 239      39.811  24.599 -21.099  1.00  4.35           H
ATOM   3431  OG  SER A 239      40.016  23.430 -19.428  1.00  4.35           O
ATOM   3432  HG  SER A 239      40.896  23.538 -19.043  1.00  4.35           H
ATOM   3433  N   SER A 240      37.533  22.088 -19.846  1.00 -1.69           N
ATOM   3434  H   SER A 240      38.260  21.483 -19.483  1.00 -1.69           H
ATOM   3435  CA  SER A 240      36.308  22.236 -19.061  1.00 -1.69           C
ATOM   3436  HA  SER A 240      35.444  22.030 -19.693  1.00 -1.69           H
ATOM   3437  C   SER A 240      36.165  23.629 -18.450  1.00 -1.69           C
ATOM   3438  O   SER A 240      35.083  24.010 -18.001  1.00 -1.69           O
ATOM   3439  CB  SER A 240      36.338  21.242 -17.900  1.00 -1.69           C
ATOM   3440 1HB  SER A 240      37.053  21.597 -17.156  1.00 -1.69           H
ATOM   3441 2HB  SER A 240      35.350  21.177 -17.442  1.00 -1.69           H
ATOM   3442  OG  SER A 240      36.757  19.965 -18.348  1.00 -1.69           O
ATOM   3443  HG  SER A 240      37.291  19.565 -17.645  1.00 -1.69           H
ATOM   3444  N   SER A 241      37.255  24.384 -18.408  1.00  0.08           N
ATOM   3445  H   SER A 241      38.105  24.056 -18.854  1.00  0.08           H
ATOM   3446  CA  SER A 241      37.316  25.669 -17.709  1.00  0.08           C
ATOM   3447  HA  SER A 241      37.098  25.506 -16.654  1.00  0.08           H
ATOM   3448  C   SER A 241      36.356  26.736 -18.223  1.00  0.08           C
ATOM   3449  O   SER A 241      36.061  27.705 -17.523  1.00  0.08           O
ATOM   3450  CB  SER A 241      38.732  26.217 -17.856  1.00  0.08           C
ATOM   3451 1HB  SER A 241      38.815  27.176 -17.343  1.00  0.08           H
ATOM   3452 2HB  SER A 241      39.444  25.510 -17.427  1.00  0.08           H
ATOM   3453  OG  SER A 241      39.001  26.377 -19.238  1.00  0.08           O
ATOM   3454  HG  SER A 241      39.915  26.681 -19.357  1.00  0.08           H
ATOM   3455  N   TYR A 242      35.857  26.582 -19.439  1.00  0.40           N
ATOM   3456  H   TYR A 242      36.142  25.786 -19.993  1.00  0.40           H
ATOM   3457  CA  TYR A 242      34.962  27.577 -20.024  1.00  0.40           C
ATOM   3458  HA  TYR A 242      35.267  28.564 -19.681  1.00  0.40           H
ATOM   3459  C   TYR A 242      33.496  27.373 -19.665  1.00  0.40           C
ATOM   3460  O   TYR A 242      32.656  28.224 -19.947  1.00  0.40           O
ATOM   3461  CB  TYR A 242      35.104  27.535 -21.540  1.00  0.40           C
ATOM   3462 1HB  TYR A 242      34.619  26.630 -21.906  1.00  0.40           H
ATOM   3463 2HB  TYR A 242      34.602  28.402 -21.971  1.00  0.40           H
ATOM   3464  CG  TYR A 242      36.549  27.511 -21.981  1.00  0.40           C
ATOM   3465  CD1 TYR A 242      37.045  26.423 -22.725  1.00  0.40           C
ATOM   3466  HD1 TYR A 242      36.382  25.619 -23.019  1.00  0.40           H
ATOM   3467  CD2 TYR A 242      37.442  28.546 -21.624  1.00  0.40           C
ATOM   3468  HD2 TYR A 242      37.084  29.405 -21.074  1.00  0.40           H
ATOM   3469  CE1 TYR A 242      38.410  26.351 -23.079  1.00  0.40           C
ATOM   3470  HE1 TYR A 242      38.775  25.515 -23.650  1.00  0.40           H
ATOM   3471  CE2 TYR A 242      38.822  28.460 -21.957  1.00  0.40           C
ATOM   3472  HE2 TYR A 242      39.505  29.240 -21.654  1.00  0.40           H
ATOM   3473  CZ  TYR A 242      39.292  27.353 -22.667  1.00  0.40           C
ATOM   3474  OH  TYR A 242      40.623  27.218 -22.968  1.00  0.40           O
ATOM   3475  HH  TYR A 242      41.167  27.902 -22.563  1.00  0.40           H
ATOM   3476  N   PHE A 243      33.172  26.227 -19.087  1.00 -5.92           N
ATOM   3477  H   PHE A 243      33.899  25.591 -18.783  1.00 -5.92           H
ATOM   3478  CA  PHE A 243      31.778  25.834 -18.902  1.00 -5.92           C
ATOM   3479  HA  PHE A 243      31.172  26.314 -19.670  1.00 -5.92           H
ATOM   3480  C   PHE A 243      31.201  26.242 -17.553  1.00 -5.92           C
ATOM   3481  O   PHE A 243      31.916  26.435 -16.570  1.00 -5.92           O
ATOM   3482  CB  PHE A 243      31.651  24.322 -19.099  1.00 -5.92           C
ATOM   3483 1HB  PHE A 243      32.367  23.813 -18.454  1.00 -5.92           H
ATOM   3484 2HB  PHE A 243      30.648  24.015 -18.806  1.00 -5.92           H
ATOM   3485  CG  PHE A 243      31.865  23.895 -20.525  1.00 -5.92           C
ATOM   3486  CD1 PHE A 243      33.157  23.642 -21.024  1.00 -5.92           C
ATOM   3487  HD1 PHE A 243      34.011  23.717 -20.370  1.00 -5.92           H
ATOM   3488  CD2 PHE A 243      30.763  23.790 -21.393  1.00 -5.92           C
ATOM   3489  HD2 PHE A 243      29.767  23.990 -21.024  1.00 -5.92           H
ATOM   3490  CE1 PHE A 243      33.356  23.305 -22.384  1.00 -5.92           C
ATOM   3491  HE1 PHE A 243      34.356  23.138 -22.758  1.00 -5.92           H
ATOM   3492  CE2 PHE A 243      30.943  23.439 -22.753  1.00 -5.92           C
ATOM   3493  HE2 PHE A 243      30.090  23.370 -23.412  1.00 -5.92           H
ATOM   3494  CZ  PHE A 243      32.242  23.198 -23.250  1.00 -5.92           C
ATOM   3495  HZ  PHE A 243      32.383  22.939 -24.288  1.00 -5.92           H
ATOM   3496  N   GLY A 244      29.883  26.354 -17.523  1.00 22.34           N
ATOM   3497  H   GLY A 244      29.356  26.242 -18.380  1.00 22.34           H
ATOM   3498  CA  GLY A 244      29.148  26.644 -16.304  1.00 22.34           C
ATOM   3499 1HA  GLY A 244      29.110  25.755 -15.679  1.00 22.34           H
ATOM   3500 2HA  GLY A 244      29.627  27.451 -15.754  1.00 22.34           H
ATOM   3501  C   GLY A 244      27.748  27.068 -16.688  1.00 22.34           C
ATOM   3502  O   GLY A 244      27.522  27.452 -17.838  1.00 22.34           O
ATOM   3503  N   GLY A 245      26.794  26.989 -15.774  1.00 -8.06           N
ATOM   3504  H   GLY A 245      27.010  26.656 -14.844  1.00 -8.06           H
ATOM   3505  CA  GLY A 245      25.434  27.406 -16.071  1.00 -8.06           C
ATOM   3506 1HA  GLY A 245      24.850  27.357 -15.153  1.00 -8.06           H
ATOM   3507 2HA  GLY A 245      25.455  28.444 -16.400  1.00 -8.06           H
ATOM   3508  C   GLY A 245      24.704  26.605 -17.129  1.00 -8.06           C
ATOM   3509  O   GLY A 245      23.793  27.131 -17.768  1.00 -8.06           O
ATOM   3510  N   VAL A 246      25.091  25.357 -17.353  1.00 -6.91           N
ATOM   3511  H   VAL A 246      25.829  24.952 -16.795  1.00 -6.91           H
ATOM   3512  CA  VAL A 246      24.445  24.537 -18.382  1.00 -6.91           C
ATOM   3513  HA  VAL A 246      24.462  25.079 -19.327  1.00 -6.91           H
ATOM   3514  C   VAL A 246      22.990  24.298 -17.976  1.00 -6.91           C
ATOM   3515  O   VAL A 246      22.711  23.901 -16.844  1.00 -6.91           O
ATOM   3516  CB  VAL A 246      25.182  23.177 -18.562  1.00 -6.91           C
ATOM   3517  HB  VAL A 246      25.178  22.651 -17.608  1.00 -6.91           H
ATOM   3518  CG1 VAL A 246      24.493  22.286 -19.609  1.00 -6.91           C
ATOM   3519 1HG1 VAL A 246      25.059  21.362 -19.730  1.00 -6.91           H
ATOM   3520 2HG1 VAL A 246      24.435  22.798 -20.569  1.00 -6.91           H
ATOM   3521 3HG1 VAL A 246      23.489  22.021 -19.277  1.00 -6.91           H
ATOM   3522  CG2 VAL A 246      26.649  23.414 -18.977  1.00 -6.91           C
ATOM   3523 1HG2 VAL A 246      27.136  22.457 -19.167  1.00 -6.91           H
ATOM   3524 2HG2 VAL A 246      27.190  23.919 -18.179  1.00 -6.91           H
ATOM   3525 3HG2 VAL A 246      26.690  24.021 -19.883  1.00 -6.91           H
ATOM   3526  N   ASP A 247      22.051  24.572 -18.871  1.00 -1.85           N
ATOM   3527  H   ASP A 247      22.310  24.921 -19.782  1.00 -1.85           H
ATOM   3528  CA  ASP A 247      20.633  24.347 -18.583  1.00 -1.85           C
ATOM   3529  HA  ASP A 247      20.432  24.604 -17.544  1.00 -1.85           H
ATOM   3530  C   ASP A 247      20.316  22.873 -18.817  1.00 -1.85           C
ATOM   3531  O   ASP A 247      20.570  22.337 -19.903  1.00 -1.85           O
ATOM   3532  CB  ASP A 247      19.756  25.221 -19.482  1.00 -1.85           C
ATOM   3533 1HB  ASP A 247      20.159  26.231 -19.466  1.00 -1.85           H
ATOM   3534 2HB  ASP A 247      19.795  24.849 -20.505  1.00 -1.85           H
ATOM   3535  CG  ASP A 247      18.304  25.278 -19.027  1.00 -1.85           C
ATOM   3536  OD1 ASP A 247      17.830  24.397 -18.273  1.00 -1.85           O
ATOM   3537  OD2 ASP A 247      17.610  26.228 -19.442  1.00 -1.85           O
ATOM   3538  N   CYS A 248      19.742  22.218 -17.819  1.00-15.47           N
ATOM   3539  H   CYS A 248      19.520  22.723 -16.965  1.00-15.47           H
ATOM   3540  CA  CYS A 248      19.386  20.804 -17.904  1.00-15.47           C
ATOM   3541  HA  CYS A 248      20.254  20.250 -18.260  1.00-15.47           H
ATOM   3542  C   CYS A 248      18.235  20.534 -18.879  1.00-15.47           C
ATOM   3543  O   CYS A 248      18.023  19.388 -19.287  1.00-15.47           O
ATOM   3544  CB  CYS A 248      19.017  20.296 -16.508  1.00-15.47           C
ATOM   3545 1HB  CYS A 248      18.800  19.228 -16.570  1.00-15.47           H
ATOM   3546 2HB  CYS A 248      19.875  20.427 -15.846  1.00-15.47           H
ATOM   3547  SG  CYS A 248      17.589  21.142 -15.777  1.00-15.47           S
ATOM   3548  HG  CYS A 248      18.214  22.290 -15.467  1.00-15.47           H
ATOM   3549  N   SER A 249      17.534  21.574 -19.319  1.00 -8.66           N
ATOM   3550  H   SER A 249      17.744  22.506 -18.973  1.00 -8.66           H
ATOM   3551  CA  SER A 249      16.461  21.425 -20.308  1.00 -8.66           C
ATOM   3552  HA  SER A 249      15.729  20.704 -19.945  1.00 -8.66           H
ATOM   3553  C   SER A 249      17.005  20.942 -21.644  1.00 -8.66           C
ATOM   3554  O   SER A 249      16.280  20.375 -22.461  1.00 -8.66           O
ATOM   3555  CB  SER A 249      15.771  22.765 -20.557  1.00 -8.66           C
ATOM   3556 1HB  SER A 249      14.920  22.614 -21.222  1.00 -8.66           H
ATOM   3557 2HB  SER A 249      15.417  23.172 -19.610  1.00 -8.66           H
ATOM   3558  OG  SER A 249      16.680  23.675 -21.157  1.00 -8.66           O
ATOM   3559  HG  SER A 249      16.258  24.549 -21.172  1.00 -8.66           H
ATOM   3560  N   SER A 250      18.300  21.136 -21.855  1.00  1.68           N
ATOM   3561  H   SER A 250      18.851  21.584 -21.135  1.00  1.68           H
ATOM   3562  CA  SER A 250      18.959  20.750 -23.098  1.00  1.68           C
ATOM   3563  HA  SER A 250      18.482  21.269 -23.929  1.00  1.68           H
ATOM   3564  C   SER A 250      18.861  19.256 -23.366  1.00  1.68           C
ATOM   3565  O   SER A 250      18.829  18.811 -24.512  1.00  1.68           O
ATOM   3566  CB  SER A 250      20.430  21.162 -23.024  1.00  1.68           C
ATOM   3567 1HB  SER A 250      20.931  20.878 -23.947  1.00  1.68           H
ATOM   3568 2HB  SER A 250      20.491  22.244 -22.909  1.00  1.68           H
ATOM   3569  OG  SER A 250      21.081  20.542 -21.927  1.00  1.68           O
ATOM   3570  HG  SER A 250      21.017  21.124 -21.155  1.00  1.68           H
ATOM   3571  N   TYR A 251      18.785  18.474 -22.303  1.00 -7.35           N
ATOM   3572  H   TYR A 251      18.781  18.888 -21.379  1.00 -7.35           H
ATOM   3573  CA  TYR A 251      18.771  17.023 -22.417  1.00 -7.35           C
ATOM   3574  HA  TYR A 251      19.368  16.737 -23.282  1.00 -7.35           H
ATOM   3575  C   TYR A 251      17.362  16.467 -22.616  1.00 -7.35           C
ATOM   3576  O   TYR A 251      17.168  15.274 -22.822  1.00 -7.35           O
ATOM   3577  CB  TYR A 251      19.441  16.457 -21.168  1.00 -7.35           C
ATOM   3578 1HB  TYR A 251      18.815  16.677 -20.305  1.00 -7.35           H
ATOM   3579 2HB  TYR A 251      19.536  15.378 -21.271  1.00 -7.35           H
ATOM   3580  CG  TYR A 251      20.813  17.064 -20.943  1.00 -7.35           C
ATOM   3581  CD1 TYR A 251      21.108  17.767 -19.755  1.00 -7.35           C
ATOM   3582  HD1 TYR A 251      20.359  17.850 -18.978  1.00 -7.35           H
ATOM   3583  CD2 TYR A 251      21.820  16.960 -21.929  1.00 -7.35           C
ATOM   3584  HD2 TYR A 251      21.626  16.412 -22.841  1.00 -7.35           H
ATOM   3585  CE1 TYR A 251      22.379  18.384 -19.570  1.00 -7.35           C
ATOM   3586  HE1 TYR A 251      22.601  18.926 -18.661  1.00 -7.35           H
ATOM   3587  CE2 TYR A 251      23.088  17.579 -21.747  1.00 -7.35           C
ATOM   3588  HE2 TYR A 251      23.846  17.501 -22.513  1.00 -7.35           H
ATOM   3589  CZ  TYR A 251      23.349  18.293 -20.574  1.00 -7.35           C
ATOM   3590  OH  TYR A 251      24.565  18.903 -20.404  1.00 -7.35           O
ATOM   3591  HH  TYR A 251      25.141  18.818 -21.172  1.00 -7.35           H
ATOM   3592  N   LEU A 252      16.372  17.349 -22.606  1.00 -0.12           N
ATOM   3593  H   LEU A 252      16.587  18.333 -22.491  1.00 -0.12           H
ATOM   3594  CA  LEU A 252      14.965  16.979 -22.767  1.00 -0.12           C
ATOM   3595  HA  LEU A 252      14.846  15.908 -22.602  1.00 -0.12           H
ATOM   3596  C   LEU A 252      14.519  17.294 -24.195  1.00 -0.12           C
ATOM   3597  O   LEU A 252      13.472  17.908 -24.425  1.00 -0.12           O
ATOM   3598  CB  LEU A 252      14.110  17.739 -21.746  1.00 -0.12           C
ATOM   3599 1HB  LEU A 252      14.195  18.803 -21.964  1.00 -0.12           H
ATOM   3600 2HB  LEU A 252      13.069  17.450 -21.893  1.00 -0.12           H
ATOM   3601  CG  LEU A 252      14.448  17.538 -20.260  1.00 -0.12           C
ATOM   3602  HG  LEU A 252      15.494  17.794 -20.098  1.00 -0.12           H
ATOM   3603  CD1 LEU A 252      13.599  18.478 -19.414  1.00 -0.12           C
ATOM   3604 1HD1 LEU A 252      13.855  18.359 -18.362  1.00 -0.12           H
ATOM   3605 2HD1 LEU A 252      12.540  18.263 -19.550  1.00 -0.12           H
ATOM   3606 3HD1 LEU A 252      13.793  19.510 -19.703  1.00 -0.12           H
ATOM   3607  CD2 LEU A 252      14.230  16.090 -19.812  1.00 -0.12           C
ATOM   3608 1HD2 LEU A 252      14.403  16.008 -18.739  1.00 -0.12           H
ATOM   3609 2HD2 LEU A 252      14.933  15.433 -20.323  1.00 -0.12           H
ATOM   3610 3HD2 LEU A 252      13.211  15.776 -20.035  1.00 -0.12           H
ATOM   3611  N   ALA A 253      15.351  16.914 -25.155  1.00 15.56           N
ATOM   3612  H   ALA A 253      16.180  16.395 -24.911  1.00 15.56           H
ATOM   3613  CA  ALA A 253      15.100  17.227 -26.560  1.00 15.56           C
ATOM   3614  HA  ALA A 253      15.090  18.311 -26.654  1.00 15.56           H
ATOM   3615  C   ALA A 253      13.741  16.658 -27.014  1.00 15.56           C
ATOM   3616  O   ALA A 253      13.390  15.530 -26.637  1.00 15.56           O
ATOM   3617  CB  ALA A 253      16.237  16.664 -27.421  1.00 15.56           C
ATOM   3618 1HB  ALA A 253      17.191  17.059 -27.074  1.00 15.56           H
ATOM   3619 2HB  ALA A 253      16.088  16.957 -28.461  1.00 15.56           H
ATOM   3620 3HB  ALA A 253      16.252  15.575 -27.356  1.00 15.56           H
ATOM   3621  N   PRO A 254      12.967  17.411 -27.821  1.00 -5.52           N
ATOM   3622  CA  PRO A 254      11.645  16.896 -28.211  1.00 -5.52           C
ATOM   3623  HA  PRO A 254      11.023  16.779 -27.325  1.00 -5.52           H
ATOM   3624  C   PRO A 254      11.640  15.592 -28.997  1.00 -5.52           C
ATOM   3625  O   PRO A 254      12.579  15.281 -29.740  1.00 -5.52           O
ATOM   3626  CB  PRO A 254      11.089  18.012 -29.103  1.00 -5.52           C
ATOM   3627 1HB  PRO A 254      11.315  17.803 -30.149  1.00 -5.52           H
ATOM   3628 2HB  PRO A 254      10.016  18.122 -28.960  1.00 -5.52           H
ATOM   3629  CG  PRO A 254      11.796  19.222 -28.662  1.00 -5.52           C
ATOM   3630 1HG  PRO A 254      11.776  19.989 -29.435  1.00 -5.52           H
ATOM   3631 2HG  PRO A 254      11.353  19.594 -27.737  1.00 -5.52           H
ATOM   3632  CD  PRO A 254      13.192  18.746 -28.409  1.00 -5.52           C
ATOM   3633 1HD  PRO A 254      13.749  18.661 -29.344  1.00 -5.52           H
ATOM   3634 2HD  PRO A 254      13.698  19.416 -27.713  1.00 -5.52           H
ATOM   3635  N   MET A 255      10.561  14.834 -28.871  1.00 38.13           N
ATOM   3636  H   MET A 255       9.808  15.124 -28.256  1.00 38.13           H
ATOM   3637  CA  MET A 255      10.383  13.622 -29.666  1.00 38.13           C
ATOM   3638  HA  MET A 255      11.327  13.088 -29.739  1.00 38.13           H
ATOM   3639  C   MET A 255       9.960  14.074 -31.061  1.00 38.13           C
ATOM   3640  O   MET A 255       9.063  14.908 -31.203  1.00 38.13           O
ATOM   3641  CB  MET A 255       9.337  12.715 -28.998  1.00 38.13           C
ATOM   3642 1HB  MET A 255       9.744  12.412 -28.034  1.00 38.13           H
ATOM   3643 2HB  MET A 255       8.435  13.298 -28.813  1.00 38.13           H
ATOM   3644  CG  MET A 255       8.930  11.453 -29.753  1.00 38.13           C
ATOM   3645 1HG  MET A 255       9.803  11.005 -30.226  1.00 38.13           H
ATOM   3646 2HG  MET A 255       8.515  10.745 -29.036  1.00 38.13           H
ATOM   3647  SD  MET A 255       7.659  11.800 -30.986  1.00 38.13           S
ATOM   3648  CE  MET A 255       7.124  10.170 -31.457  1.00 38.13           C
ATOM   3649 1HE  MET A 255       6.338  10.250 -32.209  1.00 38.13           H
ATOM   3650 2HE  MET A 255       6.731   9.648 -30.583  1.00 38.13           H
ATOM   3651 3HE  MET A 255       7.967   9.615 -31.866  1.00 38.13           H
ATOM   3652  N   HIS A 256      10.615  13.549 -32.091  1.00 12.68           N
ATOM   3653  H   HIS A 256      11.378  12.910 -31.922  1.00 12.68           H
ATOM   3654  CA  HIS A 256      10.204  13.816 -33.471  1.00 12.68           C
ATOM   3655  HA  HIS A 256       9.724  14.792 -33.534  1.00 12.68           H
ATOM   3656  C   HIS A 256       9.208  12.746 -33.880  1.00 12.68           C
ATOM   3657  O   HIS A 256       9.531  11.553 -33.872  1.00 12.68           O
ATOM   3658  CB  HIS A 256      11.398  13.775 -34.434  1.00 12.68           C
ATOM   3659 1HB  HIS A 256      12.106  14.554 -34.152  1.00 12.68           H
ATOM   3660 2HB  HIS A 256      11.891  12.808 -34.333  1.00 12.68           H
ATOM   3661  CG  HIS A 256      11.025  13.957 -35.877  1.00 12.68           C
ATOM   3662  ND1 HIS A 256      11.696  13.321 -36.912  1.00 12.68           N
ATOM   3663  HD1 HIS A 256      12.484  12.681 -36.799  1.00 12.68           H
ATOM   3664  CD2 HIS A 256      10.073  14.708 -36.496  1.00 12.68           C
ATOM   3665  HD2 HIS A 256       9.359  15.359 -36.005  1.00 12.68           H
ATOM   3666  CE1 HIS A 256      11.161  13.676 -38.069  1.00 12.68           C
ATOM   3667  HE1 HIS A 256      11.498  13.342 -39.048  1.00 12.68           H
ATOM   3668  NE2 HIS A 256      10.177  14.510 -37.845  1.00 12.68           N
ATOM   3669  HE2 HIS A 256       9.604  14.944 -38.572  1.00 12.68           H
ATOM   3670  N   SER A 257       8.027  13.166 -34.299  1.00 25.42           N
ATOM   3671  H   SER A 257       7.795  14.154 -34.249  1.00 25.42           H
ATOM   3672  CA  SER A 257       7.068  12.258 -34.911  1.00 25.42           C
ATOM   3673  HA  SER A 257       7.082  11.306 -34.383  1.00 25.42           H
ATOM   3674  C   SER A 257       7.492  12.033 -36.356  1.00 25.42           C
ATOM   3675  O   SER A 257       7.053  12.727 -37.274  1.00 25.42           O
ATOM   3676  CB  SER A 257       5.656  12.835 -34.867  1.00 25.42           C
ATOM   3677 1HB  SER A 257       5.636  13.798 -35.380  1.00 25.42           H
ATOM   3678 2HB  SER A 257       4.985  12.145 -35.374  1.00 25.42           H
ATOM   3679  OG  SER A 257       5.216  13.006 -33.530  1.00 25.42           O
ATOM   3680  HG  SER A 257       4.254  13.100 -33.550  1.00 25.42           H
ATOM   3681  N   HIS A 258       8.402  11.091 -36.552  1.00 33.80           N
ATOM   3682  H   HIS A 258       8.795  10.616 -35.750  1.00 33.80           H
ATOM   3683  CA  HIS A 258       8.864  10.724 -37.889  1.00 33.80           C
ATOM   3684  HA  HIS A 258       8.989  11.635 -38.475  1.00 33.80           H
ATOM   3685  C   HIS A 258       7.818   9.861 -38.588  1.00 33.80           C
ATOM   3686  O   HIS A 258       7.911   8.634 -38.621  1.00 33.80           O
ATOM   3687  CB  HIS A 258      10.214  10.005 -37.828  1.00 33.80           C
ATOM   3688 1HB  HIS A 258      10.895  10.605 -37.228  1.00 33.80           H
ATOM   3689 2HB  HIS A 258      10.090   9.040 -37.337  1.00 33.80           H
ATOM   3690  CG  HIS A 258      10.832   9.792 -39.175  1.00 33.80           C
ATOM   3691  ND1 HIS A 258      11.116  10.834 -40.036  1.00 33.80           N
ATOM   3692  CD2 HIS A 258      11.211   8.642 -39.798  1.00 33.80           C
ATOM   3693  HD2 HIS A 258      11.130   7.656 -39.359  1.00 33.80           H
ATOM   3694  CE1 HIS A 258      11.602  10.251 -41.175  1.00 33.80           C
ATOM   3695  HE1 HIS A 258      11.887  10.800 -42.064  1.00 33.80           H
ATOM   3696  NE2 HIS A 258      11.705   8.905 -41.051  1.00 33.80           N
ATOM   3697  HE2 HIS A 258      12.072   8.249 -41.729  1.00 33.80           H
ATOM   3698  N   HIS A 259       6.776  10.504 -39.089  1.00 11.97           N
ATOM   3699  H   HIS A 259       6.708  11.505 -38.956  1.00 11.97           H
ATOM   3700  CA  HIS A 259       5.730   9.819 -39.841  1.00 11.97           C
ATOM   3701  HA  HIS A 259       5.450   8.902 -39.325  1.00 11.97           H
ATOM   3702  C   HIS A 259       6.282   9.454 -41.210  1.00 11.97           C
ATOM   3703  O   HIS A 259       6.333  10.291 -42.112  1.00 11.97           O
ATOM   3704  CB  HIS A 259       4.490  10.708 -40.000  1.00 11.97           C
ATOM   3705 1HB  HIS A 259       4.788  11.663 -40.434  1.00 11.97           H
ATOM   3706 2HB  HIS A 259       3.801  10.218 -40.689  1.00 11.97           H
ATOM   3707  CG  HIS A 259       3.760  10.964 -38.718  1.00 11.97           C
ATOM   3708  ND1 HIS A 259       2.967  10.007 -38.120  1.00 11.97           N
ATOM   3709  CD2 HIS A 259       3.682  12.087 -37.950  1.00 11.97           C
ATOM   3710  HD2 HIS A 259       4.194  13.014 -38.170  1.00 11.97           H
ATOM   3711  CE1 HIS A 259       2.459  10.593 -36.994  1.00 11.97           C
ATOM   3712  HE1 HIS A 259       1.799  10.091 -36.298  1.00 11.97           H
ATOM   3713  NE2 HIS A 259       2.869  11.878 -36.862  1.00 11.97           N
ATOM   3714  HE2 HIS A 259       2.631  12.523 -36.117  1.00 11.97           H
ATOM   3715  N   HIS A 260       6.716   8.214 -41.375  1.00 -7.74           N
ATOM   3716  H   HIS A 260       6.736   7.578 -40.591  1.00 -7.74           H
ATOM   3717  CA  HIS A 260       7.122   7.737 -42.690  1.00 -7.74           C
ATOM   3718  HA  HIS A 260       7.837   8.431 -43.129  1.00 -7.74           H
ATOM   3719  C   HIS A 260       5.825   7.696 -43.498  1.00 -7.74           C
ATOM   3720  O   HIS A 260       4.786   7.303 -42.951  1.00 -7.74           O
ATOM   3721  CB  HIS A 260       7.740   6.337 -42.582  1.00 -7.74           C
ATOM   3722 1HB  HIS A 260       8.507   6.360 -41.808  1.00 -7.74           H
ATOM   3723 2HB  HIS A 260       6.967   5.632 -42.281  1.00 -7.74           H
ATOM   3724  CG  HIS A 260       8.373   5.848 -43.849  1.00 -7.74           C
ATOM   3725  ND1 HIS A 260       7.687   5.340 -44.929  1.00 -7.74           N
ATOM   3726  HD1 HIS A 260       6.677   5.262 -45.027  1.00 -7.74           H
ATOM   3727  CD2 HIS A 260       9.683   5.774 -44.205  1.00 -7.74           C
ATOM   3728  HD2 HIS A 260      10.508   6.085 -43.580  1.00 -7.74           H
ATOM   3729  CE1 HIS A 260       8.573   4.997 -45.864  1.00 -7.74           C
ATOM   3730  HE1 HIS A 260       8.311   4.577 -46.827  1.00 -7.74           H
ATOM   3731  NE2 HIS A 260       9.806   5.247 -45.472  1.00 -7.74           N
ATOM   3732  N   PRO A 261       5.844   8.105 -44.779  1.00  5.04           N
ATOM   3733  CA  PRO A 261       4.565   7.983 -45.490  1.00  5.04           C
ATOM   3734  HA  PRO A 261       3.790   8.547 -44.973  1.00  5.04           H
ATOM   3735  C   PRO A 261       4.124   6.520 -45.624  1.00  5.04           C
ATOM   3736  O   PRO A 261       4.948   5.612 -45.772  1.00  5.04           O
ATOM   3737  CB  PRO A 261       4.870   8.636 -46.843  1.00  5.04           C
ATOM   3738 1HB  PRO A 261       4.307   8.161 -47.644  1.00  5.04           H
ATOM   3739 2HB  PRO A 261       4.649   9.702 -46.798  1.00  5.04           H
ATOM   3740  CG  PRO A 261       6.331   8.437 -47.024  1.00  5.04           C
ATOM   3741 1HG  PRO A 261       6.532   7.417 -47.352  1.00  5.04           H
ATOM   3742 2HG  PRO A 261       6.739   9.157 -47.734  1.00  5.04           H
ATOM   3743  CD  PRO A 261       6.893   8.663 -45.655  1.00  5.04           C
ATOM   3744 1HD  PRO A 261       7.839   8.134 -45.538  1.00  5.04           H
ATOM   3745 2HD  PRO A 261       7.018   9.730 -45.461  1.00  5.04           H
ATOM   3746  N   HIS A 262       2.822   6.283 -45.529  1.00 -3.09           N
ATOM   3747  H   HIS A 262       2.192   7.063 -45.401  1.00 -3.09           H
ATOM   3748  CA  HIS A 262       2.255   4.932 -45.583  1.00 -3.09           C
ATOM   3749  HA  HIS A 262       3.020   4.233 -45.922  1.00 -3.09           H
ATOM   3750  C   HIS A 262       1.102   4.865 -46.580  1.00 -3.09           C
ATOM   3751  O   HIS A 262      -0.068   4.978 -46.218  1.00 -3.09           O
ATOM   3752  CB  HIS A 262       1.772   4.480 -44.198  1.00 -3.09           C
ATOM   3753 1HB  HIS A 262       1.014   5.177 -43.839  1.00 -3.09           H
ATOM   3754 2HB  HIS A 262       1.307   3.499 -44.301  1.00 -3.09           H
ATOM   3755  CG  HIS A 262       2.860   4.371 -43.172  1.00 -3.09           C
ATOM   3756  ND1 HIS A 262       2.790   4.974 -41.921  1.00 -3.09           N
ATOM   3757  HD1 HIS A 262       2.044   5.595 -41.615  1.00 -3.09           H
ATOM   3758  CD2 HIS A 262       4.023   3.667 -43.151  1.00 -3.09           C
ATOM   3759  HD2 HIS A 262       4.408   3.063 -43.962  1.00 -3.09           H
ATOM   3760  CE1 HIS A 262       3.849   4.621 -41.204  1.00 -3.09           C
ATOM   3761  HE1 HIS A 262       4.056   4.923 -40.180  1.00 -3.09           H
ATOM   3762  NE2 HIS A 262       4.607   3.832 -41.926  1.00 -3.09           N
ATOM   3763  HE2 HIS A 262       5.476   3.396 -41.610  1.00 -3.09           H
ATOM   3764  N   GLN A 263       1.440   4.693 -47.847  1.00 18.98           N
ATOM   3765  H   GLN A 263       2.416   4.591 -48.092  1.00 18.98           H
ATOM   3766  CA  GLN A 263       0.436   4.527 -48.892  1.00 18.98           C
ATOM   3767  HA  GLN A 263      -0.348   5.275 -48.768  1.00 18.98           H
ATOM   3768  C   GLN A 263      -0.162   3.127 -48.735  1.00 18.98           C
ATOM   3769  O   GLN A 263       0.560   2.160 -48.466  1.00 18.98           O
ATOM   3770  CB  GLN A 263       1.087   4.685 -50.271  1.00 18.98           C
ATOM   3771 1HB  GLN A 263       1.558   5.665 -50.310  1.00 18.98           H
ATOM   3772 2HB  GLN A 263       1.866   3.930 -50.375  1.00 18.98           H
ATOM   3773  CG  GLN A 263       0.137   4.552 -51.462  1.00 18.98           C
ATOM   3774 1HG  GLN A 263       0.710   4.640 -52.383  1.00 18.98           H
ATOM   3775 2HG  GLN A 263      -0.324   3.566 -51.443  1.00 18.98           H
ATOM   3776  CD  GLN A 263      -0.956   5.594 -51.471  1.00 18.98           C
ATOM   3777  OE1 GLN A 263      -2.012   5.418 -50.867  1.00 18.98           O
ATOM   3778  NE2 GLN A 263      -0.728   6.675 -52.156  1.00 18.98           N
ATOM   3779 1HE2 GLN A 263      -1.459   7.362 -52.242  1.00 18.98           H
ATOM   3780 2HE2 GLN A 263       0.173   6.826 -52.585  1.00 18.98           H
ATOM   3781  N   LEU A 264      -1.471   3.013 -48.894  1.00 -5.29           N
ATOM   3782  H   LEU A 264      -2.021   3.835 -49.104  1.00 -5.29           H
ATOM   3783  CA  LEU A 264      -2.147   1.720 -48.838  1.00 -5.29           C
ATOM   3784  HA  LEU A 264      -1.770   1.144 -47.994  1.00 -5.29           H
ATOM   3785  C   LEU A 264      -1.894   0.964 -50.144  1.00 -5.29           C
ATOM   3786  O   LEU A 264      -2.090   1.524 -51.225  1.00 -5.29           O
ATOM   3787  CB  LEU A 264      -3.649   1.958 -48.675  1.00 -5.29           C
ATOM   3788 1HB  LEU A 264      -3.805   2.619 -47.822  1.00 -5.29           H
ATOM   3789 2HB  LEU A 264      -3.997   2.480 -49.565  1.00 -5.29           H
ATOM   3790  CG  LEU A 264      -4.527   0.715 -48.483  1.00 -5.29           C
ATOM   3791  HG  LEU A 264      -4.269  -0.019 -49.240  1.00 -5.29           H
ATOM   3792  CD1 LEU A 264      -4.339   0.083 -47.103  1.00 -5.29           C
ATOM   3793 1HD1 LEU A 264      -4.987  -0.788 -47.005  1.00 -5.29           H
ATOM   3794 2HD1 LEU A 264      -4.590   0.803 -46.322  1.00 -5.29           H
ATOM   3795 3HD1 LEU A 264      -3.307  -0.239 -46.974  1.00 -5.29           H
ATOM   3796  CD2 LEU A 264      -5.978   1.097 -48.683  1.00 -5.29           C
ATOM   3797 1HD2 LEU A 264      -6.608   0.217 -48.558  1.00 -5.29           H
ATOM   3798 2HD2 LEU A 264      -6.121   1.489 -49.691  1.00 -5.29           H
ATOM   3799 3HD2 LEU A 264      -6.273   1.855 -47.954  1.00 -5.29           H
ATOM   3800  N   SER A 265      -1.487  -0.296 -50.079  1.00 27.62           N
ATOM   3801  H   SER A 265      -1.322  -0.738 -49.183  1.00 27.62           H
ATOM   3802  CA  SER A 265      -1.314  -1.080 -51.304  1.00 27.62           C
ATOM   3803  HA  SER A 265      -0.742  -0.486 -52.014  1.00 27.62           H
ATOM   3804  C   SER A 265      -2.713  -1.381 -51.864  1.00 27.62           C
ATOM   3805  O   SER A 265      -3.621  -1.727 -51.091  1.00 27.62           O
ATOM   3806  CB  SER A 265      -0.550  -2.373 -51.021  1.00 27.62           C
ATOM   3807 1HB  SER A 265       0.389  -2.128 -50.524  1.00 27.62           H
ATOM   3808 2HB  SER A 265      -1.143  -3.013 -50.368  1.00 27.62           H
ATOM   3809  OG  SER A 265      -0.259  -3.054 -52.227  1.00 27.62           O
ATOM   3810  HG  SER A 265       0.705  -3.126 -52.303  1.00 27.62           H
ATOM   3811  N   PRO A 266      -2.944  -1.188 -53.174  1.00 10.48           N
ATOM   3812  CA  PRO A 266      -4.325  -1.337 -53.647  1.00 10.48           C
ATOM   3813  HA  PRO A 266      -5.012  -0.812 -52.983  1.00 10.48           H
ATOM   3814  C   PRO A 266      -4.800  -2.776 -53.828  1.00 10.48           C
ATOM   3815  O   PRO A 266      -4.012  -3.723 -53.825  1.00 10.48           O
ATOM   3816  CB  PRO A 266      -4.283  -0.625 -55.002  1.00 10.48           C
ATOM   3817 1HB  PRO A 266      -5.046  -1.010 -55.679  1.00 10.48           H
ATOM   3818 2HB  PRO A 266      -4.400   0.450 -54.871  1.00 10.48           H
ATOM   3819  CG  PRO A 266      -2.939  -0.927 -55.501  1.00 10.48           C
ATOM   3820 1HG  PRO A 266      -2.904  -1.950 -55.875  1.00 10.48           H
ATOM   3821 2HG  PRO A 266      -2.646  -0.225 -56.281  1.00 10.48           H
ATOM   3822  CD  PRO A 266      -2.060  -0.776 -54.282  1.00 10.48           C
ATOM   3823 1HD  PRO A 266      -1.189  -1.429 -54.354  1.00 10.48           H
ATOM   3824 2HD  PRO A 266      -1.761   0.265 -54.154  1.00 10.48           H
ATOM   3825  N   MET A 267      -6.104  -2.902 -54.054  1.00  7.97           N
ATOM   3826  H   MET A 267      -6.691  -2.078 -53.952  1.00  7.97           H
ATOM   3827  CA  MET A 267      -6.745  -4.135 -54.518  1.00  7.97           C
ATOM   3828  HA  MET A 267      -7.817  -3.941 -54.546  1.00  7.97           H
ATOM   3829  C   MET A 267      -6.530  -5.332 -53.588  1.00  7.97           C
ATOM   3830  O   MET A 267      -6.394  -6.481 -54.031  1.00  7.97           O
ATOM   3831  CB  MET A 267      -6.281  -4.424 -55.956  1.00  7.97           C
ATOM   3832 1HB  MET A 267      -6.019  -3.474 -56.420  1.00  7.97           H
ATOM   3833 2HB  MET A 267      -5.376  -5.028 -55.921  1.00  7.97           H
ATOM   3834  CG  MET A 267      -7.310  -5.113 -56.845  1.00  7.97           C
ATOM   3835 1HG  MET A 267      -6.858  -5.321 -57.814  1.00  7.97           H
ATOM   3836 2HG  MET A 267      -7.599  -6.058 -56.388  1.00  7.97           H
ATOM   3837  SD  MET A 267      -8.788  -4.108 -57.099  1.00  7.97           S
ATOM   3838  CE  MET A 267      -8.202  -2.817 -58.220  1.00  7.97           C
ATOM   3839 1HE  MET A 267      -9.038  -2.182 -58.514  1.00  7.97           H
ATOM   3840 2HE  MET A 267      -7.770  -3.274 -59.111  1.00  7.97           H
ATOM   3841 3HE  MET A 267      -7.448  -2.205 -57.725  1.00  7.97           H
ATOM   3842  N   ALA A 268      -6.477  -5.055 -52.292  1.00 16.59           N
ATOM   3843  H   ALA A 268      -6.575  -4.102 -51.980  1.00 16.59           H
ATOM   3844  CA  ALA A 268      -6.271  -6.104 -51.303  1.00 16.59           C
ATOM   3845  HA  ALA A 268      -5.384  -6.664 -51.588  1.00 16.59           H
ATOM   3846  C   ALA A 268      -7.496  -7.034 -51.283  1.00 16.59           C
ATOM   3847  O   ALA A 268      -8.631  -6.552 -51.169  1.00 16.59           O
ATOM   3848  CB  ALA A 268      -6.035  -5.483 -49.927  1.00 16.59           C
ATOM   3849 1HB  ALA A 268      -5.158  -4.837 -49.968  1.00 16.59           H
ATOM   3850 2HB  ALA A 268      -5.863  -6.276 -49.198  1.00 16.59           H
ATOM   3851 3HB  ALA A 268      -6.910  -4.904 -49.628  1.00 16.59           H
ATOM   3852  N   PRO A 269      -7.297  -8.357 -51.413  1.00 -3.09           N
ATOM   3853  CA  PRO A 269      -8.490  -9.211 -51.388  1.00 -3.09           C
ATOM   3854  HA  PRO A 269      -9.215  -8.878 -52.130  1.00 -3.09           H
ATOM   3855  C   PRO A 269      -9.140  -9.321 -50.013  1.00 -3.09           C
ATOM   3856  O   PRO A 269      -8.563  -8.936 -48.987  1.00 -3.09           O
ATOM   3857  CB  PRO A 269      -7.937 -10.587 -51.775  1.00 -3.09           C
ATOM   3858 1HB  PRO A 269      -7.808 -11.186 -50.876  1.00 -3.09           H
ATOM   3859 2HB  PRO A 269      -8.600 -11.092 -52.477  1.00 -3.09           H
ATOM   3860  CG  PRO A 269      -6.611 -10.318 -52.397  1.00 -3.09           C
ATOM   3861 1HG  PRO A 269      -5.957 -11.187 -52.322  1.00 -3.09           H
ATOM   3862 2HG  PRO A 269      -6.738 -10.017 -53.437  1.00 -3.09           H
ATOM   3863  CD  PRO A 269      -6.084  -9.175 -51.599  1.00 -3.09           C
ATOM   3864 1HD  PRO A 269      -5.697  -9.514 -50.636  1.00 -3.09           H
ATOM   3865 2HD  PRO A 269      -5.320  -8.641 -52.164  1.00 -3.09           H
ATOM   3866  N   SER A 270     -10.313  -9.934 -49.983  1.00  7.12           N
ATOM   3867  H   SER A 270     -10.765 -10.208 -50.847  1.00  7.12           H
ATOM   3868  CA  SER A 270     -10.974 -10.352 -48.752  1.00  7.12           C
ATOM   3869  HA  SER A 270     -10.242 -10.643 -47.999  1.00  7.12           H
ATOM   3870  C   SER A 270     -11.764 -11.563 -49.232  1.00  7.12           C
ATOM   3871  O   SER A 270     -12.038 -11.649 -50.430  1.00  7.12           O
ATOM   3872  CB  SER A 270     -11.887  -9.250 -48.208  1.00  7.12           C
ATOM   3873 1HB  SER A 270     -11.303  -8.337 -48.084  1.00  7.12           H
ATOM   3874 2HB  SER A 270     -12.693  -9.061 -48.918  1.00  7.12           H
ATOM   3875  OG  SER A 270     -12.433  -9.614 -46.950  1.00  7.12           O
ATOM   3876  HG  SER A 270     -13.038  -8.908 -46.668  1.00  7.12           H
ATOM   3877  N   SER A 271     -12.105 -12.493 -48.353  1.00 11.49           N
ATOM   3878  H   SER A 271     -11.872 -12.374 -47.375  1.00 11.49           H
ATOM   3879  CA  SER A 271     -12.871 -13.683 -48.721  1.00 11.49           C
ATOM   3880  HA  SER A 271     -13.573 -13.443 -49.520  1.00 11.49           H
ATOM   3881  C   SER A 271     -13.623 -14.047 -47.452  1.00 11.49           C
ATOM   3882  O   SER A 271     -13.094 -13.816 -46.360  1.00 11.49           O
ATOM   3883  CB  SER A 271     -11.950 -14.825 -49.160  1.00 11.49           C
ATOM   3884 1HB  SER A 271     -11.343 -14.488 -50.001  1.00 11.49           H
ATOM   3885 2HB  SER A 271     -11.290 -15.093 -48.334  1.00 11.49           H
ATOM   3886  OG  SER A 271     -12.693 -15.967 -49.560  1.00 11.49           O
ATOM   3887  HG  SER A 271     -12.067 -16.657 -49.804  1.00 11.49           H
ATOM   3888  N   MET A 272     -14.844 -14.547 -47.587  1.00  2.60           N
ATOM   3889  H   MET A 272     -15.181 -14.773 -48.519  1.00  2.60           H
ATOM   3890  CA  MET A 272     -15.771 -14.716 -46.464  1.00  2.60           C
ATOM   3891  HA  MET A 272     -15.259 -14.479 -45.533  1.00  2.60           H
ATOM   3892  C   MET A 272     -16.311 -16.140 -46.350  1.00  2.60           C
ATOM   3893  O   MET A 272     -17.257 -16.411 -45.604  1.00  2.60           O
ATOM   3894  CB  MET A 272     -16.951 -13.750 -46.634  1.00  2.60           C
ATOM   3895 1HB  MET A 272     -17.506 -14.029 -47.530  1.00  2.60           H
ATOM   3896 2HB  MET A 272     -17.617 -13.866 -45.781  1.00  2.60           H
ATOM   3897  CG  MET A 272     -16.567 -12.275 -46.745  1.00  2.60           C
ATOM   3898 1HG  MET A 272     -16.059 -12.112 -47.696  1.00  2.60           H
ATOM   3899 2HG  MET A 272     -17.482 -11.683 -46.745  1.00  2.60           H
ATOM   3900  SD  MET A 272     -15.488 -11.689 -45.416  1.00  2.60           S
ATOM   3901  CE  MET A 272     -16.495 -11.944 -43.960  1.00  2.60           C
ATOM   3902 1HE  MET A 272     -15.983 -11.531 -43.093  1.00  2.60           H
ATOM   3903 2HE  MET A 272     -16.653 -13.011 -43.799  1.00  2.60           H
ATOM   3904 3HE  MET A 272     -17.456 -11.446 -44.081  1.00  2.60           H
ATOM   3905  N   ALA A 273     -15.720 -17.046 -47.115  1.00 28.14           N
ATOM   3906  H   ALA A 273     -14.919 -16.779 -47.667  1.00 28.14           H
ATOM   3907  CA  ALA A 273     -16.171 -18.435 -47.168  1.00 28.14           C
ATOM   3908  HA  ALA A 273     -17.249 -18.449 -47.337  1.00 28.14           H
ATOM   3909  C   ALA A 273     -15.892 -19.166 -45.849  1.00 28.14           C
ATOM   3910  O   ALA A 273     -16.582 -20.110 -45.494  1.00 28.14           O
ATOM   3911  CB  ALA A 273     -15.484 -19.137 -48.334  1.00 28.14           C
ATOM   3912 1HB  ALA A 273     -15.729 -18.631 -49.269  1.00 28.14           H
ATOM   3913 2HB  ALA A 273     -15.828 -20.169 -48.386  1.00 28.14           H
ATOM   3914 3HB  ALA A 273     -14.403 -19.130 -48.185  1.00 28.14           H
ATOM   3915  N   GLY A 274     -14.906 -18.706 -45.096  1.00 27.92           N
ATOM   3916  H   GLY A 274     -14.257 -18.024 -45.475  1.00 27.92           H
ATOM   3917  CA  GLY A 274     -14.755 -19.163 -43.726  1.00 27.92           C
ATOM   3918 1HA  GLY A 274     -14.078 -18.489 -43.201  1.00 27.92           H
ATOM   3919 2HA  GLY A 274     -15.729 -19.107 -43.242  1.00 27.92           H
ATOM   3920  C   GLY A 274     -14.234 -20.577 -43.582  1.00 27.92           C
ATOM   3921  O   GLY A 274     -13.456 -21.059 -44.412  1.00 27.92           O
ATOM   3922  N   HIS A 275     -14.627 -21.213 -42.484  1.00  7.71           N
ATOM   3923  H   HIS A 275     -15.319 -20.786 -41.895  1.00  7.71           H
ATOM   3924  CA  HIS A 275     -14.053 -22.487 -42.055  1.00  7.71           C
ATOM   3925  HA  HIS A 275     -13.467 -22.903 -42.873  1.00  7.71           H
ATOM   3926  C   HIS A 275     -15.088 -23.535 -41.636  1.00  7.71           C
ATOM   3927  O   HIS A 275     -16.288 -23.253 -41.546  1.00  7.71           O
ATOM   3928  CB  HIS A 275     -13.104 -22.225 -40.875  1.00  7.71           C
ATOM   3929 1HB  HIS A 275     -13.694 -21.981 -39.995  1.00  7.71           H
ATOM   3930 2HB  HIS A 275     -12.531 -23.127 -40.668  1.00  7.71           H
ATOM   3931  CG  HIS A 275     -12.144 -21.102 -41.115  1.00  7.71           C
ATOM   3932  ND1 HIS A 275     -11.201 -21.082 -42.115  1.00  7.71           N
ATOM   3933  HD1 HIS A 275     -11.019 -21.820 -42.781  1.00  7.71           H
ATOM   3934  CD2 HIS A 275     -11.998 -19.913 -40.472  1.00  7.71           C
ATOM   3935  HD2 HIS A 275     -12.582 -19.599 -39.618  1.00  7.71           H
ATOM   3936  CE1 HIS A 275     -10.579 -19.903 -42.079  1.00  7.71           C
ATOM   3937  HE1 HIS A 275      -9.813 -19.594 -42.780  1.00  7.71           H
ATOM   3938  NE2 HIS A 275     -11.012 -19.163 -41.075  1.00  7.71           N
ATOM   3939  N   HIS A 276     -14.590 -24.723 -41.326  1.00 57.25           N
ATOM   3940  H   HIS A 276     -13.581 -24.829 -41.410  1.00 57.25           H
ATOM   3941  CA  HIS A 276     -15.350 -25.879 -40.835  1.00 57.25           C
ATOM   3942  HA  HIS A 276     -16.411 -25.777 -41.067  1.00 57.25           H
ATOM   3943  C   HIS A 276     -15.175 -25.997 -39.321  1.00 57.25           C
ATOM   3944  O   HIS A 276     -14.692 -25.048 -38.704  1.00 57.25           O
ATOM   3945  CB  HIS A 276     -14.765 -27.134 -41.501  1.00 57.25           C
ATOM   3946 1HB  HIS A 276     -14.529 -26.898 -42.529  1.00 57.25           H
ATOM   3947 2HB  HIS A 276     -13.841 -27.398 -40.992  1.00 57.25           H
ATOM   3948  CG  HIS A 276     -15.662 -28.329 -41.489  1.00 57.25           C
ATOM   3949  ND1 HIS A 276     -16.984 -28.254 -41.835  1.00 57.25           N
ATOM   3950  CD2 HIS A 276     -15.424 -29.605 -41.076  1.00 57.25           C
ATOM   3951  HD2 HIS A 276     -14.467 -29.965 -40.719  1.00 57.25           H
ATOM   3952  CE1 HIS A 276     -17.485 -29.517 -41.669  1.00 57.25           C
ATOM   3953  HE1 HIS A 276     -18.507 -29.798 -41.893  1.00 57.25           H
ATOM   3954  NE2 HIS A 276     -16.559 -30.367 -41.172  1.00 57.25           N
ATOM   3955  HE2 HIS A 276     -16.686 -31.346 -40.939  1.00 57.25           H
ATOM   3956  N   HIS A 277     -15.541 -27.165 -38.805  1.00 53.34           N
ATOM   3957  H   HIS A 277     -16.098 -27.759 -39.407  1.00 53.34           H
ATOM   3958  CA  HIS A 277     -15.164 -27.772 -37.517  1.00 53.34           C
ATOM   3959  HA  HIS A 277     -15.055 -28.838 -37.707  1.00 53.34           H
ATOM   3960  C   HIS A 277     -16.213 -27.648 -36.422  1.00 53.34           C
ATOM   3961  O   HIS A 277     -16.761 -26.581 -36.167  1.00 53.34           O
ATOM   3962  CB  HIS A 277     -13.795 -27.303 -37.005  1.00 53.34           C
ATOM   3963 1HB  HIS A 277     -13.085 -27.352 -37.829  1.00 53.34           H
ATOM   3964 2HB  HIS A 277     -13.865 -26.271 -36.667  1.00 53.34           H
ATOM   3965  CG  HIS A 277     -13.253 -28.124 -35.878  1.00 53.34           C
ATOM   3966  ND1 HIS A 277     -13.239 -27.670 -34.576  1.00 53.34           N
ATOM   3967  CD2 HIS A 277     -12.688 -29.362 -35.878  1.00 53.34           C
ATOM   3968  HD2 HIS A 277     -12.575 -29.980 -36.759  1.00 53.34           H
ATOM   3969  CE1 HIS A 277     -12.589 -28.634 -33.861  1.00 53.34           C
ATOM   3970  HE1 HIS A 277     -12.367 -28.557 -32.804  1.00 53.34           H
ATOM   3971  NE2 HIS A 277     -12.263 -29.705 -34.621  1.00 53.34           N
ATOM   3972  HE2 HIS A 277     -11.799 -30.553 -34.319  1.00 53.34           H
ATOM   3973  N   HIS A 278     -16.482 -28.786 -35.796  1.00  0.96           N
ATOM   3974  H   HIS A 278     -16.083 -29.649 -36.142  1.00  0.96           H
ATOM   3975  CA  HIS A 278     -17.151 -28.883 -34.507  1.00  0.96           C
ATOM   3976  HA  HIS A 278     -17.062 -27.967 -33.930  1.00  0.96           H
ATOM   3977  C   HIS A 278     -16.322 -30.006 -33.902  1.00  0.96           C
ATOM   3978  O   HIS A 278     -16.044 -30.963 -34.632  1.00  0.96           O
ATOM   3979  CB  HIS A 278     -18.610 -29.342 -34.611  1.00  0.96           C
ATOM   3980 1HB  HIS A 278     -18.665 -30.233 -35.236  1.00  0.96           H
ATOM   3981 2HB  HIS A 278     -18.943 -29.610 -33.611  1.00  0.96           H
ATOM   3982  CG  HIS A 278     -19.550 -28.307 -35.144  1.00  0.96           C
ATOM   3983  ND1 HIS A 278     -19.616 -27.008 -34.697  1.00  0.96           N
ATOM   3984  HD1 HIS A 278     -19.002 -26.582 -34.006  1.00  0.96           H
ATOM   3985  CD2 HIS A 278     -20.573 -28.423 -36.030  1.00  0.96           C
ATOM   3986  HD2 HIS A 278     -20.827 -29.331 -36.557  1.00  0.96           H
ATOM   3987  CE1 HIS A 278     -20.626 -26.402 -35.323  1.00  0.96           C
ATOM   3988  HE1 HIS A 278     -20.903 -25.367 -35.173  1.00  0.96           H
ATOM   3989  NE2 HIS A 278     -21.251 -27.229 -36.140  1.00  0.96           N
ATOM   3990  N   HIS A 279     -15.917 -29.930 -32.643  1.00 18.08           N
ATOM   3991  H   HIS A 279     -16.153 -29.120 -32.084  1.00 18.08           H
ATOM   3992  CA  HIS A 279     -15.142 -31.019 -32.043  1.00 18.08           C
ATOM   3993  HA  HIS A 279     -14.688 -31.591 -32.848  1.00 18.08           H
ATOM   3994  C   HIS A 279     -16.039 -31.930 -31.203  1.00 18.08           C
ATOM   3995  O   HIS A 279     -16.629 -31.465 -30.220  1.00 18.08           O
ATOM   3996  CB  HIS A 279     -13.996 -30.495 -31.176  1.00 18.08           C
ATOM   3997 1HB  HIS A 279     -13.656 -29.546 -31.583  1.00 18.08           H
ATOM   3998 2HB  HIS A 279     -14.354 -30.315 -30.163  1.00 18.08           H
ATOM   3999  CG  HIS A 279     -12.827 -31.429 -31.134  1.00 18.08           C
ATOM   4000  ND1 HIS A 279     -11.677 -31.213 -31.868  1.00 18.08           N
ATOM   4001  CD2 HIS A 279     -12.674 -32.618 -30.492  1.00 18.08           C
ATOM   4002  HD2 HIS A 279     -13.414 -33.054 -29.834  1.00 18.08           H
ATOM   4003  CE1 HIS A 279     -10.893 -32.314 -31.661  1.00 18.08           C
ATOM   4004  HE1 HIS A 279      -9.919 -32.459 -32.113  1.00 18.08           H
ATOM   4005  NE2 HIS A 279     -11.471 -33.194 -30.808  1.00 18.08           N
ATOM   4006  HE2 HIS A 279     -11.098 -34.079 -30.485  1.00 18.08           H
ATOM   4007  N   PRO A 280     -16.183 -33.216 -31.570  1.00 -8.62           N
ATOM   4008  CA  PRO A 280     -17.058 -34.063 -30.749  1.00 -8.62           C
ATOM   4009  HA  PRO A 280     -18.005 -33.561 -30.549  1.00 -8.62           H
ATOM   4010  C   PRO A 280     -16.422 -34.498 -29.425  1.00 -8.62           C
ATOM   4011  O   PRO A 280     -15.211 -34.361 -29.213  1.00 -8.62           O
ATOM   4012  CB  PRO A 280     -17.303 -35.265 -31.665  1.00 -8.62           C
ATOM   4013 1HB  PRO A 280     -17.517 -36.166 -31.091  1.00 -8.62           H
ATOM   4014 2HB  PRO A 280     -18.117 -35.050 -32.358  1.00 -8.62           H
ATOM   4015  CG  PRO A 280     -16.032 -35.395 -32.401  1.00 -8.62           C
ATOM   4016 1HG  PRO A 280     -15.284 -35.874 -31.768  1.00 -8.62           H
ATOM   4017 2HG  PRO A 280     -16.172 -35.962 -33.321  1.00 -8.62           H
ATOM   4018  CD  PRO A 280     -15.624 -33.981 -32.702  1.00 -8.62           C
ATOM   4019 1HD  PRO A 280     -14.537 -33.895 -32.737  1.00 -8.62           H
ATOM   4020 2HD  PRO A 280     -16.072 -33.646 -33.638  1.00 -8.62           H
ATOM   4021  N   HIS A 281     -17.238 -35.048 -28.540  1.00 -0.62           N
ATOM   4022  H   HIS A 281     -18.222 -35.161 -28.769  1.00 -0.62           H
ATOM   4023  CA  HIS A 281     -16.811 -35.529 -27.230  1.00 -0.62           C
ATOM   4024  HA  HIS A 281     -15.765 -35.835 -27.249  1.00 -0.62           H
ATOM   4025  C   HIS A 281     -17.702 -36.726 -26.919  1.00 -0.62           C
ATOM   4026  O   HIS A 281     -18.782 -36.836 -27.502  1.00 -0.62           O
ATOM   4027  CB  HIS A 281     -17.025 -34.416 -26.199  1.00 -0.62           C
ATOM   4028 1HB  HIS A 281     -16.589 -33.499 -26.593  1.00 -0.62           H
ATOM   4029 2HB  HIS A 281     -18.094 -34.258 -26.064  1.00 -0.62           H
ATOM   4030  CG  HIS A 281     -16.401 -34.689 -24.866  1.00 -0.62           C
ATOM   4031  ND1 HIS A 281     -16.975 -35.447 -23.871  1.00 -0.62           N
ATOM   4032  HD1 HIS A 281     -17.875 -35.920 -23.919  1.00 -0.62           H
ATOM   4033  CD2 HIS A 281     -15.212 -34.279 -24.356  1.00 -0.62           C
ATOM   4034  HD2 HIS A 281     -14.504 -33.649 -24.878  1.00 -0.62           H
ATOM   4035  CE1 HIS A 281     -16.128 -35.488 -22.842  1.00 -0.62           C
ATOM   4036  HE1 HIS A 281     -16.304 -36.036 -21.925  1.00 -0.62           H
ATOM   4037  NE2 HIS A 281     -15.042 -34.780 -23.084  1.00 -0.62           N
ATOM   4038  N   ALA A 282     -17.291 -37.600 -26.010  1.00  4.52           N
ATOM   4039  H   ALA A 282     -16.386 -37.492 -25.569  1.00  4.52           H
ATOM   4040  CA  ALA A 282     -18.151 -38.696 -25.585  1.00  4.52           C
ATOM   4041  HA  ALA A 282     -18.414 -39.285 -26.462  1.00  4.52           H
ATOM   4042  C   ALA A 282     -19.444 -38.177 -24.955  1.00  4.52           C
ATOM   4043  O   ALA A 282     -19.468 -37.140 -24.276  1.00  4.52           O
ATOM   4044  CB  ALA A 282     -17.414 -39.590 -24.588  1.00  4.52           C
ATOM   4045 1HB  ALA A 282     -16.497 -39.968 -25.037  1.00  4.52           H
ATOM   4046 2HB  ALA A 282     -18.049 -40.434 -24.314  1.00  4.52           H
ATOM   4047 3HB  ALA A 282     -17.171 -39.024 -23.687  1.00  4.52           H
ATOM   4048  N   HIS A 283     -20.499 -38.950 -25.158  1.00 -5.07           N
ATOM   4049  H   HIS A 283     -20.404 -39.748 -25.771  1.00 -5.07           H
ATOM   4050  CA  HIS A 283     -21.778 -38.754 -24.484  1.00 -5.07           C
ATOM   4051  HA  HIS A 283     -22.144 -37.739 -24.635  1.00 -5.07           H
ATOM   4052  C   HIS A 283     -21.609 -39.025 -22.990  1.00 -5.07           C
ATOM   4053  O   HIS A 283     -20.788 -39.859 -22.612  1.00 -5.07           O
ATOM   4054  CB  HIS A 283     -22.779 -39.752 -25.065  1.00 -5.07           C
ATOM   4055 1HB  HIS A 283     -22.897 -39.554 -26.130  1.00 -5.07           H
ATOM   4056 2HB  HIS A 283     -22.380 -40.758 -24.938  1.00 -5.07           H
ATOM   4057  CG  HIS A 283     -24.123 -39.698 -24.414  1.00 -5.07           C
ATOM   4058  ND1 HIS A 283     -24.959 -38.610 -24.528  1.00 -5.07           N
ATOM   4059  CD2 HIS A 283     -24.739 -40.597 -23.600  1.00 -5.07           C
ATOM   4060  HD2 HIS A 283     -24.306 -41.539 -23.294  1.00 -5.07           H
ATOM   4061  CE1 HIS A 283     -26.079 -38.931 -23.810  1.00 -5.07           C
ATOM   4062  HE1 HIS A 283     -26.943 -38.286 -23.713  1.00 -5.07           H
ATOM   4063  NE2 HIS A 283     -25.979 -40.150 -23.233  1.00 -5.07           N
ATOM   4064  HE2 HIS A 283     -26.676 -40.625 -22.672  1.00 -5.07           H
ATOM   4065  N   HIS A 284     -22.400 -38.377 -22.144  1.00 -1.35           N
ATOM   4066  H   HIS A 284     -23.089 -37.732 -22.501  1.00 -1.35           H
ATOM   4067  CA  HIS A 284     -22.367 -38.622 -20.700  1.00 -1.35           C
ATOM   4068  HA  HIS A 284     -21.575 -39.329 -20.465  1.00 -1.35           H
ATOM   4069  C   HIS A 284     -23.721 -39.167 -20.232  1.00 -1.35           C
ATOM   4070  O   HIS A 284     -24.757 -38.610 -20.612  1.00 -1.35           O
ATOM   4071  CB  HIS A 284     -22.096 -37.317 -19.948  1.00 -1.35           C
ATOM   4072 1HB  HIS A 284     -22.892 -36.612 -20.182  1.00 -1.35           H
ATOM   4073 2HB  HIS A 284     -22.117 -37.520 -18.878  1.00 -1.35           H
ATOM   4074  CG  HIS A 284     -20.785 -36.679 -20.287  1.00 -1.35           C
ATOM   4075  ND1 HIS A 284     -19.581 -37.155 -19.815  1.00 -1.35           N
ATOM   4076  CD2 HIS A 284     -20.514 -35.574 -21.036  1.00 -1.35           C
ATOM   4077  HD2 HIS A 284     -21.265 -34.978 -21.536  1.00 -1.35           H
ATOM   4078  CE1 HIS A 284     -18.626 -36.324 -20.330  1.00 -1.35           C
ATOM   4079  HE1 HIS A 284     -17.565 -36.441 -20.153  1.00 -1.35           H
ATOM   4080  NE2 HIS A 284     -19.166 -35.327 -21.076  1.00 -1.35           N
ATOM   4081  HE2 HIS A 284     -18.682 -34.581 -21.558  1.00 -1.35           H
ATOM   4082  N   PRO A 285     -23.747 -40.206 -19.372  1.00 -2.07           N
ATOM   4083  CA  PRO A 285     -25.020 -40.542 -18.711  1.00 -2.07           C
ATOM   4084  HA  PRO A 285     -25.770 -40.838 -19.444  1.00 -2.07           H
ATOM   4085  C   PRO A 285     -25.533 -39.379 -17.861  1.00 -2.07           C
ATOM   4086  O   PRO A 285     -24.741 -38.521 -17.460  1.00 -2.07           O
ATOM   4087  CB  PRO A 285     -24.643 -41.727 -17.811  1.00 -2.07           C
ATOM   4088 1HB  PRO A 285     -24.400 -41.372 -16.809  1.00 -2.07           H
ATOM   4089 2HB  PRO A 285     -25.449 -42.460 -17.773  1.00 -2.07           H
ATOM   4090  CG  PRO A 285     -23.434 -42.305 -18.451  1.00 -2.07           C
ATOM   4091 1HG  PRO A 285     -22.856 -42.894 -17.739  1.00 -2.07           H
ATOM   4092 2HG  PRO A 285     -23.720 -42.910 -19.312  1.00 -2.07           H
ATOM   4093  CD  PRO A 285     -22.670 -41.095 -18.900  1.00 -2.07           C
ATOM   4094 1HD  PRO A 285     -22.134 -40.641 -18.065  1.00 -2.07           H
ATOM   4095 2HD  PRO A 285     -21.986 -41.356 -19.709  1.00 -2.07           H
ATOM   4096  N   LEU A 286     -26.826 -39.334 -17.568  1.00 -5.89           N
ATOM   4097  H   LEU A 286     -27.440 -40.083 -17.867  1.00 -5.89           H
ATOM   4098  CA  LEU A 286     -27.425 -38.216 -16.831  1.00 -5.89           C
ATOM   4099  HA  LEU A 286     -26.665 -37.464 -16.637  1.00 -5.89           H
ATOM   4100  C   LEU A 286     -28.017 -38.644 -15.493  1.00 -5.89           C
ATOM   4101  O   LEU A 286     -28.951 -39.445 -15.442  1.00 -5.89           O
ATOM   4102  CB  LEU A 286     -28.527 -37.584 -17.686  1.00 -5.89           C
ATOM   4103 1HB  LEU A 286     -28.106 -37.343 -18.661  1.00 -5.89           H
ATOM   4104 2HB  LEU A 286     -29.302 -38.335 -17.836  1.00 -5.89           H
ATOM   4105  CG  LEU A 286     -29.197 -36.319 -17.130  1.00 -5.89           C
ATOM   4106  HG  LEU A 286     -29.530 -36.516 -16.113  1.00 -5.89           H
ATOM   4107  CD1 LEU A 286     -28.249 -35.119 -17.109  1.00 -5.89           C
ATOM   4108 1HD1 LEU A 286     -28.779 -34.234 -16.758  1.00 -5.89           H
ATOM   4109 2HD1 LEU A 286     -27.860 -34.928 -18.110  1.00 -5.89           H
ATOM   4110 3HD1 LEU A 286     -27.416 -35.309 -16.433  1.00 -5.89           H
ATOM   4111  CD2 LEU A 286     -30.423 -35.988 -17.965  1.00 -5.89           C
ATOM   4112 1HD2 LEU A 286     -30.918 -35.107 -17.558  1.00 -5.89           H
ATOM   4113 2HD2 LEU A 286     -31.125 -36.822 -17.933  1.00 -5.89           H
ATOM   4114 3HD2 LEU A 286     -30.135 -35.796 -18.999  1.00 -5.89           H
ATOM   4115  N   SER A 287     -27.485 -38.105 -14.407  1.00  7.24           N
ATOM   4116  H   SER A 287     -26.709 -37.455 -14.494  1.00  7.24           H
ATOM   4117  CA  SER A 287     -28.002 -38.405 -13.076  1.00  7.24           C
ATOM   4118  HA  SER A 287     -28.256 -39.462 -13.020  1.00  7.24           H
ATOM   4119  C   SER A 287     -29.254 -37.568 -12.846  1.00  7.24           C
ATOM   4120  O   SER A 287     -29.344 -36.425 -13.307  1.00  7.24           O
ATOM   4121  CB  SER A 287     -26.953 -38.087 -12.007  1.00  7.24           C
ATOM   4122 1HB  SER A 287     -26.045 -38.648 -12.228  1.00  7.24           H
ATOM   4123 2HB  SER A 287     -26.727 -37.021 -12.028  1.00  7.24           H
ATOM   4124  OG  SER A 287     -27.410 -38.452 -10.716  1.00  7.24           O
ATOM   4125  HG  SER A 287     -26.676 -38.364 -10.101  1.00  7.24           H
ATOM   4126  N   GLN A 288     -30.228 -38.121 -12.140  1.00 -0.50           N
ATOM   4127  H   GLN A 288     -30.114 -39.059 -11.789  1.00 -0.50           H
ATOM   4128  CA  GLN A 288     -31.444 -37.380 -11.816  1.00 -0.50           C
ATOM   4129  HA  GLN A 288     -31.752 -36.798 -12.685  1.00 -0.50           H
ATOM   4130  C   GLN A 288     -31.117 -36.442 -10.649  1.00 -0.50           C
ATOM   4131  O   GLN A 288     -30.226 -36.739  -9.847  1.00 -0.50           O
ATOM   4132  CB  GLN A 288     -32.562 -38.359 -11.441  1.00 -0.50           C
ATOM   4133 1HB  GLN A 288     -32.530 -39.199 -12.135  1.00 -0.50           H
ATOM   4134 2HB  GLN A 288     -32.373 -38.734 -10.437  1.00 -0.50           H
ATOM   4135  CG  GLN A 288     -33.964 -37.766 -11.496  1.00 -0.50           C
ATOM   4136 1HG  GLN A 288     -34.020 -36.907 -10.832  1.00 -0.50           H
ATOM   4137 2HG  GLN A 288     -34.166 -37.434 -12.514  1.00 -0.50           H
ATOM   4138  CD  GLN A 288     -35.031 -38.753 -11.090  1.00 -0.50           C
ATOM   4139  OE1 GLN A 288     -35.220 -39.046  -9.914  1.00 -0.50           O
ATOM   4140  NE2 GLN A 288     -35.743 -39.267 -12.048  1.00 -0.50           N
ATOM   4141 1HE2 GLN A 288     -36.480 -39.912 -11.818  1.00 -0.50           H
ATOM   4142 2HE2 GLN A 288     -35.579 -38.998 -13.003  1.00 -0.50           H
ATOM   4143  N   SER A 289     -31.828 -35.334 -10.515  1.00  8.40           N
ATOM   4144  H   SER A 289     -32.564 -35.119 -11.174  1.00  8.40           H
ATOM   4145  CA  SER A 289     -31.606 -34.395  -9.418  1.00  8.40           C
ATOM   4146  HA  SER A 289     -31.187 -34.913  -8.556  1.00  8.40           H
ATOM   4147  C   SER A 289     -32.941 -33.776  -9.025  1.00  8.40           C
ATOM   4148  O   SER A 289     -33.817 -33.622  -9.873  1.00  8.40           O
ATOM   4149  CB  SER A 289     -30.641 -33.293  -9.876  1.00  8.40           C
ATOM   4150 1HB  SER A 289     -29.684 -33.744 -10.142  1.00  8.40           H
ATOM   4151 2HB  SER A 289     -31.052 -32.797 -10.756  1.00  8.40           H
ATOM   4152  OG  SER A 289     -30.434 -32.329  -8.857  1.00  8.40           O
ATOM   4153  HG  SER A 289     -29.712 -31.746  -9.132  1.00  8.40           H
ATOM   4154  N   SER A 290     -33.081 -33.398  -7.762  1.00 17.80           N
ATOM   4155  H   SER A 290     -32.351 -33.632  -7.095  1.00 17.80           H
ATOM   4156  CA  SER A 290     -34.232 -32.618  -7.293  1.00 17.80           C
ATOM   4157  HA  SER A 290     -34.961 -32.529  -8.098  1.00 17.80           H
ATOM   4158  C   SER A 290     -33.760 -31.211  -6.917  1.00 17.80           C
ATOM   4159  O   SER A 290     -34.511 -30.418  -6.348  1.00 17.80           O
ATOM   4160  CB  SER A 290     -34.910 -33.311  -6.104  1.00 17.80           C
ATOM   4161 1HB  SER A 290     -35.209 -34.316  -6.401  1.00 17.80           H
ATOM   4162 2HB  SER A 290     -34.202 -33.383  -5.280  1.00 17.80           H
ATOM   4163  OG  SER A 290     -36.058 -32.594  -5.674  1.00 17.80           O
ATOM   4164  HG  SER A 290     -35.798 -31.666  -5.584  1.00 17.80           H
ATOM   4165  N   GLY A 291     -32.507 -30.901  -7.226  1.00 10.06           N
ATOM   4166  H   GLY A 291     -31.915 -31.578  -7.691  1.00 10.06           H
ATOM   4167  CA  GLY A 291     -31.980 -29.568  -6.987  1.00 10.06           C
ATOM   4168 1HA  GLY A 291     -32.335 -29.199  -6.026  1.00 10.06           H
ATOM   4169 2HA  GLY A 291     -30.891 -29.597  -6.979  1.00 10.06           H
ATOM   4170  C   GLY A 291     -32.442 -28.636  -8.089  1.00 10.06           C
ATOM   4171  O   GLY A 291     -32.727 -29.097  -9.196  1.00 10.06           O
ATOM   4172  N   HIS A 292     -32.531 -27.343  -7.804  1.00-16.76           N
ATOM   4173  H   HIS A 292     -32.258 -27.018  -6.881  1.00-16.76           H
ATOM   4174  CA  HIS A 292     -32.997 -26.346  -8.773  1.00-16.76           C
ATOM   4175  HA  HIS A 292     -32.899 -26.745  -9.783  1.00-16.76           H
ATOM   4176  C   HIS A 292     -32.131 -25.097  -8.673  1.00-16.76           C
ATOM   4177  O   HIS A 292     -31.427 -24.907  -7.676  1.00-16.76           O
ATOM   4178  CB  HIS A 292     -34.471 -26.020  -8.514  1.00-16.76           C
ATOM   4179 1HB  HIS A 292     -34.575 -25.623  -7.503  1.00-16.76           H
ATOM   4180 2HB  HIS A 292     -34.795 -25.249  -9.214  1.00-16.76           H
ATOM   4181  CG  HIS A 292     -35.376 -27.204  -8.665  1.00-16.76           C
ATOM   4182  ND1 HIS A 292     -35.618 -27.833  -9.882  1.00-16.76           N
ATOM   4183  HD1 HIS A 292     -35.227 -27.559 -10.785  1.00-16.76           H
ATOM   4184  CD2 HIS A 292     -36.056 -27.944  -7.752  1.00-16.76           C
ATOM   4185  HD2 HIS A 292     -36.081 -27.767  -6.684  1.00-16.76           H
ATOM   4186  CE1 HIS A 292     -36.413 -28.872  -9.683  1.00-16.76           C
ATOM   4187  HE1 HIS A 292     -36.781 -29.540 -10.455  1.00-16.76           H
ATOM   4188  NE2 HIS A 292     -36.691 -28.960  -8.406  1.00-16.76           N
ATOM   4189  HE2 HIS A 292     -37.285 -29.670  -7.974  1.00-16.76           H
ATOM   4190  N   HIS A 293     -32.154 -24.269  -9.704  1.00  1.05           N
ATOM   4191  H   HIS A 293     -32.861 -24.399 -10.426  1.00  1.05           H
ATOM   4192  CA  HIS A 293     -31.160 -23.219  -9.915  1.00  1.05           C
ATOM   4193  HA  HIS A 293     -30.485 -23.176  -9.062  1.00  1.05           H
ATOM   4194  C   HIS A 293     -31.839 -21.862 -10.074  1.00  1.05           C
ATOM   4195  O   HIS A 293     -33.065 -21.791 -10.092  1.00  1.05           O
ATOM   4196  CB  HIS A 293     -30.345 -23.579 -11.158  1.00  1.05           C
ATOM   4197 1HB  HIS A 293     -30.969 -23.422 -12.038  1.00  1.05           H
ATOM   4198 2HB  HIS A 293     -29.478 -22.923 -11.226  1.00  1.05           H
ATOM   4199  CG  HIS A 293     -29.888 -25.006 -11.167  1.00  1.05           C
ATOM   4200  ND1 HIS A 293     -28.930 -25.533 -10.331  1.00  1.05           N
ATOM   4201  HD1 HIS A 293     -28.361 -25.025  -9.663  1.00  1.05           H
ATOM   4202  CD2 HIS A 293     -30.337 -26.062 -11.894  1.00  1.05           C
ATOM   4203  HD2 HIS A 293     -31.104 -26.001 -12.655  1.00  1.05           H
ATOM   4204  CE1 HIS A 293     -28.863 -26.847 -10.554  1.00  1.05           C
ATOM   4205  HE1 HIS A 293     -28.198 -27.520 -10.027  1.00  1.05           H
ATOM   4206  NE2 HIS A 293     -29.701 -27.221 -11.502  1.00  1.05           N
ATOM   4207  N   HIS A 294     -31.062 -20.793 -10.179  1.00  0.30           N
ATOM   4208  H   HIS A 294     -30.059 -20.903 -10.231  1.00  0.30           H
ATOM   4209  CA  HIS A 294     -31.593 -19.432 -10.233  1.00  0.30           C
ATOM   4210  HA  HIS A 294     -32.645 -19.438 -10.515  1.00  0.30           H
ATOM   4211  C   HIS A 294     -30.764 -18.698 -11.282  1.00  0.30           C
ATOM   4212  O   HIS A 294     -29.560 -18.943 -11.370  1.00  0.30           O
ATOM   4213  CB  HIS A 294     -31.415 -18.795  -8.849  1.00  0.30           C
ATOM   4214 1HB  HIS A 294     -31.632 -19.556  -8.100  1.00  0.30           H
ATOM   4215 2HB  HIS A 294     -30.377 -18.488  -8.728  1.00  0.30           H
ATOM   4216  CG  HIS A 294     -32.317 -17.632  -8.575  1.00  0.30           C
ATOM   4217  ND1 HIS A 294     -32.204 -16.383  -9.143  1.00  0.30           N
ATOM   4218  HD1 HIS A 294     -31.571 -16.099  -9.887  1.00  0.30           H
ATOM   4219  CD2 HIS A 294     -33.338 -17.516  -7.684  1.00  0.30           C
ATOM   4220  HD2 HIS A 294     -33.691 -18.318  -7.050  1.00  0.30           H
ATOM   4221  CE1 HIS A 294     -33.108 -15.584  -8.574  1.00  0.30           C
ATOM   4222  HE1 HIS A 294     -33.235 -14.538  -8.824  1.00  0.30           H
ATOM   4223  NE2 HIS A 294     -33.831 -16.230  -7.680  1.00  0.30           N
ATOM   4224  N   HIS A 295     -31.363 -17.829 -12.084  1.00 -0.67           N
ATOM   4225  H   HIS A 295     -32.351 -17.625 -11.975  1.00 -0.67           H
ATOM   4226  CA  HIS A 295     -30.596 -17.046 -13.055  1.00 -0.67           C
ATOM   4227  HA  HIS A 295     -29.727 -17.598 -13.415  1.00 -0.67           H
ATOM   4228  C   HIS A 295     -30.158 -15.795 -12.324  1.00 -0.67           C
ATOM   4229  O   HIS A 295     -30.893 -15.318 -11.462  1.00 -0.67           O
ATOM   4230  CB  HIS A 295     -31.451 -16.578 -14.236  1.00 -0.67           C
ATOM   4231 1HB  HIS A 295     -32.299 -16.004 -13.861  1.00 -0.67           H
ATOM   4232 2HB  HIS A 295     -30.843 -15.920 -14.854  1.00 -0.67           H
ATOM   4233  CG  HIS A 295     -31.962 -17.682 -15.107  1.00 -0.67           C
ATOM   4234  ND1 HIS A 295     -31.129 -18.558 -15.775  1.00 -0.67           N
ATOM   4235  CD2 HIS A 295     -33.239 -18.004 -15.452  1.00 -0.67           C
ATOM   4236  HD2 HIS A 295     -34.119 -17.496 -15.079  1.00 -0.67           H
ATOM   4237  CE1 HIS A 295     -31.948 -19.327 -16.555  1.00 -0.67           C
ATOM   4238  HE1 HIS A 295     -31.596 -20.089 -17.240  1.00 -0.67           H
ATOM   4239  NE2 HIS A 295     -33.255 -19.026 -16.363  1.00 -0.67           N
ATOM   4240  HE2 HIS A 295     -34.061 -19.442 -16.819  1.00 -0.67           H
ATOM   4241  N   HIS A 296     -29.018 -15.224 -12.682  1.00 -5.85           N
ATOM   4242  H   HIS A 296     -28.355 -15.737 -13.257  1.00 -5.85           H
ATOM   4243  CA  HIS A 296     -28.685 -13.869 -12.233  1.00 -5.85           C
ATOM   4244  HA  HIS A 296     -29.521 -13.471 -11.659  1.00 -5.85           H
ATOM   4245  C   HIS A 296     -28.467 -12.923 -13.405  1.00 -5.85           C
ATOM   4246  O   HIS A 296     -28.364 -11.712 -13.199  1.00 -5.85           O
ATOM   4247  CB  HIS A 296     -27.471 -13.918 -11.305  1.00 -5.85           C
ATOM   4248 1HB  HIS A 296     -26.582 -14.134 -11.897  1.00 -5.85           H
ATOM   4249 2HB  HIS A 296     -27.342 -12.943 -10.835  1.00 -5.85           H
ATOM   4250  CG  HIS A 296     -27.594 -14.965 -10.243  1.00 -5.85           C
ATOM   4251  ND1 HIS A 296     -28.549 -14.931  -9.232  1.00 -5.85           N
ATOM   4252  HD1 HIS A 296     -29.222 -14.177  -9.090  1.00 -5.85           H
ATOM   4253  CD2 HIS A 296     -26.968 -16.156 -10.087  1.00 -5.85           C
ATOM   4254  HD2 HIS A 296     -26.182 -16.537 -10.728  1.00 -5.85           H
ATOM   4255  CE1 HIS A 296     -28.457 -16.039  -8.508  1.00 -5.85           C
ATOM   4256  HE1 HIS A 296     -29.067 -16.277  -7.642  1.00 -5.85           H
ATOM   4257  NE2 HIS A 296     -27.518 -16.802  -9.018  1.00 -5.85           N
ATOM   4258  HE2 HIS A 296     -27.244 -17.731  -8.703  1.00 -5.85           H
ATOM   4259  N   HIS A 297     -28.455 -13.495 -14.608  1.00 11.46           N
ATOM   4260  H   HIS A 297     -28.560 -14.499 -14.657  1.00 11.46           H
ATOM   4261  CA  HIS A 297     -28.278 -12.806 -15.894  1.00 11.46           C
ATOM   4262  HA  HIS A 297     -28.285 -13.569 -16.671  1.00 11.46           H
ATOM   4263  C   HIS A 297     -26.935 -12.079 -16.012  1.00 11.46           C
ATOM   4264  O   HIS A 297     -26.127 -12.092 -15.077  1.00 11.46           O
ATOM   4265  CB  HIS A 297     -29.474 -11.886 -16.180  1.00 11.46           C
ATOM   4266 1HB  HIS A 297     -29.452 -11.053 -15.481  1.00 11.46           H
ATOM   4267 2HB  HIS A 297     -29.388 -11.487 -17.189  1.00 11.46           H
ATOM   4268  CG  HIS A 297     -30.800 -12.572 -16.052  1.00 11.46           C
ATOM   4269  ND1 HIS A 297     -31.270 -13.476 -16.984  1.00 11.46           N
ATOM   4270  CD2 HIS A 297     -31.744 -12.478 -15.073  1.00 11.46           C
ATOM   4271  HD2 HIS A 297     -31.653 -11.850 -14.199  1.00 11.46           H
ATOM   4272  CE1 HIS A 297     -32.503 -13.863 -16.532  1.00 11.46           C
ATOM   4273  HE1 HIS A 297     -33.152 -14.558 -17.050  1.00 11.46           H
ATOM   4274  NE2 HIS A 297     -32.827 -13.269 -15.362  1.00 11.46           N
ATOM   4275  HE2 HIS A 297     -33.692 -13.378 -14.842  1.00 11.46           H
ATOM   4276  N   HIS A 298     -26.645 -11.487 -17.163  1.00 21.36           N
ATOM   4277  H   HIS A 298     -27.292 -11.526 -17.942  1.00 21.36           H
ATOM   4278  CA  HIS A 298     -25.412 -10.709 -17.302  1.00 21.36           C
ATOM   4279  HA  HIS A 298     -24.571 -11.269 -16.892  1.00 21.36           H
ATOM   4280  C   HIS A 298     -25.599  -9.420 -16.509  1.00 21.36           C
ATOM   4281  O   HIS A 298     -26.683  -8.832 -16.547  1.00 21.36           O
ATOM   4282  CB  HIS A 298     -25.111 -10.359 -18.765  1.00 21.36           C
ATOM   4283 1HB  HIS A 298     -25.077 -11.278 -19.350  1.00 21.36           H
ATOM   4284 2HB  HIS A 298     -25.912  -9.729 -19.150  1.00 21.36           H
ATOM   4285  CG  HIS A 298     -23.813  -9.634 -18.933  1.00 21.36           C
ATOM   4286  ND1 HIS A 298     -22.624 -10.289 -19.169  1.00 21.36           N
ATOM   4287  CD2 HIS A 298     -23.517  -8.316 -18.765  1.00 21.36           C
ATOM   4288  HD2 HIS A 298     -24.251  -7.545 -18.571  1.00 21.36           H
ATOM   4289  CE1 HIS A 298     -21.648  -9.335 -19.069  1.00 21.36           C
ATOM   4290  HE1 HIS A 298     -20.589  -9.539 -19.163  1.00 21.36           H
ATOM   4291  NE2 HIS A 298     -22.165  -8.112 -18.809  1.00 21.36           N
ATOM   4292  HE2 HIS A 298     -21.660  -7.247 -18.631  1.00 21.36           H
ATOM   4293  N   HIS A 299     -24.563  -8.956 -15.827  1.00 -4.42           N
ATOM   4294  H   HIS A 299     -23.675  -9.439 -15.866  1.00 -4.42           H
ATOM   4295  CA  HIS A 299     -24.622  -7.723 -15.048  1.00 -4.42           C
ATOM   4296  HA  HIS A 299     -25.362  -7.040 -15.464  1.00 -4.42           H
ATOM   4297  C   HIS A 299     -23.239  -7.090 -15.152  1.00 -4.42           C
ATOM   4298  O   HIS A 299     -22.254  -7.835 -15.211  1.00 -4.42           O
ATOM   4299  CB  HIS A 299     -24.987  -8.059 -13.594  1.00 -4.42           C
ATOM   4300 1HB  HIS A 299     -25.907  -8.643 -13.600  1.00 -4.42           H
ATOM   4301 2HB  HIS A 299     -24.195  -8.669 -13.161  1.00 -4.42           H
ATOM   4302  CG  HIS A 299     -25.201  -6.861 -12.722  1.00 -4.42           C
ATOM   4303  ND1 HIS A 299     -24.162  -6.183 -12.121  1.00 -4.42           N
ATOM   4304  CD2 HIS A 299     -26.355  -6.253 -12.329  1.00 -4.42           C
ATOM   4305  HD2 HIS A 299     -27.342  -6.586 -12.607  1.00 -4.42           H
ATOM   4306  CE1 HIS A 299     -24.739  -5.143 -11.446  1.00 -4.42           C
ATOM   4307  HE1 HIS A 299     -24.181  -4.399 -10.894  1.00 -4.42           H
ATOM   4308  NE2 HIS A 299     -26.089  -5.165 -11.537  1.00 -4.42           N
ATOM   4309  HE2 HIS A 299     -26.744  -4.524 -11.111  1.00 -4.42           H
ATOM   4310  N   HIS A 300     -23.194  -5.760 -15.162  1.00 39.33           N
ATOM   4311  H   HIS A 300     -24.081  -5.270 -15.141  1.00 39.33           H
ATOM   4312  CA  HIS A 300     -21.974  -4.930 -15.158  1.00 39.33           C
ATOM   4313  HA  HIS A 300     -22.308  -3.906 -15.016  1.00 39.33           H
ATOM   4314  C   HIS A 300     -21.170  -4.949 -16.470  1.00 39.33           C
ATOM   4315  O   HIS A 300     -21.356  -5.818 -17.316  1.00 39.33           O
ATOM   4316  CB  HIS A 300     -21.108  -5.290 -13.937  1.00 39.33           C
ATOM   4317 1HB  HIS A 300     -21.768  -5.609 -13.134  1.00 39.33           H
ATOM   4318 2HB  HIS A 300     -20.463  -6.128 -14.193  1.00 39.33           H
ATOM   4319  CG  HIS A 300     -20.262  -4.174 -13.401  1.00 39.33           C
ATOM   4320  ND1 HIS A 300     -20.361  -2.859 -13.814  1.00 39.33           N
ATOM   4321  CD2 HIS A 300     -19.329  -4.210 -12.411  1.00 39.33           C
ATOM   4322  HD2 HIS A 300     -19.060  -5.103 -11.864  1.00 39.33           H
ATOM   4323  CE1 HIS A 300     -19.408  -2.177 -13.105  1.00 39.33           C
ATOM   4324  HE1 HIS A 300     -19.193  -1.124 -13.234  1.00 39.33           H
ATOM   4325  NE2 HIS A 300     -18.775  -2.974 -12.213  1.00 39.33           N
ATOM   4326  HE2 HIS A 300     -18.046  -2.719 -11.546  1.00 39.33           H
ATOM   4327  N   HIS A 301     -20.328  -3.939 -16.659  1.00 26.23           N
ATOM   4328  H   HIS A 301     -20.269  -3.246 -15.921  1.00 26.23           H
ATOM   4329  CA  HIS A 301     -19.460  -3.729 -17.833  1.00 26.23           C
ATOM   4330  HA  HIS A 301     -18.967  -2.770 -17.676  1.00 26.23           H
ATOM   4331  C   HIS A 301     -20.127  -3.647 -19.210  1.00 26.23           C
ATOM   4332  O   HIS A 301     -19.442  -3.623 -20.226  1.00 26.23           O
ATOM   4333  CB  HIS A 301     -18.347  -4.785 -17.900  1.00 26.23           C
ATOM   4334 1HB  HIS A 301     -18.778  -5.737 -18.210  1.00 26.23           H
ATOM   4335 2HB  HIS A 301     -17.616  -4.481 -18.650  1.00 26.23           H
ATOM   4336  CG  HIS A 301     -17.632  -4.987 -16.603  1.00 26.23           C
ATOM   4337  ND1 HIS A 301     -17.906  -6.003 -15.723  1.00 26.23           N
ATOM   4338  HD1 HIS A 301     -18.588  -6.745 -15.859  1.00 26.23           H
ATOM   4339  CD2 HIS A 301     -16.612  -4.294 -16.035  1.00 26.23           C
ATOM   4340  HD2 HIS A 301     -16.126  -3.436 -16.480  1.00 26.23           H
ATOM   4341  CE1 HIS A 301     -17.107  -5.866 -14.671  1.00 26.23           C
ATOM   4342  HE1 HIS A 301     -17.117  -6.528 -13.816  1.00 26.23           H
ATOM   4343  NE2 HIS A 301     -16.297  -4.834 -14.807  1.00 26.23           N
ATOM   4344  N   GLN A 302     -21.448  -3.587 -19.280  1.00 28.55           N
ATOM   4345  H   GLN A 302     -21.981  -3.546 -18.423  1.00 28.55           H
ATOM   4346  CA  GLN A 302     -22.174  -3.689 -20.550  1.00 28.55           C
ATOM   4347  HA  GLN A 302     -21.657  -4.428 -21.163  1.00 28.55           H
ATOM   4348  C   GLN A 302     -22.251  -2.393 -21.381  1.00 28.55           C
ATOM   4349  O   GLN A 302     -23.122  -2.243 -22.235  1.00 28.55           O
ATOM   4350  CB  GLN A 302     -23.574  -4.243 -20.247  1.00 28.55           C
ATOM   4351 1HB  GLN A 302     -23.599  -4.548 -19.200  1.00 28.55           H
ATOM   4352 2HB  GLN A 302     -24.320  -3.463 -20.390  1.00 28.55           H
ATOM   4353  CG  GLN A 302     -23.943  -5.450 -21.099  1.00 28.55           C
ATOM   4354 1HG  GLN A 302     -23.889  -5.166 -22.147  1.00 28.55           H
ATOM   4355 2HG  GLN A 302     -23.220  -6.245 -20.919  1.00 28.55           H
ATOM   4356  CD  GLN A 302     -25.332  -5.982 -20.805  1.00 28.55           C
ATOM   4357  OE1 GLN A 302     -25.744  -6.106 -19.657  1.00 28.55           O
ATOM   4358  NE2 GLN A 302     -26.070  -6.291 -21.835  1.00 28.55           N
ATOM   4359 1HE2 GLN A 302     -27.007  -6.619 -21.670  1.00 28.55           H
ATOM   4360 2HE2 GLN A 302     -25.708  -6.190 -22.770  1.00 28.55           H
ATOM   4361  N   GLY A 303     -21.356  -1.446 -21.122  1.00 19.73           N
ATOM   4362  H   GLY A 303     -20.630  -1.636 -20.448  1.00 19.73           H
ATOM   4363  CA  GLY A 303     -21.393  -0.133 -21.758  1.00 19.73           C
ATOM   4364 1HA  GLY A 303     -22.435   0.146 -21.914  1.00 19.73           H
ATOM   4365 2HA  GLY A 303     -20.961   0.588 -21.065  1.00 19.73           H
ATOM   4366  C   GLY A 303     -20.676   0.029 -23.087  1.00 19.73           C
ATOM   4367  O   GLY A 303     -20.555   1.148 -23.600  1.00 19.73           O
ATOM   4368  N   TYR A 304     -20.214  -1.081 -23.650  1.00  2.02           N
ATOM   4369  H   TYR A 304     -20.314  -1.954 -23.149  1.00  2.02           H
ATOM   4370  CA  TYR A 304     -19.596  -1.162 -24.982  1.00  2.02           C
ATOM   4371  HA  TYR A 304     -19.381  -2.217 -25.150  1.00  2.02           H
ATOM   4372  C   TYR A 304     -18.264  -0.419 -25.159  1.00  2.02           C
ATOM   4373  O   TYR A 304     -17.787  -0.255 -26.285  1.00  2.02           O
ATOM   4374  CB  TYR A 304     -20.593  -0.740 -26.078  1.00  2.02           C
ATOM   4375 1HB  TYR A 304     -20.677   0.346 -26.082  1.00  2.02           H
ATOM   4376 2HB  TYR A 304     -20.194  -1.051 -27.044  1.00  2.02           H
ATOM   4377  CG  TYR A 304     -21.985  -1.325 -25.920  1.00  2.02           C
ATOM   4378  CD1 TYR A 304     -23.028  -0.572 -25.334  1.00  2.02           C
ATOM   4379  HD1 TYR A 304     -22.836   0.437 -24.993  1.00  2.02           H
ATOM   4380  CD2 TYR A 304     -22.273  -2.631 -26.366  1.00  2.02           C
ATOM   4381  HD2 TYR A 304     -21.492  -3.223 -26.822  1.00  2.02           H
ATOM   4382  CE1 TYR A 304     -24.326  -1.128 -25.169  1.00  2.02           C
ATOM   4383  HE1 TYR A 304     -25.113  -0.554 -24.700  1.00  2.02           H
ATOM   4384  CE2 TYR A 304     -23.574  -3.185 -26.214  1.00  2.02           C
ATOM   4385  HE2 TYR A 304     -23.778  -4.188 -26.561  1.00  2.02           H
ATOM   4386  CZ  TYR A 304     -24.583  -2.430 -25.603  1.00  2.02           C
ATOM   4387  OH  TYR A 304     -25.838  -2.957 -25.432  1.00  2.02           O
ATOM   4388  HH  TYR A 304     -25.908  -3.867 -25.730  1.00  2.02           H
ATOM   4389  N   GLY A 305     -17.654   0.042 -24.074  1.00 17.46           N
ATOM   4390  H   GLY A 305     -18.070  -0.092 -23.160  1.00 17.46           H
ATOM   4391  CA  GLY A 305     -16.378   0.739 -24.163  1.00 17.46           C
ATOM   4392 1HA  GLY A 305     -15.851   0.638 -23.217  1.00 17.46           H
ATOM   4393 2HA  GLY A 305     -15.769   0.281 -24.942  1.00 17.46           H
ATOM   4394  C   GLY A 305     -16.528   2.213 -24.474  1.00 17.46           C
ATOM   4395  O   GLY A 305     -15.558   2.897 -24.823  1.00 17.46           O
ATOM   4396  N   GLY A 306     -17.752   2.710 -24.371  1.00 13.76           N
ATOM   4397  H   GLY A 306     -18.511   2.115 -24.065  1.00 13.76           H
ATOM   4398  CA  GLY A 306     -18.025   4.085 -24.752  1.00 13.76           C
ATOM   4399 1HA  GLY A 306     -18.969   4.414 -24.322  1.00 13.76           H
ATOM   4400 2HA  GLY A 306     -17.227   4.729 -24.387  1.00 13.76           H
ATOM   4401  C   GLY A 306     -18.093   4.184 -26.265  1.00 13.76           C
ATOM   4402  O   GLY A 306     -18.492   3.222 -26.928  1.00 13.76           O
ATOM   4403  N   SER A 307     -17.726   5.322 -26.834  1.00  3.84           N
ATOM   4404  H   SER A 307     -17.420   6.101 -26.262  1.00  3.84           H
ATOM   4405  CA  SER A 307     -17.658   5.455 -28.289  1.00  3.84           C
ATOM   4406  HA  SER A 307     -18.473   4.905 -28.751  1.00  3.84           H
ATOM   4407  C   SER A 307     -16.336   4.867 -28.778  1.00  3.84           C
ATOM   4408  O   SER A 307     -15.324   4.921 -28.071  1.00  3.84           O
ATOM   4409  CB  SER A 307     -17.777   6.927 -28.685  1.00  3.84           C
ATOM   4410 1HB  SER A 307     -17.601   7.035 -29.755  1.00  3.84           H
ATOM   4411 2HB  SER A 307     -18.783   7.269 -28.455  1.00  3.84           H
ATOM   4412  OG  SER A 307     -16.858   7.720 -27.955  1.00  3.84           O
ATOM   4413  HG  SER A 307     -17.037   8.651 -28.143  1.00  3.84           H
ATOM   4414  N   GLY A 308     -16.324   4.314 -29.985  1.00 13.78           N
ATOM   4415  H   GLY A 308     -17.175   4.272 -30.533  1.00 13.78           H
ATOM   4416  CA  GLY A 308     -15.099   3.774 -30.556  1.00 13.78           C
ATOM   4417 1HA  GLY A 308     -14.657   3.062 -29.858  1.00 13.78           H
ATOM   4418 2HA  GLY A 308     -15.330   3.264 -31.490  1.00 13.78           H
ATOM   4419  C   GLY A 308     -14.107   4.888 -30.825  1.00 13.78           C
ATOM   4420  O   GLY A 308     -14.502   6.042 -30.978  1.00 13.78           O
ATOM   4421  N   LEU A 309     -12.818   4.584 -30.883  1.00 21.76           N
ATOM   4422  H   LEU A 309     -12.531   3.619 -30.795  1.00 21.76           H
ATOM   4423  CA  LEU A 309     -11.773   5.613 -30.994  1.00 21.76           C
ATOM   4424  HA  LEU A 309     -12.071   6.454 -30.368  1.00 21.76           H
ATOM   4425  C   LEU A 309     -11.563   6.195 -32.404  1.00 21.76           C
ATOM   4426  O   LEU A 309     -10.507   6.752 -32.714  1.00 21.76           O
ATOM   4427  CB  LEU A 309     -10.454   5.066 -30.422  1.00 21.76           C
ATOM   4428 1HB  LEU A 309     -10.138   4.227 -31.042  1.00 21.76           H
ATOM   4429 2HB  LEU A 309      -9.697   5.846 -30.507  1.00 21.76           H
ATOM   4430  CG  LEU A 309     -10.461   4.601 -28.950  1.00 21.76           C
ATOM   4431  HG  LEU A 309     -11.207   3.815 -28.837  1.00 21.76           H
ATOM   4432  CD1 LEU A 309      -9.104   4.018 -28.568  1.00 21.76           C
ATOM   4433 1HD1 LEU A 309      -9.131   3.678 -27.531  1.00 21.76           H
ATOM   4434 2HD1 LEU A 309      -8.323   4.769 -28.677  1.00 21.76           H
ATOM   4435 3HD1 LEU A 309      -8.881   3.161 -29.196  1.00 21.76           H
ATOM   4436  CD2 LEU A 309     -10.798   5.728 -27.969  1.00 21.76           C
ATOM   4437 1HD2 LEU A 309     -10.736   5.355 -26.946  1.00 21.76           H
ATOM   4438 2HD2 LEU A 309     -11.814   6.079 -28.138  1.00 21.76           H
ATOM   4439 3HD2 LEU A 309     -10.100   6.557 -28.089  1.00 21.76           H
ATOM   4440  N   ALA A 310     -12.566   6.085 -33.264  1.00 16.78           N
ATOM   4441  H   ALA A 310     -13.410   5.619 -32.972  1.00 16.78           H
ATOM   4442  CA  ALA A 310     -12.544   6.677 -34.602  1.00 16.78           C
ATOM   4443  HA  ALA A 310     -11.537   6.587 -35.011  1.00 16.78           H
ATOM   4444  C   ALA A 310     -12.914   8.170 -34.547  1.00 16.78           C
ATOM   4445  O   ALA A 310     -14.020   8.566 -34.924  1.00 16.78           O
ATOM   4446  CB  ALA A 310     -13.507   5.915 -35.510  1.00 16.78           C
ATOM   4447 1HB  ALA A 310     -13.208   4.868 -35.562  1.00 16.78           H
ATOM   4448 2HB  ALA A 310     -13.483   6.342 -36.514  1.00 16.78           H
ATOM   4449 3HB  ALA A 310     -14.524   5.983 -35.119  1.00 16.78           H
ATOM   4450  N   PHE A 311     -12.004   8.991 -34.043  1.00 -7.24           N
ATOM   4451  H   PHE A 311     -11.117   8.613 -33.735  1.00 -7.24           H
ATOM   4452  CA  PHE A 311     -12.259  10.423 -33.900  1.00 -7.24           C
ATOM   4453  HA  PHE A 311     -13.147  10.551 -33.281  1.00 -7.24           H
ATOM   4454  C   PHE A 311     -12.514  11.110 -35.244  1.00 -7.24           C
ATOM   4455  O   PHE A 311     -11.765  10.922 -36.209  1.00 -7.24           O
ATOM   4456  CB  PHE A 311     -11.076  11.105 -33.205  1.00 -7.24           C
ATOM   4457 1HB  PHE A 311     -10.921  10.632 -32.235  1.00 -7.24           H
ATOM   4458 2HB  PHE A 311     -10.180  10.956 -33.807  1.00 -7.24           H
ATOM   4459  CG  PHE A 311     -11.277  12.583 -32.996  1.00 -7.24           C
ATOM   4460  CD1 PHE A 311     -12.025  13.050 -31.902  1.00 -7.24           C
ATOM   4461  HD1 PHE A 311     -12.434  12.348 -31.190  1.00 -7.24           H
ATOM   4462  CD2 PHE A 311     -10.744  13.515 -33.908  1.00 -7.24           C
ATOM   4463  HD2 PHE A 311     -10.173  13.168 -34.757  1.00 -7.24           H
ATOM   4464  CE1 PHE A 311     -12.253  14.434 -31.717  1.00 -7.24           C
ATOM   4465  HE1 PHE A 311     -12.838  14.777 -30.876  1.00 -7.24           H
ATOM   4466  CE2 PHE A 311     -10.953  14.907 -33.731  1.00 -7.24           C
ATOM   4467  HE2 PHE A 311     -10.531  15.613 -34.432  1.00 -7.24           H
ATOM   4468  CZ  PHE A 311     -11.706  15.367 -32.627  1.00 -7.24           C
ATOM   4469  HZ  PHE A 311     -11.868  16.425 -32.482  1.00 -7.24           H
ATOM   4470  N   ASN A 312     -13.560  11.925 -35.281  1.00  9.81           N
ATOM   4471  H   ASN A 312     -14.156  11.993 -34.466  1.00  9.81           H
ATOM   4472  CA  ASN A 312     -13.894  12.800 -36.399  1.00  9.81           C
ATOM   4473  HA  ASN A 312     -12.999  13.186 -36.889  1.00  9.81           H
ATOM   4474  C   ASN A 312     -14.686  13.926 -35.745  1.00  9.81           C
ATOM   4475  O   ASN A 312     -15.460  13.643 -34.830  1.00  9.81           O
ATOM   4476  CB  ASN A 312     -14.803  12.080 -37.399  1.00  9.81           C
ATOM   4477 1HB  ASN A 312     -14.296  11.198 -37.786  1.00  9.81           H
ATOM   4478 2HB  ASN A 312     -15.702  11.764 -36.877  1.00  9.81           H
ATOM   4479  CG  ASN A 312     -15.214  12.964 -38.546  1.00  9.81           C
ATOM   4480  OD1 ASN A 312     -14.381  13.457 -39.295  1.00  9.81           O
ATOM   4481  ND2 ASN A 312     -16.490  13.185 -38.695  1.00  9.81           N
ATOM   4482 1HD2 ASN A 312     -16.790  13.814 -39.417  1.00  9.81           H
ATOM   4483 2HD2 ASN A 312     -17.160  12.743 -38.085  1.00  9.81           H
ATOM   4484  N   SER A 313     -14.526  15.163 -36.187  1.00 42.29           N
ATOM   4485  H   SER A 313     -13.861  15.349 -36.929  1.00 42.29           H
ATOM   4486  CA  SER A 313     -15.268  16.296 -35.631  1.00 42.29           C
ATOM   4487  HA  SER A 313     -16.225  15.938 -35.251  1.00 42.29           H
ATOM   4488  C   SER A 313     -15.554  17.301 -36.753  1.00 42.29           C
ATOM   4489  O   SER A 313     -15.690  16.894 -37.910  1.00 42.29           O
ATOM   4490  CB  SER A 313     -14.487  16.907 -34.458  1.00 42.29           C
ATOM   4491 1HB  SER A 313     -14.183  16.102 -33.788  1.00 42.29           H
ATOM   4492 2HB  SER A 313     -13.594  17.397 -34.838  1.00 42.29           H
ATOM   4493  OG  SER A 313     -15.256  17.844 -33.715  1.00 42.29           O
ATOM   4494  HG  SER A 313     -16.061  17.410 -33.392  1.00 42.29           H
ATOM   4495  N   ALA A 314     -15.687  18.576 -36.401  1.00 38.59           N
ATOM   4496  H   ALA A 314     -15.515  18.799 -35.426  1.00 38.59           H
ATOM   4497  CA  ALA A 314     -16.067  19.708 -37.260  1.00 38.59           C
ATOM   4498  HA  ALA A 314     -15.972  20.594 -36.634  1.00 38.59           H
ATOM   4499  C   ALA A 314     -17.527  19.705 -37.734  1.00 38.59           C
ATOM   4500  O   ALA A 314     -18.027  20.700 -38.252  1.00 38.59           O
ATOM   4501  CB  ALA A 314     -15.082  19.908 -38.424  1.00 38.59           C
ATOM   4502 1HB  ALA A 314     -14.060  19.911 -38.047  1.00 38.59           H
ATOM   4503 2HB  ALA A 314     -15.283  20.860 -38.915  1.00 38.59           H
ATOM   4504 3HB  ALA A 314     -15.198  19.109 -39.151  1.00 38.59           H
ATOM   4505  N   ASP A 315     -18.265  18.648 -37.437  1.00 13.71           N
ATOM   4506  H   ASP A 315     -17.827  17.823 -37.045  1.00 13.71           H
ATOM   4507  CA  ASP A 315     -19.720  18.641 -37.603  1.00 13.71           C
ATOM   4508  HA  ASP A 315     -19.973  18.986 -38.605  1.00 13.71           H
ATOM   4509  C   ASP A 315     -20.358  19.577 -36.583  1.00 13.71           C
ATOM   4510  O   ASP A 315     -21.419  20.150 -36.811  1.00 13.71           O
ATOM   4511  CB  ASP A 315     -20.286  17.233 -37.400  1.00 13.71           C
ATOM   4512 1HB  ASP A 315     -21.363  17.266 -37.572  1.00 13.71           H
ATOM   4513 2HB  ASP A 315     -19.836  16.561 -38.130  1.00 13.71           H
ATOM   4514  CG  ASP A 315     -20.031  16.692 -36.001  1.00 13.71           C
ATOM   4515  OD1 ASP A 315     -18.846  16.472 -35.645  1.00 13.71           O
ATOM   4516  OD2 ASP A 315     -20.991  16.465 -35.238  1.00 13.71           O
ATOM   4517  N   CYS A 316     -19.663  19.806 -35.478  1.00  3.44           N
ATOM   4518  H   CYS A 316     -18.786  19.329 -35.331  1.00  3.44           H
ATOM   4519  CA  CYS A 316     -20.138  20.723 -34.451  1.00  3.44           C
ATOM   4520  HA  CYS A 316     -21.177  20.490 -34.227  1.00  3.44           H
ATOM   4521  C   CYS A 316     -20.078  22.180 -34.902  1.00  3.44           C
ATOM   4522  O   CYS A 316     -20.697  23.052 -34.294  1.00  3.44           O
ATOM   4523  CB  CYS A 316     -19.300  20.533 -33.189  1.00  3.44           C
ATOM   4524 1HB  CYS A 316     -19.651  21.227 -32.422  1.00  3.44           H
ATOM   4525 2HB  CYS A 316     -19.441  19.514 -32.825  1.00  3.44           H
ATOM   4526  SG  CYS A 316     -17.534  20.805 -33.483  1.00  3.44           S
ATOM   4527  HG  CYS A 316     -17.141  20.648 -32.208  1.00  3.44           H
ATOM   4528  N   LEU A 317     -19.369  22.464 -35.987  1.00-17.48           N
ATOM   4529  H   LEU A 317     -18.879  21.728 -36.478  1.00-17.48           H
ATOM   4530  CA  LEU A 317     -19.306  23.826 -36.510  1.00-17.48           C
ATOM   4531  HA  LEU A 317     -19.133  24.523 -35.690  1.00-17.48           H
ATOM   4532  C   LEU A 317     -20.626  24.184 -37.177  1.00-17.48           C
ATOM   4533  O   LEU A 317     -20.924  25.352 -37.381  1.00-17.48           O
ATOM   4534  CB  LEU A 317     -18.185  23.977 -37.545  1.00-17.48           C
ATOM   4535 1HB  LEU A 317     -18.420  23.323 -38.383  1.00-17.48           H
ATOM   4536 2HB  LEU A 317     -18.216  25.003 -37.913  1.00-17.48           H
ATOM   4537  CG  LEU A 317     -16.739  23.683 -37.113  1.00-17.48           C
ATOM   4538  HG  LEU A 317     -16.689  22.659 -36.754  1.00-17.48           H
ATOM   4539  CD1 LEU A 317     -15.811  23.813 -38.316  1.00-17.48           C
ATOM   4540 1HD1 LEU A 317     -14.799  23.524 -38.031  1.00-17.48           H
ATOM   4541 2HD1 LEU A 317     -15.801  24.842 -38.679  1.00-17.48           H
ATOM   4542 3HD1 LEU A 317     -16.147  23.153 -39.116  1.00-17.48           H
ATOM   4543  CD2 LEU A 317     -16.254  24.595 -35.997  1.00-17.48           C
ATOM   4544 1HD2 LEU A 317     -15.214  24.369 -35.763  1.00-17.48           H
ATOM   4545 2HD2 LEU A 317     -16.850  24.428 -35.101  1.00-17.48           H
ATOM   4546 3HD2 LEU A 317     -16.336  25.640 -36.299  1.00-17.48           H
ATOM   4547  N   ASP A 318     -21.421  23.180 -37.521  1.00 18.75           N
ATOM   4548  H   ASP A 318     -21.166  22.226 -37.294  1.00 18.75           H
ATOM   4549  CA  ASP A 318     -22.670  23.416 -38.241  1.00 18.75           C
ATOM   4550  HA  ASP A 318     -22.471  24.087 -39.078  1.00 18.75           H
ATOM   4551  C   ASP A 318     -23.756  24.046 -37.376  1.00 18.75           C
ATOM   4552  O   ASP A 318     -24.734  24.578 -37.895  1.00 18.75           O
ATOM   4553  CB  ASP A 318     -23.208  22.102 -38.797  1.00 18.75           C
ATOM   4554 1HB  ASP A 318     -22.392  21.561 -39.276  1.00 18.75           H
ATOM   4555 2HB  ASP A 318     -23.591  21.499 -37.974  1.00 18.75           H
ATOM   4556  CG  ASP A 318     -24.312  22.320 -39.808  1.00 18.75           C
ATOM   4557  OD1 ASP A 318     -24.029  22.830 -40.916  1.00 18.75           O
ATOM   4558  OD2 ASP A 318     -25.481  21.970 -39.530  1.00 18.75           O
ATOM   4559  N   TYR A 319     -23.605  23.982 -36.060  1.00 -2.50           N
ATOM   4560  H   TYR A 319     -22.784  23.544 -35.665  1.00 -2.50           H
ATOM   4561  CA  TYR A 319     -24.603  24.567 -35.171  1.00 -2.50           C
ATOM   4562  HA  TYR A 319     -25.586  24.263 -35.525  1.00 -2.50           H
ATOM   4563  C   TYR A 319     -24.533  26.091 -35.232  1.00 -2.50           C
ATOM   4564  O   TYR A 319     -23.490  26.701 -34.989  1.00 -2.50           O
ATOM   4565  CB  TYR A 319     -24.421  24.056 -33.741  1.00 -2.50           C
ATOM   4566 1HB  TYR A 319     -23.438  24.356 -33.377  1.00 -2.50           H
ATOM   4567 2HB  TYR A 319     -25.183  24.508 -33.106  1.00 -2.50           H
ATOM   4568  CG  TYR A 319     -24.538  22.547 -33.654  1.00 -2.50           C
ATOM   4569  CD1 TYR A 319     -23.477  21.769 -33.149  1.00 -2.50           C
ATOM   4570  HD1 TYR A 319     -22.587  22.253 -32.771  1.00 -2.50           H
ATOM   4571  CD2 TYR A 319     -25.701  21.884 -34.098  1.00 -2.50           C
ATOM   4572  HD2 TYR A 319     -26.546  22.457 -34.453  1.00 -2.50           H
ATOM   4573  CE1 TYR A 319     -23.562  20.349 -33.121  1.00 -2.50           C
ATOM   4574  HE1 TYR A 319     -22.750  19.759 -32.724  1.00 -2.50           H
ATOM   4575  CE2 TYR A 319     -25.776  20.463 -34.095  1.00 -2.50           C
ATOM   4576  HE2 TYR A 319     -26.657  19.965 -34.467  1.00 -2.50           H
ATOM   4577  CZ  TYR A 319     -24.697  19.714 -33.618  1.00 -2.50           C
ATOM   4578  OH  TYR A 319     -24.749  18.346 -33.647  1.00 -2.50           O
ATOM   4579  HH  TYR A 319     -25.598  18.014 -33.951  1.00 -2.50           H
ATOM   4580  N   LYS A 320     -25.655  26.703 -35.582  1.00  5.60           N
ATOM   4581  H   LYS A 320     -26.488  26.137 -35.727  1.00  5.60           H
ATOM   4582  CA  LYS A 320     -25.751  28.147 -35.814  1.00  5.60           C
ATOM   4583  HA  LYS A 320     -24.754  28.589 -35.838  1.00  5.60           H
ATOM   4584  C   LYS A 320     -26.521  28.780 -34.673  1.00  5.60           C
ATOM   4585  O   LYS A 320     -27.696  29.123 -34.809  1.00  5.60           O
ATOM   4586  CB  LYS A 320     -26.442  28.405 -37.160  1.00  5.60           C
ATOM   4587 1HB  LYS A 320     -27.382  27.859 -37.166  1.00  5.60           H
ATOM   4588 2HB  LYS A 320     -26.655  29.469 -37.266  1.00  5.60           H
ATOM   4589  CG  LYS A 320     -25.623  27.951 -38.354  1.00  5.60           C
ATOM   4590 1HG  LYS A 320     -24.843  28.684 -38.555  1.00  5.60           H
ATOM   4591 2HG  LYS A 320     -25.149  27.007 -38.110  1.00  5.60           H
ATOM   4592  CD  LYS A 320     -26.473  27.745 -39.602  1.00  5.60           C
ATOM   4593 1HD  LYS A 320     -27.261  27.025 -39.381  1.00  5.60           H
ATOM   4594 2HD  LYS A 320     -26.930  28.694 -39.884  1.00  5.60           H
ATOM   4595  CE  LYS A 320     -25.636  27.220 -40.771  1.00  5.60           C
ATOM   4596 1HE  LYS A 320     -26.270  27.166 -41.657  1.00  5.60           H
ATOM   4597 2HE  LYS A 320     -24.829  27.928 -40.967  1.00  5.60           H
ATOM   4598  NZ  LYS A 320     -25.046  25.858 -40.509  1.00  5.60           N
ATOM   4599 1HZ  LYS A 320     -24.479  25.555 -41.288  1.00  5.60           H
ATOM   4600 2HZ  LYS A 320     -25.784  25.181 -40.358  1.00  5.60           H
ATOM   4601 3HZ  LYS A 320     -24.469  25.888 -39.675  1.00  5.60           H
ATOM   4602  N   GLU A 321     -25.878  28.869 -33.521  1.00 18.41           N
ATOM   4603  H   GLU A 321     -24.934  28.514 -33.453  1.00 18.41           H
ATOM   4604  CA  GLU A 321     -26.479  29.510 -32.354  1.00 18.41           C
ATOM   4605  HA  GLU A 321     -27.288  30.149 -32.698  1.00 18.41           H
ATOM   4606  C   GLU A 321     -25.468  30.378 -31.593  1.00 18.41           C
ATOM   4607  O   GLU A 321     -24.718  29.871 -30.759  1.00 18.41           O
ATOM   4608  CB  GLU A 321     -27.119  28.480 -31.418  1.00 18.41           C
ATOM   4609 1HB  GLU A 321     -27.777  27.845 -32.009  1.00 18.41           H
ATOM   4610 2HB  GLU A 321     -26.349  27.858 -30.960  1.00 18.41           H
ATOM   4611  CG  GLU A 321     -27.941  29.165 -30.338  1.00 18.41           C
ATOM   4612 1HG  GLU A 321     -27.276  29.722 -29.678  1.00 18.41           H
ATOM   4613 2HG  GLU A 321     -28.607  29.878 -30.825  1.00 18.41           H
ATOM   4614  CD  GLU A 321     -28.785  28.222 -29.503  1.00 18.41           C
ATOM   4615  OE1 GLU A 321     -28.469  27.021 -29.349  1.00 18.41           O
ATOM   4616  OE2 GLU A 321     -29.821  28.694 -28.983  1.00 18.41           O
ATOM   4617  N   PRO A 322     -25.442  31.701 -31.846  1.00  1.89           N
ATOM   4618  CA  PRO A 322     -24.521  32.577 -31.100  1.00  1.89           C
ATOM   4619  HA  PRO A 322     -23.493  32.246 -31.245  1.00  1.89           H
ATOM   4620  C   PRO A 322     -24.794  32.747 -29.604  1.00  1.89           C
ATOM   4621  O   PRO A 322     -24.078  33.473 -28.916  1.00  1.89           O
ATOM   4622  CB  PRO A 322     -24.728  33.940 -31.771  1.00  1.89           C
ATOM   4623 1HB  PRO A 322     -25.427  34.536 -31.187  1.00  1.89           H
ATOM   4624 2HB  PRO A 322     -23.780  34.468 -31.879  1.00  1.89           H
ATOM   4625  CG  PRO A 322     -25.308  33.635 -33.094  1.00  1.89           C
ATOM   4626 1HG  PRO A 322     -25.858  34.490 -33.485  1.00  1.89           H
ATOM   4627 2HG  PRO A 322     -24.522  33.332 -33.786  1.00  1.89           H
ATOM   4628  CD  PRO A 322     -26.220  32.490 -32.820  1.00  1.89           C
ATOM   4629 1HD  PRO A 322     -27.154  32.836 -32.373  1.00  1.89           H
ATOM   4630 2HD  PRO A 322     -26.408  31.930 -33.737  1.00  1.89           H
ATOM   4631  N   GLY A 323     -25.841  32.120 -29.087  1.00 24.70           N
ATOM   4632  H   GLY A 323     -26.359  31.477 -29.662  1.00 24.70           H
ATOM   4633  CA  GLY A 323     -26.303  32.345 -27.727  1.00 24.70           C
ATOM   4634 1HA  GLY A 323     -26.303  33.420 -27.550  1.00 24.70           H
ATOM   4635 2HA  GLY A 323     -27.338  32.008 -27.663  1.00 24.70           H
ATOM   4636  C   GLY A 323     -25.545  31.707 -26.579  1.00 24.70           C
ATOM   4637  O   GLY A 323     -26.162  31.311 -25.592  1.00 24.70           O
ATOM   4638  N   ALA A 324     -24.225  31.614 -26.648  1.00 23.78           N
ATOM   4639  H   ALA A 324     -23.758  31.962 -27.475  1.00 23.78           H
ATOM   4640  CA  ALA A 324     -23.411  31.075 -25.555  1.00 23.78           C
ATOM   4641  HA  ALA A 324     -23.941  30.231 -25.108  1.00 23.78           H
ATOM   4642  C   ALA A 324     -23.176  32.125 -24.449  1.00 23.78           C
ATOM   4643  O   ALA A 324     -22.063  32.284 -23.936  1.00 23.78           O
ATOM   4644  CB  ALA A 324     -22.084  30.562 -26.111  1.00 23.78           C
ATOM   4645 1HB  ALA A 324     -22.275  29.840 -26.904  1.00 23.78           H
ATOM   4646 2HB  ALA A 324     -21.529  30.065 -25.316  1.00 23.78           H
ATOM   4647 3HB  ALA A 324     -21.496  31.392 -26.506  1.00 23.78           H
ATOM   4648  N   ALA A 325     -24.218  32.867 -24.106  1.00  0.70           N
ATOM   4649  H   ALA A 325     -25.111  32.666 -24.536  1.00  0.70           H
ATOM   4650  CA  ALA A 325     -24.151  33.959 -23.142  1.00  0.70           C
ATOM   4651  HA  ALA A 325     -23.378  34.658 -23.464  1.00  0.70           H
ATOM   4652  C   ALA A 325     -23.795  33.487 -21.729  1.00  0.70           C
ATOM   4653  O   ALA A 325     -23.231  34.250 -20.952  1.00  0.70           O
ATOM   4654  CB  ALA A 325     -25.492  34.694 -23.131  1.00  0.70           C
ATOM   4655 1HB  ALA A 325     -25.718  35.076 -24.128  1.00  0.70           H
ATOM   4656 2HB  ALA A 325     -25.442  35.534 -22.437  1.00  0.70           H
ATOM   4657 3HB  ALA A 325     -26.290  34.018 -22.815  1.00  0.70           H
ATOM   4658  N   ALA A 326     -24.100  32.244 -21.386  1.00 12.00           N
ATOM   4659  H   ALA A 326     -24.585  31.640 -22.045  1.00 12.00           H
ATOM   4660  CA  ALA A 326     -23.796  31.720 -20.057  1.00 12.00           C
ATOM   4661  HA  ALA A 326     -23.919  32.525 -19.332  1.00 12.00           H
ATOM   4662  C   ALA A 326     -22.369  31.169 -19.912  1.00 12.00           C
ATOM   4663  O   ALA A 326     -21.993  30.733 -18.822  1.00 12.00           O
ATOM   4664  CB  ALA A 326     -24.807  30.624 -19.713  1.00 12.00           C
ATOM   4665 1HB  ALA A 326     -25.820  31.010 -19.822  1.00 12.00           H
ATOM   4666 2HB  ALA A 326     -24.663  30.298 -18.683  1.00 12.00           H
ATOM   4667 3HB  ALA A 326     -24.675  29.771 -20.381  1.00 12.00           H
ATOM   4668  N   ALA A 327     -21.592  31.128 -20.986  1.00  6.19           N
ATOM   4669  H   ALA A 327     -21.902  31.560 -21.846  1.00  6.19           H
ATOM   4670  CA  ALA A 327     -20.340  30.362 -20.998  1.00  6.19           C
ATOM   4671  HA  ALA A 327     -20.603  29.324 -20.790  1.00  6.19           H
ATOM   4672  C   ALA A 327     -19.264  30.734 -19.967  1.00  6.19           C
ATOM   4673  O   ALA A 327     -18.569  29.856 -19.468  1.00  6.19           O
ATOM   4674  CB  ALA A 327     -19.746  30.408 -22.406  1.00  6.19           C
ATOM   4675 1HB  ALA A 327     -20.474  30.019 -23.119  1.00  6.19           H
ATOM   4676 2HB  ALA A 327     -18.850  29.786 -22.441  1.00  6.19           H
ATOM   4677 3HB  ALA A 327     -19.484  31.434 -22.669  1.00  6.19           H
ATOM   4678  N   SER A 328     -19.115  32.006 -19.627  1.00  5.59           N
ATOM   4679  H   SER A 328     -19.724  32.713 -20.019  1.00  5.59           H
ATOM   4680  CA  SER A 328     -18.059  32.431 -18.702  1.00  5.59           C
ATOM   4681  HA  SER A 328     -17.220  31.738 -18.773  1.00  5.59           H
ATOM   4682  C   SER A 328     -18.522  32.474 -17.248  1.00  5.59           C
ATOM   4683  O   SER A 328     -17.820  32.986 -16.380  1.00  5.59           O
ATOM   4684  CB  SER A 328     -17.563  33.821 -19.101  1.00  5.59           C
ATOM   4685 1HB  SER A 328     -18.361  34.543 -18.924  1.00  5.59           H
ATOM   4686 2HB  SER A 328     -16.699  34.092 -18.493  1.00  5.59           H
ATOM   4687  OG  SER A 328     -17.211  33.853 -20.479  1.00  5.59           O
ATOM   4688  HG  SER A 328     -16.277  33.617 -20.568  1.00  5.59           H
ATOM   4689  N   SER A 329     -19.724  31.987 -16.974  1.00 13.58           N
ATOM   4690  H   SER A 329     -20.258  31.532 -17.702  1.00 13.58           H
ATOM   4691  CA  SER A 329     -20.290  32.083 -15.629  1.00 13.58           C
ATOM   4692  HA  SER A 329     -20.187  33.111 -15.281  1.00 13.58           H
ATOM   4693  C   SER A 329     -19.566  31.153 -14.657  1.00 13.58           C
ATOM   4694  O   SER A 329     -19.373  29.973 -14.954  1.00 13.58           O
ATOM   4695  CB  SER A 329     -21.770  31.710 -15.670  1.00 13.58           C
ATOM   4696 1HB  SER A 329     -21.862  30.639 -15.858  1.00 13.58           H
ATOM   4697 2HB  SER A 329     -22.230  31.944 -14.711  1.00 13.58           H
ATOM   4698  OG  SER A 329     -22.430  32.412 -16.713  1.00 13.58           O
ATOM   4699  HG  SER A 329     -22.437  31.826 -17.484  1.00 13.58           H
ATOM   4700  N   ALA A 330     -19.155  31.661 -13.504  1.00  2.73           N
ATOM   4701  H   ALA A 330     -19.325  32.632 -13.291  1.00  2.73           H
ATOM   4702  CA  ALA A 330     -18.464  30.834 -12.518  1.00  2.73           C
ATOM   4703  HA  ALA A 330     -17.667  30.277 -13.012  1.00  2.73           H
ATOM   4704  C   ALA A 330     -19.448  29.838 -11.891  1.00  2.73           C
ATOM   4705  O   ALA A 330     -20.649  30.114 -11.795  1.00  2.73           O
ATOM   4706  CB  ALA A 330     -17.841  31.730 -11.441  1.00  2.73           C
ATOM   4707 1HB  ALA A 330     -17.119  32.410 -11.897  1.00  2.73           H
ATOM   4708 2HB  ALA A 330     -17.327  31.115 -10.700  1.00  2.73           H
ATOM   4709 3HB  ALA A 330     -18.617  32.311 -10.942  1.00  2.73           H
ATOM   4710  N   TRP A 331     -18.952  28.698 -11.433  1.00 21.07           N
ATOM   4711  H   TRP A 331     -17.971  28.480 -11.572  1.00 21.07           H
ATOM   4712  CA  TRP A 331     -19.776  27.746 -10.691  1.00 21.07           C
ATOM   4713  HA  TRP A 331     -20.735  27.641 -11.192  1.00 21.07           H
ATOM   4714  C   TRP A 331     -20.022  28.270  -9.277  1.00 21.07           C
ATOM   4715  O   TRP A 331     -19.186  28.118  -8.384  1.00 21.07           O
ATOM   4716  CB  TRP A 331     -19.097  26.370 -10.640  1.00 21.07           C
ATOM   4717 1HB  TRP A 331     -18.909  26.036 -11.661  1.00 21.07           H
ATOM   4718 2HB  TRP A 331     -18.134  26.475 -10.139  1.00 21.07           H
ATOM   4719  CG  TRP A 331     -19.893  25.301  -9.918  1.00 21.07           C
ATOM   4720  CD1 TRP A 331     -21.215  25.329  -9.577  1.00 21.07           C
ATOM   4721  HD1 TRP A 331     -21.890  26.142  -9.811  1.00 21.07           H
ATOM   4722  CD2 TRP A 331     -19.397  24.052  -9.398  1.00 21.07           C
ATOM   4723  NE1 TRP A 331     -21.577  24.214  -8.874  1.00 21.07           N
ATOM   4724  HE1 TRP A 331     -22.507  24.049  -8.495  1.00 21.07           H
ATOM   4725  CE2 TRP A 331     -20.487  23.399  -8.751  1.00 21.07           C
ATOM   4726  CE3 TRP A 331     -18.132  23.427  -9.391  1.00 21.07           C
ATOM   4727  HE3 TRP A 331     -17.287  23.905  -9.864  1.00 21.07           H
ATOM   4728  CZ2 TRP A 331     -20.345  22.151  -8.108  1.00 21.07           C
ATOM   4729  HZ2 TRP A 331     -21.188  21.681  -7.623  1.00 21.07           H
ATOM   4730  CZ3 TRP A 331     -17.986  22.166  -8.751  1.00 21.07           C
ATOM   4731  HZ3 TRP A 331     -17.024  21.673  -8.750  1.00 21.07           H
ATOM   4732  CH2 TRP A 331     -19.101  21.544  -8.116  1.00 21.07           C
ATOM   4733  HH2 TRP A 331     -18.975  20.580  -7.641  1.00 21.07           H
ATOM   4734  N   LYS A 332     -21.165  28.906  -9.059  1.00  2.52           N
ATOM   4735  H   LYS A 332     -21.801  29.073  -9.828  1.00  2.52           H
ATOM   4736  CA  LYS A 332     -21.553  29.295  -7.704  1.00  2.52           C
ATOM   4737  HA  LYS A 332     -20.695  29.721  -7.183  1.00  2.52           H
ATOM   4738  C   LYS A 332     -21.967  27.988  -7.054  1.00  2.52           C
ATOM   4739  O   LYS A 332     -22.805  27.269  -7.594  1.00  2.52           O
ATOM   4740  CB  LYS A 332     -22.711  30.290  -7.703  1.00  2.52           C
ATOM   4741 1HB  LYS A 332     -22.465  31.112  -8.373  1.00  2.52           H
ATOM   4742 2HB  LYS A 332     -23.604  29.791  -8.077  1.00  2.52           H
ATOM   4743  CG  LYS A 332     -23.001  30.868  -6.328  1.00  2.52           C
ATOM   4744 1HG  LYS A 332     -23.193  30.060  -5.624  1.00  2.52           H
ATOM   4745 2HG  LYS A 332     -22.135  31.440  -5.994  1.00  2.52           H
ATOM   4746  CD  LYS A 332     -24.212  31.776  -6.388  1.00  2.52           C
ATOM   4747 1HD  LYS A 332     -24.066  32.515  -7.176  1.00  2.52           H
ATOM   4748 2HD  LYS A 332     -25.091  31.175  -6.621  1.00  2.52           H
ATOM   4749  CE  LYS A 332     -24.441  32.498  -5.076  1.00  2.52           C
ATOM   4750 1HE  LYS A 332     -24.530  31.767  -4.272  1.00  2.52           H
ATOM   4751 2HE  LYS A 332     -23.591  33.151  -4.872  1.00  2.52           H
ATOM   4752  NZ  LYS A 332     -25.692  33.306  -5.147  1.00  2.52           N
ATOM   4753 1HZ  LYS A 332     -25.788  33.872  -4.314  1.00  2.52           H
ATOM   4754 2HZ  LYS A 332     -26.492  32.691  -5.221  1.00  2.52           H
ATOM   4755 3HZ  LYS A 332     -25.668  33.917  -5.956  1.00  2.52           H
ATOM   4756  N   LEU A 333     -21.333  27.636  -5.950  1.00-11.04           N
ATOM   4757  H   LEU A 333     -20.662  28.262  -5.537  1.00-11.04           H
ATOM   4758  CA  LEU A 333     -21.548  26.324  -5.358  1.00-11.04           C
ATOM   4759  HA  LEU A 333     -21.570  25.578  -6.154  1.00-11.04           H
ATOM   4760  C   LEU A 333     -22.881  26.319  -4.625  1.00-11.04           C
ATOM   4761  O   LEU A 333     -23.100  27.164  -3.753  1.00-11.04           O
ATOM   4762  CB  LEU A 333     -20.405  26.006  -4.389  1.00-11.04           C
ATOM   4763 1HB  LEU A 333     -20.458  26.708  -3.559  1.00-11.04           H
ATOM   4764 2HB  LEU A 333     -20.568  25.007  -3.990  1.00-11.04           H
ATOM   4765  CG  LEU A 333     -18.981  26.087  -4.964  1.00-11.04           C
ATOM   4766  HG  LEU A 333     -18.816  27.098  -5.335  1.00-11.04           H
ATOM   4767  CD1 LEU A 333     -17.969  25.837  -3.865  1.00-11.04           C
ATOM   4768 1HD1 LEU A 333     -16.964  26.014  -4.248  1.00-11.04           H
ATOM   4769 2HD1 LEU A 333     -18.040  24.809  -3.519  1.00-11.04           H
ATOM   4770 3HD1 LEU A 333     -18.150  26.510  -3.028  1.00-11.04           H
ATOM   4771  CD2 LEU A 333     -18.735  25.125  -6.110  1.00-11.04           C
ATOM   4772 1HD2 LEU A 333     -17.686  25.164  -6.409  1.00-11.04           H
ATOM   4773 2HD2 LEU A 333     -19.336  25.428  -6.966  1.00-11.04           H
ATOM   4774 3HD2 LEU A 333     -19.002  24.108  -5.822  1.00-11.04           H
ATOM   4775  N   ASN A 334     -23.767  25.399  -4.978  1.00 18.46           N
ATOM   4776  H   ASN A 334     -23.563  24.778  -5.755  1.00 18.46           H
ATOM   4777  CA  ASN A 334     -25.071  25.274  -4.329  1.00 18.46           C
ATOM   4778  HA  ASN A 334     -25.047  25.806  -3.379  1.00 18.46           H
ATOM   4779  C   ASN A 334     -25.369  23.808  -4.012  1.00 18.46           C
ATOM   4780  O   ASN A 334     -26.322  23.208  -4.505  1.00 18.46           O
ATOM   4781  CB  ASN A 334     -26.175  25.891  -5.200  1.00 18.46           C
ATOM   4782 1HB  ASN A 334     -26.073  25.529  -6.219  1.00 18.46           H
ATOM   4783 2HB  ASN A 334     -27.147  25.587  -4.815  1.00 18.46           H
ATOM   4784  CG  ASN A 334     -26.140  27.398  -5.202  1.00 18.46           C
ATOM   4785  OD1 ASN A 334     -25.860  28.044  -6.206  1.00 18.46           O
ATOM   4786  ND2 ASN A 334     -26.439  27.978  -4.072  1.00 18.46           N
ATOM   4787 1HD2 ASN A 334     -26.392  28.980  -4.019  1.00 18.46           H
ATOM   4788 2HD2 ASN A 334     -26.712  27.414  -3.283  1.00 18.46           H
ATOM   4789  N   PHE A 335     -24.562  23.228  -3.134  1.00 -7.94           N
ATOM   4790  H   PHE A 335     -23.818  23.772  -2.709  1.00 -7.94           H
ATOM   4791  CA  PHE A 335     -24.751  21.842  -2.699  1.00 -7.94           C
ATOM   4792  HA  PHE A 335     -24.951  21.212  -3.566  1.00 -7.94           H
ATOM   4793  C   PHE A 335     -25.953  21.774  -1.758  1.00 -7.94           C
ATOM   4794  O   PHE A 335     -26.492  20.705  -1.475  1.00 -7.94           O
ATOM   4795  CB  PHE A 335     -23.512  21.316  -1.969  1.00 -7.94           C
ATOM   4796 1HB  PHE A 335     -23.330  21.944  -1.103  1.00 -7.94           H
ATOM   4797 2HB  PHE A 335     -23.717  20.305  -1.619  1.00 -7.94           H
ATOM   4798  CG  PHE A 335     -22.267  21.283  -2.818  1.00 -7.94           C
ATOM   4799  CD1 PHE A 335     -21.314  22.318  -2.748  1.00 -7.94           C
ATOM   4800  HD1 PHE A 335     -21.467  23.148  -2.074  1.00 -7.94           H
ATOM   4801  CD2 PHE A 335     -22.028  20.197  -3.679  1.00 -7.94           C
ATOM   4802  HD2 PHE A 335     -22.730  19.378  -3.714  1.00 -7.94           H
ATOM   4803  CE1 PHE A 335     -20.143  22.278  -3.547  1.00 -7.94           C
ATOM   4804  HE1 PHE A 335     -19.411  23.066  -3.473  1.00 -7.94           H
ATOM   4805  CE2 PHE A 335     -20.872  20.155  -4.497  1.00 -7.94           C
ATOM   4806  HE2 PHE A 335     -20.706  19.318  -5.160  1.00 -7.94           H
ATOM   4807  CZ  PHE A 335     -19.931  21.202  -4.433  1.00 -7.94           C
ATOM   4808  HZ  PHE A 335     -19.049  21.175  -5.054  1.00 -7.94           H
ATOM   4809  N   ASN A 336     -26.413  22.943  -1.328  1.00  0.08           N
ATOM   4810  H   ASN A 336     -25.916  23.783  -1.591  1.00  0.08           H
ATOM   4811  CA  ASN A 336     -27.621  23.093  -0.520  1.00  0.08           C
ATOM   4812  HA  ASN A 336     -27.600  22.348   0.275  1.00  0.08           H
ATOM   4813  C   ASN A 336     -28.916  22.899  -1.318  1.00  0.08           C
ATOM   4814  O   ASN A 336     -30.005  23.064  -0.771  1.00  0.08           O
ATOM   4815  CB  ASN A 336     -27.652  24.489   0.118  1.00  0.08           C
ATOM   4816 1HB  ASN A 336     -28.436  24.507   0.874  1.00  0.08           H
ATOM   4817 2HB  ASN A 336     -26.699  24.688   0.607  1.00  0.08           H
ATOM   4818  CG  ASN A 336     -27.934  25.590  -0.885  1.00  0.08           C
ATOM   4819  OD1 ASN A 336     -27.110  25.901  -1.739  1.00  0.08           O
ATOM   4820  ND2 ASN A 336     -29.083  26.196  -0.788  1.00  0.08           N
ATOM   4821 1HD2 ASN A 336     -29.303  26.922  -1.448  1.00  0.08           H
ATOM   4822 2HD2 ASN A 336     -29.738  25.937  -0.069  1.00  0.08           H
ATOM   4823  N   SER A 337     -28.820  22.581  -2.603  1.00 13.17           N
ATOM   4824  H   SER A 337     -27.910  22.461  -3.026  1.00 13.17           H
ATOM   4825  CA  SER A 337     -30.008  22.382  -3.434  1.00 13.17           C
ATOM   4826  HA  SER A 337     -30.546  23.324  -3.477  1.00 13.17           H
ATOM   4827  C   SER A 337     -30.949  21.283  -2.916  1.00 13.17           C
ATOM   4828  O   SER A 337     -30.494  20.185  -2.573  1.00 13.17           O
ATOM   4829  CB  SER A 337     -29.595  21.994  -4.852  1.00 13.17           C
ATOM   4830 1HB  SER A 337     -29.041  22.814  -5.311  1.00 13.17           H
ATOM   4831 2HB  SER A 337     -28.966  21.103  -4.815  1.00 13.17           H
ATOM   4832  OG  SER A 337     -30.759  21.711  -5.603  1.00 13.17           O
ATOM   4833  HG  SER A 337     -30.529  21.628  -6.537  1.00 13.17           H
ATOM   4834  N   PRO A 338     -32.277  21.529  -2.906  1.00 -6.30           N
ATOM   4835  CA  PRO A 338     -33.195  20.463  -2.479  1.00 -6.30           C
ATOM   4836  HA  PRO A 338     -32.855  20.012  -1.546  1.00 -6.30           H
ATOM   4837  C   PRO A 338     -33.405  19.369  -3.527  1.00 -6.30           C
ATOM   4838  O   PRO A 338     -34.106  18.388  -3.277  1.00 -6.30           O
ATOM   4839  CB  PRO A 338     -34.500  21.226  -2.243  1.00 -6.30           C
ATOM   4840 1HB  PRO A 338     -35.367  20.578  -2.377  1.00 -6.30           H
ATOM   4841 2HB  PRO A 338     -34.506  21.666  -1.246  1.00 -6.30           H
ATOM   4842  CG  PRO A 338     -34.468  22.289  -3.268  1.00 -6.30           C
ATOM   4843 1HG  PRO A 338     -34.732  21.877  -4.243  1.00 -6.30           H
ATOM   4844 2HG  PRO A 338     -35.141  23.106  -3.005  1.00 -6.30           H
ATOM   4845  CD  PRO A 338     -33.033  22.749  -3.260  1.00 -6.30           C
ATOM   4846 1HD  PRO A 338     -32.749  23.120  -4.246  1.00 -6.30           H
ATOM   4847 2HD  PRO A 338     -32.884  23.517  -2.499  1.00 -6.30           H
ATOM   4848  N   ASP A 339     -32.792  19.497  -4.698  1.00 -5.98           N
ATOM   4849  H   ASP A 339     -32.186  20.292  -4.864  1.00 -5.98           H
ATOM   4850  CA  ASP A 339     -32.978  18.522  -5.777  1.00 -5.98           C
ATOM   4851  HA  ASP A 339     -34.038  18.456  -6.019  1.00 -5.98           H
ATOM   4852  C   ASP A 339     -32.498  17.131  -5.372  1.00 -5.98           C
ATOM   4853  O   ASP A 339     -33.009  16.112  -5.846  1.00 -5.98           O
ATOM   4854  CB  ASP A 339     -32.211  18.946  -7.031  1.00 -5.98           C
ATOM   4855 1HB  ASP A 339     -31.181  19.175  -6.757  1.00 -5.98           H
ATOM   4856 2HB  ASP A 339     -32.207  18.117  -7.737  1.00 -5.98           H
ATOM   4857  CG  ASP A 339     -32.826  20.147  -7.714  1.00 -5.98           C
ATOM   4858  OD1 ASP A 339     -34.040  20.138  -8.003  1.00 -5.98           O
ATOM   4859  OD2 ASP A 339     -32.100  21.131  -7.976  1.00 -5.98           O
ATOM   4860  N   CYS A 340     -31.548  17.091  -4.450  1.00 19.73           N
ATOM   4861  H   CYS A 340     -31.183  17.959  -4.083  1.00 19.73           H
ATOM   4862  CA  CYS A 340     -31.004  15.836  -3.947  1.00 19.73           C
ATOM   4863  HA  CYS A 340     -30.815  15.177  -4.795  1.00 19.73           H
ATOM   4864  C   CYS A 340     -31.910  15.082  -2.972  1.00 19.73           C
ATOM   4865  O   CYS A 340     -31.663  13.921  -2.665  1.00 19.73           O
ATOM   4866  CB  CYS A 340     -29.677  16.125  -3.246  1.00 19.73           C
ATOM   4867 1HB  CYS A 340     -29.221  15.173  -2.975  1.00 19.73           H
ATOM   4868 2HB  CYS A 340     -29.017  16.634  -3.947  1.00 19.73           H
ATOM   4869  SG  CYS A 340     -29.841  17.134  -1.751  1.00 19.73           S
ATOM   4870  HG  CYS A 340     -29.923  18.338  -2.344  1.00 19.73           H
ATOM   4871  N   LEU A 341     -32.959  15.710  -2.461  1.00-10.41           N
ATOM   4872  H   LEU A 341     -33.177  16.660  -2.744  1.00-10.41           H
ATOM   4873  CA  LEU A 341     -33.796  15.049  -1.456  1.00-10.41           C
ATOM   4874  HA  LEU A 341     -33.154  14.601  -0.701  1.00-10.41           H
ATOM   4875  C   LEU A 341     -34.617  13.925  -2.066  1.00-10.41           C
ATOM   4876  O   LEU A 341     -34.941  12.950  -1.399  1.00-10.41           O
ATOM   4877  CB  LEU A 341     -34.718  16.060  -0.778  1.00-10.41           C
ATOM   4878 1HB  LEU A 341     -35.294  16.561  -1.555  1.00-10.41           H
ATOM   4879 2HB  LEU A 341     -35.415  15.515  -0.141  1.00-10.41           H
ATOM   4880  CG  LEU A 341     -34.014  17.122   0.079  1.00-10.41           C
ATOM   4881  HG  LEU A 341     -33.232  17.594  -0.515  1.00-10.41           H
ATOM   4882  CD1 LEU A 341     -35.000  18.199   0.490  1.00-10.41           C
ATOM   4883 1HD1 LEU A 341     -34.479  18.979   1.043  1.00-10.41           H
ATOM   4884 2HD1 LEU A 341     -35.789  17.775   1.114  1.00-10.41           H
ATOM   4885 3HD1 LEU A 341     -35.447  18.643  -0.399  1.00-10.41           H
ATOM   4886  CD2 LEU A 341     -33.375  16.509   1.330  1.00-10.41           C
ATOM   4887 1HD2 LEU A 341     -32.961  17.297   1.955  1.00-10.41           H
ATOM   4888 2HD2 LEU A 341     -32.563  15.843   1.043  1.00-10.41           H
ATOM   4889 3HD2 LEU A 341     -34.120  15.954   1.901  1.00-10.41           H
ATOM   4890  N   ASP A 342     -34.843  14.017  -3.369  1.00 16.09           N
ATOM   4891  H   ASP A 342     -34.472  14.813  -3.866  1.00 16.09           H
ATOM   4892  CA  ASP A 342     -35.604  13.025  -4.130  1.00 16.09           C
ATOM   4893  HA  ASP A 342     -36.632  12.992  -3.766  1.00 16.09           H
ATOM   4894  C   ASP A 342     -35.027  11.624  -4.036  1.00 16.09           C
ATOM   4895  O   ASP A 342     -35.757  10.636  -4.081  1.00 16.09           O
ATOM   4896  CB  ASP A 342     -35.587  13.445  -5.598  1.00 16.09           C
ATOM   4897 1HB  ASP A 342     -36.000  14.448  -5.674  1.00 16.09           H
ATOM   4898 2HB  ASP A 342     -34.552  13.466  -5.940  1.00 16.09           H
ATOM   4899  CG  ASP A 342     -36.380  12.512  -6.503  1.00 16.09           C
ATOM   4900  OD1 ASP A 342     -35.774  11.647  -7.175  1.00 16.09           O
ATOM   4901  OD2 ASP A 342     -37.589  12.750  -6.693  1.00 16.09           O
ATOM   4902  N   TYR A 343     -33.719  11.516  -3.844  1.00 37.09           N
ATOM   4903  H   TYR A 343     -33.151  12.346  -3.716  1.00 37.09           H
ATOM   4904  CA  TYR A 343     -33.088  10.204  -3.854  1.00 37.09           C
ATOM   4905  HA  TYR A 343     -33.330   9.728  -4.801  1.00 37.09           H
ATOM   4906  C   TYR A 343     -33.574   9.292  -2.727  1.00 37.09           C
ATOM   4907  O   TYR A 343     -33.484   8.072  -2.855  1.00 37.09           O
ATOM   4908  CB  TYR A 343     -31.569  10.298  -3.741  1.00 37.09           C
ATOM   4909 1HB  TYR A 343     -31.336  10.546  -2.712  1.00 37.09           H
ATOM   4910 2HB  TYR A 343     -31.156   9.313  -3.946  1.00 37.09           H
ATOM   4911  CG  TYR A 343     -30.852  11.306  -4.610  1.00 37.09           C
ATOM   4912  CD1 TYR A 343     -31.175  11.503  -5.971  1.00 37.09           C
ATOM   4913  HD1 TYR A 343     -31.979  10.943  -6.427  1.00 37.09           H
ATOM   4914  CD2 TYR A 343     -29.794  12.054  -4.062  1.00 37.09           C
ATOM   4915  HD2 TYR A 343     -29.535  11.931  -3.021  1.00 37.09           H
ATOM   4916  CE1 TYR A 343     -30.444  12.442  -6.759  1.00 37.09           C
ATOM   4917  HE1 TYR A 343     -30.697  12.602  -7.795  1.00 37.09           H
ATOM   4918  CE2 TYR A 343     -29.067  12.975  -4.845  1.00 37.09           C
ATOM   4919  HE2 TYR A 343     -28.259  13.543  -4.411  1.00 37.09           H
ATOM   4920  CZ  TYR A 343     -29.395  13.163  -6.181  1.00 37.09           C
ATOM   4921  OH  TYR A 343     -28.642  14.064  -6.885  1.00 37.09           O
ATOM   4922  HH  TYR A 343     -28.840  14.047  -7.830  1.00 37.09           H
ATOM   4923  N   LYS A 344     -34.094   9.839  -1.631  1.00 14.62           N
ATOM   4924  H   LYS A 344     -34.180  10.849  -1.557  1.00 14.62           H
ATOM   4925  CA  LYS A 344     -34.571   8.982  -0.536  1.00 14.62           C
ATOM   4926  HA  LYS A 344     -33.836   8.194  -0.368  1.00 14.62           H
ATOM   4927  C   LYS A 344     -35.884   8.326  -0.929  1.00 14.62           C
ATOM   4928  O   LYS A 344     -36.197   7.226  -0.502  1.00 14.62           O
ATOM   4929  CB  LYS A 344     -34.746   9.759   0.780  1.00 14.62           C
ATOM   4930 1HB  LYS A 344     -34.832   9.039   1.592  1.00 14.62           H
ATOM   4931 2HB  LYS A 344     -33.854  10.351   0.952  1.00 14.62           H
ATOM   4932  CG  LYS A 344     -35.957  10.673   0.843  1.00 14.62           C
ATOM   4933 1HG  LYS A 344     -36.012  11.246  -0.075  1.00 14.62           H
ATOM   4934 2HG  LYS A 344     -36.851  10.057   0.915  1.00 14.62           H
ATOM   4935  CD  LYS A 344     -35.927  11.639   2.008  1.00 14.62           C
ATOM   4936 1HD  LYS A 344     -35.966  11.087   2.947  1.00 14.62           H
ATOM   4937 2HD  LYS A 344     -35.004  12.219   1.971  1.00 14.62           H
ATOM   4938  CE  LYS A 344     -37.109  12.591   1.914  1.00 14.62           C
ATOM   4939 1HE  LYS A 344     -37.011  13.355   2.688  1.00 14.62           H
ATOM   4940 2HE  LYS A 344     -37.087  13.081   0.937  1.00 14.62           H
ATOM   4941  NZ  LYS A 344     -38.432  11.898   2.076  1.00 14.62           N
ATOM   4942 1HZ  LYS A 344     -39.180  12.571   1.967  1.00 14.62           H
ATOM   4943 2HZ  LYS A 344     -38.494  11.475   2.993  1.00 14.62           H
ATOM   4944 3HZ  LYS A 344     -38.551  11.189   1.357  1.00 14.62           H
ATOM   4945  N   ASP A 345     -36.644   8.995  -1.783  1.00  0.63           N
ATOM   4946  H   ASP A 345     -36.304   9.856  -2.196  1.00  0.63           H
ATOM   4947  CA  ASP A 345     -38.000   8.565  -2.105  1.00  0.63           C
ATOM   4948  HA  ASP A 345     -38.392   7.978  -1.275  1.00  0.63           H
ATOM   4949  C   ASP A 345     -37.958   7.670  -3.328  1.00  0.63           C
ATOM   4950  O   ASP A 345     -38.917   6.983  -3.665  1.00  0.63           O
ATOM   4951  CB  ASP A 345     -38.900   9.782  -2.301  1.00  0.63           C
ATOM   4952 1HB  ASP A 345     -38.466  10.422  -3.069  1.00  0.63           H
ATOM   4953 2HB  ASP A 345     -39.883   9.450  -2.633  1.00  0.63           H
ATOM   4954  CG  ASP A 345     -39.058  10.581  -1.020  1.00  0.63           C
ATOM   4955  OD1 ASP A 345     -39.364   9.992   0.043  1.00  0.63           O
ATOM   4956  OD2 ASP A 345     -38.829  11.807  -1.039  1.00  0.63           O
ATOM   4957  N   GLN A 346     -36.771   7.545  -3.901  1.00  7.04           N
ATOM   4958  H   GLN A 346     -36.023   8.166  -3.625  1.00  7.04           H
ATOM   4959  CA  GLN A 346     -36.506   6.510  -4.897  1.00  7.04           C
ATOM   4960  HA  GLN A 346     -37.315   6.515  -5.619  1.00  7.04           H
[truncated: 491,266 more chars]
