# Supplementary material for: Variety of genetic defects in GnRH and hypothalamic–pituitary signaling and development in normosmic patients with IHH
Source: Front Endocrinol (Lausanne). 2024 Jul 1;15:1396805. doi: 10.3389/fendo.2024.1396805 (PMC11246878; doi:10.3389/fendo.2024.1396805)
Supplement: Supplementary file 1 [file DataSheet_1.zip › OTX2_Afold3.pdb]

REMARK YASARA *************************************************************
REMARK YASARA *                                                           *
REMARK YASARA *                     Y  A  S  A  R  A                      *
REMARK YASARA *                                                           *
REMARK YASARA *   Yet Another Scientific Artificial Reality Application   *
REMARK YASARA *                                                           *
REMARK YASARA *            MOLECULE STRUCTURE FILE, PDB FORMAT            *
REMARK YASARA *                                                           *
REMARK YASARA * Just use YASARA every day to make your questions go away! *
REMARK YASARA *                                                           *
REMARK YASARA *                      www.YASARA.org                       *
REMARK YASARA *                                                           *
REMARK YASARA *************************************************************
REMARK YASARA
REMARK YASARA Version:           24.4.10.W.64
REMARK YASARA Written on:        Mon May 20 10:07:01 2024
REMARK YASARA Number of models:  1
REMARK YASARA Number of atoms:   4482
REMARK YASARA Please address questions or suggestions to: Eliza@yasara.org
REMARK YASARA
COMPND    MOL_ID: 1;
COMPND   2 MOLECULE: .;
COMPND   3 CHAIN: ;
SEQRES   1 A  297  MET MET SER TYR LEU LYS GLN PRO PRO TYR ALA VAL ASN 
SEQRES   2 A  297  GLY LEU SER LEU THR THR SER GLY MET ASP LEU LEU HIS 
SEQRES   3 A  297  PRO SER VAL GLY TYR PRO GLY PRO TRP ALA SER CYS PRO 
SEQRES   4 A  297  ALA ALA THR PRO ARG LYS GLN ARG ARG GLU ARG THR THR 
SEQRES   5 A  297  PHE THR ARG ALA GLN LEU ASP VAL LEU GLU ALA LEU PHE 
SEQRES   6 A  297  ALA LYS THR ARG TYR PRO ASP ILE PHE MET ARG GLU GLU 
SEQRES   7 A  297  VAL ALA LEU LYS ILE ASN LEU PRO GLU SER ARG VAL GLN 
SEQRES   8 A  297  VAL TRP PHE LYS ASN ARG ARG ALA LYS CYS ARG GLN GLN 
SEQRES   9 A  297  GLN GLN GLN GLN GLN ASN GLY GLY GLN ASN LYS VAL ARG 
SEQRES  10 A  297  PRO ALA LYS LYS LYS THR SER PRO ALA ARG GLU VAL SER 
SEQRES  11 A  297  SER GLU SER GLY THR SER GLY GLN PHE THR PRO PRO SER 
SEQRES  12 A  297  SER THR SER VAL PRO THR ILE ALA SER SER SER ALA PRO 
SEQRES  13 A  297  VAL SER ILE TRP SER PRO ALA SER ILE SER PRO LEU SER 
SEQRES  14 A  297  ASP PRO LEU SER THR SER SER SER CYS MET GLN ARG SER 
SEQRES  15 A  297  TYR PRO MET THR TYR THR GLN ALA SER GLY TYR SER GLN 
SEQRES  16 A  297  GLY TYR ALA GLY SER THR SER TYR PHE GLY GLY MET ASP 
SEQRES  17 A  297  CYS GLY SER TYR LEU THR PRO MET HIS HIS GLN LEU PRO 
SEQRES  18 A  297  GLY PRO GLY ALA THR LEU SER PRO MET GLY THR ASN ALA 
SEQRES  19 A  297  VAL THR SER HIS LEU ASN GLN SER PRO ALA SER LEU SER 
SEQRES  20 A  297  THR GLN GLY TYR GLY ALA SER SER LEU GLY PHE ASN SER 
SEQRES  21 A  297  THR THR ASP CYS LEU ASP TYR LYS ASP GLN THR ALA SER 
SEQRES  22 A  297  TRP LYS LEU ASN PHE ASN ALA ASP CYS LEU ASP TYR LYS 
SEQRES  23 A  297  ASP GLN THR SER SER TRP LYS PHE GLN VAL LEU 
ATOM      1  N   MET A   1     -74.018  35.249  34.211  1.00 20.78           N
ATOM      2 1H   MET A   1     -74.459  35.426  35.091  1.00 20.78           H
ATOM      3 2H   MET A   1     -73.544  36.084  33.932  1.00 20.78           H
ATOM      4 3H   MET A   1     -73.330  34.536  34.349  1.00 20.78           H
ATOM      5  CA  MET A   1     -75.006  34.840  33.199  1.00 39.60           C
ATOM      6  HA  MET A   1     -75.443  33.998  33.514  1.00 39.60           H
ATOM      7  C   MET A   1     -74.270  34.590  31.896  1.00 40.53           C
ATOM      8  O   MET A   1     -73.658  35.506  31.372  1.00 35.86           O
ATOM      9  CB  MET A   1     -76.099  35.897  33.035  1.00 38.45           C
ATOM     10 1HB  MET A   1     -75.765  36.767  33.397  1.00 38.45           H
ATOM     11 2HB  MET A   1     -76.308  35.998  32.062  1.00 38.45           H
ATOM     12  CG  MET A   1     -77.377  35.513  33.777  1.00 36.06           C
ATOM     13 1HG  MET A   1     -77.764  34.758  33.247  1.00 36.06           H
ATOM     14 2HG  MET A   1     -77.065  35.173  34.664  1.00 36.06           H
ATOM     15  SD  MET A   1     -78.535  36.883  33.947  1.00 32.05           S
ATOM     16  CE  MET A   1     -80.081  35.971  34.167  1.00 25.14           C
ATOM     17 1HE  MET A   1     -80.853  36.596  34.280  1.00 25.14           H
ATOM     18 2HE  MET A   1     -80.039  35.385  34.976  1.00 25.14           H
ATOM     19 3HE  MET A   1     -80.270  35.389  33.376  1.00 25.14           H
ATOM     20  N   MET A   2     -74.243  33.337  31.492  1.00 39.84           N
ATOM     21  H   MET A   2     -74.719  32.665  32.059  1.00 39.84           H
ATOM     22  CA  MET A   2     -73.580  32.843  30.289  1.00 47.53           C
ATOM     23  HA  MET A   2     -72.693  33.300  30.226  1.00 47.53           H
ATOM     24  C   MET A   2     -74.441  33.163  29.065  1.00 47.26           C
ATOM     25  O   MET A   2     -75.646  32.927  29.106  1.00 43.36           O
ATOM     26  CB  MET A   2     -73.427  31.323  30.408  1.00 46.68           C
ATOM     27 1HB  MET A   2     -74.323  30.935  30.622  1.00 46.68           H
ATOM     28 2HB  MET A   2     -73.113  30.971  29.526  1.00 46.68           H
ATOM     29  CG  MET A   2     -72.428  30.879  31.497  1.00 45.22           C
ATOM     30 1HG  MET A   2     -72.592  31.489  32.272  1.00 45.22           H
ATOM     31 2HG  MET A   2     -72.699  29.948  31.742  1.00 45.22           H
ATOM     32  SD  MET A   2     -70.718  30.959  30.919  1.00 41.48           S
ATOM     33  CE  MET A   2     -69.846  30.680  32.470  1.00 35.72           C
ATOM     34 1HE  MET A   2     -68.856  30.692  32.332  1.00 35.72           H
ATOM     35 2HE  MET A   2     -70.090  29.794  32.864  1.00 35.72           H
ATOM     36 3HE  MET A   2     -70.071  31.387  33.140  1.00 35.72           H
ATOM     37  N   SER A   3     -73.825  33.603  27.998  1.00 25.17           N
ATOM     38  H   SER A   3     -72.897  33.965  28.087  1.00 25.17           H
ATOM     39  CA  SER A   3     -74.457  33.580  26.676  1.00 30.46           C
ATOM     40  HA  SER A   3     -75.184  32.896  26.727  1.00 30.46           H
ATOM     41  C   SER A   3     -73.430  33.160  25.636  1.00 29.73           C
ATOM     42  O   SER A   3     -72.662  33.966  25.122  1.00 26.81           O
ATOM     43  CB  SER A   3     -75.101  34.932  26.323  1.00 31.93           C
ATOM     44 1HB  SER A   3     -74.427  35.671  26.347  1.00 31.93           H
ATOM     45 2HB  SER A   3     -75.532  34.903  25.421  1.00 31.93           H
ATOM     46  OG  SER A   3     -76.104  35.233  27.270  1.00 30.45           O
ATOM     47  HG  SER A   3     -76.950  35.301  26.828  1.00 30.45           H
ATOM     48  N   TYR A   4     -73.397  31.855  25.392  1.00 30.34           N
ATOM     49  H   TYR A   4     -73.788  31.242  26.079  1.00 30.34           H
ATOM     50  CA  TYR A   4     -72.831  31.256  24.193  1.00 37.91           C
ATOM     51  HA  TYR A   4     -71.951  31.699  24.023  1.00 37.91           H
ATOM     52  C   TYR A   4     -73.804  31.472  23.036  1.00 34.01           C
ATOM     53  O   TYR A   4     -74.965  31.064  23.159  1.00 34.29           O
ATOM     54  CB  TYR A   4     -72.668  29.749  24.417  1.00 37.56           C
ATOM     55 1HB  TYR A   4     -73.437  29.431  24.971  1.00 37.56           H
ATOM     56 2HB  TYR A   4     -72.690  29.297  23.525  1.00 37.56           H
ATOM     57  CG  TYR A   4     -71.393  29.325  25.115  1.00 37.18           C
ATOM     58  CD1 TYR A   4     -70.292  28.913  24.341  1.00 35.90           C
ATOM     59  HD1 TYR A   4     -70.355  28.919  23.343  1.00 35.90           H
ATOM     60  CD2 TYR A   4     -71.304  29.304  26.515  1.00 36.25           C
ATOM     61  HD2 TYR A   4     -72.088  29.585  27.069  1.00 36.25           H
ATOM     62  CE1 TYR A   4     -69.105  28.494  24.964  1.00 33.00           C
ATOM     63  HE1 TYR A   4     -68.324  28.207  24.410  1.00 33.00           H
ATOM     64  CE2 TYR A   4     -70.109  28.886  27.146  1.00 32.36           C
ATOM     65  HE2 TYR A   4     -70.043  28.881  28.144  1.00 32.36           H
ATOM     66  CZ  TYR A   4     -69.016  28.479  26.366  1.00 37.53           C
ATOM     67  OH  TYR A   4     -67.860  28.074  26.971  1.00 39.05           O
ATOM     68  HH  TYR A   4     -68.008  27.979  27.912  1.00 39.05           H
ATOM     69  N   LEU A   5     -73.362  31.973  21.916  1.00 23.08           N
ATOM     70  H   LEU A   5     -72.575  32.590  21.928  1.00 23.08           H
ATOM     71  CA  LEU A   5     -74.002  31.645  20.644  1.00 37.89           C
ATOM     72  HA  LEU A   5     -74.411  30.746  20.803  1.00 37.89           H
ATOM     73  C   LEU A   5     -72.958  31.518  19.523  1.00 37.28           C
ATOM     74  O   LEU A   5     -72.097  32.363  19.326  1.00 35.29           O
ATOM     75  CB  LEU A   5     -75.158  32.604  20.288  1.00 38.00           C
ATOM     76 1HB  LEU A   5     -75.324  33.212  21.064  1.00 38.00           H
ATOM     77 2HB  LEU A   5     -74.894  33.146  19.490  1.00 38.00           H
ATOM     78  CG  LEU A   5     -76.462  31.832  19.965  1.00 38.16           C
ATOM     79  HG  LEU A   5     -76.185  30.916  19.675  1.00 38.16           H
ATOM     80  CD1 LEU A   5     -77.378  31.724  21.185  1.00 37.12           C
ATOM     81 1HD1 LEU A   5     -78.215  31.224  20.962  1.00 37.12           H
ATOM     82 2HD1 LEU A   5     -77.641  32.630  21.517  1.00 37.12           H
ATOM     83 3HD1 LEU A   5     -76.922  31.242  21.934  1.00 37.12           H
ATOM     84  CD2 LEU A   5     -77.256  32.510  18.847  1.00 42.35           C
ATOM     85 1HD2 LEU A   5     -78.095  32.005  18.646  1.00 42.35           H
ATOM     86 2HD2 LEU A   5     -76.718  32.560  18.005  1.00 42.35           H
ATOM     87 3HD2 LEU A   5     -77.512  33.442  19.104  1.00 42.35           H
ATOM     88  N   LYS A   6     -73.074  30.381  18.867  1.00 33.76           N
ATOM     89  H   LYS A   6     -73.813  29.783  19.179  1.00 33.76           H
ATOM     90  CA  LYS A   6     -72.282  29.862  17.749  1.00 42.12           C
ATOM     91  HA  LYS A   6     -71.353  29.761  18.105  1.00 42.12           H
ATOM     92  C   LYS A   6     -72.259  30.799  16.538  1.00 42.18           C
ATOM     93  O   LYS A   6     -73.314  31.301  16.147  1.00 37.40           O
ATOM     94  CB  LYS A   6     -72.964  28.564  17.286  1.00 42.29           C
ATOM     95 1HB  LYS A   6     -73.951  28.726  17.267  1.00 42.29           H
ATOM     96 2HB  LYS A   6     -72.641  28.361  16.362  1.00 42.29           H
ATOM     97  CG  LYS A   6     -72.714  27.323  18.148  1.00 40.81           C
ATOM     98 1HG  LYS A   6     -71.796  26.973  17.959  1.00 40.81           H
ATOM     99 2HG  LYS A   6     -72.782  27.576  19.113  1.00 40.81           H
ATOM    100  CD  LYS A   6     -73.739  26.227  17.845  1.00 37.87           C
ATOM    101 1HD  LYS A   6     -74.620  26.489  18.239  1.00 37.87           H
ATOM    102 2HD  LYS A   6     -73.831  26.134  16.854  1.00 37.87           H
ATOM    103  CE  LYS A   6     -73.318  24.880  18.429  1.00 32.42           C
ATOM    104 1HE  LYS A   6     -72.530  24.529  17.923  1.00 32.42           H
ATOM    105 2HE  LYS A   6     -73.072  24.996  19.391  1.00 32.42           H
ATOM    106  NZ  LYS A   6     -74.398  23.873  18.350  1.00 28.04           N
ATOM    107 1HZ  LYS A   6     -74.103  23.000  18.737  1.00 28.04           H
ATOM    108 2HZ  LYS A   6     -74.670  23.713  17.401  1.00 28.04           H
ATOM    109 3HZ  LYS A   6     -75.207  24.175  18.854  1.00 28.04           H
ATOM    110  N   GLN A   7     -71.143  30.850  15.873  1.00 45.22           N
ATOM    111  H   GLN A   7     -70.296  30.592  16.339  1.00 45.22           H
ATOM    112  CA  GLN A   7     -71.072  31.267  14.476  1.00 49.03           C
ATOM    113  HA  GLN A   7     -72.012  31.401  14.162  1.00 49.03           H
ATOM    114  C   GLN A   7     -70.449  30.156  13.622  1.00 48.56           C
ATOM    115  O   GLN A   7     -69.438  29.580  14.038  1.00 45.32           O
ATOM    116  CB  GLN A   7     -70.320  32.609  14.369  1.00 48.47           C
ATOM    117 1HB  GLN A   7     -70.317  33.055  15.264  1.00 48.47           H
ATOM    118 2HB  GLN A   7     -69.379  32.435  14.081  1.00 48.47           H
ATOM    119  CG  GLN A   7     -70.975  33.546  13.358  1.00 47.17           C
ATOM    120 1HG  GLN A   7     -70.793  33.197  12.439  1.00 47.17           H
ATOM    121 2HG  GLN A   7     -71.961  33.551  13.523  1.00 47.17           H
ATOM    122  CD  GLN A   7     -70.453  34.986  13.451  1.00 42.78           C
ATOM    123  OE1 GLN A   7     -69.504  35.283  14.153  1.00 39.70           O
ATOM    124  NE2 GLN A   7     -71.058  35.925  12.767  1.00 37.10           N
ATOM    125 1HE2 GLN A   7     -70.739  36.871  12.826  1.00 37.10           H
ATOM    126 2HE2 GLN A   7     -71.839  35.696  12.186  1.00 37.10           H
ATOM    127  N   PRO A   8     -71.063  29.767  12.490  1.00 23.74           N
ATOM    128  CA  PRO A   8     -70.605  28.656  11.663  1.00 31.95           C
ATOM    129  HA  PRO A   8     -70.200  27.959  12.255  1.00 31.95           H
ATOM    130  C   PRO A   8     -69.494  29.075  10.676  1.00 32.73           C
ATOM    131  O   PRO A   8     -69.384  30.258  10.347  1.00 28.03           O
ATOM    132  CB  PRO A   8     -71.866  28.174  10.934  1.00 29.21           C
ATOM    133 1HB  PRO A   8     -71.638  27.755  10.055  1.00 29.21           H
ATOM    134 2HB  PRO A   8     -72.380  27.522  11.491  1.00 29.21           H
ATOM    135  CG  PRO A   8     -72.654  29.463  10.737  1.00 29.39           C
ATOM    136 1HG  PRO A   8     -72.362  29.935   9.905  1.00 29.39           H
ATOM    137 2HG  PRO A   8     -73.635  29.276  10.688  1.00 29.39           H
ATOM    138  CD  PRO A   8     -72.315  30.286  11.980  1.00 36.04           C
ATOM    139 1HD  PRO A   8     -72.201  31.253  11.753  1.00 36.04           H
ATOM    140 2HD  PRO A   8     -73.021  30.189  12.682  1.00 36.04           H
ATOM    141  N   PRO A   9     -68.699  28.116  10.188  1.00 24.98           N
ATOM    142  CA  PRO A   9     -67.644  28.400   9.221  1.00 32.53           C
ATOM    143  HA  PRO A   9     -67.201  29.265   9.458  1.00 32.53           H
ATOM    144  C   PRO A   9     -68.213  28.577   7.809  1.00 33.91           C
ATOM    145  O   PRO A   9     -68.965  27.734   7.321  1.00 29.77           O
ATOM    146  CB  PRO A   9     -66.685  27.208   9.310  1.00 30.07           C
ATOM    147 1HB  PRO A   9     -66.229  27.046   8.435  1.00 30.07           H
ATOM    148 2HB  PRO A   9     -65.998  27.351  10.023  1.00 30.07           H
ATOM    149  CG  PRO A   9     -67.610  26.047   9.667  1.00 30.69           C
ATOM    150 1HG  PRO A   9     -67.993  25.632   8.841  1.00 30.69           H
ATOM    151 2HG  PRO A   9     -67.119  25.352  10.193  1.00 30.69           H
ATOM    152  CD  PRO A   9     -68.711  26.695  10.513  1.00 37.06           C
ATOM    153 1HD  PRO A   9     -69.608  26.313  10.291  1.00 37.06           H
ATOM    154 2HD  PRO A   9     -68.531  26.578  11.490  1.00 37.06           H
ATOM    155  N   TYR A  10     -67.849  29.668   7.174  1.00 26.25           N
ATOM    156  H   TYR A  10     -67.359  30.376   7.683  1.00 26.25           H
ATOM    157  CA  TYR A  10     -68.126  29.893   5.765  1.00 31.53           C
ATOM    158  HA  TYR A  10     -69.004  29.452   5.576  1.00 31.53           H
ATOM    159  C   TYR A  10     -67.044  29.223   4.905  1.00 31.36           C
ATOM    160  O   TYR A  10     -65.848  29.466   5.069  1.00 27.02           O
ATOM    161  CB  TYR A  10     -68.294  31.386   5.472  1.00 31.36           C
ATOM    162 1HB  TYR A  10     -68.398  31.503   4.484  1.00 31.36           H
ATOM    163 2HB  TYR A  10     -69.121  31.706   5.935  1.00 31.36           H
ATOM    164  CG  TYR A  10     -67.135  32.255   5.928  1.00 29.39           C
ATOM    165  CD1 TYR A  10     -67.117  32.761   7.244  1.00 25.38           C
ATOM    166  HD1 TYR A  10     -67.876  32.565   7.865  1.00 25.38           H
ATOM    167  CD2 TYR A  10     -66.076  32.536   5.051  1.00 27.03           C
ATOM    168  HD2 TYR A  10     -66.092  32.183   4.116  1.00 27.03           H
ATOM    169  CE1 TYR A  10     -66.029  33.544   7.685  1.00 22.47           C
ATOM    170  HE1 TYR A  10     -66.016  33.901   8.619  1.00 22.47           H
ATOM    171  CE2 TYR A  10     -64.989  33.318   5.493  1.00 25.59           C
ATOM    172  HE2 TYR A  10     -64.232  33.516   4.870  1.00 25.59           H
ATOM    173  CZ  TYR A  10     -64.965  33.822   6.812  1.00 30.54           C
ATOM    174  OH  TYR A  10     -63.918  34.567   7.233  1.00 33.90           O
ATOM    175  HH  TYR A  10     -63.148  34.008   7.332  1.00 33.90           H
ATOM    176  N   ALA A  11     -67.457  28.349   4.025  1.00 30.82           N
ATOM    177  H   ALA A  11     -68.402  28.030   4.091  1.00 30.82           H
ATOM    178  CA  ALA A  11     -66.632  27.810   2.956  1.00 37.94           C
ATOM    179  HA  ALA A  11     -65.718  27.632   3.321  1.00 37.94           H
ATOM    180  C   ALA A  11     -66.545  28.847   1.829  1.00 37.33           C
ATOM    181  O   ALA A  11     -67.570  29.330   1.363  1.00 34.08           O
ATOM    182  CB  ALA A  11     -67.259  26.500   2.468  1.00 35.05           C
ATOM    183 1HB  ALA A  11     -67.312  25.830   3.209  1.00 35.05           H
ATOM    184 2HB  ALA A  11     -66.719  26.098   1.728  1.00 35.05           H
ATOM    185 3HB  ALA A  11     -68.186  26.652   2.125  1.00 35.05           H
ATOM    186  N   VAL A  12     -65.355  29.146   1.367  1.00 30.58           N
ATOM    187  H   VAL A  12     -64.557  28.888   1.911  1.00 30.58           H
ATOM    188  CA  VAL A  12     -65.135  29.837   0.098  1.00 39.31           C
ATOM    189  HA  VAL A  12     -66.038  30.013  -0.293  1.00 39.31           H
ATOM    190  C   VAL A  12     -64.342  28.910  -0.809  1.00 37.70           C
ATOM    191  O   VAL A  12     -63.233  28.489  -0.491  1.00 33.93           O
ATOM    192  CB  VAL A  12     -64.484  31.216   0.266  1.00 35.86           C
ATOM    193  HB  VAL A  12     -63.624  31.072   0.756  1.00 35.86           H
ATOM    194  CG1 VAL A  12     -64.202  31.876  -1.086  1.00 33.09           C
ATOM    195 1HG1 VAL A  12     -63.778  32.774  -0.965  1.00 33.09           H
ATOM    196 2HG1 VAL A  12     -65.047  32.003  -1.606  1.00 33.09           H
ATOM    197 3HG1 VAL A  12     -63.583  31.315  -1.636  1.00 33.09           H
ATOM    198  CG2 VAL A  12     -65.424  32.154   1.039  1.00 36.49           C
ATOM    199 1HG2 VAL A  12     -65.012  33.058   1.156  1.00 36.49           H
ATOM    200 2HG2 VAL A  12     -65.627  31.789   1.948  1.00 36.49           H
ATOM    201 3HG2 VAL A  12     -66.291  32.272   0.554  1.00 36.49           H
ATOM    202  N   ASN A  13     -64.994  28.560  -1.914  1.00 29.77           N
ATOM    203  H   ASN A  13     -65.929  28.898  -2.021  1.00 29.77           H
ATOM    204  CA  ASN A  13     -64.461  27.728  -2.977  1.00 32.36           C
ATOM    205  HA  ASN A  13     -64.027  26.951  -2.520  1.00 32.36           H
ATOM    206  C   ASN A  13     -63.399  28.464  -3.806  1.00 32.06           C
ATOM    207  O   ASN A  13     -63.609  29.599  -4.219  1.00 26.56           O
ATOM    208  CB  ASN A  13     -65.630  27.306  -3.885  1.00 30.08           C
ATOM    209 1HB  ASN A  13     -66.164  28.118  -4.120  1.00 30.08           H
ATOM    210 2HB  ASN A  13     -65.259  26.897  -4.719  1.00 30.08           H
ATOM    211  CG  ASN A  13     -66.562  26.297  -3.237  1.00 26.28           C
ATOM    212  OD1 ASN A  13     -66.136  25.296  -2.694  1.00 23.64           O
ATOM    213  ND2 ASN A  13     -67.854  26.505  -3.283  1.00 24.14           N
ATOM    214 1HD2 ASN A  13     -68.482  25.843  -2.873  1.00 24.14           H
ATOM    215 2HD2 ASN A  13     -68.213  27.326  -3.728  1.00 24.14           H
ATOM    216  N   GLY A  14     -62.344  27.744  -4.110  1.00 30.60           N
ATOM    217  H   GLY A  14     -61.909  27.226  -3.374  1.00 30.60           H
ATOM    218  CA  GLY A  14     -61.758  27.644  -5.445  1.00 32.51           C
ATOM    219 1HA  GLY A  14     -61.082  26.909  -5.394  1.00 32.51           H
ATOM    220 2HA  GLY A  14     -62.504  27.370  -6.052  1.00 32.51           H
ATOM    221  C   GLY A  14     -61.081  28.866  -6.052  1.00 32.48           C
ATOM    222  O   GLY A  14     -61.741  29.689  -6.661  1.00 28.27           O
ATOM    223  N   LEU A  15     -59.735  28.859  -6.053  1.00 28.49           N
ATOM    224  H   LEU A  15     -59.249  28.580  -5.225  1.00 28.49           H
ATOM    225  CA  LEU A  15     -58.966  29.248  -7.233  1.00 34.90           C
ATOM    226  HA  LEU A  15     -59.588  29.137  -8.008  1.00 34.90           H
ATOM    227  C   LEU A  15     -57.751  28.319  -7.365  1.00 32.89           C
ATOM    228  O   LEU A  15     -56.792  28.394  -6.605  1.00 28.89           O
ATOM    229  CB  LEU A  15     -58.540  30.721  -7.195  1.00 33.69           C
ATOM    230 1HB  LEU A  15     -58.172  30.908  -6.284  1.00 33.69           H
ATOM    231 2HB  LEU A  15     -57.820  30.847  -7.878  1.00 33.69           H
ATOM    232  CG  LEU A  15     -59.668  31.747  -7.483  1.00 32.58           C
ATOM    233  HG  LEU A  15     -60.375  31.611  -6.789  1.00 32.58           H
ATOM    234  CD1 LEU A  15     -59.101  33.160  -7.426  1.00 31.35           C
ATOM    235 1HD1 LEU A  15     -59.812  33.839  -7.609  1.00 31.35           H
ATOM    236 2HD1 LEU A  15     -58.377  33.283  -8.104  1.00 31.35           H
ATOM    237 3HD1 LEU A  15     -58.714  33.355  -6.525  1.00 31.35           H
ATOM    238  CD2 LEU A  15     -60.319  31.561  -8.853  1.00 34.95           C
ATOM    239 1HD2 LEU A  15     -61.039  32.238  -9.002  1.00 34.95           H
ATOM    240 2HD2 LEU A  15     -60.730  30.653  -8.934  1.00 34.95           H
ATOM    241 3HD2 LEU A  15     -59.646  31.661  -9.586  1.00 34.95           H
ATOM    242  N   SER A  16     -57.861  27.401  -8.317  1.00 25.45           N
ATOM    243  H   SER A  16     -58.763  27.242  -8.719  1.00 25.45           H
ATOM    244  CA  SER A  16     -56.737  26.610  -8.810  1.00 27.69           C
ATOM    245  HA  SER A  16     -56.244  26.261  -8.013  1.00 27.69           H
ATOM    246  C   SER A  16     -55.824  27.498  -9.652  1.00 26.76           C
ATOM    247  O   SER A  16     -56.228  27.951 -10.718  1.00 23.86           O
ATOM    248  CB  SER A  16     -57.276  25.461  -9.672  1.00 26.70           C
ATOM    249 1HB  SER A  16     -56.536  25.019 -10.179  1.00 26.70           H
ATOM    250 2HB  SER A  16     -57.746  24.782  -9.108  1.00 26.70           H
ATOM    251  OG  SER A  16     -58.211  25.956 -10.618  1.00 24.72           O
ATOM    252  HG  SER A  16     -57.780  26.067 -11.465  1.00 24.72           H
ATOM    253  N   LEU A  17     -54.593  27.689  -9.209  1.00 27.95           N
ATOM    254  H   LEU A  17     -54.390  27.487  -8.251  1.00 27.95           H
ATOM    255  CA  LEU A  17     -53.520  28.183 -10.066  1.00 34.08           C
ATOM    256  HA  LEU A  17     -53.916  28.363 -10.966  1.00 34.08           H
ATOM    257  C   LEU A  17     -52.461  27.094 -10.199  1.00 31.85           C
ATOM    258  O   LEU A  17     -51.698  26.796  -9.288  1.00 28.30           O
ATOM    259  CB  LEU A  17     -52.964  29.520  -9.559  1.00 32.97           C
ATOM    260 1HB  LEU A  17     -52.807  29.442  -8.574  1.00 32.97           H
ATOM    261 2HB  LEU A  17     -52.095  29.695 -10.022  1.00 32.97           H
ATOM    262  CG  LEU A  17     -53.908  30.716  -9.814  1.00 32.06           C
ATOM    263  HG  LEU A  17     -54.802  30.471  -9.438  1.00 32.06           H
ATOM    264  CD1 LEU A  17     -53.350  31.971  -9.142  1.00 31.32           C
ATOM    265 1HD1 LEU A  17     -53.949  32.757  -9.297  1.00 31.32           H
ATOM    266 2HD1 LEU A  17     -52.445  32.198  -9.502  1.00 31.32           H
ATOM    267 3HD1 LEU A  17     -53.263  31.840  -8.154  1.00 31.32           H
ATOM    268  CD2 LEU A  17     -54.087  31.020 -11.297  1.00 34.97           C
ATOM    269 1HD2 LEU A  17     -54.702  31.797 -11.432  1.00 34.97           H
ATOM    270 2HD2 LEU A  17     -54.474  30.234 -11.780  1.00 34.97           H
ATOM    271 3HD2 LEU A  17     -53.211  31.243 -11.725  1.00 34.97           H
ATOM    272  N   THR A  18     -52.477  26.476 -11.367  1.00 32.80           N
ATOM    273  H   THR A  18     -53.282  26.601 -11.947  1.00 32.80           H
ATOM    274  CA  THR A  18     -51.404  25.624 -11.873  1.00 37.01           C
ATOM    275  HA  THR A  18     -51.230  24.923 -11.181  1.00 37.01           H
ATOM    276  C   THR A  18     -50.167  26.478 -12.113  1.00 35.59           C
ATOM    277  O   THR A  18     -50.172  27.323 -13.009  1.00 31.42           O
ATOM    278  CB  THR A  18     -51.838  25.007 -13.213  1.00 32.16           C
ATOM    279  HB  THR A  18     -51.037  24.612 -13.663  1.00 32.16           H
ATOM    280  OG1 THR A  18     -52.355  26.010 -14.063  1.00 29.90           O
ATOM    281  HG1 THR A  18     -52.472  25.653 -14.944  1.00 29.90           H
ATOM    282  CG2 THR A  18     -52.935  23.968 -13.041  1.00 31.33           C
ATOM    283 1HG2 THR A  18     -53.202  23.580 -13.923  1.00 31.33           H
ATOM    284 2HG2 THR A  18     -53.749  24.372 -12.624  1.00 31.33           H
ATOM    285 3HG2 THR A  18     -52.629  23.218 -12.455  1.00 31.33           H
ATOM    286  N   THR A  19     -49.109  26.220 -11.383  1.00 24.65           N
ATOM    287  H   THR A  19     -49.222  25.750 -10.507  1.00 24.65           H
ATOM    288  CA  THR A  19     -47.762  26.605 -11.822  1.00 30.74           C
ATOM    289  HA  THR A  19     -47.876  26.915 -12.766  1.00 30.74           H
ATOM    290  C   THR A  19     -46.849  25.390 -11.771  1.00 30.92           C
ATOM    291  O   THR A  19     -46.593  24.802 -10.720  1.00 26.83           O
ATOM    292  CB  THR A  19     -47.178  27.798 -11.071  1.00 25.55           C
ATOM    293  HB  THR A  19     -46.207  27.866 -11.300  1.00 25.55           H
ATOM    294  OG1 THR A  19     -47.242  27.609  -9.674  1.00 23.48           O
ATOM    295  HG1 THR A  19     -47.256  28.460  -9.237  1.00 23.48           H
ATOM    296  CG2 THR A  19     -47.932  29.082 -11.387  1.00 26.19           C
ATOM    297 1HG2 THR A  19     -47.542  29.858 -10.891  1.00 26.19           H
ATOM    298 2HG2 THR A  19     -48.895  29.005 -11.129  1.00 26.19           H
ATOM    299 3HG2 THR A  19     -47.891  29.290 -12.364  1.00 26.19           H
ATOM    300  N   SER A  20     -46.434  24.992 -12.956  1.00 26.69           N
ATOM    301  H   SER A  20     -46.835  25.437 -13.756  1.00 26.69           H
ATOM    302  CA  SER A  20     -45.437  23.955 -13.196  1.00 34.91           C
ATOM    303  HA  SER A  20     -45.798  23.140 -12.743  1.00 34.91           H
ATOM    304  C   SER A  20     -44.077  24.319 -12.609  1.00 34.18           C
ATOM    305  O   SER A  20     -43.619  25.449 -12.762  1.00 29.53           O
ATOM    306  CB  SER A  20     -45.255  23.783 -14.706  1.00 31.81           C
ATOM    307 1HB  SER A  20     -45.084  24.665 -15.145  1.00 31.81           H
ATOM    308 2HB  SER A  20     -44.498  23.160 -14.903  1.00 31.81           H
ATOM    309  OG  SER A  20     -46.425  23.234 -15.290  1.00 28.85           O
ATOM    310  HG  SER A  20     -46.285  23.110 -16.229  1.00 28.85           H
ATOM    311  N   GLY A  21     -43.419  23.297 -12.060  1.00 28.45           N
ATOM    312  H   GLY A  21     -43.927  22.624 -11.522  1.00 28.45           H
ATOM    313  CA  GLY A  21     -41.983  23.134 -12.222  1.00 34.57           C
ATOM    314 1HA  GLY A  21     -41.792  22.164 -12.069  1.00 34.57           H
ATOM    315 2HA  GLY A  21     -41.780  23.368 -13.173  1.00 34.57           H
ATOM    316  C   GLY A  21     -41.078  23.960 -11.311  1.00 34.30           C
ATOM    317  O   GLY A  21     -40.521  24.957 -11.745  1.00 31.54           O
ATOM    318  N   MET A  22     -40.830  23.446 -10.114  1.00 37.85           N
ATOM    319  H   MET A  22     -41.575  23.003  -9.615  1.00 37.85           H
ATOM    320  CA  MET A  22     -39.508  23.505  -9.501  1.00 40.97           C
ATOM    321  HA  MET A  22     -38.857  23.660 -10.244  1.00 40.97           H
ATOM    322  C   MET A  22     -39.269  22.163  -8.793  1.00 40.75           C
ATOM    323  O   MET A  22     -39.737  21.915  -7.689  1.00 37.10           O
ATOM    324  CB  MET A  22     -39.355  24.685  -8.534  1.00 37.93           C
ATOM    325 1HB  MET A  22     -40.176  24.733  -7.966  1.00 37.93           H
ATOM    326 2HB  MET A  22     -38.558  24.514  -7.955  1.00 37.93           H
ATOM    327  CG  MET A  22     -39.166  26.046  -9.243  1.00 36.78           C
ATOM    328 1HG  MET A  22     -39.802  26.009 -10.014  1.00 36.78           H
ATOM    329 2HG  MET A  22     -39.491  26.715  -8.574  1.00 36.78           H
ATOM    330  SD  MET A  22     -37.478  26.422  -9.793  1.00 34.07           S
ATOM    331  CE  MET A  22     -37.560  26.011 -11.537  1.00 31.32           C
ATOM    332 1HE  MET A  22     -36.680  26.171 -11.985  1.00 31.32           H
ATOM    333 2HE  MET A  22     -38.248  26.566 -12.004  1.00 31.32           H
ATOM    334 3HE  MET A  22     -37.801  25.049 -11.668  1.00 31.32           H
ATOM    335  N   ASP A  23     -38.576  21.297  -9.501  1.00 35.38           N
ATOM    336  H   ASP A  23     -38.418  21.517 -10.464  1.00 35.38           H
ATOM    337  CA  ASP A  23     -38.019  20.045  -9.005  1.00 40.59           C
ATOM    338  HA  ASP A  23     -38.710  19.526  -8.502  1.00 40.59           H
ATOM    339  C   ASP A  23     -36.881  20.394  -8.038  1.00 37.51           C
ATOM    340  O   ASP A  23     -35.761  20.687  -8.441  1.00 36.14           O
ATOM    341  CB  ASP A  23     -37.565  19.222 -10.229  1.00 39.32           C
ATOM    342 1HB  ASP A  23     -38.252  19.325 -10.949  1.00 39.32           H
ATOM    343 2HB  ASP A  23     -36.691  19.589 -10.547  1.00 39.32           H
ATOM    344  CG  ASP A  23     -37.381  17.723  -9.960  1.00 37.60           C
ATOM    345  OD1 ASP A  23     -37.038  17.369  -8.816  1.00 36.25           O
ATOM    346  OD2 ASP A  23     -37.590  16.956 -10.917  1.00 36.14           O
ATOM    347  N   LEU A  24     -37.186  20.459  -6.750  1.00 29.97           N
ATOM    348  H   LEU A  24     -38.145  20.358  -6.484  1.00 29.97           H
ATOM    349  CA  LEU A  24     -36.197  20.670  -5.701  1.00 40.20           C
ATOM    350  HA  LEU A  24     -35.301  20.662  -6.145  1.00 40.20           H
ATOM    351  C   LEU A  24     -36.224  19.499  -4.722  1.00 39.03           C
ATOM    352  O   LEU A  24     -36.904  19.516  -3.696  1.00 37.07           O
ATOM    353  CB  LEU A  24     -36.356  22.062  -5.048  1.00 37.66           C
ATOM    354 1HB  LEU A  24     -36.783  22.682  -5.706  1.00 37.66           H
ATOM    355 2HB  LEU A  24     -36.941  21.977  -4.242  1.00 37.66           H
ATOM    356  CG  LEU A  24     -34.997  22.652  -4.617  1.00 36.78           C
ATOM    357  HG  LEU A  24     -34.424  21.885  -4.329  1.00 36.78           H
ATOM    358  CD1 LEU A  24     -34.334  23.399  -5.772  1.00 35.99           C
ATOM    359 1HD1 LEU A  24     -33.453  23.781  -5.493  1.00 35.99           H
ATOM    360 2HD1 LEU A  24     -34.910  24.153  -6.089  1.00 35.99           H
ATOM    361 3HD1 LEU A  24     -34.172  22.789  -6.548  1.00 35.99           H
ATOM    362  CD2 LEU A  24     -35.148  23.629  -3.456  1.00 37.15           C
ATOM    363 1HD2 LEU A  24     -34.261  24.004  -3.186  1.00 37.15           H
ATOM    364 2HD2 LEU A  24     -35.547  23.178  -2.658  1.00 37.15           H
ATOM    365 3HD2 LEU A  24     -35.742  24.393  -3.706  1.00 37.15           H
ATOM    366  N   LEU A  25     -35.484  18.467  -5.097  1.00 38.31           N
ATOM    367  H   LEU A  25     -35.461  18.267  -6.077  1.00 38.31           H
ATOM    368  CA  LEU A  25     -34.699  17.590  -4.236  1.00 49.93           C
ATOM    369  HA  LEU A  25     -34.843  16.682  -4.629  1.00 49.93           H
ATOM    370  C   LEU A  25     -35.184  17.460  -2.782  1.00 47.59           C
ATOM    371  O   LEU A  25     -34.547  17.993  -1.860  1.00 43.12           O
ATOM    372  CB  LEU A  25     -33.234  18.071  -4.298  1.00 46.19           C
ATOM    373 1HB  LEU A  25     -33.206  19.016  -3.972  1.00 46.19           H
ATOM    374 2HB  LEU A  25     -32.693  17.491  -3.689  1.00 46.19           H
ATOM    375  CG  LEU A  25     -32.578  18.033  -5.690  1.00 44.61           C
ATOM    376  HG  LEU A  25     -33.204  18.460  -6.343  1.00 44.61           H
ATOM    377  CD1 LEU A  25     -31.242  18.780  -5.645  1.00 42.03           C
ATOM    378 1HD1 LEU A  25     -30.795  18.769  -6.540  1.00 42.03           H
ATOM    379 2HD1 LEU A  25     -30.619  18.360  -4.985  1.00 42.03           H
ATOM    380 3HD1 LEU A  25     -31.374  19.735  -5.379  1.00 42.03           H
ATOM    381  CD2 LEU A  25     -32.318  16.607  -6.147  1.00 44.84           C
ATOM    382 1HD2 LEU A  25     -31.892  16.593  -7.052  1.00 44.84           H
ATOM    383 2HD2 LEU A  25     -33.170  16.087  -6.200  1.00 44.84           H
ATOM    384 3HD2 LEU A  25     -31.708  16.133  -5.512  1.00 44.84           H
ATOM    385  N   HIS A  26     -36.222  16.673  -2.558  1.00 48.45           N
ATOM    386  H   HIS A  26     -36.875  16.502  -3.295  1.00 48.45           H
ATOM    387  CA  HIS A  26     -36.434  16.048  -1.254  1.00 52.30           C
ATOM    388  HA  HIS A  26     -35.801  16.468  -0.603  1.00 52.30           H
ATOM    389  C   HIS A  26     -36.122  14.558  -1.382  1.00 46.52           C
ATOM    390  O   HIS A  26     -36.811  13.861  -2.130  1.00 45.83           O
ATOM    391  CB  HIS A  26     -37.852  16.320  -0.742  1.00 50.72           C
ATOM    392 1HB  HIS A  26     -38.510  16.091  -1.460  1.00 50.72           H
ATOM    393 2HB  HIS A  26     -38.025  15.752   0.063  1.00 50.72           H
ATOM    394  CG  HIS A  26     -38.057  17.755  -0.357  1.00 48.66           C
ATOM    395  ND1 HIS A  26     -38.374  18.793  -1.213  1.00 44.37           N
ATOM    396  HD1 HIS A  26     -38.543  18.709  -2.195  1.00 44.37           H
ATOM    397  CD2 HIS A  26     -37.918  18.299   0.892  1.00 43.17           C
ATOM    398  HD2 HIS A  26     -37.691  17.802   1.730  1.00 43.17           H
ATOM    399  CE1 HIS A  26     -38.416  19.920  -0.513  1.00 39.72           C
ATOM    400  HE1 HIS A  26     -38.616  20.822  -0.896  1.00 39.72           H
ATOM    401  NE2 HIS A  26     -38.151  19.680   0.785  1.00 39.71           N
ATOM    402  N   PRO A  27     -35.097  14.023  -0.691  1.00 43.97           N
ATOM    403  CA  PRO A  27     -34.929  12.587  -0.620  1.00 48.75           C
ATOM    404  HA  PRO A  27     -34.912  12.173  -1.530  1.00 48.75           H
ATOM    405  C   PRO A  27     -36.127  12.009   0.133  1.00 47.64           C
ATOM    406  O   PRO A  27     -36.319  12.245   1.324  1.00 44.39           O
ATOM    407  CB  PRO A  27     -33.589  12.359   0.081  1.00 45.44           C
ATOM    408 1HB  PRO A  27     -33.625  11.548   0.665  1.00 45.44           H
ATOM    409 2HB  PRO A  27     -32.850  12.258  -0.585  1.00 45.44           H
ATOM    410  CG  PRO A  27     -33.394  13.618   0.917  1.00 46.17           C
ATOM    411 1HG  PRO A  27     -33.795  13.504   1.826  1.00 46.17           H
ATOM    412 2HG  PRO A  27     -32.422  13.835   1.006  1.00 46.17           H
ATOM    413  CD  PRO A  27     -34.127  14.710   0.130  1.00 53.00           C
ATOM    414 1HD  PRO A  27     -34.602  15.344   0.740  1.00 53.00           H
ATOM    415 2HD  PRO A  27     -33.500  15.220  -0.458  1.00 53.00           H
ATOM    416  N   SER A  28     -36.960  11.272  -0.593  1.00 41.79           N
ATOM    417  H   SER A  28     -36.827  11.268  -1.584  1.00 41.79           H
ATOM    418  CA  SER A  28     -38.049  10.471  -0.060  1.00 46.99           C
ATOM    419  HA  SER A  28     -38.737  11.091   0.318  1.00 46.99           H
ATOM    420  C   SER A  28     -37.516   9.575   1.052  1.00 44.63           C
ATOM    421  O   SER A  28     -36.772   8.628   0.805  1.00 41.96           O
ATOM    422  CB  SER A  28     -38.647   9.643  -1.202  1.00 43.31           C
ATOM    423 1HB  SER A  28     -39.047  10.238  -1.899  1.00 43.31           H
ATOM    424 2HB  SER A  28     -37.950   9.061  -1.620  1.00 43.31           H
ATOM    425  OG  SER A  28     -39.670   8.797  -0.751  1.00 41.38           O
ATOM    426  HG  SER A  28     -40.478   9.300  -0.648  1.00 41.38           H
ATOM    427  N   VAL A  29     -37.902   9.884   2.293  1.00 46.21           N
ATOM    428  H   VAL A  29     -38.340  10.770   2.445  1.00 46.21           H
ATOM    429  CA  VAL A  29     -37.720   8.999   3.441  1.00 53.75           C
ATOM    430  HA  VAL A  29     -36.788   8.636   3.418  1.00 53.75           H
ATOM    431  C   VAL A  29     -38.731   7.859   3.291  1.00 52.49           C
ATOM    432  O   VAL A  29     -39.819   7.874   3.857  1.00 48.11           O
ATOM    433  CB  VAL A  29     -37.849   9.769   4.772  1.00 50.13           C
ATOM    434  HB  VAL A  29     -38.779  10.134   4.805  1.00 50.13           H
ATOM    435  CG1 VAL A  29     -37.595   8.850   5.973  1.00 44.84           C
ATOM    436 1HG1 VAL A  29     -37.680   9.353   6.833  1.00 44.84           H
ATOM    437 2HG1 VAL A  29     -36.676   8.457   5.936  1.00 44.84           H
ATOM    438 3HG1 VAL A  29     -38.251   8.096   5.992  1.00 44.84           H
ATOM    439  CG2 VAL A  29     -36.837  10.911   4.852  1.00 48.48           C
ATOM    440 1HG2 VAL A  29     -36.924  11.407   5.716  1.00 48.48           H
ATOM    441 2HG2 VAL A  29     -36.974  11.564   4.107  1.00 48.48           H
ATOM    442 3HG2 VAL A  29     -35.901  10.565   4.789  1.00 48.48           H
ATOM    443  N   GLY A  30     -38.399   6.901   2.433  1.00 49.00           N
ATOM    444  H   GLY A  30     -37.608   7.052   1.840  1.00 49.00           H
ATOM    445  CA  GLY A  30     -39.120   5.648   2.308  1.00 54.00           C
ATOM    446 1HA  GLY A  30     -40.093   5.848   2.195  1.00 54.00           H
ATOM    447 2HA  GLY A  30     -38.783   5.163   1.501  1.00 54.00           H
ATOM    448  C   GLY A  30     -38.888   4.821   3.560  1.00 53.55           C
ATOM    449  O   GLY A  30     -37.813   4.260   3.736  1.00 50.20           O
ATOM    450  N   TYR A  31     -39.916   4.724   4.422  1.00 51.69           N
ATOM    451  H   TYR A  31     -40.676   5.368   4.337  1.00 51.69           H
ATOM    452  CA  TYR A  31     -39.965   3.717   5.475  1.00 58.12           C
ATOM    453  HA  TYR A  31     -39.161   3.853   6.053  1.00 58.12           H
ATOM    454  C   TYR A  31     -39.943   2.316   4.831  1.00 56.40           C
ATOM    455  O   TYR A  31     -40.875   1.989   4.091  1.00 54.86           O
ATOM    456  CB  TYR A  31     -41.246   3.907   6.302  1.00 54.18           C
ATOM    457 1HB  TYR A  31     -41.975   4.220   5.693  1.00 54.18           H
ATOM    458 2HB  TYR A  31     -41.500   3.027   6.702  1.00 54.18           H
ATOM    459  CG  TYR A  31     -41.125   4.906   7.426  1.00 50.03           C
ATOM    460  CD1 TYR A  31     -40.847   4.455   8.729  1.00 45.61           C
ATOM    461  HD1 TYR A  31     -40.719   3.478   8.898  1.00 45.61           H
ATOM    462  CD2 TYR A  31     -41.303   6.277   7.193  1.00 47.15           C
ATOM    463  HD2 TYR A  31     -41.507   6.601   6.269  1.00 47.15           H
ATOM    464  CE1 TYR A  31     -40.747   5.367   9.797  1.00 40.06           C
ATOM    465  HE1 TYR A  31     -40.553   5.039  10.722  1.00 40.06           H
ATOM    466  CE2 TYR A  31     -41.196   7.206   8.256  1.00 41.93           C
ATOM    467  HE2 TYR A  31     -41.314   8.184   8.086  1.00 41.93           H
ATOM    468  CZ  TYR A  31     -40.921   6.738   9.557  1.00 43.88           C
ATOM    469  OH  TYR A  31     -40.826   7.625  10.583  1.00 41.54           O
ATOM    470  HH  TYR A  31     -40.804   8.516  10.234  1.00 41.54           H
ATOM    471  N   PRO A  32     -38.932   1.462   5.083  1.00 46.87           N
ATOM    472  CA  PRO A  32     -38.984   0.079   4.632  1.00 55.25           C
ATOM    473  HA  PRO A  32     -39.329   0.010   3.696  1.00 55.25           H
ATOM    474  C   PRO A  32     -39.966  -0.691   5.508  1.00 55.60           C
ATOM    475  O   PRO A  32     -39.791  -0.833   6.711  1.00 52.37           O
ATOM    476  CB  PRO A  32     -37.536  -0.430   4.711  1.00 51.55           C
ATOM    477 1HB  PRO A  32     -37.510  -1.399   4.956  1.00 51.55           H
ATOM    478 2HB  PRO A  32     -37.060  -0.292   3.842  1.00 51.55           H
ATOM    479  CG  PRO A  32     -36.912   0.426   5.814  1.00 53.56           C
ATOM    480 1HG  PRO A  32     -37.015  -0.017   6.704  1.00 53.56           H
ATOM    481 2HG  PRO A  32     -35.942   0.584   5.630  1.00 53.56           H
ATOM    482  CD  PRO A  32     -37.684   1.742   5.779  1.00 60.03           C
ATOM    483 1HD  PRO A  32     -37.885   2.067   6.703  1.00 60.03           H
ATOM    484 2HD  PRO A  32     -37.176   2.445   5.281  1.00 60.03           H
ATOM    485  N   GLY A  33     -41.039  -1.214   4.889  1.00 52.49           N
ATOM    486  H   GLY A  33     -41.197  -0.971   3.932  1.00 52.49           H
ATOM    487  CA  GLY A  33     -41.989  -2.119   5.537  1.00 58.56           C
ATOM    488 1HA  GLY A  33     -42.379  -1.637   6.321  1.00 58.56           H
ATOM    489 2HA  GLY A  33     -42.712  -2.322   4.877  1.00 58.56           H
ATOM    490  C   GLY A  33     -41.328  -3.428   6.006  1.00 57.47           C
ATOM    491  O   GLY A  33     -40.326  -3.857   5.438  1.00 54.03           O
ATOM    492  N   PRO A  34     -41.914  -4.141   6.994  1.00 46.14           N
ATOM    493  CA  PRO A  34     -41.241  -5.224   7.738  1.00 54.32           C
ATOM    494  HA  PRO A  34     -40.311  -4.895   7.901  1.00 54.32           H
ATOM    495  C   PRO A  34     -41.031  -6.551   6.993  1.00 55.24           C
ATOM    496  O   PRO A  34     -40.605  -7.528   7.610  1.00 53.44           O
ATOM    497  CB  PRO A  34     -42.097  -5.447   8.996  1.00 50.76           C
ATOM    498 1HB  PRO A  34     -42.673  -6.258   8.894  1.00 50.76           H
ATOM    499 2HB  PRO A  34     -41.519  -5.548   9.806  1.00 50.76           H
ATOM    500  CG  PRO A  34     -42.957  -4.202   9.114  1.00 54.23           C
ATOM    501 1HG  PRO A  34     -43.835  -4.413   9.543  1.00 54.23           H
ATOM    502 2HG  PRO A  34     -42.489  -3.493   9.641  1.00 54.23           H
ATOM    503  CD  PRO A  34     -43.145  -3.773   7.666  1.00 64.32           C
ATOM    504 1HD  PRO A  34     -43.914  -4.250   7.241  1.00 64.32           H
ATOM    505 2HD  PRO A  34     -43.284  -2.785   7.594  1.00 64.32           H
ATOM    506  N   TRP A  35     -41.316  -6.637   5.686  1.00 51.06           N
ATOM    507  H   TRP A  35     -41.536  -5.795   5.193  1.00 51.06           H
ATOM    508  CA  TRP A  35     -41.323  -7.906   4.937  1.00 54.08           C
ATOM    509  HA  TRP A  35     -40.939  -8.578   5.571  1.00 54.08           H
ATOM    510  C   TRP A  35     -40.376  -7.960   3.734  1.00 54.16           C
ATOM    511  O   TRP A  35     -40.305  -8.986   3.065  1.00 49.56           O
ATOM    512  CB  TRP A  35     -42.765  -8.267   4.585  1.00 49.32           C
ATOM    513 1HB  TRP A  35     -42.763  -9.143   4.103  1.00 49.32           H
ATOM    514 2HB  TRP A  35     -43.286  -8.354   5.434  1.00 49.32           H
ATOM    515  CG  TRP A  35     -43.488  -7.293   3.724  1.00 46.11           C
ATOM    516  CD1 TRP A  35     -44.151  -6.211   4.171  1.00 42.07           C
ATOM    517  HD1 TRP A  35     -44.242  -5.945   5.131  1.00 42.07           H
ATOM    518  CD2 TRP A  35     -43.636  -7.296   2.276  1.00 46.83           C
ATOM    519  NE1 TRP A  35     -44.688  -5.523   3.096  1.00 38.02           N
ATOM    520  HE1 TRP A  35     -45.211  -4.674   3.173  1.00 38.02           H
ATOM    521  CE2 TRP A  35     -44.406  -6.165   1.896  1.00 44.14           C
ATOM    522  CE3 TRP A  35     -43.216  -8.177   1.251  1.00 43.35           C
ATOM    523  HE3 TRP A  35     -42.686  -8.992   1.486  1.00 43.35           H
ATOM    524  CZ2 TRP A  35     -44.735  -5.896   0.559  1.00 41.00           C
ATOM    525  HZ2 TRP A  35     -45.276  -5.089   0.320  1.00 41.00           H
ATOM    526  CZ3 TRP A  35     -43.536  -7.918  -0.097  1.00 37.90           C
ATOM    527  HZ3 TRP A  35     -43.224  -8.547  -0.809  1.00 37.90           H
ATOM    528  CH2 TRP A  35     -44.287  -6.789  -0.449  1.00 38.21           C
ATOM    529  HH2 TRP A  35     -44.507  -6.613  -1.408  1.00 38.21           H
ATOM    530  N   ALA A  36     -39.619  -6.922   3.493  1.00 48.67           N
ATOM    531  H   ALA A  36     -39.762  -6.088   4.026  1.00 48.67           H
ATOM    532  CA  ALA A  36     -38.572  -6.935   2.475  1.00 53.71           C
ATOM    533  HA  ALA A  36     -38.892  -7.541   1.747  1.00 53.71           H
ATOM    534  C   ALA A  36     -37.260  -7.557   2.997  1.00 52.67           C
ATOM    535  O   ALA A  36     -36.198  -6.932   2.972  1.00 48.69           O
ATOM    536  CB  ALA A  36     -38.416  -5.529   1.893  1.00 50.05           C
ATOM    537 1HB  ALA A  36     -39.294  -5.175   1.571  1.00 50.05           H
ATOM    538 2HB  ALA A  36     -37.782  -5.530   1.119  1.00 50.05           H
ATOM    539 3HB  ALA A  36     -38.062  -4.894   2.580  1.00 50.05           H
ATOM    540  N   SER A  37     -37.333  -8.788   3.494  1.00 53.97           N
ATOM    541  H   SER A  37     -38.236  -9.187   3.653  1.00 53.97           H
ATOM    542  CA  SER A  37     -36.144  -9.588   3.820  1.00 59.17           C
ATOM    543  HA  SER A  37     -35.458  -8.967   4.199  1.00 59.17           H
ATOM    544  C   SER A  37     -35.570 -10.209   2.540  1.00 58.41           C
ATOM    545  O   SER A  37     -35.585 -11.414   2.332  1.00 54.89           O
ATOM    546  CB  SER A  37     -36.457 -10.606   4.913  1.00 55.45           C
ATOM    547 1HB  SER A  37     -37.154 -10.255   5.539  1.00 55.45           H
ATOM    548 2HB  SER A  37     -36.768 -11.470   4.518  1.00 55.45           H
ATOM    549  OG  SER A  37     -35.300 -10.875   5.670  1.00 50.86           O
ATOM    550  HG  SER A  37     -35.532 -10.936   6.597  1.00 50.86           H
ATOM    551  N   CYS A  38     -35.093  -9.374   1.634  1.00 55.61           N
ATOM    552  H   CYS A  38     -35.399  -8.422   1.638  1.00 55.61           H
ATOM    553  CA  CYS A  38     -34.130  -9.808   0.628  1.00 60.07           C
ATOM    554  HA  CYS A  38     -34.469 -10.650   0.208  1.00 60.07           H
ATOM    555  C   CYS A  38     -32.790 -10.033   1.348  1.00 58.08           C
ATOM    556  O   CYS A  38     -32.385  -9.169   2.130  1.00 54.13           O
ATOM    557  CB  CYS A  38     -33.998  -8.754  -0.468  1.00 55.62           C
ATOM    558 1HB  CYS A  38     -33.769  -7.902   0.002  1.00 55.62           H
ATOM    559 2HB  CYS A  38     -33.223  -9.044  -1.030  1.00 55.62           H
ATOM    560  SG  CYS A  38     -35.557  -8.647  -1.410  1.00 48.94           S
ATOM    561  HG  CYS A  38     -35.290  -8.621  -2.702  1.00 48.94           H
ATOM    562  N   PRO A  39     -32.078 -11.157   1.134  1.00 48.23           N
ATOM    563  CA  PRO A  39     -30.745 -11.316   1.688  1.00 54.86           C
ATOM    564  HA  PRO A  39     -30.747 -11.273   2.687  1.00 54.86           H
ATOM    565  C   PRO A  39     -29.894 -10.158   1.160  1.00 54.82           C
ATOM    566  O   PRO A  39     -29.631 -10.064  -0.034  1.00 53.13           O
ATOM    567  CB  PRO A  39     -30.260 -12.700   1.225  1.00 51.27           C
ATOM    568 1HB  PRO A  39     -29.283 -12.686   1.012  1.00 51.27           H
ATOM    569 2HB  PRO A  39     -30.440 -13.395   1.921  1.00 51.27           H
ATOM    570  CG  PRO A  39     -31.077 -12.971  -0.026  1.00 53.09           C
ATOM    571 1HG  PRO A  39     -30.619 -12.601  -0.834  1.00 53.09           H
ATOM    572 2HG  PRO A  39     -31.224 -13.953  -0.146  1.00 53.09           H
ATOM    573  CD  PRO A  39     -32.399 -12.247   0.235  1.00 60.90           C
ATOM    574 1HD  PRO A  39     -32.786 -11.877  -0.610  1.00 60.90           H
ATOM    575 2HD  PRO A  39     -33.066 -12.851   0.671  1.00 60.90           H
ATOM    576  N   ALA A  40     -29.565  -9.249   2.057  1.00 52.69           N
ATOM    577  H   ALA A  40     -29.902  -9.362   2.992  1.00 52.69           H
ATOM    578  CA  ALA A  40     -28.745  -8.100   1.760  1.00 57.04           C
ATOM    579  HA  ALA A  40     -29.245  -7.490   1.145  1.00 57.04           H
ATOM    580  C   ALA A  40     -27.479  -8.616   1.076  1.00 57.47           C
ATOM    581  O   ALA A  40     -26.660  -9.295   1.694  1.00 53.58           O
ATOM    582  CB  ALA A  40     -28.450  -7.339   3.058  1.00 52.80           C
ATOM    583 1HB  ALA A  40     -29.295  -7.014   3.483  1.00 52.80           H
ATOM    584 2HB  ALA A  40     -27.868  -6.545   2.883  1.00 52.80           H
ATOM    585 3HB  ALA A  40     -27.980  -7.925   3.718  1.00 52.80           H
ATOM    586  N   ALA A  41     -27.359  -8.335  -0.214  1.00 56.18           N
ATOM    587  H   ALA A  41     -28.144  -7.951  -0.700  1.00 56.18           H
ATOM    588  CA  ALA A  41     -26.134  -8.564  -0.941  1.00 60.88           C
ATOM    589  HA  ALA A  41     -25.954  -9.545  -1.008  1.00 60.88           H
ATOM    590  C   ALA A  41     -25.035  -7.863  -0.143  1.00 61.33           C
ATOM    591  O   ALA A  41     -25.016  -6.635  -0.058  1.00 57.84           O
ATOM    592  CB  ALA A  41     -26.280  -8.008  -2.364  1.00 55.65           C
ATOM    593 1HB  ALA A  41     -27.005  -8.484  -2.862  1.00 55.65           H
ATOM    594 2HB  ALA A  41     -25.430  -8.116  -2.880  1.00 55.65           H
ATOM    595 3HB  ALA A  41     -26.507  -7.034  -2.347  1.00 55.65           H
ATOM    596  N   THR A  42     -24.203  -8.654   0.518  1.00 57.80           N
ATOM    597  H   THR A  42     -24.335  -9.644   0.471  1.00 57.80           H
ATOM    598  CA  THR A  42     -23.099  -8.123   1.313  1.00 62.15           C
ATOM    599  HA  THR A  42     -23.485  -7.695   2.130  1.00 62.15           H
ATOM    600  C   THR A  42     -22.364  -7.124   0.426  1.00 62.64           C
ATOM    601  O   THR A  42     -21.978  -7.502  -0.690  1.00 59.19           O
ATOM    602  CB  THR A  42     -22.148  -9.236   1.765  1.00 56.98           C
ATOM    603  HB  THR A  42     -21.291  -8.812   2.057  1.00 56.98           H
ATOM    604  OG1 THR A  42     -21.826 -10.097   0.699  1.00 50.08           O
ATOM    605  HG1 THR A  42     -21.753 -10.994   1.024  1.00 50.08           H
ATOM    606  CG2 THR A  42     -22.768 -10.105   2.857  1.00 50.12           C
ATOM    607 1HG2 THR A  42     -22.137 -10.827   3.142  1.00 50.12           H
ATOM    608 2HG2 THR A  42     -23.608 -10.541   2.534  1.00 50.12           H
ATOM    609 3HG2 THR A  42     -22.995  -9.559   3.663  1.00 50.12           H
ATOM    610  N   PRO A  43     -22.258  -5.861   0.834  1.00 61.77           N
ATOM    611  CA  PRO A  43     -21.608  -4.869  -0.005  1.00 66.67           C
ATOM    612  HA  PRO A  43     -22.102  -4.705  -0.859  1.00 66.67           H
ATOM    613  C   PRO A  43     -20.227  -5.426  -0.336  1.00 68.11           C
ATOM    614  O   PRO A  43     -19.406  -5.648   0.549  1.00 65.29           O
ATOM    615  CB  PRO A  43     -21.577  -3.573   0.805  1.00 62.23           C
ATOM    616 1HB  PRO A  43     -20.700  -3.106   0.693  1.00 62.23           H
ATOM    617 2HB  PRO A  43     -22.318  -2.962   0.526  1.00 62.23           H
ATOM    618  CG  PRO A  43     -21.767  -4.033   2.251  1.00 58.71           C
ATOM    619 1HG  PRO A  43     -20.888  -4.236   2.681  1.00 58.71           H
ATOM    620 2HG  PRO A  43     -22.249  -3.340   2.788  1.00 58.71           H
ATOM    621  CD  PRO A  43     -22.608  -5.295   2.113  1.00 65.15           C
ATOM    622 1HD  PRO A  43     -22.398  -5.954   2.836  1.00 65.15           H
ATOM    623 2HD  PRO A  43     -23.586  -5.085   2.126  1.00 65.15           H
ATOM    624  N   ARG A  44     -20.014  -5.769  -1.607  1.00 61.23           N
ATOM    625  H   ARG A  44     -20.762  -5.676  -2.264  1.00 61.23           H
ATOM    626  CA  ARG A  44     -18.726  -6.275  -2.073  1.00 64.99           C
ATOM    627  HA  ARG A  44     -18.580  -7.176  -1.664  1.00 64.99           H
ATOM    628  C   ARG A  44     -17.695  -5.255  -1.628  1.00 66.34           C
ATOM    629  O   ARG A  44     -17.726  -4.125  -2.097  1.00 65.17           O
ATOM    630  CB  ARG A  44     -18.690  -6.436  -3.604  1.00 59.07           C
ATOM    631 1HB  ARG A  44     -19.250  -5.717  -4.016  1.00 59.07           H
ATOM    632 2HB  ARG A  44     -17.744  -6.341  -3.915  1.00 59.07           H
ATOM    633  CG  ARG A  44     -19.225  -7.802  -4.066  1.00 51.04           C
ATOM    634 1HG  ARG A  44     -18.723  -8.530  -3.599  1.00 51.04           H
ATOM    635 2HG  ARG A  44     -20.197  -7.870  -3.842  1.00 51.04           H
ATOM    636  CD  ARG A  44     -19.039  -7.948  -5.587  1.00 47.87           C
ATOM    637 1HD  ARG A  44     -19.651  -7.319  -6.066  1.00 47.87           H
ATOM    638 2HD  ARG A  44     -18.092  -7.745  -5.834  1.00 47.87           H
ATOM    639  NE  ARG A  44     -19.339  -9.301  -6.056  1.00 42.19           N
ATOM    640  HE  ARG A  44     -19.671  -9.949  -5.371  1.00 42.19           H
ATOM    641  CZ  ARG A  44     -19.216  -9.760  -7.299  1.00 36.86           C
ATOM    642  NH1 ARG A  44     -18.796  -8.989  -8.267  1.00 36.42           N
ATOM    643 1HH1 ARG A  44     -18.560  -8.035  -8.080  1.00 36.42           H
ATOM    644 2HH1 ARG A  44     -18.710  -9.353  -9.195  1.00 36.42           H
ATOM    645  NH2 ARG A  44     -19.507 -10.995  -7.582  1.00 34.80           N
ATOM    646 1HH2 ARG A  44     -19.827 -11.611  -6.862  1.00 34.80           H
ATOM    647 2HH2 ARG A  44     -19.411 -11.329  -8.520  1.00 34.80           H
ATOM    648  N   LYS A  45     -16.848  -5.644  -0.697  1.00 62.61           N
ATOM    649  H   LYS A  45     -16.938  -6.580  -0.356  1.00 62.61           H
ATOM    650  CA  LYS A  45     -15.791  -4.821  -0.125  1.00 68.40           C
ATOM    651  HA  LYS A  45     -16.175  -4.141   0.500  1.00 68.40           H
ATOM    652  C   LYS A  45     -15.106  -4.097  -1.277  1.00 70.73           C
ATOM    653  O   LYS A  45     -14.505  -4.756  -2.133  1.00 68.98           O
ATOM    654  CB  LYS A  45     -14.846  -5.737   0.665  1.00 63.27           C
ATOM    655 1HB  LYS A  45     -15.399  -6.334   1.246  1.00 63.27           H
ATOM    656 2HB  LYS A  45     -14.327  -6.291   0.014  1.00 63.27           H
ATOM    657  CG  LYS A  45     -13.852  -4.981   1.556  1.00 55.46           C
ATOM    658 1HG  LYS A  45     -13.192  -4.498   0.981  1.00 55.46           H
ATOM    659 2HG  LYS A  45     -14.348  -4.322   2.121  1.00 55.46           H
ATOM    660  CD  LYS A  45     -13.111  -5.984   2.462  1.00 52.85           C
ATOM    661 1HD  LYS A  45     -13.782  -6.541   2.951  1.00 52.85           H
ATOM    662 2HD  LYS A  45     -12.536  -6.575   1.896  1.00 52.85           H
ATOM    663  CE  LYS A  45     -12.227  -5.280   3.483  1.00 46.04           C
ATOM    664 1HE  LYS A  45     -11.483  -4.809   3.009  1.00 46.04           H
ATOM    665 2HE  LYS A  45     -12.773  -4.614   3.992  1.00 46.04           H
ATOM    666  NZ  LYS A  45     -11.632  -6.237   4.453  1.00 39.58           N
ATOM    667 1HZ  LYS A  45     -11.055  -5.762   5.117  1.00 39.58           H
ATOM    668 2HZ  LYS A  45     -11.067  -6.917   3.985  1.00 39.58           H
ATOM    669 3HZ  LYS A  45     -12.344  -6.724   4.958  1.00 39.58           H
ATOM    670  N   GLN A  46     -15.311  -2.789  -1.349  1.00 70.71           N
ATOM    671  H   GLN A  46     -15.804  -2.339  -0.604  1.00 70.71           H
ATOM    672  CA  GLN A  46     -14.849  -1.983  -2.466  1.00 73.45           C
ATOM    673  HA  GLN A  46     -15.295  -2.279  -3.311  1.00 73.45           H
ATOM    674  C   GLN A  46     -13.350  -2.210  -2.606  1.00 75.03           C
ATOM    675  O   GLN A  46     -12.577  -1.901  -1.690  1.00 72.56           O
ATOM    676  CB  GLN A  46     -15.240  -0.521  -2.220  1.00 68.33           C
ATOM    677 1HB  GLN A  46     -16.216  -0.489  -2.007  1.00 68.33           H
ATOM    678 2HB  GLN A  46     -14.716  -0.183  -1.438  1.00 68.33           H
ATOM    679  CG  GLN A  46     -14.971   0.401  -3.425  1.00 57.94           C
ATOM    680 1HG  GLN A  46     -13.987   0.421  -3.603  1.00 57.94           H
ATOM    681 2HG  GLN A  46     -15.447   0.034  -4.224  1.00 57.94           H
ATOM    682  CD  GLN A  46     -15.460   1.841  -3.171  1.00 53.50           C
ATOM    683  OE1 GLN A  46     -15.962   2.151  -2.106  1.00 48.41           O
ATOM    684  NE2 GLN A  46     -15.315   2.736  -4.114  1.00 43.59           N
ATOM    685 1HE2 GLN A  46     -15.617   3.677  -3.961  1.00 43.59           H
ATOM    686 2HE2 GLN A  46     -14.902   2.479  -4.988  1.00 43.59           H
ATOM    687  N   ARG A  47     -12.943  -2.857  -3.698  1.00 71.07           N
ATOM    688  H   ARG A  47     -13.621  -3.159  -4.369  1.00 71.07           H
ATOM    689  CA  ARG A  47     -11.531  -3.135  -3.937  1.00 75.30           C
ATOM    690  HA  ARG A  47     -11.199  -3.691  -3.175  1.00 75.30           H
ATOM    691  C   ARG A  47     -10.815  -1.799  -4.001  1.00 77.23           C
ATOM    692  O   ARG A  47     -11.216  -0.939  -4.769  1.00 76.06           O
ATOM    693  CB  ARG A  47     -11.323  -3.932  -5.233  1.00 70.75           C
ATOM    694 1HB  ARG A  47     -11.879  -3.524  -5.957  1.00 70.75           H
ATOM    695 2HB  ARG A  47     -10.357  -3.887  -5.489  1.00 70.75           H
ATOM    696  CG  ARG A  47     -11.726  -5.405  -5.066  1.00 59.47           C
ATOM    697 1HG  ARG A  47     -11.224  -5.799  -4.296  1.00 59.47           H
ATOM    698 2HG  ARG A  47     -12.708  -5.459  -4.886  1.00 59.47           H
ATOM    699  CD  ARG A  47     -11.398  -6.195  -6.346  1.00 59.98           C
ATOM    700 1HD  ARG A  47     -11.997  -5.900  -7.090  1.00 59.98           H
ATOM    701 2HD  ARG A  47     -10.444  -6.041  -6.605  1.00 59.98           H
ATOM    702  NE  ARG A  47     -11.589  -7.643  -6.156  1.00 51.67           N
ATOM    703  HE  ARG A  47     -12.016  -7.931  -5.299  1.00 51.67           H
ATOM    704  CZ  ARG A  47     -11.254  -8.602  -7.003  1.00 46.38           C
ATOM    705  NH1 ARG A  47     -10.738  -8.329  -8.180  1.00 44.32           N
ATOM    706 1HH1 ARG A  47     -10.590  -7.378  -8.453  1.00 44.32           H
ATOM    707 2HH1 ARG A  47     -10.493  -9.072  -8.803  1.00 44.32           H
ATOM    708  NH2 ARG A  47     -11.425  -9.853  -6.689  1.00 40.91           N
ATOM    709 1HH2 ARG A  47     -11.813 -10.097  -5.800  1.00 40.91           H
ATOM    710 2HH2 ARG A  47     -11.168 -10.571  -7.336  1.00 40.91           H
ATOM    711  N   ARG A  48      -9.780  -1.641  -3.177  1.00 71.07           N
ATOM    712  H   ARG A  48      -9.552  -2.373  -2.535  1.00 71.07           H
ATOM    713  CA  ARG A  48      -8.973  -0.429  -3.187  1.00 75.31           C
ATOM    714  HA  ARG A  48      -9.577   0.320  -2.916  1.00 75.31           H
ATOM    715  C   ARG A  48      -8.451  -0.193  -4.599  1.00 77.26           C
ATOM    716  O   ARG A  48      -7.984  -1.139  -5.247  1.00 76.70           O
ATOM    717  CB  ARG A  48      -7.815  -0.536  -2.176  1.00 71.44           C
ATOM    718 1HB  ARG A  48      -7.304  -1.375  -2.360  1.00 71.44           H
ATOM    719 2HB  ARG A  48      -7.213   0.254  -2.292  1.00 71.44           H
ATOM    720  CG  ARG A  48      -8.314  -0.569  -0.719  1.00 63.03           C
ATOM    721 1HG  ARG A  48      -8.833   0.264  -0.527  1.00 63.03           H
ATOM    722 2HG  ARG A  48      -8.902  -1.367  -0.587  1.00 63.03           H
ATOM    723  CD  ARG A  48      -7.123  -0.655   0.244  1.00 64.56           C
ATOM    724 1HD  ARG A  48      -6.605  -1.492   0.070  1.00 64.56           H
ATOM    725 2HD  ARG A  48      -6.527   0.138   0.119  1.00 64.56           H
ATOM    726  NE  ARG A  48      -7.568  -0.676   1.647  1.00 53.63           N
ATOM    727  HE  ARG A  48      -8.537  -0.493   1.813  1.00 53.63           H
ATOM    728  CZ  ARG A  48      -6.811  -0.914   2.719  1.00 50.18           C
ATOM    729  NH1 ARG A  48      -5.539  -1.188   2.598  1.00 47.70           N
ATOM    730 1HH1 ARG A  48      -5.119  -1.222   1.691  1.00 47.70           H
ATOM    731 2HH1 ARG A  48      -4.986  -1.364   3.412  1.00 47.70           H
ATOM    732  NH2 ARG A  48      -7.321  -0.875   3.907  1.00 44.21           N
ATOM    733 1HH2 ARG A  48      -8.291  -0.665   4.028  1.00 44.21           H
ATOM    734 2HH2 ARG A  48      -6.745  -1.055   4.704  1.00 44.21           H
ATOM    735  N   GLU A  49      -8.537   1.040  -5.054  1.00 75.70           N
ATOM    736  H   GLU A  49      -8.964   1.740  -4.482  1.00 75.70           H
ATOM    737  CA  GLU A  49      -8.030   1.412  -6.362  1.00 80.95           C
ATOM    738  HA  GLU A  49      -8.534   0.877  -7.041  1.00 80.95           H
ATOM    739  C   GLU A  49      -6.544   1.053  -6.477  1.00 82.38           C
ATOM    740  O   GLU A  49      -5.750   1.276  -5.553  1.00 78.60           O
ATOM    741  CB  GLU A  49      -8.296   2.900  -6.594  1.00 74.97           C
ATOM    742 1HB  GLU A  49      -9.256   3.092  -6.389  1.00 74.97           H
ATOM    743 2HB  GLU A  49      -7.711   3.432  -5.982  1.00 74.97           H
ATOM    744  CG  GLU A  49      -8.007   3.314  -8.038  1.00 61.68           C
ATOM    745 1HG  GLU A  49      -7.035   3.165  -8.222  1.00 61.68           H
ATOM    746 2HG  GLU A  49      -8.554   2.741  -8.648  1.00 61.68           H
ATOM    747  CD  GLU A  49      -8.341   4.788  -8.316  1.00 57.40           C
ATOM    748  OE1 GLU A  49      -8.249   5.170  -9.494  1.00 47.35           O
ATOM    749  OE2 GLU A  49      -8.664   5.499  -7.341  1.00 46.49           O
ATOM    750  N   ARG A  50      -6.179   0.419  -7.583  1.00 85.81           N
ATOM    751  H   ARG A  50      -6.875   0.213  -8.271  1.00 85.81           H
ATOM    752  CA  ARG A  50      -4.799   0.010  -7.835  1.00 88.68           C
ATOM    753  HA  ARG A  50      -4.458  -0.388  -6.983  1.00 88.68           H
ATOM    754  C   ARG A  50      -3.982   1.232  -8.205  1.00 91.04           C
ATOM    755  O   ARG A  50      -4.283   1.899  -9.184  1.00 88.33           O
ATOM    756  CB  ARG A  50      -4.727  -1.047  -8.944  1.00 84.11           C
ATOM    757 1HB  ARG A  50      -5.214  -0.705  -9.747  1.00 84.11           H
ATOM    758 2HB  ARG A  50      -3.767  -1.204  -9.178  1.00 84.11           H
ATOM    759  CG  ARG A  50      -5.356  -2.380  -8.514  1.00 70.98           C
ATOM    760 1HG  ARG A  50      -4.895  -2.716  -7.693  1.00 70.98           H
ATOM    761 2HG  ARG A  50      -6.327  -2.242  -8.319  1.00 70.98           H
ATOM    762  CD  ARG A  50      -5.205  -3.410  -9.639  1.00 71.71           C
ATOM    763 1HD  ARG A  50      -5.655  -3.074 -10.466  1.00 71.71           H
ATOM    764 2HD  ARG A  50      -4.235  -3.565  -9.826  1.00 71.71           H
ATOM    765  NE  ARG A  50      -5.814  -4.704  -9.281  1.00 59.33           N
ATOM    766  HE  ARG A  50      -6.179  -4.795  -8.354  1.00 59.33           H
ATOM    767  CZ  ARG A  50      -5.921  -5.754 -10.075  1.00 55.21           C
ATOM    768  NH1 ARG A  50      -5.454  -5.739 -11.298  1.00 50.47           N
ATOM    769 1HH1 ARG A  50      -5.003  -4.919 -11.651  1.00 50.47           H
ATOM    770 2HH1 ARG A  50      -5.548  -6.547 -11.879  1.00 50.47           H
ATOM    771  NH2 ARG A  50      -6.486  -6.835  -9.658  1.00 46.06           N
ATOM    772 1HH2 ARG A  50      -6.847  -6.883  -8.727  1.00 46.06           H
ATOM    773 2HH2 ARG A  50      -6.563  -7.625 -10.266  1.00 46.06           H
ATOM    774  N   THR A  51      -2.916   1.490  -7.458  1.00 87.10           N
ATOM    775  H   THR A  51      -2.745   0.939  -6.641  1.00 87.10           H
ATOM    776  CA  THR A  51      -1.985   2.565  -7.805  1.00 89.74           C
ATOM    777  HA  THR A  51      -2.547   3.349  -8.070  1.00 89.74           H
ATOM    778  C   THR A  51      -1.118   2.122  -8.976  1.00 91.79           C
ATOM    779  O   THR A  51      -0.423   1.111  -8.877  1.00 89.51           O
ATOM    780  CB  THR A  51      -1.121   2.966  -6.604  1.00 86.94           C
ATOM    781  HB  THR A  51      -0.546   2.191  -6.341  1.00 86.94           H
ATOM    782  OG1 THR A  51      -1.962   3.294  -5.518  1.00 76.99           O
ATOM    783  HG1 THR A  51      -2.866   3.368  -5.825  1.00 76.99           H
ATOM    784  CG2 THR A  51      -0.281   4.206  -6.885  1.00 77.17           C
ATOM    785 1HG2 THR A  51       0.274   4.450  -6.090  1.00 77.17           H
ATOM    786 2HG2 THR A  51      -0.862   4.989  -7.107  1.00 77.17           H
ATOM    787 3HG2 THR A  51       0.337   4.053  -7.656  1.00 77.17           H
ATOM    788  N   THR A  52      -1.139   2.893 -10.061  1.00 95.16           N
ATOM    789  H   THR A  52      -1.841   3.603 -10.124  1.00 95.16           H
ATOM    790  CA  THR A  52      -0.190   2.758 -11.167  1.00 95.36           C
ATOM    791  HA  THR A  52       0.126   1.809 -11.175  1.00 95.36           H
ATOM    792  C   THR A  52       0.978   3.696 -10.918  1.00 95.74           C
ATOM    793  O   THR A  52       0.771   4.880 -10.692  1.00 94.29           O
ATOM    794  CB  THR A  52      -0.867   3.058 -12.510  1.00 93.21           C
ATOM    795  HB  THR A  52      -1.191   4.004 -12.511  1.00 93.21           H
ATOM    796  OG1 THR A  52      -1.989   2.212 -12.669  1.00 79.54           O
ATOM    797  HG1 THR A  52      -2.786   2.741 -12.705  1.00 79.54           H
ATOM    798  CG2 THR A  52       0.063   2.788 -13.693  1.00 76.90           C
ATOM    799 1HG2 THR A  52      -0.393   2.988 -14.560  1.00 76.90           H
ATOM    800 2HG2 THR A  52       0.351   1.831 -13.711  1.00 76.90           H
ATOM    801 3HG2 THR A  52       0.885   3.355 -13.640  1.00 76.90           H
ATOM    802  N   PHE A  53       2.189   3.165 -10.922  1.00 97.07           N
ATOM    803  H   PHE A  53       2.272   2.175 -11.037  1.00 97.07           H
ATOM    804  CA  PHE A  53       3.409   3.948 -10.768  1.00 97.26           C
ATOM    805  HA  PHE A  53       3.158   4.752 -10.229  1.00 97.26           H
ATOM    806  C   PHE A  53       3.929   4.379 -12.140  1.00 97.43           C
ATOM    807  O   PHE A  53       3.933   3.576 -13.078  1.00 96.30           O
ATOM    808  CB  PHE A  53       4.470   3.143 -10.018  1.00 96.74           C
ATOM    809 1HB  PHE A  53       4.620   2.285 -10.509  1.00 96.74           H
ATOM    810 2HB  PHE A  53       5.318   3.673 -10.005  1.00 96.74           H
ATOM    811  CG  PHE A  53       4.097   2.809  -8.581  1.00 96.97           C
ATOM    812  CD1 PHE A  53       4.498   3.664  -7.542  1.00 94.24           C
ATOM    813  HD1 PHE A  53       5.029   4.486  -7.748  1.00 94.24           H
ATOM    814  CD2 PHE A  53       3.358   1.652  -8.292  1.00 94.64           C
ATOM    815  HD2 PHE A  53       3.074   1.041  -9.030  1.00 94.64           H
ATOM    816  CE1 PHE A  53       4.154   3.366  -6.216  1.00 94.04           C
ATOM    817  HE1 PHE A  53       4.436   3.981  -5.479  1.00 94.04           H
ATOM    818  CE2 PHE A  53       3.018   1.355  -6.958  1.00 93.87           C
ATOM    819  HE2 PHE A  53       2.490   0.532  -6.750  1.00 93.87           H
ATOM    820  CZ  PHE A  53       3.418   2.212  -5.917  1.00 94.90           C
ATOM    821  HZ  PHE A  53       3.179   1.999  -4.970  1.00 94.90           H
ATOM    822  N   THR A  54       4.397   5.624 -12.250  1.00 97.81           N
ATOM    823  H   THR A  54       4.257   6.262 -11.493  1.00 97.81           H
ATOM    824  CA  THR A  54       5.105   6.085 -13.437  1.00 97.81           C
ATOM    825  HA  THR A  54       4.567   5.712 -14.193  1.00 97.81           H
ATOM    826  C   THR A  54       6.529   5.530 -13.461  1.00 98.04           C
ATOM    827  O   THR A  54       7.062   5.102 -12.434  1.00 97.66           O
ATOM    828  CB  THR A  54       5.138   7.620 -13.546  1.00 97.49           C
ATOM    829  HB  THR A  54       5.566   7.873 -14.414  1.00 97.49           H
ATOM    830  OG1 THR A  54       5.964   8.171 -12.564  1.00 94.06           O
ATOM    831  HG1 THR A  54       5.462   8.297 -11.759  1.00 94.06           H
ATOM    832  CG2 THR A  54       3.750   8.252 -13.429  1.00 92.29           C
ATOM    833 1HG2 THR A  54       3.802   9.248 -13.503  1.00 92.29           H
ATOM    834 2HG2 THR A  54       3.329   8.031 -12.549  1.00 92.29           H
ATOM    835 3HG2 THR A  54       3.144   7.921 -14.152  1.00 92.29           H
ATOM    836  N   ARG A  55       7.193   5.565 -14.625  1.00 98.08           N
ATOM    837  H   ARG A  55       6.720   5.902 -15.439  1.00 98.08           H
ATOM    838  CA  ARG A  55       8.589   5.127 -14.751  1.00 98.02           C
ATOM    839  HA  ARG A  55       8.622   4.172 -14.455  1.00 98.02           H
ATOM    840  C   ARG A  55       9.514   5.905 -13.817  1.00 98.14           C
ATOM    841  O   ARG A  55      10.267   5.279 -13.078  1.00 98.05           O
ATOM    842  CB  ARG A  55       9.015   5.227 -16.219  1.00 97.49           C
ATOM    843 1HB  ARG A  55       8.365   4.717 -16.783  1.00 97.49           H
ATOM    844 2HB  ARG A  55       9.014   6.188 -16.495  1.00 97.49           H
ATOM    845  CG  ARG A  55      10.419   4.648 -16.424  1.00 90.92           C
ATOM    846 1HG  ARG A  55      11.083   5.207 -15.927  1.00 90.92           H
ATOM    847 2HG  ARG A  55      10.444   3.711 -16.076  1.00 90.92           H
ATOM    848  CD  ARG A  55      10.776   4.644 -17.913  1.00 84.86           C
ATOM    849 1HD  ARG A  55      10.135   4.065 -18.417  1.00 84.86           H
ATOM    850 2HD  ARG A  55      10.740   5.575 -18.276  1.00 84.86           H
ATOM    851  NE  ARG A  55      12.133   4.120 -18.121  1.00 77.04           N
ATOM    852  HE  ARG A  55      12.694   3.979 -17.305  1.00 77.04           H
ATOM    853  CZ  ARG A  55      12.681   3.818 -19.281  1.00 70.62           C
ATOM    854  NH1 ARG A  55      12.035   3.974 -20.410  1.00 64.59           N
ATOM    855 1HH1 ARG A  55      11.101   4.331 -20.406  1.00 64.59           H
ATOM    856 2HH1 ARG A  55      12.476   3.736 -21.275  1.00 64.59           H
ATOM    857  NH2 ARG A  55      13.888   3.347 -19.319  1.00 64.35           N
ATOM    858 1HH2 ARG A  55      14.400   3.214 -18.470  1.00 64.35           H
ATOM    859 2HH2 ARG A  55      14.307   3.117 -20.197  1.00 64.35           H
ATOM    860  N   ALA A  56       9.380   7.227 -13.763  1.00 97.99           N
ATOM    861  H   ALA A  56       8.701   7.664 -14.353  1.00 97.99           H
ATOM    862  CA  ALA A  56      10.181   8.066 -12.880  1.00 97.96           C
ATOM    863  HA  ALA A  56      11.133   7.866 -13.111  1.00 97.96           H
ATOM    864  C   ALA A  56       9.997   7.723 -11.390  1.00 98.14           C
ATOM    865  O   ALA A  56      10.963   7.691 -10.624  1.00 97.60           O
ATOM    866  CB  ALA A  56       9.814   9.532 -13.159  1.00 97.58           C
ATOM    867 1HB  ALA A  56       9.934   9.753 -14.127  1.00 97.58           H
ATOM    868 2HB  ALA A  56      10.390  10.153 -12.628  1.00 97.58           H
ATOM    869 3HB  ALA A  56       8.861   9.715 -12.918  1.00 97.58           H
ATOM    870  N   GLN A  57       8.763   7.412 -10.960  1.00 98.04           N
ATOM    871  H   GLN A  57       8.000   7.485 -11.602  1.00 98.04           H
ATOM    872  CA  GLN A  57       8.488   6.971  -9.594  1.00 98.08           C
ATOM    873  HA  GLN A  57       8.893   7.667  -9.001  1.00 98.08           H
ATOM    874  C   GLN A  57       9.146   5.618  -9.303  1.00 98.05           C
ATOM    875  O   GLN A  57       9.707   5.421  -8.222  1.00 97.85           O
ATOM    876  CB  GLN A  57       6.972   6.881  -9.373  1.00 97.97           C
ATOM    877 1HB  GLN A  57       6.571   6.372 -10.135  1.00 97.97           H
ATOM    878 2HB  GLN A  57       6.806   6.389  -8.518  1.00 97.97           H
ATOM    879  CG  GLN A  57       6.285   8.255  -9.288  1.00 97.04           C
ATOM    880 1HG  GLN A  57       6.540   8.692  -8.425  1.00 97.04           H
ATOM    881 2HG  GLN A  57       6.596   8.820 -10.052  1.00 97.04           H
ATOM    882  CD  GLN A  57       4.761   8.146  -9.349  1.00 96.80           C
ATOM    883  OE1 GLN A  57       4.199   7.166  -9.814  1.00 93.83           O
ATOM    884  NE2 GLN A  57       4.051   9.149  -8.892  1.00 92.31           N
ATOM    885 1HE2 GLN A  57       3.052   9.110  -8.925  1.00 92.31           H
ATOM    886 2HE2 GLN A  57       4.508   9.953  -8.511  1.00 92.31           H
ATOM    887  N   LEU A  58       9.088   4.674 -10.253  1.00 98.05           N
ATOM    888  H   LEU A  58       8.581   4.869 -11.093  1.00 98.05           H
ATOM    889  CA  LEU A  58       9.733   3.376 -10.112  1.00 98.05           C
ATOM    890  HA  LEU A  58       9.384   3.020  -9.245  1.00 98.05           H
ATOM    891  C   LEU A  58      11.254   3.503 -10.019  1.00 98.00           C
ATOM    892  O   LEU A  58      11.837   2.852  -9.164  1.00 97.89           O
ATOM    893  CB  LEU A  58       9.345   2.449 -11.275  1.00 97.72           C
ATOM    894 1HB  LEU A  58       9.502   2.938 -12.133  1.00 97.72           H
ATOM    895 2HB  LEU A  58       9.930   1.639 -11.241  1.00 97.72           H
ATOM    896  CG  LEU A  58       7.877   1.990 -11.239  1.00 95.41           C
ATOM    897  HG  LEU A  58       7.314   2.814 -11.174  1.00 95.41           H
ATOM    898  CD1 LEU A  58       7.561   1.190 -12.511  1.00 92.20           C
ATOM    899 1HD1 LEU A  58       6.610   0.879 -12.512  1.00 92.20           H
ATOM    900 2HD1 LEU A  58       8.148   0.383 -12.582  1.00 92.20           H
ATOM    901 3HD1 LEU A  58       7.703   1.747 -13.329  1.00 92.20           H
ATOM    902  CD2 LEU A  58       7.572   1.093 -10.028  1.00 92.52           C
ATOM    903 1HD2 LEU A  58       6.614   0.808 -10.026  1.00 92.52           H
ATOM    904 2HD2 LEU A  58       7.751   1.575  -9.171  1.00 92.52           H
ATOM    905 3HD2 LEU A  58       8.138   0.269 -10.041  1.00 92.52           H
ATOM    906  N   ASP A  59      11.881   4.365 -10.812  1.00 98.15           N
ATOM    907  H   ASP A  59      11.336   4.891 -11.465  1.00 98.15           H
ATOM    908  CA  ASP A  59      13.328   4.586 -10.780  1.00 98.02           C
ATOM    909  HA  ASP A  59      13.745   3.691 -10.941  1.00 98.02           H
ATOM    910  C   ASP A  59      13.780   5.102  -9.397  1.00 98.15           C
ATOM    911  O   ASP A  59      14.755   4.595  -8.829  1.00 97.93           O
ATOM    912  CB  ASP A  59      13.731   5.561 -11.902  1.00 97.74           C
ATOM    913 1HB  ASP A  59      13.188   6.395 -11.803  1.00 97.74           H
ATOM    914 2HB  ASP A  59      14.701   5.780 -11.793  1.00 97.74           H
ATOM    915  CG  ASP A  59      13.514   5.005 -13.326  1.00 91.97           C
ATOM    916  OD1 ASP A  59      13.512   3.768 -13.503  1.00 85.59           O
ATOM    917  OD2 ASP A  59      13.364   5.835 -14.264  1.00 85.04           O
ATOM    918  N   VAL A  60      13.032   6.033  -8.799  1.00 98.22           N
ATOM    919  H   VAL A  60      12.253   6.415  -9.297  1.00 98.22           H
ATOM    920  CA  VAL A  60      13.307   6.522  -7.433  1.00 98.22           C
ATOM    921  HA  VAL A  60      14.267   6.801  -7.444  1.00 98.22           H
ATOM    922  C   VAL A  60      13.143   5.412  -6.382  1.00 98.32           C
ATOM    923  O   VAL A  60      13.976   5.282  -5.483  1.00 98.01           O
ATOM    924  CB  VAL A  60      12.401   7.730  -7.102  1.00 98.05           C
ATOM    925  HB  VAL A  60      11.464   7.420  -7.264  1.00 98.05           H
ATOM    926  CG1 VAL A  60      12.549   8.196  -5.645  1.00 96.57           C
ATOM    927 1HG1 VAL A  60      11.954   8.977  -5.456  1.00 96.57           H
ATOM    928 2HG1 VAL A  60      13.490   8.473  -5.451  1.00 96.57           H
ATOM    929 3HG1 VAL A  60      12.307   7.464  -5.008  1.00 96.57           H
ATOM    930  CG2 VAL A  60      12.749   8.936  -7.986  1.00 96.24           C
ATOM    931 1HG2 VAL A  60      12.163   9.718  -7.772  1.00 96.24           H
ATOM    932 2HG2 VAL A  60      12.629   8.717  -8.954  1.00 96.24           H
ATOM    933 3HG2 VAL A  60      13.699   9.218  -7.850  1.00 96.24           H
ATOM    934  N   LEU A  61      12.089   4.603  -6.488  1.00 98.26           N
ATOM    935  H   LEU A  61      11.444   4.755  -7.237  1.00 98.26           H
ATOM    936  CA  LEU A  61      11.832   3.502  -5.559  1.00 98.25           C
ATOM    937  HA  LEU A  61      11.893   3.908  -4.647  1.00 98.25           H
ATOM    938  C   LEU A  61      12.895   2.394  -5.668  1.00 98.17           C
ATOM    939  O   LEU A  61      13.342   1.876  -4.645  1.00 97.97           O
ATOM    940  CB  LEU A  61      10.426   2.933  -5.814  1.00 98.10           C
ATOM    941 1HB  LEU A  61      10.326   2.778  -6.797  1.00 98.10           H
ATOM    942 2HB  LEU A  61      10.350   2.061  -5.330  1.00 98.10           H
ATOM    943  CG  LEU A  61       9.273   3.846  -5.349  1.00 97.53           C
ATOM    944  HG  LEU A  61       9.462   4.768  -5.686  1.00 97.53           H
ATOM    945  CD1 LEU A  61       7.940   3.315  -5.901  1.00 95.94           C
ATOM    946 1HD1 LEU A  61       7.177   3.893  -5.612  1.00 95.94           H
ATOM    947 2HD1 LEU A  61       7.763   2.386  -5.577  1.00 95.94           H
ATOM    948 3HD1 LEU A  61       7.949   3.295  -6.901  1.00 95.94           H
ATOM    949  CD2 LEU A  61       9.166   3.888  -3.819  1.00 95.76           C
ATOM    950 1HD2 LEU A  61       8.416   4.482  -3.528  1.00 95.76           H
ATOM    951 2HD2 LEU A  61      10.010   4.236  -3.410  1.00 95.76           H
ATOM    952 3HD2 LEU A  61       8.997   2.975  -3.446  1.00 95.76           H
ATOM    953  N   GLU A  62      13.319   2.035  -6.883  1.00 98.19           N
ATOM    954  H   GLU A  62      12.892   2.468  -7.677  1.00 98.19           H
ATOM    955  CA  GLU A  62      14.371   1.046  -7.122  1.00 98.07           C
ATOM    956  HA  GLU A  62      14.099   0.256  -6.572  1.00 98.07           H
ATOM    957  C   GLU A  62      15.741   1.544  -6.642  1.00 98.03           C
ATOM    958  O   GLU A  62      16.473   0.784  -6.007  1.00 97.74           O
ATOM    959  CB  GLU A  62      14.434   0.663  -8.610  1.00 97.61           C
ATOM    960 1HB  GLU A  62      14.462   1.505  -9.149  1.00 97.61           H
ATOM    961 2HB  GLU A  62      15.273   0.141  -8.763  1.00 97.61           H
ATOM    962  CG  GLU A  62      13.237  -0.185  -9.092  1.00 91.66           C
ATOM    963 1HG  GLU A  62      12.396   0.292  -8.836  1.00 91.66           H
ATOM    964 2HG  GLU A  62      13.289  -0.258 -10.088  1.00 91.66           H
ATOM    965  CD  GLU A  62      13.176  -1.614  -8.508  1.00 90.53           C
ATOM    966  OE1 GLU A  62      12.162  -2.313  -8.740  1.00 83.95           O
ATOM    967  OE2 GLU A  62      14.114  -2.104  -7.848  1.00 86.15           O
ATOM    968  N   ALA A  63      16.057   2.821  -6.853  1.00 98.22           N
ATOM    969  H   ALA A  63      15.433   3.389  -7.390  1.00 98.22           H
ATOM    970  CA  ALA A  63      17.283   3.422  -6.328  1.00 98.12           C
ATOM    971  HA  ALA A  63      18.043   2.879  -6.685  1.00 98.12           H
ATOM    972  C   ALA A  63      17.339   3.349  -4.795  1.00 98.03           C
ATOM    973  O   ALA A  63      18.372   2.972  -4.223  1.00 97.28           O
ATOM    974  CB  ALA A  63      17.371   4.869  -6.827  1.00 97.92           C
ATOM    975 1HB  ALA A  63      17.334   4.907  -7.826  1.00 97.92           H
ATOM    976 2HB  ALA A  63      18.226   5.297  -6.535  1.00 97.92           H
ATOM    977 3HB  ALA A  63      16.615   5.418  -6.470  1.00 97.92           H
ATOM    978  N   LEU A  64      16.218   3.637  -4.104  1.00 98.06           N
ATOM    979  H   LEU A  64      15.410   3.968  -4.592  1.00 98.06           H
ATOM    980  CA  LEU A  64      16.165   3.472  -2.650  1.00 97.96           C
ATOM    981  HA  LEU A  64      16.986   3.925  -2.304  1.00 97.96           H
ATOM    982  C   LEU A  64      16.243   2.002  -2.235  1.00 98.01           C
ATOM    983  O   LEU A  64      16.925   1.664  -1.270  1.00 97.41           O
ATOM    984  CB  LEU A  64      14.909   4.156  -2.085  1.00 97.65           C
ATOM    985 1HB  LEU A  64      14.913   5.114  -2.372  1.00 97.65           H
ATOM    986 2HB  LEU A  64      14.102   3.698  -2.459  1.00 97.65           H
ATOM    987  CG  LEU A  64      14.839   4.101  -0.543  1.00 95.74           C
ATOM    988  HG  LEU A  64      14.878   3.131  -0.302  1.00 95.74           H
ATOM    989  CD1 LEU A  64      16.006   4.836   0.138  1.00 90.98           C
ATOM    990 1HD1 LEU A  64      15.931   4.782   1.134  1.00 90.98           H
ATOM    991 2HD1 LEU A  64      16.018   5.803  -0.117  1.00 90.98           H
ATOM    992 3HD1 LEU A  64      16.884   4.437  -0.127  1.00 90.98           H
ATOM    993  CD2 LEU A  64      13.546   4.717  -0.031  1.00 91.09           C
ATOM    994 1HD2 LEU A  64      13.502   4.681   0.967  1.00 91.09           H
ATOM    995 2HD2 LEU A  64      12.750   4.231  -0.391  1.00 91.09           H
ATOM    996 3HD2 LEU A  64      13.472   5.675  -0.307  1.00 91.09           H
ATOM    997  N   PHE A  65      15.580   1.096  -2.968  1.00 98.08           N
ATOM    998  H   PHE A  65      15.042   1.415  -3.748  1.00 98.08           H
ATOM    999  CA  PHE A  65      15.608  -0.343  -2.677  1.00 98.09           C
ATOM   1000  HA  PHE A  65      15.342  -0.422  -1.716  1.00 98.09           H
ATOM   1001  C   PHE A  65      17.011  -0.944  -2.829  1.00 97.85           C
ATOM   1002  O   PHE A  65      17.385  -1.825  -2.042  1.00 97.25           O
ATOM   1003  CB  PHE A  65      14.606  -1.070  -3.579  1.00 98.02           C
ATOM   1004 1HB  PHE A  65      13.716  -0.621  -3.495  1.00 98.02           H
ATOM   1005 2HB  PHE A  65      14.923  -1.007  -4.525  1.00 98.02           H
ATOM   1006  CG  PHE A  65      14.438  -2.543  -3.225  1.00 98.24           C
ATOM   1007  CD1 PHE A  65      15.178  -3.522  -3.903  1.00 96.95           C
ATOM   1008  HD1 PHE A  65      15.804  -3.257  -4.636  1.00 96.95           H
ATOM   1009  CD2 PHE A  65      13.556  -2.918  -2.196  1.00 97.19           C
ATOM   1010  HD2 PHE A  65      13.029  -2.219  -1.712  1.00 97.19           H
ATOM   1011  CE1 PHE A  65      15.039  -4.883  -3.551  1.00 97.08           C
ATOM   1012  HE1 PHE A  65      15.571  -5.581  -4.031  1.00 97.08           H
ATOM   1013  CE2 PHE A  65      13.412  -4.270  -1.845  1.00 96.97           C
ATOM   1014  HE2 PHE A  65      12.784  -4.532  -1.112  1.00 96.97           H
ATOM   1015  CZ  PHE A  65      14.151  -5.257  -2.524  1.00 97.40           C
ATOM   1016  HZ  PHE A  65      14.046  -6.221  -2.278  1.00 97.40           H
ATOM   1017  N   ALA A  66      17.809  -0.453  -3.776  1.00 98.16           N
ATOM   1018  H   ALA A  66      17.428   0.211  -4.419  1.00 98.16           H
ATOM   1019  CA  ALA A  66      19.214  -0.834  -3.926  1.00 97.91           C
ATOM   1020  HA  ALA A  66      19.238  -1.833  -3.966  1.00 97.91           H
ATOM   1021  C   ALA A  66      20.060  -0.401  -2.716  1.00 97.61           C
ATOM   1022  O   ALA A  66      20.931  -1.156  -2.275  1.00 96.54           O
ATOM   1023  CB  ALA A  66      19.739  -0.226  -5.229  1.00 97.64           C
ATOM   1024 1HB  ALA A  66      19.182  -0.514  -6.008  1.00 97.64           H
ATOM   1025 2HB  ALA A  66      20.682  -0.510  -5.403  1.00 97.64           H
ATOM   1026 3HB  ALA A  66      19.722   0.773  -5.191  1.00 97.64           H
ATOM   1027  N   LYS A  67      19.764   0.760  -2.122  1.00 98.01           N
ATOM   1028  H   LYS A  67      19.038   1.321  -2.520  1.00 98.01           H
ATOM   1029  CA  LYS A  67      20.444   1.260  -0.917  1.00 97.79           C
ATOM   1030  HA  LYS A  67      21.417   1.058  -1.033  1.00 97.79           H
ATOM   1031  C   LYS A  67      19.981   0.527   0.348  1.00 97.57           C
ATOM   1032  O   LYS A  67      20.799   0.117   1.169  1.00 96.19           O
ATOM   1033  CB  LYS A  67      20.217   2.777  -0.813  1.00 97.13           C
ATOM   1034 1HB  LYS A  67      20.501   3.201  -1.673  1.00 97.13           H
ATOM   1035 2HB  LYS A  67      19.242   2.944  -0.664  1.00 97.13           H
ATOM   1036  CG  LYS A  67      21.013   3.419   0.344  1.00 91.02           C
ATOM   1037 1HG  LYS A  67      20.717   3.016   1.210  1.00 91.02           H
ATOM   1038 2HG  LYS A  67      21.988   3.243   0.210  1.00 91.02           H
ATOM   1039  CD  LYS A  67      20.782   4.937   0.394  1.00 86.74           C
ATOM   1040 1HD  LYS A  67      21.096   5.346  -0.463  1.00 86.74           H
ATOM   1041 2HD  LYS A  67      19.806   5.117   0.512  1.00 86.74           H
ATOM   1042  CE  LYS A  67      21.561   5.557   1.570  1.00 77.84           C
ATOM   1043 1HE  LYS A  67      21.266   5.135   2.427  1.00 77.84           H
ATOM   1044 2HE  LYS A  67      22.541   5.403   1.442  1.00 77.84           H
ATOM   1045  NZ  LYS A  67      21.339   7.020   1.681  1.00 72.30           N
ATOM   1046 1HZ  LYS A  67      21.852   7.403   2.449  1.00 72.30           H
ATOM   1047 2HZ  LYS A  67      20.371   7.226   1.825  1.00 72.30           H
ATOM   1048 3HZ  LYS A  67      21.633   7.491   0.849  1.00 72.30           H
ATOM   1049  N   THR A  68      18.672   0.370   0.526  1.00 97.51           N
ATOM   1050  H   THR A  68      18.050   0.743  -0.162  1.00 97.51           H
ATOM   1051  CA  THR A  68      18.101  -0.321   1.678  1.00 97.42           C
ATOM   1052  HA  THR A  68      18.805  -0.989   1.919  1.00 97.42           H
ATOM   1053  C   THR A  68      16.814  -1.069   1.314  1.00 97.41           C
ATOM   1054  O   THR A  68      15.877  -0.514   0.752  1.00 96.36           O
ATOM   1055  CB  THR A  68      17.872   0.633   2.871  1.00 96.62           C
ATOM   1056  HB  THR A  68      18.756   1.009   3.147  1.00 96.62           H
ATOM   1057  OG1 THR A  68      17.323  -0.122   3.938  1.00 90.40           O
ATOM   1058  HG1 THR A  68      17.199   0.444   4.700  1.00 90.40           H
ATOM   1059  CG2 THR A  68      16.930   1.805   2.603  1.00 88.55           C
ATOM   1060 1HG2 THR A  68      16.830   2.378   3.417  1.00 88.55           H
ATOM   1061 2HG2 THR A  68      16.021   1.481   2.341  1.00 88.55           H
ATOM   1062 3HG2 THR A  68      17.276   2.381   1.863  1.00 88.55           H
ATOM   1063  N   ARG A  69      16.745  -2.346   1.706  1.00 97.73           N
ATOM   1064  H   ARG A  69      17.548  -2.761   2.133  1.00 97.73           H
ATOM   1065  CA  ARG A  69      15.529  -3.167   1.533  1.00 97.68           C
ATOM   1066  HA  ARG A  69      15.139  -2.874   0.660  1.00 97.68           H
ATOM   1067  C   ARG A  69      14.464  -2.903   2.602  1.00 97.93           C
ATOM   1068  O   ARG A  69      13.314  -3.314   2.439  1.00 97.07           O
ATOM   1069  CB  ARG A  69      15.914  -4.654   1.490  1.00 96.49           C
ATOM   1070 1HB  ARG A  69      16.442  -4.875   2.310  1.00 96.49           H
ATOM   1071 2HB  ARG A  69      15.079  -5.203   1.473  1.00 96.49           H
ATOM   1072  CG  ARG A  69      16.761  -4.985   0.241  1.00 92.43           C
ATOM   1073 1HG  ARG A  69      16.264  -4.693  -0.576  1.00 92.43           H
ATOM   1074 2HG  ARG A  69      17.630  -4.493   0.297  1.00 92.43           H
ATOM   1075  CD  ARG A  69      17.052  -6.487   0.129  1.00 87.23           C
ATOM   1076 1HD  ARG A  69      16.203  -7.004   0.240  1.00 87.23           H
ATOM   1077 2HD  ARG A  69      17.450  -6.687  -0.766  1.00 87.23           H
ATOM   1078  NE  ARG A  69      17.998  -6.949   1.156  1.00 78.02           N
ATOM   1079  HE  ARG A  69      18.307  -6.279   1.831  1.00 78.02           H
ATOM   1080  CZ  ARG A  69      18.475  -8.184   1.260  1.00 73.09           C
ATOM   1081  NH1 ARG A  69      18.089  -9.153   0.455  1.00 67.95           N
ATOM   1082 1HH1 ARG A  69      17.417  -8.969  -0.262  1.00 67.95           H
ATOM   1083 2HH1 ARG A  69      18.469 -10.072   0.561  1.00 67.95           H
ATOM   1084  NH2 ARG A  69      19.353  -8.470   2.167  1.00 66.89           N
ATOM   1085 1HH2 ARG A  69      19.675  -7.760   2.793  1.00 66.89           H
ATOM   1086 2HH2 ARG A  69      19.710  -9.401   2.242  1.00 66.89           H
ATOM   1087  N   TYR A  70      14.852  -2.254   3.695  1.00 98.03           N
ATOM   1088  H   TYR A  70      15.795  -1.921   3.719  1.00 98.03           H
ATOM   1089  CA  TYR A  70      14.020  -1.986   4.864  1.00 98.19           C
ATOM   1090  HA  TYR A  70      13.074  -2.171   4.598  1.00 98.19           H
ATOM   1091  C   TYR A  70      14.145  -0.506   5.268  1.00 98.09           C
ATOM   1092  O   TYR A  70      14.817  -0.210   6.251  1.00 96.73           O
ATOM   1093  CB  TYR A  70      14.411  -2.934   6.008  1.00 97.73           C
ATOM   1094 1HB  TYR A  70      15.381  -2.800   6.212  1.00 97.73           H
ATOM   1095 2HB  TYR A  70      13.865  -2.700   6.813  1.00 97.73           H
ATOM   1096  CG  TYR A  70      14.197  -4.407   5.713  1.00 97.56           C
ATOM   1097  CD1 TYR A  70      12.949  -5.009   5.927  1.00 95.43           C
ATOM   1098  HD1 TYR A  70      12.191  -4.458   6.274  1.00 95.43           H
ATOM   1099  CD2 TYR A  70      15.263  -5.185   5.210  1.00 95.38           C
ATOM   1100  HD2 TYR A  70      16.155  -4.762   5.048  1.00 95.38           H
ATOM   1101  CE1 TYR A  70      12.746  -6.372   5.662  1.00 95.04           C
ATOM   1102  HE1 TYR A  70      11.854  -6.792   5.828  1.00 95.04           H
ATOM   1103  CE2 TYR A  70      15.077  -6.550   4.936  1.00 95.16           C
ATOM   1104  HE2 TYR A  70      15.836  -7.099   4.584  1.00 95.16           H
ATOM   1105  CZ  TYR A  70      13.818  -7.145   5.158  1.00 95.64           C
ATOM   1106  OH  TYR A  70      13.624  -8.474   4.890  1.00 94.35           O
ATOM   1107  HH  TYR A  70      13.579  -8.962   5.712  1.00 94.35           H
ATOM   1108  N   PRO A  71      13.532   0.420   4.510  1.00 98.01           N
ATOM   1109  CA  PRO A  71      13.532   1.822   4.889  1.00 97.94           C
ATOM   1110  HA  PRO A  71      14.464   2.111   5.108  1.00 97.94           H
ATOM   1111  C   PRO A  71      12.681   2.035   6.144  1.00 97.72           C
ATOM   1112  O   PRO A  71      11.641   1.389   6.324  1.00 96.80           O
ATOM   1113  CB  PRO A  71      12.967   2.572   3.680  1.00 97.46           C
ATOM   1114 1HB  PRO A  71      12.459   3.385   3.964  1.00 97.46           H
ATOM   1115 2HB  PRO A  71      13.694   2.838   3.047  1.00 97.46           H
ATOM   1116  CG  PRO A  71      12.041   1.544   3.046  1.00 96.84           C
ATOM   1117 1HG  PRO A  71      11.142   1.553   3.484  1.00 96.84           H
ATOM   1118 2HG  PRO A  71      11.936   1.713   2.066  1.00 96.84           H
ATOM   1119  CD  PRO A  71      12.763   0.223   3.301  1.00 97.86           C
ATOM   1120 1HD  PRO A  71      12.115  -0.526   3.439  1.00 97.86           H
ATOM   1121 2HD  PRO A  71      13.381  -0.005   2.549  1.00 97.86           H
ATOM   1122  N   ASP A  72      13.126   2.940   7.003  1.00 97.70           N
ATOM   1123  H   ASP A  72      14.030   3.337   6.842  1.00 97.70           H
ATOM   1124  CA  ASP A  72      12.376   3.391   8.169  1.00 97.62           C
ATOM   1125  HA  ASP A  72      11.985   2.569   8.582  1.00 97.62           H
ATOM   1126  C   ASP A  72      11.193   4.285   7.773  1.00 98.06           C
ATOM   1127  O   ASP A  72      10.904   4.494   6.588  1.00 97.71           O
ATOM   1128  CB  ASP A  72      13.340   4.066   9.169  1.00 96.28           C
ATOM   1129 1HB  ASP A  72      12.861   4.190  10.038  1.00 96.28           H
ATOM   1130 2HB  ASP A  72      14.129   3.466   9.305  1.00 96.28           H
ATOM   1131  CG  ASP A  72      13.853   5.432   8.707  1.00 91.04           C
ATOM   1132  OD1 ASP A  72      13.724   5.731   7.502  1.00 85.57           O
ATOM   1133  OD2 ASP A  72      14.329   6.188   9.571  1.00 84.37           O
ATOM   1134  N   ILE A  73      10.445   4.772   8.769  1.00 97.93           N
ATOM   1135  H   ILE A  73      10.686   4.550   9.714  1.00 97.93           H
ATOM   1136  CA  ILE A  73       9.284   5.621   8.509  1.00 97.91           C
ATOM   1137  HA  ILE A  73       8.740   5.120   7.836  1.00 97.91           H
ATOM   1138  C   ILE A  73       9.684   6.944   7.853  1.00 98.23           C
ATOM   1139  O   ILE A  73       9.059   7.322   6.871  1.00 97.91           O
ATOM   1140  CB  ILE A  73       8.449   5.816   9.804  1.00 97.35           C
ATOM   1141  HB  ILE A  73       8.201   4.891  10.091  1.00 97.35           H
ATOM   1142  CG1 ILE A  73       7.151   6.612   9.561  1.00 93.88           C
ATOM   1143 1HG1 ILE A  73       6.700   6.753  10.442  1.00 93.88           H
ATOM   1144 2HG1 ILE A  73       7.395   7.498   9.166  1.00 93.88           H
ATOM   1145  CG2 ILE A  73       9.253   6.490  10.947  1.00 91.70           C
ATOM   1146 1HG2 ILE A  73       8.689   6.601  11.765  1.00 91.70           H
ATOM   1147 2HG2 ILE A  73       9.577   7.395  10.672  1.00 91.70           H
ATOM   1148 3HG2 ILE A  73      10.051   5.941  11.196  1.00 91.70           H
ATOM   1149  CD1 ILE A  73       6.151   5.932   8.619  1.00 84.32           C
ATOM   1150 1HD1 ILE A  73       5.332   6.493   8.500  1.00 84.32           H
ATOM   1151 2HD1 ILE A  73       5.865   5.044   8.980  1.00 84.32           H
ATOM   1152 3HD1 ILE A  73       6.554   5.782   7.716  1.00 84.32           H
ATOM   1153  N   PHE A  74      10.778   7.560   8.299  1.00 97.60           N
ATOM   1154  H   PHE A  74      11.315   7.112   9.014  1.00 97.60           H
ATOM   1155  CA  PHE A  74      11.235   8.856   7.799  1.00 97.74           C
ATOM   1156  HA  PHE A  74      10.446   9.467   7.857  1.00 97.74           H
ATOM   1157  C   PHE A  74      11.668   8.777   6.332  1.00 97.79           C
ATOM   1158  O   PHE A  74      11.207   9.550   5.498  1.00 97.22           O
ATOM   1159  CB  PHE A  74      12.381   9.362   8.683  1.00 97.31           C
ATOM   1160 1HB  PHE A  74      13.137   8.710   8.634  1.00 97.31           H
ATOM   1161 2HB  PHE A  74      12.684  10.251   8.339  1.00 97.31           H
ATOM   1162  CG  PHE A  74      11.990   9.525  10.136  1.00 94.99           C
ATOM   1163  CD1 PHE A  74      11.132  10.566  10.515  1.00 90.50           C
ATOM   1164  HD1 PHE A  74      10.788  11.201   9.823  1.00 90.50           H
ATOM   1165  CD2 PHE A  74      12.474   8.635  11.118  1.00 90.35           C
ATOM   1166  HD2 PHE A  74      13.089   7.891  10.857  1.00 90.35           H
ATOM   1167  CE1 PHE A  74      10.752  10.725  11.851  1.00 89.07           C
ATOM   1168  HE1 PHE A  74      10.137  11.469  12.113  1.00 89.07           H
ATOM   1169  CE2 PHE A  74      12.095   8.791  12.459  1.00 89.66           C
ATOM   1170  HE2 PHE A  74      12.437   8.157  13.153  1.00 89.66           H
ATOM   1171  CZ  PHE A  74      11.238   9.834  12.824  1.00 90.14           C
ATOM   1172  HZ  PHE A  74      10.970   9.947  13.781  1.00 90.14           H
ATOM   1173  N   MET A  75      12.452   7.756   5.966  1.00 97.82           N
ATOM   1174  H   MET A  75      12.792   7.134   6.671  1.00 97.82           H
ATOM   1175  CA  MET A  75      12.833   7.513   4.566  1.00 97.89           C
ATOM   1176  HA  MET A  75      13.280   8.360   4.279  1.00 97.89           H
ATOM   1177  C   MET A  75      11.626   7.247   3.669  1.00 98.01           C
ATOM   1178  O   MET A  75      11.613   7.645   2.504  1.00 97.70           O
ATOM   1179  CB  MET A  75      13.769   6.300   4.482  1.00 97.49           C
ATOM   1180 1HB  MET A  75      13.381   5.555   5.025  1.00 97.49           H
ATOM   1181 2HB  MET A  75      13.841   6.014   3.527  1.00 97.49           H
ATOM   1182  CG  MET A  75      15.168   6.599   5.003  1.00 93.77           C
ATOM   1183 1HG  MET A  75      15.463   7.404   4.488  1.00 93.77           H
ATOM   1184 2HG  MET A  75      15.033   6.848   5.962  1.00 93.77           H
ATOM   1185  SD  MET A  75      16.307   5.189   4.804  1.00 90.15           S
ATOM   1186  CE  MET A  75      17.816   6.000   5.382  1.00 77.54           C
ATOM   1187 1HE  MET A  75      18.594   5.373   5.352  1.00 77.54           H
ATOM   1188 2HE  MET A  75      17.714   6.317   6.325  1.00 77.54           H
ATOM   1189 3HE  MET A  75      18.037   6.792   4.813  1.00 77.54           H
ATOM   1190  N   ARG A  76      10.602   6.550   4.171  1.00 98.06           N
ATOM   1191  H   ARG A  76      10.666   6.197   5.105  1.00 98.06           H
ATOM   1192  CA  ARG A  76       9.387   6.287   3.393  1.00 98.20           C
ATOM   1193  HA  ARG A  76       9.731   5.978   2.507  1.00 98.20           H
ATOM   1194  C   ARG A  76       8.549   7.552   3.198  1.00 98.17           C
ATOM   1195  O   ARG A  76       8.015   7.723   2.111  1.00 98.03           O
ATOM   1196  CB  ARG A  76       8.535   5.186   4.033  1.00 98.13           C
ATOM   1197 1HB  ARG A  76       8.396   5.410   4.998  1.00 98.13           H
ATOM   1198 2HB  ARG A  76       7.651   5.155   3.567  1.00 98.13           H
ATOM   1199  CG  ARG A  76       9.195   3.800   3.936  1.00 97.17           C
ATOM   1200 1HG  ARG A  76       9.545   3.674   3.008  1.00 97.17           H
ATOM   1201 2HG  ARG A  76       9.953   3.758   4.587  1.00 97.17           H
ATOM   1202  CD  ARG A  76       8.212   2.662   4.251  1.00 96.52           C
ATOM   1203 1HD  ARG A  76       7.571   2.556   3.491  1.00 96.52           H
ATOM   1204 2HD  ARG A  76       8.719   1.810   4.380  1.00 96.52           H
ATOM   1205  NE  ARG A  76       7.420   2.888   5.464  1.00 94.59           N
ATOM   1206  HE  ARG A  76       6.526   3.312   5.318  1.00 94.59           H
ATOM   1207  CZ  ARG A  76       7.716   2.612   6.723  1.00 95.45           C
ATOM   1208  NH1 ARG A  76       8.826   2.021   7.058  1.00 89.78           N
ATOM   1209 1HH1 ARG A  76       9.486   1.761   6.354  1.00 89.78           H
ATOM   1210 2HH1 ARG A  76       9.019   1.827   8.020  1.00 89.78           H
ATOM   1211  NH2 ARG A  76       6.866   2.919   7.654  1.00 91.38           N
ATOM   1212 1HH2 ARG A  76       6.000   3.359   7.415  1.00 91.38           H
ATOM   1213 2HH2 ARG A  76       7.077   2.716   8.610  1.00 91.38           H
ATOM   1214  N   GLU A  77       8.459   8.396   4.211  1.00 98.38           N
ATOM   1215  H   GLU A  77       8.877   8.139   5.082  1.00 98.38           H
ATOM   1216  CA  GLU A  77       7.775   9.692   4.120  1.00 98.29           C
ATOM   1217  HA  GLU A  77       6.871   9.492   3.742  1.00 98.29           H
ATOM   1218  C   GLU A  77       8.503  10.649   3.169  1.00 98.26           C
ATOM   1219  O   GLU A  77       7.873  11.218   2.276  1.00 97.80           O
ATOM   1220  CB  GLU A  77       7.644  10.314   5.516  1.00 97.94           C
ATOM   1221 1HB  GLU A  77       8.523  10.243   5.987  1.00 97.94           H
ATOM   1222 2HB  GLU A  77       7.394  11.277   5.420  1.00 97.94           H
ATOM   1223  CG  GLU A  77       6.568   9.595   6.349  1.00 93.56           C
ATOM   1224 1HG  GLU A  77       5.679   9.749   5.917  1.00 93.56           H
ATOM   1225 2HG  GLU A  77       6.773   8.616   6.351  1.00 93.56           H
ATOM   1226  CD  GLU A  77       6.485  10.073   7.806  1.00 90.00           C
ATOM   1227  OE1 GLU A  77       5.543   9.599   8.493  1.00 81.74           O
ATOM   1228  OE2 GLU A  77       7.347  10.859   8.239  1.00 83.02           O
ATOM   1229  N   GLU A  78       9.820  10.746   3.272  1.00 98.14           N
ATOM   1230  H   GLU A  78      10.279  10.240   4.002  1.00 98.14           H
ATOM   1231  CA  GLU A  78      10.637  11.561   2.366  1.00 97.91           C
ATOM   1232  HA  GLU A  78      10.314  12.501   2.471  1.00 97.91           H
ATOM   1233  C   GLU A  78      10.444  11.151   0.904  1.00 98.04           C
ATOM   1234  O   GLU A  78      10.159  11.971   0.028  1.00 97.49           O
ATOM   1235  CB  GLU A  78      12.114  11.428   2.770  1.00 97.38           C
ATOM   1236 1HB  GLU A  78      12.200  11.627   3.746  1.00 97.38           H
ATOM   1237 2HB  GLU A  78      12.413  10.490   2.594  1.00 97.38           H
ATOM   1238  CG  GLU A  78      13.020  12.392   1.986  1.00 89.19           C
ATOM   1239 1HG  GLU A  78      12.796  12.318   1.014  1.00 89.19           H
ATOM   1240 2HG  GLU A  78      12.839  13.324   2.300  1.00 89.19           H
ATOM   1241  CD  GLU A  78      14.517  12.106   2.160  1.00 83.31           C
ATOM   1242  OE1 GLU A  78      15.288  12.677   1.364  1.00 74.51           O
ATOM   1243  OE2 GLU A  78      14.885  11.265   3.015  1.00 77.00           O
ATOM   1244  N   VAL A  79      10.526   9.852   0.615  1.00 98.28           N
ATOM   1245  H   VAL A  79      10.752   9.207   1.345  1.00 98.28           H
ATOM   1246  CA  VAL A  79      10.296   9.338  -0.740  1.00 98.28           C
ATOM   1247  HA  VAL A  79      10.873   9.899  -1.334  1.00 98.28           H
ATOM   1248  C   VAL A  79       8.848   9.529  -1.169  1.00 98.32           C
ATOM   1249  O   VAL A  79       8.618   9.885  -2.323  1.00 97.89           O
ATOM   1250  CB  VAL A  79      10.731   7.872  -0.860  1.00 97.48           C
ATOM   1251  HB  VAL A  79      10.305   7.378  -0.103  1.00 97.48           H
ATOM   1252  CG1 VAL A  79      10.290   7.201  -2.167  1.00 92.08           C
ATOM   1253 1HG1 VAL A  79      10.595   6.249  -2.202  1.00 92.08           H
ATOM   1254 2HG1 VAL A  79      10.672   7.675  -2.960  1.00 92.08           H
ATOM   1255 3HG1 VAL A  79       9.294   7.208  -2.255  1.00 92.08           H
ATOM   1256  CG2 VAL A  79      12.259   7.833  -0.831  1.00 91.83           C
ATOM   1257 1HG2 VAL A  79      12.595   6.894  -0.907  1.00 91.83           H
ATOM   1258 2HG2 VAL A  79      12.611   8.218   0.022  1.00 91.83           H
ATOM   1259 3HG2 VAL A  79      12.645   8.360  -1.588  1.00 91.83           H
ATOM   1260  N   ALA A  80       7.881   9.330  -0.277  1.00 98.40           N
ATOM   1261  H   ALA A  80       8.133   9.021   0.640  1.00 98.40           H
ATOM   1262  CA  ALA A  80       6.470   9.542  -0.578  1.00 98.45           C
ATOM   1263  HA  ALA A  80       6.248   8.939  -1.344  1.00 98.45           H
ATOM   1264  C   ALA A  80       6.198  10.983  -1.032  1.00 98.30           C
ATOM   1265  O   ALA A  80       5.522  11.181  -2.045  1.00 97.94           O
ATOM   1266  CB  ALA A  80       5.647   9.171   0.664  1.00 98.30           C
ATOM   1267 1HB  ALA A  80       5.833   8.231   0.949  1.00 98.30           H
ATOM   1268 2HB  ALA A  80       4.667   9.248   0.481  1.00 98.30           H
ATOM   1269 3HB  ALA A  80       5.865   9.774   1.431  1.00 98.30           H
ATOM   1270  N   LEU A  81       6.795  11.968  -0.345  1.00 98.24           N
ATOM   1271  H   LEU A  81       7.309  11.724   0.477  1.00 98.24           H
ATOM   1272  CA  LEU A  81       6.738  13.379  -0.728  1.00 98.29           C
ATOM   1273  HA  LEU A  81       5.769  13.609  -0.818  1.00 98.29           H
ATOM   1274  C   LEU A  81       7.415  13.615  -2.083  1.00 98.18           C
ATOM   1275  O   LEU A  81       6.826  14.242  -2.960  1.00 97.47           O
ATOM   1276  CB  LEU A  81       7.395  14.224   0.373  1.00 97.96           C
ATOM   1277 1HB  LEU A  81       8.297  13.838   0.566  1.00 97.96           H
ATOM   1278 2HB  LEU A  81       7.498  15.157   0.029  1.00 97.96           H
ATOM   1279  CG  LEU A  81       6.607  14.283   1.691  1.00 93.82           C
ATOM   1280  HG  LEU A  81       6.408  13.342   1.965  1.00 93.82           H
ATOM   1281  CD1 LEU A  81       7.447  15.003   2.750  1.00 86.79           C
ATOM   1282 1HD1 LEU A  81       6.958  15.056   3.620  1.00 86.79           H
ATOM   1283 2HD1 LEU A  81       7.664  15.936   2.462  1.00 86.79           H
ATOM   1284 3HD1 LEU A  81       8.309  14.523   2.911  1.00 86.79           H
ATOM   1285  CD2 LEU A  81       5.273  15.010   1.545  1.00 87.65           C
ATOM   1286 1HD2 LEU A  81       4.781  15.034   2.415  1.00 87.65           H
ATOM   1287 2HD2 LEU A  81       4.688  14.554   0.874  1.00 87.65           H
ATOM   1288 3HD2 LEU A  81       5.410  15.953   1.243  1.00 87.65           H
ATOM   1289  N   LYS A  82       8.607  13.052  -2.299  1.00 98.05           N
ATOM   1290  H   LYS A  82       9.001  12.486  -1.575  1.00 98.05           H
ATOM   1291  CA  LYS A  82       9.367  13.219  -3.537  1.00 97.93           C
ATOM   1292  HA  LYS A  82       9.465  14.207  -3.655  1.00 97.93           H
ATOM   1293  C   LYS A  82       8.629  12.705  -4.778  1.00 97.94           C
ATOM   1294  O   LYS A  82       8.733  13.293  -5.847  1.00 97.24           O
ATOM   1295  CB  LYS A  82      10.730  12.539  -3.371  1.00 97.34           C
ATOM   1296 1HB  LYS A  82      11.176  12.910  -2.557  1.00 97.34           H
ATOM   1297 2HB  LYS A  82      10.586  11.556  -3.254  1.00 97.34           H
ATOM   1298  CG  LYS A  82      11.647  12.761  -4.578  1.00 89.45           C
ATOM   1299 1HG  LYS A  82      11.268  12.282  -5.370  1.00 89.45           H
ATOM   1300 2HG  LYS A  82      11.699  13.740  -4.774  1.00 89.45           H
ATOM   1301  CD  LYS A  82      13.058  12.227  -4.291  1.00 86.55           C
ATOM   1302 1HD  LYS A  82      13.424  12.674  -3.475  1.00 86.55           H
ATOM   1303 2HD  LYS A  82      13.016  11.239  -4.140  1.00 86.55           H
ATOM   1304  CE  LYS A  82      13.974  12.518  -5.480  1.00 78.01           C
ATOM   1305 1HE  LYS A  82      13.688  11.971  -6.267  1.00 78.01           H
ATOM   1306 2HE  LYS A  82      13.924  13.489  -5.713  1.00 78.01           H
ATOM   1307  NZ  LYS A  82      15.383  12.186  -5.172  1.00 73.48           N
ATOM   1308 1HZ  LYS A  82      15.976  12.379  -5.954  1.00 73.48           H
ATOM   1309 2HZ  LYS A  82      15.481  11.217  -4.943  1.00 73.48           H
ATOM   1310 3HZ  LYS A  82      15.716  12.720  -4.395  1.00 73.48           H
ATOM   1311  N   ILE A  83       7.890  11.592  -4.652  1.00 98.06           N
ATOM   1312  H   ILE A  83       7.843  11.153  -3.755  1.00 98.06           H
ATOM   1313  CA  ILE A  83       7.146  10.986  -5.765  1.00 97.80           C
ATOM   1314  HA  ILE A  83       7.537  11.433  -6.569  1.00 97.80           H
ATOM   1315  C   ILE A  83       5.653  11.337  -5.766  1.00 97.86           C
ATOM   1316  O   ILE A  83       4.916  10.826  -6.608  1.00 96.96           O
ATOM   1317  CB  ILE A  83       7.401   9.464  -5.861  1.00 97.24           C
ATOM   1318  HB  ILE A  83       6.989   9.126  -6.707  1.00 97.24           H
ATOM   1319  CG1 ILE A  83       6.712   8.688  -4.708  1.00 94.74           C
ATOM   1320 1HG1 ILE A  83       7.054   9.042  -3.838  1.00 94.74           H
ATOM   1321 2HG1 ILE A  83       5.726   8.842  -4.766  1.00 94.74           H
ATOM   1322  CG2 ILE A  83       8.902   9.175  -5.968  1.00 92.04           C
ATOM   1323 1HG2 ILE A  83       9.074   8.192  -6.030  1.00 92.04           H
ATOM   1324 2HG2 ILE A  83       9.392   9.523  -5.168  1.00 92.04           H
ATOM   1325 3HG2 ILE A  83       9.293   9.608  -6.780  1.00 92.04           H
ATOM   1326  CD1 ILE A  83       6.956   7.176  -4.731  1.00 93.32           C
ATOM   1327 1HD1 ILE A  83       6.491   6.726  -3.969  1.00 93.32           H
ATOM   1328 2HD1 ILE A  83       7.932   6.969  -4.661  1.00 93.32           H
ATOM   1329 3HD1 ILE A  83       6.617   6.771  -5.580  1.00 93.32           H
ATOM   1330  N   ASN A  84       5.217  12.198  -4.842  1.00 97.98           N
ATOM   1331  H   ASN A  84       5.897  12.568  -4.209  1.00 97.98           H
ATOM   1332  CA  ASN A  84       3.842  12.646  -4.674  1.00 97.88           C
ATOM   1333  HA  ASN A  84       3.818  13.108  -3.787  1.00 97.88           H
ATOM   1334  C   ASN A  84       2.835  11.481  -4.546  1.00 97.68           C
ATOM   1335  O   ASN A  84       1.830  11.401  -5.254  1.00 96.23           O
ATOM   1336  CB  ASN A  84       3.505  13.668  -5.769  1.00 97.36           C
ATOM   1337 1HB  ASN A  84       4.259  14.319  -5.853  1.00 97.36           H
ATOM   1338 2HB  ASN A  84       3.380  13.188  -6.638  1.00 97.36           H
ATOM   1339  CG  ASN A  84       2.236  14.436  -5.453  1.00 91.84           C
ATOM   1340  OD1 ASN A  84       1.846  14.624  -4.313  1.00 79.17           O
ATOM   1341  ND2 ASN A  84       1.542  14.908  -6.456  1.00 77.15           N
ATOM   1342 1HD2 ASN A  84       0.699  15.418  -6.285  1.00 77.15           H
ATOM   1343 2HD2 ASN A  84       1.854  14.759  -7.394  1.00 77.15           H
ATOM   1344  N   LEU A  85       3.136  10.548  -3.648  1.00 97.27           N
ATOM   1345  H   LEU A  85       4.011  10.625  -3.170  1.00 97.27           H
ATOM   1346  CA  LEU A  85       2.272   9.415  -3.312  1.00 97.12           C
ATOM   1347  HA  LEU A  85       1.387   9.619  -3.730  1.00 97.12           H
ATOM   1348  C   LEU A  85       2.109   9.296  -1.791  1.00 97.41           C
ATOM   1349  O   LEU A  85       2.994   9.709  -1.055  1.00 96.50           O
ATOM   1350  CB  LEU A  85       2.845   8.108  -3.896  1.00 95.99           C
ATOM   1351 1HB  LEU A  85       3.819   8.071  -3.675  1.00 95.99           H
ATOM   1352 2HB  LEU A  85       2.375   7.342  -3.459  1.00 95.99           H
ATOM   1353  CG  LEU A  85       2.695   7.953  -5.425  1.00 92.60           C
ATOM   1354  HG  LEU A  85       3.150   8.733  -5.855  1.00 92.60           H
ATOM   1355  CD1 LEU A  85       3.316   6.627  -5.847  1.00 88.05           C
ATOM   1356 1HD1 LEU A  85       3.237   6.492  -6.835  1.00 88.05           H
ATOM   1357 2HD1 LEU A  85       2.863   5.859  -5.395  1.00 88.05           H
ATOM   1358 3HD1 LEU A  85       4.287   6.594  -5.609  1.00 88.05           H
ATOM   1359  CD2 LEU A  85       1.232   7.937  -5.878  1.00 88.62           C
ATOM   1360 1HD2 LEU A  85       1.165   7.836  -6.871  1.00 88.62           H
ATOM   1361 2HD2 LEU A  85       0.769   8.786  -5.624  1.00 88.62           H
ATOM   1362 3HD2 LEU A  85       0.735   7.178  -5.458  1.00 88.62           H
ATOM   1363  N   PRO A  86       1.014   8.694  -1.296  1.00 97.17           N
ATOM   1364  CA  PRO A  86       0.882   8.439   0.124  1.00 97.13           C
ATOM   1365  HA  PRO A  86       1.086   9.277   0.630  1.00 97.13           H
ATOM   1366  C   PRO A  86       1.904   7.388   0.604  1.00 97.43           C
ATOM   1367  O   PRO A  86       2.118   6.377  -0.070  1.00 96.99           O
ATOM   1368  CB  PRO A  86      -0.575   7.990   0.313  1.00 95.90           C
ATOM   1369 1HB  PRO A  86      -0.648   7.307   1.039  1.00 95.90           H
ATOM   1370 2HB  PRO A  86      -1.165   8.768   0.526  1.00 95.90           H
ATOM   1371  CG  PRO A  86      -0.936   7.384  -1.049  1.00 93.36           C
ATOM   1372 1HG  PRO A  86      -0.658   6.425  -1.102  1.00 93.36           H
ATOM   1373 2HG  PRO A  86      -1.917   7.457  -1.227  1.00 93.36           H
ATOM   1374  CD  PRO A  86      -0.137   8.240  -2.031  1.00 95.99           C
ATOM   1375 1HD  PRO A  86       0.164   7.707  -2.822  1.00 95.99           H
ATOM   1376 2HD  PRO A  86      -0.664   9.031  -2.342  1.00 95.99           H
ATOM   1377  N   GLU A  87       2.455   7.569   1.804  1.00 97.37           N
ATOM   1378  H   GLU A  87       2.176   8.378   2.321  1.00 97.37           H
ATOM   1379  CA  GLU A  87       3.446   6.670   2.433  1.00 97.77           C
ATOM   1380  HA  GLU A  87       4.270   6.719   1.868  1.00 97.77           H
ATOM   1381  C   GLU A  87       2.978   5.204   2.436  1.00 97.89           C
ATOM   1382  O   GLU A  87       3.738   4.294   2.101  1.00 97.56           O
ATOM   1383  CB  GLU A  87       3.733   7.167   3.862  1.00 97.72           C
ATOM   1384 1HB  GLU A  87       4.048   8.114   3.800  1.00 97.72           H
ATOM   1385 2HB  GLU A  87       2.876   7.134   4.376  1.00 97.72           H
ATOM   1386  CG  GLU A  87       4.791   6.364   4.649  1.00 95.61           C
ATOM   1387 1HG  GLU A  87       5.547   6.156   4.028  1.00 95.61           H
ATOM   1388 2HG  GLU A  87       5.122   6.938   5.398  1.00 95.61           H
ATOM   1389  CD  GLU A  87       4.284   5.033   5.252  1.00 93.46           C
ATOM   1390  OE1 GLU A  87       5.127   4.141   5.528  1.00 88.77           O
ATOM   1391  OE2 GLU A  87       3.059   4.838   5.408  1.00 90.31           O
ATOM   1392  N   SER A  88       1.684   4.973   2.675  1.00 97.49           N
ATOM   1393  H   SER A  88       1.090   5.751   2.882  1.00 97.49           H
ATOM   1394  CA  SER A  88       1.094   3.627   2.647  1.00 97.20           C
ATOM   1395  HA  SER A  88       1.592   3.125   3.354  1.00 97.20           H
ATOM   1396  C   SER A  88       1.305   2.891   1.316  1.00 97.23           C
ATOM   1397  O   SER A  88       1.431   1.661   1.300  1.00 96.50           O
ATOM   1398  CB  SER A  88      -0.407   3.722   2.957  1.00 96.49           C
ATOM   1399 1HB  SER A  88      -0.820   2.812   2.979  1.00 96.49           H
ATOM   1400 2HB  SER A  88      -0.557   4.178   3.834  1.00 96.49           H
ATOM   1401  OG  SER A  88      -1.099   4.470   1.974  1.00 90.60           O
ATOM   1402  HG  SER A  88      -1.255   3.921   1.206  1.00 90.60           H
ATOM   1403  N   ARG A  89       1.390   3.601   0.185  1.00 97.60           N
ATOM   1404  H   ARG A  89       1.250   4.590   0.241  1.00 97.60           H
ATOM   1405  CA  ARG A  89       1.676   3.018  -1.136  1.00 97.63           C
ATOM   1406  HA  ARG A  89       1.130   2.181  -1.173  1.00 97.63           H
ATOM   1407  C   ARG A  89       3.147   2.649  -1.271  1.00 97.93           C
ATOM   1408  O   ARG A  89       3.450   1.568  -1.778  1.00 97.56           O
ATOM   1409  CB  ARG A  89       1.247   3.962  -2.271  1.00 97.13           C
ATOM   1410 1HB  ARG A  89       1.783   4.803  -2.198  1.00 97.13           H
ATOM   1411 2HB  ARG A  89       1.446   3.514  -3.143  1.00 97.13           H
ATOM   1412  CG  ARG A  89      -0.248   4.335  -2.246  1.00 93.88           C
ATOM   1413 1HG  ARG A  89      -0.453   4.790  -1.380  1.00 93.88           H
ATOM   1414 2HG  ARG A  89      -0.438   4.959  -3.004  1.00 93.88           H
ATOM   1415  CD  ARG A  89      -1.161   3.118  -2.381  1.00 88.85           C
ATOM   1416 1HD  ARG A  89      -0.956   2.630  -3.229  1.00 88.85           H
ATOM   1417 2HD  ARG A  89      -1.030   2.504  -1.603  1.00 88.85           H
ATOM   1418  NE  ARG A  89      -2.569   3.526  -2.413  1.00 82.19           N
ATOM   1419  HE  ARG A  89      -2.760   4.501  -2.297  1.00 82.19           H
ATOM   1420  CZ  ARG A  89      -3.610   2.729  -2.581  1.00 78.51           C
ATOM   1421  NH1 ARG A  89      -3.475   1.437  -2.709  1.00 70.64           N
ATOM   1422 1HH1 ARG A  89      -2.565   1.024  -2.681  1.00 70.64           H
ATOM   1423 2HH1 ARG A  89      -4.282   0.860  -2.835  1.00 70.64           H
ATOM   1424  NH2 ARG A  89      -4.816   3.224  -2.621  1.00 71.64           N
ATOM   1425 1HH2 ARG A  89      -4.955   4.209  -2.524  1.00 71.64           H
ATOM   1426 2HH2 ARG A  89      -5.601   2.618  -2.748  1.00 71.64           H
ATOM   1427  N   VAL A  90       4.037   3.488  -0.762  1.00 97.56           N
ATOM   1428  H   VAL A  90       3.708   4.362  -0.404  1.00 97.56           H
ATOM   1429  CA  VAL A  90       5.474   3.212  -0.692  1.00 97.92           C
ATOM   1430  HA  VAL A  90       5.768   3.029  -1.630  1.00 97.92           H
ATOM   1431  C   VAL A  90       5.730   1.970   0.166  1.00 98.01           C
ATOM   1432  O   VAL A  90       6.390   1.031  -0.277  1.00 97.81           O
ATOM   1433  CB  VAL A  90       6.240   4.436  -0.154  1.00 97.90           C
ATOM   1434  HB  VAL A  90       5.884   4.615   0.763  1.00 97.90           H
ATOM   1435  CG1 VAL A  90       7.746   4.175  -0.057  1.00 96.92           C
ATOM   1436 1HG1 VAL A  90       8.227   4.979   0.293  1.00 96.92           H
ATOM   1437 2HG1 VAL A  90       8.130   3.954  -0.953  1.00 96.92           H
ATOM   1438 3HG1 VAL A  90       7.938   3.410   0.557  1.00 96.92           H
ATOM   1439  CG2 VAL A  90       6.022   5.659  -1.057  1.00 96.70           C
ATOM   1440 1HG2 VAL A  90       6.519   6.454  -0.709  1.00 96.70           H
ATOM   1441 2HG2 VAL A  90       5.053   5.899  -1.107  1.00 96.70           H
ATOM   1442 3HG2 VAL A  90       6.342   5.479  -1.987  1.00 96.70           H
ATOM   1443  N   GLN A  91       5.111   1.888   1.354  1.00 98.14           N
ATOM   1444  H   GLN A  91       4.542   2.657   1.646  1.00 98.14           H
ATOM   1445  CA  GLN A  91       5.225   0.732   2.246  1.00 98.19           C
ATOM   1446  HA  GLN A  91       6.196   0.654   2.472  1.00 98.19           H
ATOM   1447  C   GLN A  91       4.791  -0.579   1.566  1.00 98.06           C
ATOM   1448  O   GLN A  91       5.490  -1.588   1.629  1.00 97.64           O
ATOM   1449  CB  GLN A  91       4.383   0.998   3.494  1.00 97.89           C
ATOM   1450 1HB  GLN A  91       4.602   1.909   3.842  1.00 97.89           H
ATOM   1451 2HB  GLN A  91       3.415   0.960   3.244  1.00 97.89           H
ATOM   1452  CG  GLN A  91       4.657  -0.039   4.595  1.00 96.11           C
ATOM   1453 1HG  GLN A  91       4.587  -0.955   4.201  1.00 96.11           H
ATOM   1454 2HG  GLN A  91       5.581   0.102   4.949  1.00 96.11           H
ATOM   1455  CD  GLN A  91       3.678   0.060   5.755  1.00 93.32           C
ATOM   1456  OE1 GLN A  91       2.522   0.371   5.590  1.00 88.41           O
ATOM   1457  NE2 GLN A  91       4.088  -0.275   6.961  1.00 85.38           N
ATOM   1458 1HE2 GLN A  91       3.445  -0.270   7.727  1.00 85.38           H
ATOM   1459 2HE2 GLN A  91       5.042  -0.534   7.111  1.00 85.38           H
ATOM   1460  N   VAL A  92       3.643  -0.565   0.885  1.00 97.86           N
ATOM   1461  H   VAL A  92       3.104   0.277   0.880  1.00 97.86           H
ATOM   1462  CA  VAL A  92       3.131  -1.729   0.141  1.00 97.67           C
ATOM   1463  HA  VAL A  92       3.131  -2.484   0.797  1.00 97.67           H
ATOM   1464  C   VAL A  92       4.057  -2.091  -1.016  1.00 97.90           C
ATOM   1465  O   VAL A  92       4.324  -3.283  -1.226  1.00 97.67           O
ATOM   1466  CB  VAL A  92       1.693  -1.476  -0.362  1.00 97.12           C
ATOM   1467  HB  VAL A  92       1.717  -0.592  -0.829  1.00 97.12           H
ATOM   1468  CG1 VAL A  92       1.203  -2.553  -1.341  1.00 95.25           C
ATOM   1469 1HG1 VAL A  92       0.271  -2.361  -1.648  1.00 95.25           H
ATOM   1470 2HG1 VAL A  92       1.205  -3.456  -0.911  1.00 95.25           H
ATOM   1471 3HG1 VAL A  92       1.790  -2.596  -2.150  1.00 95.25           H
ATOM   1472  CG2 VAL A  92       0.709  -1.480   0.819  1.00 95.31           C
ATOM   1473 1HG2 VAL A  92      -0.227  -1.317   0.506  1.00 95.31           H
ATOM   1474 2HG2 VAL A  92       0.940  -0.767   1.481  1.00 95.31           H
ATOM   1475 3HG2 VAL A  92       0.725  -2.359   1.296  1.00 95.31           H
ATOM   1476  N   TRP A  93       4.595  -1.102  -1.738  1.00 97.79           N
ATOM   1477  H   TRP A  93       4.334  -0.159  -1.532  1.00 97.79           H
ATOM   1478  CA  TRP A  93       5.549  -1.347  -2.815  1.00 98.02           C
ATOM   1479  HA  TRP A  93       5.083  -1.953  -3.459  1.00 98.02           H
ATOM   1480  C   TRP A  93       6.806  -2.071  -2.302  1.00 98.18           C
ATOM   1481  O   TRP A  93       7.149  -3.131  -2.833  1.00 98.08           O
ATOM   1482  CB  TRP A  93       5.886  -0.036  -3.521  1.00 98.26           C
ATOM   1483 1HB  TRP A  93       5.037   0.386  -3.840  1.00 98.26           H
ATOM   1484 2HB  TRP A  93       6.337   0.574  -2.870  1.00 98.26           H
ATOM   1485  CG  TRP A  93       6.792  -0.203  -4.702  1.00 98.35           C
ATOM   1486  CD1 TRP A  93       6.393  -0.333  -5.998  1.00 97.89           C
ATOM   1487  HD1 TRP A  93       5.445  -0.302  -6.315  1.00 97.89           H
ATOM   1488  CD2 TRP A  93       8.243  -0.315  -4.722  1.00 98.34           C
ATOM   1489  NE1 TRP A  93       7.494  -0.513  -6.805  1.00 97.98           N
ATOM   1490  HE1 TRP A  93       7.452  -0.620  -7.798  1.00 97.98           H
ATOM   1491  CE2 TRP A  93       8.655  -0.527  -6.075  1.00 98.21           C
ATOM   1492  CE3 TRP A  93       9.245  -0.263  -3.735  1.00 98.15           C
ATOM   1493  HE3 TRP A  93       8.995  -0.100  -2.781  1.00 98.15           H
ATOM   1494  CZ2 TRP A  93      10.009  -0.705  -6.428  1.00 97.92           C
ATOM   1495  HZ2 TRP A  93      10.275  -0.855  -7.380  1.00 97.92           H
ATOM   1496  CZ3 TRP A  93      10.605  -0.440  -4.085  1.00 97.79           C
ATOM   1497  HZ3 TRP A  93      11.307  -0.402  -3.374  1.00 97.79           H
ATOM   1498  CH2 TRP A  93      10.976  -0.666  -5.408  1.00 97.69           C
ATOM   1499  HH2 TRP A  93      11.940  -0.802  -5.635  1.00 97.69           H
ATOM   1500  N   PHE A  94       7.422  -1.598  -1.212  1.00 98.24           N
ATOM   1501  H   PHE A  94       7.071  -0.760  -0.796  1.00 98.24           H
ATOM   1502  CA  PHE A  94       8.584  -2.244  -0.597  1.00 98.13           C
ATOM   1503  HA  PHE A  94       9.259  -2.286  -1.334  1.00 98.13           H
ATOM   1504  C   PHE A  94       8.285  -3.674  -0.121  1.00 98.04           C
ATOM   1505  O   PHE A  94       9.086  -4.589  -0.343  1.00 97.59           O
ATOM   1506  CB  PHE A  94       9.095  -1.401   0.579  1.00 98.14           C
ATOM   1507 1HB  PHE A  94       8.324  -0.916   0.991  1.00 98.14           H
ATOM   1508 2HB  PHE A  94       9.510  -2.007   1.258  1.00 98.14           H
ATOM   1509  CG  PHE A  94      10.129  -0.381   0.153  1.00 98.27           C
ATOM   1510  CD1 PHE A  94      11.474  -0.756   0.073  1.00 96.99           C
ATOM   1511  HD1 PHE A  94      11.754  -1.676   0.347  1.00 96.99           H
ATOM   1512  CD2 PHE A  94       9.739   0.914  -0.208  1.00 97.22           C
ATOM   1513  HD2 PHE A  94       8.780   1.187  -0.132  1.00 97.22           H
ATOM   1514  CE1 PHE A  94      12.431   0.159  -0.392  1.00 97.22           C
ATOM   1515  HE1 PHE A  94      13.392  -0.112  -0.452  1.00 97.22           H
ATOM   1516  CE2 PHE A  94      10.697   1.831  -0.678  1.00 97.02           C
ATOM   1517  HE2 PHE A  94      10.418   2.753  -0.945  1.00 97.02           H
ATOM   1518  CZ  PHE A  94      12.046   1.450  -0.772  1.00 97.59           C
ATOM   1519  HZ  PHE A  94      12.728   2.099  -1.109  1.00 97.59           H
ATOM   1520  N   LYS A  95       7.118  -3.910   0.491  1.00 98.15           N
ATOM   1521  H   LYS A  95       6.517  -3.134   0.685  1.00 98.15           H
ATOM   1522  CA  LYS A  95       6.675  -5.255   0.893  1.00 97.95           C
ATOM   1523  HA  LYS A  95       7.366  -5.615   1.520  1.00 97.95           H
ATOM   1524  C   LYS A  95       6.618  -6.200  -0.305  1.00 97.94           C
ATOM   1525  O   LYS A  95       7.164  -7.310  -0.236  1.00 97.50           O
ATOM   1526  CB  LYS A  95       5.320  -5.151   1.615  1.00 97.43           C
ATOM   1527 1HB  LYS A  95       5.423  -4.547   2.405  1.00 97.43           H
ATOM   1528 2HB  LYS A  95       4.649  -4.762   0.983  1.00 97.43           H
ATOM   1529  CG  LYS A  95       4.802  -6.512   2.103  1.00 90.24           C
ATOM   1530 1HG  LYS A  95       4.698  -7.121   1.317  1.00 90.24           H
ATOM   1531 2HG  LYS A  95       5.465  -6.902   2.742  1.00 90.24           H
ATOM   1532  CD  LYS A  95       3.451  -6.382   2.810  1.00 85.59           C
ATOM   1533 1HD  LYS A  95       3.560  -5.808   3.622  1.00 85.59           H
ATOM   1534 2HD  LYS A  95       2.795  -5.956   2.187  1.00 85.59           H
ATOM   1535  CE  LYS A  95       2.916  -7.744   3.236  1.00 76.57           C
ATOM   1536 1HE  LYS A  95       2.796  -8.319   2.427  1.00 76.57           H
ATOM   1537 2HE  LYS A  95       3.570  -8.175   3.858  1.00 76.57           H
ATOM   1538  NZ  LYS A  95       1.604  -7.640   3.935  1.00 70.64           N
ATOM   1539 1HZ  LYS A  95       1.270  -8.543   4.206  1.00 70.64           H
ATOM   1540 2HZ  LYS A  95       0.915  -7.222   3.343  1.00 70.64           H
ATOM   1541 3HZ  LYS A  95       1.681  -7.080   4.760  1.00 70.64           H
ATOM   1542  N   ASN A  96       6.001  -5.761  -1.397  1.00 97.66           N
ATOM   1543  H   ASN A  96       5.612  -4.840  -1.385  1.00 97.66           H
ATOM   1544  CA  ASN A  96       5.863  -6.559  -2.615  1.00 97.50           C
ATOM   1545  HA  ASN A  96       5.517  -7.451  -2.325  1.00 97.50           H
ATOM   1546  C   ASN A  96       7.213  -6.788  -3.305  1.00 97.63           C
ATOM   1547  O   ASN A  96       7.500  -7.903  -3.738  1.00 97.10           O
ATOM   1548  CB  ASN A  96       4.870  -5.852  -3.558  1.00 97.09           C
ATOM   1549 1HB  ASN A  96       5.136  -4.892  -3.648  1.00 97.09           H
ATOM   1550 2HB  ASN A  96       4.905  -6.293  -4.455  1.00 97.09           H
ATOM   1551  CG  ASN A  96       3.434  -5.908  -3.048  1.00 93.08           C
ATOM   1552  OD1 ASN A  96       3.081  -6.670  -2.167  1.00 85.46           O
ATOM   1553  ND2 ASN A  96       2.558  -5.120  -3.616  1.00 83.65           N
ATOM   1554 1HD2 ASN A  96       1.601  -5.145  -3.326  1.00 83.65           H
ATOM   1555 2HD2 ASN A  96       2.845  -4.493  -4.340  1.00 83.65           H
ATOM   1556  N   ARG A  97       8.090  -5.776  -3.361  1.00 97.81           N
ATOM   1557  H   ARG A  97       7.823  -4.900  -2.960  1.00 97.81           H
ATOM   1558  CA  ARG A  97       9.416  -5.877  -3.975  1.00 97.96           C
ATOM   1559  HA  ARG A  97       9.279  -6.235  -4.899  1.00 97.96           H
ATOM   1560  C   ARG A  97      10.304  -6.884  -3.240  1.00 97.95           C
ATOM   1561  O   ARG A  97      10.913  -7.727  -3.891  1.00 97.54           O
ATOM   1562  CB  ARG A  97      10.041  -4.482  -4.062  1.00 97.89           C
ATOM   1563 1HB  ARG A  97       9.369  -3.866  -4.472  1.00 97.89           H
ATOM   1564 2HB  ARG A  97      10.250  -4.177  -3.133  1.00 97.89           H
ATOM   1565  CG  ARG A  97      11.336  -4.419  -4.899  1.00 96.26           C
ATOM   1566 1HG  ARG A  97      11.658  -3.473  -4.926  1.00 96.26           H
ATOM   1567 2HG  ARG A  97      12.030  -4.995  -4.467  1.00 96.26           H
ATOM   1568  CD  ARG A  97      11.120  -4.906  -6.338  1.00 93.78           C
ATOM   1569 1HD  ARG A  97      10.945  -5.891  -6.345  1.00 93.78           H
ATOM   1570 2HD  ARG A  97      10.346  -4.427  -6.751  1.00 93.78           H
ATOM   1571  NE  ARG A  97      12.311  -4.644  -7.154  1.00 91.78           N
ATOM   1572  HE  ARG A  97      12.730  -3.744  -7.033  1.00 91.78           H
ATOM   1573  CZ  ARG A  97      12.901  -5.438  -8.025  1.00 91.67           C
ATOM   1574  NH1 ARG A  97      12.483  -6.652  -8.277  1.00 85.46           N
ATOM   1575 1HH1 ARG A  97      11.683  -7.014  -7.800  1.00 85.46           H
ATOM   1576 2HH1 ARG A  97      12.964  -7.217  -8.947  1.00 85.46           H
ATOM   1577  NH2 ARG A  97      13.925  -5.006  -8.672  1.00 88.35           N
ATOM   1578 1HH2 ARG A  97      14.263  -4.079  -8.511  1.00 88.35           H
ATOM   1579 2HH2 ARG A  97      14.383  -5.597  -9.336  1.00 88.35           H
ATOM   1580  N   ARG A  98      10.296  -6.871  -1.891  1.00 98.09           N
ATOM   1581  H   ARG A  98       9.795  -6.143  -1.423  1.00 98.09           H
ATOM   1582  CA  ARG A  98      10.996  -7.886  -1.075  1.00 97.89           C
ATOM   1583  HA  ARG A  98      11.940  -7.862  -1.403  1.00 97.89           H
ATOM   1584  C   ARG A  98      10.442  -9.299  -1.284  1.00 97.74           C
ATOM   1585  O   ARG A  98      11.219 -10.247  -1.320  1.00 97.40           O
ATOM   1586  CB  ARG A  98      10.911  -7.522   0.415  1.00 97.68           C
ATOM   1587 1HB  ARG A  98       9.957  -7.326   0.641  1.00 97.68           H
ATOM   1588 2HB  ARG A  98      11.228  -8.304   0.952  1.00 97.68           H
ATOM   1589  CG  ARG A  98      11.762  -6.298   0.784  1.00 96.74           C
ATOM   1590 1HG  ARG A  98      12.688  -6.424   0.427  1.00 96.74           H
ATOM   1591 2HG  ARG A  98      11.355  -5.482   0.374  1.00 96.74           H
ATOM   1592  CD  ARG A  98      11.834  -6.110   2.305  1.00 95.90           C
ATOM   1593 1HD  ARG A  98      12.278  -6.907   2.715  1.00 95.90           H
ATOM   1594 2HD  ARG A  98      12.366  -5.289   2.511  1.00 95.90           H
ATOM   1595  NE  ARG A  98      10.512  -5.957   2.945  1.00 94.26           N
ATOM   1596  HE  ARG A  98      10.012  -6.798   3.154  1.00 94.26           H
ATOM   1597  CZ  ARG A  98       9.924  -4.818   3.269  1.00 95.46           C
ATOM   1598  NH1 ARG A  98      10.440  -3.659   2.974  1.00 90.63           N
ATOM   1599 1HH1 ARG A  98      11.311  -3.609   2.485  1.00 90.63           H
ATOM   1600 2HH1 ARG A  98       9.965  -2.819   3.236  1.00 90.63           H
ATOM   1601  NH2 ARG A  98       8.799  -4.815   3.918  1.00 92.40           N
ATOM   1602 1HH2 ARG A  98       8.369  -5.680   4.178  1.00 92.40           H
ATOM   1603 2HH2 ARG A  98       8.363  -3.948   4.158  1.00 92.40           H
ATOM   1604  N   ALA A  99       9.125  -9.445  -1.416  1.00 98.15           N
ATOM   1605  H   ALA A  99       8.536  -8.642  -1.327  1.00 98.15           H
ATOM   1606  CA  ALA A  99       8.516 -10.745  -1.687  1.00 98.02           C
ATOM   1607  HA  ALA A  99       8.860 -11.372  -0.988  1.00 98.02           H
ATOM   1608  C   ALA A  99       8.948 -11.290  -3.056  1.00 97.90           C
ATOM   1609  O   ALA A  99       9.370 -12.447  -3.139  1.00 97.29           O
ATOM   1610  CB  ALA A  99       6.995 -10.625  -1.564  1.00 97.72           C
ATOM   1611 1HB  ALA A  99       6.735 -10.269  -0.666  1.00 97.72           H
ATOM   1612 2HB  ALA A  99       6.555 -11.515  -1.681  1.00 97.72           H
ATOM   1613 3HB  ALA A  99       6.627 -10.007  -2.258  1.00 97.72           H
ATOM   1614  N   LYS A 100       8.931 -10.448  -4.099  1.00 97.56           N
ATOM   1615  H   LYS A 100       8.578  -9.523  -3.955  1.00 97.56           H
ATOM   1616  CA  LYS A 100       9.401 -10.809  -5.438  1.00 97.29           C
ATOM   1617  HA  LYS A 100       8.873 -11.618  -5.697  1.00 97.29           H
ATOM   1618  C   LYS A 100      10.872 -11.218  -5.439  1.00 97.36           C
ATOM   1619  O   LYS A 100      11.205 -12.258  -5.992  1.00 97.12           O
ATOM   1620  CB  LYS A 100       9.131  -9.642  -6.417  1.00 96.72           C
ATOM   1621 1HB  LYS A 100       8.164  -9.391  -6.363  1.00 96.72           H
ATOM   1622 2HB  LYS A 100       9.694  -8.860  -6.151  1.00 96.72           H
ATOM   1623  CG  LYS A 100       9.465 -10.021  -7.875  1.00 89.83           C
ATOM   1624 1HG  LYS A 100      10.436 -10.256  -7.929  1.00 89.83           H
ATOM   1625 2HG  LYS A 100       8.915 -10.816  -8.132  1.00 89.83           H
ATOM   1626  CD  LYS A 100       9.184  -8.895  -8.879  1.00 85.37           C
ATOM   1627 1HD  LYS A 100       8.211  -8.666  -8.860  1.00 85.37           H
ATOM   1628 2HD  LYS A 100       9.722  -8.088  -8.634  1.00 85.37           H
ATOM   1629  CE  LYS A 100       9.571  -9.358 -10.288  1.00 78.49           C
ATOM   1630 1HE  LYS A 100      10.525  -9.657 -10.281  1.00 78.49           H
ATOM   1631 2HE  LYS A 100       8.983 -10.123 -10.551  1.00 78.49           H
ATOM   1632  NZ  LYS A 100       9.437  -8.308 -11.333  1.00 71.95           N
ATOM   1633 1HZ  LYS A 100       9.701  -8.660 -12.231  1.00 71.95           H
ATOM   1634 2HZ  LYS A 100      10.020  -7.522 -11.128  1.00 71.95           H
ATOM   1635 3HZ  LYS A 100       8.493  -7.983 -11.396  1.00 71.95           H
ATOM   1636  N   CYS A 101      11.737 -10.464  -4.766  1.00 97.61           N
ATOM   1637  H   CYS A 101      11.393  -9.646  -4.304  1.00 97.61           H
ATOM   1638  CA  CYS A 101      13.170 -10.768  -4.665  1.00 97.22           C
ATOM   1639  HA  CYS A 101      13.527 -10.825  -5.597  1.00 97.22           H
ATOM   1640  C   CYS A 101      13.421 -12.134  -4.012  1.00 97.45           C
ATOM   1641  O   CYS A 101      14.138 -12.962  -4.570  1.00 96.46           O
ATOM   1642  CB  CYS A 101      13.846  -9.625  -3.896  1.00 96.36           C
ATOM   1643 1HB  CYS A 101      13.601  -8.790  -4.389  1.00 96.36           H
ATOM   1644 2HB  CYS A 101      13.415  -9.618  -2.994  1.00 96.36           H
ATOM   1645  SG  CYS A 101      15.636  -9.869  -3.802  1.00 82.71           S
ATOM   1646  HG  CYS A 101      15.904 -11.161  -3.779  1.00 82.71           H
ATOM   1647  N   ARG A 102      12.739 -12.444  -2.888  1.00 97.13           N
ATOM   1648  H   ARG A 102      12.144 -11.750  -2.482  1.00 97.13           H
ATOM   1649  CA  ARG A 102      12.833 -13.758  -2.235  1.00 96.86           C
ATOM   1650  HA  ARG A 102      13.812 -13.879  -2.068  1.00 96.86           H
ATOM   1651  C   ARG A 102      12.337 -14.895  -3.131  1.00 97.27           C
ATOM   1652  O   ARG A 102      12.961 -15.944  -3.179  1.00 96.91           O
ATOM   1653  CB  ARG A 102      12.050 -13.765  -0.920  1.00 96.44           C
ATOM   1654 1HB  ARG A 102      11.137 -13.392  -1.086  1.00 96.44           H
ATOM   1655 2HB  ARG A 102      11.972 -14.708  -0.596  1.00 96.44           H
ATOM   1656  CG  ARG A 102      12.738 -12.926   0.161  1.00 91.90           C
ATOM   1657 1HG  ARG A 102      13.680 -13.244   0.266  1.00 91.90           H
ATOM   1658 2HG  ARG A 102      12.739 -11.968  -0.125  1.00 91.90           H
ATOM   1659  CD  ARG A 102      12.016 -13.045   1.512  1.00 88.35           C
ATOM   1660 1HD  ARG A 102      11.921 -14.009   1.762  1.00 88.35           H
ATOM   1661 2HD  ARG A 102      12.538 -12.567   2.218  1.00 88.35           H
ATOM   1662  NE  ARG A 102      10.675 -12.460   1.477  1.00 77.19           N
ATOM   1663  HE  ARG A 102      10.461 -11.868   0.700  1.00 77.19           H
ATOM   1664  CZ  ARG A 102       9.711 -12.639   2.380  1.00 73.67           C
ATOM   1665  NH1 ARG A 102       9.899 -13.408   3.423  1.00 66.18           N
ATOM   1666 1HH1 ARG A 102      10.776 -13.871   3.551  1.00 66.18           H
ATOM   1667 2HH1 ARG A 102       9.166 -13.532   4.091  1.00 66.18           H
ATOM   1668  NH2 ARG A 102       8.563 -12.051   2.250  1.00 64.32           N
ATOM   1669 1HH2 ARG A 102       8.393 -11.455   1.465  1.00 64.32           H
ATOM   1670 2HH2 ARG A 102       7.848 -12.193   2.934  1.00 64.32           H
ATOM   1671  N   GLN A 103      11.238 -14.681  -3.846  1.00 96.72           N
ATOM   1672  H   GLN A 103      10.761 -13.808  -3.746  1.00 96.72           H
ATOM   1673  CA  GLN A 103      10.699 -15.676  -4.774  1.00 96.47           C
ATOM   1674  HA  GLN A 103      10.591 -16.521  -4.250  1.00 96.47           H
ATOM   1675  C   GLN A 103      11.668 -15.967  -5.921  1.00 96.72           C
ATOM   1676  O   GLN A 103      11.873 -17.132  -6.262  1.00 96.34           O
ATOM   1677  CB  GLN A 103       9.343 -15.186  -5.296  1.00 96.04           C
ATOM   1678 1HB  GLN A 103       8.752 -14.980  -4.516  1.00 96.04           H
ATOM   1679 2HB  GLN A 103       9.486 -14.356  -5.835  1.00 96.04           H
ATOM   1680  CG  GLN A 103       8.656 -16.244  -6.179  1.00 83.50           C
ATOM   1681 1HG  GLN A 103       9.256 -16.459  -6.950  1.00 83.50           H
ATOM   1682 2HG  GLN A 103       8.505 -17.069  -5.634  1.00 83.50           H
ATOM   1683  CD  GLN A 103       7.310 -15.777  -6.731  1.00 77.01           C
ATOM   1684  OE1 GLN A 103       6.886 -14.644  -6.574  1.00 69.31           O
ATOM   1685  NE2 GLN A 103       6.592 -16.643  -7.413  1.00 68.16           N
ATOM   1686 1HE2 GLN A 103       5.710 -16.369  -7.796  1.00 68.16           H
ATOM   1687 2HE2 GLN A 103       6.929 -17.575  -7.549  1.00 68.16           H
ATOM   1688  N   GLN A 104      12.301 -14.943  -6.492  1.00 96.80           N
ATOM   1689  H   GLN A 104      12.086 -14.018  -6.180  1.00 96.80           H
ATOM   1690  CA  GLN A 104      13.295 -15.105  -7.552  1.00 95.94           C
ATOM   1691  HA  GLN A 104      12.845 -15.648  -8.261  1.00 95.94           H
ATOM   1692  C   GLN A 104      14.528 -15.868  -7.062  1.00 96.31           C
ATOM   1693  O   GLN A 104      14.962 -16.814  -7.705  1.00 95.90           O
ATOM   1694  CB  GLN A 104      13.696 -13.731  -8.093  1.00 95.23           C
ATOM   1695 1HB  GLN A 104      13.865 -13.119  -7.320  1.00 95.23           H
ATOM   1696 2HB  GLN A 104      14.534 -13.830  -8.629  1.00 95.23           H
ATOM   1697  CG  GLN A 104      12.598 -13.120  -8.986  1.00 82.74           C
ATOM   1698 1HG  GLN A 104      12.481 -13.698  -9.794  1.00 82.74           H
ATOM   1699 2HG  GLN A 104      11.742 -13.091  -8.470  1.00 82.74           H
ATOM   1700  CD  GLN A 104      12.940 -11.697  -9.448  1.00 77.51           C
ATOM   1701  OE1 GLN A 104      13.518 -10.900  -8.728  1.00 70.34           O
ATOM   1702  NE2 GLN A 104      12.580 -11.325 -10.651  1.00 67.99           N
ATOM   1703 1HE2 GLN A 104      12.780 -10.398 -10.968  1.00 67.99           H
ATOM   1704 2HE2 GLN A 104      12.105 -11.968 -11.252  1.00 67.99           H
ATOM   1705  N   GLN A 105      15.035 -15.529  -5.875  1.00 96.42           N
ATOM   1706  H   GLN A 105      14.638 -14.753  -5.384  1.00 96.42           H
ATOM   1707  CA  GLN A 105      16.152 -16.254  -5.266  1.00 95.54           C
ATOM   1708  HA  GLN A 105      16.893 -16.214  -5.936  1.00 95.54           H
ATOM   1709  C   GLN A 105      15.821 -17.721  -5.014  1.00 96.01           C
ATOM   1710  O   GLN A 105      16.618 -18.612  -5.332  1.00 95.88           O
ATOM   1711  CB  GLN A 105      16.541 -15.569  -3.951  1.00 94.83           C
ATOM   1712 1HB  GLN A 105      15.710 -15.398  -3.421  1.00 94.83           H
ATOM   1713 2HB  GLN A 105      17.145 -16.180  -3.438  1.00 94.83           H
ATOM   1714  CG  GLN A 105      17.267 -14.231  -4.184  1.00 80.80           C
ATOM   1715 1HG  GLN A 105      18.142 -14.412  -4.633  1.00 80.80           H
ATOM   1716 2HG  GLN A 105      16.702 -13.656  -4.775  1.00 80.80           H
ATOM   1717  CD  GLN A 105      17.538 -13.471  -2.891  1.00 74.48           C
ATOM   1718  OE1 GLN A 105      17.017 -13.757  -1.820  1.00 67.62           O
ATOM   1719  NE2 GLN A 105      18.367 -12.444  -2.944  1.00 64.49           N
ATOM   1720 1HE2 GLN A 105      18.560 -11.914  -2.118  1.00 64.49           H
ATOM   1721 2HE2 GLN A 105      18.801 -12.196  -3.810  1.00 64.49           H
ATOM   1722  N   GLN A 106      14.626 -18.010  -4.510  1.00 96.01           N
ATOM   1723  H   GLN A 106      14.009 -17.258  -4.279  1.00 96.01           H
ATOM   1724  CA  GLN A 106      14.175 -19.382  -4.279  1.00 95.63           C
ATOM   1725  HA  GLN A 106      14.892 -19.826  -3.742  1.00 95.63           H
ATOM   1726  C   GLN A 106      14.024 -20.166  -5.590  1.00 96.14           C
ATOM   1727  O   GLN A 106      14.339 -21.354  -5.641  1.00 95.80           O
ATOM   1728  CB  GLN A 106      12.864 -19.344  -3.494  1.00 95.14           C
ATOM   1729 1HB  GLN A 106      12.983 -18.751  -2.698  1.00 95.14           H
ATOM   1730 2HB  GLN A 106      12.147 -18.972  -4.083  1.00 95.14           H
ATOM   1731  CG  GLN A 106      12.445 -20.743  -3.018  1.00 84.09           C
ATOM   1732 1HG  GLN A 106      12.291 -21.322  -3.818  1.00 84.09           H
ATOM   1733 2HG  GLN A 106      13.183 -21.129  -2.464  1.00 84.09           H
ATOM   1734  CD  GLN A 106      11.170 -20.727  -2.181  1.00 76.36           C
ATOM   1735  OE1 GLN A 106      10.347 -19.834  -2.249  1.00 69.35           O
ATOM   1736  NE2 GLN A 106      10.959 -21.737  -1.366  1.00 65.27           N
ATOM   1737 1HE2 GLN A 106      10.128 -21.766  -0.810  1.00 65.27           H
ATOM   1738 2HE2 GLN A 106      11.629 -22.477  -1.302  1.00 65.27           H
ATOM   1739  N   GLN A 107      13.561 -19.529  -6.660  1.00 95.84           N
ATOM   1740  H   GLN A 107      13.260 -18.581  -6.559  1.00 95.84           H
ATOM   1741  CA  GLN A 107      13.473 -20.156  -7.981  1.00 95.23           C
ATOM   1742  HA  GLN A 107      12.982 -21.014  -7.829  1.00 95.23           H
ATOM   1743  C   GLN A 107      14.861 -20.465  -8.558  1.00 95.31           C
ATOM   1744  O   GLN A 107      15.037 -21.543  -9.119  1.00 94.94           O
ATOM   1745  CB  GLN A 107      12.689 -19.265  -8.939  1.00 94.81           C
ATOM   1746 1HB  GLN A 107      13.010 -18.324  -8.837  1.00 94.81           H
ATOM   1747 2HB  GLN A 107      12.857 -19.575  -9.875  1.00 94.81           H
ATOM   1748  CG  GLN A 107      11.174 -19.318  -8.651  1.00 85.58           C
ATOM   1749 1HG  GLN A 107      10.841 -20.241  -8.845  1.00 85.58           H
ATOM   1750 2HG  GLN A 107      11.022 -19.104  -7.686  1.00 85.58           H
ATOM   1751  CD  GLN A 107      10.376 -18.324  -9.502  1.00 76.38           C
ATOM   1752  OE1 GLN A 107      10.894 -17.579 -10.315  1.00 69.26           O
ATOM   1753  NE2 GLN A 107       9.070 -18.284  -9.347  1.00 65.19           N
ATOM   1754 1HE2 GLN A 107       8.521 -17.650  -9.892  1.00 65.19           H
ATOM   1755 2HE2 GLN A 107       8.626 -18.888  -8.685  1.00 65.19           H
ATOM   1756  N   GLN A 108      15.832 -19.584  -8.379  1.00 95.14           N
ATOM   1757  H   GLN A 108      15.617 -18.717  -7.929  1.00 95.14           H
ATOM   1758  CA  GLN A 108      17.211 -19.829  -8.815  1.00 94.10           C
ATOM   1759  HA  GLN A 108      17.146 -20.105  -9.774  1.00 94.10           H
ATOM   1760  C   GLN A 108      17.865 -20.973  -8.024  1.00 93.90           C
ATOM   1761  O   GLN A 108      18.507 -21.830  -8.622  1.00 92.95           O
ATOM   1762  CB  GLN A 108      18.028 -18.538  -8.682  1.00 93.32           C
ATOM   1763 1HB  GLN A 108      17.873 -18.153  -7.772  1.00 93.32           H
ATOM   1764 2HB  GLN A 108      18.997 -18.760  -8.790  1.00 93.32           H
ATOM   1765  CG  GLN A 108      17.631 -17.490  -9.745  1.00 82.25           C
ATOM   1766 1HG  GLN A 108      17.873 -17.837 -10.651  1.00 82.25           H
ATOM   1767 2HG  GLN A 108      16.644 -17.338  -9.699  1.00 82.25           H
ATOM   1768  CD  GLN A 108      18.336 -16.153  -9.536  1.00 73.27           C
ATOM   1769  OE1 GLN A 108      19.117 -15.966  -8.613  1.00 65.76           O
ATOM   1770  NE2 GLN A 108      18.082 -15.163 -10.364  1.00 61.16           N
ATOM   1771 1HE2 GLN A 108      18.525 -14.276 -10.233  1.00 61.16           H
ATOM   1772 2HE2 GLN A 108      17.446 -15.298 -11.124  1.00 61.16           H
ATOM   1773  N   GLN A 109      17.650 -21.036  -6.714  1.00 94.33           N
ATOM   1774  H   GLN A 109      17.110 -20.314  -6.282  1.00 94.33           H
ATOM   1775  CA  GLN A 109      18.174 -22.124  -5.873  1.00 93.07           C
ATOM   1776  HA  GLN A 109      19.140 -22.209  -6.117  1.00 93.07           H
ATOM   1777  C   GLN A 109      17.512 -23.472  -6.166  1.00 91.74           C
ATOM   1778  O   GLN A 109      18.180 -24.503  -6.161  1.00 89.34           O
ATOM   1779  CB  GLN A 109      18.004 -21.744  -4.397  1.00 91.64           C
ATOM   1780 1HB  GLN A 109      17.062 -21.444  -4.249  1.00 91.64           H
ATOM   1781 2HB  GLN A 109      18.190 -22.549  -3.834  1.00 91.64           H
ATOM   1782  CG  GLN A 109      18.961 -20.611  -3.981  1.00 83.79           C
ATOM   1783 1HG  GLN A 109      19.901 -20.939  -4.071  1.00 83.79           H
ATOM   1784 2HG  GLN A 109      18.819 -19.833  -4.593  1.00 83.79           H
ATOM   1785  CD  GLN A 109      18.744 -20.140  -2.533  1.00 75.75           C
ATOM   1786  OE1 GLN A 109      17.887 -20.617  -1.804  1.00 70.91           O
ATOM   1787  NE2 GLN A 109      19.515 -19.191  -2.067  1.00 65.43           N
ATOM   1788 1HE2 GLN A 109      19.398 -18.867  -1.128  1.00 65.43           H
ATOM   1789 2HE2 GLN A 109      20.221 -18.789  -2.650  1.00 65.43           H
ATOM   1790  N   ASN A 110      16.211 -23.494  -6.453  1.00 90.97           N
ATOM   1791  H   ASN A 110      15.711 -22.628  -6.447  1.00 90.97           H
ATOM   1792  CA  ASN A 110      15.472 -24.721  -6.778  1.00 89.59           C
ATOM   1793  HA  ASN A 110      15.957 -25.459  -6.309  1.00 89.59           H
ATOM   1794  C   ASN A 110      15.503 -25.077  -8.274  1.00 86.54           C
ATOM   1795  O   ASN A 110      15.065 -26.166  -8.659  1.00 80.49           O
ATOM   1796  CB  ASN A 110      14.035 -24.577  -6.252  1.00 86.46           C
ATOM   1797 1HB  ASN A 110      13.643 -23.732  -6.615  1.00 86.46           H
ATOM   1798 2HB  ASN A 110      13.497 -25.358  -6.569  1.00 86.46           H
ATOM   1799  CG  ASN A 110      13.952 -24.527  -4.736  1.00 81.77           C
ATOM   1800  OD1 ASN A 110      14.754 -25.079  -3.998  1.00 71.00           O
ATOM   1801  ND2 ASN A 110      12.941 -23.879  -4.189  1.00 71.58           N
ATOM   1802 1HD2 ASN A 110      12.846 -23.849  -3.194  1.00 71.58           H
ATOM   1803 2HD2 ASN A 110      12.270 -23.418  -4.769  1.00 71.58           H
ATOM   1804  N   GLY A 111      16.020 -24.199  -9.130  1.00 87.95           N
ATOM   1805  H   GLY A 111      16.391 -23.353  -8.747  1.00 87.95           H
ATOM   1806  CA  GLY A 111      16.093 -24.363 -10.588  1.00 85.53           C
ATOM   1807 1HA  GLY A 111      15.176 -24.610 -10.902  1.00 85.53           H
ATOM   1808 2HA  GLY A 111      16.349 -23.476 -10.971  1.00 85.53           H
ATOM   1809  C   GLY A 111      17.084 -25.417 -11.076  1.00 83.49           C
ATOM   1810  O   GLY A 111      17.150 -25.678 -12.275  1.00 74.94           O
ATOM   1811  N   GLY A 112      17.796 -26.090 -10.183  1.00 74.21           N
ATOM   1812  H   GLY A 112      17.767 -25.779  -9.233  1.00 74.21           H
ATOM   1813  CA  GLY A 112      18.624 -27.262 -10.496  1.00 72.33           C
ATOM   1814 1HA  GLY A 112      19.129 -27.052 -11.333  1.00 72.33           H
ATOM   1815 2HA  GLY A 112      19.267 -27.380  -9.739  1.00 72.33           H
ATOM   1816  C   GLY A 112      17.841 -28.563 -10.696  1.00 70.63           C
ATOM   1817  O   GLY A 112      18.409 -29.553 -11.148  1.00 64.04           O
ATOM   1818  N   GLN A 113      16.544 -28.602 -10.404  1.00 74.93           N
ATOM   1819  H   GLN A 113      16.128 -27.800  -9.976  1.00 74.93           H
ATOM   1820  CA  GLN A 113      15.690 -29.770 -10.681  1.00 71.44           C
ATOM   1821  HA  GLN A 113      16.297 -30.499 -10.998  1.00 71.44           H
ATOM   1822  C   GLN A 113      14.714 -29.449 -11.806  1.00 67.52           C
ATOM   1823  O   GLN A 113      13.633 -28.902 -11.618  1.00 62.84           O
ATOM   1824  CB  GLN A 113      15.019 -30.306  -9.419  1.00 66.42           C
ATOM   1825 1HB  GLN A 113      14.568 -29.551  -8.942  1.00 66.42           H
ATOM   1826 2HB  GLN A 113      14.338 -30.992  -9.676  1.00 66.42           H
ATOM   1827  CG  GLN A 113      16.063 -30.946  -8.490  1.00 57.66           C
ATOM   1828 1HG  GLN A 113      16.682 -31.506  -9.042  1.00 57.66           H
ATOM   1829 2HG  GLN A 113      16.582 -30.218  -8.042  1.00 57.66           H
ATOM   1830  CD  GLN A 113      15.448 -31.832  -7.410  1.00 51.84           C
ATOM   1831  OE1 GLN A 113      14.241 -31.921  -7.224  1.00 50.80           O
ATOM   1832  NE2 GLN A 113      16.255 -32.548  -6.658  1.00 45.40           N
ATOM   1833 1HE2 GLN A 113      15.879 -33.149  -5.952  1.00 45.40           H
ATOM   1834 2HE2 GLN A 113      17.244 -32.492  -6.792  1.00 45.40           H
ATOM   1835  N   ASN A 114      15.127 -29.855 -12.984  1.00 49.41           N
ATOM   1836  H   ASN A 114      16.061 -30.209 -13.031  1.00 49.41           H
ATOM   1837  CA  ASN A 114      14.379 -29.846 -14.222  1.00 51.91           C
ATOM   1838  HA  ASN A 114      14.071 -28.914 -14.415  1.00 51.91           H
ATOM   1839  C   ASN A 114      13.104 -30.700 -14.087  1.00 51.33           C
ATOM   1840  O   ASN A 114      13.065 -31.863 -14.463  1.00 47.91           O
ATOM   1841  CB  ASN A 114      15.355 -30.341 -15.314  1.00 48.41           C
ATOM   1842 1HB  ASN A 114      16.281 -30.052 -15.073  1.00 48.41           H
ATOM   1843 2HB  ASN A 114      15.317 -31.340 -15.351  1.00 48.41           H
ATOM   1844  CG  ASN A 114      15.054 -29.816 -16.700  1.00 41.76           C
ATOM   1845  OD1 ASN A 114      13.958 -29.388 -17.021  1.00 37.83           O
ATOM   1846  ND2 ASN A 114      16.038 -29.811 -17.575  1.00 36.02           N
ATOM   1847 1HD2 ASN A 114      15.885 -29.457 -18.498  1.00 36.02           H
ATOM   1848 2HD2 ASN A 114      16.939 -30.161 -17.317  1.00 36.02           H
ATOM   1849  N   LYS A 115      12.055 -30.159 -13.520  1.00 41.86           N
ATOM   1850  H   LYS A 115      12.180 -29.301 -13.023  1.00 41.86           H
ATOM   1851  CA  LYS A 115      10.717 -30.732 -13.570  1.00 46.53           C
ATOM   1852  HA  LYS A 115      10.801 -31.663 -13.924  1.00 46.53           H
ATOM   1853  C   LYS A 115       9.886 -29.935 -14.562  1.00 47.35           C
ATOM   1854  O   LYS A 115       9.086 -29.076 -14.191  1.00 45.17           O
ATOM   1855  CB  LYS A 115      10.102 -30.910 -12.175  1.00 42.41           C
ATOM   1856 1HB  LYS A 115      10.820 -31.171 -11.529  1.00 42.41           H
ATOM   1857 2HB  LYS A 115       9.690 -30.047 -11.884  1.00 42.41           H
ATOM   1858  CG  LYS A 115       9.022 -32.005 -12.206  1.00 37.89           C
ATOM   1859 1HG  LYS A 115       8.205 -31.641 -12.654  1.00 37.89           H
ATOM   1860 2HG  LYS A 115       9.368 -32.786 -12.726  1.00 37.89           H
ATOM   1861  CD  LYS A 115       8.643 -32.479 -10.795  1.00 33.99           C
ATOM   1862 1HD  LYS A 115       9.476 -32.703 -10.288  1.00 33.99           H
ATOM   1863 2HD  LYS A 115       8.152 -31.747 -10.323  1.00 33.99           H
ATOM   1864  CE  LYS A 115       7.751 -33.717 -10.855  1.00 29.99           C
ATOM   1865 1HE  LYS A 115       6.852 -33.462 -11.211  1.00 29.99           H
ATOM   1866 2HE  LYS A 115       8.168 -34.398 -11.457  1.00 29.99           H
ATOM   1867  NZ  LYS A 115       7.569 -34.328  -9.503  1.00 26.96           N
ATOM   1868 1HZ  LYS A 115       6.984 -35.138  -9.551  1.00 26.96           H
ATOM   1869 2HZ  LYS A 115       7.145 -33.680  -8.871  1.00 26.96           H
ATOM   1870 3HZ  LYS A 115       8.447 -34.606  -9.114  1.00 26.96           H
ATOM   1871  N   VAL A 116      10.086 -30.282 -15.828  1.00 48.70           N
ATOM   1872  H   VAL A 116      10.928 -30.773 -16.052  1.00 48.70           H
ATOM   1873  CA  VAL A 116       9.160 -29.994 -16.908  1.00 52.72           C
ATOM   1874  HA  VAL A 116       9.188 -29.009 -17.078  1.00 52.72           H
ATOM   1875  C   VAL A 116       7.770 -30.441 -16.444  1.00 52.30           C
ATOM   1876  O   VAL A 116       7.452 -31.627 -16.427  1.00 49.73           O
ATOM   1877  CB  VAL A 116       9.582 -30.738 -18.196  1.00 48.41           C
ATOM   1878  HB  VAL A 116       9.589 -31.714 -17.977  1.00 48.41           H
ATOM   1879  CG1 VAL A 116       8.602 -30.486 -19.352  1.00 42.48           C
ATOM   1880 1HG1 VAL A 116       8.888 -30.973 -20.177  1.00 42.48           H
ATOM   1881 2HG1 VAL A 116       8.551 -29.512 -19.573  1.00 42.48           H
ATOM   1882 3HG1 VAL A 116       7.681 -30.796 -19.115  1.00 42.48           H
ATOM   1883  CG2 VAL A 116      10.974 -30.290 -18.652  1.00 44.09           C
ATOM   1884 1HG2 VAL A 116      11.250 -30.770 -19.485  1.00 44.09           H
ATOM   1885 2HG2 VAL A 116      11.659 -30.478 -17.948  1.00 44.09           H
ATOM   1886 3HG2 VAL A 116      10.990 -29.309 -18.843  1.00 44.09           H
ATOM   1887  N   ARG A 117       6.943 -29.496 -15.992  1.00 48.50           N
ATOM   1888  H   ARG A 117       7.313 -28.598 -15.755  1.00 48.50           H
ATOM   1889  CA  ARG A 117       5.514 -29.738 -15.835  1.00 53.21           C
ATOM   1890  HA  ARG A 117       5.396 -30.598 -15.339  1.00 53.21           H
ATOM   1891  C   ARG A 117       4.937 -29.808 -17.245  1.00 51.69           C
ATOM   1892  O   ARG A 117       4.979 -28.780 -17.925  1.00 50.36           O
ATOM   1893  CB  ARG A 117       4.838 -28.630 -15.006  1.00 49.57           C
ATOM   1894 1HB  ARG A 117       5.300 -27.761 -15.186  1.00 49.57           H
ATOM   1895 2HB  ARG A 117       3.878 -28.560 -15.277  1.00 49.57           H
ATOM   1896  CG  ARG A 117       4.901 -28.913 -13.507  1.00 44.58           C
ATOM   1897 1HG  ARG A 117       4.474 -29.798 -13.322  1.00 44.58           H
ATOM   1898 2HG  ARG A 117       5.858 -28.938 -13.218  1.00 44.58           H
ATOM   1899  CD  ARG A 117       4.160 -27.816 -12.726  1.00 41.17           C
ATOM   1900 1HD  ARG A 117       4.777 -27.048 -12.552  1.00 41.17           H
ATOM   1901 2HD  ARG A 117       3.372 -27.498 -13.253  1.00 41.17           H
ATOM   1902  NE  ARG A 117       3.668 -28.298 -11.431  1.00 36.16           N
ATOM   1903  HE  ARG A 117       4.041 -29.165 -11.101  1.00 36.16           H
ATOM   1904  CZ  ARG A 117       2.779 -27.698 -10.656  1.00 32.97           C
ATOM   1905  NH1 ARG A 117       2.279 -26.529 -10.950  1.00 31.77           N
ATOM   1906 1HH1 ARG A 117       2.566 -26.058 -11.784  1.00 31.77           H
ATOM   1907 2HH1 ARG A 117       1.609 -26.104 -10.341  1.00 31.77           H
ATOM   1908  NH2 ARG A 117       2.346 -28.268  -9.560  1.00 32.13           N
ATOM   1909 1HH2 ARG A 117       2.687 -29.171  -9.297  1.00 32.13           H
ATOM   1910 2HH2 ARG A 117       1.674 -27.801  -8.985  1.00 32.13           H
ATOM   1911  N   PRO A 118       4.422 -30.946 -17.699  1.00 40.71           N
ATOM   1912  CA  PRO A 118       3.759 -30.995 -18.979  1.00 45.98           C
ATOM   1913  HA  PRO A 118       4.371 -30.687 -19.708  1.00 45.98           H
ATOM   1914  C   PRO A 118       2.567 -30.040 -18.931  1.00 46.82           C
ATOM   1915  O   PRO A 118       1.715 -30.117 -18.043  1.00 44.99           O
ATOM   1916  CB  PRO A 118       3.375 -32.459 -19.219  1.00 41.50           C
ATOM   1917 1HB  PRO A 118       2.481 -32.526 -19.663  1.00 41.50           H
ATOM   1918 2HB  PRO A 118       4.062 -32.921 -19.780  1.00 41.50           H
ATOM   1919  CG  PRO A 118       3.330 -33.056 -17.813  1.00 39.79           C
ATOM   1920 1HG  PRO A 118       2.419 -32.956 -17.413  1.00 39.79           H
ATOM   1921 2HG  PRO A 118       3.583 -34.023 -17.829  1.00 39.79           H
ATOM   1922  CD  PRO A 118       4.357 -32.239 -17.034  1.00 44.81           C
ATOM   1923 1HD  PRO A 118       4.073 -32.111 -16.084  1.00 44.81           H
ATOM   1924 2HD  PRO A 118       5.258 -32.672 -17.058  1.00 44.81           H
ATOM   1925  N   ALA A 119       2.556 -29.106 -19.870  1.00 43.35           N
ATOM   1926  H   ALA A 119       3.358 -29.010 -20.460  1.00 43.35           H
ATOM   1927  CA  ALA A 119       1.433 -28.218 -20.079  1.00 50.48           C
ATOM   1928  HA  ALA A 119       1.314 -27.641 -19.271  1.00 50.48           H
ATOM   1929  C   ALA A 119       0.190 -29.082 -20.288  1.00 50.02           C
ATOM   1930  O   ALA A 119       0.099 -29.863 -21.237  1.00 47.72           O
ATOM   1931  CB  ALA A 119       1.730 -27.321 -21.277  1.00 46.31           C
ATOM   1932 1HB  ALA A 119       2.547 -26.767 -21.116  1.00 46.31           H
ATOM   1933 2HB  ALA A 119       0.967 -26.700 -21.457  1.00 46.31           H
ATOM   1934 3HB  ALA A 119       1.885 -27.865 -22.102  1.00 46.31           H
ATOM   1935  N   LYS A 120      -0.772 -28.969 -19.379  1.00 34.24           N
ATOM   1936  H   LYS A 120      -0.595 -28.402 -18.574  1.00 34.24           H
ATOM   1937  CA  LYS A 120      -2.072 -29.624 -19.486  1.00 43.75           C
ATOM   1938  HA  LYS A 120      -1.962 -30.598 -19.683  1.00 43.75           H
ATOM   1939  C   LYS A 120      -2.803 -28.985 -20.670  1.00 42.40           C
ATOM   1940  O   LYS A 120      -3.486 -27.978 -20.503  1.00 40.32           O
ATOM   1941  CB  LYS A 120      -2.799 -29.521 -18.127  1.00 40.66           C
ATOM   1942 1HB  LYS A 120      -2.149 -29.742 -17.400  1.00 40.66           H
ATOM   1943 2HB  LYS A 120      -3.125 -28.583 -18.010  1.00 40.66           H
ATOM   1944  CG  LYS A 120      -4.000 -30.469 -18.006  1.00 38.17           C
ATOM   1945 1HG  LYS A 120      -4.719 -30.168 -18.633  1.00 38.17           H
ATOM   1946 2HG  LYS A 120      -3.711 -31.395 -18.249  1.00 38.17           H
ATOM   1947  CD  LYS A 120      -4.547 -30.467 -16.562  1.00 35.32           C
ATOM   1948 1HD  LYS A 120      -3.800 -30.662 -15.926  1.00 35.32           H
ATOM   1949 2HD  LYS A 120      -4.933 -29.568 -16.357  1.00 35.32           H
ATOM   1950  CE  LYS A 120      -5.634 -31.520 -16.379  1.00 31.61           C
ATOM   1951 1HE  LYS A 120      -6.415 -31.290 -16.959  1.00 31.61           H
ATOM   1952 2HE  LYS A 120      -5.273 -32.414 -16.644  1.00 31.61           H
ATOM   1953  NZ  LYS A 120      -6.113 -31.612 -14.973  1.00 28.84           N
ATOM   1954 1HZ  LYS A 120      -6.824 -32.309 -14.882  1.00 28.84           H
ATOM   1955 2HZ  LYS A 120      -6.496 -30.740 -14.667  1.00 28.84           H
ATOM   1956 3HZ  LYS A 120      -5.365 -31.853 -14.355  1.00 28.84           H
ATOM   1957  N   LYS A 121      -2.605 -29.550 -21.870  1.00 38.10           N
ATOM   1958  H   LYS A 121      -1.859 -30.208 -21.969  1.00 38.10           H
ATOM   1959  CA  LYS A 121      -3.429 -29.249 -23.043  1.00 46.48           C
ATOM   1960  HA  LYS A 121      -3.296 -28.284 -23.270  1.00 46.48           H
ATOM   1961  C   LYS A 121      -4.878 -29.533 -22.658  1.00 43.87           C
ATOM   1962  O   LYS A 121      -5.241 -30.685 -22.414  1.00 41.67           O
ATOM   1963  CB  LYS A 121      -3.000 -30.081 -24.267  1.00 43.35           C
ATOM   1964 1HB  LYS A 121      -2.730 -30.990 -23.950  1.00 43.35           H
ATOM   1965 2HB  LYS A 121      -3.784 -30.162 -24.882  1.00 43.35           H
ATOM   1966  CG  LYS A 121      -1.823 -29.474 -25.058  1.00 40.42           C
ATOM   1967 1HG  LYS A 121      -2.041 -28.525 -25.285  1.00 40.42           H
ATOM   1968 2HG  LYS A 121      -1.002 -29.500 -24.488  1.00 40.42           H
ATOM   1969  CD  LYS A 121      -1.549 -30.248 -26.362  1.00 37.98           C
ATOM   1970 1HD  LYS A 121      -1.249 -31.174 -26.134  1.00 37.98           H
ATOM   1971 2HD  LYS A 121      -2.393 -30.293 -26.897  1.00 37.98           H
ATOM   1972  CE  LYS A 121      -0.466 -29.578 -27.210  1.00 32.79           C
ATOM   1973 1HE  LYS A 121      -0.743 -28.640 -27.418  1.00 32.79           H
ATOM   1974 2HE  LYS A 121       0.393 -29.566 -26.698  1.00 32.79           H
ATOM   1975  NZ  LYS A 121      -0.229 -30.289 -28.499  1.00 30.40           N
ATOM   1976 1HZ  LYS A 121       0.482 -29.833 -29.034  1.00 30.40           H
ATOM   1977 2HZ  LYS A 121      -1.062 -30.315 -29.052  1.00 30.40           H
ATOM   1978 3HZ  LYS A 121       0.064 -31.232 -28.340  1.00 30.40           H
ATOM   1979  N   LYS A 122      -5.683 -28.494 -22.567  1.00 43.06           N
ATOM   1980  H   LYS A 122      -5.288 -27.579 -22.486  1.00 43.06           H
ATOM   1981  CA  LYS A 122      -7.129 -28.639 -22.581  1.00 50.38           C
ATOM   1982  HA  LYS A 122      -7.377 -29.342 -21.915  1.00 50.38           H
ATOM   1983  C   LYS A 122      -7.513 -29.052 -23.995  1.00 47.53           C
ATOM   1984  O   LYS A 122      -7.581 -28.212 -24.886  1.00 44.96           O
ATOM   1985  CB  LYS A 122      -7.825 -27.332 -22.165  1.00 46.98           C
ATOM   1986 1HB  LYS A 122      -7.400 -26.574 -22.660  1.00 46.98           H
ATOM   1987 2HB  LYS A 122      -8.792 -27.393 -22.414  1.00 46.98           H
ATOM   1988  CG  LYS A 122      -7.731 -27.041 -20.664  1.00 43.77           C
ATOM   1989 1HG  LYS A 122      -8.043 -27.841 -20.152  1.00 43.77           H
ATOM   1990 2HG  LYS A 122      -6.781 -26.842 -20.425  1.00 43.77           H
ATOM   1991  CD  LYS A 122      -8.608 -25.836 -20.306  1.00 40.72           C
ATOM   1992 1HD  LYS A 122      -8.254 -25.026 -20.774  1.00 40.72           H
ATOM   1993 2HD  LYS A 122      -9.544 -26.014 -20.610  1.00 40.72           H
ATOM   1994  CE  LYS A 122      -8.618 -25.572 -18.798  1.00 35.70           C
ATOM   1995 1HE  LYS A 122      -8.916 -26.393 -18.311  1.00 35.70           H
ATOM   1996 2HE  LYS A 122      -7.701 -25.317 -18.491  1.00 35.70           H
ATOM   1997  NZ  LYS A 122      -9.542 -24.472 -18.462  1.00 32.00           N
ATOM   1998 1HZ  LYS A 122      -9.550 -24.298 -17.477  1.00 32.00           H
ATOM   1999 2HZ  LYS A 122     -10.477 -24.691 -18.743  1.00 32.00           H
ATOM   2000 3HZ  LYS A 122      -9.273 -23.625 -18.921  1.00 32.00           H
ATOM   2001  N   THR A 123      -7.719 -30.341 -24.195  1.00 45.41           N
ATOM   2002  H   THR A 123      -7.429 -30.983 -23.485  1.00 45.41           H
ATOM   2003  CA  THR A 123      -8.349 -30.880 -25.400  1.00 50.72           C
ATOM   2004  HA  THR A 123      -7.918 -30.448 -26.192  1.00 50.72           H
ATOM   2005  C   THR A 123      -9.836 -30.544 -25.319  1.00 49.41           C
ATOM   2006  O   THR A 123     -10.568 -31.152 -24.543  1.00 45.77           O
ATOM   2007  CB  THR A 123      -8.129 -32.393 -25.516  1.00 46.81           C
ATOM   2008  HB  THR A 123      -8.728 -32.850 -24.858  1.00 46.81           H
ATOM   2009  OG1 THR A 123      -6.789 -32.718 -25.186  1.00 42.29           O
ATOM   2010  HG1 THR A 123      -6.703 -32.791 -24.236  1.00 42.29           H
ATOM   2011  CG2 THR A 123      -8.363 -32.906 -26.934  1.00 43.16           C
ATOM   2012 1HG2 THR A 123      -8.214 -33.893 -26.987  1.00 43.16           H
ATOM   2013 2HG2 THR A 123      -7.741 -32.466 -27.581  1.00 43.16           H
ATOM   2014 3HG2 THR A 123      -9.299 -32.720 -27.233  1.00 43.16           H
ATOM   2015  N   SER A 124     -10.260 -29.555 -26.080  1.00 41.35           N
ATOM   2016  H   SER A 124      -9.593 -28.902 -26.440  1.00 41.35           H
ATOM   2017  CA  SER A 124     -11.673 -29.380 -26.416  1.00 46.52           C
ATOM   2018  HA  SER A 124     -12.206 -29.525 -25.582  1.00 46.52           H
ATOM   2019  C   SER A 124     -12.027 -30.399 -27.499  1.00 43.66           C
ATOM   2020  O   SER A 124     -11.295 -30.475 -28.488  1.00 41.18           O
ATOM   2021  CB  SER A 124     -11.919 -27.965 -26.941  1.00 43.34           C
ATOM   2022 1HB  SER A 124     -11.394 -27.801 -27.776  1.00 43.34           H
ATOM   2023 2HB  SER A 124     -12.891 -27.819 -27.124  1.00 43.34           H
ATOM   2024  OG  SER A 124     -11.512 -27.003 -25.981  1.00 38.01           O
ATOM   2025  HG  SER A 124     -11.420 -26.149 -26.404  1.00 38.01           H
ATOM   2026  N   PRO A 125     -13.100 -31.204 -27.362  1.00 36.49           N
ATOM   2027  CA  PRO A 125     -13.569 -32.046 -28.450  1.00 42.29           C
ATOM   2028  HA  PRO A 125     -12.806 -32.458 -28.948  1.00 42.29           H
ATOM   2029  C   PRO A 125     -14.358 -31.168 -29.445  1.00 41.59           C
ATOM   2030  O   PRO A 125     -15.506 -30.816 -29.190  1.00 39.67           O
ATOM   2031  CB  PRO A 125     -14.413 -33.138 -27.783  1.00 38.78           C
ATOM   2032 1HB  PRO A 125     -15.153 -33.437 -28.386  1.00 38.78           H
ATOM   2033 2HB  PRO A 125     -13.848 -33.924 -27.534  1.00 38.78           H
ATOM   2034  CG  PRO A 125     -14.970 -32.447 -26.535  1.00 37.65           C
ATOM   2035 1HG  PRO A 125     -15.856 -32.027 -26.730  1.00 37.65           H
ATOM   2036 2HG  PRO A 125     -15.068 -33.100 -25.784  1.00 37.65           H
ATOM   2037  CD  PRO A 125     -13.935 -31.380 -26.187  1.00 44.06           C
ATOM   2038 1HD  PRO A 125     -14.376 -30.511 -25.965  1.00 44.06           H
ATOM   2039 2HD  PRO A 125     -13.364 -31.670 -25.419  1.00 44.06           H
ATOM   2040  N   ALA A 126     -13.726 -30.827 -30.557  1.00 38.03           N
ATOM   2041  H   ALA A 126     -12.729 -30.892 -30.589  1.00 38.03           H
ATOM   2042  CA  ALA A 126     -14.439 -30.362 -31.729  1.00 43.55           C
ATOM   2043  HA  ALA A 126     -15.243 -29.850 -31.429  1.00 43.55           H
ATOM   2044  C   ALA A 126     -14.881 -31.591 -32.526  1.00 42.18           C
ATOM   2045  O   ALA A 126     -14.067 -32.404 -32.978  1.00 40.98           O
ATOM   2046  CB  ALA A 126     -13.572 -29.393 -32.529  1.00 40.96           C
ATOM   2047 1HB  ALA A 126     -13.306 -28.606 -31.972  1.00 40.96           H
ATOM   2048 2HB  ALA A 126     -14.063 -29.050 -33.330  1.00 40.96           H
ATOM   2049 3HB  ALA A 126     -12.736 -29.840 -32.848  1.00 40.96           H
ATOM   2050  N   ARG A 127     -16.184 -31.741 -32.617  1.00 37.37           N
ATOM   2051  H   ARG A 127     -16.735 -31.149 -32.029  1.00 37.37           H
ATOM   2052  CA  ARG A 127     -16.924 -32.661 -33.467  1.00 41.66           C
ATOM   2053  HA  ARG A 127     -16.503 -33.568 -33.485  1.00 41.66           H
ATOM   2054  C   ARG A 127     -16.912 -32.086 -34.876  1.00 39.80           C
ATOM   2055  O   ARG A 127     -17.519 -31.036 -35.060  1.00 39.78           O
ATOM   2056  CB  ARG A 127     -18.352 -32.698 -32.879  1.00 41.00           C
ATOM   2057 1HB  ARG A 127     -18.290 -33.062 -31.950  1.00 41.00           H
ATOM   2058 2HB  ARG A 127     -18.693 -31.758 -32.847  1.00 41.00           H
ATOM   2059  CG  ARG A 127     -19.392 -33.536 -33.629  1.00 37.66           C
ATOM   2060 1HG  ARG A 127     -19.411 -33.269 -34.593  1.00 37.66           H
ATOM   2061 2HG  ARG A 127     -19.162 -34.506 -33.556  1.00 37.66           H
ATOM   2062  CD  ARG A 127     -20.760 -33.278 -32.992  1.00 37.13           C
ATOM   2063 1HD  ARG A 127     -20.705 -33.436 -32.006  1.00 37.13           H
ATOM   2064 2HD  ARG A 127     -21.035 -32.332 -33.163  1.00 37.13           H
ATOM   2065  NE  ARG A 127     -21.810 -34.157 -33.531  1.00 33.91           N
ATOM   2066  HE  ARG A 127     -21.509 -35.034 -33.906  1.00 33.91           H
ATOM   2067  CZ  ARG A 127     -23.114 -33.912 -33.573  1.00 32.17           C
ATOM   2068  NH1 ARG A 127     -23.614 -32.783 -33.159  1.00 31.37           N
ATOM   2069 1HH1 ARG A 127     -23.011 -32.072 -32.797  1.00 31.37           H
ATOM   2070 2HH1 ARG A 127     -24.601 -32.627 -33.203  1.00 31.37           H
ATOM   2071  NH2 ARG A 127     -23.934 -34.801 -34.042  1.00 29.80           N
ATOM   2072 1HH2 ARG A 127     -23.585 -35.677 -34.375  1.00 29.80           H
ATOM   2073 2HH2 ARG A 127     -24.915 -34.610 -34.071  1.00 29.80           H
ATOM   2074  N   GLU A 128     -16.308 -32.766 -35.820  1.00 34.71           N
ATOM   2075  H   GLU A 128     -15.550 -33.375 -35.587  1.00 34.71           H
ATOM   2076  CA  GLU A 128     -16.738 -32.637 -37.212  1.00 37.32           C
ATOM   2077  HA  GLU A 128     -17.723 -32.480 -37.144  1.00 37.32           H
ATOM   2078  C   GLU A 128     -16.518 -33.940 -37.978  1.00 34.61           C
ATOM   2079  O   GLU A 128     -15.507 -34.629 -37.843  1.00 32.06           O
ATOM   2080  CB  GLU A 128     -16.149 -31.403 -37.923  1.00 35.96           C
ATOM   2081 1HB  GLU A 128     -15.633 -30.852 -37.267  1.00 35.96           H
ATOM   2082 2HB  GLU A 128     -15.542 -31.699 -38.661  1.00 35.96           H
ATOM   2083  CG  GLU A 128     -17.303 -30.565 -38.507  1.00 33.48           C
ATOM   2084 1HG  GLU A 128     -17.719 -31.084 -39.254  1.00 33.48           H
ATOM   2085 2HG  GLU A 128     -17.979 -30.419 -37.785  1.00 33.48           H
ATOM   2086  CD  GLU A 128     -16.891 -29.192 -39.055  1.00 32.28           C
ATOM   2087  OE1 GLU A 128     -17.808 -28.481 -39.514  1.00 29.87           O
ATOM   2088  OE2 GLU A 128     -15.687 -28.870 -38.984  1.00 31.93           O
ATOM   2089  N   VAL A 129     -17.577 -34.305 -38.680  1.00 26.32           N
ATOM   2090  H   VAL A 129     -18.353 -33.677 -38.619  1.00 26.32           H
ATOM   2091  CA  VAL A 129     -17.803 -35.466 -39.526  1.00 35.95           C
ATOM   2092  HA  VAL A 129     -17.326 -36.260 -39.150  1.00 35.95           H
ATOM   2093  C   VAL A 129     -17.263 -35.133 -40.914  1.00 34.62           C
ATOM   2094  O   VAL A 129     -17.634 -34.095 -41.449  1.00 31.53           O
ATOM   2095  CB  VAL A 129     -19.326 -35.700 -39.581  1.00 31.54           C
ATOM   2096  HB  VAL A 129     -19.707 -34.796 -39.776  1.00 31.54           H
ATOM   2097  CG1 VAL A 129     -19.801 -36.639 -40.691  1.00 28.36           C
ATOM   2098 1HG1 VAL A 129     -20.795 -36.746 -40.669  1.00 28.36           H
ATOM   2099 2HG1 VAL A 129     -19.392 -37.546 -40.592  1.00 28.36           H
ATOM   2100 3HG1 VAL A 129     -19.550 -36.285 -41.592  1.00 28.36           H
ATOM   2101  CG2 VAL A 129     -19.835 -36.272 -38.250  1.00 30.59           C
ATOM   2102 1HG2 VAL A 129     -20.823 -36.426 -38.280  1.00 30.59           H
ATOM   2103 2HG2 VAL A 129     -19.645 -35.645 -37.494  1.00 30.59           H
ATOM   2104 3HG2 VAL A 129     -19.394 -37.146 -38.043  1.00 30.59           H
ATOM   2105  N   SER A 130     -16.476 -36.033 -41.504  1.00 23.69           N
ATOM   2106  H   SER A 130     -15.798 -36.520 -40.953  1.00 23.69           H
ATOM   2107  CA  SER A 130     -16.575 -36.329 -42.932  1.00 30.15           C
ATOM   2108  HA  SER A 130     -17.561 -36.403 -43.083  1.00 30.15           H
ATOM   2109  C   SER A 130     -15.871 -37.642 -43.256  1.00 28.10           C
ATOM   2110  O   SER A 130     -14.684 -37.827 -42.999  1.00 26.48           O
ATOM   2111  CB  SER A 130     -16.054 -35.213 -43.833  1.00 27.78           C
ATOM   2112 1HB  SER A 130     -15.398 -34.632 -43.351  1.00 27.78           H
ATOM   2113 2HB  SER A 130     -15.629 -35.581 -44.660  1.00 27.78           H
ATOM   2114  OG  SER A 130     -17.163 -34.418 -44.213  1.00 25.20           O
ATOM   2115  HG  SER A 130     -16.887 -33.505 -44.299  1.00 25.20           H
ATOM   2116  N   SER A 131     -16.679 -38.552 -43.771  1.00 23.74           N
ATOM   2117  H   SER A 131     -17.657 -38.353 -43.716  1.00 23.74           H
ATOM   2118  CA  SER A 131     -16.316 -39.809 -44.408  1.00 29.36           C
ATOM   2119  HA  SER A 131     -15.663 -40.271 -43.808  1.00 29.36           H
ATOM   2120  C   SER A 131     -15.705 -39.534 -45.778  1.00 27.45           C
ATOM   2121  O   SER A 131     -16.241 -38.696 -46.496  1.00 24.82           O
ATOM   2122  CB  SER A 131     -17.611 -40.601 -44.636  1.00 27.04           C
ATOM   2123 1HB  SER A 131     -18.147 -40.191 -45.374  1.00 27.04           H
ATOM   2124 2HB  SER A 131     -17.405 -41.553 -44.862  1.00 27.04           H
ATOM   2125  OG  SER A 131     -18.431 -40.612 -43.475  1.00 24.23           O
ATOM   2126  HG  SER A 131     -19.352 -40.614 -43.735  1.00 24.23           H
ATOM   2127  N   GLU A 132     -14.685 -40.275 -46.166  1.00 20.38           N
ATOM   2128  H   GLU A 132     -13.985 -40.518 -45.494  1.00 20.38           H
ATOM   2129  CA  GLU A 132     -14.536 -40.757 -47.542  1.00 25.05           C
ATOM   2130  HA  GLU A 132     -15.449 -41.090 -47.777  1.00 25.05           H
ATOM   2131  C   GLU A 132     -13.562 -41.945 -47.619  1.00 23.84           C
ATOM   2132  O   GLU A 132     -12.675 -42.130 -46.788  1.00 21.60           O
ATOM   2133  CB  GLU A 132     -14.205 -39.629 -48.543  1.00 23.17           C
ATOM   2134 1HB  GLU A 132     -14.024 -38.781 -48.045  1.00 23.17           H
ATOM   2135 2HB  GLU A 132     -13.398 -39.881 -49.077  1.00 23.17           H
ATOM   2136  CG  GLU A 132     -15.402 -39.423 -49.489  1.00 23.22           C
ATOM   2137 1HG  GLU A 132     -15.443 -40.201 -50.116  1.00 23.22           H
ATOM   2138 2HG  GLU A 132     -16.236 -39.395 -48.937  1.00 23.22           H
ATOM   2139  CD  GLU A 132     -15.333 -38.132 -50.326  1.00 22.78           C
ATOM   2140  OE1 GLU A 132     -16.325 -37.887 -51.047  1.00 22.74           O
ATOM   2141  OE2 GLU A 132     -14.302 -37.413 -50.263  1.00 27.32           O
ATOM   2142  N   SER A 133     -13.854 -42.819 -48.582  1.00 19.19           N
ATOM   2143  H   SER A 133     -14.336 -42.444 -49.374  1.00 19.19           H
ATOM   2144  CA  SER A 133     -13.565 -44.250 -48.638  1.00 25.33           C
ATOM   2145  HA  SER A 133     -13.378 -44.507 -47.690  1.00 25.33           H
ATOM   2146  C   SER A 133     -12.345 -44.620 -49.496  1.00 24.06           C
ATOM   2147  O   SER A 133     -12.016 -43.915 -50.441  1.00 22.25           O
ATOM   2148  CB  SER A 133     -14.783 -44.918 -49.288  1.00 24.08           C
ATOM   2149 1HB  SER A 133     -14.876 -44.625 -50.240  1.00 24.08           H
ATOM   2150 2HB  SER A 133     -14.696 -45.914 -49.252  1.00 24.08           H
ATOM   2151  OG  SER A 133     -15.992 -44.581 -48.628  1.00 22.51           O
ATOM   2152  HG  SER A 133     -16.697 -44.505 -49.271  1.00 22.51           H
ATOM   2153  N   GLY A 134     -11.820 -45.830 -49.243  1.00 22.43           N
ATOM   2154  H   GLY A 134     -11.922 -46.191 -48.316  1.00 22.43           H
ATOM   2155  CA  GLY A 134     -11.104 -46.670 -50.224  1.00 29.18           C
ATOM   2156 1HA  GLY A 134     -11.399 -47.614 -50.075  1.00 29.18           H
ATOM   2157 2HA  GLY A 134     -11.391 -46.370 -51.134  1.00 29.18           H
ATOM   2158  C   GLY A 134      -9.567 -46.601 -50.131  1.00 28.30           C
ATOM   2159  O   GLY A 134      -9.013 -45.543 -49.896  1.00 24.92           O
ATOM   2160  N   THR A 135      -8.759 -47.625 -50.325  1.00 18.42           N
ATOM   2161  H   THR A 135      -7.806 -47.405 -50.117  1.00 18.42           H
ATOM   2162  CA  THR A 135      -8.931 -49.025 -50.779  1.00 27.23           C
ATOM   2163  HA  THR A 135      -9.642 -49.455 -50.222  1.00 27.23           H
ATOM   2164  C   THR A 135      -7.574 -49.743 -50.616  1.00 26.46           C
ATOM   2165  O   THR A 135      -6.561 -49.182 -51.003  1.00 23.23           O
ATOM   2166  CB  THR A 135      -9.337 -49.028 -52.275  1.00 23.52           C
ATOM   2167  HB  THR A 135      -8.779 -48.331 -52.725  1.00 23.52           H
ATOM   2168  OG1 THR A 135     -10.722 -48.750 -52.347  1.00 21.43           O
ATOM   2169  HG1 THR A 135     -10.857 -47.803 -52.363  1.00 21.43           H
ATOM   2170  CG2 THR A 135      -9.156 -50.305 -53.056  1.00 22.63           C
ATOM   2171 1HG2 THR A 135      -9.450 -50.189 -54.005  1.00 22.63           H
ATOM   2172 2HG2 THR A 135      -9.692 -51.048 -52.657  1.00 22.63           H
ATOM   2173 3HG2 THR A 135      -8.197 -50.588 -53.063  1.00 22.63           H
ATOM   2174  N   SER A 136      -7.598 -51.009 -50.115  1.00 16.86           N
ATOM   2175  H   SER A 136      -8.283 -51.175 -49.406  1.00 16.86           H
ATOM   2176  CA  SER A 136      -6.755 -52.178 -50.468  1.00 24.92           C
ATOM   2177  HA  SER A 136      -7.019 -52.747 -49.689  1.00 24.92           H
ATOM   2178  C   SER A 136      -5.213 -52.216 -50.346  1.00 23.96           C
ATOM   2179  O   SER A 136      -4.502 -51.376 -50.880  1.00 21.63           O
ATOM   2180  CB  SER A 136      -7.136 -52.624 -51.881  1.00 23.06           C
ATOM   2181 1HB  SER A 136      -8.124 -52.557 -52.020  1.00 23.06           H
ATOM   2182 2HB  SER A 136      -6.664 -52.070 -52.567  1.00 23.06           H
ATOM   2183  OG  SER A 136      -6.778 -53.959 -52.113  1.00 21.06           O
ATOM   2184  HG  SER A 136      -7.568 -54.497 -52.166  1.00 21.06           H
ATOM   2185  N   GLY A 137      -4.718 -53.354 -49.812  1.00 21.26           N
ATOM   2186  H   GLY A 137      -5.259 -53.784 -49.089  1.00 21.26           H
ATOM   2187  CA  GLY A 137      -3.457 -54.029 -50.188  1.00 27.40           C
ATOM   2188 1HA  GLY A 137      -3.677 -54.990 -50.358  1.00 27.40           H
ATOM   2189 2HA  GLY A 137      -3.137 -53.605 -51.035  1.00 27.40           H
ATOM   2190  C   GLY A 137      -2.336 -53.953 -49.141  1.00 27.15           C
ATOM   2191  O   GLY A 137      -1.688 -52.934 -49.027  1.00 22.61           O
ATOM   2192  N   GLN A 138      -2.143 -54.892 -48.234  1.00 17.49           N
ATOM   2193  H   GLN A 138      -2.367 -54.608 -47.302  1.00 17.49           H
ATOM   2194  CA  GLN A 138      -1.659 -56.282 -48.335  1.00 21.98           C
ATOM   2195  HA  GLN A 138      -1.931 -56.616 -47.432  1.00 21.98           H
ATOM   2196  C   GLN A 138      -0.113 -56.434 -48.436  1.00 22.50           C
ATOM   2197  O   GLN A 138       0.516 -55.919 -49.346  1.00 18.93           O
ATOM   2198  CB  GLN A 138      -2.408 -57.136 -49.374  1.00 19.92           C
ATOM   2199 1HB  GLN A 138      -3.260 -56.670 -49.615  1.00 19.92           H
ATOM   2200 2HB  GLN A 138      -1.834 -57.223 -50.188  1.00 19.92           H
ATOM   2201  CG  GLN A 138      -2.748 -58.548 -48.858  1.00 18.93           C
ATOM   2202 1HG  GLN A 138      -1.928 -58.933 -48.435  1.00 18.93           H
ATOM   2203 2HG  GLN A 138      -3.470 -58.465 -48.171  1.00 18.93           H
ATOM   2204  CD  GLN A 138      -3.228 -59.527 -49.930  1.00 16.93           C
ATOM   2205  OE1 GLN A 138      -3.193 -59.276 -51.114  1.00 16.07           O
ATOM   2206  NE2 GLN A 138      -3.670 -60.707 -49.562  1.00 16.49           N
ATOM   2207 1HE2 GLN A 138      -3.965 -61.368 -50.252  1.00 16.49           H
ATOM   2208 2HE2 GLN A 138      -3.711 -60.945 -48.592  1.00 16.49           H
ATOM   2209  N   PHE A 139       0.406 -57.281 -47.525  1.00 18.18           N
ATOM   2210  H   PHE A 139      -0.180 -57.415 -46.726  1.00 18.18           H
ATOM   2211  CA  PHE A 139       1.667 -58.052 -47.468  1.00 24.99           C
ATOM   2212  HA  PHE A 139       1.355 -58.651 -46.730  1.00 24.99           H
ATOM   2213  C   PHE A 139       2.936 -57.515 -46.771  1.00 23.69           C
ATOM   2214  O   PHE A 139       3.398 -56.390 -46.924  1.00 21.49           O
ATOM   2215  CB  PHE A 139       1.936 -58.828 -48.763  1.00 23.37           C
ATOM   2216 1HB  PHE A 139       1.995 -58.179 -49.522  1.00 23.37           H
ATOM   2217 2HB  PHE A 139       2.805 -59.315 -48.673  1.00 23.37           H
ATOM   2218  CG  PHE A 139       0.852 -59.840 -49.083  1.00 23.24           C
ATOM   2219  CD1 PHE A 139       0.661 -60.957 -48.249  1.00 21.91           C
ATOM   2220  HD1 PHE A 139       1.283 -61.112 -47.481  1.00 21.91           H
ATOM   2221  CD2 PHE A 139      -0.011 -59.652 -50.178  1.00 24.14           C
ATOM   2222  HD2 PHE A 139       0.123 -58.870 -50.787  1.00 24.14           H
ATOM   2223  CE1 PHE A 139      -0.393 -61.858 -48.482  1.00 20.88           C
ATOM   2224  HE1 PHE A 139      -0.527 -62.641 -47.875  1.00 20.88           H
ATOM   2225  CE2 PHE A 139      -1.059 -60.555 -50.422  1.00 22.66           C
ATOM   2226  HE2 PHE A 139      -1.667 -60.416 -51.204  1.00 22.66           H
ATOM   2227  CZ  PHE A 139      -1.254 -61.654 -49.567  1.00 24.52           C
ATOM   2228  HZ  PHE A 139      -2.008 -62.290 -49.734  1.00 24.52           H
ATOM   2229  N   THR A 140       3.445 -58.436 -45.992  1.00 21.28           N
ATOM   2230  H   THR A 140       2.939 -59.295 -46.071  1.00 21.28           H
ATOM   2231  CA  THR A 140       4.556 -58.560 -45.030  1.00 28.27           C
ATOM   2232  HA  THR A 140       4.531 -57.718 -44.491  1.00 28.27           H
ATOM   2233  C   THR A 140       5.975 -58.624 -45.647  1.00 26.93           C
ATOM   2234  O   THR A 140       6.096 -58.679 -46.862  1.00 23.99           O
ATOM   2235  CB  THR A 140       4.285 -59.873 -44.254  1.00 25.69           C
ATOM   2236  HB  THR A 140       5.167 -60.334 -44.154  1.00 25.69           H
ATOM   2237  OG1 THR A 140       3.435 -60.761 -44.962  1.00 23.21           O
ATOM   2238  HG1 THR A 140       2.592 -60.337 -45.121  1.00 23.21           H
ATOM   2239  CG2 THR A 140       3.593 -59.633 -42.914  1.00 23.75           C
ATOM   2240 1HG2 THR A 140       3.430 -60.496 -42.435  1.00 23.75           H
ATOM   2241 2HG2 THR A 140       2.710 -59.182 -43.042  1.00 23.75           H
ATOM   2242 3HG2 THR A 140       4.151 -59.053 -42.321  1.00 23.75           H
ATOM   2243  N   PRO A 141       7.054 -58.625 -44.786  1.00 20.94           N
ATOM   2244  CA  PRO A 141       8.450 -58.366 -45.185  1.00 27.46           C
ATOM   2245  HA  PRO A 141       8.475 -57.800 -46.009  1.00 27.46           H
ATOM   2246  C   PRO A 141       9.237 -59.645 -45.557  1.00 27.59           C
ATOM   2247  O   PRO A 141       8.692 -60.743 -45.463  1.00 24.08           O
ATOM   2248  CB  PRO A 141       9.020 -57.703 -43.938  1.00 24.87           C
ATOM   2249 1HB  PRO A 141      10.017 -57.772 -43.914  1.00 24.87           H
ATOM   2250 2HB  PRO A 141       8.750 -56.742 -43.883  1.00 24.87           H
ATOM   2251  CG  PRO A 141       8.385 -58.518 -42.821  1.00 24.58           C
ATOM   2252 1HG  PRO A 141       8.902 -59.356 -42.648  1.00 24.58           H
ATOM   2253 2HG  PRO A 141       8.321 -57.985 -41.977  1.00 24.58           H
ATOM   2254  CD  PRO A 141       7.005 -58.831 -43.377  1.00 29.33           C
ATOM   2255 1HD  PRO A 141       6.751 -59.782 -43.201  1.00 29.33           H
ATOM   2256 2HD  PRO A 141       6.312 -58.224 -42.988  1.00 29.33           H
ATOM   2257  N   PRO A 142      10.536 -59.549 -45.902  1.00 22.36           N
ATOM   2258  CA  PRO A 142      11.523 -60.252 -45.073  1.00 29.24           C
ATOM   2259  HA  PRO A 142      11.136 -60.296 -44.152  1.00 29.24           H
ATOM   2260  C   PRO A 142      12.891 -59.540 -44.894  1.00 28.60           C
ATOM   2261  O   PRO A 142      13.305 -58.673 -45.657  1.00 25.60           O
ATOM   2262  CB  PRO A 142      11.706 -61.603 -45.765  1.00 26.58           C
ATOM   2263 1HB  PRO A 142      12.612 -61.982 -45.577  1.00 26.58           H
ATOM   2264 2HB  PRO A 142      11.005 -62.254 -45.472  1.00 26.58           H
ATOM   2265  CG  PRO A 142      11.552 -61.265 -47.245  1.00 26.84           C
ATOM   2266 1HG  PRO A 142      12.447 -61.219 -47.689  1.00 26.84           H
ATOM   2267 2HG  PRO A 142      10.986 -61.950 -47.704  1.00 26.84           H
ATOM   2268  CD  PRO A 142      10.866 -59.895 -47.264  1.00 32.68           C
ATOM   2269 1HD  PRO A 142      11.475 -59.194 -47.635  1.00 32.68           H
ATOM   2270 2HD  PRO A 142      10.023 -59.923 -47.801  1.00 32.68           H
ATOM   2271  N   SER A 143      13.606 -60.004 -43.853  1.00 19.06           N
ATOM   2272  H   SER A 143      13.111 -60.624 -43.244  1.00 19.06           H
ATOM   2273  CA  SER A 143      14.996 -59.743 -43.473  1.00 23.48           C
ATOM   2274  HA  SER A 143      15.082 -58.748 -43.532  1.00 23.48           H
ATOM   2275  C   SER A 143      16.036 -60.406 -44.387  1.00 22.85           C
ATOM   2276  O   SER A 143      15.751 -61.454 -44.950  1.00 20.48           O
ATOM   2277  CB  SER A 143      15.213 -60.363 -42.087  1.00 22.51           C
ATOM   2278 1HB  SER A 143      15.221 -61.361 -42.149  1.00 22.51           H
ATOM   2279 2HB  SER A 143      16.077 -60.046 -41.695  1.00 22.51           H
ATOM   2280  OG  SER A 143      14.190 -60.013 -41.172  1.00 20.27           O
ATOM   2281  HG  SER A 143      13.358 -59.934 -41.638  1.00 20.27           H
ATOM   2282  N   SER A 144      17.271 -59.890 -44.421  1.00 19.10           N
ATOM   2283  H   SER A 144      17.320 -58.892 -44.396  1.00 19.10           H
ATOM   2284  CA  SER A 144      18.580 -60.591 -44.491  1.00 24.39           C
ATOM   2285  HA  SER A 144      18.629 -61.140 -43.656  1.00 24.39           H
ATOM   2286  C   SER A 144      19.713 -59.544 -44.579  1.00 23.17           C
ATOM   2287  O   SER A 144      19.661 -58.673 -45.429  1.00 21.01           O
ATOM   2288  CB  SER A 144      18.684 -61.531 -45.702  1.00 22.87           C
ATOM   2289 1HB  SER A 144      18.282 -61.114 -46.517  1.00 22.87           H
ATOM   2290 2HB  SER A 144      19.636 -61.776 -45.887  1.00 22.87           H
ATOM   2291  OG  SER A 144      17.977 -62.724 -45.438  1.00 21.12           O
ATOM   2292  HG  SER A 144      17.041 -62.534 -45.378  1.00 21.12           H
ATOM   2293  N   THR A 145      20.603 -59.430 -43.579  1.00 18.00           N
ATOM   2294  H   THR A 145      20.347 -58.793 -42.852  1.00 18.00           H
ATOM   2295  CA  THR A 145      21.910 -60.108 -43.393  1.00 25.00           C
ATOM   2296  HA  THR A 145      22.118 -59.809 -42.462  1.00 25.00           H
ATOM   2297  C   THR A 145      23.017 -59.629 -44.351  1.00 24.34           C
ATOM   2298  O   THR A 145      22.963 -59.931 -45.538  1.00 21.33           O
ATOM   2299  CB  THR A 145      21.848 -61.642 -43.422  1.00 22.42           C
ATOM   2300  HB  THR A 145      21.703 -61.910 -44.375  1.00 22.42           H
ATOM   2301  OG1 THR A 145      20.769 -62.118 -42.664  1.00 20.57           O
ATOM   2302  HG1 THR A 145      20.005 -62.226 -43.230  1.00 20.57           H
ATOM   2303  CG2 THR A 145      23.081 -62.301 -42.789  1.00 24.69           C
ATOM   2304 1HG2 THR A 145      23.012 -63.298 -42.823  1.00 24.69           H
ATOM   2305 2HG2 THR A 145      23.179 -62.032 -41.831  1.00 24.69           H
ATOM   2306 3HG2 THR A 145      23.916 -62.035 -43.270  1.00 24.69           H
ATOM   2307  N   SER A 146      24.068 -59.003 -43.827  1.00 18.31           N
ATOM   2308  H   SER A 146      23.865 -58.178 -43.299  1.00 18.31           H
ATOM   2309  CA  SER A 146      25.499 -59.370 -43.925  1.00 24.24           C
ATOM   2310  HA  SER A 146      25.567 -59.959 -43.120  1.00 24.24           H
ATOM   2311  C   SER A 146      26.466 -58.182 -43.798  1.00 22.95           C
ATOM   2312  O   SER A 146      26.336 -57.162 -44.464  1.00 20.53           O
ATOM   2313  CB  SER A 146      25.876 -60.171 -45.181  1.00 22.73           C
ATOM   2314 1HB  SER A 146      25.571 -59.706 -46.012  1.00 22.73           H
ATOM   2315 2HB  SER A 146      26.863 -60.326 -45.229  1.00 22.73           H
ATOM   2316  OG  SER A 146      25.251 -61.427 -45.144  1.00 20.57           O
ATOM   2317  HG  SER A 146      24.301 -61.311 -45.136  1.00 20.57           H
ATOM   2318  N   VAL A 147      27.482 -58.352 -42.939  1.00 13.58           N
ATOM   2319  H   VAL A 147      27.388 -59.138 -42.328  1.00 13.58           H
ATOM   2320  CA  VAL A 147      28.722 -57.563 -42.749  1.00 23.98           C
ATOM   2321  HA  VAL A 147      28.471 -56.597 -42.806  1.00 23.98           H
ATOM   2322  C   VAL A 147      29.747 -57.842 -43.860  1.00 22.69           C
ATOM   2323  O   VAL A 147      29.596 -58.849 -44.560  1.00 20.59           O
ATOM   2324  CB  VAL A 147      29.310 -57.928 -41.363  1.00 22.46           C
ATOM   2325  HB  VAL A 147      30.258 -57.611 -41.389  1.00 22.46           H
ATOM   2326  CG1 VAL A 147      28.588 -57.225 -40.226  1.00 21.00           C
ATOM   2327 1HG1 VAL A 147      28.983 -57.475 -39.342  1.00 21.00           H
ATOM   2328 2HG1 VAL A 147      27.619 -57.471 -40.210  1.00 21.00           H
ATOM   2329 3HG1 VAL A 147      28.651 -56.232 -40.321  1.00 21.00           H
ATOM   2330  CG2 VAL A 147      29.273 -59.446 -41.077  1.00 24.55           C
ATOM   2331 1HG2 VAL A 147      29.658 -59.651 -40.177  1.00 24.55           H
ATOM   2332 2HG2 VAL A 147      29.800 -59.952 -41.759  1.00 24.55           H
ATOM   2333 3HG2 VAL A 147      28.335 -59.791 -41.095  1.00 24.55           H
ATOM   2334  N   PRO A 148      30.805 -57.020 -44.042  1.00 17.42           N
ATOM   2335  CA  PRO A 148      32.053 -57.302 -43.329  1.00 26.13           C
ATOM   2336  HA  PRO A 148      31.764 -57.704 -42.460  1.00 26.13           H
ATOM   2337  C   PRO A 148      32.936 -56.094 -42.912  1.00 26.00           C
ATOM   2338  O   PRO A 148      32.860 -54.981 -43.410  1.00 23.99           O
ATOM   2339  CB  PRO A 148      32.834 -58.212 -44.285  1.00 24.37           C
ATOM   2340 1HB  PRO A 148      33.819 -58.143 -44.126  1.00 24.37           H
ATOM   2341 2HB  PRO A 148      32.547 -59.165 -44.193  1.00 24.37           H
ATOM   2342  CG  PRO A 148      32.465 -57.664 -45.655  1.00 25.05           C
ATOM   2343 1HG  PRO A 148      33.221 -57.130 -46.033  1.00 25.05           H
ATOM   2344 2HG  PRO A 148      32.238 -58.410 -46.281  1.00 25.05           H
ATOM   2345  CD  PRO A 148      31.247 -56.776 -45.414  1.00 34.37           C
ATOM   2346 1HD  PRO A 148      31.484 -55.810 -45.517  1.00 34.37           H
ATOM   2347 2HD  PRO A 148      30.506 -57.007 -46.045  1.00 34.37           H
ATOM   2348  N   THR A 149      33.821 -56.455 -41.990  1.00 19.08           N
ATOM   2349  H   THR A 149      33.679 -57.394 -41.676  1.00 19.08           H
ATOM   2350  CA  THR A 149      34.960 -55.809 -41.318  1.00 26.09           C
ATOM   2351  HA  THR A 149      34.581 -55.023 -40.830  1.00 26.09           H
ATOM   2352  C   THR A 149      36.071 -55.278 -42.233  1.00 25.28           C
ATOM   2353  O   THR A 149      36.481 -56.003 -43.137  1.00 23.84           O
ATOM   2354  CB  THR A 149      35.598 -56.958 -40.515  1.00 23.97           C
ATOM   2355  HB  THR A 149      35.965 -57.595 -41.193  1.00 23.97           H
ATOM   2356  OG1 THR A 149      34.616 -57.625 -39.741  1.00 21.66           O
ATOM   2357  HG1 THR A 149      33.836 -57.775 -40.275  1.00 21.66           H
ATOM   2358  CG2 THR A 149      36.724 -56.583 -39.573  1.00 25.98           C
ATOM   2359 1HG2 THR A 149      37.076 -57.389 -39.096  1.00 25.98           H
ATOM   2360 2HG2 THR A 149      36.412 -55.930 -38.883  1.00 25.98           H
ATOM   2361 3HG2 THR A 149      37.484 -56.165 -40.071  1.00 25.98           H
ATOM   2362  N   ILE A 150      36.697 -54.153 -41.884  1.00 16.43           N
ATOM   2363  H   ILE A 150      36.137 -53.390 -41.562  1.00 16.43           H
ATOM   2364  CA  ILE A 150      38.160 -53.955 -41.940  1.00 23.88           C
ATOM   2365  HA  ILE A 150      38.493 -54.890 -41.820  1.00 23.88           H
ATOM   2366  C   ILE A 150      38.653 -53.052 -40.783  1.00 22.60           C
ATOM   2367  O   ILE A 150      37.924 -52.202 -40.280  1.00 21.03           O
ATOM   2368  CB  ILE A 150      38.705 -53.465 -43.306  1.00 22.77           C
ATOM   2369  HB  ILE A 150      39.631 -53.120 -43.149  1.00 22.77           H
ATOM   2370  CG1 ILE A 150      37.915 -52.272 -43.886  1.00 22.33           C
ATOM   2371 1HG1 ILE A 150      37.018 -52.601 -44.182  1.00 22.33           H
ATOM   2372 2HG1 ILE A 150      37.798 -51.590 -43.164  1.00 22.33           H
ATOM   2373  CG2 ILE A 150      38.815 -54.624 -44.300  1.00 25.00           C
ATOM   2374 1HG2 ILE A 150      39.167 -54.308 -45.181  1.00 25.00           H
ATOM   2375 2HG2 ILE A 150      37.922 -55.046 -44.459  1.00 25.00           H
ATOM   2376 3HG2 ILE A 150      39.433 -55.332 -43.958  1.00 25.00           H
ATOM   2377  CD1 ILE A 150      38.584 -51.588 -45.078  1.00 23.68           C
ATOM   2378 1HD1 ILE A 150      38.030 -50.825 -45.411  1.00 23.68           H
ATOM   2379 2HD1 ILE A 150      38.710 -52.229 -45.835  1.00 23.68           H
ATOM   2380 3HD1 ILE A 150      39.483 -51.228 -44.827  1.00 23.68           H
ATOM   2381  N   ALA A 151      39.867 -53.293 -40.348  1.00 24.69           N
ATOM   2382  H   ALA A 151      40.452 -53.813 -40.971  1.00 24.69           H
ATOM   2383  CA  ALA A 151      40.483 -52.909 -39.083  1.00 31.47           C
ATOM   2384  HA  ALA A 151      39.755 -52.498 -38.534  1.00 31.47           H
ATOM   2385  C   ALA A 151      41.585 -51.840 -39.214  1.00 29.56           C
ATOM   2386  O   ALA A 151      42.055 -51.562 -40.310  1.00 28.57           O
ATOM   2387  CB  ALA A 151      41.071 -54.200 -38.497  1.00 30.62           C
ATOM   2388 1HB  ALA A 151      40.368 -54.905 -38.405  1.00 30.62           H
ATOM   2389 2HB  ALA A 151      41.462 -54.037 -37.591  1.00 30.62           H
ATOM   2390 3HB  ALA A 151      41.795 -54.563 -39.084  1.00 30.62           H
ATOM   2391  N   SER A 152      42.064 -51.413 -38.027  1.00 18.30           N
ATOM   2392  H   SER A 152      41.464 -51.577 -37.244  1.00 18.30           H
ATOM   2393  CA  SER A 152      43.340 -50.740 -37.707  1.00 23.84           C
ATOM   2394  HA  SER A 152      43.379 -50.874 -36.717  1.00 23.84           H
ATOM   2395  C   SER A 152      43.392 -49.213 -37.924  1.00 22.66           C
ATOM   2396  O   SER A 152      42.905 -48.719 -38.920  1.00 21.33           O
ATOM   2397  CB  SER A 152      44.515 -51.426 -38.407  1.00 23.14           C
ATOM   2398 1HB  SER A 152      44.394 -51.416 -39.400  1.00 23.14           H
ATOM   2399 2HB  SER A 152      45.379 -50.982 -38.172  1.00 23.14           H
ATOM   2400  OG  SER A 152      44.604 -52.775 -38.001  1.00 22.36           O
ATOM   2401  HG  SER A 152      44.624 -52.820 -37.045  1.00 22.36           H
ATOM   2402  N   SER A 153      43.996 -48.376 -37.088  1.00 15.61           N
ATOM   2403  H   SER A 153      43.952 -47.429 -37.406  1.00 15.61           H
ATOM   2404  CA  SER A 153      44.717 -48.499 -35.804  1.00 24.47           C
ATOM   2405  HA  SER A 153      44.110 -48.990 -35.179  1.00 24.47           H
ATOM   2406  C   SER A 153      45.089 -47.075 -35.351  1.00 22.86           C
ATOM   2407  O   SER A 153      45.395 -46.241 -36.187  1.00 21.49           O
ATOM   2408  CB  SER A 153      46.053 -49.248 -35.988  1.00 22.72           C
ATOM   2409 1HB  SER A 153      46.650 -49.109 -35.198  1.00 22.72           H
ATOM   2410 2HB  SER A 153      45.896 -50.227 -36.119  1.00 22.72           H
ATOM   2411  OG  SER A 153      46.753 -48.785 -37.123  1.00 21.60           O
ATOM   2412  HG  SER A 153      47.679 -48.680 -36.906  1.00 21.60           H
ATOM   2413  N   SER A 154      45.129 -46.827 -34.037  1.00 15.79           N
ATOM   2414  H   SER A 154      44.344 -47.153 -33.511  1.00 15.79           H
ATOM   2415  CA  SER A 154      46.175 -46.138 -33.261  1.00 25.60           C
ATOM   2416  HA  SER A 154      46.636 -46.934 -32.870  1.00 25.60           H
ATOM   2417  C   SER A 154      45.606 -45.256 -32.138  1.00 24.50           C
ATOM   2418  O   SER A 154      44.824 -44.348 -32.360  1.00 23.04           O
ATOM   2419  CB  SER A 154      47.248 -45.395 -34.068  1.00 23.91           C
ATOM   2420 1HB  SER A 154      47.879 -44.918 -33.455  1.00 23.91           H
ATOM   2421 2HB  SER A 154      47.760 -46.035 -34.642  1.00 23.91           H
ATOM   2422  OG  SER A 154      46.710 -44.422 -34.930  1.00 22.05           O
ATOM   2423  HG  SER A 154      46.588 -44.799 -35.801  1.00 22.05           H
ATOM   2424  N   ALA A 155      45.977 -45.570 -30.912  1.00 18.54           N
ATOM   2425  H   ALA A 155      46.479 -46.429 -30.814  1.00 18.54           H
ATOM   2426  CA  ALA A 155      45.748 -44.823 -29.681  1.00 28.94           C
ATOM   2427  HA  ALA A 155      44.845 -44.394 -29.714  1.00 28.94           H
ATOM   2428  C   ALA A 155      46.784 -43.682 -29.536  1.00 28.23           C
ATOM   2429  O   ALA A 155      47.766 -43.669 -30.278  1.00 25.94           O
ATOM   2430  CB  ALA A 155      45.815 -45.850 -28.547  1.00 27.01           C
ATOM   2431 1HB  ALA A 155      45.133 -46.570 -28.675  1.00 27.01           H
ATOM   2432 2HB  ALA A 155      45.644 -45.418 -27.662  1.00 27.01           H
ATOM   2433 3HB  ALA A 155      46.715 -46.283 -28.509  1.00 27.01           H
ATOM   2434  N   PRO A 156      46.632 -42.743 -28.580  1.00 24.03           N
ATOM   2435  CA  PRO A 156      47.144 -43.053 -27.248  1.00 34.96           C
ATOM   2436  HA  PRO A 156      47.039 -44.042 -27.145  1.00 34.96           H
ATOM   2437  C   PRO A 156      46.374 -42.479 -26.031  1.00 35.46           C
ATOM   2438  O   PRO A 156      45.774 -41.415 -26.056  1.00 34.44           O
ATOM   2439  CB  PRO A 156      48.577 -42.513 -27.282  1.00 32.25           C
ATOM   2440 1HB  PRO A 156      48.903 -42.299 -26.361  1.00 32.25           H
ATOM   2441 2HB  PRO A 156      49.198 -43.168 -27.712  1.00 32.25           H
ATOM   2442  CG  PRO A 156      48.460 -41.250 -28.120  1.00 33.28           C
ATOM   2443 1HG  PRO A 156      48.476 -40.439 -27.535  1.00 33.28           H
ATOM   2444 2HG  PRO A 156      49.208 -41.198 -28.782  1.00 33.28           H
ATOM   2445  CD  PRO A 156      47.106 -41.384 -28.834  1.00 44.34           C
ATOM   2446 1HD  PRO A 156      46.441 -40.731 -28.472  1.00 44.34           H
ATOM   2447 2HD  PRO A 156      47.204 -41.248 -29.820  1.00 44.34           H
ATOM   2448  N   VAL A 157      46.507 -43.242 -24.947  1.00 17.56           N
ATOM   2449  H   VAL A 157      46.587 -44.221 -25.137  1.00 17.56           H
ATOM   2450  CA  VAL A 157      46.557 -42.892 -23.511  1.00 25.72           C
ATOM   2451  HA  VAL A 157      46.314 -43.800 -23.168  1.00 25.72           H
ATOM   2452  C   VAL A 157      45.460 -42.026 -22.873  1.00 25.66           C
ATOM   2453  O   VAL A 157      45.522 -40.803 -22.835  1.00 23.84           O
ATOM   2454  CB  VAL A 157      47.962 -42.444 -23.077  1.00 23.86           C
ATOM   2455  HB  VAL A 157      47.854 -42.148 -22.128  1.00 23.86           H
ATOM   2456  CG1 VAL A 157      48.953 -43.603 -23.214  1.00 22.04           C
ATOM   2457 1HG1 VAL A 157      49.872 -43.324 -22.934  1.00 22.04           H
ATOM   2458 2HG1 VAL A 157      49.003 -43.922 -24.161  1.00 22.04           H
ATOM   2459 3HG1 VAL A 157      48.680 -44.377 -22.643  1.00 22.04           H
ATOM   2460  CG2 VAL A 157      48.527 -41.250 -23.828  1.00 26.45           C
ATOM   2461 1HG2 VAL A 157      49.440 -41.016 -23.494  1.00 26.45           H
ATOM   2462 2HG2 VAL A 157      47.943 -40.446 -23.715  1.00 26.45           H
ATOM   2463 3HG2 VAL A 157      48.598 -41.443 -24.807  1.00 26.45           H
ATOM   2464  N   SER A 158      44.550 -42.705 -22.187  1.00 21.67           N
ATOM   2465  H   SER A 158      44.308 -43.620 -22.510  1.00 21.67           H
ATOM   2466  CA  SER A 158      43.879 -42.205 -20.993  1.00 29.48           C
ATOM   2467  HA  SER A 158      43.943 -41.209 -21.055  1.00 29.48           H
ATOM   2468  C   SER A 158      44.578 -42.751 -19.748  1.00 28.71           C
ATOM   2469  O   SER A 158      44.707 -43.966 -19.596  1.00 27.06           O
ATOM   2470  CB  SER A 158      42.413 -42.659 -20.951  1.00 27.44           C
ATOM   2471 1HB  SER A 158      42.339 -43.642 -21.116  1.00 27.44           H
ATOM   2472 2HB  SER A 158      41.995 -42.436 -20.070  1.00 27.44           H
ATOM   2473  OG  SER A 158      41.664 -42.004 -21.952  1.00 25.97           O
ATOM   2474  HG  SER A 158      42.217 -41.856 -22.719  1.00 25.97           H
ATOM   2475  N   ILE A 159      44.995 -41.867 -18.849  1.00 31.16           N
ATOM   2476  H   ILE A 159      45.030 -40.906 -19.124  1.00 31.16           H
ATOM   2477  CA  ILE A 159      45.407 -42.198 -17.486  1.00 40.48           C
ATOM   2478  HA  ILE A 159      45.128 -43.148 -17.346  1.00 40.48           H
ATOM   2479  C   ILE A 159      44.669 -41.271 -16.527  1.00 39.56           C
ATOM   2480  O   ILE A 159      45.024 -40.102 -16.401  1.00 36.14           O
ATOM   2481  CB  ILE A 159      46.944 -42.137 -17.276  1.00 37.65           C
ATOM   2482  HB  ILE A 159      47.111 -41.920 -16.314  1.00 37.65           H
ATOM   2483  CG1 ILE A 159      47.635 -41.009 -18.064  1.00 37.90           C
ATOM   2484 1HG1 ILE A 159      47.665 -41.272 -19.028  1.00 37.90           H
ATOM   2485 2HG1 ILE A 159      47.091 -40.176 -17.963  1.00 37.90           H
ATOM   2486  CG2 ILE A 159      47.564 -43.498 -17.579  1.00 40.63           C
ATOM   2487 1HG2 ILE A 159      48.555 -43.477 -17.449  1.00 40.63           H
ATOM   2488 2HG2 ILE A 159      47.384 -43.772 -18.524  1.00 40.63           H
ATOM   2489 3HG2 ILE A 159      47.190 -44.204 -16.978  1.00 40.63           H
ATOM   2490  CD1 ILE A 159      49.065 -40.700 -17.611  1.00 34.29           C
ATOM   2491 1HD1 ILE A 159      49.462 -39.962 -18.156  1.00 34.29           H
ATOM   2492 2HD1 ILE A 159      49.653 -41.503 -17.707  1.00 34.29           H
ATOM   2493 3HD1 ILE A 159      49.084 -40.418 -16.652  1.00 34.29           H
ATOM   2494  N   TRP A 160      43.618 -41.800 -15.877  1.00 26.92           N
ATOM   2495  H   TRP A 160      42.901 -42.219 -16.435  1.00 26.92           H
ATOM   2496  CA  TRP A 160      43.428 -41.818 -14.421  1.00 29.37           C
ATOM   2497  HA  TRP A 160      44.070 -42.525 -14.124  1.00 29.37           H
ATOM   2498  C   TRP A 160      41.987 -42.213 -14.070  1.00 27.97           C
ATOM   2499  O   TRP A 160      41.052 -41.439 -14.236  1.00 25.48           O
ATOM   2500  CB  TRP A 160      43.845 -40.522 -13.702  1.00 28.97           C
ATOM   2501 1HB  TRP A 160      44.102 -39.841 -14.388  1.00 28.97           H
ATOM   2502 2HB  TRP A 160      43.069 -40.184 -13.170  1.00 28.97           H
ATOM   2503  CG  TRP A 160      45.009 -40.691 -12.762  1.00 28.91           C
ATOM   2504  CD1 TRP A 160      46.235 -41.170 -13.070  1.00 24.11           C
ATOM   2505  HD1 TRP A 160      46.525 -41.454 -13.984  1.00 24.11           H
ATOM   2506  CD2 TRP A 160      45.048 -40.409 -11.331  1.00 26.86           C
ATOM   2507  NE1 TRP A 160      47.033 -41.211 -11.938  1.00 24.23           N
ATOM   2508  HE1 TRP A 160      47.979 -41.536 -11.922  1.00 24.23           H
ATOM   2509  CE2 TRP A 160      46.352 -40.747 -10.844  1.00 25.24           C
ATOM   2510  CE3 TRP A 160      44.127 -39.886 -10.396  1.00 29.92           C
ATOM   2511  HE3 TRP A 160      43.210 -39.626 -10.700  1.00 29.92           H
ATOM   2512  CZ2 TRP A 160      46.710 -40.591  -9.493  1.00 27.76           C
ATOM   2513  HZ2 TRP A 160      47.624 -40.845  -9.176  1.00 27.76           H
ATOM   2514  CZ3 TRP A 160      44.481 -39.725  -9.042  1.00 26.46           C
ATOM   2515  HZ3 TRP A 160      43.811 -39.360  -8.396  1.00 26.46           H
ATOM   2516  CH2 TRP A 160      45.757 -40.070  -8.593  1.00 26.67           C
ATOM   2517  HH2 TRP A 160      45.996 -39.947  -7.630  1.00 26.67           H
ATOM   2518  N   SER A 161      41.848 -43.408 -13.545  1.00 19.49           N
ATOM   2519  H   SER A 161      42.518 -44.107 -13.794  1.00 19.49           H
ATOM   2520  CA  SER A 161      40.782 -43.787 -12.622  1.00 25.45           C
ATOM   2521  HA  SER A 161      40.211 -42.976 -12.492  1.00 25.45           H
ATOM   2522  C   SER A 161      41.448 -44.271 -11.347  1.00 24.50           C
ATOM   2523  O   SER A 161      42.388 -45.065 -11.456  1.00 22.34           O
ATOM   2524  CB  SER A 161      39.931 -44.933 -13.175  1.00 24.46           C
ATOM   2525 1HB  SER A 161      40.509 -45.691 -13.478  1.00 24.46           H
ATOM   2526 2HB  SER A 161      39.285 -45.261 -12.486  1.00 24.46           H
ATOM   2527  OG  SER A 161      39.179 -44.510 -14.286  1.00 22.24           O
ATOM   2528  HG  SER A 161      39.756 -44.414 -15.044  1.00 22.24           H
ATOM   2529  N   PRO A 162      40.992 -43.902 -10.170  1.00 24.77           N
ATOM   2530  CA  PRO A 162      41.122 -44.764  -9.002  1.00 32.57           C
ATOM   2531  HA  PRO A 162      41.686 -45.558  -9.231  1.00 32.57           H
ATOM   2532  C   PRO A 162      39.760 -45.327  -8.582  1.00 32.38           C
ATOM   2533  O   PRO A 162      38.722 -44.672  -8.614  1.00 29.22           O
ATOM   2534  CB  PRO A 162      41.806 -43.925  -7.926  1.00 30.29           C
ATOM   2535 1HB  PRO A 162      41.479 -44.174  -7.014  1.00 30.29           H
ATOM   2536 2HB  PRO A 162      42.800 -44.031  -7.965  1.00 30.29           H
ATOM   2537  CG  PRO A 162      41.402 -42.506  -8.274  1.00 30.71           C
ATOM   2538 1HG  PRO A 162      40.691 -42.192  -7.645  1.00 30.71           H
ATOM   2539 2HG  PRO A 162      42.196 -41.902  -8.208  1.00 30.71           H
ATOM   2540  CD  PRO A 162      40.867 -42.535  -9.719  1.00 37.47           C
ATOM   2541 1HD  PRO A 162      39.905 -42.265  -9.758  1.00 37.47           H
ATOM   2542 2HD  PRO A 162      41.404 -41.943 -10.320  1.00 37.47           H
ATOM   2543  N   ALA A 163      39.827 -46.596  -8.265  1.00 20.06           N
ATOM   2544  H   ALA A 163      40.742 -47.001  -8.266  1.00 20.06           H
ATOM   2545  CA  ALA A 163      38.740 -47.485  -7.913  1.00 27.73           C
ATOM   2546  HA  ALA A 163      37.989 -47.274  -8.539  1.00 27.73           H
ATOM   2547  C   ALA A 163      38.187 -47.257  -6.498  1.00 26.74           C
ATOM   2548  O   ALA A 163      38.843 -46.732  -5.609  1.00 24.80           O
ATOM   2549  CB  ALA A 163      39.299 -48.909  -8.065  1.00 26.74           C
ATOM   2550 1HB  ALA A 163      39.659 -49.056  -8.986  1.00 26.74           H
ATOM   2551 2HB  ALA A 163      38.588 -49.593  -7.900  1.00 26.74           H
ATOM   2552 3HB  ALA A 163      40.041 -49.074  -7.415  1.00 26.74           H
ATOM   2553  N   SER A 164      36.971 -47.797  -6.335  1.00 19.28           N
ATOM   2554  H   SER A 164      36.488 -48.054  -7.172  1.00 19.28           H
ATOM   2555  CA  SER A 164      36.269 -48.054  -5.087  1.00 26.81           C
ATOM   2556  HA  SER A 164      36.002 -47.139  -4.784  1.00 26.81           H
ATOM   2557  C   SER A 164      37.117 -48.729  -4.013  1.00 25.95           C
ATOM   2558  O   SER A 164      37.786 -49.726  -4.282  1.00 24.23           O
ATOM   2559  CB  SER A 164      35.129 -49.040  -5.378  1.00 25.38           C
ATOM   2560 1HB  SER A 164      35.490 -49.911  -5.713  1.00 25.38           H
ATOM   2561 2HB  SER A 164      34.580 -49.200  -4.558  1.00 25.38           H
ATOM   2562  OG  SER A 164      34.260 -48.543  -6.368  1.00 24.56           O
ATOM   2563  HG  SER A 164      34.741 -48.430  -7.188  1.00 24.56           H
ATOM   2564  N   ILE A 165      36.930 -48.297  -2.779  1.00 23.42           N
ATOM   2565  H   ILE A 165      36.659 -47.343  -2.653  1.00 23.42           H
ATOM   2566  CA  ILE A 165      37.094 -49.126  -1.585  1.00 34.78           C
ATOM   2567  HA  ILE A 165      37.043 -50.071  -1.907  1.00 34.78           H
ATOM   2568  C   ILE A 165      35.939 -48.839  -0.625  1.00 32.09           C
ATOM   2569  O   ILE A 165      35.815 -47.752  -0.074  1.00 28.92           O
ATOM   2570  CB  ILE A 165      38.482 -48.974  -0.919  1.00 33.21           C
ATOM   2571  HB  ILE A 165      38.388 -49.236   0.041  1.00 33.21           H
ATOM   2572  CG1 ILE A 165      38.996 -47.517  -0.900  1.00 33.65           C
ATOM   2573 1HG1 ILE A 165      39.237 -47.257  -1.835  1.00 33.65           H
ATOM   2574 2HG1 ILE A 165      38.258 -46.928  -0.570  1.00 33.65           H
ATOM   2575  CG2 ILE A 165      39.487 -49.915  -1.607  1.00 35.94           C
ATOM   2576 1HG2 ILE A 165      40.394 -49.835  -1.193  1.00 35.94           H
ATOM   2577 2HG2 ILE A 165      39.573 -49.699  -2.580  1.00 35.94           H
ATOM   2578 3HG2 ILE A 165      39.197 -50.869  -1.529  1.00 35.94           H
ATOM   2579  CD1 ILE A 165      40.219 -47.271  -0.017  1.00 32.72           C
ATOM   2580 1HD1 ILE A 165      40.498 -46.311  -0.051  1.00 32.72           H
ATOM   2581 2HD1 ILE A 165      40.994 -47.827  -0.316  1.00 32.72           H
ATOM   2582 3HD1 ILE A 165      40.025 -47.501   0.937  1.00 32.72           H
ATOM   2583  N   SER A 166      35.089 -49.836  -0.447  1.00 18.69           N
ATOM   2584  H   SER A 166      35.000 -50.514  -1.177  1.00 18.69           H
ATOM   2585  CA  SER A 166      34.272 -50.006   0.752  1.00 26.55           C
ATOM   2586  HA  SER A 166      34.158 -49.096   1.151  1.00 26.55           H
ATOM   2587  C   SER A 166      34.996 -50.967   1.688  1.00 24.85           C
ATOM   2588  O   SER A 166      35.623 -51.912   1.199  1.00 23.14           O
ATOM   2589  CB  SER A 166      32.904 -50.594   0.410  1.00 25.29           C
ATOM   2590 1HB  SER A 166      33.001 -51.491  -0.021  1.00 25.29           H
ATOM   2591 2HB  SER A 166      32.338 -50.678   1.230  1.00 25.29           H
ATOM   2592  OG  SER A 166      32.215 -49.761  -0.496  1.00 25.04           O
ATOM   2593  HG  SER A 166      32.059 -50.237  -1.312  1.00 25.04           H
ATOM   2594  N   PRO A 167      34.867 -50.803   2.990  1.00 21.85           N
ATOM   2595  CA  PRO A 167      34.572 -51.964   3.813  1.00 33.35           C
ATOM   2596  HA  PRO A 167      34.271 -52.706   3.213  1.00 33.35           H
ATOM   2597  C   PRO A 167      33.401 -51.723   4.778  1.00 32.78           C
ATOM   2598  O   PRO A 167      33.074 -50.608   5.176  1.00 30.18           O
ATOM   2599  CB  PRO A 167      35.872 -52.320   4.517  1.00 30.39           C
ATOM   2600 1HB  PRO A 167      35.692 -52.741   5.406  1.00 30.39           H
ATOM   2601 2HB  PRO A 167      36.421 -52.942   3.958  1.00 30.39           H
ATOM   2602  CG  PRO A 167      36.567 -50.966   4.679  1.00 31.34           C
ATOM   2603 1HG  PRO A 167      36.479 -50.641   5.621  1.00 31.34           H
ATOM   2604 2HG  PRO A 167      37.536 -51.043   4.442  1.00 31.34           H
ATOM   2605  CD  PRO A 167      35.852 -50.010   3.712  1.00 42.60           C
ATOM   2606 1HD  PRO A 167      35.384 -49.279   4.208  1.00 42.60           H
ATOM   2607 2HD  PRO A 167      36.495 -49.611   3.058  1.00 42.60           H
ATOM   2608  N   LEU A 168      32.759 -52.852   5.080  1.00 16.00           N
ATOM   2609  H   LEU A 168      33.157 -53.682   4.688  1.00 16.00           H
ATOM   2610  CA  LEU A 168      31.577 -53.063   5.886  1.00 27.52           C
ATOM   2611  HA  LEU A 168      31.073 -52.205   5.988  1.00 27.52           H
ATOM   2612  C   LEU A 168      31.966 -53.529   7.298  1.00 26.38           C
ATOM   2613  O   LEU A 168      32.966 -54.245   7.425  1.00 25.11           O
ATOM   2614  CB  LEU A 168      30.805 -54.167   5.118  1.00 25.27           C
ATOM   2615 1HB  LEU A 168      30.578 -53.799   4.216  1.00 25.27           H
ATOM   2616 2HB  LEU A 168      31.424 -54.946   5.014  1.00 25.27           H
ATOM   2617  CG  LEU A 168      29.498 -54.710   5.724  1.00 25.91           C
ATOM   2618  HG  LEU A 168      29.647 -54.868   6.700  1.00 25.91           H
ATOM   2619  CD1 LEU A 168      28.356 -53.716   5.567  1.00 27.10           C
ATOM   2620 1HD1 LEU A 168      27.511 -54.076   5.963  1.00 27.10           H
ATOM   2621 2HD1 LEU A 168      28.184 -53.518   4.602  1.00 27.10           H
ATOM   2622 3HD1 LEU A 168      28.567 -52.853   6.025  1.00 27.10           H
ATOM   2623  CD2 LEU A 168      29.111 -56.011   5.029  1.00 32.49           C
ATOM   2624 1HD2 LEU A 168      28.263 -56.381   5.408  1.00 32.49           H
ATOM   2625 2HD2 LEU A 168      29.825 -56.702   5.139  1.00 32.49           H
ATOM   2626 3HD2 LEU A 168      28.972 -55.866   4.049  1.00 32.49           H
ATOM   2627  N   SER A 169      31.086 -53.258   8.284  1.00 17.82           N
ATOM   2628  H   SER A 169      30.433 -52.530   8.075  1.00 17.82           H
ATOM   2629  CA  SER A 169      30.930 -53.866   9.630  1.00 29.57           C
ATOM   2630  HA  SER A 169      30.041 -53.495   9.898  1.00 29.57           H
ATOM   2631  C   SER A 169      31.917 -53.418  10.725  1.00 27.98           C
ATOM   2632  O   SER A 169      33.107 -53.373  10.479  1.00 24.97           O
ATOM   2633  CB  SER A 169      30.926 -55.397   9.538  1.00 27.12           C
ATOM   2634 1HB  SER A 169      31.851 -55.744   9.381  1.00 27.12           H
ATOM   2635 2HB  SER A 169      30.556 -55.800  10.375  1.00 27.12           H
ATOM   2636  OG  SER A 169      30.131 -55.857   8.476  1.00 26.51           O
ATOM   2637  HG  SER A 169      30.673 -55.962   7.694  1.00 26.51           H
ATOM   2638  N   ASP A 170      31.599 -53.213  11.986  1.00 16.00           N
ATOM   2639  H   ASP A 170      32.423 -53.206  12.552  1.00 16.00           H
ATOM   2640  CA  ASP A 170      30.397 -52.989  12.829  1.00 24.70           C
ATOM   2641  HA  ASP A 170      29.883 -52.210  12.469  1.00 24.70           H
ATOM   2642  C   ASP A 170      30.930 -52.704  14.283  1.00 22.68           C
ATOM   2643  O   ASP A 170      32.135 -52.465  14.425  1.00 19.99           O
ATOM   2644  CB  ASP A 170      29.401 -54.169  12.735  1.00 23.75           C
ATOM   2645 1HB  ASP A 170      29.767 -54.845  12.096  1.00 23.75           H
ATOM   2646 2HB  ASP A 170      29.309 -54.582  13.641  1.00 23.75           H
ATOM   2647  CG  ASP A 170      28.001 -53.746  12.248  1.00 22.78           C
ATOM   2648  OD1 ASP A 170      27.585 -52.599  12.552  1.00 24.02           O
ATOM   2649  OD2 ASP A 170      27.351 -54.580  11.581  1.00 28.33           O
ATOM   2650  N   PRO A 171      30.164 -52.678  15.386  1.00 20.02           N
ATOM   2651  CA  PRO A 171      29.839 -51.525  16.216  1.00 30.84           C
ATOM   2652  HA  PRO A 171      30.112 -50.698  15.724  1.00 30.84           H
ATOM   2653  C   PRO A 171      30.586 -51.474  17.580  1.00 30.94           C
ATOM   2654  O   PRO A 171      31.087 -52.480  18.051  1.00 28.84           O
ATOM   2655  CB  PRO A 171      28.340 -51.718  16.453  1.00 27.72           C
ATOM   2656 1HB  PRO A 171      28.045 -51.243  17.282  1.00 27.72           H
ATOM   2657 2HB  PRO A 171      27.809 -51.388  15.672  1.00 27.72           H
ATOM   2658  CG  PRO A 171      28.202 -53.238  16.610  1.00 29.11           C
ATOM   2659 1HG  PRO A 171      28.215 -53.500  17.575  1.00 29.11           H
ATOM   2660 2HG  PRO A 171      27.357 -53.565  16.187  1.00 29.11           H
ATOM   2661  CD  PRO A 171      29.416 -53.801  15.887  1.00 39.65           C
ATOM   2662 1HD  PRO A 171      29.995 -54.327  16.510  1.00 39.65           H
ATOM   2663 2HD  PRO A 171      29.142 -54.379  15.119  1.00 39.65           H
ATOM   2664  N   LEU A 172      30.557 -50.332  18.269  1.00 17.24           N
ATOM   2665  H   LEU A 172      30.735 -49.495  17.752  1.00 17.24           H
ATOM   2666  CA  LEU A 172      30.290 -50.171  19.717  1.00 30.82           C
ATOM   2667  HA  LEU A 172      29.296 -50.276  19.751  1.00 30.82           H
ATOM   2668  C   LEU A 172      30.711 -48.773  20.235  1.00 29.38           C
ATOM   2669  O   LEU A 172      31.878 -48.407  20.228  1.00 27.43           O
ATOM   2670  CB  LEU A 172      30.933 -51.267  20.602  1.00 28.83           C
ATOM   2671 1HB  LEU A 172      31.769 -51.585  20.155  1.00 28.83           H
ATOM   2672 2HB  LEU A 172      31.161 -50.865  21.489  1.00 28.83           H
ATOM   2673  CG  LEU A 172      30.009 -52.486  20.839  1.00 28.53           C
ATOM   2674  HG  LEU A 172      29.553 -52.675  19.969  1.00 28.53           H
ATOM   2675  CD1 LEU A 172      30.811 -53.706  21.289  1.00 28.81           C
ATOM   2676 1HD1 LEU A 172      30.212 -54.492  21.441  1.00 28.81           H
ATOM   2677 2HD1 LEU A 172      31.298 -53.520  22.143  1.00 28.81           H
ATOM   2678 3HD1 LEU A 172      31.488 -53.964  20.600  1.00 28.81           H
ATOM   2679  CD2 LEU A 172      28.947 -52.210  21.892  1.00 34.22           C
ATOM   2680 1HD2 LEU A 172      28.362 -53.009  22.029  1.00 34.22           H
ATOM   2681 2HD2 LEU A 172      28.363 -51.445  21.620  1.00 34.22           H
ATOM   2682 3HD2 LEU A 172      29.365 -51.981  22.771  1.00 34.22           H
ATOM   2683  N   SER A 173      29.708 -48.068  20.741  1.00 20.58           N
ATOM   2684  H   SER A 173      28.836 -48.162  20.261  1.00 20.58           H
ATOM   2685  CA  SER A 173      29.689 -47.165  21.908  1.00 23.51           C
ATOM   2686  HA  SER A 173      28.946 -46.555  21.632  1.00 23.51           H
ATOM   2687  C   SER A 173      30.844 -46.193  22.177  1.00 23.00           C
ATOM   2688  O   SER A 173      31.926 -46.595  22.568  1.00 20.88           O
ATOM   2689  CB  SER A 173      29.485 -48.030  23.166  1.00 22.43           C
ATOM   2690 1HB  SER A 173      30.249 -48.662  23.295  1.00 22.43           H
ATOM   2691 2HB  SER A 173      29.382 -47.460  23.981  1.00 22.43           H
ATOM   2692  OG  SER A 173      28.310 -48.803  23.036  1.00 21.53           O
ATOM   2693  HG  SER A 173      27.548 -48.224  23.007  1.00 21.53           H
ATOM   2694  N   THR A 174      30.547 -44.916  22.207  1.00 23.64           N
ATOM   2695  H   THR A 174      30.297 -44.478  21.344  1.00 23.64           H
ATOM   2696  CA  THR A 174      30.555 -44.070  23.433  1.00 29.80           C
ATOM   2697  HA  THR A 174      29.951 -44.581  24.045  1.00 29.80           H
ATOM   2698  C   THR A 174      29.984 -42.666  23.164  1.00 29.11           C
ATOM   2699  O   THR A 174      30.186 -42.078  22.110  1.00 25.58           O
ATOM   2700  CB  THR A 174      31.926 -43.958  24.125  1.00 25.52           C
ATOM   2701  HB  THR A 174      32.584 -43.640  23.443  1.00 25.52           H
ATOM   2702  OG1 THR A 174      32.288 -45.221  24.631  1.00 23.25           O
ATOM   2703  HG1 THR A 174      32.370 -45.172  25.583  1.00 23.25           H
ATOM   2704  CG2 THR A 174      31.916 -43.076  25.368  1.00 28.43           C
ATOM   2705 1HG2 THR A 174      32.824 -43.032  25.784  1.00 28.43           H
ATOM   2706 2HG2 THR A 174      31.281 -43.431  26.054  1.00 28.43           H
ATOM   2707 3HG2 THR A 174      31.636 -42.143  25.143  1.00 28.43           H
ATOM   2708  N   SER A 175      29.256 -42.201  24.133  1.00 19.19           N
ATOM   2709  H   SER A 175      29.269 -42.776  24.951  1.00 19.19           H
ATOM   2710  CA  SER A 175      28.419 -41.006  24.273  1.00 25.07           C
ATOM   2711  HA  SER A 175      27.679 -41.179  23.623  1.00 25.07           H
ATOM   2712  C   SER A 175      29.033 -39.647  23.894  1.00 23.91           C
ATOM   2713  O   SER A 175      30.173 -39.368  24.222  1.00 22.02           O
ATOM   2714  CB  SER A 175      28.071 -40.912  25.761  1.00 22.67           C
ATOM   2715 1HB  SER A 175      28.882 -40.678  26.297  1.00 22.67           H
ATOM   2716 2HB  SER A 175      27.361 -40.225  25.913  1.00 22.67           H
ATOM   2717  OG  SER A 175      27.579 -42.137  26.263  1.00 22.09           O
ATOM   2718  HG  SER A 175      27.468 -42.072  27.211  1.00 22.09           H
ATOM   2719  N   SER A 176      28.176 -38.734  23.366  1.00 19.42           N
ATOM   2720  H   SER A 176      27.603 -39.060  22.614  1.00 19.42           H
ATOM   2721  CA  SER A 176      27.979 -37.319  23.759  1.00 25.29           C
ATOM   2722  HA  SER A 176      27.692 -37.334  24.717  1.00 25.29           H
ATOM   2723  C   SER A 176      26.914 -36.713  22.829  1.00 24.55           C
ATOM   2724  O   SER A 176      27.168 -36.503  21.658  1.00 22.28           O
ATOM   2725  CB  SER A 176      29.269 -36.488  23.672  1.00 22.87           C
ATOM   2726 1HB  SER A 176      29.776 -36.693  22.835  1.00 22.87           H
ATOM   2727 2HB  SER A 176      29.072 -35.508  23.711  1.00 22.87           H
ATOM   2728  OG  SER A 176      30.105 -36.790  24.753  1.00 21.60           O
ATOM   2729  HG  SER A 176      29.582 -36.859  25.552  1.00 21.60           H
ATOM   2730  N   SER A 177      25.643 -36.650  23.199  1.00 18.73           N
ATOM   2731  H   SER A 177      25.075 -37.438  22.961  1.00 18.73           H
ATOM   2732  CA  SER A 177      24.972 -35.562  23.916  1.00 24.42           C
ATOM   2733  HA  SER A 177      24.022 -35.866  23.843  1.00 24.42           H
ATOM   2734  C   SER A 177      25.070 -34.188  23.237  1.00 23.77           C
ATOM   2735  O   SER A 177      25.993 -33.431  23.495  1.00 20.71           O
ATOM   2736  CB  SER A 177      25.336 -35.486  25.399  1.00 22.24           C
ATOM   2737 1HB  SER A 177      25.345 -36.395  25.816  1.00 22.24           H
ATOM   2738 2HB  SER A 177      26.226 -35.050  25.530  1.00 22.24           H
ATOM   2739  OG  SER A 177      24.368 -34.709  26.070  1.00 20.35           O
ATOM   2740  HG  SER A 177      24.714 -33.829  26.222  1.00 20.35           H
ATOM   2741  N   CYS A 178      24.047 -33.802  22.475  1.00 19.37           N
ATOM   2742  H   CYS A 178      23.800 -34.365  21.686  1.00 19.37           H
ATOM   2743  CA  CYS A 178      23.271 -32.594  22.740  1.00 26.42           C
ATOM   2744  HA  CYS A 178      23.053 -32.695  23.711  1.00 26.42           H
ATOM   2745  C   CYS A 178      21.952 -32.563  21.945  1.00 24.51           C
ATOM   2746  O   CYS A 178      21.846 -32.937  20.793  1.00 22.68           O
ATOM   2747  CB  CYS A 178      24.085 -31.291  22.591  1.00 25.95           C
ATOM   2748 1HB  CYS A 178      23.427 -30.551  22.732  1.00 25.95           H
ATOM   2749 2HB  CYS A 178      24.741 -31.302  23.345  1.00 25.95           H
ATOM   2750  SG  CYS A 178      24.902 -31.163  20.997  1.00 25.20           S
ATOM   2751  HG  CYS A 178      26.210 -31.132  21.174  1.00 25.20           H
ATOM   2752  N   MET A 179      20.945 -32.172  22.660  1.00 36.57           N
ATOM   2753  H   MET A 179      21.223 -31.696  23.494  1.00 36.57           H
ATOM   2754  CA  MET A 179      19.502 -32.271  22.520  1.00 40.68           C
ATOM   2755  HA  MET A 179      19.313 -33.253  22.496  1.00 40.68           H
ATOM   2756  C   MET A 179      18.911 -31.701  21.228  1.00 39.27           C
ATOM   2757  O   MET A 179      18.992 -30.505  20.968  1.00 35.96           O
ATOM   2758  CB  MET A 179      18.930 -31.486  23.707  1.00 36.65           C
ATOM   2759 1HB  MET A 179      19.297 -30.556  23.673  1.00 36.65           H
ATOM   2760 2HB  MET A 179      17.935 -31.455  23.612  1.00 36.65           H
ATOM   2761  CG  MET A 179      19.278 -32.108  25.083  1.00 33.98           C
ATOM   2762 1HG  MET A 179      20.207 -32.465  24.984  1.00 33.98           H
ATOM   2763 2HG  MET A 179      19.281 -31.342  25.726  1.00 33.98           H
ATOM   2764  SD  MET A 179      18.123 -33.389  25.581  1.00 31.80           S
ATOM   2765  CE  MET A 179      19.030 -34.091  26.988  1.00 28.59           C
ATOM   2766 1HE  MET A 179      18.519 -34.843  27.404  1.00 28.59           H
ATOM   2767 2HE  MET A 179      19.188 -33.400  27.693  1.00 28.59           H
ATOM   2768 3HE  MET A 179      19.920 -34.445  26.700  1.00 28.59           H
ATOM   2769  N   GLN A 180      18.163 -32.531  20.532  1.00 28.63           N
ATOM   2770  H   GLN A 180      18.355 -33.508  20.630  1.00 28.63           H
ATOM   2771  CA  GLN A 180      17.089 -32.157  19.639  1.00 28.97           C
ATOM   2772  HA  GLN A 180      17.201 -31.208  19.343  1.00 28.97           H
ATOM   2773  C   GLN A 180      15.769 -32.279  20.418  1.00 28.49           C
ATOM   2774  O   GLN A 180      15.376 -33.385  20.780  1.00 25.42           O
ATOM   2775  CB  GLN A 180      17.165 -33.094  18.414  1.00 27.07           C
ATOM   2776 1HB  GLN A 180      18.101 -33.072  18.062  1.00 27.07           H
ATOM   2777 2HB  GLN A 180      16.944 -34.021  18.716  1.00 27.07           H
ATOM   2778  CG  GLN A 180      16.217 -32.733  17.260  1.00 26.97           C
ATOM   2779 1HG  GLN A 180      15.277 -32.930  17.540  1.00 26.97           H
ATOM   2780 2HG  GLN A 180      16.308 -31.757  17.060  1.00 26.97           H
ATOM   2781  CD  GLN A 180      16.530 -33.528  15.987  1.00 25.32           C
ATOM   2782  OE1 GLN A 180      17.295 -34.481  15.979  1.00 24.45           O
ATOM   2783  NE2 GLN A 180      15.966 -33.160  14.856  1.00 25.16           N
ATOM   2784 1HE2 GLN A 180      16.167 -33.658  14.012  1.00 25.16           H
ATOM   2785 2HE2 GLN A 180      15.337 -32.383  14.841  1.00 25.16           H
ATOM   2786  N   ARG A 181      15.104 -31.174  20.730  1.00 25.35           N
ATOM   2787  H   ARG A 181      15.516 -30.290  20.512  1.00 25.35           H
ATOM   2788  CA  ARG A 181      13.781 -31.194  21.386  1.00 24.63           C
ATOM   2789  HA  ARG A 181      13.575 -32.162  21.533  1.00 24.63           H
ATOM   2790  C   ARG A 181      12.706 -30.622  20.465  1.00 24.26           C
ATOM   2791  O   ARG A 181      12.637 -29.421  20.236  1.00 20.18           O
ATOM   2792  CB  ARG A 181      13.799 -30.534  22.773  1.00 23.34           C
ATOM   2793 1HB  ARG A 181      14.672 -30.062  22.899  1.00 23.34           H
ATOM   2794 2HB  ARG A 181      13.051 -29.873  22.830  1.00 23.34           H
ATOM   2795  CG  ARG A 181      13.630 -31.576  23.885  1.00 21.21           C
ATOM   2796 1HG  ARG A 181      12.813 -32.120  23.695  1.00 21.21           H
ATOM   2797 2HG  ARG A 181      14.433 -32.172  23.893  1.00 21.21           H
ATOM   2798  CD  ARG A 181      13.482 -30.926  25.267  1.00 19.43           C
ATOM   2799 1HD  ARG A 181      14.290 -30.371  25.465  1.00 19.43           H
ATOM   2800 2HD  ARG A 181      12.668 -30.346  25.280  1.00 19.43           H
ATOM   2801  NE  ARG A 181      13.343 -31.933  26.341  1.00 19.91           N
ATOM   2802  HE  ARG A 181      13.629 -32.865  26.120  1.00 19.91           H
ATOM   2803  CZ  ARG A 181      12.880 -31.729  27.563  1.00 17.42           C
ATOM   2804  NH1 ARG A 181      12.475 -30.554  27.956  1.00 15.17           N
ATOM   2805 1HH1 ARG A 181      12.510 -29.777  27.327  1.00 15.17           H
ATOM   2806 2HH1 ARG A 181      12.130 -30.429  28.886  1.00 15.17           H
ATOM   2807  NH2 ARG A 181      12.824 -32.707  28.427  1.00 16.08           N
ATOM   2808 1HH2 ARG A 181      13.133 -33.622  28.167  1.00 16.08           H
ATOM   2809 2HH2 ARG A 181      12.472 -32.541  29.348  1.00 16.08           H
ATOM   2810  N   SER A 182      11.887 -31.538  19.966  1.00 22.35           N
ATOM   2811  H   SER A 182      12.190 -32.490  20.004  1.00 22.35           H
ATOM   2812  CA  SER A 182      10.584 -31.277  19.367  1.00 30.67           C
ATOM   2813  HA  SER A 182      10.718 -30.545  18.699  1.00 30.67           H
ATOM   2814  C   SER A 182       9.583 -30.841  20.445  1.00 29.88           C
ATOM   2815  O   SER A 182       9.547 -31.426  21.524  1.00 25.63           O
ATOM   2816  CB  SER A 182      10.078 -32.567  18.708  1.00 27.03           C
ATOM   2817 1HB  SER A 182       9.841 -33.249  19.400  1.00 27.03           H
ATOM   2818 2HB  SER A 182       9.280 -32.382  18.134  1.00 27.03           H
ATOM   2819  OG  SER A 182      11.078 -33.134  17.877  1.00 25.42           O
ATOM   2820  HG  SER A 182      11.880 -33.262  18.384  1.00 25.42           H
ATOM   2821  N   TYR A 183       8.758 -29.830  20.138  1.00 22.15           N
ATOM   2822  H   TYR A 183       8.910 -29.330  19.285  1.00 22.15           H
ATOM   2823  CA  TYR A 183       7.642 -29.426  21.000  1.00 28.34           C
ATOM   2824  HA  TYR A 183       7.932 -29.606  21.940  1.00 28.34           H
ATOM   2825  C   TYR A 183       6.385 -30.246  20.658  1.00 26.32           C
ATOM   2826  O   TYR A 183       5.986 -30.248  19.494  1.00 22.50           O
ATOM   2827  CB  TYR A 183       7.351 -27.934  20.802  1.00 27.45           C
ATOM   2828 1HB  TYR A 183       7.238 -27.761  19.824  1.00 27.45           H
ATOM   2829 2HB  TYR A 183       6.502 -27.711  21.280  1.00 27.45           H
ATOM   2830  CG  TYR A 183       8.428 -27.006  21.315  1.00 26.59           C
ATOM   2831  CD1 TYR A 183       8.406 -26.583  22.661  1.00 24.62           C
ATOM   2832  HD1 TYR A 183       7.679 -26.900  23.270  1.00 24.62           H
ATOM   2833  CD2 TYR A 183       9.443 -26.550  20.464  1.00 26.97           C
ATOM   2834  HD2 TYR A 183       9.457 -26.843  19.508  1.00 26.97           H
ATOM   2835  CE1 TYR A 183       9.397 -25.721  23.148  1.00 24.21           C
ATOM   2836  HE1 TYR A 183       9.380 -25.432  24.105  1.00 24.21           H
ATOM   2837  CE2 TYR A 183      10.448 -25.679  20.945  1.00 25.54           C
ATOM   2838  HE2 TYR A 183      11.174 -25.362  20.335  1.00 25.54           H
ATOM   2839  CZ  TYR A 183      10.418 -25.260  22.293  1.00 29.95           C
ATOM   2840  OH  TYR A 183      11.384 -24.426  22.762  1.00 30.75           O
ATOM   2841  HH  TYR A 183      12.201 -24.913  22.872  1.00 30.75           H
ATOM   2842  N   PRO A 184       5.716 -30.901  21.631  1.00 21.13           N
ATOM   2843  CA  PRO A 184       4.342 -31.355  21.443  1.00 27.99           C
ATOM   2844  HA  PRO A 184       4.165 -31.560  20.480  1.00 27.99           H
ATOM   2845  C   PRO A 184       3.355 -30.243  21.845  1.00 28.51           C
ATOM   2846  O   PRO A 184       3.488 -29.618  22.888  1.00 24.63           O
ATOM   2847  CB  PRO A 184       4.225 -32.609  22.318  1.00 24.85           C
ATOM   2848 1HB  PRO A 184       3.289 -32.732  22.647  1.00 24.85           H
ATOM   2849 2HB  PRO A 184       4.512 -33.425  21.817  1.00 24.85           H
ATOM   2850  CG  PRO A 184       5.176 -32.318  23.476  1.00 23.85           C
ATOM   2851 1HG  PRO A 184       4.687 -31.877  24.228  1.00 23.85           H
ATOM   2852 2HG  PRO A 184       5.599 -33.163  23.803  1.00 23.85           H
ATOM   2853  CD  PRO A 184       6.234 -31.376  22.896  1.00 29.37           C
ATOM   2854 1HD  PRO A 184       6.392 -30.594  23.499  1.00 29.37           H
ATOM   2855 2HD  PRO A 184       7.097 -31.855  22.737  1.00 29.37           H
ATOM   2856  N   MET A 185       2.358 -30.039  21.003  1.00 44.78           N
ATOM   2857  H   MET A 185       2.426 -30.437  20.088  1.00 44.78           H
ATOM   2858  CA  MET A 185       1.158 -29.263  21.331  1.00 45.57           C
ATOM   2859  HA  MET A 185       1.464 -28.420  21.773  1.00 45.57           H
ATOM   2860  C   MET A 185       0.272 -30.096  22.261  1.00 43.01           C
ATOM   2861  O   MET A 185      -0.127 -31.202  21.901  1.00 38.20           O
ATOM   2862  CB  MET A 185       0.373 -28.951  20.050  1.00 42.85           C
ATOM   2863 1HB  MET A 185       0.346 -29.778  19.489  1.00 42.85           H
ATOM   2864 2HB  MET A 185      -0.558 -28.691  20.307  1.00 42.85           H
ATOM   2865  CG  MET A 185       0.983 -27.813  19.212  1.00 38.85           C
ATOM   2866 1HG  MET A 185       1.967 -27.994  19.206  1.00 38.85           H
ATOM   2867 2HG  MET A 185       0.614 -27.942  18.291  1.00 38.85           H
ATOM   2868  SD  MET A 185       0.595 -26.172  19.878  1.00 34.60           S
ATOM   2869  CE  MET A 185       1.466 -25.122  18.661  1.00 33.85           C
ATOM   2870 1HE  MET A 185       1.356 -24.153  18.880  1.00 33.85           H
ATOM   2871 2HE  MET A 185       1.109 -25.271  17.739  1.00 33.85           H
ATOM   2872 3HE  MET A 185       2.445 -25.325  18.649  1.00 33.85           H
ATOM   2873  N   THR A 186      -0.109 -29.563  23.406  1.00 25.86           N
ATOM   2874  H   THR A 186       0.389 -28.761  23.736  1.00 25.86           H
ATOM   2875  CA  THR A 186      -1.216 -30.068  24.230  1.00 29.73           C
ATOM   2876  HA  THR A 186      -1.603 -30.819  23.694  1.00 29.73           H
ATOM   2877  C   THR A 186      -2.270 -28.987  24.419  1.00 28.81           C
ATOM   2878  O   THR A 186      -1.987 -27.858  24.811  1.00 24.81           O
ATOM   2879  CB  THR A 186      -0.759 -30.664  25.572  1.00 26.33           C
ATOM   2880  HB  THR A 186      -1.526 -30.642  26.213  1.00 26.33           H
ATOM   2881  OG1 THR A 186       0.259 -29.888  26.150  1.00 24.30           O
ATOM   2882  HG1 THR A 186       1.038 -30.429  26.281  1.00 24.30           H
ATOM   2883  CG2 THR A 186      -0.200 -32.068  25.400  1.00 27.26           C
ATOM   2884 1HG2 THR A 186       0.094 -32.447  26.278  1.00 27.26           H
ATOM   2885 2HG2 THR A 186       0.589 -32.067  24.786  1.00 27.26           H
ATOM   2886 3HG2 THR A 186      -0.888 -32.683  25.015  1.00 27.26           H
ATOM   2887  N   TYR A 187      -3.497 -29.391  24.083  1.00 24.13           N
ATOM   2888  H   TYR A 187      -3.574 -30.304  23.682  1.00 24.13           H
ATOM   2889  CA  TYR A 187      -4.735 -28.641  24.239  1.00 30.34           C
ATOM   2890  HA  TYR A 187      -4.566 -27.655  24.230  1.00 30.34           H
ATOM   2891  C   TYR A 187      -5.337 -29.038  25.589  1.00 27.84           C
ATOM   2892  O   TYR A 187      -5.555 -30.227  25.817  1.00 25.58           O
ATOM   2893  CB  TYR A 187      -5.637 -29.044  23.059  1.00 29.04           C
ATOM   2894 1HB  TYR A 187      -5.092 -28.993  22.222  1.00 29.04           H
ATOM   2895 2HB  TYR A 187      -5.935 -29.987  23.206  1.00 29.04           H
ATOM   2896  CG  TYR A 187      -6.880 -28.216  22.831  1.00 29.53           C
ATOM   2897  CD1 TYR A 187      -8.116 -28.557  23.425  1.00 28.48           C
ATOM   2898  HD1 TYR A 187      -8.168 -29.330  24.058  1.00 28.48           H
ATOM   2899  CD2 TYR A 187      -6.823 -27.120  21.933  1.00 29.76           C
ATOM   2900  HD2 TYR A 187      -5.953 -26.873  21.506  1.00 29.76           H
ATOM   2901  CE1 TYR A 187      -9.265 -27.821  23.133  1.00 25.75           C
ATOM   2902  HE1 TYR A 187     -10.133 -28.065  23.565  1.00 25.75           H
ATOM   2903  CE2 TYR A 187      -7.984 -26.376  21.638  1.00 26.21           C
ATOM   2904  HE2 TYR A 187      -7.935 -25.599  21.010  1.00 26.21           H
ATOM   2905  CZ  TYR A 187      -9.212 -26.729  22.229  1.00 28.23           C
ATOM   2906  OH  TYR A 187     -10.324 -26.020  21.940  1.00 27.50           O
ATOM   2907  HH  TYR A 187     -10.102 -25.091  21.872  1.00 27.50           H
ATOM   2908  N   THR A 188      -5.646 -28.096  26.461  1.00 25.30           N
ATOM   2909  H   THR A 188      -5.271 -27.180  26.321  1.00 25.30           H
ATOM   2910  CA  THR A 188      -6.511 -28.323  27.625  1.00 31.96           C
ATOM   2911  HA  THR A 188      -7.037 -29.126  27.345  1.00 31.96           H
ATOM   2912  C   THR A 188      -7.436 -27.131  27.853  1.00 29.95           C
ATOM   2913  O   THR A 188      -7.047 -25.977  27.701  1.00 26.81           O
ATOM   2914  CB  THR A 188      -5.765 -28.694  28.926  1.00 27.72           C
ATOM   2915  HB  THR A 188      -6.245 -28.283  29.701  1.00 27.72           H
ATOM   2916  OG1 THR A 188      -4.477 -28.146  28.959  1.00 24.66           O
ATOM   2917  HG1 THR A 188      -3.830 -28.851  28.967  1.00 24.66           H
ATOM   2918  CG2 THR A 188      -5.620 -30.201  29.086  1.00 27.98           C
ATOM   2919 1HG2 THR A 188      -5.136 -30.427  29.931  1.00 27.98           H
ATOM   2920 2HG2 THR A 188      -5.107 -30.595  28.323  1.00 27.98           H
ATOM   2921 3HG2 THR A 188      -6.515 -30.646  29.116  1.00 27.98           H
ATOM   2922  N   GLN A 189      -8.689 -27.484  28.119  1.00 19.96           N
ATOM   2923  H   GLN A 189      -8.868 -28.462  28.229  1.00 19.96           H
ATOM   2924  CA  GLN A 189      -9.825 -26.591  28.266  1.00 26.11           C
ATOM   2925  HA  GLN A 189      -9.670 -25.889  27.571  1.00 26.11           H
ATOM   2926  C   GLN A 189      -9.891 -25.886  29.631  1.00 25.09           C
ATOM   2927  O   GLN A 189      -9.206 -26.233  30.585  1.00 22.28           O
ATOM   2928  CB  GLN A 189     -11.116 -27.405  28.040  1.00 23.84           C
ATOM   2929 1HB  GLN A 189     -11.030 -28.274  28.528  1.00 23.84           H
ATOM   2930 2HB  GLN A 189     -11.885 -26.887  28.414  1.00 23.84           H
ATOM   2931  CG  GLN A 189     -11.422 -27.714  26.572  1.00 22.60           C
ATOM   2932 1HG  GLN A 189     -11.366 -26.865  26.046  1.00 22.60           H
ATOM   2933 2HG  GLN A 189     -10.742 -28.363  26.231  1.00 22.60           H
ATOM   2934  CD  GLN A 189     -12.813 -28.317  26.383  1.00 21.11           C
ATOM   2935  OE1 GLN A 189     -13.512 -28.656  27.329  1.00 19.25           O
ATOM   2936  NE2 GLN A 189     -13.279 -28.491  25.167  1.00 22.70           N
ATOM   2937 1HE2 GLN A 189     -14.185 -28.892  25.031  1.00 22.70           H
ATOM   2938 2HE2 GLN A 189     -12.728 -28.222  24.377  1.00 22.70           H
ATOM   2939  N   ALA A 190     -10.807 -24.936  29.658  1.00 23.27           N
ATOM   2940  H   ALA A 190     -11.347 -24.859  28.820  1.00 23.27           H
ATOM   2941  CA  ALA A 190     -11.166 -23.983  30.695  1.00 29.84           C
ATOM   2942  HA  ALA A 190     -10.335 -23.446  30.839  1.00 29.84           H
ATOM   2943  C   ALA A 190     -11.537 -24.552  32.082  1.00 28.32           C
ATOM   2944  O   ALA A 190     -12.110 -25.632  32.194  1.00 25.70           O
ATOM   2945  CB  ALA A 190     -12.393 -23.261  30.130  1.00 26.90           C
ATOM   2946 1HB  ALA A 190     -12.198 -22.875  29.228  1.00 26.90           H
ATOM   2947 2HB  ALA A 190     -12.676 -22.513  30.730  1.00 26.90           H
ATOM   2948 3HB  ALA A 190     -13.166 -23.888  30.035  1.00 26.90           H
ATOM   2949  N   SER A 191     -11.397 -23.737  33.095  1.00 24.11           N
ATOM   2950  H   SER A 191     -10.501 -23.308  33.211  1.00 24.11           H
ATOM   2951  CA  SER A 191     -12.435 -23.390  34.083  1.00 29.58           C
ATOM   2952  HA  SER A 191     -13.257 -23.240  33.534  1.00 29.58           H
ATOM   2953  C   SER A 191     -12.042 -22.120  34.850  1.00 28.66           C
ATOM   2954  O   SER A 191     -10.883 -21.944  35.212  1.00 25.35           O
ATOM   2955  CB  SER A 191     -12.718 -24.523  35.070  1.00 26.93           C
ATOM   2956 1HB  SER A 191     -11.894 -25.058  35.255  1.00 26.93           H
ATOM   2957 2HB  SER A 191     -13.088 -24.172  35.930  1.00 26.93           H
ATOM   2958  OG  SER A 191     -13.679 -25.382  34.497  1.00 24.11           O
ATOM   2959  HG  SER A 191     -14.498 -24.904  34.367  1.00 24.11           H
ATOM   2960  N   GLY A 192     -13.022 -21.218  35.025  1.00 25.82           N
ATOM   2961  H   GLY A 192     -13.933 -21.438  34.677  1.00 25.82           H
ATOM   2962  CA  GLY A 192     -12.832 -19.941  35.691  1.00 30.67           C
ATOM   2963 1HA  GLY A 192     -11.885 -19.660  35.535  1.00 30.67           H
ATOM   2964 2HA  GLY A 192     -13.450 -19.284  35.260  1.00 30.67           H
ATOM   2965  C   GLY A 192     -13.105 -19.985  37.185  1.00 30.18           C
ATOM   2966  O   GLY A 192     -13.815 -20.848  37.670  1.00 25.56           O
ATOM   2967  N   TYR A 193     -12.587 -18.982  37.879  1.00 21.55           N
ATOM   2968  H   TYR A 193     -11.732 -18.582  37.549  1.00 21.55           H
ATOM   2969  CA  TYR A 193     -13.182 -18.413  39.103  1.00 27.87           C
ATOM   2970  HA  TYR A 193     -14.169 -18.488  38.958  1.00 27.87           H
ATOM   2971  C   TYR A 193     -12.763 -16.940  39.243  1.00 26.18           C
ATOM   2972  O   TYR A 193     -11.715 -16.512  38.767  1.00 23.46           O
ATOM   2973  CB  TYR A 193     -12.861 -19.216  40.383  1.00 25.49           C
ATOM   2974 1HB  TYR A 193     -12.219 -18.685  40.935  1.00 25.49           H
ATOM   2975 2HB  TYR A 193     -13.711 -19.348  40.894  1.00 25.49           H
ATOM   2976  CG  TYR A 193     -12.259 -20.561  40.222  1.00 25.11           C
ATOM   2977  CD1 TYR A 193     -13.097 -21.687  40.095  1.00 24.16           C
ATOM   2978  HD1 TYR A 193     -14.088 -21.582  40.180  1.00 24.16           H
ATOM   2979  CD2 TYR A 193     -10.867 -20.717  40.117  1.00 26.89           C
ATOM   2980  HD2 TYR A 193     -10.269 -19.922  40.217  1.00 26.89           H
ATOM   2981  CE1 TYR A 193     -12.548 -22.951  39.851  1.00 23.84           C
ATOM   2982  HE1 TYR A 193     -13.149 -23.746  39.765  1.00 23.84           H
ATOM   2983  CE2 TYR A 193     -10.310 -21.983  39.872  1.00 26.07           C
ATOM   2984  HE2 TYR A 193      -9.318 -22.088  39.801  1.00 26.07           H
ATOM   2985  CZ  TYR A 193     -11.154 -23.111  39.726  1.00 29.02           C
ATOM   2986  OH  TYR A 193     -10.619 -24.324  39.459  1.00 28.38           O
ATOM   2987  HH  TYR A 193     -11.318 -24.975  39.396  1.00 28.38           H
ATOM   2988  N   SER A 194     -13.661 -16.211  39.860  1.00 24.18           N
ATOM   2989  H   SER A 194     -14.430 -16.718  40.250  1.00 24.18           H
ATOM   2990  CA  SER A 194     -13.699 -14.761  40.060  1.00 30.19           C
ATOM   2991  HA  SER A 194     -13.183 -14.316  39.328  1.00 30.19           H
ATOM   2992  C   SER A 194     -13.040 -14.348  41.384  1.00 29.46           C
ATOM   2993  O   SER A 194     -12.853 -15.184  42.269  1.00 26.55           O
ATOM   2994  CB  SER A 194     -15.204 -14.420  40.081  1.00 27.35           C
ATOM   2995 1HB  SER A 194     -15.648 -14.724  39.238  1.00 27.35           H
ATOM   2996 2HB  SER A 194     -15.653 -14.846  40.866  1.00 27.35           H
ATOM   2997  OG  SER A 194     -15.454 -13.052  40.183  1.00 25.39           O
ATOM   2998  HG  SER A 194     -14.624 -12.576  40.206  1.00 25.39           H
ATOM   2999  N   GLN A 195     -12.854 -13.033  41.528  1.00 20.23           N
ATOM   3000  H   GLN A 195     -12.823 -12.512  40.675  1.00 20.23           H
ATOM   3001  CA  GLN A 195     -12.688 -12.235  42.756  1.00 24.15           C
ATOM   3002  HA  GLN A 195     -12.910 -11.346  42.356  1.00 24.15           H
ATOM   3003  C   GLN A 195     -11.276 -12.072  43.348  1.00 24.25           C
ATOM   3004  O   GLN A 195     -10.584 -13.027  43.656  1.00 21.52           O
ATOM   3005  CB  GLN A 195     -13.666 -12.675  43.875  1.00 21.96           C
ATOM   3006 1HB  GLN A 195     -13.437 -13.612  44.138  1.00 21.96           H
ATOM   3007 2HB  GLN A 195     -13.537 -12.068  44.659  1.00 21.96           H
ATOM   3008  CG  GLN A 195     -15.153 -12.646  43.506  1.00 19.86           C
ATOM   3009 1HG  GLN A 195     -15.239 -12.859  42.533  1.00 19.86           H
ATOM   3010 2HG  GLN A 195     -15.624 -13.345  44.044  1.00 19.86           H
ATOM   3011  CD  GLN A 195     -15.838 -11.303  43.764  1.00 17.79           C
ATOM   3012  OE1 GLN A 195     -15.238 -10.325  44.180  1.00 18.16           O
ATOM   3013  NE2 GLN A 195     -17.124 -11.201  43.522  1.00 21.64           N
ATOM   3014 1HE2 GLN A 195     -17.595 -10.333  43.679  1.00 21.64           H
ATOM   3015 2HE2 GLN A 195     -17.633 -11.991  43.181  1.00 21.64           H
ATOM   3016  N   GLY A 196     -10.972 -10.805  43.661  1.00 28.12           N
ATOM   3017  H   GLY A 196     -11.407 -10.063  43.151  1.00 28.12           H
ATOM   3018  CA  GLY A 196     -10.019 -10.471  44.730  1.00 33.29           C
ATOM   3019 1HA  GLY A 196     -10.548 -10.354  45.570  1.00 33.29           H
ATOM   3020 2HA  GLY A 196      -9.403 -11.252  44.830  1.00 33.29           H
ATOM   3021  C   GLY A 196      -9.186  -9.217  44.496  1.00 32.91           C
ATOM   3022  O   GLY A 196      -8.130  -9.276  43.891  1.00 27.48           O
ATOM   3023  N   TYR A 197      -9.662  -8.093  45.011  1.00 25.04           N
ATOM   3024  H   TYR A 197     -10.623  -8.091  45.286  1.00 25.04           H
ATOM   3025  CA  TYR A 197      -8.909  -6.854  45.214  1.00 31.61           C
ATOM   3026  HA  TYR A 197      -8.689  -6.525  44.296  1.00 31.61           H
ATOM   3027  C   TYR A 197      -7.610  -7.067  46.009  1.00 30.23           C
ATOM   3028  O   TYR A 197      -7.643  -7.702  47.055  1.00 27.24           O
ATOM   3029  CB  TYR A 197      -9.798  -5.915  46.054  1.00 28.91           C
ATOM   3030 1HB  TYR A 197     -10.359  -6.480  46.659  1.00 28.91           H
ATOM   3031 2HB  TYR A 197      -9.199  -5.332  46.603  1.00 28.91           H
ATOM   3032  CG  TYR A 197     -10.739  -5.000  45.312  1.00 27.68           C
ATOM   3033  CD1 TYR A 197     -10.430  -3.621  45.231  1.00 25.45           C
ATOM   3034  HD1 TYR A 197      -9.580  -3.278  45.631  1.00 25.45           H
ATOM   3035  CD2 TYR A 197     -11.932  -5.475  44.748  1.00 26.70           C
ATOM   3036  HD2 TYR A 197     -12.157  -6.448  44.806  1.00 26.70           H
ATOM   3037  CE1 TYR A 197     -11.307  -2.733  44.594  1.00 23.64           C
ATOM   3038  HE1 TYR A 197     -11.080  -1.761  44.540  1.00 23.64           H
ATOM   3039  CE2 TYR A 197     -12.821  -4.583  44.095  1.00 25.20           C
ATOM   3040  HE2 TYR A 197     -13.665  -4.926  43.683  1.00 25.20           H
ATOM   3041  CZ  TYR A 197     -12.506  -3.207  44.030  1.00 27.78           C
ATOM   3042  OH  TYR A 197     -13.347  -2.350  43.419  1.00 27.05           O
ATOM   3043  HH  TYR A 197     -12.902  -1.515  43.274  1.00 27.05           H
ATOM   3044  N   ALA A 198      -6.534  -6.405  45.624  1.00 28.02           N
ATOM   3045  H   ALA A 198      -6.351  -6.337  44.643  1.00 28.02           H
ATOM   3046  CA  ALA A 198      -5.592  -5.765  46.545  1.00 35.37           C
ATOM   3047  HA  ALA A 198      -6.165  -5.284  47.208  1.00 35.37           H
ATOM   3048  C   ALA A 198      -4.695  -4.776  45.777  1.00 34.91           C
ATOM   3049  O   ALA A 198      -4.082  -5.128  44.780  1.00 30.68           O
ATOM   3050  CB  ALA A 198      -4.736  -6.795  47.295  1.00 31.36           C
ATOM   3051 1HB  ALA A 198      -5.311  -7.441  47.797  1.00 31.36           H
ATOM   3052 2HB  ALA A 198      -4.131  -6.347  47.953  1.00 31.36           H
ATOM   3053 3HB  ALA A 198      -4.167  -7.318  46.661  1.00 31.36           H
ATOM   3054  N   GLY A 199      -4.682  -3.546  46.231  1.00 28.88           N
ATOM   3055  H   GLY A 199      -5.258  -3.336  47.021  1.00 28.88           H
ATOM   3056  CA  GLY A 199      -3.889  -2.468  45.667  1.00 32.55           C
ATOM   3057 1HA  GLY A 199      -4.010  -2.494  44.675  1.00 32.55           H
ATOM   3058 2HA  GLY A 199      -4.253  -1.608  46.025  1.00 32.55           H
ATOM   3059  C   GLY A 199      -2.414  -2.562  45.995  1.00 32.51           C
ATOM   3060  O   GLY A 199      -2.003  -3.158  46.992  1.00 27.34           O
ATOM   3061  N   SER A 200      -1.626  -1.904  45.174  1.00 23.77           N
ATOM   3062  H   SER A 200      -1.939  -1.733  44.240  1.00 23.77           H
ATOM   3063  CA  SER A 200      -0.314  -1.414  45.574  1.00 29.46           C
ATOM   3064  HA  SER A 200      -0.341  -1.297  46.567  1.00 29.46           H
ATOM   3065  C   SER A 200      -0.069  -0.077  44.881  1.00 27.91           C
ATOM   3066  O   SER A 200       0.128   0.009  43.675  1.00 25.52           O
ATOM   3067  CB  SER A 200       0.791  -2.424  45.285  1.00 26.92           C
ATOM   3068 1HB  SER A 200       0.681  -2.831  44.378  1.00 26.92           H
ATOM   3069 2HB  SER A 200       1.695  -2.001  45.353  1.00 26.92           H
ATOM   3070  OG  SER A 200       0.715  -3.458  46.244  1.00 25.47           O
ATOM   3071  HG  SER A 200       0.698  -3.078  47.122  1.00 25.47           H
ATOM   3072  N   THR A 201      -0.138   0.954  45.683  1.00 24.80           N
ATOM   3073  H   THR A 201      -0.553   0.793  46.578  1.00 24.80           H
ATOM   3074  CA  THR A 201       0.320   2.305  45.420  1.00 31.14           C
ATOM   3075  HA  THR A 201      -0.136   2.614  44.585  1.00 31.14           H
ATOM   3076  C   THR A 201       1.836   2.302  45.245  1.00 31.43           C
ATOM   3077  O   THR A 201       2.553   1.854  46.146  1.00 28.53           O
ATOM   3078  CB  THR A 201      -0.022   3.175  46.641  1.00 26.77           C
ATOM   3079  HB  THR A 201       0.528   4.010  46.603  1.00 26.77           H
ATOM   3080  OG1 THR A 201       0.311   2.489  47.837  1.00 24.22           O
ATOM   3081  HG1 THR A 201       0.386   3.117  48.555  1.00 24.22           H
ATOM   3082  CG2 THR A 201      -1.509   3.498  46.722  1.00 27.48           C
ATOM   3083 1HG2 THR A 201      -1.710   4.064  47.522  1.00 27.48           H
ATOM   3084 2HG2 THR A 201      -2.054   2.662  46.792  1.00 27.48           H
ATOM   3085 3HG2 THR A 201      -1.812   3.996  45.909  1.00 27.48           H
ATOM   3086  N   SER A 202       2.323   2.863  44.153  1.00 16.62           N
ATOM   3087  H   SER A 202       1.754   2.912  43.332  1.00 16.62           H
ATOM   3088  CA  SER A 202       3.676   3.414  44.119  1.00 24.38           C
ATOM   3089  HA  SER A 202       3.986   3.446  45.069  1.00 24.38           H
ATOM   3090  C   SER A 202       3.632   4.835  43.575  1.00 24.52           C
ATOM   3091  O   SER A 202       3.218   5.109  42.457  1.00 20.43           O
ATOM   3092  CB  SER A 202       4.670   2.502  43.394  1.00 22.02           C
ATOM   3093 1HB  SER A 202       5.567   2.939  43.323  1.00 22.02           H
ATOM   3094 2HB  SER A 202       4.762   1.627  43.870  1.00 22.02           H
ATOM   3095  OG  SER A 202       4.252   2.215  42.090  1.00 19.16           O
ATOM   3096  HG  SER A 202       5.016   2.149  41.517  1.00 19.16           H
ATOM   3097  N   TYR A 203       4.005   5.712  44.471  1.00 28.12           N
ATOM   3098  H   TYR A 203       4.165   5.347  45.388  1.00 28.12           H
ATOM   3099  CA  TYR A 203       4.219   7.137  44.324  1.00 34.81           C
ATOM   3100  HA  TYR A 203       3.385   7.573  43.986  1.00 34.81           H
ATOM   3101  C   TYR A 203       5.349   7.384  43.319  1.00 33.47           C
ATOM   3102  O   TYR A 203       6.456   6.899  43.525  1.00 30.23           O
ATOM   3103  CB  TYR A 203       4.632   7.621  45.721  1.00 31.23           C
ATOM   3104 1HB  TYR A 203       4.525   6.853  46.352  1.00 31.23           H
ATOM   3105 2HB  TYR A 203       5.595   7.886  45.678  1.00 31.23           H
ATOM   3106  CG  TYR A 203       3.884   8.787  46.320  1.00 30.95           C
ATOM   3107  CD1 TYR A 203       4.506  10.038  46.396  1.00 29.50           C
ATOM   3108  HD1 TYR A 203       5.413  10.170  45.997  1.00 29.50           H
ATOM   3109  CD2 TYR A 203       2.601   8.596  46.878  1.00 31.14           C
ATOM   3110  HD2 TYR A 203       2.158   7.701  46.823  1.00 31.14           H
ATOM   3111  CE1 TYR A 203       3.857  11.108  47.033  1.00 27.03           C
ATOM   3112  HE1 TYR A 203       4.303  12.002  47.085  1.00 27.03           H
ATOM   3113  CE2 TYR A 203       1.950   9.667  47.510  1.00 29.18           C
ATOM   3114  HE2 TYR A 203       1.038   9.536  47.898  1.00 29.18           H
ATOM   3115  CZ  TYR A 203       2.578  10.926  47.599  1.00 33.79           C
ATOM   3116  OH  TYR A 203       1.956  11.954  48.221  1.00 32.62           O
ATOM   3117  HH  TYR A 203       1.809  12.664  47.596  1.00 32.62           H
ATOM   3118  N   PHE A 204       5.107   8.198  42.287  1.00 33.84           N
ATOM   3119  H   PHE A 204       4.182   8.247  41.909  1.00 33.84           H
ATOM   3120  CA  PHE A 204       6.160   9.014  41.701  1.00 38.50           C
ATOM   3121  HA  PHE A 204       6.809   9.170  42.446  1.00 38.50           H
ATOM   3122  C   PHE A 204       5.574  10.344  41.236  1.00 36.45           C
ATOM   3123  O   PHE A 204       4.501  10.391  40.639  1.00 32.35           O
ATOM   3124  CB  PHE A 204       6.938   8.293  40.592  1.00 35.20           C
ATOM   3125 1HB  PHE A 204       7.068   7.337  40.856  1.00 35.20           H
ATOM   3126 2HB  PHE A 204       6.410   8.336  39.744  1.00 35.20           H
ATOM   3127  CG  PHE A 204       8.295   8.898  40.332  1.00 36.70           C
ATOM   3128  CD1 PHE A 204       8.511   9.765  39.249  1.00 33.57           C
ATOM   3129  HD1 PHE A 204       7.763   9.961  38.615  1.00 33.57           H
ATOM   3130  CD2 PHE A 204       9.358   8.641  41.230  1.00 33.89           C
ATOM   3131  HD2 PHE A 204       9.214   8.033  42.011  1.00 33.89           H
ATOM   3132  CE1 PHE A 204       9.769  10.360  39.048  1.00 28.97           C
ATOM   3133  HE1 PHE A 204       9.914  10.973  38.271  1.00 28.97           H
ATOM   3134  CE2 PHE A 204      10.621   9.240  41.028  1.00 28.16           C
ATOM   3135  HE2 PHE A 204      11.372   9.055  41.662  1.00 28.16           H
ATOM   3136  CZ  PHE A 204      10.816  10.095  39.934  1.00 31.47           C
ATOM   3137  HZ  PHE A 204      11.710  10.518  39.787  1.00 31.47           H
ATOM   3138  N   GLY A 205       6.236  11.390  41.645  1.00 27.92           N
ATOM   3139  H   GLY A 205       7.167  11.239  41.978  1.00 27.92           H
ATOM   3140  CA  GLY A 205       5.741  12.753  41.660  1.00 29.29           C
ATOM   3141 1HA  GLY A 205       4.863  12.736  42.139  1.00 29.29           H
ATOM   3142 2HA  GLY A 205       6.398  13.293  42.186  1.00 29.29           H
ATOM   3143  C   GLY A 205       5.548  13.400  40.298  1.00 29.50           C
ATOM   3144  O   GLY A 205       6.104  12.976  39.288  1.00 23.95           O
ATOM   3145  N   GLY A 206       4.721  14.422  40.311  1.00 26.66           N
ATOM   3146  H   GLY A 206       4.443  14.765  41.208  1.00 26.66           H
ATOM   3147  CA  GLY A 206       4.172  15.101  39.154  1.00 30.76           C
ATOM   3148 1HA  GLY A 206       3.792  14.392  38.560  1.00 30.76           H
ATOM   3149 2HA  GLY A 206       3.433  15.686  39.490  1.00 30.76           H
ATOM   3150  C   GLY A 206       5.142  15.949  38.348  1.00 30.79           C
ATOM   3151  O   GLY A 206       6.142  16.453  38.852  1.00 26.15           O
ATOM   3152  N   MET A 207       4.725  16.174  37.120  1.00 33.69           N
ATOM   3153  H   MET A 207       4.277  15.422  36.637  1.00 33.69           H
ATOM   3154  CA  MET A 207       4.869  17.440  36.414  1.00 40.85           C
ATOM   3155  HA  MET A 207       5.049  18.132  37.113  1.00 40.85           H
ATOM   3156  C   MET A 207       3.556  17.733  35.681  1.00 40.58           C
ATOM   3157  O   MET A 207       2.992  16.878  35.005  1.00 35.32           O
ATOM   3158  CB  MET A 207       6.073  17.440  35.458  1.00 37.61           C
ATOM   3159 1HB  MET A 207       6.392  16.500  35.339  1.00 37.61           H
ATOM   3160 2HB  MET A 207       5.785  17.809  34.574  1.00 37.61           H
ATOM   3161  CG  MET A 207       7.232  18.292  35.997  1.00 36.93           C
ATOM   3162 1HG  MET A 207       7.601  18.742  35.184  1.00 36.93           H
ATOM   3163 2HG  MET A 207       6.784  18.970  36.580  1.00 36.93           H
ATOM   3164  SD  MET A 207       8.513  17.402  36.892  1.00 33.26           S
ATOM   3165  CE  MET A 207       9.635  18.777  37.264  1.00 30.48           C
ATOM   3166 1HE  MET A 207      10.433  18.460  37.776  1.00 30.48           H
ATOM   3167 2HE  MET A 207       9.176  19.476  37.812  1.00 30.48           H
ATOM   3168 3HE  MET A 207       9.961  19.211  36.424  1.00 30.48           H
ATOM   3169  N   ASP A 208       3.095  18.922  35.920  1.00 27.95           N
ATOM   3170  H   ASP A 208       3.685  19.492  36.492  1.00 27.95           H
ATOM   3171  CA  ASP A 208       1.863  19.561  35.493  1.00 31.94           C
ATOM   3172  HA  ASP A 208       1.085  18.981  35.735  1.00 31.94           H
ATOM   3173  C   ASP A 208       1.820  19.744  33.961  1.00 30.57           C
ATOM   3174  O   ASP A 208       2.737  20.320  33.380  1.00 26.39           O
ATOM   3175  CB  ASP A 208       1.882  20.917  36.222  1.00 28.53           C
ATOM   3176 1HB  ASP A 208       2.168  20.763  37.168  1.00 28.53           H
ATOM   3177 2HB  ASP A 208       2.544  21.511  35.766  1.00 28.53           H
ATOM   3178  CG  ASP A 208       0.556  21.649  36.257  1.00 26.49           C
ATOM   3179  OD1 ASP A 208      -0.076  21.754  35.180  1.00 24.96           O
ATOM   3180  OD2 ASP A 208       0.196  22.110  37.356  1.00 26.58           O
ATOM   3181  N   CYS A 209       0.772  19.270  33.309  1.00 24.03           N
ATOM   3182  H   CYS A 209       0.202  18.601  33.785  1.00 24.03           H
ATOM   3183  CA  CYS A 209       0.373  19.643  31.943  1.00 28.53           C
ATOM   3184  HA  CYS A 209       0.743  20.561  31.801  1.00 28.53           H
ATOM   3185  C   CYS A 209      -1.162  19.679  31.829  1.00 27.45           C
ATOM   3186  O   CYS A 209      -1.772  19.101  30.933  1.00 24.72           O
ATOM   3187  CB  CYS A 209       0.999  18.716  30.887  1.00 27.07           C
ATOM   3188 1HB  CYS A 209       0.792  17.788  31.196  1.00 27.07           H
ATOM   3189 2HB  CYS A 209       0.500  18.906  30.041  1.00 27.07           H
ATOM   3190  SG  CYS A 209       2.772  18.989  30.703  1.00 26.39           S
ATOM   3191  HG  CYS A 209       3.394  17.826  30.658  1.00 26.39           H
ATOM   3192  N   GLY A 210      -1.819  20.359  32.770  1.00 30.04           N
ATOM   3193  H   GLY A 210      -1.314  20.656  33.580  1.00 30.04           H
ATOM   3194  CA  GLY A 210      -3.224  20.689  32.679  1.00 33.53           C
ATOM   3195 1HA  GLY A 210      -3.684  19.948  32.189  1.00 33.53           H
ATOM   3196 2HA  GLY A 210      -3.587  20.750  33.609  1.00 33.53           H
ATOM   3197  C   GLY A 210      -3.431  22.008  31.948  1.00 32.91           C
ATOM   3198  O   GLY A 210      -3.294  23.056  32.565  1.00 28.51           O
ATOM   3199  N   SER A 211      -3.785  21.976  30.679  1.00 20.45           N
ATOM   3200  H   SER A 211      -3.476  21.198  30.131  1.00 20.45           H
ATOM   3201  CA  SER A 211      -4.601  23.000  30.009  1.00 25.63           C
ATOM   3202  HA  SER A 211      -5.418  23.070  30.581  1.00 25.63           H
ATOM   3203  C   SER A 211      -4.961  22.560  28.592  1.00 26.06           C
ATOM   3204  O   SER A 211      -4.145  21.968  27.898  1.00 22.31           O
ATOM   3205  CB  SER A 211      -3.906  24.366  29.951  1.00 23.62           C
ATOM   3206 1HB  SER A 211      -2.915  24.266  29.858  1.00 23.62           H
ATOM   3207 2HB  SER A 211      -4.257  24.920  29.196  1.00 23.62           H
ATOM   3208  OG  SER A 211      -4.157  25.060  31.146  1.00 21.40           O
ATOM   3209  HG  SER A 211      -4.214  25.998  30.965  1.00 21.40           H
ATOM   3210  N   TYR A 212      -6.185  22.935  28.184  1.00 22.50           N
ATOM   3211  H   TYR A 212      -6.757  23.375  28.876  1.00 22.50           H
ATOM   3212  CA  TYR A 212      -6.794  22.784  26.856  1.00 26.53           C
ATOM   3213  HA  TYR A 212      -7.504  23.481  26.960  1.00 26.53           H
ATOM   3214  C   TYR A 212      -7.579  21.501  26.565  1.00 25.70           C
ATOM   3215  O   TYR A 212      -7.232  20.757  25.666  1.00 22.65           O
ATOM   3216  CB  TYR A 212      -5.835  23.147  25.704  1.00 25.43           C
ATOM   3217 1HB  TYR A 212      -5.108  22.461  25.659  1.00 25.43           H
ATOM   3218 2HB  TYR A 212      -6.347  23.147  24.845  1.00 25.43           H
ATOM   3219  CG  TYR A 212      -5.187  24.502  25.860  1.00 25.20           C
ATOM   3220  CD1 TYR A 212      -5.948  25.670  25.674  1.00 24.24           C
ATOM   3221  HD1 TYR A 212      -6.907  25.601  25.399  1.00 24.24           H
ATOM   3222  CD2 TYR A 212      -3.833  24.605  26.248  1.00 25.29           C
ATOM   3223  HD2 TYR A 212      -3.290  23.777  26.387  1.00 25.29           H
ATOM   3224  CE1 TYR A 212      -5.368  26.927  25.872  1.00 23.69           C
ATOM   3225  HE1 TYR A 212      -5.913  27.755  25.743  1.00 23.69           H
ATOM   3226  CE2 TYR A 212      -3.247  25.866  26.439  1.00 24.23           C
ATOM   3227  HE2 TYR A 212      -2.286  25.939  26.706  1.00 24.23           H
ATOM   3228  CZ  TYR A 212      -4.018  27.026  26.253  1.00 26.43           C
ATOM   3229  OH  TYR A 212      -3.457  28.238  26.449  1.00 25.87           O
ATOM   3230  HH  TYR A 212      -2.505  28.146  26.495  1.00 25.87           H
ATOM   3231  N   LEU A 213      -8.725  21.332  27.223  1.00 25.92           N
ATOM   3232  H   LEU A 213      -8.748  21.530  28.203  1.00 25.92           H
ATOM   3233  CA  LEU A 213      -9.960  20.866  26.567  1.00 41.39           C
ATOM   3234  HA  LEU A 213      -9.934  21.250  25.644  1.00 41.39           H
ATOM   3235  C   LEU A 213     -11.175  21.388  27.358  1.00 39.08           C
ATOM   3236  O   LEU A 213     -11.587  20.789  28.343  1.00 34.20           O
ATOM   3237  CB  LEU A 213     -10.017  19.323  26.453  1.00 38.97           C
ATOM   3238 1HB  LEU A 213      -9.648  18.947  27.303  1.00 38.97           H
ATOM   3239 2HB  LEU A 213     -10.979  19.066  26.365  1.00 38.97           H
ATOM   3240  CG  LEU A 213      -9.246  18.664  25.275  1.00 37.76           C
ATOM   3241  HG  LEU A 213      -8.273  18.835  25.428  1.00 37.76           H
ATOM   3242  CD1 LEU A 213      -9.541  17.172  25.244  1.00 36.35           C
ATOM   3243 1HD1 LEU A 213      -9.055  16.726  24.493  1.00 36.35           H
ATOM   3244 2HD1 LEU A 213     -10.519  17.002  25.121  1.00 36.35           H
ATOM   3245 3HD1 LEU A 213      -9.258  16.733  26.097  1.00 36.35           H
ATOM   3246  CD2 LEU A 213      -9.607  19.246  23.904  1.00 41.35           C
ATOM   3247 1HD2 LEU A 213      -9.090  18.795  23.176  1.00 41.35           H
ATOM   3248 2HD2 LEU A 213      -9.404  20.224  23.865  1.00 41.35           H
ATOM   3249 3HD2 LEU A 213     -10.580  19.126  23.709  1.00 41.35           H
ATOM   3250  N   THR A 214     -11.763  22.507  26.920  1.00 27.49           N
ATOM   3251  H   THR A 214     -11.296  23.046  26.219  1.00 27.49           H
ATOM   3252  CA  THR A 214     -13.062  22.984  27.418  1.00 32.88           C
ATOM   3253  HA  THR A 214     -13.201  22.514  28.290  1.00 32.88           H
ATOM   3254  C   THR A 214     -14.149  22.625  26.398  1.00 31.37           C
ATOM   3255  O   THR A 214     -14.033  23.039  25.242  1.00 27.50           O
ATOM   3256  CB  THR A 214     -13.072  24.504  27.667  1.00 30.17           C
ATOM   3257  HB  THR A 214     -13.082  24.985  26.790  1.00 30.17           H
ATOM   3258  OG1 THR A 214     -11.901  24.890  28.328  1.00 28.95           O
ATOM   3259  HG1 THR A 214     -12.077  24.978  29.265  1.00 28.95           H
ATOM   3260  CG2 THR A 214     -14.238  24.933  28.539  1.00 32.92           C
ATOM   3261 1HG2 THR A 214     -14.228  25.922  28.690  1.00 32.92           H
ATOM   3262 2HG2 THR A 214     -14.201  24.486  29.433  1.00 32.92           H
ATOM   3263 3HG2 THR A 214     -15.111  24.696  28.112  1.00 32.92           H
ATOM   3264  N   PRO A 215     -15.209  21.895  26.765  1.00 18.67           N
ATOM   3265  CA  PRO A 215     -16.363  21.691  25.892  1.00 29.37           C
ATOM   3266  HA  PRO A 215     -16.034  21.584  24.954  1.00 29.37           H
ATOM   3267  C   PRO A 215     -17.295  22.908  25.908  1.00 30.21           C
ATOM   3268  O   PRO A 215     -17.628  23.442  26.961  1.00 26.17           O
ATOM   3269  CB  PRO A 215     -17.072  20.429  26.391  1.00 27.27           C
ATOM   3270 1HB  PRO A 215     -17.948  20.659  26.814  1.00 27.27           H
ATOM   3271 2HB  PRO A 215     -17.223  19.787  25.639  1.00 27.27           H
ATOM   3272  CG  PRO A 215     -16.117  19.833  27.423  1.00 26.57           C
ATOM   3273 1HG  PRO A 215     -16.624  19.410  28.174  1.00 26.57           H
ATOM   3274 2HG  PRO A 215     -15.517  19.153  27.002  1.00 26.57           H
ATOM   3275  CD  PRO A 215     -15.315  21.037  27.916  1.00 32.05           C
ATOM   3276 1HD  PRO A 215     -15.787  21.521  28.653  1.00 32.05           H
ATOM   3277 2HD  PRO A 215     -14.401  20.773  28.223  1.00 32.05           H
ATOM   3278  N   MET A 216     -17.759  23.315  24.731  1.00 40.25           N
ATOM   3279  H   MET A 216     -17.345  22.914  23.914  1.00 40.25           H
ATOM   3280  CA  MET A 216     -18.824  24.300  24.526  1.00 46.59           C
ATOM   3281  HA  MET A 216     -18.553  25.110  25.046  1.00 46.59           H
ATOM   3282  C   MET A 216     -20.172  23.761  25.032  1.00 44.83           C
ATOM   3283  O   MET A 216     -20.587  22.677  24.617  1.00 41.48           O
ATOM   3284  CB  MET A 216     -18.958  24.580  23.016  1.00 41.54           C
ATOM   3285 1HB  MET A 216     -18.801  23.725  22.521  1.00 41.54           H
ATOM   3286 2HB  MET A 216     -19.886  24.905  22.836  1.00 41.54           H
ATOM   3287  CG  MET A 216     -17.973  25.628  22.485  1.00 40.15           C
ATOM   3288 1HG  MET A 216     -17.156  25.528  23.053  1.00 40.15           H
ATOM   3289 2HG  MET A 216     -17.766  25.340  21.550  1.00 40.15           H
ATOM   3290  SD  MET A 216     -18.646  27.304  22.548  1.00 37.15           S
ATOM   3291  CE  MET A 216     -17.203  28.260  22.019  1.00 31.70           C
ATOM   3292 1HE  MET A 216     -17.409  29.238  21.998  1.00 31.70           H
ATOM   3293 2HE  MET A 216     -16.909  27.988  21.103  1.00 31.70           H
ATOM   3294 3HE  MET A 216     -16.433  28.121  22.642  1.00 31.70           H
ATOM   3295  N   HIS A 217     -20.907  24.553  25.826  1.00 21.98           N
ATOM   3296  H   HIS A 217     -20.440  25.254  26.365  1.00 21.98           H
ATOM   3297  CA  HIS A 217     -22.364  24.437  25.940  1.00 29.26           C
ATOM   3298  HA  HIS A 217     -22.660  24.073  25.057  1.00 29.26           H
ATOM   3299  C   HIS A 217     -23.019  25.813  26.141  1.00 26.90           C
ATOM   3300  O   HIS A 217     -22.549  26.645  26.911  1.00 23.94           O
ATOM   3301  CB  HIS A 217     -22.770  23.432  27.033  1.00 26.86           C
ATOM   3302 1HB  HIS A 217     -22.096  22.694  27.068  1.00 26.86           H
ATOM   3303 2HB  HIS A 217     -22.799  23.900  27.916  1.00 26.86           H
ATOM   3304  CG  HIS A 217     -24.126  22.825  26.773  1.00 26.80           C
ATOM   3305  ND1 HIS A 217     -25.330  23.294  27.220  1.00 25.93           N
ATOM   3306  HD1 HIS A 217     -25.467  24.087  27.814  1.00 25.93           H
ATOM   3307  CD2 HIS A 217     -24.383  21.738  25.989  1.00 27.35           C
ATOM   3308  HD2 HIS A 217     -23.699  21.180  25.519  1.00 27.35           H
ATOM   3309  CE1 HIS A 217     -26.292  22.508  26.725  1.00 24.15           C
ATOM   3310  HE1 HIS A 217     -27.269  22.625  26.903  1.00 24.15           H
ATOM   3311  NE2 HIS A 217     -25.766  21.537  25.955  1.00 23.83           N
ATOM   3312  N   HIS A 218     -24.107  26.039  25.396  1.00 17.97           N
ATOM   3313  H   HIS A 218     -24.400  25.284  24.810  1.00 17.97           H
ATOM   3314  CA  HIS A 218     -24.922  27.253  25.331  1.00 25.48           C
ATOM   3315  HA  HIS A 218     -24.266  27.987  25.156  1.00 25.48           H
ATOM   3316  C   HIS A 218     -25.688  27.551  26.631  1.00 24.16           C
ATOM   3317  O   HIS A 218     -26.260  26.629  27.206  1.00 19.21           O
ATOM   3318  CB  HIS A 218     -25.987  27.031  24.237  1.00 24.64           C
ATOM   3319 1HB  HIS A 218     -26.374  26.117  24.356  1.00 24.64           H
ATOM   3320 2HB  HIS A 218     -26.706  27.716  24.355  1.00 24.64           H
ATOM   3321  CG  HIS A 218     -25.508  27.129  22.812  1.00 24.45           C
ATOM   3322  ND1 HIS A 218     -25.310  28.299  22.131  1.00 24.20           N
ATOM   3323  HD1 HIS A 218     -25.386  29.220  22.512  1.00 24.20           H
ATOM   3324  CD2 HIS A 218     -25.312  26.112  21.926  1.00 25.14           C
ATOM   3325  HD2 HIS A 218     -25.387  25.135  22.126  1.00 25.14           H
ATOM   3326  CE1 HIS A 218     -24.995  27.993  20.858  1.00 22.07           C
ATOM   3327  HE1 HIS A 218     -24.795  28.663  20.143  1.00 22.07           H
ATOM   3328  NE2 HIS A 218     -24.987  26.678  20.685  1.00 21.75           N
ATOM   3329  N   GLN A 219     -25.885  28.844  26.979  1.00 26.94           N
ATOM   3330  H   GLN A 219     -25.082  29.435  27.058  1.00 26.94           H
ATOM   3331  CA  GLN A 219     -27.209  29.438  27.249  1.00 32.11           C
ATOM   3332  HA  GLN A 219     -27.709  29.215  26.412  1.00 32.11           H
ATOM   3333  C   GLN A 219     -27.176  30.970  27.402  1.00 29.72           C
ATOM   3334  O   GLN A 219     -26.326  31.526  28.092  1.00 27.21           O
ATOM   3335  CB  GLN A 219     -27.910  28.792  28.464  1.00 30.66           C
ATOM   3336 1HB  GLN A 219     -27.326  28.068  28.833  1.00 30.66           H
ATOM   3337 2HB  GLN A 219     -28.060  29.489  29.165  1.00 30.66           H
ATOM   3338  CG  GLN A 219     -29.270  28.186  28.054  1.00 31.87           C
ATOM   3339 1HG  GLN A 219     -29.922  28.932  27.919  1.00 31.87           H
ATOM   3340 2HG  GLN A 219     -29.149  27.689  27.195  1.00 31.87           H
ATOM   3341  CD  GLN A 219     -29.870  27.224  29.066  1.00 30.96           C
ATOM   3342  OE1 GLN A 219     -29.231  26.715  29.964  1.00 28.56           O
ATOM   3343  NE2 GLN A 219     -31.146  26.914  28.947  1.00 30.40           N
ATOM   3344 1HE2 GLN A 219     -31.567  26.272  29.589  1.00 30.40           H
ATOM   3345 2HE2 GLN A 219     -31.693  27.320  28.215  1.00 30.40           H
ATOM   3346  N   LEU A 220     -28.154  31.650  26.773  1.00 13.19           N
ATOM   3347  H   LEU A 220     -28.664  31.143  26.078  1.00 13.19           H
ATOM   3348  CA  LEU A 220     -28.563  33.043  26.982  1.00 26.45           C
ATOM   3349  HA  LEU A 220     -27.731  33.594  27.044  1.00 26.45           H
ATOM   3350  C   LEU A 220     -29.369  33.200  28.298  1.00 24.64           C
ATOM   3351  O   LEU A 220     -29.968  32.203  28.718  1.00 22.65           O
ATOM   3352  CB  LEU A 220     -29.431  33.442  25.780  1.00 24.73           C
ATOM   3353 1HB  LEU A 220     -30.084  32.702  25.618  1.00 24.73           H
ATOM   3354 2HB  LEU A 220     -29.926  34.276  26.026  1.00 24.73           H
ATOM   3355  CG  LEU A 220     -28.681  33.709  24.459  1.00 24.15           C
ATOM   3356  HG  LEU A 220     -27.986  32.999  24.340  1.00 24.15           H
ATOM   3357  CD1 LEU A 220     -29.664  33.689  23.294  1.00 24.24           C
ATOM   3358 1HD1 LEU A 220     -29.196  33.860  22.427  1.00 24.24           H
ATOM   3359 2HD1 LEU A 220     -30.368  34.390  23.407  1.00 24.24           H
ATOM   3360 3HD1 LEU A 220     -30.121  32.802  23.226  1.00 24.24           H
ATOM   3361  CD2 LEU A 220     -28.013  35.084  24.485  1.00 30.12           C
ATOM   3362 1HD2 LEU A 220     -27.525  35.262  23.630  1.00 30.12           H
ATOM   3363 2HD2 LEU A 220     -27.354  35.148  25.234  1.00 30.12           H
ATOM   3364 3HD2 LEU A 220     -28.690  35.809  24.609  1.00 30.12           H
ATOM   3365  N   PRO A 221     -29.461  34.397  28.925  1.00 16.81           N
ATOM   3366  CA  PRO A 221     -30.465  35.414  28.546  1.00 24.30           C
ATOM   3367  HA  PRO A 221     -30.620  35.329  27.562  1.00 24.30           H
ATOM   3368  C   PRO A 221     -30.041  36.898  28.746  1.00 24.87           C
ATOM   3369  O   PRO A 221     -29.087  37.206  29.456  1.00 20.68           O
ATOM   3370  CB  PRO A 221     -31.659  35.075  29.449  1.00 21.90           C
ATOM   3371 1HB  PRO A 221     -32.219  35.886  29.620  1.00 21.90           H
ATOM   3372 2HB  PRO A 221     -32.224  34.359  29.039  1.00 21.90           H
ATOM   3373  CG  PRO A 221     -31.005  34.580  30.745  1.00 22.48           C
ATOM   3374 1HG  PRO A 221     -31.071  35.275  31.461  1.00 22.48           H
ATOM   3375 2HG  PRO A 221     -31.439  33.736  31.059  1.00 22.48           H
ATOM   3376  CD  PRO A 221     -29.543  34.326  30.379  1.00 28.57           C
ATOM   3377 1HD  PRO A 221     -28.946  35.022  30.778  1.00 28.57           H
ATOM   3378 2HD  PRO A 221     -29.248  33.420  30.683  1.00 28.57           H
ATOM   3379  N   GLY A 222     -30.770  37.836  28.108  1.00 24.17           N
ATOM   3380  H   GLY A 222     -31.407  37.524  27.403  1.00 24.17           H
ATOM   3381  CA  GLY A 222     -30.701  39.288  28.370  1.00 30.77           C
ATOM   3382 1HA  GLY A 222     -29.745  39.517  28.554  1.00 30.77           H
ATOM   3383 2HA  GLY A 222     -31.004  39.760  27.542  1.00 30.77           H
ATOM   3384  C   GLY A 222     -31.574  39.729  29.562  1.00 29.76           C
ATOM   3385  O   GLY A 222     -31.890  38.864  30.381  1.00 25.26           O
ATOM   3386  N   PRO A 223     -32.087  40.992  29.683  1.00 17.45           N
ATOM   3387  CA  PRO A 223     -31.778  42.276  29.013  1.00 28.59           C
ATOM   3388  HA  PRO A 223     -30.929  42.191  28.491  1.00 28.59           H
ATOM   3389  C   PRO A 223     -31.572  43.462  30.003  1.00 28.00           C
ATOM   3390  O   PRO A 223     -31.849  43.341  31.194  1.00 24.00           O
ATOM   3391  CB  PRO A 223     -33.059  42.512  28.204  1.00 25.73           C
ATOM   3392 1HB  PRO A 223     -33.174  43.482  27.991  1.00 25.73           H
ATOM   3393 2HB  PRO A 223     -33.049  41.983  27.355  1.00 25.73           H
ATOM   3394  CG  PRO A 223     -34.166  42.019  29.147  1.00 27.28           C
ATOM   3395 1HG  PRO A 223     -34.584  42.789  29.629  1.00 27.28           H
ATOM   3396 2HG  PRO A 223     -34.868  41.525  28.635  1.00 27.28           H
ATOM   3397  CD  PRO A 223     -33.469  41.083  30.138  1.00 33.94           C
ATOM   3398 1HD  PRO A 223     -33.492  41.454  31.066  1.00 33.94           H
ATOM   3399 2HD  PRO A 223     -33.883  40.173  30.132  1.00 33.94           H
ATOM   3400  N   GLY A 224     -31.231  44.671  29.520  1.00 21.34           N
ATOM   3401  H   GLY A 224     -30.643  44.722  28.713  1.00 21.34           H
ATOM   3402  CA  GLY A 224     -31.698  45.926  30.145  1.00 29.66           C
ATOM   3403 1HA  GLY A 224     -32.335  46.339  29.494  1.00 29.66           H
ATOM   3404 2HA  GLY A 224     -32.193  45.656  30.971  1.00 29.66           H
ATOM   3405  C   GLY A 224     -30.657  46.990  30.537  1.00 29.01           C
ATOM   3406  O   GLY A 224     -29.683  46.710  31.216  1.00 25.25           O
ATOM   3407  N   ALA A 225     -31.018  48.233  30.206  1.00 19.78           N
ATOM   3408  H   ALA A 225     -31.636  48.299  29.423  1.00 19.78           H
ATOM   3409  CA  ALA A 225     -30.647  49.520  30.816  1.00 27.27           C
ATOM   3410  HA  ALA A 225     -31.398  50.083  30.471  1.00 27.27           H
ATOM   3411  C   ALA A 225     -29.426  50.304  30.256  1.00 26.45           C
ATOM   3412  O   ALA A 225     -28.284  50.150  30.667  1.00 23.67           O
ATOM   3413  CB  ALA A 225     -30.720  49.440  32.343  1.00 25.27           C
ATOM   3414 1HB  ALA A 225     -31.525  48.925  32.637  1.00 25.27           H
ATOM   3415 2HB  ALA A 225     -30.775  50.353  32.747  1.00 25.27           H
ATOM   3416 3HB  ALA A 225     -29.911  48.986  32.717  1.00 25.27           H
ATOM   3417  N   THR A 226     -29.758  51.216  29.342  1.00 19.53           N
ATOM   3418  H   THR A 226     -30.212  50.861  28.525  1.00 19.53           H
ATOM   3419  CA  THR A 226     -29.547  52.689  29.368  1.00 27.40           C
ATOM   3420  HA  THR A 226     -29.404  52.849  28.391  1.00 27.40           H
ATOM   3421  C   THR A 226     -28.305  53.267  30.067  1.00 27.68           C
ATOM   3422  O   THR A 226     -28.170  53.161  31.275  1.00 24.95           O
ATOM   3423  CB  THR A 226     -30.772  53.368  30.016  1.00 24.29           C
ATOM   3424  HB  THR A 226     -30.587  54.349  30.076  1.00 24.29           H
ATOM   3425  OG1 THR A 226     -30.964  52.908  31.323  1.00 22.05           O
ATOM   3426  HG1 THR A 226     -31.008  53.654  31.921  1.00 22.05           H
ATOM   3427  CG2 THR A 226     -32.072  53.094  29.270  1.00 26.27           C
ATOM   3428 1HG2 THR A 226     -32.844  53.548  29.716  1.00 26.27           H
ATOM   3429 2HG2 THR A 226     -32.268  52.114  29.239  1.00 26.27           H
ATOM   3430 3HG2 THR A 226     -32.022  53.427  28.328  1.00 26.27           H
ATOM   3431  N   LEU A 227     -27.529  54.084  29.323  1.00 13.79           N
ATOM   3432  H   LEU A 227     -27.035  53.656  28.566  1.00 13.79           H
ATOM   3433  CA  LEU A 227     -27.324  55.542  29.497  1.00 27.21           C
ATOM   3434  HA  LEU A 227     -28.192  55.940  29.202  1.00 27.21           H
ATOM   3435  C   LEU A 227     -26.157  56.035  28.610  1.00 25.34           C
ATOM   3436  O   LEU A 227     -25.021  55.592  28.741  1.00 24.55           O
ATOM   3437  CB  LEU A 227     -27.081  55.954  30.968  1.00 25.78           C
ATOM   3438 1HB  LEU A 227     -26.525  55.243  31.398  1.00 25.78           H
ATOM   3439 2HB  LEU A 227     -26.576  56.817  30.966  1.00 25.78           H
ATOM   3440  CG  LEU A 227     -28.361  56.148  31.825  1.00 25.21           C
ATOM   3441  HG  LEU A 227     -28.929  55.336  31.690  1.00 25.21           H
ATOM   3442  CD1 LEU A 227     -27.994  56.301  33.298  1.00 27.19           C
ATOM   3443 1HD1 LEU A 227     -28.812  56.427  33.860  1.00 27.19           H
ATOM   3444 2HD1 LEU A 227     -27.400  57.093  33.439  1.00 27.19           H
ATOM   3445 3HD1 LEU A 227     -27.512  55.491  33.633  1.00 27.19           H
ATOM   3446  CD2 LEU A 227     -29.188  57.360  31.404  1.00 34.03           C
ATOM   3447 1HD2 LEU A 227     -30.003  57.454  31.976  1.00 34.03           H
ATOM   3448 2HD2 LEU A 227     -29.488  57.277  30.454  1.00 34.03           H
ATOM   3449 3HD2 LEU A 227     -28.656  58.203  31.486  1.00 34.03           H
ATOM   3450  N   SER A 228     -26.445  56.995  27.724  1.00 14.22           N
ATOM   3451  H   SER A 228     -27.401  57.079  27.442  1.00 14.22           H
ATOM   3452  CA  SER A 228     -25.480  57.945  27.122  1.00 21.19           C
ATOM   3453  HA  SER A 228     -24.610  57.478  26.963  1.00 21.19           H
ATOM   3454  C   SER A 228     -25.275  59.140  28.095  1.00 21.35           C
ATOM   3455  O   SER A 228     -25.983  59.146  29.112  1.00 17.61           O
ATOM   3456  CB  SER A 228     -26.075  58.427  25.795  1.00 20.91           C
ATOM   3457 1HB  SER A 228     -26.929  58.922  25.953  1.00 20.91           H
ATOM   3458 2HB  SER A 228     -25.429  59.021  25.316  1.00 20.91           H
ATOM   3459  OG  SER A 228     -26.373  57.355  24.926  1.00 18.53           O
ATOM   3460  HG  SER A 228     -26.440  56.544  25.430  1.00 18.53           H
ATOM   3461  N   PRO A 229     -24.491  60.229  27.881  1.00 18.56           N
ATOM   3462  CA  PRO A 229     -23.777  60.653  26.646  1.00 28.78           C
ATOM   3463  HA  PRO A 229     -23.559  59.843  26.102  1.00 28.78           H
ATOM   3464  C   PRO A 229     -22.400  61.379  26.859  1.00 28.87           C
ATOM   3465  O   PRO A 229     -21.918  61.546  27.973  1.00 25.71           O
ATOM   3466  CB  PRO A 229     -24.791  61.656  26.074  1.00 26.30           C
ATOM   3467 1HB  PRO A 229     -24.337  62.324  25.485  1.00 26.30           H
ATOM   3468 2HB  PRO A 229     -25.504  61.184  25.555  1.00 26.30           H
ATOM   3469  CG  PRO A 229     -25.381  62.337  27.316  1.00 26.56           C
ATOM   3470 1HG  PRO A 229     -25.053  63.279  27.394  1.00 26.56           H
ATOM   3471 2HG  PRO A 229     -26.380  62.333  27.282  1.00 26.56           H
ATOM   3472  CD  PRO A 229     -24.884  61.501  28.487  1.00 34.77           C
ATOM   3473 1HD  PRO A 229     -24.096  61.926  28.932  1.00 34.77           H
ATOM   3474 2HD  PRO A 229     -25.607  61.350  29.162  1.00 34.77           H
ATOM   3475  N   MET A 230     -21.876  61.931  25.759  1.00 24.87           N
ATOM   3476  H   MET A 230     -22.098  61.468  24.901  1.00 24.87           H
ATOM   3477  CA  MET A 230     -21.015  63.127  25.628  1.00 31.82           C
ATOM   3478  HA  MET A 230     -21.079  63.198  24.633  1.00 31.82           H
ATOM   3479  C   MET A 230     -19.496  63.024  25.910  1.00 30.05           C
ATOM   3480  O   MET A 230     -19.045  62.750  27.008  1.00 27.14           O
ATOM   3481  CB  MET A 230     -21.598  64.343  26.374  1.00 29.80           C
ATOM   3482 1HB  MET A 230     -21.827  64.065  27.307  1.00 29.80           H
ATOM   3483 2HB  MET A 230     -20.904  65.063  26.401  1.00 29.80           H
ATOM   3484  CG  MET A 230     -22.866  64.908  25.704  1.00 29.70           C
ATOM   3485 1HG  MET A 230     -23.389  64.103  25.423  1.00 29.70           H
ATOM   3486 2HG  MET A 230     -23.354  65.384  26.436  1.00 29.70           H
ATOM   3487  SD  MET A 230     -22.517  66.000  24.312  1.00 28.00           S
ATOM   3488  CE  MET A 230     -24.178  66.669  24.018  1.00 27.27           C
ATOM   3489 1HE  MET A 230     -24.174  67.315  23.255  1.00 27.27           H
ATOM   3490 2HE  MET A 230     -24.519  67.150  24.826  1.00 27.27           H
ATOM   3491 3HE  MET A 230     -24.825  65.939  23.799  1.00 27.27           H
ATOM   3492  N   GLY A 231     -18.744  63.445  24.898  1.00 23.26           N
ATOM   3493  H   GLY A 231     -19.186  63.560  24.009  1.00 23.26           H
ATOM   3494  CA  GLY A 231     -17.314  63.753  24.990  1.00 26.23           C
ATOM   3495 1HA  GLY A 231     -17.202  64.510  25.633  1.00 26.23           H
ATOM   3496 2HA  GLY A 231     -16.846  62.943  25.343  1.00 26.23           H
ATOM   3497  C   GLY A 231     -16.732  64.138  23.627  1.00 26.24           C
ATOM   3498  O   GLY A 231     -16.199  63.300  22.914  1.00 21.05           O
ATOM   3499  N   THR A 232     -16.913  65.396  23.250  1.00 19.99           N
ATOM   3500  H   THR A 232     -17.425  65.966  23.893  1.00 19.99           H
ATOM   3501  CA  THR A 232     -16.469  66.077  22.020  1.00 32.16           C
ATOM   3502  HA  THR A 232     -16.770  65.487  21.271  1.00 32.16           H
ATOM   3503  C   THR A 232     -14.948  66.257  21.928  1.00 30.52           C
ATOM   3504  O   THR A 232     -14.297  66.372  22.958  1.00 26.70           O
ATOM   3505  CB  THR A 232     -17.084  67.483  22.030  1.00 27.56           C
ATOM   3506  HB  THR A 232     -16.630  68.039  21.334  1.00 27.56           H
ATOM   3507  OG1 THR A 232     -16.876  68.074  23.307  1.00 25.77           O
ATOM   3508  HG1 THR A 232     -16.829  69.026  23.215  1.00 25.77           H
ATOM   3509  CG2 THR A 232     -18.585  67.468  21.803  1.00 31.81           C
ATOM   3510 1HG2 THR A 232     -18.958  68.396  21.814  1.00 31.81           H
ATOM   3511 2HG2 THR A 232     -19.050  66.941  22.514  1.00 31.81           H
ATOM   3512 3HG2 THR A 232     -18.810  67.057  20.919  1.00 31.81           H
ATOM   3513  N   ASN A 233     -14.435  66.384  20.689  1.00 14.31           N
ATOM   3514  H   ASN A 233     -14.847  65.780  20.007  1.00 14.31           H
ATOM   3515  CA  ASN A 233     -13.366  67.263  20.163  1.00 19.79           C
ATOM   3516  HA  ASN A 233     -13.825  68.081  19.816  1.00 19.79           H
ATOM   3517  C   ASN A 233     -12.629  66.501  19.044  1.00 19.25           C
ATOM   3518  O   ASN A 233     -11.988  65.491  19.312  1.00 16.38           O
ATOM   3519  CB  ASN A 233     -12.387  67.751  21.245  1.00 18.74           C
ATOM   3520 1HB  ASN A 233     -12.062  66.960  21.764  1.00 18.74           H
ATOM   3521 2HB  ASN A 233     -11.612  68.198  20.798  1.00 18.74           H
ATOM   3522  CG  ASN A 233     -13.013  68.740  22.222  1.00 16.22           C
ATOM   3523  OD1 ASN A 233     -13.973  69.427  21.919  1.00 16.37           O
ATOM   3524  ND2 ASN A 233     -12.498  68.848  23.418  1.00 19.57           N
ATOM   3525 1HD2 ASN A 233     -12.892  69.490  24.076  1.00 19.57           H
ATOM   3526 2HD2 ASN A 233     -11.710  68.288  23.676  1.00 19.57           H
ATOM   3527  N   ALA A 234     -12.811  66.722  17.763  1.00 17.67           N
ATOM   3528  H   ALA A 234     -13.180  65.936  17.267  1.00 17.67           H
ATOM   3529  CA  ALA A 234     -12.578  67.897  16.918  1.00 25.37           C
ATOM   3530  HA  ALA A 234     -12.906  67.562  16.035  1.00 25.37           H
ATOM   3531  C   ALA A 234     -11.082  68.263  16.736  1.00 24.69           C
ATOM   3532  O   ALA A 234     -10.334  68.322  17.700  1.00 22.06           O
ATOM   3533  CB  ALA A 234     -13.463  69.092  17.271  1.00 24.02           C
ATOM   3534 1HB  ALA A 234     -14.417  68.812  17.379  1.00 24.02           H
ATOM   3535 2HB  ALA A 234     -13.426  69.789  16.555  1.00 24.02           H
ATOM   3536 3HB  ALA A 234     -13.168  69.516  18.128  1.00 24.02           H
ATOM   3537  N   VAL A 235     -10.766  68.630  15.485  1.00 13.72           N
ATOM   3538  H   VAL A 235     -11.476  68.450  14.804  1.00 13.72           H
ATOM   3539  CA  VAL A 235      -9.532  69.261  14.947  1.00 25.98           C
ATOM   3540  HA  VAL A 235      -9.853  69.763  14.144  1.00 25.98           H
ATOM   3541  C   VAL A 235      -8.503  68.252  14.396  1.00 24.79           C
ATOM   3542  O   VAL A 235      -7.857  67.554  15.150  1.00 22.43           O
ATOM   3543  CB  VAL A 235      -8.949  70.311  15.905  1.00 24.13           C
ATOM   3544  HB  VAL A 235      -8.601  69.788  16.683  1.00 24.13           H
ATOM   3545  CG1 VAL A 235      -7.834  71.124  15.253  1.00 23.01           C
ATOM   3546 1HG1 VAL A 235      -7.466  71.802  15.889  1.00 23.01           H
ATOM   3547 2HG1 VAL A 235      -8.170  71.610  14.446  1.00 23.01           H
ATOM   3548 3HG1 VAL A 235      -7.081  70.533  14.964  1.00 23.01           H
ATOM   3549  CG2 VAL A 235     -10.013  71.348  16.324  1.00 27.37           C
ATOM   3550 1HG2 VAL A 235      -9.625  72.027  16.947  1.00 27.37           H
ATOM   3551 2HG2 VAL A 235     -10.780  70.906  16.789  1.00 27.37           H
ATOM   3552 3HG2 VAL A 235     -10.374  71.832  15.527  1.00 27.37           H
ATOM   3553  N   THR A 236      -8.426  67.977  13.111  1.00 19.12           N
ATOM   3554  H   THR A 236      -8.664  67.028  12.902  1.00 19.12           H
ATOM   3555  CA  THR A 236      -8.064  68.763  11.897  1.00 26.89           C
ATOM   3556  HA  THR A 236      -8.583  68.263  11.203  1.00 26.89           H
ATOM   3557  C   THR A 236      -6.571  68.710  11.574  1.00 26.39           C
ATOM   3558  O   THR A 236      -5.773  69.256  12.315  1.00 23.52           O
ATOM   3559  CB  THR A 236      -8.550  70.223  11.868  1.00 23.88           C
ATOM   3560  HB  THR A 236      -8.155  70.673  12.669  1.00 23.88           H
ATOM   3561  OG1 THR A 236      -9.945  70.251  11.932  1.00 22.36           O
ATOM   3562  HG1 THR A 236     -10.305  70.257  11.045  1.00 22.36           H
ATOM   3563  CG2 THR A 236      -8.222  70.993  10.595  1.00 27.05           C
ATOM   3564 1HG2 THR A 236      -8.566  71.931  10.645  1.00 27.05           H
ATOM   3565 2HG2 THR A 236      -8.635  70.556   9.796  1.00 27.05           H
ATOM   3566 3HG2 THR A 236      -7.234  71.035  10.446  1.00 27.05           H
ATOM   3567  N   SER A 237      -6.257  68.177  10.391  1.00 12.94           N
ATOM   3568  H   SER A 237      -6.847  67.432  10.079  1.00 12.94           H
ATOM   3569  CA  SER A 237      -5.148  68.545   9.479  1.00 20.10           C
ATOM   3570  HA  SER A 237      -5.231  67.871   8.745  1.00 20.10           H
ATOM   3571  C   SER A 237      -3.697  68.328   9.969  1.00 19.55           C
ATOM   3572  O   SER A 237      -3.395  68.410  11.138  1.00 16.56           O
ATOM   3573  CB  SER A 237      -5.385  69.984   9.006  1.00 18.54           C
ATOM   3574 1HB  SER A 237      -5.411  70.616   9.781  1.00 18.54           H
ATOM   3575 2HB  SER A 237      -4.674  70.272   8.364  1.00 18.54           H
ATOM   3576  OG  SER A 237      -6.628  70.073   8.338  1.00 16.83           O
ATOM   3577  HG  SER A 237      -6.482  70.093   7.392  1.00 16.83           H
ATOM   3578  N   HIS A 238      -2.678  68.157   9.183  1.00 10.70           N
ATOM   3579  H   HIS A 238      -1.832  68.001   9.693  1.00 10.70           H
ATOM   3580  CA  HIS A 238      -2.458  68.136   7.727  1.00 18.05           C
ATOM   3581  HA  HIS A 238      -3.009  67.410   7.316  1.00 18.05           H
ATOM   3582  C   HIS A 238      -0.953  67.842   7.469  1.00 17.82           C
ATOM   3583  O   HIS A 238      -0.134  67.978   8.369  1.00 14.85           O
ATOM   3584  CB  HIS A 238      -2.920  69.494   7.143  1.00 16.83           C
ATOM   3585 1HB  HIS A 238      -3.503  69.301   6.354  1.00 16.83           H
ATOM   3586 2HB  HIS A 238      -3.456  69.959   7.848  1.00 16.83           H
ATOM   3587  CG  HIS A 238      -1.934  70.500   6.668  1.00 15.40           C
ATOM   3588  ND1 HIS A 238      -0.978  71.136   7.393  1.00 14.87           N
ATOM   3589  HD1 HIS A 238      -0.736  70.949   8.345  1.00 14.87           H
ATOM   3590  CD2 HIS A 238      -1.977  71.055   5.403  1.00 14.27           C
ATOM   3591  HD2 HIS A 238      -2.578  70.795   4.648  1.00 14.27           H
ATOM   3592  CE1 HIS A 238      -0.418  72.059   6.601  1.00 14.28           C
ATOM   3593  HE1 HIS A 238       0.332  72.662   6.874  1.00 14.28           H
ATOM   3594  NE2 HIS A 238      -0.993  72.066   5.403  1.00 14.96           N
ATOM   3595  N   LEU A 239      -0.610  67.535   6.232  1.00  8.63           N
ATOM   3596  H   LEU A 239      -1.326  67.127   5.666  1.00  8.63           H
ATOM   3597  CA  LEU A 239       0.705  67.721   5.581  1.00 21.76           C
ATOM   3598  HA  LEU A 239       0.408  67.657   4.628  1.00 21.76           H
ATOM   3599  C   LEU A 239       1.742  66.583   5.619  1.00 20.46           C
ATOM   3600  O   LEU A 239       2.621  66.483   6.467  1.00 18.18           O
ATOM   3601  CB  LEU A 239       1.292  69.112   5.882  1.00 20.36           C
ATOM   3602 1HB  LEU A 239       0.574  69.681   6.282  1.00 20.36           H
ATOM   3603 2HB  LEU A 239       2.039  69.008   6.538  1.00 20.36           H
ATOM   3604  CG  LEU A 239       1.836  69.822   4.636  1.00 20.41           C
ATOM   3605  HG  LEU A 239       2.436  69.168   4.175  1.00 20.41           H
ATOM   3606  CD1 LEU A 239       0.711  70.248   3.674  1.00 21.97           C
ATOM   3607 1HD1 LEU A 239       1.084  70.709   2.868  1.00 21.97           H
ATOM   3608 2HD1 LEU A 239       0.076  70.877   4.122  1.00 21.97           H
ATOM   3609 3HD1 LEU A 239       0.188  69.455   3.360  1.00 21.97           H
ATOM   3610  CD2 LEU A 239       2.608  71.083   5.041  1.00 27.34           C
ATOM   3611 1HD2 LEU A 239       2.969  71.556   4.237  1.00 27.34           H
ATOM   3612 2HD2 LEU A 239       3.379  70.856   5.635  1.00 27.34           H
ATOM   3613 3HD2 LEU A 239       2.018  71.722   5.534  1.00 27.34           H
ATOM   3614  N   ASN A 240       1.686  65.828   4.570  1.00 13.03           N
ATOM   3615  H   ASN A 240       0.779  65.455   4.374  1.00 13.03           H
ATOM   3616  CA  ASN A 240       2.724  65.429   3.624  1.00 15.34           C
ATOM   3617  HA  ASN A 240       2.941  64.478   3.846  1.00 15.34           H
ATOM   3618  C   ASN A 240       4.078  66.176   3.715  1.00 16.78           C
ATOM   3619  O   ASN A 240       4.064  67.401   3.598  1.00 11.84           O
ATOM   3620  CB  ASN A 240       2.076  65.736   2.248  1.00 14.36           C
ATOM   3621 1HB  ASN A 240       1.107  65.494   2.295  1.00 14.36           H
ATOM   3622 2HB  ASN A 240       2.168  66.715   2.067  1.00 14.36           H
ATOM   3623  CG  ASN A 240       2.651  65.015   1.059  1.00 11.69           C
ATOM   3624  OD1 ASN A 240       3.447  64.101   1.164  1.00 10.75           O
ATOM   3625  ND2 ASN A 240       2.233  65.371  -0.134  1.00 14.07           N
ATOM   3626 1HD2 ASN A 240       2.569  64.892  -0.945  1.00 14.07           H
ATOM   3627 2HD2 ASN A 240       1.579  66.121  -0.231  1.00 14.07           H
ATOM   3628  N   GLN A 241       5.204  65.458   3.812  1.00 11.67           N
ATOM   3629  H   GLN A 241       5.210  64.702   4.467  1.00 11.67           H
ATOM   3630  CA  GLN A 241       6.439  65.688   3.033  1.00 15.21           C
ATOM   3631  HA  GLN A 241       6.137  65.495   2.100  1.00 15.21           H
ATOM   3632  C   GLN A 241       7.584  64.727   3.444  1.00 15.84           C
ATOM   3633  O   GLN A 241       8.078  64.743   4.561  1.00 12.42           O
ATOM   3634  CB  GLN A 241       6.945  67.144   3.127  1.00 14.58           C
ATOM   3635 1HB  GLN A 241       6.573  67.565   3.954  1.00 14.58           H
ATOM   3636 2HB  GLN A 241       7.944  67.138   3.176  1.00 14.58           H
ATOM   3637  CG  GLN A 241       6.512  67.978   1.908  1.00 12.73           C
ATOM   3638 1HG  GLN A 241       7.102  67.746   1.135  1.00 12.73           H
ATOM   3639 2HG  GLN A 241       5.564  67.751   1.684  1.00 12.73           H
ATOM   3640  CD  GLN A 241       6.600  69.481   2.143  1.00 11.69           C
ATOM   3641  OE1 GLN A 241       7.663  70.025   2.395  1.00 13.28           O
ATOM   3642  NE2 GLN A 241       5.524  70.220   2.053  1.00 15.25           N
ATOM   3643 1HE2 GLN A 241       5.584  71.209   2.190  1.00 15.25           H
ATOM   3644 2HE2 GLN A 241       4.642  69.796   1.847  1.00 15.25           H
ATOM   3645  N   SER A 242       8.063  63.920   2.495  1.00 13.39           N
ATOM   3646  H   SER A 242       7.415  63.549   1.830  1.00 13.39           H
ATOM   3647  CA  SER A 242       9.478  63.537   2.358  1.00 21.23           C
ATOM   3648  HA  SER A 242       9.842  63.299   3.259  1.00 21.23           H
ATOM   3649  C   SER A 242      10.240  64.739   1.749  1.00 20.16           C
ATOM   3650  O   SER A 242       9.556  65.568   1.135  1.00 17.54           O
ATOM   3651  CB  SER A 242       9.563  62.323   1.424  1.00 19.94           C
ATOM   3652 1HB  SER A 242       9.253  62.563   0.504  1.00 19.94           H
ATOM   3653 2HB  SER A 242      10.500  61.977   1.380  1.00 19.94           H
ATOM   3654  OG  SER A 242       8.740  61.263   1.886  1.00 19.48           O
ATOM   3655  HG  SER A 242       7.842  61.578   1.990  1.00 19.48           H
ATOM   3656  N   PRO A 243      11.593  64.929   1.818  1.00 13.86           N
ATOM   3657  CA  PRO A 243      12.592  63.914   1.411  1.00 24.77           C
ATOM   3658  HA  PRO A 243      12.266  63.017   1.711  1.00 24.77           H
ATOM   3659  C   PRO A 243      14.025  64.013   2.034  1.00 25.29           C
ATOM   3660  O   PRO A 243      14.348  64.899   2.809  1.00 22.26           O
ATOM   3661  CB  PRO A 243      12.669  64.207  -0.090  1.00 22.32           C
ATOM   3662 1HB  PRO A 243      13.511  63.838  -0.484  1.00 22.32           H
ATOM   3663 2HB  PRO A 243      11.880  63.823  -0.570  1.00 22.32           H
ATOM   3664  CG  PRO A 243      12.658  65.743  -0.148  1.00 21.94           C
ATOM   3665 1HG  PRO A 243      13.580  66.101  -0.294  1.00 21.94           H
ATOM   3666 2HG  PRO A 243      12.055  66.068  -0.876  1.00 21.94           H
ATOM   3667  CD  PRO A 243      12.128  66.166   1.217  1.00 27.73           C
ATOM   3668 1HD  PRO A 243      12.860  66.536   1.790  1.00 27.73           H
ATOM   3669 2HD  PRO A 243      11.399  66.845   1.127  1.00 27.73           H
ATOM   3670  N   ALA A 244      14.887  63.102   1.580  1.00 16.36           N
ATOM   3671  H   ALA A 244      14.497  62.197   1.407  1.00 16.36           H
ATOM   3672  CA  ALA A 244      16.325  63.227   1.295  1.00 24.63           C
ATOM   3673  HA  ALA A 244      16.487  62.279   1.022  1.00 24.63           H
ATOM   3674  C   ALA A 244      17.366  63.386   2.436  1.00 24.14           C
ATOM   3675  O   ALA A 244      17.527  64.423   3.061  1.00 20.79           O
ATOM   3676  CB  ALA A 244      16.543  64.242   0.171  1.00 22.83           C
ATOM   3677 1HB  ALA A 244      15.864  64.125  -0.554  1.00 22.83           H
ATOM   3678 2HB  ALA A 244      17.450  64.136  -0.237  1.00 22.83           H
ATOM   3679 3HB  ALA A 244      16.468  65.178   0.514  1.00 22.83           H
ATOM   3680  N   SER A 245      18.204  62.371   2.536  1.00 16.86           N
ATOM   3681  H   SER A 245      17.770  61.477   2.647  1.00 16.86           H
ATOM   3682  CA  SER A 245      19.681  62.346   2.510  1.00 22.10           C
ATOM   3683  HA  SER A 245      19.835  61.552   3.098  1.00 22.10           H
ATOM   3684  C   SER A 245      20.483  63.478   3.157  1.00 21.30           C
ATOM   3685  O   SER A 245      20.584  64.563   2.597  1.00 18.99           O
ATOM   3686  CB  SER A 245      20.146  62.274   1.033  1.00 20.96           C
ATOM   3687 1HB  SER A 245      19.968  63.136   0.559  1.00 20.96           H
ATOM   3688 2HB  SER A 245      21.120  62.056   0.974  1.00 20.96           H
ATOM   3689  OG  SER A 245      19.445  61.259   0.337  1.00 19.82           O
ATOM   3690  HG  SER A 245      18.544  61.543   0.180  1.00 19.82           H
ATOM   3691  N   LEU A 246      21.278  63.147   4.197  1.00  9.58           N
ATOM   3692  H   LEU A 246      20.908  62.593   4.943  1.00  9.58           H
ATOM   3693  CA  LEU A 246      22.671  63.585   4.250  1.00 18.97           C
ATOM   3694  HA  LEU A 246      22.953  63.538   3.292  1.00 18.97           H
ATOM   3695  C   LEU A 246      23.534  62.634   5.100  1.00 18.21           C
ATOM   3696  O   LEU A 246      23.177  62.210   6.192  1.00 16.40           O
ATOM   3697  CB  LEU A 246      22.825  65.036   4.729  1.00 17.92           C
ATOM   3698 1HB  LEU A 246      21.968  65.521   4.557  1.00 17.92           H
ATOM   3699 2HB  LEU A 246      23.013  65.029   5.711  1.00 17.92           H
ATOM   3700  CG  LEU A 246      23.972  65.777   4.006  1.00 17.35           C
ATOM   3701  HG  LEU A 246      24.706  65.114   3.858  1.00 17.35           H
ATOM   3702  CD1 LEU A 246      23.546  66.317   2.650  1.00 18.70           C
ATOM   3703 1HD1 LEU A 246      24.302  66.792   2.200  1.00 18.70           H
ATOM   3704 2HD1 LEU A 246      22.789  66.963   2.743  1.00 18.70           H
ATOM   3705 3HD1 LEU A 246      23.246  65.577   2.048  1.00 18.70           H
ATOM   3706  CD2 LEU A 246      24.466  66.952   4.856  1.00 23.37           C
ATOM   3707 1HD2 LEU A 246      25.209  67.439   4.397  1.00 23.37           H
ATOM   3708 2HD2 LEU A 246      24.807  66.636   5.741  1.00 23.37           H
ATOM   3709 3HD2 LEU A 246      23.729  67.606   5.026  1.00 23.37           H
ATOM   3710  N   SER A 247      24.698  62.322   4.555  1.00 16.67           N
ATOM   3711  H   SER A 247      24.831  62.636   3.615  1.00 16.67           H
ATOM   3712  CA  SER A 247      25.817  61.582   5.136  1.00 22.60           C
ATOM   3713  HA  SER A 247      25.458  60.779   5.612  1.00 22.60           H
ATOM   3714  C   SER A 247      26.575  62.455   6.140  1.00 21.81           C
ATOM   3715  O   SER A 247      26.808  63.621   5.854  1.00 19.08           O
ATOM   3716  CB  SER A 247      26.747  61.243   3.957  1.00 21.48           C
ATOM   3717 1HB  SER A 247      26.296  60.615   3.323  1.00 21.48           H
ATOM   3718 2HB  SER A 247      27.015  62.074   3.470  1.00 21.48           H
ATOM   3719  OG  SER A 247      27.934  60.619   4.351  1.00 20.60           O
ATOM   3720  HG  SER A 247      27.785  59.678   4.441  1.00 20.60           H
ATOM   3721  N   THR A 248      27.049  61.907   7.261  1.00 18.78           N
ATOM   3722  H   THR A 248      26.554  61.129   7.648  1.00 18.78           H
ATOM   3723  CA  THR A 248      28.256  62.377   7.963  1.00 27.10           C
ATOM   3724  HA  THR A 248      28.860  62.655   7.216  1.00 27.10           H
ATOM   3725  C   THR A 248      28.886  61.239   8.782  1.00 27.13           C
ATOM   3726  O   THR A 248      28.213  60.434   9.403  1.00 23.14           O
ATOM   3727  CB  THR A 248      28.026  63.614   8.845  1.00 23.25           C
ATOM   3728  HB  THR A 248      27.294  63.389   9.487  1.00 23.25           H
ATOM   3729  OG1 THR A 248      27.648  64.704   8.042  1.00 21.20           O
ATOM   3730  HG1 THR A 248      27.562  64.416   7.133  1.00 21.20           H
ATOM   3731  CG2 THR A 248      29.289  64.104   9.552  1.00 25.76           C
ATOM   3732 1HG2 THR A 248      29.096  64.908  10.114  1.00 25.76           H
ATOM   3733 2HG2 THR A 248      29.996  64.354   8.890  1.00 25.76           H
ATOM   3734 3HG2 THR A 248      29.664  63.395  10.149  1.00 25.76           H
ATOM   3735  N   GLN A 249      30.205  61.221   8.727  1.00 11.51           N
ATOM   3736  H   GLN A 249      30.626  61.998   8.259  1.00 11.51           H
ATOM   3737  CA  GLN A 249      31.135  60.226   9.253  1.00 16.75           C
ATOM   3738  HA  GLN A 249      30.757  59.343   8.974  1.00 16.75           H
ATOM   3739  C   GLN A 249      31.254  60.203  10.791  1.00 16.72           C
ATOM   3740  O   GLN A 249      31.281  61.239  11.428  1.00 13.30           O
ATOM   3741  CB  GLN A 249      32.516  60.587   8.662  1.00 15.13           C
ATOM   3742 1HB  GLN A 249      32.708  61.543   8.885  1.00 15.13           H
ATOM   3743 2HB  GLN A 249      33.201  60.000   9.094  1.00 15.13           H
ATOM   3744  CG  GLN A 249      32.639  60.419   7.132  1.00 13.43           C
ATOM   3745 1HG  GLN A 249      32.609  59.444   6.911  1.00 13.43           H
ATOM   3746 2HG  GLN A 249      31.870  60.884   6.694  1.00 13.43           H
ATOM   3747  CD  GLN A 249      33.945  61.006   6.578  1.00 12.48           C
ATOM   3748  OE1 GLN A 249      34.523  61.936   7.123  1.00 14.31           O
ATOM   3749  NE2 GLN A 249      34.454  60.511   5.478  1.00 18.44           N
ATOM   3750 1HE2 GLN A 249      35.298  60.893   5.101  1.00 18.44           H
ATOM   3751 2HE2 GLN A 249      33.999  59.750   5.015  1.00 18.44           H
ATOM   3752  N   GLY A 250      31.470  59.003  11.321  1.00 23.54           N
ATOM   3753  H   GLY A 250      30.745  58.323  11.209  1.00 23.54           H
ATOM   3754  CA  GLY A 250      32.665  58.580  12.052  1.00 28.55           C
ATOM   3755 1HA  GLY A 250      32.612  57.583  12.105  1.00 28.55           H
ATOM   3756 2HA  GLY A 250      33.441  58.843  11.479  1.00 28.55           H
ATOM   3757  C   GLY A 250      32.910  59.121  13.466  1.00 28.13           C
ATOM   3758  O   GLY A 250      33.407  60.226  13.627  1.00 22.67           O
ATOM   3759  N   TYR A 251      32.751  58.258  14.487  1.00 18.73           N
ATOM   3760  H   TYR A 251      31.878  57.774  14.548  1.00 18.73           H
ATOM   3761  CA  TYR A 251      33.764  57.969  15.525  1.00 28.85           C
ATOM   3762  HA  TYR A 251      34.630  57.878  15.033  1.00 28.85           H
ATOM   3763  C   TYR A 251      33.386  56.660  16.227  1.00 26.55           C
ATOM   3764  O   TYR A 251      32.220  56.401  16.518  1.00 23.29           O
ATOM   3765  CB  TYR A 251      33.953  59.116  16.544  1.00 26.63           C
ATOM   3766 1HB  TYR A 251      33.981  58.722  17.463  1.00 26.63           H
ATOM   3767 2HB  TYR A 251      34.821  59.573  16.350  1.00 26.63           H
ATOM   3768  CG  TYR A 251      32.893  60.175  16.553  1.00 26.31           C
ATOM   3769  CD1 TYR A 251      33.066  61.311  15.747  1.00 26.04           C
ATOM   3770  HD1 TYR A 251      33.916  61.435  15.236  1.00 26.04           H
ATOM   3771  CD2 TYR A 251      31.717  60.010  17.296  1.00 29.27           C
ATOM   3772  HD2 TYR A 251      31.607  59.211  17.887  1.00 29.27           H
ATOM   3773  CE1 TYR A 251      32.042  62.280  15.656  1.00 26.33           C
ATOM   3774  HE1 TYR A 251      32.165  63.088  15.080  1.00 26.33           H
ATOM   3775  CE2 TYR A 251      30.688  60.970  17.210  1.00 28.07           C
ATOM   3776  HE2 TYR A 251      29.845  60.851  17.735  1.00 28.07           H
ATOM   3777  CZ  TYR A 251      30.853  62.104  16.376  1.00 32.05           C
ATOM   3778  OH  TYR A 251      29.847  63.022  16.267  1.00 31.46           O
ATOM   3779  HH  TYR A 251      30.220  63.903  16.242  1.00 31.46           H
ATOM   3780  N   GLY A 252      34.360  55.796  16.414  1.00 27.58           N
ATOM   3781  H   GLY A 252      35.286  56.064  16.147  1.00 27.58           H
ATOM   3782  CA  GLY A 252      34.168  54.469  16.988  1.00 34.17           C
ATOM   3783 1HA  GLY A 252      33.329  54.092  16.596  1.00 34.17           H
ATOM   3784 2HA  GLY A 252      34.948  53.907  16.711  1.00 34.17           H
ATOM   3785  C   GLY A 252      34.060  54.465  18.504  1.00 33.42           C
ATOM   3786  O   GLY A 252      34.685  55.271  19.193  1.00 28.34           O
ATOM   3787  N   ALA A 253      33.322  53.500  19.019  1.00 25.11           N
ATOM   3788  H   ALA A 253      32.563  53.152  18.469  1.00 25.11           H
ATOM   3789  CA  ALA A 253      33.533  52.908  20.326  1.00 32.96           C
ATOM   3790  HA  ALA A 253      34.521  52.915  20.481  1.00 32.96           H
ATOM   3791  C   ALA A 253      32.992  51.472  20.304  1.00 32.47           C
ATOM   3792  O   ALA A 253      31.896  51.201  19.820  1.00 29.24           O
ATOM   3793  CB  ALA A 253      32.892  53.742  21.437  1.00 29.35           C
ATOM   3794 1HB  ALA A 253      33.254  54.674  21.439  1.00 29.35           H
ATOM   3795 2HB  ALA A 253      33.071  53.341  22.335  1.00 29.35           H
ATOM   3796 3HB  ALA A 253      31.901  53.797  21.317  1.00 29.35           H
ATOM   3797  N   SER A 254      33.841  50.602  20.778  1.00 20.02           N
ATOM   3798  H   SER A 254      34.687  50.967  21.168  1.00 20.02           H
ATOM   3799  CA  SER A 254      33.683  49.151  20.798  1.00 28.74           C
ATOM   3800  HA  SER A 254      33.442  48.895  19.862  1.00 28.74           H
ATOM   3801  C   SER A 254      32.563  48.667  21.718  1.00 27.26           C
ATOM   3802  O   SER A 254      32.211  49.321  22.697  1.00 24.29           O
ATOM   3803  CB  SER A 254      35.005  48.566  21.297  1.00 26.50           C
ATOM   3804 1HB  SER A 254      35.143  48.781  22.264  1.00 26.50           H
ATOM   3805 2HB  SER A 254      35.022  47.574  21.170  1.00 26.50           H
ATOM   3806  OG  SER A 254      36.102  49.108  20.578  1.00 25.65           O
ATOM   3807  HG  SER A 254      36.843  49.230  21.171  1.00 25.65           H
ATOM   3808  N   SER A 255      32.163  47.419  21.460  1.00 17.52           N
ATOM   3809  H   SER A 255      32.303  47.079  20.530  1.00 17.52           H
ATOM   3810  CA  SER A 255      31.536  46.501  22.419  1.00 24.16           C
ATOM   3811  HA  SER A 255      31.748  45.611  22.016  1.00 24.16           H
ATOM   3812  C   SER A 255      30.008  46.551  22.487  1.00 24.04           C
ATOM   3813  O   SER A 255      29.427  47.352  23.195  1.00 21.41           O
ATOM   3814  CB  SER A 255      32.177  46.627  23.805  1.00 21.52           C
ATOM   3815 1HB  SER A 255      33.174  46.673  23.736  1.00 21.52           H
ATOM   3816 2HB  SER A 255      31.838  47.437  24.284  1.00 21.52           H
ATOM   3817  OG  SER A 255      31.857  45.503  24.592  1.00 19.32           O
ATOM   3818  HG  SER A 255      31.784  45.766  25.510  1.00 19.32           H
ATOM   3819  N   LEU A 256      29.367  45.615  21.805  1.00 19.34           N
ATOM   3820  H   LEU A 256      29.304  45.743  20.815  1.00 19.34           H
ATOM   3821  CA  LEU A 256      28.738  44.406  22.357  1.00 32.30           C
ATOM   3822  HA  LEU A 256      29.467  43.884  22.799  1.00 32.30           H
ATOM   3823  C   LEU A 256      28.104  43.639  21.185  1.00 30.64           C
ATOM   3824  O   LEU A 256      27.130  44.074  20.575  1.00 25.68           O
ATOM   3825  CB  LEU A 256      27.703  44.709  23.450  1.00 29.48           C
ATOM   3826 1HB  LEU A 256      27.225  45.550  23.197  1.00 29.48           H
ATOM   3827 2HB  LEU A 256      27.052  43.950  23.477  1.00 29.48           H
ATOM   3828  CG  LEU A 256      28.308  44.892  24.871  1.00 28.02           C
ATOM   3829  HG  LEU A 256      29.032  45.578  24.801  1.00 28.02           H
ATOM   3830  CD1 LEU A 256      27.236  45.359  25.841  1.00 28.28           C
ATOM   3831 1HD1 LEU A 256      27.612  45.481  26.759  1.00 28.28           H
ATOM   3832 2HD1 LEU A 256      26.491  44.694  25.899  1.00 28.28           H
ATOM   3833 3HD1 LEU A 256      26.846  46.233  25.550  1.00 28.28           H
ATOM   3834  CD2 LEU A 256      28.936  43.615  25.423  1.00 35.69           C
ATOM   3835 1HD2 LEU A 256      29.315  43.767  26.336  1.00 35.69           H
ATOM   3836 2HD2 LEU A 256      29.677  43.296  24.832  1.00 35.69           H
ATOM   3837 3HD2 LEU A 256      28.259  42.882  25.490  1.00 35.69           H
ATOM   3838  N   GLY A 257      28.720  42.519  20.819  1.00 30.02           N
ATOM   3839  H   GLY A 257      29.534  42.239  21.327  1.00 30.02           H
ATOM   3840  CA  GLY A 257      28.273  41.680  19.720  1.00 29.31           C
ATOM   3841 1HA  GLY A 257      28.109  42.270  18.930  1.00 29.31           H
ATOM   3842 2HA  GLY A 257      29.007  41.034  19.508  1.00 29.31           H
ATOM   3843  C   GLY A 257      27.006  40.921  20.066  1.00 30.00           C
ATOM   3844  O   GLY A 257      27.026  40.014  20.888  1.00 23.38           O
ATOM   3845  N   PHE A 258      25.917  41.236  19.378  1.00 25.09           N
ATOM   3846  H   PHE A 258      25.841  42.163  19.011  1.00 25.09           H
ATOM   3847  CA  PHE A 258      24.827  40.307  19.128  1.00 30.90           C
ATOM   3848  HA  PHE A 258      24.897  39.552  19.780  1.00 30.90           H
ATOM   3849  C   PHE A 258      25.004  39.786  17.708  1.00 28.84           C
ATOM   3850  O   PHE A 258      24.598  40.415  16.735  1.00 25.71           O
ATOM   3851  CB  PHE A 258      23.463  40.945  19.395  1.00 28.24           C
ATOM   3852 1HB  PHE A 258      23.535  41.933  19.256  1.00 28.24           H
ATOM   3853 2HB  PHE A 258      22.797  40.565  18.753  1.00 28.24           H
ATOM   3854  CG  PHE A 258      22.962  40.700  20.796  1.00 29.79           C
ATOM   3855  CD1 PHE A 258      22.163  39.573  21.065  1.00 28.67           C
ATOM   3856  HD1 PHE A 258      21.921  38.946  20.324  1.00 28.67           H
ATOM   3857  CD2 PHE A 258      23.299  41.573  21.850  1.00 31.75           C
ATOM   3858  HD2 PHE A 258      23.865  42.377  21.669  1.00 31.75           H
ATOM   3859  CE1 PHE A 258      21.703  39.325  22.370  1.00 26.96           C
ATOM   3860  HE1 PHE A 258      21.133  38.524  22.554  1.00 26.96           H
ATOM   3861  CE2 PHE A 258      22.841  41.316  23.160  1.00 27.50           C
ATOM   3862  HE2 PHE A 258      23.087  41.933  23.907  1.00 27.50           H
ATOM   3863  CZ  PHE A 258      22.040  40.193  23.410  1.00 31.60           C
ATOM   3864  HZ  PHE A 258      21.709  40.013  24.336  1.00 31.60           H
ATOM   3865  N   ASN A 259      25.671  38.651  17.594  1.00 35.77           N
ATOM   3866  H   ASN A 259      26.125  38.287  18.407  1.00 35.77           H
ATOM   3867  CA  ASN A 259      25.782  37.902  16.353  1.00 39.23           C
ATOM   3868  HA  ASN A 259      26.023  38.554  15.634  1.00 39.23           H
ATOM   3869  C   ASN A 259      24.425  37.249  16.036  1.00 36.65           C
ATOM   3870  O   ASN A 259      24.224  36.068  16.296  1.00 30.56           O
ATOM   3871  CB  ASN A 259      26.901  36.862  16.470  1.00 35.49           C
ATOM   3872 1HB  ASN A 259      26.761  36.337  17.309  1.00 35.49           H
ATOM   3873 2HB  ASN A 259      26.850  36.250  15.681  1.00 35.49           H
ATOM   3874  CG  ASN A 259      28.296  37.465  16.514  1.00 31.00           C
ATOM   3875  OD1 ASN A 259      28.568  38.522  15.974  1.00 29.93           O
ATOM   3876  ND2 ASN A 259      29.231  36.809  17.156  1.00 32.74           N
ATOM   3877 1HD2 ASN A 259      30.160  37.177  17.200  1.00 32.74           H
ATOM   3878 2HD2 ASN A 259      29.016  35.940  17.602  1.00 32.74           H
ATOM   3879  N   SER A 260      23.515  37.999  15.449  1.00 18.65           N
ATOM   3880  H   SER A 260      23.551  38.990  15.578  1.00 18.65           H
ATOM   3881  CA  SER A 260      22.457  37.435  14.618  1.00 24.83           C
ATOM   3882  HA  SER A 260      22.166  36.579  15.046  1.00 24.83           H
ATOM   3883  C   SER A 260      23.036  37.172  13.233  1.00 24.61           C
ATOM   3884  O   SER A 260      22.759  37.882  12.274  1.00 21.17           O
ATOM   3885  CB  SER A 260      21.231  38.344  14.567  1.00 22.93           C
ATOM   3886 1HB  SER A 260      21.482  39.273  14.296  1.00 22.93           H
ATOM   3887 2HB  SER A 260      20.542  37.986  13.936  1.00 22.93           H
ATOM   3888  OG  SER A 260      20.652  38.409  15.848  1.00 21.07           O
ATOM   3889  HG  SER A 260      19.698  38.424  15.767  1.00 21.07           H
ATOM   3890  N   THR A 261      23.917  36.184  13.147  1.00 19.48           N
ATOM   3891  H   THR A 261      24.317  35.812  13.985  1.00 19.48           H
ATOM   3892  CA  THR A 261      24.316  35.627  11.857  1.00 28.90           C
ATOM   3893  HA  THR A 261      24.506  36.391  11.240  1.00 28.90           H
ATOM   3894  C   THR A 261      23.149  34.798  11.359  1.00 29.85           C
ATOM   3895  O   THR A 261      22.904  33.695  11.825  1.00 26.00           O
ATOM   3896  CB  THR A 261      25.613  34.817  11.938  1.00 24.32           C
ATOM   3897  HB  THR A 261      25.498  34.059  12.580  1.00 24.32           H
ATOM   3898  OG1 THR A 261      26.632  35.656  12.409  1.00 22.50           O
ATOM   3899  HG1 THR A 261      27.438  35.151  12.516  1.00 22.50           H
ATOM   3900  CG2 THR A 261      26.064  34.312  10.579  1.00 26.96           C
ATOM   3901 1HG2 THR A 261      26.911  33.786  10.655  1.00 26.96           H
ATOM   3902 2HG2 THR A 261      26.229  35.072   9.951  1.00 26.96           H
ATOM   3903 3HG2 THR A 261      25.371  33.719  10.169  1.00 26.96           H
ATOM   3904  N   THR A 262      22.400  35.389  10.438  1.00 25.40           N
ATOM   3905  H   THR A 262      22.462  36.383  10.354  1.00 25.40           H
ATOM   3906  CA  THR A 262      21.492  34.686   9.540  1.00 31.68           C
ATOM   3907  HA  THR A 262      20.772  34.249  10.078  1.00 31.68           H
ATOM   3908  C   THR A 262      22.315  33.646   8.791  1.00 32.35           C
ATOM   3909  O   THR A 262      22.973  33.967   7.806  1.00 28.57           O
ATOM   3910  CB  THR A 262      20.861  35.691   8.569  1.00 27.50           C
ATOM   3911  HB  THR A 262      21.585  36.085   8.002  1.00 27.50           H
ATOM   3912  OG1 THR A 262      20.255  36.735   9.299  1.00 26.18           O
ATOM   3913  HG1 THR A 262      20.118  37.488   8.725  1.00 26.18           H
ATOM   3914  CG2 THR A 262      19.783  35.079   7.693  1.00 29.48           C
ATOM   3915 1HG2 THR A 262      19.394  35.761   7.074  1.00 29.48           H
ATOM   3916 2HG2 THR A 262      19.038  34.708   8.248  1.00 29.48           H
ATOM   3917 3HG2 THR A 262      20.153  34.334   7.137  1.00 29.48           H
ATOM   3918  N   ASP A 263      22.322  32.421   9.282  1.00 26.44           N
ATOM   3919  H   ASP A 263      21.893  32.263  10.171  1.00 26.44           H
ATOM   3920  CA  ASP A 263      22.923  31.290   8.594  1.00 31.54           C
ATOM   3921  HA  ASP A 263      23.790  31.573   8.184  1.00 31.54           H
ATOM   3922  C   ASP A 263      21.977  30.873   7.462  1.00 30.77           C
ATOM   3923  O   ASP A 263      21.164  29.962   7.570  1.00 26.39           O
ATOM   3924  CB  ASP A 263      23.268  30.184   9.606  1.00 28.92           C
ATOM   3925 1HB  ASP A 263      23.489  30.615  10.481  1.00 28.92           H
ATOM   3926 2HB  ASP A 263      22.466  29.597   9.716  1.00 28.92           H
ATOM   3927  CG  ASP A 263      24.461  29.305   9.181  1.00 26.26           C
ATOM   3928  OD1 ASP A 263      24.955  29.483   8.044  1.00 24.72           O
ATOM   3929  OD2 ASP A 263      24.887  28.482  10.024  1.00 25.52           O
ATOM   3930  N   CYS A 264      22.031  31.642   6.374  1.00 24.26           N
ATOM   3931  H   CYS A 264      22.412  32.563   6.455  1.00 24.26           H
ATOM   3932  CA  CYS A 264      21.561  31.197   5.083  1.00 28.12           C
ATOM   3933  HA  CYS A 264      20.637  30.831   5.189  1.00 28.12           H
ATOM   3934  C   CYS A 264      22.523  30.111   4.609  1.00 26.66           C
ATOM   3935  O   CYS A 264      23.481  30.388   3.904  1.00 25.02           O
ATOM   3936  CB  CYS A 264      21.510  32.385   4.107  1.00 27.64           C
ATOM   3937 1HB  CYS A 264      22.391  32.850   4.199  1.00 27.64           H
ATOM   3938 2HB  CYS A 264      21.439  31.983   3.194  1.00 27.64           H
ATOM   3939  SG  CYS A 264      20.113  33.469   4.495  1.00 26.23           S
ATOM   3940  HG  CYS A 264      20.536  34.716   4.589  1.00 26.23           H
ATOM   3941  N   LEU A 265      22.274  28.866   5.041  1.00 22.26           N
ATOM   3942  H   LEU A 265      21.633  28.731   5.796  1.00 22.26           H
ATOM   3943  CA  LEU A 265      22.916  27.704   4.436  1.00 29.27           C
ATOM   3944  HA  LEU A 265      23.906  27.836   4.485  1.00 29.27           H
ATOM   3945  C   LEU A 265      22.484  27.633   2.974  1.00 28.05           C
ATOM   3946  O   LEU A 265      21.416  27.138   2.629  1.00 25.07           O
ATOM   3947  CB  LEU A 265      22.617  26.430   5.225  1.00 27.69           C
ATOM   3948 1HB  LEU A 265      21.639  26.416   5.435  1.00 27.69           H
ATOM   3949 2HB  LEU A 265      22.846  25.646   4.648  1.00 27.69           H
ATOM   3950  CG  LEU A 265      23.400  26.309   6.544  1.00 25.74           C
ATOM   3951  HG  LEU A 265      23.238  27.154   7.054  1.00 25.74           H
ATOM   3952  CD1 LEU A 265      22.921  25.081   7.321  1.00 23.84           C
ATOM   3953 1HD1 LEU A 265      23.419  24.985   8.183  1.00 23.84           H
ATOM   3954 2HD1 LEU A 265      23.061  24.245   6.791  1.00 23.84           H
ATOM   3955 3HD1 LEU A 265      21.947  25.150   7.535  1.00 23.84           H
ATOM   3956  CD2 LEU A 265      24.906  26.142   6.316  1.00 26.51           C
ATOM   3957 1HD2 LEU A 265      25.394  26.065   7.186  1.00 26.51           H
ATOM   3958 2HD2 LEU A 265      25.282  26.925   5.820  1.00 26.51           H
ATOM   3959 3HD2 LEU A 265      25.098  25.319   5.782  1.00 26.51           H
ATOM   3960  N   ASP A 266      23.364  28.205   2.142  1.00 31.81           N
ATOM   3961  H   ASP A 266      24.042  28.809   2.562  1.00 31.81           H
ATOM   3962  CA  ASP A 266      23.448  28.052   0.713  1.00 35.70           C
ATOM   3963  HA  ASP A 266      22.655  28.473   0.272  1.00 35.70           H
ATOM   3964  C   ASP A 266      23.431  26.548   0.391  1.00 33.30           C
ATOM   3965  O   ASP A 266      24.423  25.843   0.560  1.00 30.90           O
ATOM   3966  CB  ASP A 266      24.745  28.768   0.272  1.00 34.83           C
ATOM   3967 1HB  ASP A 266      24.750  29.681   0.679  1.00 34.83           H
ATOM   3968 2HB  ASP A 266      25.523  28.244   0.618  1.00 34.83           H
ATOM   3969  CG  ASP A 266      24.934  28.933  -1.234  1.00 33.34           C
ATOM   3970  OD1 ASP A 266      23.919  28.920  -1.965  1.00 32.95           O
ATOM   3971  OD2 ASP A 266      26.103  29.118  -1.666  1.00 33.82           O
ATOM   3972  N   TYR A 267      22.254  26.035  -0.008  1.00 27.51           N
ATOM   3973  H   TYR A 267      21.444  26.619   0.048  1.00 27.51           H
ATOM   3974  CA  TYR A 267      22.085  24.672  -0.520  1.00 30.18           C
ATOM   3975  HA  TYR A 267      22.559  24.038   0.090  1.00 30.18           H
ATOM   3976  C   TYR A 267      22.721  24.620  -1.911  1.00 29.04           C
ATOM   3977  O   TYR A 267      22.060  24.669  -2.944  1.00 26.19           O
ATOM   3978  CB  TYR A 267      20.613  24.253  -0.499  1.00 30.40           C
ATOM   3979 1HB  TYR A 267      20.243  24.449   0.409  1.00 30.40           H
ATOM   3980 2HB  TYR A 267      20.122  24.793  -1.183  1.00 30.40           H
ATOM   3981  CG  TYR A 267      20.372  22.781  -0.799  1.00 29.91           C
ATOM   3982  CD1 TYR A 267      20.067  22.352  -2.107  1.00 28.41           C
ATOM   3983  HD1 TYR A 267      20.005  23.021  -2.847  1.00 28.41           H
ATOM   3984  CD2 TYR A 267      20.464  21.838   0.231  1.00 30.84           C
ATOM   3985  HD2 TYR A 267      20.690  22.136   1.159  1.00 30.84           H
ATOM   3986  CE1 TYR A 267      19.851  20.997  -2.376  1.00 26.87           C
ATOM   3987  HE1 TYR A 267      19.644  20.701  -3.308  1.00 26.87           H
ATOM   3988  CE2 TYR A 267      20.240  20.469  -0.032  1.00 26.96           C
ATOM   3989  HE2 TYR A 267      20.306  19.801   0.709  1.00 26.96           H
ATOM   3990  CZ  TYR A 267      19.924  20.045  -1.335  1.00 28.53           C
ATOM   3991  OH  TYR A 267      19.697  18.733  -1.591  1.00 27.73           O
ATOM   3992  HH  TYR A 267      19.644  18.251  -0.766  1.00 27.73           H
ATOM   3993  N   LYS A 268      24.035  24.602  -1.915  1.00 35.40           N
ATOM   3994  H   LYS A 268      24.515  24.715  -1.045  1.00 35.40           H
ATOM   3995  CA  LYS A 268      24.821  24.426  -3.119  1.00 40.53           C
ATOM   3996  HA  LYS A 268      24.469  25.037  -3.828  1.00 40.53           H
ATOM   3997  C   LYS A 268      24.645  22.992  -3.582  1.00 38.64           C
ATOM   3998  O   LYS A 268      25.019  22.053  -2.876  1.00 34.99           O
ATOM   3999  CB  LYS A 268      26.281  24.821  -2.858  1.00 37.12           C
ATOM   4000 1HB  LYS A 268      26.337  25.312  -1.989  1.00 37.12           H
ATOM   4001 2HB  LYS A 268      26.841  23.994  -2.811  1.00 37.12           H
ATOM   4002  CG  LYS A 268      26.815  25.721  -3.974  1.00 35.49           C
ATOM   4003 1HG  LYS A 268      27.015  25.162  -4.778  1.00 35.49           H
ATOM   4004 2HG  LYS A 268      26.121  26.402  -4.206  1.00 35.49           H
ATOM   4005  CD  LYS A 268      28.091  26.438  -3.535  1.00 33.35           C
ATOM   4006 1HD  LYS A 268      27.944  26.863  -2.642  1.00 33.35           H
ATOM   4007 2HD  LYS A 268      28.839  25.777  -3.471  1.00 33.35           H
ATOM   4008  CE  LYS A 268      28.465  27.509  -4.532  1.00 29.05           C
ATOM   4009 1HE  LYS A 268      28.897  27.085  -5.328  1.00 29.05           H
ATOM   4010 2HE  LYS A 268      27.641  27.997  -4.820  1.00 29.05           H
ATOM   4011  NZ  LYS A 268      29.411  28.486  -3.948  1.00 28.82           N
ATOM   4012 1HZ  LYS A 268      29.654  29.192  -4.614  1.00 28.82           H
ATOM   4013 2HZ  LYS A 268      30.255  28.037  -3.655  1.00 28.82           H
ATOM   4014 3HZ  LYS A 268      29.011  28.939  -3.151  1.00 28.82           H
ATOM   4015  N   ASP A 269      24.048  22.865  -4.765  1.00 34.38           N
ATOM   4016  H   ASP A 269      23.600  23.681  -5.131  1.00 34.38           H
ATOM   4017  CA  ASP A 269      23.980  21.663  -5.581  1.00 38.00           C
ATOM   4018  HA  ASP A 269      23.158  21.188  -5.267  1.00 38.00           H
ATOM   4019  C   ASP A 269      25.194  20.743  -5.378  1.00 36.33           C
ATOM   4020  O   ASP A 269      26.248  20.902  -5.992  1.00 33.63           O
ATOM   4021  CB  ASP A 269      23.918  22.085  -7.066  1.00 36.65           C
ATOM   4022 1HB  ASP A 269      24.373  22.970  -7.168  1.00 36.65           H
ATOM   4023 2HB  ASP A 269      24.395  21.399  -7.616  1.00 36.65           H
ATOM   4024  CG  ASP A 269      22.497  22.217  -7.600  1.00 32.96           C
ATOM   4025  OD1 ASP A 269      21.764  21.210  -7.480  1.00 31.50           O
ATOM   4026  OD2 ASP A 269      22.187  23.275  -8.180  1.00 31.45           O
ATOM   4027  N   GLN A 270      25.040  19.733  -4.534  1.00 41.77           N
ATOM   4028  H   GLN A 270      24.320  19.777  -3.841  1.00 41.77           H
ATOM   4029  CA  GLN A 270      25.898  18.565  -4.598  1.00 45.60           C
ATOM   4030  HA  GLN A 270      26.821  18.893  -4.799  1.00 45.60           H
ATOM   4031  C   GLN A 270      25.400  17.692  -5.738  1.00 45.05           C
ATOM   4032  O   GLN A 270      24.756  16.665  -5.537  1.00 43.90           O
ATOM   4033  CB  GLN A 270      26.011  17.828  -3.252  1.00 43.83           C
ATOM   4034 1HB  GLN A 270      25.096  17.703  -2.869  1.00 43.83           H
ATOM   4035 2HB  GLN A 270      26.434  16.935  -3.403  1.00 43.83           H
ATOM   4036  CG  GLN A 270      26.862  18.618  -2.254  1.00 42.49           C
ATOM   4037 1HG  GLN A 270      27.685  18.940  -2.722  1.00 42.49           H
ATOM   4038 2HG  GLN A 270      26.331  19.403  -1.934  1.00 42.49           H
ATOM   4039  CD  GLN A 270      27.285  17.786  -1.040  1.00 38.86           C
ATOM   4040  OE1 GLN A 270      27.196  16.565  -1.007  1.00 35.81           O
ATOM   4041  NE2 GLN A 270      27.785  18.404  -0.001  1.00 36.52           N
ATOM   4042 1HE2 GLN A 270      28.084  17.880   0.796  1.00 36.52           H
ATOM   4043 2HE2 GLN A 270      27.868  19.401  -0.004  1.00 36.52           H
ATOM   4044  N   THR A 271      25.761  18.100  -6.946  1.00 37.62           N
ATOM   4045  H   THR A 271      25.981  19.067  -7.076  1.00 37.62           H
ATOM   4046  CA  THR A 271      25.853  17.200  -8.104  1.00 42.43           C
ATOM   4047  HA  THR A 271      24.996  16.686  -8.139  1.00 42.43           H
ATOM   4048  C   THR A 271      27.044  16.252  -7.890  1.00 44.45           C
ATOM   4049  O   THR A 271      27.993  16.200  -8.659  1.00 41.42           O
ATOM   4050  CB  THR A 271      25.960  17.972  -9.427  1.00 38.81           C
ATOM   4051  HB  THR A 271      26.903  18.285  -9.540  1.00 38.81           H
ATOM   4052  OG1 THR A 271      25.157  19.123  -9.407  1.00 34.59           O
ATOM   4053  HG1 THR A 271      25.714  19.901  -9.402  1.00 34.59           H
ATOM   4054  CG2 THR A 271      25.473  17.129 -10.602  1.00 35.39           C
ATOM   4055 1HG2 THR A 271      25.545  17.636 -11.461  1.00 35.39           H
ATOM   4056 2HG2 THR A 271      24.517  16.864 -10.481  1.00 35.39           H
ATOM   4057 3HG2 THR A 271      26.015  16.293 -10.692  1.00 35.39           H
ATOM   4058  N   ALA A 272      27.032  15.535  -6.771  1.00 34.80           N
ATOM   4059  H   ALA A 272      26.365  15.765  -6.062  1.00 34.80           H
ATOM   4060  CA  ALA A 272      27.939  14.440  -6.536  1.00 39.74           C
ATOM   4061  HA  ALA A 272      28.876  14.745  -6.710  1.00 39.74           H
ATOM   4062  C   ALA A 272      27.554  13.331  -7.520  1.00 40.55           C
ATOM   4063  O   ALA A 272      26.530  12.668  -7.392  1.00 37.69           O
ATOM   4064  CB  ALA A 272      27.878  14.014  -5.066  1.00 36.42           C
ATOM   4065 1HB  ALA A 272      28.137  14.769  -4.463  1.00 36.42           H
ATOM   4066 2HB  ALA A 272      28.500  13.251  -4.888  1.00 36.42           H
ATOM   4067 3HB  ALA A 272      26.955  13.723  -4.815  1.00 36.42           H
ATOM   4068  N   SER A 273      28.388  13.177  -8.542  1.00 39.35           N
ATOM   4069  H   SER A 273      29.084  13.882  -8.679  1.00 39.35           H
ATOM   4070  CA  SER A 273      28.368  12.065  -9.477  1.00 41.50           C
ATOM   4071  HA  SER A 273      27.507  12.086  -9.985  1.00 41.50           H
ATOM   4072  C   SER A 273      28.459  10.754  -8.690  1.00 42.56           C
ATOM   4073  O   SER A 273      29.542  10.286  -8.350  1.00 41.63           O
ATOM   4074  CB  SER A 273      29.553  12.233 -10.434  1.00 39.05           C
ATOM   4075 1HB  SER A 273      29.445  13.056 -10.991  1.00 39.05           H
ATOM   4076 2HB  SER A 273      30.414  12.284  -9.927  1.00 39.05           H
ATOM   4077  OG  SER A 273      29.657  11.145 -11.319  1.00 33.91           O
ATOM   4078  HG  SER A 273      29.681  10.329 -10.820  1.00 33.91           H
ATOM   4079  N   TRP A 274      27.319  10.166  -8.393  1.00 36.91           N
ATOM   4080  H   TRP A 274      26.469  10.653  -8.592  1.00 36.91           H
ATOM   4081  CA  TRP A 274      27.231   8.845  -7.791  1.00 35.80           C
ATOM   4082  HA  TRP A 274      27.845   8.817  -7.002  1.00 35.80           H
ATOM   4083  C   TRP A 274      27.667   7.822  -8.846  1.00 35.43           C
ATOM   4084  O   TRP A 274      26.846   7.279  -9.577  1.00 31.83           O
ATOM   4085  CB  TRP A 274      25.820   8.588  -7.273  1.00 34.76           C
ATOM   4086 1HB  TRP A 274      25.184   8.645  -8.042  1.00 34.76           H
ATOM   4087 2HB  TRP A 274      25.788   7.669  -6.881  1.00 34.76           H
ATOM   4088  CG  TRP A 274      25.351   9.546  -6.224  1.00 33.18           C
ATOM   4089  CD1 TRP A 274      24.515  10.594  -6.418  1.00 29.45           C
ATOM   4090  HD1 TRP A 274      24.085  10.832  -7.289  1.00 29.45           H
ATOM   4091  CD2 TRP A 274      25.717   9.592  -4.804  1.00 30.10           C
ATOM   4092  NE1 TRP A 274      24.346  11.281  -5.243  1.00 26.26           N
ATOM   4093  HE1 TRP A 274      23.776  12.097  -5.149  1.00 26.26           H
ATOM   4094  CE2 TRP A 274      25.057  10.712  -4.204  1.00 27.21           C
ATOM   4095  CE3 TRP A 274      26.526   8.797  -3.968  1.00 31.59           C
ATOM   4096  HE3 TRP A 274      26.995   7.999  -4.346  1.00 31.59           H
ATOM   4097  CZ2 TRP A 274      25.207  11.035  -2.850  1.00 31.43           C
ATOM   4098  HZ2 TRP A 274      24.738  11.830  -2.466  1.00 31.43           H
ATOM   4099  CZ3 TRP A 274      26.681   9.120  -2.593  1.00 31.35           C
ATOM   4100  HZ3 TRP A 274      27.265   8.550  -2.015  1.00 31.35           H
ATOM   4101  CH2 TRP A 274      26.025  10.230  -2.035  1.00 31.49           C
ATOM   4102  HH2 TRP A 274      26.138  10.447  -1.065  1.00 31.49           H
ATOM   4103  N   LYS A 275      28.958   7.536  -8.927  1.00 39.86           N
ATOM   4104  H   LYS A 275      29.616   8.169  -8.519  1.00 39.86           H
ATOM   4105  CA  LYS A 275      29.460   6.331  -9.589  1.00 41.84           C
ATOM   4106  HA  LYS A 275      29.033   6.289 -10.492  1.00 41.84           H
ATOM   4107  C   LYS A 275      29.048   5.125  -8.742  1.00 41.44           C
ATOM   4108  O   LYS A 275      29.813   4.626  -7.925  1.00 39.97           O
ATOM   4109  CB  LYS A 275      30.979   6.391  -9.817  1.00 39.37           C
ATOM   4110 1HB  LYS A 275      31.409   6.821  -9.023  1.00 39.37           H
ATOM   4111 2HB  LYS A 275      31.328   5.460  -9.922  1.00 39.37           H
ATOM   4112  CG  LYS A 275      31.343   7.195 -11.067  1.00 37.53           C
ATOM   4113 1HG  LYS A 275      30.853   6.816 -11.852  1.00 37.53           H
ATOM   4114 2HG  LYS A 275      31.071   8.148 -10.932  1.00 37.53           H
ATOM   4115  CD  LYS A 275      32.858   7.133 -11.336  1.00 35.32           C
ATOM   4116 1HD  LYS A 275      33.345   7.562 -10.576  1.00 35.32           H
ATOM   4117 2HD  LYS A 275      33.140   6.177 -11.416  1.00 35.32           H
ATOM   4118  CE  LYS A 275      33.217   7.863 -12.628  1.00 30.65           C
ATOM   4119 1HE  LYS A 275      32.770   7.416 -13.403  1.00 30.65           H
ATOM   4120 2HE  LYS A 275      32.915   8.815 -12.572  1.00 30.65           H
ATOM   4121  NZ  LYS A 275      34.666   7.859 -12.875  1.00 29.07           N
ATOM   4122 1HZ  LYS A 275      34.886   8.340 -13.724  1.00 29.07           H
ATOM   4123 2HZ  LYS A 275      35.014   6.925 -12.952  1.00 29.07           H
ATOM   4124 3HZ  LYS A 275      35.158   8.309 -12.130  1.00 29.07           H
ATOM   4125  N   LEU A 276      27.818   4.686  -8.926  1.00 39.69           N
ATOM   4126  H   LEU A 276      27.183   5.255  -9.448  1.00 39.69           H
ATOM   4127  CA  LEU A 276      27.344   3.422  -8.409  1.00 40.54           C
ATOM   4128  HA  LEU A 276      27.595   3.364  -7.443  1.00 40.54           H
ATOM   4129  C   LEU A 276      28.045   2.308  -9.174  1.00 39.72           C
ATOM   4130  O   LEU A 276      27.801   2.103 -10.364  1.00 35.46           O
ATOM   4131  CB  LEU A 276      25.811   3.355  -8.505  1.00 37.45           C
ATOM   4132 1HB  LEU A 276      25.541   3.625  -9.429  1.00 37.45           H
ATOM   4133 2HB  LEU A 276      25.526   2.412  -8.336  1.00 37.45           H
ATOM   4134  CG  LEU A 276      25.090   4.273  -7.496  1.00 34.74           C
ATOM   4135  HG  LEU A 276      25.529   5.170  -7.541  1.00 34.74           H
ATOM   4136  CD1 LEU A 276      23.610   4.384  -7.849  1.00 32.62           C
ATOM   4137 1HD1 LEU A 276      23.131   4.977  -7.202  1.00 32.62           H
ATOM   4138 2HD1 LEU A 276      23.169   3.487  -7.829  1.00 32.62           H
ATOM   4139 3HD1 LEU A 276      23.488   4.766  -8.765  1.00 32.62           H
ATOM   4140  CD2 LEU A 276      25.198   3.751  -6.067  1.00 35.12           C
ATOM   4141 1HD2 LEU A 276      24.726   4.357  -5.427  1.00 35.12           H
ATOM   4142 2HD2 LEU A 276      26.154   3.686  -5.780  1.00 35.12           H
ATOM   4143 3HD2 LEU A 276      24.791   2.841  -5.986  1.00 35.12           H
ATOM   4144  N   ASN A 277      28.948   1.612  -8.498  1.00 33.45           N
ATOM   4145  H   ASN A 277      29.231   1.952  -7.601  1.00 33.45           H
ATOM   4146  CA  ASN A 277      29.550   0.383  -8.987  1.00 34.14           C
ATOM   4147  HA  ASN A 277      29.821   0.484  -9.944  1.00 34.14           H
ATOM   4148  C   ASN A 277      28.479  -0.721  -8.909  1.00 33.45           C
ATOM   4149  O   ASN A 277      28.295  -1.340  -7.868  1.00 30.10           O
ATOM   4150  CB  ASN A 277      30.836   0.114  -8.185  1.00 31.00           C
ATOM   4151 1HB  ASN A 277      31.312   0.980  -8.035  1.00 31.00           H
ATOM   4152 2HB  ASN A 277      30.590  -0.289  -7.303  1.00 31.00           H
ATOM   4153  CG  ASN A 277      31.787  -0.829  -8.884  1.00 28.42           C
ATOM   4154  OD1 ASN A 277      31.451  -1.560  -9.802  1.00 26.75           O
ATOM   4155  ND2 ASN A 277      33.052  -0.831  -8.508  1.00 27.02           N
ATOM   4156 1HD2 ASN A 277      33.711  -1.423  -8.973  1.00 27.02           H
ATOM   4157 2HD2 ASN A 277      33.352  -0.241  -7.758  1.00 27.02           H
ATOM   4158  N   PHE A 278      27.703  -0.874  -9.985  1.00 33.77           N
ATOM   4159  H   PHE A 278      27.795  -0.226 -10.741  1.00 33.77           H
ATOM   4160  CA  PHE A 278      26.730  -1.946 -10.100  1.00 34.85           C
ATOM   4161  HA  PHE A 278      26.249  -2.004  -9.225  1.00 34.85           H
ATOM   4162  C   PHE A 278      27.482  -3.251 -10.392  1.00 33.63           C
ATOM   4163  O   PHE A 278      27.954  -3.460 -11.503  1.00 30.25           O
ATOM   4164  CB  PHE A 278      25.706  -1.628 -11.199  1.00 32.22           C
ATOM   4165 1HB  PHE A 278      26.196  -1.289 -12.002  1.00 32.22           H
ATOM   4166 2HB  PHE A 278      25.221  -2.470 -11.435  1.00 32.22           H
ATOM   4167  CG  PHE A 278      24.674  -0.591 -10.813  1.00 30.98           C
ATOM   4168  CD1 PHE A 278      23.523  -0.979 -10.105  1.00 27.51           C
ATOM   4169  HD1 PHE A 278      23.401  -1.938  -9.849  1.00 27.51           H
ATOM   4170  CD2 PHE A 278      24.835   0.760 -11.165  1.00 27.61           C
ATOM   4171  HD2 PHE A 278      25.648   1.047 -11.671  1.00 27.61           H
ATOM   4172  CE1 PHE A 278      22.545  -0.039  -9.753  1.00 24.54           C
ATOM   4173  HE1 PHE A 278      21.728  -0.329  -9.254  1.00 24.54           H
ATOM   4174  CE2 PHE A 278      23.865   1.708 -10.813  1.00 24.47           C
ATOM   4175  HE2 PHE A 278      23.990   2.667 -11.066  1.00 24.47           H
ATOM   4176  CZ  PHE A 278      22.713   1.312 -10.102  1.00 26.86           C
ATOM   4177  HZ  PHE A 278      22.021   1.988  -9.848  1.00 26.86           H
ATOM   4178  N   ASN A 279      27.567  -4.135  -9.401  1.00 33.89           N
ATOM   4179  H   ASN A 279      27.435  -3.835  -8.456  1.00 33.89           H
ATOM   4180  CA  ASN A 279      27.851  -5.537  -9.682  1.00 36.18           C
ATOM   4181  HA  ASN A 279      28.738  -5.575 -10.142  1.00 36.18           H
ATOM   4182  C   ASN A 279      26.761  -6.074 -10.618  1.00 34.55           C
ATOM   4183  O   ASN A 279      25.564  -5.906 -10.367  1.00 32.09           O
ATOM   4184  CB  ASN A 279      27.976  -6.349  -8.380  1.00 33.79           C
ATOM   4185 1HB  ASN A 279      27.364  -5.954  -7.695  1.00 33.79           H
ATOM   4186 2HB  ASN A 279      27.707  -7.294  -8.563  1.00 33.79           H
ATOM   4187  CG  ASN A 279      29.389  -6.356  -7.812  1.00 31.19           C
ATOM   4188  OD1 ASN A 279      30.373  -6.208  -8.513  1.00 29.39           O
ATOM   4189  ND2 ASN A 279      29.533  -6.542  -6.527  1.00 29.81           N
ATOM   4190 1HD2 ASN A 279      30.448  -6.562  -6.124  1.00 29.81           H
ATOM   4191 2HD2 ASN A 279      28.728  -6.664  -5.946  1.00 29.81           H
ATOM   4192  N   ALA A 280      27.188  -6.674 -11.713  1.00 33.97           N
ATOM   4193  H   ALA A 280      28.147  -6.958 -11.720  1.00 33.97           H
ATOM   4194  CA  ALA A 280      26.411  -6.969 -12.918  1.00 35.53           C
ATOM   4195  HA  ALA A 280      25.905  -6.128 -13.110  1.00 35.53           H
ATOM   4196  C   ALA A 280      25.311  -8.048 -12.764  1.00 35.09           C
ATOM   4197  O   ALA A 280      24.687  -8.409 -13.753  1.00 32.15           O
ATOM   4198  CB  ALA A 280      27.413  -7.314 -14.019  1.00 32.59           C
ATOM   4199 1HB  ALA A 280      28.113  -6.605 -14.101  1.00 32.59           H
ATOM   4200 2HB  ALA A 280      26.957  -7.399 -14.905  1.00 32.59           H
ATOM   4201 3HB  ALA A 280      27.874  -8.180 -13.826  1.00 32.59           H
ATOM   4202  N   ASP A 281      25.011  -8.519 -11.558  1.00 37.87           N
ATOM   4203  H   ASP A 281      25.419  -8.079 -10.758  1.00 37.87           H
ATOM   4204  CA  ASP A 281      24.105  -9.660 -11.349  1.00 40.40           C
ATOM   4205  HA  ASP A 281      24.193 -10.190 -12.192  1.00 40.40           H
ATOM   4206  C   ASP A 281      22.604  -9.302 -11.258  1.00 38.62           C
ATOM   4207  O   ASP A 281      21.761 -10.165 -11.043  1.00 35.66           O
ATOM   4208  CB  ASP A 281      24.586 -10.472 -10.138  1.00 38.42           C
ATOM   4209 1HB  ASP A 281      24.671  -9.859  -9.353  1.00 38.42           H
ATOM   4210 2HB  ASP A 281      23.909 -11.180  -9.936  1.00 38.42           H
ATOM   4211  CG  ASP A 281      25.942 -11.144 -10.386  1.00 35.27           C
ATOM   4212  OD1 ASP A 281      26.191 -11.553 -11.543  1.00 33.08           O
ATOM   4213  OD2 ASP A 281      26.712 -11.236  -9.409  1.00 32.60           O
ATOM   4214  N   CYS A 282      22.240  -8.055 -11.456  1.00 36.75           N
ATOM   4215  H   CYS A 282      22.953  -7.374 -11.624  1.00 36.75           H
ATOM   4216  CA  CYS A 282      20.838  -7.609 -11.444  1.00 38.50           C
ATOM   4217  HA  CYS A 282      20.306  -8.454 -11.396  1.00 38.50           H
ATOM   4218  C   CYS A 282      20.376  -6.920 -12.746  1.00 38.07           C
ATOM   4219  O   CYS A 282      19.350  -6.243 -12.741  1.00 35.70           O
ATOM   4220  CB  CYS A 282      20.590  -6.753 -10.193  1.00 37.18           C
ATOM   4221 1HB  CYS A 282      21.343  -6.095 -10.160  1.00 37.18           H
ATOM   4222 2HB  CYS A 282      19.731  -6.269 -10.361  1.00 37.18           H
ATOM   4223  SG  CYS A 282      20.520  -7.806  -8.717  1.00 34.13           S
ATOM   4224  HG  CYS A 282      20.503  -7.049  -7.636  1.00 34.13           H
ATOM   4225  N   LEU A 283      21.097  -7.083 -13.860  1.00 35.15           N
ATOM   4226  H   LEU A 283      21.879  -7.705 -13.831  1.00 35.15           H
ATOM   4227  CA  LEU A 283      20.800  -6.394 -15.128  1.00 38.28           C
ATOM   4228  HA  LEU A 283      20.421  -5.518 -14.830  1.00 38.28           H
ATOM   4229  C   LEU A 283      19.674  -7.017 -15.976  1.00 37.65           C
ATOM   4230  O   LEU A 283      19.458  -6.566 -17.098  1.00 34.53           O
ATOM   4231  CB  LEU A 283      22.098  -6.166 -15.917  1.00 36.12           C
ATOM   4232 1HB  LEU A 283      22.657  -6.992 -15.850  1.00 36.12           H
ATOM   4233 2HB  LEU A 283      21.861  -6.000 -16.874  1.00 36.12           H
ATOM   4234  CG  LEU A 283      22.926  -4.975 -15.407  1.00 33.05           C
ATOM   4235  HG  LEU A 283      23.067  -5.122 -14.428  1.00 33.05           H
ATOM   4236  CD1 LEU A 283      24.251  -4.908 -16.176  1.00 30.73           C
ATOM   4237 1HD1 LEU A 283      24.809  -4.140 -15.862  1.00 30.73           H
ATOM   4238 2HD1 LEU A 283      24.091  -4.791 -17.156  1.00 30.73           H
ATOM   4239 3HD1 LEU A 283      24.782  -5.746 -16.049  1.00 30.73           H
ATOM   4240  CD2 LEU A 283      22.216  -3.629 -15.610  1.00 33.16           C
ATOM   4241 1HD2 LEU A 283      22.776  -2.874 -15.270  1.00 33.16           H
ATOM   4242 2HD2 LEU A 283      21.343  -3.607 -15.123  1.00 33.16           H
ATOM   4243 3HD2 LEU A 283      22.032  -3.463 -16.579  1.00 33.16           H
ATOM   4244  N   ASP A 284      18.890  -7.951 -15.454  1.00 41.50           N
ATOM   4245  H   ASP A 284      19.080  -8.278 -14.528  1.00 41.50           H
ATOM   4246  CA  ASP A 284      17.744  -8.526 -16.193  1.00 44.42           C
ATOM   4247  HA  ASP A 284      17.950  -8.425 -17.166  1.00 44.42           H
ATOM   4248  C   ASP A 284      16.440  -7.730 -16.009  1.00 42.71           C
ATOM   4249  O   ASP A 284      15.329  -8.251 -16.060  1.00 40.68           O
ATOM   4250  CB  ASP A 284      17.640 -10.025 -15.878  1.00 43.16           C
ATOM   4251 1HB  ASP A 284      18.562 -10.389 -15.744  1.00 43.16           H
ATOM   4252 2HB  ASP A 284      17.111 -10.140 -15.038  1.00 43.16           H
ATOM   4253  CG  ASP A 284      16.960 -10.820 -16.994  1.00 39.30           C
ATOM   4254  OD1 ASP A 284      16.910 -10.331 -18.142  1.00 37.17           O
ATOM   4255  OD2 ASP A 284      16.502 -11.946 -16.689  1.00 36.53           O
ATOM   4256  N   TYR A 285      16.548  -6.425 -15.749  1.00 37.23           N
ATOM   4257  H   TYR A 285      17.462  -6.027 -15.678  1.00 37.23           H
ATOM   4258  CA  TYR A 285      15.384  -5.547 -15.562  1.00 40.25           C
ATOM   4259  HA  TYR A 285      14.621  -6.174 -15.405  1.00 40.25           H
ATOM   4260  C   TYR A 285      15.016  -4.733 -16.810  1.00 39.61           C
ATOM   4261  O   TYR A 285      13.965  -4.088 -16.834  1.00 37.07           O
ATOM   4262  CB  TYR A 285      15.601  -4.650 -14.335  1.00 39.68           C
ATOM   4263 1HB  TYR A 285      15.885  -5.223 -13.566  1.00 39.68           H
ATOM   4264 2HB  TYR A 285      16.323  -3.991 -14.544  1.00 39.68           H
ATOM   4265  CG  TYR A 285      14.365  -3.878 -13.917  1.00 37.18           C
ATOM   4266  CD1 TYR A 285      14.276  -2.485 -14.138  1.00 34.92           C
ATOM   4267  HD1 TYR A 285      15.056  -1.992 -14.523  1.00 34.92           H
ATOM   4268  CD2 TYR A 285      13.259  -4.564 -13.376  1.00 35.98           C
ATOM   4269  HD2 TYR A 285      13.314  -5.549 -13.213  1.00 35.98           H
ATOM   4270  CE1 TYR A 285      13.104  -1.794 -13.821  1.00 32.32           C
ATOM   4271  HE1 TYR A 285      13.051  -0.808 -13.978  1.00 32.32           H
ATOM   4272  CE2 TYR A 285      12.073  -3.863 -13.063  1.00 32.51           C
ATOM   4273  HE2 TYR A 285      11.286  -4.351 -12.686  1.00 32.51           H
ATOM   4274  CZ  TYR A 285      12.004  -2.472 -13.285  1.00 32.76           C
ATOM   4275  OH  TYR A 285      10.855  -1.805 -13.005  1.00 31.51           O
ATOM   4276  HH  TYR A 285      11.038  -0.868 -12.939  1.00 31.51           H
ATOM   4277  N   LYS A 286      15.813  -4.766 -17.880  1.00 40.73           N
ATOM   4278  H   LYS A 286      16.588  -5.398 -17.896  1.00 40.73           H
ATOM   4279  CA  LYS A 286      15.572  -3.887 -19.039  1.00 43.13           C
ATOM   4280  HA  LYS A 286      15.271  -3.036 -18.609  1.00 43.13           H
ATOM   4281  C   LYS A 286      14.398  -4.289 -19.938  1.00 42.14           C
ATOM   4282  O   LYS A 286      13.916  -3.427 -20.652  1.00 38.35           O
ATOM   4283  CB  LYS A 286      16.867  -3.630 -19.817  1.00 40.29           C
ATOM   4284 1HB  LYS A 286      17.473  -4.420 -19.725  1.00 40.29           H
ATOM   4285 2HB  LYS A 286      16.652  -3.486 -20.783  1.00 40.29           H
ATOM   4286  CG  LYS A 286      17.563  -2.384 -19.257  1.00 37.72           C
ATOM   4287 1HG  LYS A 286      16.902  -1.635 -19.211  1.00 37.72           H
ATOM   4288 2HG  LYS A 286      17.903  -2.586 -18.338  1.00 37.72           H
ATOM   4289  CD  LYS A 286      18.738  -1.955 -20.137  1.00 35.28           C
ATOM   4290 1HD  LYS A 286      19.448  -2.659 -20.105  1.00 35.28           H
ATOM   4291 2HD  LYS A 286      18.421  -1.843 -21.079  1.00 35.28           H
ATOM   4292  CE  LYS A 286      19.318  -0.628 -19.637  1.00 31.63           C
ATOM   4293 1HE  LYS A 286      18.609   0.077 -19.657  1.00 31.63           H
ATOM   4294 2HE  LYS A 286      19.651  -0.739 -18.701  1.00 31.63           H
ATOM   4295  NZ  LYS A 286      20.445  -0.165 -20.470  1.00 31.31           N
ATOM   4296 1HZ  LYS A 286      20.810   0.701 -20.129  1.00 31.31           H
ATOM   4297 2HZ  LYS A 286      20.157  -0.026 -21.417  1.00 31.31           H
ATOM   4298 3HZ  LYS A 286      21.189  -0.833 -20.470  1.00 31.31           H
ATOM   4299  N   ASP A 287      13.870  -5.501 -19.843  1.00 38.88           N
ATOM   4300  H   ASP A 287      14.182  -6.106 -19.110  1.00 38.88           H
ATOM   4301  CA  ASP A 287      12.840  -5.991 -20.778  1.00 42.04           C
ATOM   4302  HA  ASP A 287      12.672  -5.193 -21.357  1.00 42.04           H
ATOM   4303  C   ASP A 287      11.454  -6.285 -20.180  1.00 40.71           C
ATOM   4304  O   ASP A 287      10.602  -6.902 -20.822  1.00 37.94           O
ATOM   4305  CB  ASP A 287      13.398  -7.144 -21.617  1.00 40.45           C
ATOM   4306 1HB  ASP A 287      13.984  -7.710 -21.036  1.00 40.45           H
ATOM   4307 2HB  ASP A 287      12.634  -7.693 -21.957  1.00 40.45           H
ATOM   4308  CG  ASP A 287      14.220  -6.644 -22.813  1.00 36.01           C
ATOM   4309  OD1 ASP A 287      13.869  -5.572 -23.358  1.00 33.83           O
ATOM   4310  OD2 ASP A 287      15.182  -7.340 -23.176  1.00 33.04           O
ATOM   4311  N   GLN A 288      11.132  -5.790 -18.977  1.00 46.57           N
ATOM   4312  H   GLN A 288      11.849  -5.390 -18.406  1.00 46.57           H
ATOM   4313  CA  GLN A 288       9.755  -5.821 -18.480  1.00 49.70           C
ATOM   4314  HA  GLN A 288       9.243  -6.312 -19.184  1.00 49.70           H
ATOM   4315  C   GLN A 288       9.132  -4.426 -18.416  1.00 50.08           C
ATOM   4316  O   GLN A 288       8.777  -3.921 -17.353  1.00 48.33           O
ATOM   4317  CB  GLN A 288       9.607  -6.666 -17.214  1.00 48.39           C
ATOM   4318 1HB  GLN A 288      10.324  -6.414 -16.565  1.00 48.39           H
ATOM   4319 2HB  GLN A 288       8.711  -6.492 -16.805  1.00 48.39           H
ATOM   4320  CG  GLN A 288       9.732  -8.163 -17.566  1.00 46.06           C
ATOM   4321 1HG  GLN A 288       9.150  -8.354 -18.356  1.00 46.06           H
ATOM   4322 2HG  GLN A 288      10.685  -8.357 -17.799  1.00 46.06           H
ATOM   4323  CD  GLN A 288       9.319  -9.101 -16.433  1.00 41.69           C
ATOM   4324  OE1 GLN A 288       8.829  -8.716 -15.377  1.00 38.47           O
ATOM   4325  NE2 GLN A 288       9.477 -10.386 -16.629  1.00 38.10           N
ATOM   4326 1HE2 GLN A 288       9.200 -11.037 -15.923  1.00 38.10           H
ATOM   4327 2HE2 GLN A 288       9.875 -10.716 -17.485  1.00 38.10           H
ATOM   4328  N   THR A 289       8.894  -3.854 -19.602  1.00 41.71           N
ATOM   4329  H   THR A 289       9.447  -4.147 -20.382  1.00 41.71           H
ATOM   4330  CA  THR A 289       7.866  -2.817 -19.833  1.00 45.18           C
ATOM   4331  HA  THR A 289       8.055  -2.123 -19.139  1.00 45.18           H
ATOM   4332  C   THR A 289       6.434  -3.326 -19.611  1.00 46.43           C
ATOM   4333  O   THR A 289       5.456  -2.690 -20.000  1.00 43.32           O
ATOM   4334  CB  THR A 289       8.008  -2.233 -21.248  1.00 42.48           C
ATOM   4335  HB  THR A 289       7.153  -1.780 -21.501  1.00 42.48           H
ATOM   4336  OG1 THR A 289       8.215  -3.266 -22.187  1.00 38.73           O
ATOM   4337  HG1 THR A 289       8.262  -4.107 -21.732  1.00 38.73           H
ATOM   4338  CG2 THR A 289       9.195  -1.280 -21.354  1.00 39.83           C
ATOM   4339 1HG2 THR A 289       9.275  -0.908 -22.279  1.00 39.83           H
ATOM   4340 2HG2 THR A 289      10.051  -1.748 -21.136  1.00 39.83           H
ATOM   4341 3HG2 THR A 289       9.095  -0.512 -20.722  1.00 39.83           H
ATOM   4342  N   SER A 290       6.262  -4.475 -18.957  1.00 41.37           N
ATOM   4343  H   SER A 290       7.080  -4.988 -18.696  1.00 41.37           H
ATOM   4344  CA  SER A 290       4.971  -5.035 -18.596  1.00 46.18           C
ATOM   4345  HA  SER A 290       4.345  -4.866 -19.357  1.00 46.18           H
ATOM   4346  C   SER A 290       4.440  -4.324 -17.354  1.00 48.73           C
ATOM   4347  O   SER A 290       4.825  -4.623 -16.235  1.00 45.81           O
ATOM   4348  CB  SER A 290       5.093  -6.544 -18.405  1.00 42.65           C
ATOM   4349 1HB  SER A 290       5.697  -6.944 -19.094  1.00 42.65           H
ATOM   4350 2HB  SER A 290       5.437  -6.762 -17.492  1.00 42.65           H
ATOM   4351  OG  SER A 290       3.820  -7.143 -18.544  1.00 38.63           O
ATOM   4352  HG  SER A 290       3.148  -6.462 -18.575  1.00 38.63           H
ATOM   4353  N   SER A 291       3.541  -3.359 -17.599  1.00 47.67           N
ATOM   4354  H   SER A 291       3.538  -2.986 -18.527  1.00 47.67           H
ATOM   4355  CA  SER A 291       2.561  -2.785 -16.670  1.00 51.70           C
ATOM   4356  HA  SER A 291       2.858  -1.845 -16.504  1.00 51.70           H
ATOM   4357  C   SER A 291       2.521  -3.485 -15.298  1.00 53.89           C
ATOM   4358  O   SER A 291       1.934  -4.561 -15.150  1.00 52.35           O
ATOM   4359  CB  SER A 291       1.190  -2.874 -17.353  1.00 48.42           C
ATOM   4360 1HB  SER A 291       1.184  -2.347 -18.203  1.00 48.42           H
ATOM   4361 2HB  SER A 291       0.955  -3.826 -17.549  1.00 48.42           H
ATOM   4362  OG  SER A 291       0.162  -2.360 -16.550  1.00 42.12           O
ATOM   4363  HG  SER A 291      -0.628  -2.243 -17.078  1.00 42.12           H
ATOM   4364  N   TRP A 292       3.101  -2.863 -14.277  1.00 51.90           N
ATOM   4365  H   TRP A 292       3.548  -1.987 -14.460  1.00 51.90           H
ATOM   4366  CA  TRP A 292       3.132  -3.369 -12.905  1.00 51.12           C
ATOM   4367  HA  TRP A 292       3.460  -4.313 -12.955  1.00 51.12           H
ATOM   4368  C   TRP A 292       1.722  -3.375 -12.299  1.00 49.20           C
ATOM   4369  O   TRP A 292       1.323  -2.460 -11.584  1.00 45.10           O
ATOM   4370  CB  TRP A 292       4.113  -2.544 -12.069  1.00 49.45           C
ATOM   4371 1HB  TRP A 292       3.864  -1.579 -12.148  1.00 49.45           H
ATOM   4372 2HB  TRP A 292       4.036  -2.831 -11.114  1.00 49.45           H
ATOM   4373  CG  TRP A 292       5.549  -2.666 -12.456  1.00 46.61           C
ATOM   4374  CD1 TRP A 292       6.201  -1.901 -13.363  1.00 42.41           C
ATOM   4375  HD1 TRP A 292       5.790  -1.155 -13.888  1.00 42.41           H
ATOM   4376  CD2 TRP A 292       6.546  -3.623 -11.961  1.00 46.48           C
ATOM   4377  NE1 TRP A 292       7.506  -2.301 -13.454  1.00 37.39           N
ATOM   4378  HE1 TRP A 292       8.177  -1.879 -14.064  1.00 37.39           H
ATOM   4379  CE2 TRP A 292       7.789  -3.353 -12.608  1.00 42.07           C
ATOM   4380  CE3 TRP A 292       6.523  -4.653 -11.010  1.00 44.57           C
ATOM   4381  HE3 TRP A 292       5.673  -4.868 -10.530  1.00 44.57           H
ATOM   4382  CZ2 TRP A 292       8.960  -4.074 -12.327  1.00 45.62           C
ATOM   4383  HZ2 TRP A 292       9.814  -3.862 -12.802  1.00 45.62           H
ATOM   4384  CZ3 TRP A 292       7.698  -5.391 -10.726  1.00 43.41           C
ATOM   4385  HZ3 TRP A 292       7.661  -6.133 -10.056  1.00 43.41           H
ATOM   4386  CH2 TRP A 292       8.912  -5.102 -11.365  1.00 43.74           C
ATOM   4387  HH2 TRP A 292       9.737  -5.621 -11.140  1.00 43.74           H
ATOM   4388  N   LYS A 293       0.947  -4.416 -12.579  1.00 47.27           N
ATOM   4389  H   LYS A 293       1.276  -5.075 -13.256  1.00 47.27           H
ATOM   4390  CA  LYS A 293      -0.358  -4.664 -11.963  1.00 51.01           C
ATOM   4391  HA  LYS A 293      -0.782  -3.773 -11.800  1.00 51.01           H
ATOM   4392  C   LYS A 293      -0.154  -5.363 -10.620  1.00 50.01           C
ATOM   4393  O   LYS A 293      -0.303  -6.578 -10.512  1.00 47.85           O
ATOM   4394  CB  LYS A 293      -1.281  -5.446 -12.915  1.00 48.18           C
ATOM   4395 1HB  LYS A 293      -0.788  -6.247 -13.254  1.00 48.18           H
ATOM   4396 2HB  LYS A 293      -2.090  -5.742 -12.407  1.00 48.18           H
ATOM   4397  CG  LYS A 293      -1.734  -4.596 -14.119  1.00 45.50           C
ATOM   4398 1HG  LYS A 293      -2.235  -3.798 -13.783  1.00 45.50           H
ATOM   4399 2HG  LYS A 293      -0.926  -4.294 -14.625  1.00 45.50           H
ATOM   4400  CD  LYS A 293      -2.645  -5.388 -15.069  1.00 44.31           C
ATOM   4401 1HD  LYS A 293      -2.166  -6.206 -15.387  1.00 44.31           H
ATOM   4402 2HD  LYS A 293      -3.479  -5.656 -14.587  1.00 44.31           H
ATOM   4403  CE  LYS A 293      -3.014  -4.522 -16.269  1.00 38.12           C
ATOM   4404 1HE  LYS A 293      -3.601  -3.772 -15.965  1.00 38.12           H
ATOM   4405 2HE  LYS A 293      -2.179  -4.149 -16.674  1.00 38.12           H
ATOM   4406  NZ  LYS A 293      -3.740  -5.273 -17.324  1.00 35.89           N
ATOM   4407 1HZ  LYS A 293      -3.967  -4.678 -18.095  1.00 35.89           H
ATOM   4408 2HZ  LYS A 293      -4.593  -5.655 -16.969  1.00 35.89           H
ATOM   4409 3HZ  LYS A 293      -3.185  -6.029 -17.672  1.00 35.89           H
ATOM   4410  N   PHE A 294       0.179  -4.604  -9.591  1.00 42.55           N
ATOM   4411  H   PHE A 294       0.435  -3.649  -9.743  1.00 42.55           H
ATOM   4412  CA  PHE A 294       0.177  -5.142  -8.238  1.00 43.70           C
ATOM   4413  HA  PHE A 294       0.667  -6.013  -8.272  1.00 43.70           H
ATOM   4414  C   PHE A 294      -1.257  -5.410  -7.783  1.00 41.42           C
ATOM   4415  O   PHE A 294      -2.081  -4.501  -7.652  1.00 39.49           O
ATOM   4416  CB  PHE A 294       0.934  -4.212  -7.293  1.00 42.62           C
ATOM   4417 1HB  PHE A 294       0.569  -3.287  -7.396  1.00 42.62           H
ATOM   4418 2HB  PHE A 294       0.789  -4.525  -6.354  1.00 42.62           H
ATOM   4419  CG  PHE A 294       2.430  -4.171  -7.560  1.00 43.15           C
ATOM   4420  CD1 PHE A 294       3.248  -5.253  -7.183  1.00 40.98           C
ATOM   4421  HD1 PHE A 294       2.845  -6.050  -6.734  1.00 40.98           H
ATOM   4422  CD2 PHE A 294       3.001  -3.062  -8.200  1.00 40.93           C
ATOM   4423  HD2 PHE A 294       2.422  -2.295  -8.476  1.00 40.93           H
ATOM   4424  CE1 PHE A 294       4.633  -5.216  -7.437  1.00 36.88           C
ATOM   4425  HE1 PHE A 294       5.211  -5.985  -7.165  1.00 36.88           H
ATOM   4426  CE2 PHE A 294       4.383  -3.023  -8.456  1.00 36.11           C
ATOM   4427  HE2 PHE A 294       4.786  -2.229  -8.911  1.00 36.11           H
ATOM   4428  CZ  PHE A 294       5.200  -4.106  -8.069  1.00 38.56           C
ATOM   4429  HZ  PHE A 294       6.184  -4.079  -8.247  1.00 38.56           H
ATOM   4430  N   GLN A 295      -1.578  -6.676  -7.552  1.00 43.26           N
ATOM   4431  H   GLN A 295      -0.929  -7.390  -7.816  1.00 43.26           H
ATOM   4432  CA  GLN A 295      -2.831  -7.070  -6.932  1.00 47.96           C
ATOM   4433  HA  GLN A 295      -3.537  -6.413  -7.196  1.00 47.96           H
ATOM   4434  C   GLN A 295      -2.668  -6.998  -5.410  1.00 46.63           C
ATOM   4435  O   GLN A 295      -2.081  -7.878  -4.799  1.00 45.20           O
ATOM   4436  CB  GLN A 295      -3.270  -8.446  -7.468  1.00 47.76           C
ATOM   4437 1HB  GLN A 295      -3.232  -8.429  -8.467  1.00 47.76           H
ATOM   4438 2HB  GLN A 295      -2.641  -9.142  -7.122  1.00 47.76           H
ATOM   4439  CG  GLN A 295      -4.700  -8.814  -7.035  1.00 45.16           C
ATOM   4440 1HG  GLN A 295      -4.644  -9.373  -6.208  1.00 45.16           H
ATOM   4441 2HG  GLN A 295      -5.195  -7.969  -6.834  1.00 45.16           H
ATOM   4442  CD  GLN A 295      -5.493  -9.597  -8.094  1.00 42.92           C
ATOM   4443  OE1 GLN A 295      -5.161  -9.643  -9.264  1.00 39.95           O
ATOM   4444  NE2 GLN A 295      -6.614 -10.185  -7.728  1.00 39.66           N
ATOM   4445 1HE2 GLN A 295      -7.175 -10.658  -8.407  1.00 39.66           H
ATOM   4446 2HE2 GLN A 295      -6.903 -10.158  -6.771  1.00 39.66           H
ATOM   4447  N   VAL A 296      -3.184  -5.926  -4.825  1.00 45.56           N
ATOM   4448  H   VAL A 296      -3.460  -5.151  -5.393  1.00 45.56           H
ATOM   4449  CA  VAL A 296      -3.363  -5.839  -3.373  1.00 49.42           C
ATOM   4450  HA  VAL A 296      -2.583  -6.279  -2.928  1.00 49.42           H
ATOM   4451  C   VAL A 296      -4.661  -6.580  -3.039  1.00 47.95           C
ATOM   4452  O   VAL A 296      -5.714  -6.217  -3.558  1.00 44.15           O
ATOM   4453  CB  VAL A 296      -3.371  -4.375  -2.898  1.00 47.97           C
ATOM   4454  HB  VAL A 296      -4.170  -3.939  -3.311  1.00 47.97           H
ATOM   4455  CG1 VAL A 296      -3.466  -4.282  -1.372  1.00 43.53           C
ATOM   4456 1HG1 VAL A 296      -3.471  -3.328  -1.071  1.00 43.53           H
ATOM   4457 2HG1 VAL A 296      -2.690  -4.738  -0.936  1.00 43.53           H
ATOM   4458 3HG1 VAL A 296      -4.304  -4.714  -1.038  1.00 43.53           H
ATOM   4459  CG2 VAL A 296      -2.091  -3.655  -3.332  1.00 46.90           C
ATOM   4460 1HG2 VAL A 296      -2.093  -2.703  -3.025  1.00 46.90           H
ATOM   4461 2HG2 VAL A 296      -1.999  -3.656  -4.328  1.00 46.90           H
ATOM   4462 3HG2 VAL A 296      -1.282  -4.100  -2.948  1.00 46.90           H
ATOM   4463  N   LEU A 297      -4.548  -7.667  -2.279  1.00 46.53           N
ATOM   4464  H   LEU A 297      -3.627  -8.009  -2.095  1.00 46.53           H
ATOM   4465  CA  LEU A 297      -5.672  -8.399  -1.693  1.00 47.46           C
ATOM   4466  HA  LEU A 297      -6.396  -8.416  -2.382  1.00 47.46           H
ATOM   4467  C   LEU A 297      -6.192  -7.650  -0.460  1.00 43.40           C
ATOM   4468  O   LEU A 297      -5.349  -7.132   0.309  1.00 35.61           O
ATOM   4469  OXT LEU A 297      -7.450  -7.615  -0.307  1.00 37.62           O
ATOM   4470  CB  LEU A 297      -5.269  -9.856  -1.382  1.00 44.98           C
ATOM   4471 1HB  LEU A 297      -4.388  -9.842  -0.908  1.00 44.98           H
ATOM   4472 2HB  LEU A 297      -5.964 -10.251  -0.782  1.00 44.98           H
ATOM   4473  CG  LEU A 297      -5.132 -10.764  -2.614  1.00 41.57           C
ATOM   4474  HG  LEU A 297      -4.584 -10.262  -3.283  1.00 41.57           H
ATOM   4475  CD1 LEU A 297      -4.469 -12.095  -2.217  1.00 39.45           C
ATOM   4476 1HD1 LEU A 297      -4.373 -12.698  -3.009  1.00 39.45           H
ATOM   4477 2HD1 LEU A 297      -5.013 -12.576  -1.530  1.00 39.45           H
ATOM   4478 3HD1 LEU A 297      -3.558 -11.942  -1.835  1.00 39.45           H
ATOM   4479  CD2 LEU A 297      -6.481 -11.095  -3.237  1.00 42.58           C
ATOM   4480 1HD2 LEU A 297      -6.371 -11.686  -4.036  1.00 42.58           H
ATOM   4481 2HD2 LEU A 297      -6.953 -10.264  -3.532  1.00 42.58           H
ATOM   4482 3HD2 LEU A 297      -7.071 -11.569  -2.583  1.00 42.58           H
TER    4483      LEU A 297 
END
