# Supplementary material for: Variety of genetic defects in GnRH and hypothalamic–pituitary signaling and development in normosmic patients with IHH
Source: Front Endocrinol (Lausanne). 2024 Jul 1;15:1396805. doi: 10.3389/fendo.2024.1396805 (PMC11246878; doi:10.3389/fendo.2024.1396805)
Supplement: Supplementary file 1 [file DataSheet_1.zip › OTX2_Arg127Pro_Afold3.pdb]

REMARK YASARA *************************************************************
REMARK YASARA *                                                           *
REMARK YASARA *                     Y  A  S  A  R  A                      *
REMARK YASARA *                                                           *
REMARK YASARA *   Yet Another Scientific Artificial Reality Application   *
REMARK YASARA *                                                           *
REMARK YASARA *            MOLECULE STRUCTURE FILE, PDB FORMAT            *
REMARK YASARA *                                                           *
REMARK YASARA * Just use YASARA every day to make your questions go away! *
REMARK YASARA *                                                           *
REMARK YASARA *                      www.YASARA.org                       *
REMARK YASARA *                                                           *
REMARK YASARA *************************************************************
REMARK YASARA
REMARK YASARA Version:           24.4.10.W.64
REMARK YASARA Written on:        Mon May 20 13:42:44 2024
REMARK YASARA Number of models:  1
REMARK YASARA Number of atoms:   2270
REMARK YASARA Please address questions or suggestions to: Eliza@yasara.org
REMARK YASARA
COMPND    MOL_ID: 1;
COMPND   2 MOLECULE: .;
COMPND   3 CHAIN: ;
SEQRES   1 A  297  MET MET SER TYR LEU LYS GLN PRO PRO TYR ALA VAL ASN 
SEQRES   2 A  297  GLY LEU SER LEU THR THR SER GLY MET ASP LEU LEU HIS 
SEQRES   3 A  297  PRO SER VAL GLY TYR PRO GLY PRO TRP ALA SER CYS PRO 
SEQRES   4 A  297  ALA ALA THR PRO ARG LYS GLN ARG ARG GLU ARG THR THR 
SEQRES   5 A  297  PHE THR ARG ALA GLN LEU ASP VAL LEU GLU ALA LEU PHE 
SEQRES   6 A  297  ALA LYS THR ARG TYR PRO ASP ILE PHE MET ARG GLU GLU 
SEQRES   7 A  297  VAL ALA LEU LYS ILE ASN LEU PRO GLU SER ARG VAL GLN 
SEQRES   8 A  297  VAL TRP PHE LYS ASN ARG ARG ALA LYS CYS ARG GLN GLN 
SEQRES   9 A  297  GLN GLN GLN GLN GLN ASN GLY GLY GLN ASN LYS VAL ARG 
SEQRES  10 A  297  PRO ALA LYS LYS LYS THR SER PRO ALA PRO GLU VAL SER 
SEQRES  11 A  297  SER GLU SER GLY THR SER GLY GLN PHE THR PRO PRO SER 
SEQRES  12 A  297  SER THR SER VAL PRO THR ILE ALA SER SER SER ALA PRO 
SEQRES  13 A  297  VAL SER ILE TRP SER PRO ALA SER ILE SER PRO LEU SER 
SEQRES  14 A  297  ASP PRO LEU SER THR SER SER SER CYS MET GLN ARG SER 
SEQRES  15 A  297  TYR PRO MET THR TYR THR GLN ALA SER GLY TYR SER GLN 
SEQRES  16 A  297  GLY TYR ALA GLY SER THR SER TYR PHE GLY GLY MET ASP 
SEQRES  17 A  297  CYS GLY SER TYR LEU THR PRO MET HIS HIS GLN LEU PRO 
SEQRES  18 A  297  GLY PRO GLY ALA THR LEU SER PRO MET GLY THR ASN ALA 
SEQRES  19 A  297  VAL THR SER HIS LEU ASN GLN SER PRO ALA SER LEU SER 
SEQRES  20 A  297  THR GLN GLY TYR GLY ALA SER SER LEU GLY PHE ASN SER 
SEQRES  21 A  297  THR THR ASP CYS LEU ASP TYR LYS ASP GLN THR ALA SER 
SEQRES  22 A  297  TRP LYS LEU ASN PHE ASN ALA ASP CYS LEU ASP TYR LYS 
SEQRES  23 A  297  ASP GLN THR SER SER TRP LYS PHE GLN VAL LEU 
ATOM      1  N   MET A   1      46.123 -28.257 -57.104  1.00 20.87           N
ATOM      2  CA  MET A   1      46.055 -27.548 -55.808  1.00 38.12           C
ATOM      3  C   MET A   1      45.347 -28.446 -54.808  1.00 39.03           C
ATOM      4  O   MET A   1      44.455 -29.181 -55.191  1.00 34.69           O
ATOM      5  CB  MET A   1      45.370 -26.185 -55.948  1.00 37.12           C
ATOM      6  CG  MET A   1      46.394 -25.091 -56.270  1.00 34.75           C
ATOM      7  SD  MET A   1      45.631 -23.502 -56.664  1.00 30.82           S
ATOM      8  CE  MET A   1      46.997 -22.377 -56.297  1.00 24.53           C
ATOM      9  N   MET A   2      45.830 -28.477 -53.577  1.00 39.44           N
ATOM     10  CA  MET A   2      45.716 -29.570 -52.600  1.00 48.01           C
ATOM     11  C   MET A   2      44.319 -29.703 -51.970  1.00 47.88           C
ATOM     12  O   MET A   2      43.765 -28.712 -51.517  1.00 44.04           O
ATOM     13  CB  MET A   2      46.749 -29.286 -51.501  1.00 46.98           C
ATOM     14  CG  MET A   2      48.200 -29.362 -52.003  1.00 45.82           C
ATOM     15  SD  MET A   2      49.405 -28.812 -50.767  1.00 42.38           S
ATOM     16  CE  MET A   2      50.917 -29.558 -51.420  1.00 36.18           C
ATOM     17  N   SER A   3      43.837 -30.957 -51.869  1.00 26.78           N
ATOM     18  CA  SER A   3      42.692 -31.355 -51.048  1.00 32.68           C
ATOM     19  C   SER A   3      43.193 -32.232 -49.905  1.00 31.32           C
ATOM     20  O   SER A   3      43.549 -33.388 -50.116  1.00 28.76           O
ATOM     21  CB  SER A   3      41.644 -32.105 -51.882  1.00 34.12           C
ATOM     22  OG  SER A   3      41.285 -31.338 -53.013  1.00 32.51           O
ATOM     23  N   TYR A   4      43.235 -31.700 -48.707  1.00 27.93           N
ATOM     24  CA  TYR A   4      43.542 -32.444 -47.486  1.00 36.54           C
ATOM     25  C   TYR A   4      42.234 -32.949 -46.844  1.00 32.70           C
ATOM     26  O   TYR A   4      41.519 -32.194 -46.194  1.00 33.35           O
ATOM     27  CB  TYR A   4      44.344 -31.560 -46.509  1.00 36.30           C
ATOM     28  CG  TYR A   4      45.820 -31.878 -46.435  1.00 35.98           C
ATOM     29  CD1 TYR A   4      46.297 -32.777 -45.456  1.00 35.20           C
ATOM     30  CD2 TYR A   4      46.738 -31.282 -47.319  1.00 35.68           C
ATOM     31  CE1 TYR A   4      47.667 -33.063 -45.362  1.00 32.75           C
ATOM     32  CE2 TYR A   4      48.116 -31.567 -47.233  1.00 32.65           C
ATOM     33  CZ  TYR A   4      48.583 -32.461 -46.249  1.00 37.89           C
ATOM     34  OH  TYR A   4      49.908 -32.736 -46.160  1.00 39.05           O
ATOM     35  N   LEU A   5      41.940 -34.242 -47.036  1.00 25.19           N
ATOM     36  CA  LEU A   5      40.943 -34.981 -46.256  1.00 41.76           C
ATOM     37  C   LEU A   5      41.664 -35.744 -45.148  1.00 40.76           C
ATOM     38  O   LEU A   5      42.428 -36.675 -45.412  1.00 39.35           O
ATOM     39  CB  LEU A   5      40.123 -35.902 -47.181  1.00 41.40           C
ATOM     40  CG  LEU A   5      38.882 -35.211 -47.780  1.00 41.36           C
ATOM     41  CD1 LEU A   5      38.394 -35.952 -49.027  1.00 40.19           C
ATOM     42  CD2 LEU A   5      37.723 -35.167 -46.774  1.00 45.02           C
ATOM     43  N   LYS A   6      41.434 -35.362 -43.917  1.00 35.75           N
ATOM     44  CA  LYS A   6      42.004 -35.984 -42.726  1.00 43.73           C
ATOM     45  C   LYS A   6      40.996 -36.976 -42.137  1.00 43.65           C
ATOM     46  O   LYS A   6      40.032 -36.566 -41.501  1.00 38.51           O
ATOM     47  CB  LYS A   6      42.429 -34.863 -41.750  1.00 44.00           C
ATOM     48  CG  LYS A   6      43.420 -35.312 -40.675  1.00 42.72           C
ATOM     49  CD  LYS A   6      44.052 -34.090 -39.971  1.00 40.07           C
ATOM     50  CE  LYS A   6      45.153 -34.505 -39.000  1.00 34.98           C
ATOM     51  NZ  LYS A   6      45.864 -33.336 -38.427  1.00 30.53           N
ATOM     52  N   GLN A   7      41.188 -38.268 -42.367  1.00 42.10           N
ATOM     53  CA  GLN A   7      40.495 -39.359 -41.675  1.00 49.30           C
ATOM     54  C   GLN A   7      41.157 -39.644 -40.318  1.00 48.47           C
ATOM     55  O   GLN A   7      42.390 -39.608 -40.244  1.00 46.27           O
ATOM     56  CB  GLN A   7      40.515 -40.638 -42.523  1.00 48.63           C
ATOM     57  CG  GLN A   7      39.355 -40.727 -43.532  1.00 47.73           C
ATOM     58  CD  GLN A   7      39.372 -42.029 -44.344  1.00 43.05           C
ATOM     59  OE1 GLN A   7      40.348 -42.748 -44.388  1.00 40.03           O
ATOM     60  NE2 GLN A   7      38.297 -42.382 -44.998  1.00 37.97           N
ATOM     61  N   PRO A   8      40.386 -39.968 -39.269  1.00 23.71           N
ATOM     62  CA  PRO A   8      40.948 -40.470 -38.020  1.00 32.86           C
ATOM     63  C   PRO A   8      41.125 -42.005 -38.056  1.00 33.00           C
ATOM     64  O   PRO A   8      40.332 -42.705 -38.696  1.00 29.17           O
ATOM     65  CB  PRO A   8      39.956 -40.036 -36.945  1.00 30.19           C
ATOM     66  CG  PRO A   8      38.612 -40.085 -37.670  1.00 30.94           C
ATOM     67  CD  PRO A   8      38.955 -39.762 -39.119  1.00 38.65           C
ATOM     68  N   PRO A   9      42.138 -42.558 -37.375  1.00 28.35           N
ATOM     69  CA  PRO A   9      42.391 -43.988 -37.298  1.00 37.63           C
ATOM     70  C   PRO A   9      41.704 -44.641 -36.081  1.00 38.53           C
ATOM     71  O   PRO A   9      41.193 -43.969 -35.194  1.00 34.91           O
ATOM     72  CB  PRO A   9      43.926 -44.079 -37.264  1.00 34.71           C
ATOM     73  CG  PRO A   9      44.318 -42.836 -36.462  1.00 36.28           C
ATOM     74  CD  PRO A   9      43.216 -41.816 -36.740  1.00 43.96           C
ATOM     75  N   TYR A  10      41.810 -46.011 -36.051  1.00 26.86           N
ATOM     76  CA  TYR A  10      41.432 -46.935 -34.968  1.00 32.42           C
ATOM     77  C   TYR A  10      39.961 -47.403 -34.931  1.00 32.15           C
ATOM     78  O   TYR A  10      39.183 -47.008 -34.068  1.00 27.63           O
ATOM     79  CB  TYR A  10      41.977 -46.541 -33.578  1.00 31.77           C
ATOM     80  CG  TYR A  10      43.222 -45.670 -33.569  1.00 29.52           C
ATOM     81  CD1 TYR A  10      44.432 -46.146 -34.095  1.00 25.56           C
ATOM     82  CD2 TYR A  10      43.133 -44.345 -33.104  1.00 27.09           C
ATOM     83  CE1 TYR A  10      45.542 -45.290 -34.188  1.00 23.02           C
ATOM     84  CE2 TYR A  10      44.243 -43.498 -33.182  1.00 25.85           C
ATOM     85  CZ  TYR A  10      45.445 -43.966 -33.737  1.00 30.58           C
ATOM     86  OH  TYR A  10      46.508 -43.128 -33.843  1.00 33.18           O
ATOM     87  N   ALA A  11      39.635 -48.356 -35.787  1.00 31.21           N
ATOM     88  CA  ALA A  11      38.726 -49.449 -35.473  1.00 39.34           C
ATOM     89  C   ALA A  11      39.565 -50.647 -35.000  1.00 38.23           C
ATOM     90  O   ALA A  11      40.431 -51.109 -35.744  1.00 35.23           O
ATOM     91  CB  ALA A  11      37.884 -49.795 -36.710  1.00 36.36           C
ATOM     92  N   VAL A  12      39.328 -51.131 -33.773  1.00 29.87           N
ATOM     93  CA  VAL A  12      39.845 -52.426 -33.312  1.00 39.43           C
ATOM     94  C   VAL A  12      38.641 -53.316 -33.017  1.00 37.94           C
ATOM     95  O   VAL A  12      37.937 -53.105 -32.031  1.00 34.33           O
ATOM     96  CB  VAL A  12      40.799 -52.313 -32.114  1.00 35.73           C
ATOM     97  CG1 VAL A  12      41.381 -53.687 -31.752  1.00 33.03           C
ATOM     98  CG2 VAL A  12      41.977 -51.381 -32.404  1.00 36.73           C
ATOM     99  N   ASN A  13      38.393 -54.292 -33.912  1.00 32.96           N
ATOM    100  CA  ASN A  13      37.515 -55.432 -33.682  1.00 35.86           C
ATOM    101  C   ASN A  13      38.277 -56.469 -32.854  1.00 34.59           C
ATOM    102  O   ASN A  13      39.403 -56.813 -33.206  1.00 29.49           O
ATOM    103  CB  ASN A  13      37.099 -56.020 -35.040  1.00 32.84           C
ATOM    104  CG  ASN A  13      36.138 -55.139 -35.808  1.00 29.21           C
ATOM    105  OD1 ASN A  13      35.234 -54.535 -35.271  1.00 27.04           O
ATOM    106  ND2 ASN A  13      36.289 -55.045 -37.111  1.00 27.45           N
ATOM    107  N   GLY A  14      37.659 -57.005 -31.819  1.00 32.51           N
ATOM    108  CA  GLY A  14      38.289 -58.023 -30.974  1.00 35.41           C
ATOM    109  C   GLY A  14      37.325 -58.756 -30.047  1.00 35.26           C
ATOM    110  O   GLY A  14      37.261 -58.446 -28.872  1.00 31.13           O
ATOM    111  N   LEU A  15      36.617 -59.711 -30.595  1.00 28.08           N
ATOM    112  CA  LEU A  15      36.349 -61.049 -30.034  1.00 34.71           C
ATOM    113  C   LEU A  15      35.563 -61.196 -28.715  1.00 32.86           C
ATOM    114  O   LEU A  15      36.044 -61.002 -27.605  1.00 28.97           O
ATOM    115  CB  LEU A  15      37.653 -61.862 -30.034  1.00 33.06           C
ATOM    116  CG  LEU A  15      38.275 -62.036 -31.445  1.00 31.81           C
ATOM    117  CD1 LEU A  15      39.670 -62.628 -31.343  1.00 30.58           C
ATOM    118  CD2 LEU A  15      37.431 -62.939 -32.334  1.00 33.93           C
ATOM    119  N   SER A  16      34.370 -61.760 -28.947  1.00 25.26           N
ATOM    120  CA  SER A  16      33.540 -62.647 -28.135  1.00 27.35           C
ATOM    121  C   SER A  16      34.256 -63.455 -27.055  1.00 26.35           C
ATOM    122  O   SER A  16      35.148 -64.245 -27.366  1.00 23.45           O
ATOM    123  CB  SER A  16      32.937 -63.686 -29.095  1.00 26.07           C
ATOM    124  OG  SER A  16      32.488 -63.091 -30.298  1.00 23.98           O
ATOM    125  N   LEU A  17      33.714 -63.462 -25.847  1.00 26.59           N
ATOM    126  CA  LEU A  17      33.707 -64.620 -24.949  1.00 33.05           C
ATOM    127  C   LEU A  17      32.330 -64.730 -24.277  1.00 31.05           C
ATOM    128  O   LEU A  17      31.962 -63.959 -23.395  1.00 27.89           O
ATOM    129  CB  LEU A  17      34.869 -64.566 -23.943  1.00 31.64           C
ATOM    130  CG  LEU A  17      36.161 -65.237 -24.464  1.00 30.78           C
ATOM    131  CD1 LEU A  17      37.345 -64.873 -23.561  1.00 30.04           C
ATOM    132  CD2 LEU A  17      36.044 -66.756 -24.496  1.00 33.59           C
ATOM    133  N   THR A  18      31.565 -65.704 -24.762  1.00 30.02           N
ATOM    134  CA  THR A  18      30.379 -66.270 -24.118  1.00 33.84           C
ATOM    135  C   THR A  18      30.816 -67.069 -22.900  1.00 32.18           C
ATOM    136  O   THR A  18      31.518 -68.064 -23.045  1.00 28.99           O
ATOM    137  CB  THR A  18      29.686 -67.232 -25.096  1.00 29.92           C
ATOM    138  OG1 THR A  18      30.646 -68.087 -25.687  1.00 28.13           O
ATOM    139  CG2 THR A  18      28.989 -66.500 -26.235  1.00 30.54           C
ATOM    140  N   THR A  19      30.342 -66.710 -21.717  1.00 24.88           N
ATOM    141  CA  THR A  19      30.238 -67.650 -20.591  1.00 31.94           C
ATOM    142  C   THR A  19      28.804 -67.655 -20.085  1.00 31.80           C
ATOM    143  O   THR A  19      28.347 -66.739 -19.418  1.00 28.20           O
ATOM    144  CB  THR A  19      31.242 -67.371 -19.466  1.00 26.74           C
ATOM    145  OG1 THR A  19      31.165 -66.026 -19.024  1.00 24.54           O
ATOM    146  CG2 THR A  19      32.675 -67.630 -19.903  1.00 28.61           C
ATOM    147  N   SER A  20      28.086 -68.717 -20.477  1.00 25.28           N
ATOM    148  CA  SER A  20      26.873 -69.163 -19.800  1.00 33.43           C
ATOM    149  C   SER A  20      27.238 -69.603 -18.382  1.00 32.66           C
ATOM    150  O   SER A  20      27.972 -70.569 -18.214  1.00 28.12           O
ATOM    151  CB  SER A  20      26.251 -70.346 -20.547  1.00 30.79           C
ATOM    152  OG  SER A  20      25.781 -69.937 -21.815  1.00 27.54           O
ATOM    153  N   GLY A  21      26.732 -68.925 -17.406  1.00 27.67           N
ATOM    154  CA  GLY A  21      26.711 -69.317 -16.008  1.00 34.27           C
ATOM    155  C   GLY A  21      25.268 -69.272 -15.522  1.00 33.60           C
ATOM    156  O   GLY A  21      24.781 -68.220 -15.131  1.00 31.49           O
ATOM    157  N   MET A  22      24.567 -70.392 -15.627  1.00 33.67           N
ATOM    158  CA  MET A  22      23.395 -70.687 -14.818  1.00 36.09           C
ATOM    159  C   MET A  22      23.833 -70.656 -13.358  1.00 35.26           C
ATOM    160  O   MET A  22      24.791 -71.365 -13.044  1.00 32.16           O
ATOM    161  CB  MET A  22      22.930 -72.118 -15.141  1.00 33.63           C
ATOM    162  CG  MET A  22      22.360 -72.320 -16.558  1.00 32.80           C
ATOM    163  SD  MET A  22      20.566 -72.297 -16.611  1.00 30.10           S
ATOM    164  CE  MET A  22      20.297 -72.767 -18.334  1.00 27.94           C
ATOM    165  N   ASP A  23      23.158 -69.922 -12.478  1.00 26.68           N
ATOM    166  CA  ASP A  23      22.746 -70.478 -11.182  1.00 31.86           C
ATOM    167  C   ASP A  23      21.781 -69.579 -10.377  1.00 29.33           C
ATOM    168  O   ASP A  23      22.025 -68.401 -10.117  1.00 28.16           O
ATOM    169  CB  ASP A  23      23.919 -70.941 -10.293  1.00 30.86           C
ATOM    170  CG  ASP A  23      24.014 -72.480 -10.235  1.00 29.73           C
ATOM    171  OD1 ASP A  23      22.945 -73.129 -10.352  1.00 29.40           O
ATOM    172  OD2 ASP A  23      25.125 -72.996 -10.007  1.00 30.34           O
ATOM    173  N   LEU A  24      20.722 -70.259  -9.957  1.00 25.15           N
ATOM    174  CA  LEU A  24      19.944 -70.101  -8.724  1.00 36.81           C
ATOM    175  C   LEU A  24      19.188 -68.787  -8.424  1.00 35.01           C
ATOM    176  O   LEU A  24      19.660 -67.860  -7.763  1.00 33.80           O
ATOM    177  CB  LEU A  24      20.743 -70.633  -7.523  1.00 34.98           C
ATOM    178  CG  LEU A  24      20.539 -72.153  -7.313  1.00 35.00           C
ATOM    179  CD1 LEU A  24      21.567 -73.017  -8.026  1.00 35.12           C
ATOM    180  CD2 LEU A  24      20.596 -72.491  -5.825  1.00 37.16           C
ATOM    181  N   LEU A  25      17.900 -68.886  -8.724  1.00 31.54           N
ATOM    182  CA  LEU A  25      16.768 -68.613  -7.830  1.00 47.50           C
ATOM    183  C   LEU A  25      17.123 -68.398  -6.345  1.00 44.97           C
ATOM    184  O   LEU A  25      17.238 -69.366  -5.595  1.00 40.80           O
ATOM    185  CB  LEU A  25      15.809 -69.826  -7.905  1.00 43.94           C
ATOM    186  CG  LEU A  25      15.133 -70.080  -9.268  1.00 42.83           C
ATOM    187  CD1 LEU A  25      14.595 -71.509  -9.333  1.00 40.03           C
ATOM    188  CD2 LEU A  25      13.979 -69.114  -9.490  1.00 44.32           C
ATOM    189  N   HIS A  26      17.096 -67.161  -5.868  1.00 42.57           N
ATOM    190  CA  HIS A  26      16.592 -66.811  -4.545  1.00 47.71           C
ATOM    191  C   HIS A  26      15.649 -65.608  -4.664  1.00 41.53           C
ATOM    192  O   HIS A  26      16.119 -64.485  -4.883  1.00 41.45           O
ATOM    193  CB  HIS A  26      17.735 -66.521  -3.548  1.00 46.69           C
ATOM    194  CG  HIS A  26      18.426 -67.732  -2.993  1.00 45.60           C
ATOM    195  ND1 HIS A  26      19.716 -67.759  -2.506  1.00 41.95           N
ATOM    196  CD2 HIS A  26      17.923 -68.993  -2.827  1.00 41.50           C
ATOM    197  CE1 HIS A  26      19.973 -68.995  -2.078  1.00 38.12           C
ATOM    198  NE2 HIS A  26      18.908 -69.788  -2.249  1.00 37.90           N
ATOM    199  N   PRO A  27      14.309 -65.776  -4.490  1.00 40.88           N
ATOM    200  CA  PRO A  27      13.470 -64.649  -4.130  1.00 45.95           C
ATOM    201  C   PRO A  27      13.794 -64.302  -2.682  1.00 44.94           C
ATOM    202  O   PRO A  27      13.221 -64.851  -1.743  1.00 42.22           O
ATOM    203  CB  PRO A  27      12.025 -65.130  -4.350  1.00 42.93           C
ATOM    204  CG  PRO A  27      12.107 -66.631  -4.069  1.00 43.58           C
ATOM    205  CD  PRO A  27      13.551 -67.012  -4.430  1.00 52.07           C
ATOM    206  N   SER A  28      14.774 -63.406  -2.474  1.00 34.77           N
ATOM    207  CA  SER A  28      14.961 -62.792  -1.168  1.00 41.59           C
ATOM    208  C   SER A  28      13.745 -61.916  -0.917  1.00 39.33           C
ATOM    209  O   SER A  28      13.637 -60.799  -1.436  1.00 36.96           O
ATOM    210  CB  SER A  28      16.273 -62.003  -1.099  1.00 38.31           C
ATOM    211  OG  SER A  28      16.520 -61.599   0.227  1.00 36.88           O
ATOM    212  N   VAL A  29      12.797 -62.501  -0.161  1.00 48.31           N
ATOM    213  CA  VAL A  29      11.710 -61.760   0.469  1.00 55.96           C
ATOM    214  C   VAL A  29      12.375 -60.792   1.449  1.00 54.28           C
ATOM    215  O   VAL A  29      12.593 -61.110   2.611  1.00 50.20           O
ATOM    216  CB  VAL A  29      10.715 -62.720   1.148  1.00 51.99           C
ATOM    217  CG1 VAL A  29       9.570 -61.972   1.838  1.00 46.13           C
ATOM    218  CG2 VAL A  29      10.087 -63.670   0.118  1.00 50.34           C
ATOM    219  N   GLY A  30      12.790 -59.633   0.927  1.00 47.11           N
ATOM    220  CA  GLY A  30      13.269 -58.531   1.715  1.00 52.52           C
ATOM    221  C   GLY A  30      12.102 -58.006   2.529  1.00 51.55           C
ATOM    222  O   GLY A  30      11.299 -57.227   2.023  1.00 48.60           O
ATOM    223  N   TYR A  31      12.006 -58.465   3.788  1.00 46.18           N
ATOM    224  CA  TYR A  31      11.195 -57.807   4.796  1.00 54.73           C
ATOM    225  C   TYR A  31      11.562 -56.309   4.802  1.00 53.02           C
ATOM    226  O   TYR A  31      12.728 -55.988   5.040  1.00 51.55           O
ATOM    227  CB  TYR A  31      11.479 -58.425   6.168  1.00 50.45           C
ATOM    228  CG  TYR A  31      10.733 -59.702   6.445  1.00 47.33           C
ATOM    229  CD1 TYR A  31       9.525 -59.671   7.170  1.00 43.22           C
ATOM    230  CD2 TYR A  31      11.224 -60.937   5.983  1.00 45.47           C
ATOM    231  CE1 TYR A  31       8.813 -60.857   7.448  1.00 38.44           C
ATOM    232  CE2 TYR A  31      10.517 -62.136   6.245  1.00 40.34           C
ATOM    233  CZ  TYR A  31       9.310 -62.091   6.983  1.00 42.49           C
ATOM    234  OH  TYR A  31       8.626 -63.238   7.238  1.00 39.89           O
ATOM    235  N   PRO A  32      10.618 -55.388   4.542  1.00 46.66           N
ATOM    236  CA  PRO A  32      10.876 -53.990   4.793  1.00 55.49           C
ATOM    237  C   PRO A  32      11.034 -53.837   6.307  1.00 56.04           C
ATOM    238  O   PRO A  32      10.070 -53.894   7.067  1.00 53.07           O
ATOM    239  CB  PRO A  32       9.678 -53.233   4.203  1.00 51.41           C
ATOM    240  CG  PRO A  32       8.542 -54.247   4.257  1.00 52.76           C
ATOM    241  CD  PRO A  32       9.234 -55.604   4.123  1.00 59.58           C
ATOM    242  N   GLY A  33      12.284 -53.719   6.762  1.00 50.46           N
ATOM    243  CA  GLY A  33      12.586 -53.475   8.160  1.00 57.96           C
ATOM    244  C   GLY A  33      11.879 -52.202   8.641  1.00 57.16           C
ATOM    245  O   GLY A  33      11.870 -51.195   7.927  1.00 53.86           O
ATOM    246  N   PRO A  34      11.336 -52.191   9.864  1.00 41.83           N
ATOM    247  CA  PRO A  34      10.514 -51.092  10.386  1.00 50.90           C
ATOM    248  C   PRO A  34      11.275 -49.788  10.672  1.00 52.04           C
ATOM    249  O   PRO A  34      10.700 -48.833  11.171  1.00 50.36           O
ATOM    250  CB  PRO A  34       9.841 -51.664  11.643  1.00 47.29           C
ATOM    251  CG  PRO A  34      10.809 -52.744  12.114  1.00 50.29           C
ATOM    252  CD  PRO A  34      11.385 -53.293  10.808  1.00 60.43           C
ATOM    253  N   TRP A  35      12.570 -49.721  10.304  1.00 48.95           N
ATOM    254  CA  TRP A  35      13.422 -48.533  10.481  1.00 52.06           C
ATOM    255  C   TRP A  35      13.573 -47.679   9.216  1.00 51.86           C
ATOM    256  O   TRP A  35      14.128 -46.583   9.284  1.00 47.51           O
ATOM    257  CB  TRP A  35      14.759 -48.972  11.066  1.00 47.76           C
ATOM    258  CG  TRP A  35      15.560 -49.912  10.206  1.00 45.01           C
ATOM    259  CD1 TRP A  35      15.443 -51.248  10.196  1.00 40.83           C
ATOM    260  CD2 TRP A  35      16.605 -49.578   9.249  1.00 45.82           C
ATOM    261  NE1 TRP A  35      16.334 -51.782   9.280  1.00 37.25           N
ATOM    262  CE2 TRP A  35      17.093 -50.786   8.672  1.00 43.12           C
ATOM    263  CE3 TRP A  35      17.213 -48.371   8.847  1.00 42.85           C
ATOM    264  CZ2 TRP A  35      18.120 -50.799   7.720  1.00 40.37           C
ATOM    265  CZ3 TRP A  35      18.252 -48.371   7.881  1.00 37.36           C
ATOM    266  CH2 TRP A  35      18.705 -49.571   7.317  1.00 37.83           C
ATOM    267  N   ALA A  36      13.046 -48.121   8.081  1.00 46.56           N
ATOM    268  CA  ALA A  36      13.021 -47.332   6.844  1.00 52.31           C
ATOM    269  C   ALA A  36      11.834 -46.347   6.763  1.00 51.48           C
ATOM    270  O   ALA A  36      11.512 -45.853   5.681  1.00 47.77           O
ATOM    271  CB  ALA A  36      13.110 -48.272   5.641  1.00 48.81           C
ATOM    272  N   SER A  37      11.193 -46.046   7.883  1.00 51.57           N
ATOM    273  CA  SER A  37      10.333 -44.867   7.983  1.00 57.06           C
ATOM    274  C   SER A  37      11.215 -43.626   7.958  1.00 56.14           C
ATOM    275  O   SER A  37      11.501 -43.014   8.988  1.00 52.68           O
ATOM    276  CB  SER A  37       9.449 -44.909   9.229  1.00 53.12           C
ATOM    277  OG  SER A  37       8.430 -45.860   9.051  1.00 48.75           O
ATOM    278  N   CYS A  38      11.671 -43.253   6.749  1.00 53.50           N
ATOM    279  CA  CYS A  38      12.058 -41.873   6.501  1.00 58.55           C
ATOM    280  C   CYS A  38      10.907 -41.002   7.024  1.00 56.18           C
ATOM    281  O   CYS A  38       9.774 -41.201   6.582  1.00 52.56           O
ATOM    282  CB  CYS A  38      12.255 -41.651   5.002  1.00 54.57           C
ATOM    283  SG  CYS A  38      13.701 -42.567   4.404  1.00 48.16           S
ATOM    284  N   PRO A  39      11.126 -40.076   7.974  1.00 45.84           N
ATOM    285  CA  PRO A  39      10.086 -39.145   8.365  1.00 52.76           C
ATOM    286  C   PRO A  39       9.640 -38.458   7.077  1.00 52.63           C
ATOM    287  O   PRO A  39      10.460 -37.823   6.401  1.00 50.88           O
ATOM    288  CB  PRO A  39      10.721 -38.195   9.388  1.00 49.07           C
ATOM    289  CG  PRO A  39      12.213 -38.283   9.088  1.00 50.82           C
ATOM    290  CD  PRO A  39      12.394 -39.714   8.572  1.00 58.84           C
ATOM    291  N   ALA A  40       8.399 -38.697   6.695  1.00 51.98           N
ATOM    292  CA  ALA A  40       7.775 -38.099   5.533  1.00 57.14           C
ATOM    293  C   ALA A  40       8.179 -36.630   5.546  1.00 57.56           C
ATOM    294  O   ALA A  40       7.891 -35.918   6.510  1.00 53.75           O
ATOM    295  CB  ALA A  40       6.261 -38.275   5.623  1.00 52.85           C
ATOM    296  N   ALA A  41       8.949 -36.237   4.534  1.00 57.67           N
ATOM    297  CA  ALA A  41       9.458 -34.885   4.434  1.00 61.79           C
ATOM    298  C   ALA A  41       8.274 -33.957   4.666  1.00 62.13           C
ATOM    299  O   ALA A  41       7.333 -33.960   3.877  1.00 58.40           O
ATOM    300  CB  ALA A  41      10.088 -34.692   3.054  1.00 56.53           C
ATOM    301  N   THR A  42       8.285 -33.266   5.798  1.00 58.24           N
ATOM    302  CA  THR A  42       7.200 -32.357   6.157  1.00 62.67           C
ATOM    303  C   THR A  42       6.915 -31.511   4.919  1.00 63.04           C
ATOM    304  O   THR A  42       7.874 -30.976   4.358  1.00 59.40           O
ATOM    305  CB  THR A  42       7.602 -31.441   7.325  1.00 57.40           C
ATOM    306  OG1 THR A  42       8.890 -30.913   7.131  1.00 50.29           O
ATOM    307  CG2 THR A  42       7.627 -32.191   8.653  1.00 50.26           C
ATOM    308  N   PRO A  43       5.672 -31.473   4.419  1.00 58.05           N
ATOM    309  CA  PRO A  43       5.379 -30.773   3.179  1.00 63.65           C
ATOM    310  C   PRO A  43       5.889 -29.347   3.360  1.00 65.22           C
ATOM    311  O   PRO A  43       5.356 -28.575   4.162  1.00 62.83           O
ATOM    312  CB  PRO A  43       3.863 -30.876   2.974  1.00 59.39           C
ATOM    313  CG  PRO A  43       3.326 -31.203   4.366  1.00 56.03           C
ATOM    314  CD  PRO A  43       4.462 -31.994   5.008  1.00 62.60           C
ATOM    315  N   ARG A  44       7.032 -29.055   2.719  1.00 61.81           N
ATOM    316  CA  ARG A  44       7.670 -27.747   2.820  1.00 65.37           C
ATOM    317  C   ARG A  44       6.618 -26.771   2.353  1.00 66.24           C
ATOM    318  O   ARG A  44       6.247 -26.808   1.189  1.00 65.19           O
ATOM    319  CB  ARG A  44       8.934 -27.673   1.948  1.00 59.75           C
ATOM    320  CG  ARG A  44      10.127 -28.401   2.579  1.00 51.94           C
ATOM    321  CD  ARG A  44      11.369 -28.249   1.685  1.00 49.19           C
ATOM    322  NE  ARG A  44      12.573 -28.805   2.325  1.00 43.27           N
ATOM    323  CZ  ARG A  44      13.745 -29.025   1.752  1.00 38.04           C
ATOM    324  NH1 ARG A  44      13.950 -28.759   0.494  1.00 37.97           N
ATOM    325  NH2 ARG A  44      14.739 -29.509   2.443  1.00 36.43           N
ATOM    326  N   LYS A  45       6.110 -25.972   3.273  1.00 58.64           N
ATOM    327  CA  LYS A  45       5.085 -24.955   3.047  1.00 64.92           C
ATOM    328  C   LYS A  45       5.390 -24.284   1.719  1.00 66.60           C
ATOM    329  O   LYS A  45       6.449 -23.655   1.593  1.00 64.92           O
ATOM    330  CB  LYS A  45       5.099 -23.988   4.235  1.00 60.28           C
ATOM    331  CG  LYS A  45       3.905 -23.034   4.278  1.00 53.27           C
ATOM    332  CD  LYS A  45       3.889 -22.256   5.613  1.00 50.61           C
ATOM    333  CE  LYS A  45       2.623 -21.425   5.769  1.00 44.30           C
ATOM    334  NZ  LYS A  45       2.509 -20.821   7.116  1.00 38.47           N
ATOM    335  N   GLN A  46       4.548 -24.525   0.721  1.00 68.81           N
ATOM    336  CA  GLN A  46       4.788 -24.117  -0.651  1.00 70.95           C
ATOM    337  C   GLN A  46       5.129 -22.630  -0.641  1.00 72.53           C
ATOM    338  O   GLN A  46       4.335 -21.813  -0.173  1.00 70.14           O
ATOM    339  CB  GLN A  46       3.559 -24.462  -1.491  1.00 65.70           C
ATOM    340  CG  GLN A  46       3.736 -24.199  -3.000  1.00 55.92           C
ATOM    341  CD  GLN A  46       2.511 -24.663  -3.810  1.00 51.41           C
ATOM    342  OE1 GLN A  46       1.574 -25.226  -3.275  1.00 47.18           O
ATOM    343  NE2 GLN A  46       2.477 -24.429  -5.099  1.00 42.25           N
ATOM    344  N   ARG A  47       6.366 -22.291  -1.037  1.00 67.08           N
ATOM    345  CA  ARG A  47       6.791 -20.899  -1.052  1.00 71.40           C
ATOM    346  C   ARG A  47       5.867 -20.167  -2.006  1.00 73.71           C
ATOM    347  O   ARG A  47       5.833 -20.501  -3.178  1.00 72.92           O
ATOM    348  CB  ARG A  47       8.254 -20.757  -1.503  1.00 66.36           C
ATOM    349  CG  ARG A  47       9.251 -20.980  -0.358  1.00 56.31           C
ATOM    350  CD  ARG A  47      10.691 -20.744  -0.862  1.00 55.58           C
ATOM    351  NE  ARG A  47      11.663 -20.698   0.234  1.00 48.23           N
ATOM    352  CZ  ARG A  47      12.966 -20.491   0.124  1.00 42.77           C
ATOM    353  NH1 ARG A  47      13.535 -20.314  -1.045  1.00 41.37           N
ATOM    354  NH2 ARG A  47      13.729 -20.448   1.180  1.00 38.40           N
ATOM    355  N   ARG A  48       5.133 -19.181  -1.491  1.00 67.59           N
ATOM    356  CA  ARG A  48       4.280 -18.319  -2.304  1.00 71.33           C
ATOM    357  C   ARG A  48       5.113 -17.741  -3.444  1.00 73.99           C
ATOM    358  O   ARG A  48       6.220 -17.246  -3.206  1.00 73.35           O
ATOM    359  CB  ARG A  48       3.669 -17.199  -1.454  1.00 66.29           C
ATOM    360  CG  ARG A  48       2.640 -17.736  -0.432  1.00 57.50           C
ATOM    361  CD  ARG A  48       2.049 -16.589   0.386  1.00 57.31           C
ATOM    362  NE  ARG A  48       1.010 -17.075   1.325  1.00 48.03           N
ATOM    363  CZ  ARG A  48       0.711 -16.539   2.503  1.00 44.14           C
ATOM    364  NH1 ARG A  48       1.382 -15.533   2.990  1.00 42.82           N
ATOM    365  NH2 ARG A  48      -0.266 -17.003   3.207  1.00 39.76           N
ATOM    366  N   GLU A  49       4.604 -17.855  -4.659  1.00 74.01           N
ATOM    367  CA  GLU A  49       5.283 -17.332  -5.837  1.00 79.88           C
ATOM    368  C   GLU A  49       5.491 -15.826  -5.692  1.00 81.86           C
ATOM    369  O   GLU A  49       4.553 -15.045  -5.510  1.00 78.17           O
ATOM    370  CB  GLU A  49       4.505 -17.644  -7.109  1.00 73.80           C
ATOM    371  CG  GLU A  49       4.516 -19.146  -7.444  1.00 60.81           C
ATOM    372  CD  GLU A  49       3.836 -19.452  -8.795  1.00 56.71           C
ATOM    373  OE1 GLU A  49       3.964 -20.604  -9.240  1.00 46.72           O
ATOM    374  OE2 GLU A  49       3.196 -18.526  -9.340  1.00 45.70           O
ATOM    375  N   ARG A  50       6.748 -15.413  -5.744  1.00 85.20           N
ATOM    376  CA  ARG A  50       7.105 -13.997  -5.691  1.00 88.46           C
ATOM    377  C   ARG A  50       7.001 -13.422  -7.092  1.00 90.71           C
ATOM    378  O   ARG A  50       7.671 -13.901  -7.997  1.00 88.03           O
ATOM    379  CB  ARG A  50       8.508 -13.806  -5.101  1.00 84.01           C
ATOM    380  CG  ARG A  50       8.529 -14.188  -3.609  1.00 71.26           C
ATOM    381  CD  ARG A  50       9.917 -13.947  -3.021  1.00 72.30           C
ATOM    382  NE  ARG A  50       9.937 -14.260  -1.579  1.00 59.83           N
ATOM    383  CZ  ARG A  50      10.978 -14.182  -0.767  1.00 56.15           C
ATOM    384  NH1 ARG A  50      12.149 -13.810  -1.199  1.00 51.21           N
ATOM    385  NH2 ARG A  50      10.834 -14.468   0.486  1.00 46.92           N
ATOM    386  N   THR A  51       6.207 -12.376  -7.256  1.00 85.92           N
ATOM    387  CA  THR A  51       6.157 -11.650  -8.526  1.00 88.42           C
ATOM    388  C   THR A  51       7.417 -10.805  -8.665  1.00 90.48           C
ATOM    389  O   THR A  51       7.698  -9.963  -7.816  1.00 88.36           O
ATOM    390  CB  THR A  51       4.910 -10.764  -8.640  1.00 85.51           C
ATOM    391  OG1 THR A  51       3.773 -11.535  -8.363  1.00 76.02           O
ATOM    392  CG2 THR A  51       4.727 -10.194 -10.040  1.00 76.19           C
ATOM    393  N   THR A  52       8.154 -11.007  -9.749  1.00 94.77           N
ATOM    394  CA  THR A  52       9.244 -10.127 -10.166  1.00 94.99           C
ATOM    395  C   THR A  52       8.698  -9.113 -11.160  1.00 95.43           C
ATOM    396  O   THR A  52       8.078  -9.489 -12.148  1.00 93.90           O
ATOM    397  CB  THR A  52      10.405 -10.927 -10.772  1.00 92.81           C
ATOM    398  OG1 THR A  52       9.940 -11.793 -11.788  1.00 79.63           O
ATOM    399  CG2 THR A  52      11.088 -11.791  -9.713  1.00 76.97           C
ATOM    400  N   PHE A  53       8.923  -7.829 -10.903  1.00 96.85           N
ATOM    401  CA  PHE A  53       8.532  -6.749 -11.801  1.00 97.05           C
ATOM    402  C   PHE A  53       9.701  -6.402 -12.720  1.00 97.32           C
ATOM    403  O   PHE A  53      10.843  -6.322 -12.271  1.00 96.22           O
ATOM    404  CB  PHE A  53       8.081  -5.528 -11.003  1.00 96.46           C
ATOM    405  CG  PHE A  53       6.817  -5.754 -10.200  1.00 96.59           C
ATOM    406  CD1 PHE A  53       5.561  -5.430 -10.750  1.00 93.65           C
ATOM    407  CD2 PHE A  53       6.882  -6.288  -8.902  1.00 93.97           C
ATOM    408  CE1 PHE A  53       4.389  -5.642 -10.019  1.00 93.32           C
ATOM    409  CE2 PHE A  53       5.706  -6.498  -8.169  1.00 93.21           C
ATOM    410  CZ  PHE A  53       4.458  -6.182  -8.724  1.00 94.29           C
ATOM    411  N   THR A  54       9.418  -6.151 -14.008  1.00 97.72           N
ATOM    412  CA  THR A  54      10.404  -5.612 -14.938  1.00 97.72           C
ATOM    413  C   THR A  54      10.641  -4.124 -14.669  1.00 97.94           C
ATOM    414  O   THR A  54       9.827  -3.458 -14.030  1.00 97.60           O
ATOM    415  CB  THR A  54      10.005  -5.828 -16.407  1.00 97.42           C
ATOM    416  OG1 THR A  54       8.904  -5.030 -16.742  1.00 93.80           O
ATOM    417  CG2 THR A  54       9.668  -7.284 -16.727  1.00 91.85           C
ATOM    418  N   ARG A  55      11.743  -3.583 -15.196  1.00 97.97           N
ATOM    419  CA  ARG A  55      12.051  -2.146 -15.048  1.00 97.80           C
ATOM    420  C   ARG A  55      10.938  -1.270 -15.632  1.00 98.00           C
ATOM    421  O   ARG A  55      10.481  -0.364 -14.945  1.00 97.98           O
ATOM    422  CB  ARG A  55      13.416  -1.859 -15.694  1.00 97.40           C
ATOM    423  CG  ARG A  55      13.846  -0.384 -15.579  1.00 90.75           C
ATOM    424  CD  ARG A  55      13.988   0.081 -14.129  1.00 85.08           C
ATOM    425  NE  ARG A  55      14.242   1.523 -14.067  1.00 77.15           N
ATOM    426  CZ  ARG A  55      14.046   2.290 -13.026  1.00 71.28           C
ATOM    427  NH1 ARG A  55      13.743   1.801 -11.857  1.00 65.36           N
ATOM    428  NH2 ARG A  55      14.123   3.578 -13.145  1.00 65.16           N
ATOM    429  N   ALA A  56      10.451  -1.596 -16.821  1.00 97.89           N
ATOM    430  CA  ALA A  56       9.367  -0.861 -17.468  1.00 97.87           C
ATOM    431  C   ALA A  56       8.063  -0.876 -16.644  1.00 98.04           C
ATOM    432  O   ALA A  56       7.389   0.148 -16.516  1.00 97.46           O
ATOM    433  CB  ALA A  56       9.152  -1.464 -18.862  1.00 97.40           C
ATOM    434  N   GLN A  57       7.715  -2.015 -16.030  1.00 97.94           N
ATOM    435  CA  GLN A  57       6.551  -2.120 -15.149  1.00 97.95           C
ATOM    436  C   GLN A  57       6.716  -1.247 -13.899  1.00 98.05           C
ATOM    437  O   GLN A  57       5.776  -0.566 -13.489  1.00 97.74           O
ATOM    438  CB  GLN A  57       6.338  -3.579 -14.738  1.00 97.83           C
ATOM    439  CG  GLN A  57       5.794  -4.455 -15.883  1.00 96.78           C
ATOM    440  CD  GLN A  57       5.849  -5.947 -15.555  1.00 96.53           C
ATOM    441  OE1 GLN A  57       6.588  -6.391 -14.687  1.00 93.34           O
ATOM    442  NE2 GLN A  57       5.090  -6.762 -16.240  1.00 91.79           N
ATOM    443  N   LEU A  58       7.914  -1.244 -13.297  1.00 97.98           N
ATOM    444  CA  LEU A  58       8.203  -0.395 -12.143  1.00 97.98           C
ATOM    445  C   LEU A  58       8.111   1.092 -12.489  1.00 97.93           C
ATOM    446  O   LEU A  58       7.521   1.830 -11.716  1.00 97.80           O
ATOM    447  CB  LEU A  58       9.592  -0.726 -11.565  1.00 97.62           C
ATOM    448  CG  LEU A  58       9.671  -2.093 -10.870  1.00 95.13           C
ATOM    449  CD1 LEU A  58      11.124  -2.373 -10.459  1.00 91.62           C
ATOM    450  CD2 LEU A  58       8.799  -2.169  -9.614  1.00 91.97           C
ATOM    451  N   ASP A  59       8.602   1.520 -13.643  1.00 98.09           N
ATOM    452  CA  ASP A  59       8.537   2.923 -14.069  1.00 97.92           C
ATOM    453  C   ASP A  59       7.084   3.404 -14.219  1.00 98.05           C
ATOM    454  O   ASP A  59       6.742   4.488 -13.742  1.00 97.84           O
ATOM    455  CB  ASP A  59       9.336   3.106 -15.372  1.00 97.70           C
ATOM    456  CG  ASP A  59      10.848   2.907 -15.182  1.00 91.97           C
ATOM    457  OD1 ASP A  59      11.377   3.179 -14.077  1.00 85.83           O
ATOM    458  OD2 ASP A  59      11.534   2.483 -16.145  1.00 85.27           O
ATOM    459  N   VAL A  60       6.199   2.573 -14.787  1.00 98.24           N
ATOM    460  CA  VAL A  60       4.765   2.883 -14.889  1.00 98.11           C
ATOM    461  C   VAL A  60       4.108   2.971 -13.501  1.00 98.23           C
ATOM    462  O   VAL A  60       3.323   3.884 -13.235  1.00 97.82           O
ATOM    463  CB  VAL A  60       4.042   1.848 -15.780  1.00 97.95           C
ATOM    464  CG1 VAL A  60       2.521   2.058 -15.809  1.00 96.32           C
ATOM    465  CG2 VAL A  60       4.533   1.936 -17.228  1.00 95.99           C
ATOM    466  N   LEU A  61       4.429   2.038 -12.599  1.00 98.28           N
ATOM    467  CA  LEU A  61       3.890   2.028 -11.244  1.00 98.19           C
ATOM    468  C   LEU A  61       4.376   3.231 -10.416  1.00 98.19           C
ATOM    469  O   LEU A  61       3.584   3.829  -9.689  1.00 97.88           O
ATOM    470  CB  LEU A  61       4.271   0.705 -10.554  1.00 98.05           C
ATOM    471  CG  LEU A  61       3.506  -0.529 -11.075  1.00 97.39           C
ATOM    472  CD1 LEU A  61       4.157  -1.807 -10.523  1.00 95.60           C
ATOM    473  CD2 LEU A  61       2.041  -0.518 -10.638  1.00 95.48           C
ATOM    474  N   GLU A  62       5.653   3.601 -10.525  1.00 98.05           N
ATOM    475  CA  GLU A  62       6.227   4.771  -9.857  1.00 97.95           C
ATOM    476  C   GLU A  62       5.646   6.079 -10.392  1.00 97.93           C
ATOM    477  O   GLU A  62       5.304   6.965  -9.601  1.00 97.63           O
ATOM    478  CB  GLU A  62       7.759   4.779  -9.993  1.00 97.52           C
ATOM    479  CG  GLU A  62       8.484   3.689  -9.184  1.00 91.58           C
ATOM    480  CD  GLU A  62       8.420   3.850  -7.652  1.00 90.30           C
ATOM    481  OE1 GLU A  62       8.933   2.949  -6.939  1.00 83.40           O
ATOM    482  OE2 GLU A  62       7.929   4.862  -7.116  1.00 85.77           O
ATOM    483  N   ALA A  63       5.441   6.190 -11.709  1.00 98.10           N
ATOM    484  CA  ALA A  63       4.787   7.350 -12.305  1.00 98.00           C
ATOM    485  C   ALA A  63       3.352   7.536 -11.775  1.00 97.81           C
ATOM    486  O   ALA A  63       2.956   8.649 -11.419  1.00 97.04           O
ATOM    487  CB  ALA A  63       4.804   7.192 -13.832  1.00 97.81           C
ATOM    488  N   LEU A  64       2.581   6.439 -11.646  1.00 97.96           N
ATOM    489  CA  LEU A  64       1.254   6.515 -11.027  1.00 97.86           C
ATOM    490  C   LEU A  64       1.339   6.855  -9.533  1.00 97.82           C
ATOM    491  O   LEU A  64       0.555   7.667  -9.047  1.00 97.14           O
ATOM    492  CB  LEU A  64       0.481   5.208 -11.264  1.00 97.54           C
ATOM    493  CG  LEU A  64      -0.958   5.258 -10.696  1.00 95.34           C
ATOM    494  CD1 LEU A  64      -1.819   6.331 -11.372  1.00 90.25           C
ATOM    495  CD2 LEU A  64      -1.659   3.914 -10.873  1.00 90.43           C
ATOM    496  N   PHE A  65       2.291   6.269  -8.800  1.00 97.98           N
ATOM    497  CA  PHE A  65       2.474   6.534  -7.373  1.00 97.87           C
ATOM    498  C   PHE A  65       2.856   7.989  -7.085  1.00 97.68           C
ATOM    499  O   PHE A  65       2.408   8.551  -6.079  1.00 96.98           O
ATOM    500  CB  PHE A  65       3.528   5.569  -6.813  1.00 97.79           C
ATOM    501  CG  PHE A  65       3.649   5.634  -5.302  1.00 98.02           C
ATOM    502  CD1 PHE A  65       4.607   6.458  -4.698  1.00 96.50           C
ATOM    503  CD2 PHE A  65       2.767   4.890  -4.500  1.00 96.77           C
ATOM    504  CE1 PHE A  65       4.693   6.540  -3.295  1.00 96.60           C
ATOM    505  CE2 PHE A  65       2.847   4.969  -3.100  1.00 96.46           C
ATOM    506  CZ  PHE A  65       3.811   5.791  -2.491  1.00 96.92           C
ATOM    507  N   ALA A  66       3.634   8.615  -7.965  1.00 97.98           N
ATOM    508  CA  ALA A  66       3.945  10.039  -7.888  1.00 97.74           C
ATOM    509  C   ALA A  66       2.693  10.916  -8.058  1.00 97.32           C
ATOM    510  O   ALA A  66       2.563  11.938  -7.388  1.00 96.16           O
ATOM    511  CB  ALA A  66       5.005  10.363  -8.952  1.00 97.43           C
ATOM    512  N   LYS A  67       1.743  10.501  -8.907  1.00 97.82           N
ATOM    513  CA  LYS A  67       0.469  11.203  -9.119  1.00 97.48           C
ATOM    514  C   LYS A  67      -0.516  10.970  -7.970  1.00 97.27           C
ATOM    515  O   LYS A  67      -1.145  11.910  -7.495  1.00 95.88           O
ATOM    516  CB  LYS A  67      -0.115  10.778 -10.479  1.00 96.94           C
ATOM    517  CG  LYS A  67      -1.356  11.600 -10.859  1.00 90.88           C
ATOM    518  CD  LYS A  67      -1.880  11.189 -12.245  1.00 86.50           C
ATOM    519  CE  LYS A  67      -3.123  12.016 -12.603  1.00 77.79           C
ATOM    520  NZ  LYS A  67      -3.677  11.641 -13.924  1.00 72.33           N
ATOM    521  N   THR A  68      -0.667   9.717  -7.531  1.00 97.34           N
ATOM    522  CA  THR A  68      -1.559   9.357  -6.428  1.00 97.14           C
ATOM    523  C   THR A  68      -1.016   8.174  -5.629  1.00 97.10           C
ATOM    524  O   THR A  68      -0.681   7.128  -6.161  1.00 95.95           O
ATOM    525  CB  THR A  68      -3.000   9.088  -6.918  1.00 96.26           C
ATOM    526  OG1 THR A  68      -3.787   8.719  -5.797  1.00 89.33           O
ATOM    527  CG2 THR A  68      -3.137   7.985  -7.954  1.00 87.35           C
ATOM    528  N   ARG A  69      -0.997   8.326  -4.299  1.00 97.43           N
ATOM    529  CA  ARG A  69      -0.607   7.241  -3.381  1.00 97.38           C
ATOM    530  C   ARG A  69      -1.729   6.227  -3.128  1.00 97.72           C
ATOM    531  O   ARG A  69      -1.456   5.120  -2.642  1.00 96.68           O
ATOM    532  CB  ARG A  69      -0.089   7.847  -2.066  1.00 96.05           C
ATOM    533  CG  ARG A  69       1.280   8.534  -2.275  1.00 91.62           C
ATOM    534  CD  ARG A  69       1.876   9.056  -0.960  1.00 86.13           C
ATOM    535  NE  ARG A  69       1.348  10.375  -0.587  1.00 76.99           N
ATOM    536  CZ  ARG A  69       1.751  11.105   0.439  1.00 71.73           C
ATOM    537  NH1 ARG A  69       2.618  10.650   1.313  1.00 66.77           N
ATOM    538  NH2 ARG A  69       1.318  12.327   0.616  1.00 65.42           N
ATOM    539  N   TYR A  70      -2.964   6.610  -3.428  1.00 97.62           N
ATOM    540  CA  TYR A  70      -4.170   5.825  -3.200  1.00 97.89           C
ATOM    541  C   TYR A  70      -5.000   5.776  -4.500  1.00 97.78           C
ATOM    542  O   TYR A  70      -5.955   6.535  -4.626  1.00 96.32           O
ATOM    543  CB  TYR A  70      -4.958   6.421  -2.022  1.00 97.43           C
ATOM    544  CG  TYR A  70      -4.211   6.389  -0.704  1.00 97.30           C
ATOM    545  CD1 TYR A  70      -4.247   5.241   0.118  1.00 95.01           C
ATOM    546  CD2 TYR A  70      -3.475   7.514  -0.278  1.00 94.99           C
ATOM    547  CE1 TYR A  70      -3.564   5.211   1.334  1.00 94.70           C
ATOM    548  CE2 TYR A  70      -2.777   7.494   0.943  1.00 94.81           C
ATOM    549  CZ  TYR A  70      -2.824   6.337   1.751  1.00 95.30           C
ATOM    550  OH  TYR A  70      -2.152   6.309   2.945  1.00 94.03           O
ATOM    551  N   PRO A  71      -4.612   4.938  -5.475  1.00 97.94           N
ATOM    552  CA  PRO A  71      -5.376   4.815  -6.709  1.00 97.63           C
ATOM    553  C   PRO A  71      -6.680   4.051  -6.456  1.00 97.43           C
ATOM    554  O   PRO A  71      -6.695   3.040  -5.741  1.00 96.15           O
ATOM    555  CB  PRO A  71      -4.459   4.068  -7.675  1.00 97.18           C
ATOM    556  CG  PRO A  71      -3.610   3.205  -6.738  1.00 96.50           C
ATOM    557  CD  PRO A  71      -3.445   4.084  -5.508  1.00 97.62           C
ATOM    558  N   ASP A  72      -7.759   4.504  -7.113  1.00 97.41           N
ATOM    559  CA  ASP A  72      -9.038   3.812  -7.127  1.00 97.31           C
ATOM    560  C   ASP A  72      -8.972   2.500  -7.918  1.00 97.88           C
ATOM    561  O   ASP A  72      -7.996   2.218  -8.623  1.00 97.45           O
ATOM    562  CB  ASP A  72     -10.128   4.745  -7.701  1.00 95.74           C
ATOM    563  CG  ASP A  72     -10.360   5.945  -6.792  1.00 89.60           C
ATOM    564  OD1 ASP A  72     -10.345   5.737  -5.558  1.00 83.60           O
ATOM    565  OD2 ASP A  72     -10.504   7.055  -7.345  1.00 82.30           O
ATOM    566  N   ILE A  73     -10.034   1.684  -7.815  1.00 97.61           N
ATOM    567  CA  ILE A  73     -10.108   0.387  -8.493  1.00 97.74           C
ATOM    568  C   ILE A  73      -9.921   0.532 -10.009  1.00 98.04           C
ATOM    569  O   ILE A  73      -9.076  -0.158 -10.571  1.00 97.68           O
ATOM    570  CB  ILE A  73     -11.405  -0.364  -8.114  1.00 97.06           C
ATOM    571  CG1 ILE A  73     -11.459  -1.785  -8.715  1.00 92.86           C
ATOM    572  CG2 ILE A  73     -12.692   0.401  -8.507  1.00 90.56           C
ATOM    573  CD1 ILE A  73     -10.338  -2.717  -8.236  1.00 83.03           C
ATOM    574  N   PHE A  74     -10.580   1.525 -10.627  1.00 97.30           N
ATOM    575  CA  PHE A  74     -10.475   1.781 -12.065  1.00 97.41           C
ATOM    576  C   PHE A  74      -9.049   2.146 -12.494  1.00 97.48           C
ATOM    577  O   PHE A  74      -8.531   1.629 -13.477  1.00 96.85           O
ATOM    578  CB  PHE A  74     -11.445   2.902 -12.440  1.00 96.95           C
ATOM    579  CG  PHE A  74     -12.889   2.595 -12.110  1.00 94.44           C
ATOM    580  CD1 PHE A  74     -13.567   1.589 -12.820  1.00 89.76           C
ATOM    581  CD2 PHE A  74     -13.556   3.293 -11.090  1.00 89.63           C
ATOM    582  CE1 PHE A  74     -14.896   1.277 -12.512  1.00 88.24           C
ATOM    583  CE2 PHE A  74     -14.895   2.976 -10.775  1.00 88.92           C
ATOM    584  CZ  PHE A  74     -15.562   1.968 -11.489  1.00 89.49           C
ATOM    585  N   MET A  75      -8.343   2.981 -11.719  1.00 97.62           N
ATOM    586  CA  MET A  75      -6.954   3.343 -12.001  1.00 97.76           C
ATOM    587  C   MET A  75      -6.017   2.136 -11.862  1.00 97.80           C
ATOM    588  O   MET A  75      -5.065   1.996 -12.631  1.00 97.45           O
ATOM    589  CB  MET A  75      -6.480   4.447 -11.051  1.00 97.36           C
ATOM    590  CG  MET A  75      -7.256   5.757 -11.158  1.00 93.29           C
ATOM    591  SD  MET A  75      -6.572   7.059 -10.094  1.00 89.65           S
ATOM    592  CE  MET A  75      -5.474   7.870 -11.272  1.00 77.06           C
ATOM    593  N   ARG A  76      -6.271   1.259 -10.886  1.00 97.88           N
ATOM    594  CA  ARG A  76      -5.479   0.037 -10.703  1.00 98.01           C
ATOM    595  C   ARG A  76      -5.717  -0.967 -11.829  1.00 97.95           C
ATOM    596  O   ARG A  76      -4.745  -1.563 -12.287  1.00 97.79           O
ATOM    597  CB  ARG A  76      -5.761  -0.617  -9.342  1.00 97.91           C
ATOM    598  CG  ARG A  76      -5.290   0.246  -8.168  1.00 96.84           C
ATOM    599  CD  ARG A  76      -5.195  -0.544  -6.851  1.00 96.13           C
ATOM    600  NE  ARG A  76      -6.411  -1.295  -6.528  1.00 94.02           N
ATOM    601  CZ  ARG A  76      -7.475  -0.891  -5.860  1.00 94.89           C
ATOM    602  NH1 ARG A  76      -7.570   0.297  -5.352  1.00 89.03           N
ATOM    603  NH2 ARG A  76      -8.458  -1.718  -5.696  1.00 90.55           N
ATOM    604  N   GLU A  77      -6.950  -1.118 -12.279  1.00 98.16           N
ATOM    605  CA  GLU A  77      -7.293  -1.966 -13.424  1.00 98.17           C
ATOM    606  C   GLU A  77      -6.671  -1.429 -14.725  1.00 98.19           C
ATOM    607  O   GLU A  77      -6.027  -2.182 -15.454  1.00 97.62           O
ATOM    608  CB  GLU A  77      -8.820  -2.056 -13.569  1.00 97.79           C
ATOM    609  CG  GLU A  77      -9.435  -2.947 -12.480  1.00 93.17           C
ATOM    610  CD  GLU A  77     -10.971  -2.947 -12.488  1.00 89.36           C
ATOM    611  OE1 GLU A  77     -11.536  -3.724 -11.678  1.00 80.95           O
ATOM    612  OE2 GLU A  77     -11.576  -2.167 -13.255  1.00 82.34           O
ATOM    613  N   GLU A  78      -6.763  -0.129 -14.968  1.00 97.92           N
ATOM    614  CA  GLU A  78      -6.146   0.503 -16.139  1.00 97.71           C
ATOM    615  C   GLU A  78      -4.632   0.255 -16.186  1.00 97.82           C
ATOM    616  O   GLU A  78      -4.063  -0.129 -17.211  1.00 97.26           O
ATOM    617  CB  GLU A  78      -6.444   2.013 -16.126  1.00 97.18           C
ATOM    618  CG  GLU A  78      -6.039   2.686 -17.441  1.00 89.06           C
ATOM    619  CD  GLU A  78      -5.997   4.218 -17.373  1.00 83.21           C
ATOM    620  OE1 GLU A  78      -5.325   4.793 -18.273  1.00 74.39           O
ATOM    621  OE2 GLU A  78      -6.517   4.816 -16.412  1.00 76.91           O
ATOM    622  N   VAL A  79      -3.949   0.441 -15.050  1.00 98.08           N
ATOM    623  CA  VAL A  79      -2.506   0.184 -14.963  1.00 98.07           C
ATOM    624  C   VAL A  79      -2.192  -1.299 -15.063  1.00 98.11           C
ATOM    625  O   VAL A  79      -1.234  -1.661 -15.735  1.00 97.66           O
ATOM    626  CB  VAL A  79      -1.908   0.818 -13.701  1.00 97.31           C
ATOM    627  CG1 VAL A  79      -0.478   0.368 -13.407  1.00 91.68           C
ATOM    628  CG2 VAL A  79      -1.879   2.332 -13.919  1.00 91.26           C
ATOM    629  N   ALA A  80      -3.000  -2.167 -14.450  1.00 98.20           N
ATOM    630  CA  ALA A  80      -2.841  -3.612 -14.542  1.00 98.26           C
ATOM    631  C   ALA A  80      -2.870  -4.089 -15.999  1.00 98.13           C
ATOM    632  O   ALA A  80      -1.998  -4.859 -16.406  1.00 97.61           O
ATOM    633  CB  ALA A  80      -3.933  -4.273 -13.698  1.00 97.98           C
ATOM    634  N   LEU A  81      -3.795  -3.548 -16.812  1.00 98.11           N
ATOM    635  CA  LEU A  81      -3.867  -3.809 -18.250  1.00 98.19           C
ATOM    636  C   LEU A  81      -2.623  -3.288 -18.988  1.00 98.08           C
ATOM    637  O   LEU A  81      -2.040  -4.017 -19.785  1.00 97.27           O
ATOM    638  CB  LEU A  81      -5.146  -3.171 -18.816  1.00 97.81           C
ATOM    639  CG  LEU A  81      -6.457  -3.844 -18.363  1.00 93.61           C
ATOM    640  CD1 LEU A  81      -7.645  -3.006 -18.838  1.00 86.59           C
ATOM    641  CD2 LEU A  81      -6.602  -5.262 -18.907  1.00 87.30           C
ATOM    642  N   LYS A  82      -2.158  -2.066 -18.678  1.00 97.88           N
ATOM    643  CA  LYS A  82      -0.970  -1.475 -19.314  1.00 97.72           C
ATOM    644  C   LYS A  82       0.311  -2.284 -19.081  1.00 97.82           C
ATOM    645  O   LYS A  82       1.145  -2.373 -19.970  1.00 97.03           O
ATOM    646  CB  LYS A  82      -0.763  -0.040 -18.817  1.00 97.08           C
ATOM    647  CG  LYS A  82      -1.749   0.945 -19.458  1.00 88.87           C
ATOM    648  CD  LYS A  82      -1.614   2.348 -18.859  1.00 86.28           C
ATOM    649  CE  LYS A  82      -2.637   3.258 -19.523  1.00 77.81           C
ATOM    650  NZ  LYS A  82      -2.736   4.591 -18.888  1.00 73.37           N
ATOM    651  N   ILE A  83       0.474  -2.853 -17.885  1.00 97.98           N
ATOM    652  CA  ILE A  83       1.678  -3.611 -17.524  1.00 97.72           C
ATOM    653  C   ILE A  83       1.509  -5.130 -17.657  1.00 97.65           C
ATOM    654  O   ILE A  83       2.437  -5.870 -17.325  1.00 96.68           O
ATOM    655  CB  ILE A  83       2.216  -3.198 -16.134  1.00 97.16           C
ATOM    656  CG1 ILE A  83       1.292  -3.672 -14.994  1.00 94.43           C
ATOM    657  CG2 ILE A  83       2.481  -1.685 -16.101  1.00 91.57           C
ATOM    658  CD1 ILE A  83       1.765  -3.274 -13.589  1.00 93.14           C
ATOM    659  N   ASN A  84       0.344  -5.583 -18.133  1.00 97.88           N
ATOM    660  CA  ASN A  84      -0.007  -6.994 -18.310  1.00 97.67           C
ATOM    661  C   ASN A  84       0.187  -7.833 -17.032  1.00 97.45           C
ATOM    662  O   ASN A  84       0.842  -8.880 -17.023  1.00 95.92           O
ATOM    663  CB  ASN A  84       0.718  -7.543 -19.548  1.00 97.21           C
ATOM    664  CG  ASN A  84       0.138  -8.868 -20.004  1.00 91.61           C
ATOM    665  OD1 ASN A  84      -1.029  -9.160 -19.825  1.00 79.10           O
ATOM    666  ND2 ASN A  84       0.938  -9.702 -20.612  1.00 76.80           N
ATOM    667  N   LEU A  85      -0.366  -7.345 -15.920  1.00 96.85           N
ATOM    668  CA  LEU A  85      -0.366  -8.026 -14.628  1.00 96.62           C
ATOM    669  C   LEU A  85      -1.779  -8.035 -14.033  1.00 96.90           C
ATOM    670  O   LEU A  85      -2.568  -7.145 -14.329  1.00 95.95           O
ATOM    671  CB  LEU A  85       0.622  -7.355 -13.664  1.00 95.54           C
ATOM    672  CG  LEU A  85       2.109  -7.625 -13.963  1.00 91.82           C
ATOM    673  CD1 LEU A  85       2.963  -6.874 -12.935  1.00 87.06           C
ATOM    674  CD2 LEU A  85       2.479  -9.109 -13.858  1.00 87.67           C
ATOM    675  N   PRO A  86      -2.110  -8.998 -13.152  1.00 96.49           N
ATOM    676  CA  PRO A  86      -3.382  -8.972 -12.451  1.00 96.44           C
ATOM    677  C   PRO A  86      -3.456  -7.787 -11.479  1.00 96.82           C
ATOM    678  O   PRO A  86      -2.473  -7.453 -10.810  1.00 96.29           O
ATOM    679  CB  PRO A  86      -3.475 -10.330 -11.751  1.00 94.96           C
ATOM    680  CG  PRO A  86      -2.011 -10.727 -11.531  1.00 92.22           C
ATOM    681  CD  PRO A  86      -1.319 -10.147 -12.768  1.00 95.02           C
ATOM    682  N   GLU A  87      -4.645  -7.184 -11.329  1.00 96.78           N
ATOM    683  CA  GLU A  87      -4.907  -6.035 -10.446  1.00 97.35           C
ATOM    684  C   GLU A  87      -4.456  -6.305  -9.000  1.00 97.39           C
ATOM    685  O   GLU A  87      -3.835  -5.442  -8.364  1.00 97.14           O
ATOM    686  CB  GLU A  87      -6.405  -5.687 -10.524  1.00 97.28           C
ATOM    687  CG  GLU A  87      -6.840  -4.449  -9.700  1.00 94.74           C
ATOM    688  CD  GLU A  87      -7.021  -4.702  -8.188  1.00 92.17           C
ATOM    689  OE1 GLU A  87      -6.989  -3.716  -7.406  1.00 86.73           O
ATOM    690  OE2 GLU A  87      -7.162  -5.869  -7.764  1.00 89.05           O
ATOM    691  N   SER A  88      -4.632  -7.534  -8.512  1.00 96.68           N
ATOM    692  CA  SER A  88      -4.191  -7.941  -7.178  1.00 96.23           C
ATOM    693  C   SER A  88      -2.686  -7.719  -6.939  1.00 96.31           C
ATOM    694  O   SER A  88      -2.276  -7.362  -5.829  1.00 95.44           O
ATOM    695  CB  SER A  88      -4.546  -9.415  -6.946  1.00 95.24           C
ATOM    696  OG  SER A  88      -3.896 -10.260  -7.874  1.00 88.62           O
ATOM    697  N   ARG A  89      -1.838  -7.867  -7.969  1.00 96.91           N
ATOM    698  CA  ARG A  89      -0.396  -7.604  -7.876  1.00 97.04           C
ATOM    699  C   ARG A  89      -0.108  -6.106  -7.783  1.00 97.40           C
ATOM    700  O   ARG A  89       0.744  -5.708  -6.990  1.00 97.04           O
ATOM    701  CB  ARG A  89       0.360  -8.221  -9.061  1.00 96.46           C
ATOM    702  CG  ARG A  89       0.184  -9.744  -9.215  1.00 92.75           C
ATOM    703  CD  ARG A  89       0.716 -10.541  -8.017  1.00 86.99           C
ATOM    704  NE  ARG A  89       0.584 -11.981  -8.253  1.00 79.59           N
ATOM    705  CZ  ARG A  89       1.085 -12.958  -7.518  1.00 74.94           C
ATOM    706  NH1 ARG A  89       1.774 -12.716  -6.438  1.00 67.32           N
ATOM    707  NH2 ARG A  89       0.917 -14.210  -7.842  1.00 68.14           N
ATOM    708  N   VAL A  90      -0.854  -5.293  -8.544  1.00 96.96           N
ATOM    709  CA  VAL A  90      -0.782  -3.830  -8.472  1.00 97.54           C
ATOM    710  C   VAL A  90      -1.192  -3.349  -7.083  1.00 97.73           C
ATOM    711  O   VAL A  90      -0.456  -2.589  -6.445  1.00 97.42           O
ATOM    712  CB  VAL A  90      -1.654  -3.183  -9.569  1.00 97.55           C
ATOM    713  CG1 VAL A  90      -1.612  -1.653  -9.512  1.00 96.56           C
ATOM    714  CG2 VAL A  90      -1.191  -3.617 -10.967  1.00 96.30           C
ATOM    715  N   GLN A  91      -2.301  -3.871  -6.535  1.00 97.83           N
ATOM    716  CA  GLN A  91      -2.769  -3.530  -5.189  1.00 97.85           C
ATOM    717  C   GLN A  91      -1.715  -3.831  -4.112  1.00 97.77           C
ATOM    718  O   GLN A  91      -1.424  -2.981  -3.259  1.00 97.29           O
ATOM    719  CB  GLN A  91      -4.058  -4.316  -4.917  1.00 97.61           C
ATOM    720  CG  GLN A  91      -4.757  -3.845  -3.623  1.00 95.56           C
ATOM    721  CD  GLN A  91      -5.927  -4.725  -3.232  1.00 92.50           C
ATOM    722  OE1 GLN A  91      -6.001  -5.886  -3.574  1.00 87.08           O
ATOM    723  NE2 GLN A  91      -6.868  -4.232  -2.459  1.00 83.83           N
ATOM    724  N   VAL A  92      -1.094  -5.009  -4.164  1.00 97.38           N
ATOM    725  CA  VAL A  92      -0.033  -5.408  -3.229  1.00 97.08           C
ATOM    726  C   VAL A  92       1.207  -4.518  -3.394  1.00 97.44           C
ATOM    727  O   VAL A  92       1.794  -4.104  -2.396  1.00 97.14           O
ATOM    728  CB  VAL A  92       0.325  -6.893  -3.400  1.00 96.09           C
ATOM    729  CG1 VAL A  92       1.571  -7.285  -2.591  1.00 93.74           C
ATOM    730  CG2 VAL A  92      -0.826  -7.779  -2.903  1.00 93.83           C
ATOM    731  N   TRP A  93       1.580  -4.185  -4.634  1.00 97.35           N
ATOM    732  CA  TRP A  93       2.694  -3.274  -4.889  1.00 97.70           C
ATOM    733  C   TRP A  93       2.470  -1.907  -4.244  1.00 97.87           C
ATOM    734  O   TRP A  93       3.328  -1.449  -3.493  1.00 97.83           O
ATOM    735  CB  TRP A  93       2.945  -3.168  -6.394  1.00 98.05           C
ATOM    736  CG  TRP A  93       4.142  -2.334  -6.742  1.00 98.15           C
ATOM    737  CD1 TRP A  93       5.394  -2.804  -6.968  1.00 97.57           C
ATOM    738  CD2 TRP A  93       4.234  -0.890  -6.861  1.00 98.14           C
ATOM    739  NE1 TRP A  93       6.255  -1.755  -7.212  1.00 97.71           N
ATOM    740  CE2 TRP A  93       5.593  -0.554  -7.143  1.00 98.01           C
ATOM    741  CE3 TRP A  93       3.312   0.173  -6.748  1.00 97.92           C
ATOM    742  CZ2 TRP A  93       6.026   0.779  -7.283  1.00 97.69           C
ATOM    743  CZ3 TRP A  93       3.734   1.507  -6.889  1.00 97.48           C
ATOM    744  CH2 TRP A  93       5.078   1.807  -7.147  1.00 97.36           C
ATOM    745  N   PHE A  94       1.284  -1.297  -4.420  1.00 97.93           N
ATOM    746  CA  PHE A  94       0.936  -0.015  -3.789  1.00 97.93           C
ATOM    747  C   PHE A  94       0.950  -0.089  -2.259  1.00 97.82           C
ATOM    748  O   PHE A  94       1.468   0.816  -1.601  1.00 97.33           O
ATOM    749  CB  PHE A  94      -0.439   0.455  -4.286  1.00 97.92           C
ATOM    750  CG  PHE A  94      -0.343   1.313  -5.524  1.00 98.09           C
ATOM    751  CD1 PHE A  94      -0.102   2.697  -5.393  1.00 96.78           C
ATOM    752  CD2 PHE A  94      -0.441   0.749  -6.801  1.00 97.03           C
ATOM    753  CE1 PHE A  94       0.065   3.492  -6.532  1.00 97.01           C
ATOM    754  CE2 PHE A  94      -0.270   1.544  -7.944  1.00 96.76           C
ATOM    755  CZ  PHE A  94      -0.015   2.921  -7.807  1.00 97.33           C
ATOM    756  N   LYS A  95       0.431  -1.183  -1.664  1.00 97.96           N
ATOM    757  CA  LYS A  95       0.489  -1.408  -0.214  1.00 97.66           C
ATOM    758  C   LYS A  95       1.937  -1.401   0.290  1.00 97.61           C
ATOM    759  O   LYS A  95       2.249  -0.687   1.247  1.00 97.25           O
ATOM    760  CB  LYS A  95      -0.237  -2.718   0.124  1.00 97.15           C
ATOM    761  CG  LYS A  95      -0.266  -3.031   1.632  1.00 89.62           C
ATOM    762  CD  LYS A  95      -0.994  -4.346   1.917  1.00 84.78           C
ATOM    763  CE  LYS A  95      -0.969  -4.695   3.408  1.00 75.25           C
ATOM    764  NZ  LYS A  95      -1.683  -5.967   3.700  1.00 69.18           N
ATOM    765  N   ASN A  96       2.814  -2.148  -0.375  1.00 97.45           N
ATOM    766  CA  ASN A  96       4.224  -2.248  -0.010  1.00 97.32           C
ATOM    767  C   ASN A  96       4.968  -0.923  -0.225  1.00 97.41           C
ATOM    768  O   ASN A  96       5.750  -0.507   0.628  1.00 96.87           O
ATOM    769  CB  ASN A  96       4.861  -3.390  -0.818  1.00 96.85           C
ATOM    770  CG  ASN A  96       4.378  -4.759  -0.377  1.00 92.91           C
ATOM    771  OD1 ASN A  96       3.828  -4.950   0.694  1.00 85.07           O
ATOM    772  ND2 ASN A  96       4.602  -5.776  -1.178  1.00 83.37           N
ATOM    773  N   ARG A  97       4.693  -0.216  -1.329  1.00 97.61           N
ATOM    774  CA  ARG A  97       5.330   1.071  -1.638  1.00 97.66           C
ATOM    775  C   ARG A  97       4.974   2.134  -0.600  1.00 97.68           C
ATOM    776  O   ARG A  97       5.878   2.802  -0.095  1.00 97.07           O
ATOM    777  CB  ARG A  97       4.970   1.492  -3.073  1.00 97.59           C
ATOM    778  CG  ARG A  97       5.698   2.762  -3.553  1.00 95.72           C
ATOM    779  CD  ARG A  97       7.220   2.608  -3.524  1.00 93.19           C
ATOM    780  NE  ARG A  97       7.860   3.807  -4.091  1.00 91.08           N
ATOM    781  CZ  ARG A  97       9.140   4.074  -4.119  1.00 90.85           C
ATOM    782  NH1 ARG A  97      10.042   3.292  -3.590  1.00 84.46           N
ATOM    783  NH2 ARG A  97       9.559   5.150  -4.696  1.00 87.37           N
ATOM    784  N   ARG A  98       3.695   2.232  -0.182  1.00 97.69           N
ATOM    785  CA  ARG A  98       3.281   3.125   0.909  1.00 97.56           C
ATOM    786  C   ARG A  98       3.951   2.772   2.242  1.00 97.42           C
ATOM    787  O   ARG A  98       4.345   3.679   2.969  1.00 97.05           O
ATOM    788  CB  ARG A  98       1.752   3.089   1.083  1.00 97.23           C
ATOM    789  CG  ARG A  98       0.996   3.782  -0.067  1.00 96.29           C
ATOM    790  CD  ARG A  98      -0.496   3.929   0.255  1.00 95.47           C
ATOM    791  NE  ARG A  98      -1.171   2.658   0.530  1.00 94.00           N
ATOM    792  CZ  ARG A  98      -1.849   1.911  -0.332  1.00 95.12           C
ATOM    793  NH1 ARG A  98      -1.935   2.217  -1.592  1.00 90.12           N
ATOM    794  NH2 ARG A  98      -2.486   0.852   0.069  1.00 91.82           N
ATOM    795  N   ALA A  99       4.091   1.483   2.566  1.00 97.99           N
ATOM    796  CA  ALA A  99       4.782   1.053   3.777  1.00 97.83           C
ATOM    797  C   ALA A  99       6.263   1.482   3.762  1.00 97.73           C
ATOM    798  O   ALA A  99       6.739   2.039   4.747  1.00 97.06           O
ATOM    799  CB  ALA A  99       4.618  -0.461   3.946  1.00 97.51           C
ATOM    800  N   LYS A 100       6.945   1.313   2.624  1.00 97.39           N
ATOM    801  CA  LYS A 100       8.328   1.755   2.436  1.00 96.99           C
ATOM    802  C   LYS A 100       8.473   3.268   2.601  1.00 97.05           C
ATOM    803  O   LYS A 100       9.355   3.705   3.337  1.00 96.85           O
ATOM    804  CB  LYS A 100       8.834   1.284   1.067  1.00 96.44           C
ATOM    805  CG  LYS A 100      10.335   1.575   0.900  1.00 89.55           C
ATOM    806  CD  LYS A 100      10.874   1.176  -0.480  1.00 84.98           C
ATOM    807  CE  LYS A 100      12.335   1.608  -0.563  1.00 77.92           C
ATOM    808  NZ  LYS A 100      12.890   1.551  -1.937  1.00 71.55           N
ATOM    809  N   CYS A 101       7.593   4.071   2.000  1.00 97.22           N
ATOM    810  CA  CYS A 101       7.630   5.531   2.150  1.00 96.74           C
ATOM    811  C   CYS A 101       7.466   5.962   3.610  1.00 96.96           C
ATOM    812  O   CYS A 101       8.222   6.807   4.081  1.00 95.93           O
ATOM    813  CB  CYS A 101       6.536   6.178   1.285  1.00 95.56           C
ATOM    814  SG  CYS A 101       6.959   6.035  -0.474  1.00 81.65           S
ATOM    815  N   ARG A 102       6.536   5.350   4.373  1.00 96.51           N
ATOM    816  CA  ARG A 102       6.380   5.645   5.808  1.00 96.35           C
ATOM    817  C   ARG A 102       7.638   5.293   6.601  1.00 96.95           C
ATOM    818  O   ARG A 102       8.052   6.073   7.446  1.00 96.73           O
ATOM    819  CB  ARG A 102       5.176   4.899   6.396  1.00 95.84           C
ATOM    820  CG  ARG A 102       3.832   5.463   5.918  1.00 91.34           C
ATOM    821  CD  ARG A 102       2.660   4.878   6.725  1.00 87.75           C
ATOM    822  NE  ARG A 102       2.555   3.416   6.609  1.00 76.80           N
ATOM    823  CZ  ARG A 102       1.812   2.728   5.754  1.00 73.20           C
ATOM    824  NH1 ARG A 102       1.090   3.333   4.849  1.00 65.91           N
ATOM    825  NH2 ARG A 102       1.777   1.431   5.803  1.00 63.58           N
ATOM    826  N   GLN A 103       8.252   4.149   6.313  1.00 96.44           N
ATOM    827  CA  GLN A 103       9.488   3.733   6.977  1.00 96.17           C
ATOM    828  C   GLN A 103      10.638   4.703   6.688  1.00 96.52           C
ATOM    829  O   GLN A 103      11.365   5.077   7.610  1.00 96.16           O
ATOM    830  CB  GLN A 103       9.831   2.308   6.534  1.00 95.63           C
ATOM    831  CG  GLN A 103      11.036   1.740   7.308  1.00 82.52           C
ATOM    832  CD  GLN A 103      11.413   0.328   6.859  1.00 76.74           C
ATOM    833  OE1 GLN A 103      10.903  -0.217   5.899  1.00 69.09           O
ATOM    834  NE2 GLN A 103      12.346  -0.303   7.546  1.00 68.01           N
ATOM    835  N   GLN A 104      10.792   5.154   5.448  1.00 96.61           N
ATOM    836  CA  GLN A 104      11.810   6.144   5.075  1.00 95.73           C
ATOM    837  C   GLN A 104      11.598   7.487   5.782  1.00 96.24           C
ATOM    838  O   GLN A 104      12.545   8.045   6.331  1.00 95.84           O
ATOM    839  CB  GLN A 104      11.807   6.327   3.553  1.00 95.06           C
ATOM    840  CG  GLN A 104      12.438   5.135   2.819  1.00 82.16           C
ATOM    841  CD  GLN A 104      12.353   5.259   1.292  1.00 76.79           C
ATOM    842  OE1 GLN A 104      11.412   5.795   0.731  1.00 69.27           O
ATOM    843  NE2 GLN A 104      13.327   4.756   0.567  1.00 66.94           N
ATOM    844  N   GLN A 105      10.356   7.956   5.847  1.00 96.33           N
ATOM    845  CA  GLN A 105      10.020   9.186   6.575  1.00 95.52           C
ATOM    846  C   GLN A 105      10.348   9.071   8.067  1.00 96.13           C
ATOM    847  O   GLN A 105      10.941   9.989   8.647  1.00 96.02           O
ATOM    848  CB  GLN A 105       8.536   9.502   6.384  1.00 94.70           C
ATOM    849  CG  GLN A 105       8.243  10.048   4.975  1.00 80.75           C
ATOM    850  CD  GLN A 105       6.743  10.246   4.707  1.00 74.27           C
ATOM    851  OE1 GLN A 105       5.867   9.749   5.404  1.00 67.20           O
ATOM    852  NE2 GLN A 105       6.403  10.980   3.671  1.00 63.62           N
ATOM    853  N   GLN A 106      10.037   7.936   8.701  1.00 95.82           N
ATOM    854  CA  GLN A 106      10.380   7.690  10.103  1.00 95.53           C
ATOM    855  C   GLN A 106      11.901   7.652  10.333  1.00 95.92           C
ATOM    856  O   GLN A 106      12.389   8.186  11.328  1.00 95.65           O
ATOM    857  CB  GLN A 106       9.760   6.369  10.563  1.00 95.11           C
ATOM    858  CG  GLN A 106       8.232   6.472  10.758  1.00 84.11           C
ATOM    859  CD  GLN A 106       7.582   5.114  11.050  1.00 76.76           C
ATOM    860  OE1 GLN A 106       8.201   4.062  11.013  1.00 69.83           O
ATOM    861  NE2 GLN A 106       6.301   5.092  11.352  1.00 66.01           N
ATOM    862  N   GLN A 107      12.658   7.063   9.413  1.00 95.71           N
ATOM    863  CA  GLN A 107      14.118   7.037   9.501  1.00 95.22           C
ATOM    864  C   GLN A 107      14.729   8.439   9.376  1.00 95.31           C
ATOM    865  O   GLN A 107      15.650   8.759  10.126  1.00 94.80           O
ATOM    866  CB  GLN A 107      14.696   6.110   8.433  1.00 94.77           C
ATOM    867  CG  GLN A 107      14.464   4.622   8.776  1.00 85.75           C
ATOM    868  CD  GLN A 107      14.917   3.678   7.650  1.00 76.53           C
ATOM    869  OE1 GLN A 107      15.454   4.088   6.633  1.00 69.78           O
ATOM    870  NE2 GLN A 107      14.718   2.393   7.799  1.00 65.51           N
ATOM    871  N   GLN A 108      14.198   9.274   8.497  1.00 94.81           N
ATOM    872  CA  GLN A 108      14.648  10.666   8.364  1.00 93.80           C
ATOM    873  C   GLN A 108      14.348  11.485   9.627  1.00 93.60           C
ATOM    874  O   GLN A 108      15.209  12.231  10.087  1.00 92.69           O
ATOM    875  CB  GLN A 108      13.986  11.306   7.136  1.00 92.98           C
ATOM    876  CG  GLN A 108      14.546  10.763   5.806  1.00 81.85           C
ATOM    877  CD  GLN A 108      13.808  11.331   4.587  1.00 73.22           C
ATOM    878  OE1 GLN A 108      12.893  12.127   4.698  1.00 65.73           O
ATOM    879  NE2 GLN A 108      14.170  10.935   3.389  1.00 60.94           N
ATOM    880  N   GLN A 109      13.172  11.295  10.230  1.00 94.21           N
ATOM    881  CA  GLN A 109      12.797  11.978  11.476  1.00 93.16           C
ATOM    882  C   GLN A 109      13.642  11.513  12.671  1.00 91.90           C
ATOM    883  O   GLN A 109      14.074  12.333  13.481  1.00 89.73           O
ATOM    884  CB  GLN A 109      11.303  11.772  11.743  1.00 91.73           C
ATOM    885  CG  GLN A 109      10.427  12.551  10.734  1.00 83.66           C
ATOM    886  CD  GLN A 109       8.930  12.267  10.885  1.00 75.39           C
ATOM    887  OE1 GLN A 109       8.482  11.504  11.736  1.00 70.35           O
ATOM    888  NE2 GLN A 109       8.090  12.869  10.075  1.00 64.48           N
ATOM    889  N   ASN A 110      13.939  10.210  12.775  1.00 90.35           N
ATOM    890  CA  ASN A 110      14.718   9.653  13.885  1.00 89.39           C
ATOM    891  C   ASN A 110      16.245   9.802  13.695  1.00 86.43           C
ATOM    892  O   ASN A 110      16.998   9.769  14.677  1.00 80.28           O
ATOM    893  CB  ASN A 110      14.306   8.181  14.074  1.00 86.13           C
ATOM    894  CG  ASN A 110      12.877   8.015  14.576  1.00 81.76           C
ATOM    895  OD1 ASN A 110      12.265   8.905  15.141  1.00 71.07           O
ATOM    896  ND2 ASN A 110      12.292   6.844  14.396  1.00 71.94           N
ATOM    897  N   GLY A 111      16.719   9.990  12.464  1.00 88.39           N
ATOM    898  CA  GLY A 111      18.145  10.172  12.151  1.00 86.00           C
ATOM    899  C   GLY A 111      18.742  11.490  12.649  1.00 83.97           C
ATOM    900  O   GLY A 111      19.966  11.605  12.772  1.00 75.55           O
ATOM    901  N   GLY A 112      17.913  12.466  13.000  1.00 77.42           N
ATOM    902  CA  GLY A 112      18.341  13.755  13.547  1.00 75.40           C
ATOM    903  C   GLY A 112      18.711  13.751  15.032  1.00 74.02           C
ATOM    904  O   GLY A 112      19.400  14.668  15.491  1.00 67.15           O
ATOM    905  N   GLN A 113      18.313  12.750  15.815  1.00 77.84           N
ATOM    906  CA  GLN A 113      18.496  12.769  17.282  1.00 74.70           C
ATOM    907  C   GLN A 113      19.761  12.063  17.796  1.00 70.62           C
ATOM    908  O   GLN A 113      20.097  12.207  18.971  1.00 66.47           O
ATOM    909  CB  GLN A 113      17.231  12.245  17.978  1.00 70.01           C
ATOM    910  CG  GLN A 113      16.051  13.228  17.818  1.00 60.55           C
ATOM    911  CD  GLN A 113      14.890  12.928  18.768  1.00 54.45           C
ATOM    912  OE1 GLN A 113      14.820  11.905  19.419  1.00 53.27           O
ATOM    913  NE2 GLN A 113      13.934  13.825  18.897  1.00 47.15           N
ATOM    914  N   ASN A 114      20.515  11.364  16.952  1.00 57.02           N
ATOM    915  CA  ASN A 114      21.696  10.607  17.401  1.00 58.22           C
ATOM    916  C   ASN A 114      23.049  11.334  17.233  1.00 56.74           C
ATOM    917  O   ASN A 114      24.107  10.710  17.371  1.00 53.56           O
ATOM    918  CB  ASN A 114      21.666   9.184  16.802  1.00 53.77           C
ATOM    919  CG  ASN A 114      20.969   8.186  17.719  1.00 46.74           C
ATOM    920  OD1 ASN A 114      21.074   8.224  18.930  1.00 42.78           O
ATOM    921  ND2 ASN A 114      20.248   7.237  17.167  1.00 41.40           N
ATOM    922  N   LYS A 115      23.068  12.635  16.978  1.00 45.17           N
ATOM    923  CA  LYS A 115      24.318  13.424  16.810  1.00 49.81           C
ATOM    924  C   LYS A 115      24.557  14.481  17.895  1.00 50.46           C
ATOM    925  O   LYS A 115      25.197  15.485  17.616  1.00 48.62           O
ATOM    926  CB  LYS A 115      24.446  13.963  15.375  1.00 45.17           C
ATOM    927  CG  LYS A 115      25.173  12.979  14.454  1.00 39.91           C
ATOM    928  CD  LYS A 115      25.587  13.676  13.158  1.00 35.91           C
ATOM    929  CE  LYS A 115      26.332  12.721  12.225  1.00 31.49           C
ATOM    930  NZ  LYS A 115      26.767  13.396  10.976  1.00 27.93           N
ATOM    931  N   VAL A 116      24.144  14.267  19.136  1.00 51.60           N
ATOM    932  CA  VAL A 116      24.687  15.032  20.273  1.00 55.63           C
ATOM    933  C   VAL A 116      24.808  14.129  21.510  1.00 54.93           C
ATOM    934  O   VAL A 116      24.034  14.205  22.452  1.00 52.07           O
ATOM    935  CB  VAL A 116      23.909  16.337  20.578  1.00 51.02           C
ATOM    936  CG1 VAL A 116      24.739  17.223  21.530  1.00 44.27           C
ATOM    937  CG2 VAL A 116      23.606  17.203  19.351  1.00 46.74           C
ATOM    938  N   ARG A 117      25.806  13.255  21.538  1.00 47.60           N
ATOM    939  CA  ARG A 117      26.434  12.832  22.791  1.00 53.53           C
ATOM    940  C   ARG A 117      27.799  13.518  22.856  1.00 51.56           C
ATOM    941  O   ARG A 117      28.701  13.106  22.125  1.00 50.50           O
ATOM    942  CB  ARG A 117      26.533  11.293  22.908  1.00 49.66           C
ATOM    943  CG  ARG A 117      25.643  10.770  24.041  1.00 44.37           C
ATOM    944  CD  ARG A 117      25.808   9.253  24.207  1.00 41.42           C
ATOM    945  NE  ARG A 117      25.046   8.754  25.370  1.00 36.03           N
ATOM    946  CZ  ARG A 117      25.340   7.724  26.136  1.00 32.60           C
ATOM    947  NH1 ARG A 117      26.400   6.986  25.930  1.00 31.52           N
ATOM    948  NH2 ARG A 117      24.572   7.402  27.143  1.00 31.75           N
ATOM    949  N   PRO A 118      27.977  14.570  23.685  1.00 39.73           N
ATOM    950  CA  PRO A 118      29.305  15.124  23.899  1.00 45.79           C
ATOM    951  C   PRO A 118      30.176  14.034  24.530  1.00 46.53           C
ATOM    952  O   PRO A 118      29.821  13.439  25.548  1.00 45.18           O
ATOM    953  CB  PRO A 118      29.117  16.361  24.779  1.00 41.20           C
ATOM    954  CG  PRO A 118      27.792  16.096  25.504  1.00 39.83           C
ATOM    955  CD  PRO A 118      27.002  15.239  24.516  1.00 46.41           C
ATOM    956  N   ALA A 119      31.289  13.742  23.886  1.00 44.07           N
ATOM    957  CA  ALA A 119      32.306  12.849  24.408  1.00 51.47           C
ATOM    958  C   ALA A 119      32.760  13.385  25.769  1.00 50.20           C
ATOM    959  O   ALA A 119      33.329  14.467  25.885  1.00 47.92           O
ATOM    960  CB  ALA A 119      33.456  12.755  23.396  1.00 47.28           C
ATOM    961  N   LYS A 120      32.479  12.611  26.812  1.00 38.00           N
ATOM    962  CA  LYS A 120      32.914  12.865  28.181  1.00 45.85           C
ATOM    963  C   LYS A 120      34.444  12.782  28.194  1.00 43.54           C
ATOM    964  O   LYS A 120      34.998  11.685  28.195  1.00 41.89           O
ATOM    965  CB  LYS A 120      32.201  11.834  29.095  1.00 43.11           C
ATOM    966  CG  LYS A 120      32.022  12.288  30.548  1.00 40.37           C
ATOM    967  CD  LYS A 120      31.167  11.262  31.323  1.00 37.77           C
ATOM    968  CE  LYS A 120      30.803  11.775  32.718  1.00 34.20           C
ATOM    969  NZ  LYS A 120      29.947  10.822  33.480  1.00 30.86           N
ATOM    970  N   LYS A 121      35.123  13.936  28.136  1.00 40.53           N
ATOM    971  CA  LYS A 121      36.574  14.044  28.345  1.00 48.28           C
ATOM    972  C   LYS A 121      36.878  13.454  29.719  1.00 45.48           C
ATOM    973  O   LYS A 121      36.499  14.038  30.735  1.00 43.14           O
ATOM    974  CB  LYS A 121      37.049  15.504  28.251  1.00 45.28           C
ATOM    975  CG  LYS A 121      37.297  15.996  26.809  1.00 42.03           C
ATOM    976  CD  LYS A 121      37.893  17.413  26.806  1.00 39.72           C
ATOM    977  CE  LYS A 121      38.277  17.877  25.398  1.00 34.60           C
ATOM    978  NZ  LYS A 121      38.898  19.232  25.403  1.00 31.83           N
ATOM    979  N   LYS A 122      37.539  12.301  29.749  1.00 43.28           N
ATOM    980  CA  LYS A 122      38.231  11.836  30.944  1.00 49.28           C
ATOM    981  C   LYS A 122      39.505  12.669  31.080  1.00 46.10           C
ATOM    982  O   LYS A 122      40.428  12.536  30.277  1.00 43.70           O
ATOM    983  CB  LYS A 122      38.540  10.326  30.880  1.00 46.25           C
ATOM    984  CG  LYS A 122      37.314   9.455  31.186  1.00 42.82           C
ATOM    985  CD  LYS A 122      37.724   7.979  31.302  1.00 39.61           C
ATOM    986  CE  LYS A 122      36.554   7.087  31.739  1.00 35.00           C
ATOM    987  NZ  LYS A 122      36.988   5.682  31.925  1.00 31.67           N
ATOM    988  N   THR A 123      39.514  13.510  32.086  1.00 41.90           N
ATOM    989  CA  THR A 123      40.698  14.158  32.645  1.00 48.54           C
ATOM    990  C   THR A 123      41.634  13.081  33.189  1.00 46.42           C
ATOM    991  O   THR A 123      41.214  12.274  34.017  1.00 42.54           O
ATOM    992  CB  THR A 123      40.265  15.104  33.779  1.00 44.63           C
ATOM    993  OG1 THR A 123      39.090  15.804  33.404  1.00 40.63           O
ATOM    994  CG2 THR A 123      41.311  16.149  34.127  1.00 41.90           C
ATOM    995  N   SER A 124      42.884  13.054  32.741  1.00 40.28           N
ATOM    996  CA  SER A 124      43.995  12.407  33.442  1.00 45.51           C
ATOM    997  C   SER A 124      45.103  13.450  33.620  1.00 42.29           C
ATOM    998  O   SER A 124      45.332  14.220  32.691  1.00 40.22           O
ATOM    999  CB  SER A 124      44.514  11.178  32.692  1.00 42.70           C
ATOM   1000  OG  SER A 124      43.592  10.121  32.841  1.00 36.82           O
ATOM   1001  N   PRO A 125      45.719  13.527  34.809  1.00 32.76           N
ATOM   1002  CA  PRO A 125      46.679  14.568  35.149  1.00 39.59           C
ATOM   1003  C   PRO A 125      48.083  14.285  34.578  1.00 38.18           C
ATOM   1004  O   PRO A 125      48.425  13.148  34.258  1.00 35.92           O
ATOM   1005  CB  PRO A 125      46.662  14.628  36.683  1.00 36.17           C
ATOM   1006  CG  PRO A 125      46.375  13.177  37.079  1.00 36.57           C
ATOM   1007  CD  PRO A 125      45.484  12.662  35.960  1.00 42.75           C
ATOM   1008  N   ALA A 126      48.863  15.368  34.466  1.00 39.18           N
ATOM   1009  CA  ALA A 126      50.214  15.458  33.920  1.00 44.87           C
ATOM   1010  C   ALA A 126      51.273  14.643  34.698  1.00 42.77           C
ATOM   1011  O   ALA A 126      51.004  14.165  35.800  1.00 41.98           O
ATOM   1012  CB  ALA A 126      50.549  16.961  33.909  1.00 41.70           C
ATOM   1013  N   PRO A 127      52.498  14.563  34.183  1.00 28.78           N
ATOM   1014  CA  PRO A 127      53.557  15.297  34.875  1.00 34.76           C
ATOM   1015  C   PRO A 127      54.424  16.174  33.955  1.00 34.67           C
ATOM   1016  O   PRO A 127      54.559  15.947  32.755  1.00 33.20           O
ATOM   1017  CB  PRO A 127      54.376  14.228  35.600  1.00 32.18           C
ATOM   1018  CG  PRO A 127      54.277  13.016  34.672  1.00 30.96           C
ATOM   1019  CD  PRO A 127      53.046  13.279  33.802  1.00 35.11           C
ATOM   1020  N   GLU A 128      54.972  17.206  34.609  1.00 31.43           N
ATOM   1021  CA  GLU A 128      55.921  18.195  34.108  1.00 35.30           C
ATOM   1022  C   GLU A 128      57.258  17.592  33.647  1.00 32.91           C
ATOM   1023  O   GLU A 128      57.756  16.664  34.279  1.00 30.51           O
ATOM   1024  CB  GLU A 128      56.278  19.115  35.293  1.00 33.86           C
ATOM   1025  CG  GLU A 128      55.114  19.870  35.941  1.00 31.31           C
ATOM   1026  CD  GLU A 128      55.555  20.586  37.225  1.00 29.67           C
ATOM   1027  OE1 GLU A 128      55.481  21.829  37.243  1.00 27.86           O
ATOM   1028  OE2 GLU A 128      55.950  19.867  38.155  1.00 30.76           O
ATOM   1029  N   VAL A 129      57.908  18.221  32.653  1.00 26.20           N
ATOM   1030  CA  VAL A 129      59.343  18.599  32.681  1.00 35.79           C
ATOM   1031  C   VAL A 129      59.629  19.737  31.680  1.00 34.04           C
ATOM   1032  O   VAL A 129      59.535  19.560  30.478  1.00 30.98           O
ATOM   1033  CB  VAL A 129      60.350  17.442  32.425  1.00 31.88           C
ATOM   1034  CG1 VAL A 129      60.774  16.774  33.736  1.00 28.71           C
ATOM   1035  CG2 VAL A 129      59.884  16.355  31.458  1.00 31.16           C
ATOM   1036  N   SER A 130      59.938  20.906  32.241  1.00 22.18           N
ATOM   1037  CA  SER A 130      61.077  21.812  31.998  1.00 30.48           C
ATOM   1038  C   SER A 130      61.647  22.122  30.601  1.00 28.43           C
ATOM   1039  O   SER A 130      62.114  21.228  29.896  1.00 26.99           O
ATOM   1040  CB  SER A 130      62.234  21.335  32.883  1.00 28.49           C
ATOM   1041  OG  SER A 130      61.794  21.266  34.238  1.00 25.94           O
ATOM   1042  N   SER A 131      61.860  23.457  30.433  1.00 19.22           N
ATOM   1043  CA  SER A 131      63.001  24.137  29.772  1.00 27.38           C
ATOM   1044  C   SER A 131      63.014  24.174  28.228  1.00 25.97           C
ATOM   1045  O   SER A 131      62.684  23.187  27.589  1.00 23.73           O
ATOM   1046  CB  SER A 131      64.316  23.588  30.338  1.00 25.57           C
ATOM   1047  OG  SER A 131      64.367  23.787  31.745  1.00 23.37           O
ATOM   1048  N   GLU A 132      63.405  25.214  27.512  1.00 19.66           N
ATOM   1049  CA  GLU A 132      63.957  26.560  27.752  1.00 25.45           C
ATOM   1050  C   GLU A 132      63.997  27.309  26.396  1.00 24.02           C
ATOM   1051  O   GLU A 132      64.014  26.665  25.347  1.00 21.64           O
ATOM   1052  CB  GLU A 132      65.412  26.477  28.261  1.00 23.61           C
ATOM   1053  CG  GLU A 132      65.582  26.964  29.702  1.00 23.21           C
ATOM   1054  CD  GLU A 132      67.010  26.733  30.233  1.00 22.32           C
ATOM   1055  OE1 GLU A 132      67.520  27.650  30.916  1.00 22.23           O
ATOM   1056  OE2 GLU A 132      67.556  25.634  29.978  1.00 26.44           O
ATOM   1057  N   SER A 133      64.157  28.654  26.433  1.00 18.65           N
ATOM   1058  CA  SER A 133      64.659  29.542  25.355  1.00 25.61           C
ATOM   1059  C   SER A 133      63.778  29.731  24.112  1.00 24.28           C
ATOM   1060  O   SER A 133      63.284  28.779  23.523  1.00 22.56           O
ATOM   1061  CB  SER A 133      66.070  29.108  24.946  1.00 24.46           C
ATOM   1062  OG  SER A 133      66.928  29.086  26.070  1.00 23.09           O
ATOM   1063  N   GLY A 134      63.568  30.895  23.545  1.00 23.32           N
ATOM   1064  CA  GLY A 134      64.081  32.243  23.751  1.00 30.56           C
ATOM   1065  C   GLY A 134      64.022  33.000  22.413  1.00 29.43           C
ATOM   1066  O   GLY A 134      64.206  32.389  21.363  1.00 25.89           O
ATOM   1067  N   THR A 135      63.829  34.346  22.482  1.00 18.52           N
ATOM   1068  CA  THR A 135      64.146  35.332  21.412  1.00 29.60           C
ATOM   1069  C   THR A 135      63.077  35.505  20.317  1.00 28.77           C
ATOM   1070  O   THR A 135      62.872  34.629  19.498  1.00 25.23           O
ATOM   1071  CB  THR A 135      65.563  35.099  20.847  1.00 25.72           C
ATOM   1072  OG1 THR A 135      66.443  34.686  21.872  1.00 23.88           O
ATOM   1073  CG2 THR A 135      66.192  36.375  20.302  1.00 25.78           C
ATOM   1074  N   SER A 136      62.262  36.575  20.357  1.00 16.88           N
ATOM   1075  CA  SER A 136      62.488  37.976  19.940  1.00 25.81           C
ATOM   1076  C   SER A 136      62.481  38.197  18.420  1.00 24.55           C
ATOM   1077  O   SER A 136      63.255  37.572  17.700  1.00 22.38           O
ATOM   1078  CB  SER A 136      63.729  38.643  20.553  1.00 24.14           C
ATOM   1079  OG  SER A 136      63.756  40.022  20.237  1.00 22.50           O
ATOM   1080  N   GLY A 137      61.645  39.146  17.943  1.00 20.66           N
ATOM   1081  CA  GLY A 137      61.687  39.603  16.545  1.00 28.21           C
ATOM   1082  C   GLY A 137      60.395  40.238  16.036  1.00 27.88           C
ATOM   1083  O   GLY A 137      59.717  39.676  15.190  1.00 23.18           O
ATOM   1084  N   GLN A 138      60.074  41.417  16.538  1.00 15.26           N
ATOM   1085  CA  GLN A 138      59.116  42.391  16.014  1.00 19.85           C
ATOM   1086  C   GLN A 138      59.633  42.988  14.689  1.00 20.70           C
ATOM   1087  O   GLN A 138      60.834  43.192  14.596  1.00 16.72           O
ATOM   1088  CB  GLN A 138      59.073  43.467  17.123  1.00 18.25           C
ATOM   1089  CG  GLN A 138      58.156  44.667  16.943  1.00 17.20           C
ATOM   1090  CD  GLN A 138      58.262  45.631  18.136  1.00 15.34           C
ATOM   1091  OE1 GLN A 138      59.134  45.546  18.987  1.00 15.15           O
ATOM   1092  NE2 GLN A 138      57.384  46.606  18.250  1.00 15.32           N
ATOM   1093  N   PHE A 139      58.751  43.282  13.708  1.00 17.88           N
ATOM   1094  CA  PHE A 139      58.747  44.504  12.863  1.00 25.09           C
ATOM   1095  C   PHE A 139      57.688  44.419  11.736  1.00 23.48           C
ATOM   1096  O   PHE A 139      57.691  43.506  10.908  1.00 21.54           O
ATOM   1097  CB  PHE A 139      60.130  44.872  12.264  1.00 23.78           C
ATOM   1098  CG  PHE A 139      60.936  45.854  13.113  1.00 24.11           C
ATOM   1099  CD1 PHE A 139      60.514  47.187  13.255  1.00 23.21           C
ATOM   1100  CD2 PHE A 139      62.077  45.427  13.824  1.00 25.93           C
ATOM   1101  CE1 PHE A 139      61.181  48.057  14.120  1.00 22.32           C
ATOM   1102  CE2 PHE A 139      62.754  46.304  14.694  1.00 24.28           C
ATOM   1103  CZ  PHE A 139      62.298  47.616  14.855  1.00 26.68           C
ATOM   1104  N   THR A 140      56.772  45.382  11.716  1.00 22.37           N
ATOM   1105  CA  THR A 140      55.922  45.876  10.600  1.00 29.58           C
ATOM   1106  C   THR A 140      56.608  47.082   9.911  1.00 27.91           C
ATOM   1107  O   THR A 140      57.616  47.520  10.467  1.00 24.94           O
ATOM   1108  CB  THR A 140      54.592  46.358  11.211  1.00 27.27           C
ATOM   1109  OG1 THR A 140      54.838  47.196  12.331  1.00 25.07           O
ATOM   1110  CG2 THR A 140      53.687  45.240  11.706  1.00 26.29           C
ATOM   1111  N   PRO A 141      56.027  47.800   8.928  1.00 22.43           N
ATOM   1112  CA  PRO A 141      55.220  47.592   7.688  1.00 29.45           C
ATOM   1113  C   PRO A 141      55.984  48.236   6.477  1.00 29.27           C
ATOM   1114  O   PRO A 141      57.212  48.273   6.572  1.00 25.74           O
ATOM   1115  CB  PRO A 141      53.902  48.275   8.095  1.00 27.07           C
ATOM   1116  CG  PRO A 141      54.342  49.453   8.963  1.00 27.18           C
ATOM   1117  CD  PRO A 141      55.817  49.184   9.271  1.00 33.36           C
ATOM   1118  N   PRO A 142      55.487  48.764   5.307  1.00 22.06           N
ATOM   1119  CA  PRO A 142      54.223  49.504   5.075  1.00 29.92           C
ATOM   1120  C   PRO A 142      53.525  49.356   3.679  1.00 29.10           C
ATOM   1121  O   PRO A 142      53.978  48.692   2.758  1.00 26.13           O
ATOM   1122  CB  PRO A 142      54.684  50.959   5.257  1.00 27.55           C
ATOM   1123  CG  PRO A 142      56.059  50.976   4.575  1.00 28.31           C
ATOM   1124  CD  PRO A 142      56.418  49.492   4.419  1.00 35.22           C
ATOM   1125  N   SER A 143      52.399  50.073   3.601  1.00 20.55           N
ATOM   1126  CA  SER A 143      51.448  50.346   2.514  1.00 24.96           C
ATOM   1127  C   SER A 143      51.995  50.972   1.222  1.00 24.27           C
ATOM   1128  O   SER A 143      52.986  51.698   1.271  1.00 21.40           O
ATOM   1129  CB  SER A 143      50.474  51.399   3.077  1.00 24.21           C
ATOM   1130  OG  SER A 143      50.085  51.131   4.411  1.00 21.87           O
ATOM   1131  N   SER A 144      51.219  50.862   0.111  1.00 18.82           N
ATOM   1132  CA  SER A 144      50.770  51.951  -0.800  1.00 24.96           C
ATOM   1133  C   SER A 144      49.935  51.383  -1.973  1.00 23.69           C
ATOM   1134  O   SER A 144      50.395  50.492  -2.668  1.00 21.39           O
ATOM   1135  CB  SER A 144      51.937  52.759  -1.373  1.00 23.48           C
ATOM   1136  OG  SER A 144      52.431  53.633  -0.386  1.00 21.73           O
ATOM   1137  N   THR A 145      48.663  51.734  -2.074  1.00 16.92           N
ATOM   1138  CA  THR A 145      48.035  52.743  -2.960  1.00 26.02           C
ATOM   1139  C   THR A 145      47.849  52.276  -4.422  1.00 25.50           C
ATOM   1140  O   THR A 145      48.820  52.214  -5.163  1.00 21.81           O
ATOM   1141  CB  THR A 145      48.730  54.121  -2.969  1.00 23.29           C
ATOM   1142  OG1 THR A 145      49.155  54.497  -1.689  1.00 21.24           O
ATOM   1143  CG2 THR A 145      47.784  55.247  -3.392  1.00 24.89           C
ATOM   1144  N   SER A 146      46.624  52.043  -4.895  1.00 18.31           N
ATOM   1145  CA  SER A 146      45.851  52.948  -5.776  1.00 25.12           C
ATOM   1146  C   SER A 146      44.649  52.226  -6.435  1.00 23.76           C
ATOM   1147  O   SER A 146      44.767  51.144  -6.997  1.00 21.33           O
ATOM   1148  CB  SER A 146      46.686  53.635  -6.866  1.00 23.68           C
ATOM   1149  OG  SER A 146      47.550  52.751  -7.534  1.00 22.01           O
ATOM   1150  N   VAL A 147      43.463  52.860  -6.345  1.00 13.96           N
ATOM   1151  CA  VAL A 147      42.251  52.649  -7.156  1.00 26.75           C
ATOM   1152  C   VAL A 147      42.389  53.373  -8.509  1.00 25.17           C
ATOM   1153  O   VAL A 147      43.193  54.310  -8.592  1.00 22.85           O
ATOM   1154  CB  VAL A 147      41.006  53.147  -6.387  1.00 25.08           C
ATOM   1155  CG1 VAL A 147      40.476  52.091  -5.425  1.00 23.83           C
ATOM   1156  CG2 VAL A 147      41.274  54.434  -5.574  1.00 28.44           C
ATOM   1157  N   PRO A 148      41.631  53.019  -9.562  1.00 17.11           N
ATOM   1158  CA  PRO A 148      40.343  53.696  -9.721  1.00 26.22           C
ATOM   1159  C   PRO A 148      39.166  52.817 -10.202  1.00 26.20           C
ATOM   1160  O   PRO A 148      39.290  51.819 -10.897  1.00 23.67           O
ATOM   1161  CB  PRO A 148      40.614  54.824 -10.718  1.00 24.57           C
ATOM   1162  CG  PRO A 148      41.655  54.218 -11.647  1.00 25.26           C
ATOM   1163  CD  PRO A 148      42.211  53.010 -10.903  1.00 34.31           C
ATOM   1164  N   THR A 149      38.008  53.315  -9.807  1.00 20.06           N
ATOM   1165  CA  THR A 149      36.631  52.973 -10.177  1.00 27.58           C
ATOM   1166  C   THR A 149      36.338  53.141 -11.669  1.00 26.47           C
ATOM   1167  O   THR A 149      36.611  54.204 -12.207  1.00 24.81           O
ATOM   1168  CB  THR A 149      35.762  54.009  -9.436  1.00 25.41           C
ATOM   1169  OG1 THR A 149      36.113  54.060  -8.069  1.00 23.23           O
ATOM   1170  CG2 THR A 149      34.265  53.778  -9.516  1.00 28.13           C
ATOM   1171  N   ILE A 150      35.635  52.173 -12.278  1.00 16.10           N
ATOM   1172  CA  ILE A 150      34.693  52.440 -13.367  1.00 23.37           C
ATOM   1173  C   ILE A 150      33.516  51.455 -13.266  1.00 22.31           C
ATOM   1174  O   ILE A 150      33.691  50.240 -13.224  1.00 20.35           O
ATOM   1175  CB  ILE A 150      35.293  52.413 -14.800  1.00 22.05           C
ATOM   1176  CG1 ILE A 150      36.810  52.729 -14.868  1.00 21.74           C
ATOM   1177  CG2 ILE A 150      34.522  53.452 -15.652  1.00 24.43           C
ATOM   1178  CD1 ILE A 150      37.427  52.584 -16.263  1.00 23.86           C
ATOM   1179  N   ALA A 151      32.310  52.003 -13.191  1.00 25.37           N
ATOM   1180  CA  ALA A 151      31.035  51.301 -13.253  1.00 32.05           C
ATOM   1181  C   ALA A 151      30.705  50.914 -14.697  1.00 30.16           C
ATOM   1182  O   ALA A 151      30.922  51.716 -15.600  1.00 29.20           O
ATOM   1183  CB  ALA A 151      29.975  52.255 -12.698  1.00 31.28           C
ATOM   1184  N   SER A 152      30.084  49.748 -14.912  1.00 19.40           N
ATOM   1185  CA  SER A 152      28.914  49.597 -15.785  1.00 25.11           C
ATOM   1186  C   SER A 152      28.323  48.184 -15.735  1.00 23.78           C
ATOM   1187  O   SER A 152      29.005  47.171 -15.816  1.00 22.43           O
ATOM   1188  CB  SER A 152      29.167  49.976 -17.240  1.00 24.55           C
ATOM   1189  OG  SER A 152      28.893  51.352 -17.385  1.00 24.05           O
ATOM   1190  N   SER A 153      27.014  48.204 -15.607  1.00 15.41           N
ATOM   1191  CA  SER A 153      26.017  47.145 -15.701  1.00 26.16           C
ATOM   1192  C   SER A 153      26.098  46.293 -16.976  1.00 24.16           C
ATOM   1193  O   SER A 153      26.167  46.842 -18.067  1.00 22.09           O
ATOM   1194  CB  SER A 153      24.685  47.898 -15.777  1.00 24.14           C
ATOM   1195  OG  SER A 153      24.758  48.932 -16.747  1.00 23.34           O
ATOM   1196  N   SER A 154      25.856  44.977 -16.855  1.00 15.15           N
ATOM   1197  CA  SER A 154      24.968  44.242 -17.769  1.00 26.90           C
ATOM   1198  C   SER A 154      24.599  42.869 -17.194  1.00 25.53           C
ATOM   1199  O   SER A 154      25.424  42.145 -16.654  1.00 23.99           O
ATOM   1200  CB  SER A 154      25.510  44.109 -19.193  1.00 25.21           C
ATOM   1201  OG  SER A 154      26.875  43.802 -19.206  1.00 23.84           O
ATOM   1202  N   ALA A 155      23.310  42.559 -17.269  1.00 16.61           N
ATOM   1203  CA  ALA A 155      22.653  41.361 -16.764  1.00 27.60           C
ATOM   1204  C   ALA A 155      22.966  40.101 -17.599  1.00 27.03           C
ATOM   1205  O   ALA A 155      23.242  40.213 -18.790  1.00 24.74           O
ATOM   1206  CB  ALA A 155      21.150  41.657 -16.777  1.00 25.87           C
ATOM   1207  N   PRO A 156      22.840  38.888 -17.027  1.00 21.62           N
ATOM   1208  CA  PRO A 156      22.851  37.663 -17.818  1.00 31.58           C
ATOM   1209  C   PRO A 156      21.493  37.444 -18.483  1.00 32.28           C
ATOM   1210  O   PRO A 156      20.444  37.411 -17.844  1.00 30.75           O
ATOM   1211  CB  PRO A 156      23.228  36.549 -16.835  1.00 28.78           C
ATOM   1212  CG  PRO A 156      22.672  37.050 -15.507  1.00 29.30           C
ATOM   1213  CD  PRO A 156      22.745  38.580 -15.607  1.00 38.47           C
ATOM   1214  N   VAL A 157      21.542  37.285 -19.803  1.00 17.05           N
ATOM   1215  CA  VAL A 157      20.407  37.009 -20.679  1.00 24.20           C
ATOM   1216  C   VAL A 157      19.938  35.559 -20.474  1.00 24.47           C
ATOM   1217  O   VAL A 157      20.679  34.620 -20.754  1.00 22.75           O
ATOM   1218  CB  VAL A 157      20.804  37.265 -22.145  1.00 22.45           C
ATOM   1219  CG1 VAL A 157      19.566  37.435 -23.021  1.00 20.54           C
ATOM   1220  CG2 VAL A 157      21.665  38.533 -22.322  1.00 24.15           C
ATOM   1221  N   SER A 158      18.708  35.362 -19.997  1.00 20.35           N
ATOM   1222  CA  SER A 158      18.063  34.046 -19.961  1.00 28.08           C
ATOM   1223  C   SER A 158      17.562  33.656 -21.355  1.00 27.51           C
ATOM   1224  O   SER A 158      16.623  34.250 -21.879  1.00 25.80           O
ATOM   1225  CB  SER A 158      16.905  34.034 -18.966  1.00 26.12           C
ATOM   1226  OG  SER A 158      17.406  33.972 -17.645  1.00 24.28           O
ATOM   1227  N   ILE A 159      18.155  32.629 -21.935  1.00 23.05           N
ATOM   1228  CA  ILE A 159      17.871  32.081 -23.273  1.00 30.38           C
ATOM   1229  C   ILE A 159      16.807  30.967 -23.209  1.00 30.45           C
ATOM   1230  O   ILE A 159      17.012  29.892 -23.723  1.00 27.39           O
ATOM   1231  CB  ILE A 159      19.206  31.654 -23.955  1.00 27.76           C
ATOM   1232  CG1 ILE A 159      19.999  32.899 -24.391  1.00 27.09           C
ATOM   1233  CG2 ILE A 159      19.085  30.718 -25.179  1.00 28.43           C
ATOM   1234  CD1 ILE A 159      21.443  32.597 -24.834  1.00 24.25           C
ATOM   1235  N   TRP A 160      15.654  31.151 -22.565  1.00 23.83           N
ATOM   1236  CA  TRP A 160      14.550  30.191 -22.709  1.00 26.56           C
ATOM   1237  C   TRP A 160      13.190  30.900 -22.550  1.00 25.46           C
ATOM   1238  O   TRP A 160      12.616  30.935 -21.468  1.00 23.41           O
ATOM   1239  CB  TRP A 160      14.717  28.981 -21.757  1.00 26.17           C
ATOM   1240  CG  TRP A 160      15.671  27.913 -22.229  1.00 25.80           C
ATOM   1241  CD1 TRP A 160      17.017  28.016 -22.232  1.00 21.39           C
ATOM   1242  CD2 TRP A 160      15.384  26.608 -22.826  1.00 23.70           C
ATOM   1243  NE1 TRP A 160      17.582  26.895 -22.813  1.00 21.95           N
ATOM   1244  CE2 TRP A 160      16.620  25.991 -23.187  1.00 23.08           C
ATOM   1245  CE3 TRP A 160      14.198  25.883 -23.095  1.00 27.47           C
ATOM   1246  CZ2 TRP A 160      16.683  24.724 -23.796  1.00 25.51           C
ATOM   1247  CZ3 TRP A 160      14.252  24.610 -23.707  1.00 24.58           C
ATOM   1248  CH2 TRP A 160      15.478  24.032 -24.047  1.00 24.75           C
ATOM   1249  N   SER A 161      12.682  31.449 -23.659  1.00 20.19           N
ATOM   1250  CA  SER A 161      11.268  31.800 -23.818  1.00 26.49           C
ATOM   1251  C   SER A 161      10.608  30.759 -24.731  1.00 25.42           C
ATOM   1252  O   SER A 161      11.063  30.599 -25.858  1.00 23.04           O
ATOM   1253  CB  SER A 161      11.102  33.198 -24.427  1.00 25.30           C
ATOM   1254  OG  SER A 161      11.487  34.175 -23.496  1.00 22.83           O
ATOM   1255  N   PRO A 162       9.558  30.043 -24.303  1.00 22.65           N
ATOM   1256  CA  PRO A 162       8.767  29.235 -25.219  1.00 27.86           C
ATOM   1257  C   PRO A 162       7.865  30.147 -26.064  1.00 27.86           C
ATOM   1258  O   PRO A 162       7.079  30.930 -25.542  1.00 24.63           O
ATOM   1259  CB  PRO A 162       7.979  28.262 -24.335  1.00 25.71           C
ATOM   1260  CG  PRO A 162       7.819  29.020 -23.027  1.00 25.26           C
ATOM   1261  CD  PRO A 162       9.066  29.925 -22.941  1.00 29.63           C
ATOM   1262  N   ALA A 163       8.012  30.034 -27.369  1.00 20.88           N
ATOM   1263  CA  ALA A 163       7.153  30.701 -28.338  1.00 28.24           C
ATOM   1264  C   ALA A 163       5.724  30.141 -28.257  1.00 26.93           C
ATOM   1265  O   ALA A 163       5.502  28.941 -28.389  1.00 24.75           O
ATOM   1266  CB  ALA A 163       7.765  30.530 -29.730  1.00 27.00           C
ATOM   1267  N   SER A 164       4.748  31.026 -28.068  1.00 18.69           N
ATOM   1268  CA  SER A 164       3.330  30.732 -28.252  1.00 25.31           C
ATOM   1269  C   SER A 164       3.043  30.468 -29.728  1.00 24.77           C
ATOM   1270  O   SER A 164       3.193  31.368 -30.558  1.00 22.77           O
ATOM   1271  CB  SER A 164       2.482  31.918 -27.786  1.00 23.80           C
ATOM   1272  OG  SER A 164       2.609  32.092 -26.390  1.00 22.42           O
ATOM   1273  N   ILE A 165       2.606  29.266 -30.050  1.00 23.70           N
ATOM   1274  CA  ILE A 165       2.050  28.929 -31.359  1.00 33.76           C
ATOM   1275  C   ILE A 165       0.526  28.996 -31.228  1.00 31.55           C
ATOM   1276  O   ILE A 165      -0.087  28.149 -30.589  1.00 28.02           O
ATOM   1277  CB  ILE A 165       2.556  27.559 -31.869  1.00 32.37           C
ATOM   1278  CG1 ILE A 165       4.096  27.446 -31.789  1.00 32.28           C
ATOM   1279  CG2 ILE A 165       2.083  27.363 -33.324  1.00 33.77           C
ATOM   1280  CD1 ILE A 165       4.653  26.051 -32.128  1.00 30.96           C
ATOM   1281  N   SER A 166      -0.083  30.037 -31.819  1.00 21.26           N
ATOM   1282  CA  SER A 166      -1.535  30.123 -31.989  1.00 30.25           C
ATOM   1283  C   SER A 166      -1.975  29.182 -33.123  1.00 27.78           C
ATOM   1284  O   SER A 166      -1.381  29.251 -34.199  1.00 25.67           O
ATOM   1285  CB  SER A 166      -1.930  31.556 -32.351  1.00 28.95           C
ATOM   1286  OG  SER A 166      -1.511  32.452 -31.338  1.00 28.74           O
ATOM   1287  N   PRO A 167      -3.010  28.357 -32.947  1.00 21.56           N
ATOM   1288  CA  PRO A 167      -3.614  27.648 -34.071  1.00 33.88           C
ATOM   1289  C   PRO A 167      -4.540  28.601 -34.846  1.00 33.25           C
ATOM   1290  O   PRO A 167      -5.447  29.222 -34.300  1.00 30.25           O
ATOM   1291  CB  PRO A 167      -4.333  26.444 -33.468  1.00 30.79           C
ATOM   1292  CG  PRO A 167      -4.706  26.927 -32.070  1.00 31.99           C
ATOM   1293  CD  PRO A 167      -3.637  27.971 -31.696  1.00 43.39           C
ATOM   1294  N   LEU A 168      -4.267  28.698 -36.141  1.00 16.92           N
ATOM   1295  CA  LEU A 168      -5.088  29.343 -37.152  1.00 31.13           C
ATOM   1296  C   LEU A 168      -6.435  28.602 -37.274  1.00 29.36           C
ATOM   1297  O   LEU A 168      -6.467  27.373 -37.346  1.00 28.32           O
ATOM   1298  CB  LEU A 168      -4.284  29.308 -38.472  1.00 28.66           C
ATOM   1299  CG  LEU A 168      -4.803  30.188 -39.607  1.00 30.18           C
ATOM   1300  CD1 LEU A 168      -4.492  31.663 -39.355  1.00 31.53           C
ATOM   1301  CD2 LEU A 168      -4.108  29.796 -40.925  1.00 36.63           C
ATOM   1302  N   SER A 169      -7.526  29.337 -37.257  1.00 21.90           N
ATOM   1303  CA  SER A 169      -8.895  28.836 -37.447  1.00 34.15           C
ATOM   1304  C   SER A 169      -9.156  28.537 -38.923  1.00 31.67           C
ATOM   1305  O   SER A 169      -8.935  29.418 -39.751  1.00 28.24           O
ATOM   1306  CB  SER A 169      -9.899  29.896 -36.990  1.00 31.50           C
ATOM   1307  OG  SER A 169      -9.585  30.396 -35.704  1.00 30.93           O
ATOM   1308  N   ASP A 170      -9.724  27.388 -39.223  1.00 18.14           N
ATOM   1309  CA  ASP A 170     -10.540  27.198 -40.425  1.00 28.84           C
ATOM   1310  C   ASP A 170     -11.898  26.568 -40.053  1.00 25.27           C
ATOM   1311  O   ASP A 170     -11.948  25.612 -39.273  1.00 23.04           O
ATOM   1312  CB  ASP A 170      -9.813  26.364 -41.504  1.00 27.49           C
ATOM   1313  CG  ASP A 170      -9.057  27.221 -42.524  1.00 27.10           C
ATOM   1314  OD1 ASP A 170      -9.610  28.262 -42.932  1.00 29.90           O
ATOM   1315  OD2 ASP A 170      -7.953  26.787 -42.933  1.00 35.44           O
ATOM   1316  N   PRO A 171     -13.022  27.099 -40.552  1.00 22.92           N
ATOM   1317  CA  PRO A 171     -14.365  26.607 -40.296  1.00 34.83           C
ATOM   1318  C   PRO A 171     -14.838  25.696 -41.440  1.00 34.42           C
ATOM   1319  O   PRO A 171     -14.517  25.942 -42.595  1.00 32.53           O
ATOM   1320  CB  PRO A 171     -15.204  27.876 -40.202  1.00 31.65           C
ATOM   1321  CG  PRO A 171     -14.567  28.791 -41.253  1.00 33.89           C
ATOM   1322  CD  PRO A 171     -13.104  28.345 -41.319  1.00 45.38           C
ATOM   1323  N   LEU A 172     -15.682  24.734 -41.099  1.00 21.62           N
ATOM   1324  CA  LEU A 172     -16.652  23.984 -41.925  1.00 36.93           C
ATOM   1325  C   LEU A 172     -16.514  22.457 -41.765  1.00 35.05           C
ATOM   1326  O   LEU A 172     -15.757  21.801 -42.469  1.00 32.86           O
ATOM   1327  CB  LEU A 172     -16.675  24.379 -43.426  1.00 34.60           C
ATOM   1328  CG  LEU A 172     -17.402  25.695 -43.726  1.00 34.43           C
ATOM   1329  CD1 LEU A 172     -16.815  26.388 -44.942  1.00 34.46           C
ATOM   1330  CD2 LEU A 172     -18.887  25.437 -43.991  1.00 39.89           C
ATOM   1331  N   SER A 173     -17.343  21.885 -40.905  1.00 24.36           N
ATOM   1332  CA  SER A 173     -18.368  20.923 -41.341  1.00 28.02           C
ATOM   1333  C   SER A 173     -19.138  20.344 -40.157  1.00 26.71           C
ATOM   1334  O   SER A 173     -18.639  19.608 -39.314  1.00 24.49           O
ATOM   1335  CB  SER A 173     -17.842  19.773 -42.193  1.00 26.99           C
ATOM   1336  OG  SER A 173     -17.755  20.233 -43.529  1.00 26.17           O
ATOM   1337  N   THR A 174     -20.404  20.696 -40.159  1.00 27.52           N
ATOM   1338  CA  THR A 174     -21.515  20.060 -39.460  1.00 34.81           C
ATOM   1339  C   THR A 174     -21.604  18.569 -39.804  1.00 33.61           C
ATOM   1340  O   THR A 174     -21.720  18.235 -40.980  1.00 29.58           O
ATOM   1341  CB  THR A 174     -22.801  20.713 -39.994  1.00 30.10           C
ATOM   1342  OG1 THR A 174     -22.746  20.791 -41.408  1.00 27.56           O
ATOM   1343  CG2 THR A 174     -22.972  22.145 -39.499  1.00 34.32           C
ATOM   1344  N   SER A 175     -21.663  17.691 -38.813  1.00 26.17           N
ATOM   1345  CA  SER A 175     -22.590  16.556 -38.828  1.00 32.18           C
ATOM   1346  C   SER A 175     -22.643  15.902 -37.450  1.00 29.62           C
ATOM   1347  O   SER A 175     -21.736  15.194 -37.025  1.00 28.28           O
ATOM   1348  CB  SER A 175     -22.260  15.505 -39.883  1.00 29.96           C
ATOM   1349  OG  SER A 175     -23.378  14.645 -40.004  1.00 30.05           O
ATOM   1350  N   SER A 176     -23.752  16.155 -36.770  1.00 26.61           N
ATOM   1351  CA  SER A 176     -24.187  15.398 -35.606  1.00 32.06           C
ATOM   1352  C   SER A 176     -24.504  13.959 -36.016  1.00 30.36           C
ATOM   1353  O   SER A 176     -25.340  13.737 -36.883  1.00 28.36           O
ATOM   1354  CB  SER A 176     -25.458  16.045 -35.045  1.00 29.96           C
ATOM   1355  OG  SER A 176     -25.224  17.397 -34.709  1.00 29.40           O
ATOM   1356  N   SER A 177     -23.896  12.985 -35.352  1.00 23.10           N
ATOM   1357  CA  SER A 177     -24.464  11.639 -35.267  1.00 29.31           C
ATOM   1358  C   SER A 177     -24.145  11.030 -33.916  1.00 27.65           C
ATOM   1359  O   SER A 177     -23.080  10.477 -33.662  1.00 24.66           O
ATOM   1360  CB  SER A 177     -24.022  10.759 -36.438  1.00 27.04           C
ATOM   1361  OG  SER A 177     -24.909   9.661 -36.516  1.00 25.14           O
ATOM   1362  N   CYS A 178     -25.123  11.191 -33.020  1.00 25.25           N
ATOM   1363  CA  CYS A 178     -25.208  10.528 -31.731  1.00 30.63           C
ATOM   1364  C   CYS A 178     -25.551   9.050 -31.939  1.00 28.21           C
ATOM   1365  O   CYS A 178     -26.717   8.679 -32.054  1.00 27.43           O
ATOM   1366  CB  CYS A 178     -26.253  11.276 -30.885  1.00 30.49           C
ATOM   1367  SG  CYS A 178     -27.771  11.627 -31.827  1.00 29.86           S
ATOM   1368  N   MET A 179     -24.553   8.180 -31.970  1.00 42.37           N
ATOM   1369  CA  MET A 179     -24.749   6.742 -31.830  1.00 45.35           C
ATOM   1370  C   MET A 179     -24.755   6.379 -30.343  1.00 43.97           C
ATOM   1371  O   MET A 179     -23.736   6.034 -29.749  1.00 40.79           O
ATOM   1372  CB  MET A 179     -23.703   5.962 -32.641  1.00 41.17           C
ATOM   1373  CG  MET A 179     -24.114   5.855 -34.123  1.00 38.27           C
ATOM   1374  SD  MET A 179     -25.400   4.624 -34.443  1.00 36.01           S
ATOM   1375  CE  MET A 179     -25.665   4.902 -36.217  1.00 31.99           C
ATOM   1376  N   GLN A 180     -25.944   6.467 -29.769  1.00 29.74           N
ATOM   1377  CA  GLN A 180     -26.243   5.997 -28.430  1.00 31.35           C
ATOM   1378  C   GLN A 180     -26.355   4.461 -28.469  1.00 30.86           C
ATOM   1379  O   GLN A 180     -27.392   3.907 -28.810  1.00 28.17           O
ATOM   1380  CB  GLN A 180     -27.524   6.720 -27.977  1.00 29.25           C
ATOM   1381  CG  GLN A 180     -27.769   6.688 -26.464  1.00 29.21           C
ATOM   1382  CD  GLN A 180     -28.765   7.771 -26.031  1.00 27.65           C
ATOM   1383  OE1 GLN A 180     -29.587   8.252 -26.804  1.00 26.21           O
ATOM   1384  NE2 GLN A 180     -28.728   8.224 -24.795  1.00 27.22           N
ATOM   1385  N   ARG A 181     -25.283   3.751 -28.158  1.00 27.77           N
ATOM   1386  CA  ARG A 181     -25.314   2.298 -27.941  1.00 26.51           C
ATOM   1387  C   ARG A 181     -25.728   2.016 -26.502  1.00 25.89           C
ATOM   1388  O   ARG A 181     -24.898   2.022 -25.599  1.00 21.44           O
ATOM   1389  CB  ARG A 181     -23.977   1.633 -28.324  1.00 25.72           C
ATOM   1390  CG  ARG A 181     -23.993   1.112 -29.774  1.00 23.47           C
ATOM   1391  CD  ARG A 181     -22.705   0.342 -30.078  1.00 21.52           C
ATOM   1392  NE  ARG A 181     -22.755  -0.303 -31.412  1.00 21.77           N
ATOM   1393  CZ  ARG A 181     -21.794  -1.010 -31.970  1.00 19.11           C
ATOM   1394  NH1 ARG A 181     -20.644  -1.201 -31.382  1.00 16.57           N
ATOM   1395  NH2 ARG A 181     -21.966  -1.550 -33.150  1.00 18.11           N
ATOM   1396  N   SER A 182     -27.007   1.745 -26.321  1.00 24.26           N
ATOM   1397  CA  SER A 182     -27.551   1.117 -25.118  1.00 32.48           C
ATOM   1398  C   SER A 182     -27.137  -0.355 -25.083  1.00 31.08           C
ATOM   1399  O   SER A 182     -27.499  -1.119 -25.981  1.00 27.13           O
ATOM   1400  CB  SER A 182     -29.076   1.236 -25.115  1.00 29.04           C
ATOM   1401  OG  SER A 182     -29.466   2.589 -25.234  1.00 27.59           O
ATOM   1402  N   TYR A 183     -26.408  -0.771 -24.066  1.00 26.19           N
ATOM   1403  CA  TYR A 183     -26.192  -2.186 -23.762  1.00 30.13           C
ATOM   1404  C   TYR A 183     -27.270  -2.654 -22.772  1.00 28.02           C
ATOM   1405  O   TYR A 183     -27.462  -1.992 -21.751  1.00 24.28           O
ATOM   1406  CB  TYR A 183     -24.782  -2.405 -23.196  1.00 29.04           C
ATOM   1407  CG  TYR A 183     -23.682  -2.261 -24.227  1.00 28.07           C
ATOM   1408  CD1 TYR A 183     -23.305  -3.369 -25.012  1.00 25.92           C
ATOM   1409  CD2 TYR A 183     -23.029  -1.034 -24.402  1.00 27.38           C
ATOM   1410  CE1 TYR A 183     -22.279  -3.249 -25.967  1.00 24.82           C
ATOM   1411  CE2 TYR A 183     -21.997  -0.904 -25.360  1.00 25.56           C
ATOM   1412  CZ  TYR A 183     -21.617  -2.017 -26.143  1.00 29.00           C
ATOM   1413  OH  TYR A 183     -20.631  -1.897 -27.067  1.00 29.39           O
ATOM   1414  N   PRO A 184     -27.970  -3.772 -23.033  1.00 24.80           N
ATOM   1415  CA  PRO A 184     -28.878  -4.343 -22.056  1.00 32.06           C
ATOM   1416  C   PRO A 184     -28.071  -5.041 -20.949  1.00 32.24           C
ATOM   1417  O   PRO A 184     -27.270  -5.935 -21.214  1.00 28.65           O
ATOM   1418  CB  PRO A 184     -29.778  -5.302 -22.840  1.00 28.62           C
ATOM   1419  CG  PRO A 184     -28.891  -5.757 -23.994  1.00 27.69           C
ATOM   1420  CD  PRO A 184     -27.975  -4.565 -24.255  1.00 33.83           C
ATOM   1421  N   MET A 185     -28.311  -4.649 -19.707  1.00 40.97           N
ATOM   1422  CA  MET A 185     -27.847  -5.381 -18.527  1.00 41.39           C
ATOM   1423  C   MET A 185     -28.675  -6.668 -18.392  1.00 39.70           C
ATOM   1424  O   MET A 185     -29.825  -6.636 -17.967  1.00 35.17           O
ATOM   1425  CB  MET A 185     -28.007  -4.505 -17.278  1.00 39.03           C
ATOM   1426  CG  MET A 185     -26.928  -3.416 -17.160  1.00 35.20           C
ATOM   1427  SD  MET A 185     -25.299  -4.055 -16.660  1.00 30.85           S
ATOM   1428  CE  MET A 185     -24.378  -2.495 -16.512  1.00 30.29           C
ATOM   1429  N   THR A 186     -28.108  -7.810 -18.731  1.00 28.59           N
ATOM   1430  CA  THR A 186     -28.631  -9.128 -18.344  1.00 32.23           C
ATOM   1431  C   THR A 186     -28.137  -9.471 -16.949  1.00 30.94           C
ATOM   1432  O   THR A 186     -26.972  -9.786 -16.724  1.00 26.91           O
ATOM   1433  CB  THR A 186     -28.284 -10.225 -19.367  1.00 28.68           C
ATOM   1434  OG1 THR A 186     -27.041  -9.983 -19.980  1.00 26.14           O
ATOM   1435  CG2 THR A 186     -29.319 -10.281 -20.484  1.00 28.77           C
ATOM   1436  N   TYR A 187     -29.060  -9.406 -16.005  1.00 27.14           N
ATOM   1437  CA  TYR A 187     -28.886  -9.889 -14.633  1.00 32.22           C
ATOM   1438  C   TYR A 187     -29.011 -11.421 -14.634  1.00 29.73           C
ATOM   1439  O   TYR A 187     -30.109 -11.961 -14.744  1.00 27.08           O
ATOM   1440  CB  TYR A 187     -29.951  -9.212 -13.765  1.00 30.62           C
ATOM   1441  CG  TYR A 187     -29.866  -9.506 -12.278  1.00 30.42           C
ATOM   1442  CD1 TYR A 187     -30.685 -10.497 -11.699  1.00 28.87           C
ATOM   1443  CD2 TYR A 187     -29.006  -8.746 -11.461  1.00 29.86           C
ATOM   1444  CE1 TYR A 187     -30.639 -10.719 -10.321  1.00 25.58           C
ATOM   1445  CE2 TYR A 187     -28.957  -8.968 -10.068  1.00 26.24           C
ATOM   1446  CZ  TYR A 187     -29.782  -9.948  -9.487  1.00 28.38           C
ATOM   1447  OH  TYR A 187     -29.754 -10.161  -8.148  1.00 27.56           O
ATOM   1448  N   THR A 188     -27.894 -12.128 -14.511  1.00 27.70           N
ATOM   1449  CA  THR A 188     -27.893 -13.559 -14.186  1.00 34.19           C
ATOM   1450  C   THR A 188     -27.655 -13.731 -12.693  1.00 31.85           C
ATOM   1451  O   THR A 188     -26.562 -13.466 -12.192  1.00 28.52           O
ATOM   1452  CB  THR A 188     -26.891 -14.364 -15.032  1.00 29.96           C
ATOM   1453  OG1 THR A 188     -25.669 -13.690 -15.137  1.00 26.50           O
ATOM   1454  CG2 THR A 188     -27.415 -14.586 -16.449  1.00 29.32           C
ATOM   1455  N   GLN A 189     -28.694 -14.163 -11.991  1.00 25.56           N
ATOM   1456  CA  GLN A 189     -28.581 -14.717 -10.646  1.00 31.10           C
ATOM   1457  C   GLN A 189     -27.656 -15.936 -10.683  1.00 29.18           C
ATOM   1458  O   GLN A 189     -27.957 -16.926 -11.344  1.00 26.90           O
ATOM   1459  CB  GLN A 189     -29.967 -15.151 -10.134  1.00 28.64           C
ATOM   1460  CG  GLN A 189     -30.819 -14.016  -9.561  1.00 27.92           C
ATOM   1461  CD  GLN A 189     -32.157 -14.499  -9.012  1.00 26.49           C
ATOM   1462  OE1 GLN A 189     -32.580 -15.633  -9.207  1.00 23.35           O
ATOM   1463  NE2 GLN A 189     -32.892 -13.672  -8.308  1.00 27.34           N
ATOM   1464  N   ALA A 190     -26.559 -15.877  -9.946  1.00 29.57           N
ATOM   1465  CA  ALA A 190     -25.767 -17.050  -9.616  1.00 35.74           C
ATOM   1466  C   ALA A 190     -26.020 -17.432  -8.151  1.00 33.62           C
ATOM   1467  O   ALA A 190     -25.909 -16.614  -7.242  1.00 30.51           O
ATOM   1468  CB  ALA A 190     -24.296 -16.810  -9.941  1.00 32.03           C
ATOM   1469  N   SER A 191     -26.415 -18.692  -7.979  1.00 27.94           N
ATOM   1470  CA  SER A 191     -26.786 -19.348  -6.735  1.00 33.45           C
ATOM   1471  C   SER A 191     -25.736 -19.233  -5.630  1.00 32.47           C
ATOM   1472  O   SER A 191     -24.532 -19.321  -5.874  1.00 29.40           O
ATOM   1473  CB  SER A 191     -27.036 -20.830  -7.040  1.00 30.41           C
ATOM   1474  OG  SER A 191     -28.061 -20.961  -8.002  1.00 27.43           O
ATOM   1475  N   GLY A 192     -26.231 -19.111  -4.411  1.00 25.51           N
ATOM   1476  CA  GLY A 192     -25.423 -19.090  -3.207  1.00 28.99           C
ATOM   1477  C   GLY A 192     -24.680 -20.397  -2.951  1.00 28.88           C
ATOM   1478  O   GLY A 192     -25.252 -21.478  -2.993  1.00 24.09           O
ATOM   1479  N   TYR A 193     -23.411 -20.277  -2.610  1.00 28.96           N
ATOM   1480  CA  TYR A 193     -22.675 -21.297  -1.870  1.00 33.77           C
ATOM   1481  C   TYR A 193     -22.493 -20.805  -0.434  1.00 31.55           C
ATOM   1482  O   TYR A 193     -21.640 -19.969  -0.137  1.00 28.53           O
ATOM   1483  CB  TYR A 193     -21.355 -21.649  -2.568  1.00 31.13           C
ATOM   1484  CG  TYR A 193     -21.489 -22.806  -3.529  1.00 30.37           C
ATOM   1485  CD1 TYR A 193     -21.291 -24.123  -3.066  1.00 29.09           C
ATOM   1486  CD2 TYR A 193     -21.826 -22.589  -4.876  1.00 31.68           C
ATOM   1487  CE1 TYR A 193     -21.428 -25.218  -3.952  1.00 27.25           C
ATOM   1488  CE2 TYR A 193     -21.970 -23.679  -5.764  1.00 29.22           C
ATOM   1489  CZ  TYR A 193     -21.763 -24.992  -5.302  1.00 32.23           C
ATOM   1490  OH  TYR A 193     -21.888 -26.037  -6.147  1.00 31.35           O
ATOM   1491  N   SER A 194     -23.321 -21.358   0.462  1.00 27.77           N
ATOM   1492  CA  SER A 194     -23.084 -21.309   1.904  1.00 33.95           C
ATOM   1493  C   SER A 194     -21.962 -22.295   2.234  1.00 32.97           C
ATOM   1494  O   SER A 194     -22.160 -23.506   2.151  1.00 29.98           O
ATOM   1495  CB  SER A 194     -24.352 -21.712   2.650  1.00 30.96           C
ATOM   1496  OG  SER A 194     -25.431 -20.867   2.310  1.00 28.64           O
ATOM   1497  N   GLN A 195     -20.797 -21.802   2.621  1.00 26.74           N
ATOM   1498  CA  GLN A 195     -19.856 -22.596   3.414  1.00 29.29           C
ATOM   1499  C   GLN A 195     -19.767 -21.990   4.804  1.00 28.69           C
ATOM   1500  O   GLN A 195     -19.239 -20.899   5.005  1.00 25.50           O
ATOM   1501  CB  GLN A 195     -18.486 -22.757   2.743  1.00 27.03           C
ATOM   1502  CG  GLN A 195     -18.511 -23.884   1.703  1.00 25.00           C
ATOM   1503  CD  GLN A 195     -17.127 -24.420   1.335  1.00 22.40           C
ATOM   1504  OE1 GLN A 195     -16.095 -24.003   1.840  1.00 22.36           O
ATOM   1505  NE2 GLN A 195     -17.043 -25.389   0.454  1.00 25.44           N
ATOM   1506  N   GLY A 196     -20.323 -22.721   5.765  1.00 28.84           N
ATOM   1507  CA  GLY A 196     -20.120 -22.468   7.173  1.00 32.77           C
ATOM   1508  C   GLY A 196     -18.676 -22.751   7.559  1.00 32.44           C
ATOM   1509  O   GLY A 196     -18.147 -23.819   7.268  1.00 27.03           O
ATOM   1510  N   TYR A 197     -18.067 -21.810   8.237  1.00 28.63           N
ATOM   1511  CA  TYR A 197     -16.889 -22.064   9.052  1.00 34.90           C
ATOM   1512  C   TYR A 197     -17.247 -21.837  10.511  1.00 33.11           C
ATOM   1513  O   TYR A 197     -17.718 -20.778  10.909  1.00 29.80           O
ATOM   1514  CB  TYR A 197     -15.669 -21.270   8.574  1.00 32.06           C
ATOM   1515  CG  TYR A 197     -14.703 -22.137   7.807  1.00 30.60           C
ATOM   1516  CD1 TYR A 197     -13.665 -22.817   8.478  1.00 27.98           C
ATOM   1517  CD2 TYR A 197     -14.870 -22.327   6.418  1.00 29.24           C
ATOM   1518  CE1 TYR A 197     -12.797 -23.669   7.780  1.00 25.66           C
ATOM   1519  CE2 TYR A 197     -14.001 -23.186   5.701  1.00 27.27           C
ATOM   1520  CZ  TYR A 197     -12.960 -23.854   6.388  1.00 30.14           C
ATOM   1521  OH  TYR A 197     -12.130 -24.681   5.702  1.00 29.26           O
ATOM   1522  N   ALA A 198     -17.064 -22.912  11.265  1.00 27.20           N
ATOM   1523  CA  ALA A 198     -17.218 -22.973  12.707  1.00 34.67           C
ATOM   1524  C   ALA A 198     -16.235 -22.025  13.418  1.00 34.20           C
ATOM   1525  O   ALA A 198     -15.176 -21.674  12.901  1.00 30.00           O
ATOM   1526  CB  ALA A 198     -17.034 -24.428  13.136  1.00 30.34           C
ATOM   1527  N   GLY A 199     -16.643 -21.625  14.612  1.00 26.97           N
ATOM   1528  CA  GLY A 199     -16.088 -20.517  15.360  1.00 30.35           C
ATOM   1529  C   GLY A 199     -14.607 -20.595  15.695  1.00 30.21           C
ATOM   1530  O   GLY A 199     -14.030 -21.644  15.967  1.00 25.73           O
ATOM   1531  N   SER A 200     -14.040 -19.403  15.786  1.00 23.47           N
ATOM   1532  CA  SER A 200     -12.946 -19.120  16.702  1.00 28.28           C
ATOM   1533  C   SER A 200     -13.238 -17.784  17.370  1.00 26.92           C
ATOM   1534  O   SER A 200     -13.337 -16.744  16.728  1.00 24.51           O
ATOM   1535  CB  SER A 200     -11.591 -19.127  15.998  1.00 25.64           C
ATOM   1536  OG  SER A 200     -11.247 -20.466  15.719  1.00 23.84           O
ATOM   1537  N   THR A 201     -13.435 -17.879  18.661  1.00 24.32           N
ATOM   1538  CA  THR A 201     -13.639 -16.794  19.610  1.00 29.62           C
ATOM   1539  C   THR A 201     -12.482 -15.790  19.529  1.00 30.23           C
ATOM   1540  O   THR A 201     -11.355 -16.122  19.868  1.00 27.35           O
ATOM   1541  CB  THR A 201     -13.676 -17.396  21.020  1.00 25.47           C
ATOM   1542  OG1 THR A 201     -12.633 -18.342  21.159  1.00 22.98           O
ATOM   1543  CG2 THR A 201     -14.979 -18.146  21.285  1.00 26.08           C
ATOM   1544  N   SER A 202     -12.780 -14.569  19.116  1.00 22.43           N
ATOM   1545  CA  SER A 202     -11.879 -13.430  19.283  1.00 30.07           C
ATOM   1546  C   SER A 202     -12.481 -12.461  20.293  1.00 29.82           C
ATOM   1547  O   SER A 202     -13.543 -11.885  20.074  1.00 25.79           O
ATOM   1548  CB  SER A 202     -11.579 -12.744  17.956  1.00 27.21           C
ATOM   1549  OG  SER A 202     -10.736 -13.582  17.191  1.00 24.11           O
ATOM   1550  N   TYR A 203     -11.776 -12.326  21.397  1.00 29.43           N
ATOM   1551  CA  TYR A 203     -11.917 -11.258  22.369  1.00 34.53           C
ATOM   1552  C   TYR A 203     -11.743  -9.899  21.669  1.00 33.59           C
ATOM   1553  O   TYR A 203     -10.621  -9.520  21.352  1.00 30.11           O
ATOM   1554  CB  TYR A 203     -10.810 -11.445  23.425  1.00 30.93           C
ATOM   1555  CG  TYR A 203     -11.256 -11.879  24.803  1.00 29.91           C
ATOM   1556  CD1 TYR A 203     -11.296 -10.933  25.839  1.00 28.19           C
ATOM   1557  CD2 TYR A 203     -11.571 -13.219  25.075  1.00 29.30           C
ATOM   1558  CE1 TYR A 203     -11.639 -11.316  27.147  1.00 25.59           C
ATOM   1559  CE2 TYR A 203     -11.927 -13.612  26.375  1.00 27.58           C
ATOM   1560  CZ  TYR A 203     -11.954 -12.665  27.416  1.00 31.65           C
ATOM   1561  OH  TYR A 203     -12.284 -13.038  28.678  1.00 30.90           O
ATOM   1562  N   PHE A 204     -12.841  -9.176  21.447  1.00 32.71           N
ATOM   1563  CA  PHE A 204     -12.802  -7.729  21.321  1.00 36.33           C
ATOM   1564  C   PHE A 204     -14.168  -7.168  21.701  1.00 34.27           C
ATOM   1565  O   PHE A 204     -15.196  -7.630  21.212  1.00 30.55           O
ATOM   1566  CB  PHE A 204     -12.335  -7.258  19.943  1.00 33.15           C
ATOM   1567  CG  PHE A 204     -11.736  -5.868  19.960  1.00 34.54           C
ATOM   1568  CD1 PHE A 204     -12.476  -4.755  19.528  1.00 31.54           C
ATOM   1569  CD2 PHE A 204     -10.435  -5.676  20.467  1.00 31.93           C
ATOM   1570  CE1 PHE A 204     -11.921  -3.471  19.589  1.00 27.37           C
ATOM   1571  CE2 PHE A 204      -9.882  -4.381  20.540  1.00 26.79           C
ATOM   1572  CZ  PHE A 204     -10.630  -3.282  20.093  1.00 30.01           C
ATOM   1573  N   GLY A 205     -14.147  -6.257  22.643  1.00 26.02           N
ATOM   1574  CA  GLY A 205     -15.327  -5.691  23.275  1.00 28.08           C
ATOM   1575  C   GLY A 205     -16.253  -4.973  22.312  1.00 28.33           C
ATOM   1576  O   GLY A 205     -15.835  -4.429  21.298  1.00 23.39           O
ATOM   1577  N   GLY A 206     -17.537  -5.027  22.645  1.00 23.75           N
ATOM   1578  CA  GLY A 206     -18.636  -4.587  21.812  1.00 28.19           C
ATOM   1579  C   GLY A 206     -18.641  -3.099  21.497  1.00 28.47           C
ATOM   1580  O   GLY A 206     -18.360  -2.261  22.342  1.00 24.15           O
ATOM   1581  N   MET A 207     -19.091  -2.827  20.284  1.00 33.67           N
ATOM   1582  CA  MET A 207     -19.943  -1.685  19.973  1.00 40.08           C
ATOM   1583  C   MET A 207     -21.000  -2.156  18.984  1.00 39.77           C
ATOM   1584  O   MET A 207     -20.699  -2.622  17.888  1.00 35.00           O
ATOM   1585  CB  MET A 207     -19.126  -0.479  19.477  1.00 36.87           C
ATOM   1586  CG  MET A 207     -18.972   0.556  20.596  1.00 36.09           C
ATOM   1587  SD  MET A 207     -17.565   1.671  20.433  1.00 32.54           S
ATOM   1588  CE  MET A 207     -17.836   2.703  21.901  1.00 29.97           C
ATOM   1589  N   ASP A 208     -22.220  -2.107  19.464  1.00 28.39           N
ATOM   1590  CA  ASP A 208     -23.461  -2.465  18.809  1.00 32.34           C
ATOM   1591  C   ASP A 208     -23.725  -1.521  17.624  1.00 30.89           C
ATOM   1592  O   ASP A 208     -23.809  -0.310  17.790  1.00 27.01           O
ATOM   1593  CB  ASP A 208     -24.545  -2.356  19.900  1.00 29.28           C
ATOM   1594  CG  ASP A 208     -25.855  -3.039  19.531  1.00 26.77           C
ATOM   1595  OD1 ASP A 208     -26.436  -2.628  18.503  1.00 25.06           O
ATOM   1596  OD2 ASP A 208     -26.239  -3.970  20.266  1.00 26.55           O
ATOM   1597  N   CYS A 209     -23.824  -2.065  16.429  1.00 23.81           N
ATOM   1598  CA  CYS A 209     -24.246  -1.370  15.204  1.00 27.73           C
ATOM   1599  C   CYS A 209     -25.337  -2.154  14.464  1.00 26.96           C
ATOM   1600  O   CYS A 209     -25.369  -2.206  13.237  1.00 24.07           O
ATOM   1601  CB  CYS A 209     -23.038  -1.061  14.306  1.00 26.45           C
ATOM   1602  SG  CYS A 209     -21.926   0.146  15.061  1.00 25.37           S
ATOM   1603  N   GLY A 210     -26.235  -2.802  15.199  1.00 28.01           N
ATOM   1604  CA  GLY A 210     -27.337  -3.576  14.647  1.00 31.42           C
ATOM   1605  C   GLY A 210     -28.684  -2.924  14.903  1.00 31.02           C
ATOM   1606  O   GLY A 210     -29.399  -3.379  15.783  1.00 26.55           O
ATOM   1607  N   SER A 211     -29.039  -1.888  14.171  1.00 19.17           N
ATOM   1608  CA  SER A 211     -30.430  -1.398  14.140  1.00 23.53           C
ATOM   1609  C   SER A 211     -30.682  -0.439  12.980  1.00 24.39           C
ATOM   1610  O   SER A 211     -30.844   0.747  13.219  1.00 20.54           O
ATOM   1611  CB  SER A 211     -30.821  -0.677  15.450  1.00 22.03           C
ATOM   1612  OG  SER A 211     -31.106  -1.603  16.458  1.00 19.38           O
ATOM   1613  N   TYR A 212     -30.742  -0.910  11.736  1.00 21.53           N
ATOM   1614  CA  TYR A 212     -31.469  -0.215  10.651  1.00 26.00           C
ATOM   1615  C   TYR A 212     -31.625  -1.121   9.422  1.00 25.24           C
ATOM   1616  O   TYR A 212     -30.976  -0.869   8.432  1.00 22.23           O
ATOM   1617  CB  TYR A 212     -30.787   1.114  10.217  1.00 24.81           C
ATOM   1618  CG  TYR A 212     -31.207   2.345  10.999  1.00 24.54           C
ATOM   1619  CD1 TYR A 212     -32.517   2.848  10.888  1.00 23.71           C
ATOM   1620  CD2 TYR A 212     -30.305   2.945  11.903  1.00 24.56           C
ATOM   1621  CE1 TYR A 212     -32.929   3.919  11.701  1.00 23.25           C
ATOM   1622  CE2 TYR A 212     -30.717   4.014  12.708  1.00 23.79           C
ATOM   1623  CZ  TYR A 212     -32.027   4.499  12.618  1.00 25.79           C
ATOM   1624  OH  TYR A 212     -32.427   5.501  13.423  1.00 25.31           O
ATOM   1625  N   LEU A 213     -32.476  -2.144   9.458  1.00 24.60           N
ATOM   1626  CA  LEU A 213     -33.161  -2.672   8.256  1.00 40.07           C
ATOM   1627  C   LEU A 213     -34.335  -3.577   8.703  1.00 37.77           C
ATOM   1628  O   LEU A 213     -34.187  -4.783   8.852  1.00 32.97           O
ATOM   1629  CB  LEU A 213     -32.221  -3.447   7.301  1.00 37.79           C
ATOM   1630  CG  LEU A 213     -31.324  -2.640   6.319  1.00 36.57           C
ATOM   1631  CD1 LEU A 213     -30.740  -3.580   5.273  1.00 34.49           C
ATOM   1632  CD2 LEU A 213     -32.034  -1.502   5.590  1.00 39.21           C
ATOM   1633  N   THR A 214     -35.509  -2.988   8.912  1.00 28.38           N
ATOM   1634  CA  THR A 214     -36.782  -3.724   8.938  1.00 33.25           C
ATOM   1635  C   THR A 214     -37.272  -3.952   7.506  1.00 32.19           C
ATOM   1636  O   THR A 214     -37.410  -2.983   6.756  1.00 27.26           O
ATOM   1637  CB  THR A 214     -37.859  -2.967   9.741  1.00 30.07           C
ATOM   1638  OG1 THR A 214     -37.683  -1.577   9.618  1.00 28.66           O
ATOM   1639  CG2 THR A 214     -37.795  -3.295  11.219  1.00 32.09           C
ATOM   1640  N   PRO A 215     -37.565  -5.198   7.075  1.00 17.49           N
ATOM   1641  CA  PRO A 215     -38.232  -5.432   5.798  1.00 28.58           C
ATOM   1642  C   PRO A 215     -39.724  -5.108   5.925  1.00 29.63           C
ATOM   1643  O   PRO A 215     -40.439  -5.745   6.694  1.00 25.60           O
ATOM   1644  CB  PRO A 215     -37.987  -6.901   5.444  1.00 26.25           C
ATOM   1645  CG  PRO A 215     -36.951  -7.378   6.472  1.00 25.55           C
ATOM   1646  CD  PRO A 215     -37.167  -6.450   7.660  1.00 31.19           C
ATOM   1647  N   MET A 216     -40.202  -4.145   5.138  1.00 44.87           N
ATOM   1648  CA  MET A 216     -41.624  -3.902   4.931  1.00 51.18           C
ATOM   1649  C   MET A 216     -42.205  -5.023   4.067  1.00 49.61           C
ATOM   1650  O   MET A 216     -41.921  -5.116   2.876  1.00 46.34           O
ATOM   1651  CB  MET A 216     -41.847  -2.530   4.265  1.00 45.49           C
ATOM   1652  CG  MET A 216     -41.821  -1.368   5.262  1.00 43.97           C
ATOM   1653  SD  MET A 216     -43.339  -1.219   6.240  1.00 40.82           S
ATOM   1654  CE  MET A 216     -42.933   0.247   7.242  1.00 34.33           C
ATOM   1655  N   HIS A 217     -43.035  -5.866   4.663  1.00 26.55           N
ATOM   1656  CA  HIS A 217     -43.889  -6.803   3.933  1.00 34.76           C
ATOM   1657  C   HIS A 217     -45.092  -6.048   3.345  1.00 31.62           C
ATOM   1658  O   HIS A 217     -45.948  -5.564   4.078  1.00 28.81           O
ATOM   1659  CB  HIS A 217     -44.336  -7.947   4.871  1.00 31.87           C
ATOM   1660  CG  HIS A 217     -43.734  -9.281   4.521  1.00 32.28           C
ATOM   1661  ND1 HIS A 217     -44.269 -10.202   3.657  1.00 31.43           N
ATOM   1662  CD2 HIS A 217     -42.563  -9.798   5.000  1.00 32.57           C
ATOM   1663  CE1 HIS A 217     -43.449 -11.256   3.614  1.00 28.63           C
ATOM   1664  NE2 HIS A 217     -42.385 -11.066   4.421  1.00 28.27           N
ATOM   1665  N   HIS A 218     -45.160  -5.970   2.009  1.00 19.98           N
ATOM   1666  CA  HIS A 218     -46.377  -5.562   1.311  1.00 26.99           C
ATOM   1667  C   HIS A 218     -47.392  -6.715   1.332  1.00 25.67           C
ATOM   1668  O   HIS A 218     -47.157  -7.775   0.762  1.00 20.05           O
ATOM   1669  CB  HIS A 218     -46.058  -5.134  -0.130  1.00 26.20           C
ATOM   1670  CG  HIS A 218     -45.699  -3.674  -0.251  1.00 25.96           C
ATOM   1671  ND1 HIS A 218     -46.600  -2.640  -0.343  1.00 25.33           N
ATOM   1672  CD2 HIS A 218     -44.453  -3.131  -0.293  1.00 26.69           C
ATOM   1673  CE1 HIS A 218     -45.903  -1.489  -0.444  1.00 23.10           C
ATOM   1674  NE2 HIS A 218     -44.599  -1.730  -0.418  1.00 22.86           N
ATOM   1675  N   GLN A 219     -48.533  -6.486   1.971  1.00 33.60           N
ATOM   1676  CA  GLN A 219     -49.693  -7.378   1.956  1.00 41.20           C
ATOM   1677  C   GLN A 219     -50.737  -6.816   0.979  1.00 38.21           C
ATOM   1678  O   GLN A 219     -51.230  -5.709   1.177  1.00 35.50           O
ATOM   1679  CB  GLN A 219     -50.212  -7.539   3.393  1.00 38.89           C
ATOM   1680  CG  GLN A 219     -50.674  -8.976   3.721  1.00 39.37           C
ATOM   1681  CD  GLN A 219     -50.975  -9.184   5.209  1.00 37.88           C
ATOM   1682  OE1 GLN A 219     -51.220  -8.259   5.959  1.00 34.21           O
ATOM   1683  NE2 GLN A 219     -50.967 -10.404   5.704  1.00 34.33           N
ATOM   1684  N   LEU A 220     -51.032  -7.552  -0.096  1.00 12.98           N
ATOM   1685  CA  LEU A 220     -52.133  -7.268  -1.014  1.00 29.88           C
ATOM   1686  C   LEU A 220     -53.441  -7.902  -0.488  1.00 27.50           C
ATOM   1687  O   LEU A 220     -53.382  -9.025   0.019  1.00 25.67           O
ATOM   1688  CB  LEU A 220     -51.810  -7.817  -2.415  1.00 28.11           C
ATOM   1689  CG  LEU A 220     -50.842  -6.949  -3.240  1.00 27.85           C
ATOM   1690  CD1 LEU A 220     -50.318  -7.750  -4.436  1.00 27.66           C
ATOM   1691  CD2 LEU A 220     -51.545  -5.696  -3.789  1.00 33.86           C
ATOM   1692  N   PRO A 221     -54.603  -7.253  -0.640  1.00 17.41           N
ATOM   1693  CA  PRO A 221     -55.880  -7.811  -0.220  1.00 26.92           C
ATOM   1694  C   PRO A 221     -56.552  -8.616  -1.343  1.00 27.46           C
ATOM   1695  O   PRO A 221     -56.592  -8.188  -2.493  1.00 22.87           O
ATOM   1696  CB  PRO A 221     -56.707  -6.593   0.197  1.00 24.19           C
ATOM   1697  CG  PRO A 221     -56.222  -5.504  -0.767  1.00 25.14           C
ATOM   1698  CD  PRO A 221     -54.772  -5.872  -1.079  1.00 31.78           C
ATOM   1699  N   GLY A 222     -57.142  -9.754  -0.998  1.00 25.06           N
ATOM   1700  CA  GLY A 222     -58.056 -10.526  -1.838  1.00 33.39           C
ATOM   1701  C   GLY A 222     -59.312 -10.931  -1.048  1.00 32.19           C
ATOM   1702  O   GLY A 222     -59.214 -11.092   0.164  1.00 26.89           O
ATOM   1703  N   PRO A 223     -60.499 -11.051  -1.703  1.00 16.56           N
ATOM   1704  CA  PRO A 223     -61.798 -10.978  -1.042  1.00 28.36           C
ATOM   1705  C   PRO A 223     -62.420 -12.353  -0.747  1.00 27.80           C
ATOM   1706  O   PRO A 223     -62.165 -13.318  -1.461  1.00 23.99           O
ATOM   1707  CB  PRO A 223     -62.652 -10.193  -2.043  1.00 25.54           C
ATOM   1708  CG  PRO A 223     -62.153 -10.706  -3.397  1.00 27.08           C
ATOM   1709  CD  PRO A 223     -60.671 -10.993  -3.145  1.00 33.36           C
ATOM   1710  N   GLY A 224     -63.368 -12.410   0.223  1.00 21.42           N
ATOM   1711  CA  GLY A 224     -64.412 -13.447   0.262  1.00 30.36           C
ATOM   1712  C   GLY A 224     -64.774 -14.033   1.629  1.00 29.94           C
ATOM   1713  O   GLY A 224     -64.160 -14.983   2.079  1.00 25.62           O
ATOM   1714  N   ALA A 225     -65.850 -13.471   2.202  1.00 19.17           N
ATOM   1715  CA  ALA A 225     -66.931 -14.126   2.963  1.00 25.88           C
ATOM   1716  C   ALA A 225     -66.635 -15.296   3.943  1.00 25.39           C
ATOM   1717  O   ALA A 225     -66.362 -16.412   3.514  1.00 22.52           O
ATOM   1718  CB  ALA A 225     -67.974 -14.576   1.932  1.00 24.02           C
ATOM   1719  N   THR A 226     -66.974 -15.116   5.206  1.00 20.32           N
ATOM   1720  CA  THR A 226     -68.015 -15.911   5.911  1.00 28.14           C
ATOM   1721  C   THR A 226     -68.423 -15.263   7.246  1.00 28.15           C
ATOM   1722  O   THR A 226     -67.654 -14.567   7.897  1.00 25.16           O
ATOM   1723  CB  THR A 226     -67.683 -17.401   6.164  1.00 24.94           C
ATOM   1724  OG1 THR A 226     -66.546 -17.860   5.514  1.00 22.46           O
ATOM   1725  CG2 THR A 226     -68.833 -18.274   5.655  1.00 25.92           C
ATOM   1726  N   LEU A 227     -69.688 -15.481   7.601  1.00 15.58           N
ATOM   1727  CA  LEU A 227     -70.453 -14.814   8.653  1.00 30.62           C
ATOM   1728  C   LEU A 227     -70.330 -15.492  10.031  1.00 28.34           C
ATOM   1729  O   LEU A 227     -70.237 -16.719  10.111  1.00 27.09           O
ATOM   1730  CB  LEU A 227     -71.931 -14.872   8.213  1.00 28.90           C
ATOM   1731  CG  LEU A 227     -72.330 -13.963   7.035  1.00 28.47           C
ATOM   1732  CD1 LEU A 227     -73.595 -14.482   6.356  1.00 30.34           C
ATOM   1733  CD2 LEU A 227     -72.607 -12.547   7.541  1.00 36.98           C
ATOM   1734  N   SER A 228     -70.575 -14.691  11.073  1.00 14.60           N
ATOM   1735  CA  SER A 228     -71.250 -15.026  12.353  1.00 20.97           C
ATOM   1736  C   SER A 228     -70.393 -15.454  13.575  1.00 21.38           C
ATOM   1737  O   SER A 228     -69.265 -15.877  13.394  1.00 17.32           O
ATOM   1738  CB  SER A 228     -72.423 -15.976  12.077  1.00 20.64           C
ATOM   1739  OG  SER A 228     -73.420 -15.285  11.363  1.00 17.84           O
ATOM   1740  N   PRO A 229     -70.962 -15.350  14.826  1.00 20.15           N
ATOM   1741  CA  PRO A 229     -70.951 -14.122  15.623  1.00 30.48           C
ATOM   1742  C   PRO A 229     -70.623 -14.342  17.130  1.00 30.35           C
ATOM   1743  O   PRO A 229     -70.382 -15.463  17.570  1.00 27.12           O
ATOM   1744  CB  PRO A 229     -72.383 -13.612  15.448  1.00 27.70           C
ATOM   1745  CG  PRO A 229     -73.208 -14.903  15.481  1.00 27.86           C
ATOM   1746  CD  PRO A 229     -72.194 -16.022  15.179  1.00 35.63           C
ATOM   1747  N   MET A 230     -70.748 -13.263  17.906  1.00 26.96           N
ATOM   1748  CA  MET A 230     -70.957 -13.200  19.365  1.00 34.60           C
ATOM   1749  C   MET A 230     -69.782 -13.478  20.325  1.00 32.36           C
ATOM   1750  O   MET A 230     -69.200 -14.551  20.366  1.00 29.37           O
ATOM   1751  CB  MET A 230     -72.192 -14.019  19.793  1.00 32.16           C
ATOM   1752  CG  MET A 230     -73.505 -13.285  19.510  1.00 32.15           C
ATOM   1753  SD  MET A 230     -74.967 -14.242  19.964  1.00 30.66           S
ATOM   1754  CE  MET A 230     -76.127 -12.893  20.306  1.00 29.38           C
ATOM   1755  N   GLY A 231     -69.603 -12.513  21.210  1.00 24.69           N
ATOM   1756  CA  GLY A 231     -68.801 -12.665  22.432  1.00 27.70           C
ATOM   1757  C   GLY A 231     -68.560 -11.325  23.139  1.00 27.54           C
ATOM   1758  O   GLY A 231     -67.526 -10.695  22.953  1.00 22.55           O
ATOM   1759  N   THR A 232     -69.543 -10.886  23.896  1.00 20.67           N
ATOM   1760  CA  THR A 232     -69.541  -9.707  24.786  1.00 33.58           C
ATOM   1761  C   THR A 232     -68.628  -9.885  26.006  1.00 31.71           C
ATOM   1762  O   THR A 232     -68.544 -10.984  26.524  1.00 27.70           O
ATOM   1763  CB  THR A 232     -70.965  -9.526  25.321  1.00 28.92           C
ATOM   1764  OG1 THR A 232     -71.461 -10.788  25.765  1.00 26.96           O
ATOM   1765  CG2 THR A 232     -71.930  -9.024  24.266  1.00 32.94           C
ATOM   1766  N   ASN A 233     -68.060  -8.767  26.480  1.00 15.62           N
ATOM   1767  CA  ASN A 233     -67.813  -8.331  27.870  1.00 21.98           C
ATOM   1768  C   ASN A 233     -66.543  -7.451  27.873  1.00 21.15           C
ATOM   1769  O   ASN A 233     -65.465  -7.932  27.564  1.00 18.14           O
ATOM   1770  CB  ASN A 233     -67.687  -9.501  28.872  1.00 20.84           C
ATOM   1771  CG  ASN A 233     -69.037 -10.137  29.194  1.00 18.24           C
ATOM   1772  OD1 ASN A 233     -70.099  -9.550  29.053  1.00 18.54           O
ATOM   1773  ND2 ASN A 233     -69.056 -11.368  29.652  1.00 21.71           N
ATOM   1774  N   ALA A 234     -66.621  -6.128  27.964  1.00 20.17           N
ATOM   1775  CA  ALA A 234     -66.930  -5.309  29.131  1.00 28.16           C
ATOM   1776  C   ALA A 234     -65.910  -5.473  30.278  1.00 26.98           C
ATOM   1777  O   ALA A 234     -65.788  -6.560  30.834  1.00 24.29           O
ATOM   1778  CB  ALA A 234     -68.385  -5.447  29.594  1.00 26.58           C
ATOM   1779  N   VAL A 235     -65.304  -4.370  30.654  1.00 15.63           N
ATOM   1780  CA  VAL A 235     -65.185  -3.794  32.015  1.00 28.37           C
ATOM   1781  C   VAL A 235     -63.844  -3.058  32.262  1.00 26.95           C
ATOM   1782  O   VAL A 235     -62.774  -3.633  32.172  1.00 24.25           O
ATOM   1783  CB  VAL A 235     -65.558  -4.787  33.145  1.00 26.14           C
ATOM   1784  CG1 VAL A 235     -65.150  -4.370  34.556  1.00 24.66           C
ATOM   1785  CG2 VAL A 235     -67.095  -4.926  33.239  1.00 28.57           C
ATOM   1786  N   THR A 236     -63.978  -1.779  32.633  1.00 19.63           N
ATOM   1787  CA  THR A 236     -63.134  -0.856  33.439  1.00 27.85           C
ATOM   1788  C   THR A 236     -61.726  -0.473  32.944  1.00 27.45           C
ATOM   1789  O   THR A 236     -60.847  -1.308  32.818  1.00 24.21           O
ATOM   1790  CB  THR A 236     -63.088  -1.281  34.912  1.00 24.70           C
ATOM   1791  OG1 THR A 236     -62.787  -2.644  35.047  1.00 22.75           O
ATOM   1792  CG2 THR A 236     -64.422  -1.029  35.598  1.00 26.33           C
ATOM   1793  N   SER A 237     -61.507   0.793  32.604  1.00 13.81           N
ATOM   1794  CA  SER A 237     -61.379   2.007  33.449  1.00 21.04           C
ATOM   1795  C   SER A 237     -60.237   1.958  34.470  1.00 20.37           C
ATOM   1796  O   SER A 237     -60.374   1.279  35.482  1.00 17.16           O
ATOM   1797  CB  SER A 237     -62.661   2.403  34.211  1.00 19.27           C
ATOM   1798  OG  SER A 237     -63.752   2.570  33.344  1.00 17.27           O
ATOM   1799  N   HIS A 238     -59.193   2.777  34.307  1.00 10.82           N
ATOM   1800  CA  HIS A 238     -58.785   3.733  35.343  1.00 19.45           C
ATOM   1801  C   HIS A 238     -57.769   4.776  34.822  1.00 19.24           C
ATOM   1802  O   HIS A 238     -56.724   4.441  34.279  1.00 15.79           O
ATOM   1803  CB  HIS A 238     -58.216   3.058  36.605  1.00 17.93           C
ATOM   1804  CG  HIS A 238     -58.314   3.952  37.817  1.00 16.19           C
ATOM   1805  ND1 HIS A 238     -57.287   4.550  38.476  1.00 15.22           N
ATOM   1806  CD2 HIS A 238     -59.480   4.334  38.449  1.00 14.11           C
ATOM   1807  CE1 HIS A 238     -57.797   5.273  39.474  1.00 13.91           C
ATOM   1808  NE2 HIS A 238     -59.126   5.179  39.499  1.00 14.64           N
ATOM   1809  N   LEU A 239     -58.131   6.022  35.036  1.00  8.51           N
ATOM   1810  CA  LEU A 239     -57.267   7.209  35.013  1.00 22.05           C
ATOM   1811  C   LEU A 239     -56.369   7.251  36.256  1.00 20.78           C
ATOM   1812  O   LEU A 239     -56.856   6.949  37.341  1.00 18.44           O
ATOM   1813  CB  LEU A 239     -58.187   8.449  35.088  1.00 20.66           C
ATOM   1814  CG  LEU A 239     -58.789   8.972  33.779  1.00 20.50           C
ATOM   1815  CD1 LEU A 239     -60.310   8.917  33.780  1.00 21.73           C
ATOM   1816  CD2 LEU A 239     -58.379  10.439  33.584  1.00 26.83           C
ATOM   1817  N   ASN A 240     -55.128   7.761  36.114  1.00 12.51           N
ATOM   1818  CA  ASN A 240     -54.511   8.757  37.010  1.00 13.94           C
ATOM   1819  C   ASN A 240     -53.104   9.094  36.461  1.00 15.87           C
ATOM   1820  O   ASN A 240     -52.284   8.199  36.277  1.00 10.68           O
ATOM   1821  CB  ASN A 240     -54.428   8.277  38.474  1.00 13.20           C
ATOM   1822  CG  ASN A 240     -55.402   9.003  39.394  1.00 10.45           C
ATOM   1823  OD1 ASN A 240     -56.019  10.006  39.054  1.00  9.38           O
ATOM   1824  ND2 ASN A 240     -55.553   8.553  40.610  1.00 12.73           N
ATOM   1825  N   GLN A 241     -52.853  10.290  35.982  1.00 10.97           N
ATOM   1826  CA  GLN A 241     -52.456  11.510  36.715  1.00 13.84           C
ATOM   1827  C   GLN A 241     -51.150  11.390  37.519  1.00 14.82           C
ATOM   1828  O   GLN A 241     -51.063  10.689  38.521  1.00 11.44           O
ATOM   1829  CB  GLN A 241     -53.579  12.163  37.541  1.00 13.44           C
ATOM   1830  CG  GLN A 241     -54.642  12.846  36.656  1.00 11.48           C
ATOM   1831  CD  GLN A 241     -55.638  13.697  37.445  1.00 10.23           C
ATOM   1832  OE1 GLN A 241     -55.372  14.183  38.524  1.00 11.68           O
ATOM   1833  NE2 GLN A 241     -56.823  13.931  36.931  1.00 13.07           N
ATOM   1834  N   SER A 242     -50.154  12.157  37.081  1.00 11.98           N
ATOM   1835  CA  SER A 242     -48.978  12.609  37.837  1.00 20.71           C
ATOM   1836  C   SER A 242     -49.382  13.469  39.049  1.00 19.75           C
ATOM   1837  O   SER A 242     -50.480  14.032  39.035  1.00 17.06           O
ATOM   1838  CB  SER A 242     -48.104  13.461  36.907  1.00 19.39           C
ATOM   1839  OG  SER A 242     -47.918  12.844  35.643  1.00 18.46           O
ATOM   1840  N   PRO A 243     -48.519  13.659  40.043  1.00 15.36           N
ATOM   1841  CA  PRO A 243     -47.718  14.890  40.045  1.00 26.59           C
ATOM   1842  C   PRO A 243     -46.304  14.789  40.669  1.00 26.87           C
ATOM   1843  O   PRO A 243     -45.818  13.741  41.069  1.00 23.95           O
ATOM   1844  CB  PRO A 243     -48.582  15.894  40.800  1.00 24.03           C
ATOM   1845  CG  PRO A 243     -49.214  15.040  41.894  1.00 23.99           C
ATOM   1846  CD  PRO A 243     -49.037  13.601  41.408  1.00 30.63           C
ATOM   1847  N   ALA A 244     -45.672  15.947  40.670  1.00 16.45           N
ATOM   1848  CA  ALA A 244     -44.274  16.263  40.899  1.00 24.90           C
ATOM   1849  C   ALA A 244     -43.790  16.295  42.367  1.00 24.44           C
ATOM   1850  O   ALA A 244     -44.572  16.360  43.299  1.00 21.29           O
ATOM   1851  CB  ALA A 244     -44.127  17.667  40.284  1.00 23.13           C
ATOM   1852  N   SER A 245     -42.477  16.447  42.482  1.00 16.97           N
ATOM   1853  CA  SER A 245     -41.707  17.172  43.519  1.00 22.11           C
ATOM   1854  C   SER A 245     -41.344  16.428  44.816  1.00 21.54           C
ATOM   1855  O   SER A 245     -42.208  16.138  45.618  1.00 18.88           O
ATOM   1856  CB  SER A 245     -42.356  18.521  43.870  1.00 20.68           C
ATOM   1857  OG  SER A 245     -42.561  19.302  42.714  1.00 18.79           O
ATOM   1858  N   LEU A 246     -40.035  16.258  45.088  1.00  9.56           N
ATOM   1859  CA  LEU A 246     -39.259  17.127  46.009  1.00 19.48           C
ATOM   1860  C   LEU A 246     -37.797  16.649  46.201  1.00 18.54           C
ATOM   1861  O   LEU A 246     -37.540  15.477  46.453  1.00 16.68           O
ATOM   1862  CB  LEU A 246     -39.913  17.278  47.408  1.00 18.52           C
ATOM   1863  CG  LEU A 246     -40.240  18.743  47.770  1.00 18.05           C
ATOM   1864  CD1 LEU A 246     -41.731  19.038  47.734  1.00 19.54           C
ATOM   1865  CD2 LEU A 246     -39.735  19.099  49.171  1.00 24.62           C
ATOM   1866  N   SER A 247     -36.884  17.616  46.110  1.00 17.27           N
ATOM   1867  CA  SER A 247     -35.624  17.854  46.839  1.00 23.70           C
ATOM   1868  C   SER A 247     -34.827  16.718  47.500  1.00 22.74           C
ATOM   1869  O   SER A 247     -35.296  16.078  48.429  1.00 19.98           O
ATOM   1870  CB  SER A 247     -35.937  18.849  47.967  1.00 22.45           C
ATOM   1871  OG  SER A 247     -36.564  20.007  47.438  1.00 21.38           O
ATOM   1872  N   THR A 248     -33.528  16.699  47.234  1.00 18.29           N
ATOM   1873  CA  THR A 248     -32.507  16.716  48.307  1.00 26.32           C
ATOM   1874  C   THR A 248     -31.200  17.388  47.813  1.00 26.50           C
ATOM   1875  O   THR A 248     -30.720  17.109  46.720  1.00 22.39           O
ATOM   1876  CB  THR A 248     -32.194  15.334  48.912  1.00 22.58           C
ATOM   1877  OG1 THR A 248     -33.369  14.706  49.338  1.00 20.34           O
ATOM   1878  CG2 THR A 248     -31.335  15.415  50.172  1.00 23.99           C
ATOM   1879  N   GLN A 249     -30.694  18.284  48.638  1.00 11.54           N
ATOM   1880  CA  GLN A 249     -29.401  18.992  48.628  1.00 16.86           C
ATOM   1881  C   GLN A 249     -28.210  17.999  48.623  1.00 16.94           C
ATOM   1882  O   GLN A 249     -28.386  16.846  49.009  1.00 13.32           O
ATOM   1883  CB  GLN A 249     -29.371  19.822  49.923  1.00 15.40           C
ATOM   1884  CG  GLN A 249     -30.492  20.878  50.046  1.00 13.80           C
ATOM   1885  CD  GLN A 249     -30.625  21.461  51.460  1.00 12.73           C
ATOM   1886  OE1 GLN A 249     -30.025  20.997  52.421  1.00 14.60           O
ATOM   1887  NE2 GLN A 249     -31.413  22.491  51.658  1.00 18.67           N
ATOM   1888  N   GLY A 250     -26.970  18.285  48.261  1.00 21.13           N
ATOM   1889  CA  GLY A 250     -26.194  19.519  48.104  1.00 26.18           C
ATOM   1890  C   GLY A 250     -24.708  19.170  48.299  1.00 25.72           C
ATOM   1891  O   GLY A 250     -24.414  18.105  48.825  1.00 20.85           O
ATOM   1892  N   TYR A 251     -23.821  20.080  47.938  1.00 18.21           N
ATOM   1893  CA  TYR A 251     -22.341  20.186  47.917  1.00 26.99           C
ATOM   1894  C   TYR A 251     -21.709  19.786  46.574  1.00 25.08           C
ATOM   1895  O   TYR A 251     -21.886  18.687  46.092  1.00 21.74           O
ATOM   1896  CB  TYR A 251     -21.647  19.529  49.141  1.00 25.08           C
ATOM   1897  CG  TYR A 251     -21.678  18.003  49.232  1.00 24.81           C
ATOM   1898  CD1 TYR A 251     -22.695  17.373  49.990  1.00 24.67           C
ATOM   1899  CD2 TYR A 251     -20.719  17.225  48.573  1.00 27.82           C
ATOM   1900  CE1 TYR A 251     -22.769  15.972  50.045  1.00 25.18           C
ATOM   1901  CE2 TYR A 251     -20.791  15.812  48.625  1.00 26.86           C
ATOM   1902  CZ  TYR A 251     -21.824  15.188  49.362  1.00 30.76           C
ATOM   1903  OH  TYR A 251     -21.911  13.831  49.391  1.00 30.44           O
ATOM   1904  N   GLY A 252     -20.976  20.603  45.852  1.00 25.29           N
ATOM   1905  CA  GLY A 252     -20.345  21.903  46.116  1.00 31.16           C
ATOM   1906  C   GLY A 252     -18.967  21.880  45.478  1.00 30.71           C
ATOM   1907  O   GLY A 252     -18.100  21.180  45.978  1.00 25.59           O
ATOM   1908  N   ALA A 253     -18.758  22.604  44.350  1.00 25.64           N
ATOM   1909  CA  ALA A 253     -17.431  23.024  43.891  1.00 32.97           C
ATOM   1910  C   ALA A 253     -17.550  24.051  42.749  1.00 32.37           C
ATOM   1911  O   ALA A 253     -17.943  23.727  41.637  1.00 29.21           O
ATOM   1912  CB  ALA A 253     -16.568  21.831  43.442  1.00 29.53           C
ATOM   1913  N   SER A 254     -17.198  25.281  43.082  1.00 21.23           N
ATOM   1914  CA  SER A 254     -16.383  26.225  42.298  1.00 29.01           C
ATOM   1915  C   SER A 254     -16.795  26.579  40.860  1.00 27.69           C
ATOM   1916  O   SER A 254     -16.325  26.012  39.880  1.00 24.82           O
ATOM   1917  CB  SER A 254     -14.922  25.790  42.372  1.00 26.84           C
ATOM   1918  OG  SER A 254     -14.593  25.537  43.744  1.00 25.96           O
ATOM   1919  N   SER A 255     -17.603  27.658  40.779  1.00 18.24           N
ATOM   1920  CA  SER A 255     -17.326  28.878  40.018  1.00 23.99           C
ATOM   1921  C   SER A 255     -16.201  28.839  38.965  1.00 23.81           C
ATOM   1922  O   SER A 255     -15.034  29.011  39.312  1.00 21.38           O
ATOM   1923  CB  SER A 255     -16.981  29.983  41.038  1.00 21.47           C
ATOM   1924  OG  SER A 255     -16.646  31.192  40.419  1.00 19.64           O
ATOM   1925  N   LEU A 256     -16.583  28.832  37.685  1.00 22.02           N
ATOM   1926  CA  LEU A 256     -16.058  29.741  36.668  1.00 33.60           C
ATOM   1927  C   LEU A 256     -17.218  30.108  35.731  1.00 32.00           C
ATOM   1928  O   LEU A 256     -17.735  29.260  35.003  1.00 27.15           O
ATOM   1929  CB  LEU A 256     -14.877  29.141  35.888  1.00 30.82           C
ATOM   1930  CG  LEU A 256     -13.529  29.082  36.643  1.00 28.97           C
ATOM   1931  CD1 LEU A 256     -12.453  28.500  35.736  1.00 28.62           C
ATOM   1932  CD2 LEU A 256     -13.045  30.460  37.125  1.00 35.44           C
ATOM   1933  N   GLY A 257     -17.670  31.348  35.811  1.00 28.93           N
ATOM   1934  CA  GLY A 257     -18.660  31.891  34.890  1.00 30.20           C
ATOM   1935  C   GLY A 257     -18.011  32.210  33.554  1.00 30.70           C
ATOM   1936  O   GLY A 257     -16.967  32.852  33.522  1.00 24.64           O
ATOM   1937  N   PHE A 258     -18.674  31.822  32.466  1.00 25.95           N
ATOM   1938  CA  PHE A 258     -18.582  32.516  31.187  1.00 31.44           C
ATOM   1939  C   PHE A 258     -19.944  32.507  30.509  1.00 29.30           C
ATOM   1940  O   PHE A 258     -20.645  31.498  30.476  1.00 26.15           O
ATOM   1941  CB  PHE A 258     -17.453  31.973  30.296  1.00 28.84           C
ATOM   1942  CG  PHE A 258     -16.119  32.619  30.598  1.00 29.99           C
ATOM   1943  CD1 PHE A 258     -15.841  33.914  30.127  1.00 28.43           C
ATOM   1944  CD2 PHE A 258     -15.176  31.974  31.432  1.00 31.47           C
ATOM   1945  CE1 PHE A 258     -14.644  34.567  30.488  1.00 26.78           C
ATOM   1946  CE2 PHE A 258     -13.984  32.626  31.797  1.00 27.27           C
ATOM   1947  CZ  PHE A 258     -13.725  33.922  31.327  1.00 31.28           C
ATOM   1948  N   ASN A 259     -20.330  33.693  30.081  1.00 29.89           N
ATOM   1949  CA  ASN A 259     -21.614  34.060  29.529  1.00 33.44           C
ATOM   1950  C   ASN A 259     -22.004  33.215  28.314  1.00 31.16           C
ATOM   1951  O   ASN A 259     -21.253  33.111  27.347  1.00 26.73           O
ATOM   1952  CB  ASN A 259     -21.538  35.543  29.135  1.00 30.45           C
ATOM   1953  CG  ASN A 259     -21.463  36.480  30.332  1.00 26.62           C
ATOM   1954  OD1 ASN A 259     -22.111  36.277  31.338  1.00 25.56           O
ATOM   1955  ND2 ASN A 259     -20.675  37.515  30.273  1.00 27.57           N
ATOM   1956  N   SER A 260     -23.222  32.706  28.329  1.00 17.16           N
ATOM   1957  CA  SER A 260     -23.953  32.303  27.135  1.00 22.30           C
ATOM   1958  C   SER A 260     -24.297  33.549  26.322  1.00 22.52           C
ATOM   1959  O   SER A 260     -25.202  34.289  26.686  1.00 19.41           O
ATOM   1960  CB  SER A 260     -25.251  31.588  27.526  1.00 20.56           C
ATOM   1961  OG  SER A 260     -24.968  30.451  28.312  1.00 18.24           O
ATOM   1962  N   THR A 261     -23.598  33.759  25.224  1.00 20.76           N
ATOM   1963  CA  THR A 261     -24.114  34.545  24.103  1.00 29.20           C
ATOM   1964  C   THR A 261     -24.202  33.603  22.915  1.00 30.16           C
ATOM   1965  O   THR A 261     -23.200  33.113  22.405  1.00 26.42           O
ATOM   1966  CB  THR A 261     -23.272  35.782  23.806  1.00 24.85           C
ATOM   1967  OG1 THR A 261     -23.222  36.587  24.961  1.00 22.77           O
ATOM   1968  CG2 THR A 261     -23.895  36.650  22.716  1.00 26.26           C
ATOM   1969  N   THR A 262     -25.421  33.272  22.552  1.00 24.30           N
ATOM   1970  CA  THR A 262     -25.802  32.684  21.279  1.00 29.55           C
ATOM   1971  C   THR A 262     -25.296  33.578  20.153  1.00 30.18           C
ATOM   1972  O   THR A 262     -25.835  34.664  19.970  1.00 26.82           O
ATOM   1973  CB  THR A 262     -27.335  32.636  21.196  1.00 25.95           C
ATOM   1974  OG1 THR A 262     -27.908  33.734  21.880  1.00 24.30           O
ATOM   1975  CG2 THR A 262     -27.897  31.374  21.827  1.00 25.80           C
ATOM   1976  N   ASP A 263     -24.330  33.100  19.401  1.00 23.12           N
ATOM   1977  CA  ASP A 263     -24.056  33.627  18.069  1.00 27.24           C
ATOM   1978  C   ASP A 263     -23.970  32.458  17.085  1.00 26.76           C
ATOM   1979  O   ASP A 263     -23.079  31.601  17.136  1.00 23.35           O
ATOM   1980  CB  ASP A 263     -22.831  34.558  18.036  1.00 25.08           C
ATOM   1981  CG  ASP A 263     -23.197  35.997  17.654  1.00 22.52           C
ATOM   1982  OD1 ASP A 263     -24.123  36.168  16.839  1.00 20.96           O
ATOM   1983  OD2 ASP A 263     -22.527  36.917  18.178  1.00 21.92           O
ATOM   1984  N   CYS A 264     -24.987  32.383  16.238  1.00 21.69           N
ATOM   1985  CA  CYS A 264     -25.020  31.548  15.059  1.00 24.93           C
ATOM   1986  C   CYS A 264     -24.039  32.145  14.049  1.00 24.16           C
ATOM   1987  O   CYS A 264     -24.374  33.101  13.363  1.00 22.38           O
ATOM   1988  CB  CYS A 264     -26.446  31.556  14.494  1.00 24.06           C
ATOM   1989  SG  CYS A 264     -27.620  30.756  15.621  1.00 22.55           S
ATOM   1990  N   LEU A 265     -22.846  31.595  13.929  1.00 19.85           N
ATOM   1991  CA  LEU A 265     -21.909  31.923  12.852  1.00 27.35           C
ATOM   1992  C   LEU A 265     -21.837  30.764  11.861  1.00 26.25           C
ATOM   1993  O   LEU A 265     -21.176  29.754  12.084  1.00 23.44           O
ATOM   1994  CB  LEU A 265     -20.557  32.366  13.418  1.00 26.11           C
ATOM   1995  CG  LEU A 265     -20.587  33.779  14.021  1.00 24.46           C
ATOM   1996  CD1 LEU A 265     -19.244  34.088  14.698  1.00 22.89           C
ATOM   1997  CD2 LEU A 265     -20.832  34.881  12.982  1.00 25.97           C
ATOM   1998  N   ASP A 266     -22.615  30.946  10.798  1.00 27.54           N
ATOM   1999  CA  ASP A 266     -22.231  30.823   9.391  1.00 30.63           C
ATOM   2000  C   ASP A 266     -21.017  29.909   9.119  1.00 29.00           C
ATOM   2001  O   ASP A 266     -19.853  30.301   9.219  1.00 26.14           O
ATOM   2002  CB  ASP A 266     -22.033  32.248   8.826  1.00 29.46           C
ATOM   2003  CG  ASP A 266     -22.396  32.341   7.353  1.00 28.07           C
ATOM   2004  OD1 ASP A 266     -21.475  32.431   6.512  1.00 27.56           O
ATOM   2005  OD2 ASP A 266     -23.613  32.341   7.064  1.00 28.97           O
ATOM   2006  N   TYR A 267     -21.306  28.658   8.714  1.00 22.72           N
ATOM   2007  CA  TYR A 267     -20.323  27.724   8.154  1.00 24.66           C
ATOM   2008  C   TYR A 267     -19.966  28.177   6.732  1.00 24.73           C
ATOM   2009  O   TYR A 267     -20.445  27.656   5.729  1.00 21.32           O
ATOM   2010  CB  TYR A 267     -20.883  26.294   8.205  1.00 24.48           C
ATOM   2011  CG  TYR A 267     -19.865  25.214   7.904  1.00 23.19           C
ATOM   2012  CD1 TYR A 267     -19.724  24.692   6.595  1.00 20.95           C
ATOM   2013  CD2 TYR A 267     -19.066  24.699   8.934  1.00 23.30           C
ATOM   2014  CE1 TYR A 267     -18.801  23.684   6.331  1.00 20.26           C
ATOM   2015  CE2 TYR A 267     -18.136  23.675   8.676  1.00 20.81           C
ATOM   2016  CZ  TYR A 267     -18.005  23.158   7.373  1.00 23.50           C
ATOM   2017  OH  TYR A 267     -17.118  22.161   7.122  1.00 23.65           O
ATOM   2018  N   LYS A 268     -19.138  29.201   6.645  1.00 31.33           N
ATOM   2019  CA  LYS A 268     -18.603  29.694   5.393  1.00 36.82           C
ATOM   2020  C   LYS A 268     -17.304  28.966   5.084  1.00 34.62           C
ATOM   2021  O   LYS A 268     -16.331  29.082   5.825  1.00 30.77           O
ATOM   2022  CB  LYS A 268     -18.462  31.223   5.481  1.00 33.61           C
ATOM   2023  CG  LYS A 268     -18.391  31.872   4.093  1.00 32.07           C
ATOM   2024  CD  LYS A 268     -18.615  33.375   4.215  1.00 30.14           C
ATOM   2025  CE  LYS A 268     -18.730  34.020   2.848  1.00 25.96           C
ATOM   2026  NZ  LYS A 268     -19.165  35.432   2.955  1.00 25.73           N
ATOM   2027  N   ASP A 269     -17.345  28.195   4.001  1.00 26.17           N
ATOM   2028  CA  ASP A 269     -16.226  27.697   3.197  1.00 31.04           C
ATOM   2029  C   ASP A 269     -14.813  28.008   3.729  1.00 30.03           C
ATOM   2030  O   ASP A 269     -14.164  28.980   3.338  1.00 26.80           O
ATOM   2031  CB  ASP A 269     -16.371  28.236   1.761  1.00 29.39           C
ATOM   2032  CG  ASP A 269     -17.165  27.293   0.846  1.00 26.45           C
ATOM   2033  OD1 ASP A 269     -16.790  26.100   0.826  1.00 24.94           O
ATOM   2034  OD2 ASP A 269     -18.072  27.788   0.159  1.00 25.23           O
ATOM   2035  N   GLN A 270     -14.275  27.107   4.538  1.00 33.59           N
ATOM   2036  CA  GLN A 270     -12.839  26.922   4.567  1.00 38.20           C
ATOM   2037  C   GLN A 270     -12.483  25.874   3.508  1.00 37.87           C
ATOM   2038  O   GLN A 270     -12.291  24.696   3.798  1.00 34.52           O
ATOM   2039  CB  GLN A 270     -12.296  26.602   5.962  1.00 36.20           C
ATOM   2040  CG  GLN A 270     -12.314  27.849   6.856  1.00 35.11           C
ATOM   2041  CD  GLN A 270     -11.467  27.715   8.125  1.00 31.12           C
ATOM   2042  OE1 GLN A 270     -10.680  26.786   8.294  1.00 29.40           O
ATOM   2043  NE2 GLN A 270     -11.583  28.624   9.041  1.00 29.40           N
ATOM   2044  N   THR A 271     -12.325  26.329   2.284  1.00 30.12           N
ATOM   2045  CA  THR A 271     -11.357  25.762   1.338  1.00 35.90           C
ATOM   2046  C   THR A 271      -9.962  25.901   1.954  1.00 38.07           C
ATOM   2047  O   THR A 271      -9.150  26.737   1.579  1.00 34.45           O
ATOM   2048  CB  THR A 271     -11.431  26.441  -0.039  1.00 31.92           C
ATOM   2049  OG1 THR A 271     -11.951  27.745   0.039  1.00 28.13           O
ATOM   2050  CG2 THR A 271     -12.324  25.657  -0.991  1.00 28.67           C
ATOM   2051  N   ALA A 272      -9.696  25.081   2.967  1.00 26.21           N
ATOM   2052  CA  ALA A 272      -8.368  24.880   3.501  1.00 30.40           C
ATOM   2053  C   ALA A 272      -7.547  24.287   2.353  1.00 31.25           C
ATOM   2054  O   ALA A 272      -7.623  23.110   2.034  1.00 28.19           O
ATOM   2055  CB  ALA A 272      -8.435  23.978   4.737  1.00 27.01           C
ATOM   2056  N   SER A 273      -6.796  25.166   1.690  1.00 31.27           N
ATOM   2057  CA  SER A 273      -5.734  24.846   0.763  1.00 33.10           C
ATOM   2058  C   SER A 273      -4.863  23.777   1.424  1.00 34.26           C
ATOM   2059  O   SER A 273      -4.038  24.070   2.281  1.00 33.03           O
ATOM   2060  CB  SER A 273      -4.945  26.127   0.498  1.00 30.53           C
ATOM   2061  OG  SER A 273      -3.809  25.877  -0.290  1.00 26.11           O
ATOM   2062  N   TRP A 274      -5.075  22.526   1.031  1.00 30.92           N
ATOM   2063  CA  TRP A 274      -4.170  21.437   1.345  1.00 27.14           C
ATOM   2064  C   TRP A 274      -2.837  21.786   0.690  1.00 28.33           C
ATOM   2065  O   TRP A 274      -2.611  21.482  -0.473  1.00 24.25           O
ATOM   2066  CB  TRP A 274      -4.741  20.113   0.839  1.00 27.02           C
ATOM   2067  CG  TRP A 274      -6.003  19.674   1.505  1.00 25.16           C
ATOM   2068  CD1 TRP A 274      -7.262  19.876   1.047  1.00 20.56           C
ATOM   2069  CD2 TRP A 274      -6.155  18.976   2.792  1.00 21.82           C
ATOM   2070  NE1 TRP A 274      -8.168  19.367   1.944  1.00 19.09           N
ATOM   2071  CE2 TRP A 274      -7.545  18.799   3.041  1.00 19.92           C
ATOM   2072  CE3 TRP A 274      -5.249  18.475   3.742  1.00 25.16           C
ATOM   2073  CZ2 TRP A 274      -8.027  18.153   4.193  1.00 25.13           C
ATOM   2074  CZ3 TRP A 274      -5.728  17.829   4.916  1.00 25.51           C
ATOM   2075  CH2 TRP A 274      -7.107  17.665   5.139  1.00 25.49           C
ATOM   2076  N   LYS A 275      -1.969  22.468   1.428  1.00 31.76           N
ATOM   2077  CA  LYS A 275      -0.562  22.590   1.066  1.00 34.04           C
ATOM   2078  C   LYS A 275       0.017  21.187   1.118  1.00 33.80           C
ATOM   2079  O   LYS A 275       0.531  20.735   2.137  1.00 31.79           O
ATOM   2080  CB  LYS A 275       0.179  23.572   1.987  1.00 31.84           C
ATOM   2081  CG  LYS A 275      -0.093  25.033   1.616  1.00 30.26           C
ATOM   2082  CD  LYS A 275       0.724  25.997   2.494  1.00 28.20           C
ATOM   2083  CE  LYS A 275       0.479  27.447   2.079  1.00 24.01           C
ATOM   2084  NZ  LYS A 275       1.198  28.407   2.941  1.00 22.73           N
ATOM   2085  N   LEU A 276      -0.119  20.482   0.006  1.00 35.86           N
ATOM   2086  CA  LEU A 276       0.613  19.266  -0.297  1.00 36.74           C
ATOM   2087  C   LEU A 276       2.089  19.659  -0.326  1.00 36.13           C
ATOM   2088  O   LEU A 276       2.609  20.094  -1.347  1.00 31.93           O
ATOM   2089  CB  LEU A 276       0.116  18.704  -1.635  1.00 33.55           C
ATOM   2090  CG  LEU A 276      -1.254  18.001  -1.550  1.00 30.87           C
ATOM   2091  CD1 LEU A 276      -1.857  17.838  -2.941  1.00 28.50           C
ATOM   2092  CD2 LEU A 276      -1.136  16.619  -0.911  1.00 31.13           C
ATOM   2093  N   ASN A 277       2.728  19.549   0.835  1.00 31.45           N
ATOM   2094  CA  ASN A 277       4.172  19.647   0.938  1.00 32.43           C
ATOM   2095  C   ASN A 277       4.733  18.342   0.346  1.00 31.98           C
ATOM   2096  O   ASN A 277       4.946  17.360   1.040  1.00 28.71           O
ATOM   2097  CB  ASN A 277       4.552  19.947   2.400  1.00 29.56           C
ATOM   2098  CG  ASN A 277       5.810  20.794   2.504  1.00 26.97           C
ATOM   2099  OD1 ASN A 277       6.721  20.725   1.700  1.00 24.71           O
ATOM   2100  ND2 ASN A 277       5.893  21.667   3.481  1.00 24.85           N
ATOM   2101  N   PHE A 278       4.845  18.320  -0.988  1.00 35.07           N
ATOM   2102  CA  PHE A 278       5.562  17.278  -1.704  1.00 36.37           C
ATOM   2103  C   PHE A 278       7.041  17.479  -1.420  1.00 35.00           C
ATOM   2104  O   PHE A 278       7.733  18.194  -2.133  1.00 31.69           O
ATOM   2105  CB  PHE A 278       5.248  17.349  -3.200  1.00 33.83           C
ATOM   2106  CG  PHE A 278       3.857  16.895  -3.589  1.00 32.83           C
ATOM   2107  CD1 PHE A 278       3.560  15.527  -3.670  1.00 29.62           C
ATOM   2108  CD2 PHE A 278       2.861  17.840  -3.908  1.00 29.77           C
ATOM   2109  CE1 PHE A 278       2.289  15.099  -4.071  1.00 26.18           C
ATOM   2110  CE2 PHE A 278       1.584  17.410  -4.309  1.00 26.16           C
ATOM   2111  CZ  PHE A 278       1.299  16.041  -4.397  1.00 28.87           C
ATOM   2112  N   ASN A 279       7.530  16.856  -0.339  1.00 36.26           N
ATOM   2113  CA  ASN A 279       8.953  16.736  -0.143  1.00 38.68           C
ATOM   2114  C   ASN A 279       9.492  15.829  -1.260  1.00 36.78           C
ATOM   2115  O   ASN A 279       9.238  14.623  -1.267  1.00 34.22           O
ATOM   2116  CB  ASN A 279       9.257  16.256   1.285  1.00 36.29           C
ATOM   2117  CG  ASN A 279      10.564  16.835   1.796  1.00 33.42           C
ATOM   2118  OD1 ASN A 279      10.780  18.030   1.743  1.00 31.46           O
ATOM   2119  ND2 ASN A 279      11.464  16.027   2.291  1.00 31.51           N
ATOM   2120  N   ALA A 280      10.138  16.433  -2.238  1.00 37.57           N
ATOM   2121  CA  ALA A 280      10.613  15.819  -3.483  1.00 39.64           C
ATOM   2122  C   ALA A 280      11.817  14.870  -3.293  1.00 39.18           C
ATOM   2123  O   ALA A 280      12.485  14.522  -4.261  1.00 35.92           O
ATOM   2124  CB  ALA A 280      10.887  16.946  -4.484  1.00 36.81           C
ATOM   2125  N   ASP A 281      12.093  14.412  -2.078  1.00 41.65           N
ATOM   2126  CA  ASP A 281      13.277  13.602  -1.753  1.00 44.34           C
ATOM   2127  C   ASP A 281      13.099  12.090  -1.999  1.00 42.41           C
ATOM   2128  O   ASP A 281      13.902  11.277  -1.549  1.00 39.47           O
ATOM   2129  CB  ASP A 281      13.732  13.901  -0.322  1.00 42.18           C
ATOM   2130  CG  ASP A 281      14.277  15.323  -0.146  1.00 38.82           C
ATOM   2131  OD1 ASP A 281      14.866  15.849  -1.108  1.00 36.52           O
ATOM   2132  OD2 ASP A 281      14.062  15.857   0.958  1.00 35.85           O
ATOM   2133  N   CYS A 282      12.067  11.667  -2.720  1.00 39.89           N
ATOM   2134  CA  CYS A 282      11.893  10.267  -3.108  1.00 41.74           C
ATOM   2135  C   CYS A 282      12.595   9.893  -4.433  1.00 40.97           C
ATOM   2136  O   CYS A 282      12.372   8.791  -4.936  1.00 38.95           O
ATOM   2137  CB  CYS A 282      10.406   9.874  -3.060  1.00 40.47           C
ATOM   2138  SG  CYS A 282      10.071   8.873  -1.572  1.00 36.91           S
ATOM   2139  N   LEU A 283      13.417  10.772  -5.002  1.00 38.58           N
ATOM   2140  CA  LEU A 283      14.074  10.563  -6.301  1.00 42.35           C
ATOM   2141  C   LEU A 283      15.497   9.993  -6.234  1.00 41.78           C
ATOM   2142  O   LEU A 283      16.152   9.890  -7.277  1.00 38.58           O
ATOM   2143  CB  LEU A 283      13.990  11.842  -7.147  1.00 40.17           C
ATOM   2144  CG  LEU A 283      12.594  12.115  -7.736  1.00 36.84           C
ATOM   2145  CD1 LEU A 283      12.600  13.461  -8.466  1.00 34.30           C
ATOM   2146  CD2 LEU A 283      12.165  11.044  -8.750  1.00 36.39           C
ATOM   2147  N   ASP A 284      15.991   9.561  -5.072  1.00 41.32           N
ATOM   2148  CA  ASP A 284      17.280   8.863  -5.024  1.00 44.04           C
ATOM   2149  C   ASP A 284      17.092   7.363  -5.320  1.00 42.12           C
ATOM   2150  O   ASP A 284      17.086   6.493  -4.454  1.00 39.99           O
ATOM   2151  CB  ASP A 284      18.072   9.199  -3.756  1.00 42.77           C
ATOM   2152  CG  ASP A 284      19.579   9.308  -4.046  1.00 38.88           C
ATOM   2153  OD1 ASP A 284      20.036   8.671  -5.024  1.00 36.88           O
ATOM   2154  OD2 ASP A 284      20.248  10.061  -3.307  1.00 36.45           O
ATOM   2155  N   TYR A 285      16.871   7.067  -6.607  1.00 37.34           N
ATOM   2156  CA  TYR A 285      16.862   5.716  -7.177  1.00 40.38           C
ATOM   2157  C   TYR A 285      18.250   5.309  -7.710  1.00 39.60           C
ATOM   2158  O   TYR A 285      18.385   4.395  -8.521  1.00 36.97           O
ATOM   2159  CB  TYR A 285      15.740   5.588  -8.218  1.00 39.63           C
ATOM   2160  CG  TYR A 285      15.441   4.164  -8.653  1.00 36.91           C
ATOM   2161  CD1 TYR A 285      16.089   3.627  -9.783  1.00 34.86           C
ATOM   2162  CD2 TYR A 285      14.587   3.352  -7.897  1.00 36.04           C
ATOM   2163  CE1 TYR A 285      15.879   2.291 -10.150  1.00 32.09           C
ATOM   2164  CE2 TYR A 285      14.371   2.000  -8.265  1.00 32.44           C
ATOM   2165  CZ  TYR A 285      15.020   1.479  -9.395  1.00 33.00           C
ATOM   2166  OH  TYR A 285      14.820   0.186  -9.748  1.00 31.80           O
ATOM   2167  N   LYS A 286      19.321   5.957  -7.265  1.00 38.12           N
ATOM   2168  CA  LYS A 286      20.672   5.483  -7.554  1.00 40.61           C
ATOM   2169  C   LYS A 286      21.176   4.650  -6.380  1.00 39.52           C
ATOM   2170  O   LYS A 286      21.135   5.070  -5.238  1.00 35.68           O
ATOM   2171  CB  LYS A 286      21.590   6.635  -7.973  1.00 37.76           C
ATOM   2172  CG  LYS A 286      21.262   7.071  -9.416  1.00 34.95           C
ATOM   2173  CD  LYS A 286      22.250   8.119  -9.927  1.00 32.43           C
ATOM   2174  CE  LYS A 286      21.956   8.461 -11.387  1.00 28.55           C
ATOM   2175  NZ  LYS A 286      22.893   9.482 -11.899  1.00 28.60           N
ATOM   2176  N   ASP A 287      21.590   3.432  -6.707  1.00 35.99           N
ATOM   2177  CA  ASP A 287      22.262   2.469  -5.832  1.00 38.92           C
ATOM   2178  C   ASP A 287      21.456   1.796  -4.719  1.00 37.63           C
ATOM   2179  O   ASP A 287      21.835   1.786  -3.549  1.00 35.03           O
ATOM   2180  CB  ASP A 287      23.629   3.002  -5.383  1.00 37.57           C
ATOM   2181  CG  ASP A 287      24.546   3.263  -6.576  1.00 33.55           C
ATOM   2182  OD1 ASP A 287      24.432   2.483  -7.551  1.00 31.86           O
ATOM   2183  OD2 ASP A 287      25.324   4.225  -6.504  1.00 31.45           O
ATOM   2184  N   GLN A 288      20.431   1.020  -5.106  1.00 45.08           N
ATOM   2185  CA  GLN A 288      20.191  -0.242  -4.412  1.00 47.84           C
ATOM   2186  C   GLN A 288      19.995  -1.396  -5.407  1.00 47.55           C
ATOM   2187  O   GLN A 288      18.887  -1.763  -5.783  1.00 45.70           O
ATOM   2188  CB  GLN A 288      19.073  -0.148  -3.359  1.00 46.88           C
ATOM   2189  CG  GLN A 288      19.568   0.605  -2.106  1.00 45.30           C
ATOM   2190  CD  GLN A 288      18.695   0.430  -0.870  1.00 41.25           C
ATOM   2191  OE1 GLN A 288      17.703  -0.285  -0.843  1.00 38.07           O
ATOM   2192  NE2 GLN A 288      19.049   1.064   0.225  1.00 38.17           N
ATOM   2193  N   THR A 289      21.106  -2.029  -5.750  1.00 40.34           N
ATOM   2194  CA  THR A 289      21.184  -3.415  -6.261  1.00 44.17           C
ATOM   2195  C   THR A 289      20.725  -4.465  -5.241  1.00 45.64           C
ATOM   2196  O   THR A 289      20.992  -5.653  -5.383  1.00 42.51           O
ATOM   2197  CB  THR A 289      22.622  -3.714  -6.709  1.00 41.20           C
ATOM   2198  OG1 THR A 289      23.539  -3.241  -5.747  1.00 37.25           O
ATOM   2199  CG2 THR A 289      22.965  -3.030  -8.032  1.00 38.03           C
ATOM   2200  N   SER A 290      20.010  -4.074  -4.192  1.00 38.36           N
ATOM   2201  CA  SER A 290      19.311  -4.992  -3.310  1.00 43.17           C
ATOM   2202  C   SER A 290      18.063  -5.493  -4.040  1.00 44.94           C
ATOM   2203  O   SER A 290      17.035  -4.826  -4.088  1.00 42.43           O
ATOM   2204  CB  SER A 290      19.008  -4.358  -1.949  1.00 40.66           C
ATOM   2205  OG  SER A 290      18.179  -3.235  -2.048  1.00 37.39           O
ATOM   2206  N   SER A 291      18.191  -6.690  -4.618  1.00 45.75           N
ATOM   2207  CA  SER A 291      17.139  -7.515  -5.201  1.00 49.70           C
ATOM   2208  C   SER A 291      15.763  -7.251  -4.568  1.00 50.95           C
ATOM   2209  O   SER A 291      15.475  -7.717  -3.461  1.00 49.84           O
ATOM   2210  CB  SER A 291      17.560  -8.974  -4.994  1.00 47.13           C
ATOM   2211  OG  SER A 291      16.669  -9.877  -5.588  1.00 41.23           O
ATOM   2212  N   TRP A 292      14.901  -6.525  -5.267  1.00 51.90           N
ATOM   2213  CA  TRP A 292      13.550  -6.162  -4.838  1.00 50.80           C
ATOM   2214  C   TRP A 292      12.643  -7.395  -4.813  1.00 48.70           C
ATOM   2215  O   TRP A 292      11.879  -7.649  -5.730  1.00 45.02           O
ATOM   2216  CB  TRP A 292      12.988  -5.069  -5.755  1.00 49.13           C
ATOM   2217  CG  TRP A 292      13.711  -3.768  -5.727  1.00 46.75           C
ATOM   2218  CD1 TRP A 292      14.616  -3.338  -6.639  1.00 43.05           C
ATOM   2219  CD2 TRP A 292      13.646  -2.720  -4.716  1.00 47.37           C
ATOM   2220  NE1 TRP A 292      15.116  -2.120  -6.263  1.00 37.98           N
ATOM   2221  CE2 TRP A 292      14.570  -1.696  -5.076  1.00 42.69           C
ATOM   2222  CE3 TRP A 292      12.901  -2.556  -3.535  1.00 44.94           C
ATOM   2223  CZ2 TRP A 292      14.773  -0.561  -4.281  1.00 46.06           C
ATOM   2224  CZ3 TRP A 292      13.098  -1.404  -2.729  1.00 43.82           C
ATOM   2225  CH2 TRP A 292      14.033  -0.422  -3.091  1.00 44.39           C
ATOM   2226  N   LYS A 293      12.745  -8.176  -3.747  1.00 46.68           N
ATOM   2227  CA  LYS A 293      11.878  -9.336  -3.507  1.00 50.10           C
ATOM   2228  C   LYS A 293      10.649  -8.884  -2.719  1.00 48.42           C
ATOM   2229  O   LYS A 293      10.590  -9.057  -1.504  1.00 46.70           O
ATOM   2230  CB  LYS A 293      12.682 -10.465  -2.826  1.00 47.94           C
ATOM   2231  CG  LYS A 293      13.716 -11.075  -3.790  1.00 45.56           C
ATOM   2232  CD  LYS A 293      14.565 -12.167  -3.122  1.00 44.43           C
ATOM   2233  CE  LYS A 293      15.595 -12.667  -4.130  1.00 38.10           C
ATOM   2234  NZ  LYS A 293      16.600 -13.592  -3.555  1.00 35.51           N
ATOM   2235  N   PHE A 294       9.671  -8.341  -3.423  1.00 44.27           N
ATOM   2236  CA  PHE A 294       8.363  -8.085  -2.827  1.00 45.01           C
ATOM   2237  C   PHE A 294       7.673  -9.418  -2.524  1.00 42.70           C
ATOM   2238  O   PHE A 294       7.450 -10.244  -3.409  1.00 41.40           O
ATOM   2239  CB  PHE A 294       7.523  -7.185  -3.731  1.00 44.13           C
ATOM   2240  CG  PHE A 294       8.063  -5.770  -3.832  1.00 44.77           C
ATOM   2241  CD1 PHE A 294       7.883  -4.868  -2.769  1.00 42.60           C
ATOM   2242  CD2 PHE A 294       8.752  -5.357  -4.982  1.00 42.32           C
ATOM   2243  CE1 PHE A 294       8.385  -3.559  -2.855  1.00 37.56           C
ATOM   2244  CE2 PHE A 294       9.257  -4.045  -5.068  1.00 36.65           C
ATOM   2245  CZ  PHE A 294       9.070  -3.138  -4.007  1.00 39.13           C
ATOM   2246  N   GLN A 295       7.375  -9.643  -1.247  1.00 43.09           N
ATOM   2247  CA  GLN A 295       6.627 -10.823  -0.825  1.00 50.15           C
ATOM   2248  C   GLN A 295       5.132 -10.522  -0.975  1.00 48.94           C
ATOM   2249  O   GLN A 295       4.576  -9.697  -0.256  1.00 47.85           O
ATOM   2250  CB  GLN A 295       7.049 -11.224   0.599  1.00 50.32           C
ATOM   2251  CG  GLN A 295       6.435 -12.569   1.014  1.00 48.31           C
ATOM   2252  CD  GLN A 295       7.259 -13.338   2.046  1.00 46.52           C
ATOM   2253  OE1 GLN A 295       8.355 -12.968   2.434  1.00 43.15           O
ATOM   2254  NE2 GLN A 295       6.786 -14.487   2.487  1.00 42.56           N
ATOM   2255  N   VAL A 296       4.517 -11.200  -1.935  1.00 45.39           N
ATOM   2256  CA  VAL A 296       3.055 -11.240  -2.058  1.00 51.93           C
ATOM   2257  C   VAL A 296       2.560 -12.259  -1.032  1.00 51.38           C
ATOM   2258  O   VAL A 296       2.996 -13.409  -1.058  1.00 47.63           O
ATOM   2259  CB  VAL A 296       2.634 -11.579  -3.500  1.00 50.31           C
ATOM   2260  CG1 VAL A 296       1.118 -11.541  -3.640  1.00 45.80           C
ATOM   2261  CG2 VAL A 296       3.237 -10.566  -4.492  1.00 50.69           C
ATOM   2262  N   LEU A 297       1.743 -11.799  -0.076  1.00 48.93           N
ATOM   2263  CA  LEU A 297       1.121 -12.654   0.937  1.00 52.67           C
ATOM   2264  C   LEU A 297      -0.058 -13.430   0.340  1.00 48.30           C
ATOM   2265  O   LEU A 297      -0.813 -12.844  -0.456  1.00 40.71           O
ATOM   2266  CB  LEU A 297       0.730 -11.837   2.185  1.00 49.83           C
ATOM   2267  CG  LEU A 297       1.911 -11.422   3.071  1.00 46.29           C
ATOM   2268  CD1 LEU A 297       1.419 -10.471   4.175  1.00 43.62           C
ATOM   2269  CD2 LEU A 297       2.568 -12.618   3.763  1.00 47.65           C
ATOM   2270  OXT LEU A 297      -0.196 -14.622   0.741  1.00 42.09           O
TER    2271      LEU A 297 
END
