# Supplementary material for: Variety of genetic defects in GnRH and hypothalamic–pituitary signaling and development in normosmic patients with IHH
Source: Front Endocrinol (Lausanne). 2024 Jul 1;15:1396805. doi: 10.3389/fendo.2024.1396805 (PMC11246878; doi:10.3389/fendo.2024.1396805)
Supplement: Supplementary file 1 [file DataSheet_1.zip › OTX2_homology.pdb]

REMARK YASARA *************************************************************
REMARK YASARA *                                                           *
REMARK YASARA *                     Y  A  S  A  R  A                      *
REMARK YASARA *                                                           *
REMARK YASARA *   Yet Another Scientific Artificial Reality Application   *
REMARK YASARA *                                                           *
REMARK YASARA *            MOLECULE STRUCTURE FILE, PDB FORMAT            *
REMARK YASARA *                                                           *
REMARK YASARA * Just use YASARA every day to make your questions go away! *
REMARK YASARA *                                                           *
REMARK YASARA *                      www.YASARA.org                       *
REMARK YASARA *                                                           *
REMARK YASARA *************************************************************
REMARK YASARA
REMARK YASARA Version:           24.4.10.W.64
REMARK YASARA Written on:        Mon May 20 10:53:32 2024
REMARK YASARA Number of models:  1
REMARK YASARA Number of atoms:   4482
REMARK YASARA Please address questions or suggestions to: Eliza@yasara.org
REMARK YASARA
COMPND    MOL_ID: 1;
COMPND   2 MOLECULE: HOMEOBOX PROTEIN OTX2;
COMPND   3 CHAIN: ;
SEQRES   1 A  297  MET MET SER TYR LEU LYS GLN PRO PRO TYR ALA VAL ASN 
SEQRES   2 A  297  GLY LEU SER LEU THR THR SER GLY MET ASP LEU LEU HIS 
SEQRES   3 A  297  PRO SER VAL GLY TYR PRO GLY PRO TRP ALA SER CYS PRO 
SEQRES   4 A  297  ALA ALA THR PRO ARG LYS GLN ARG ARG GLU ARG THR THR 
SEQRES   5 A  297  PHE THR ARG ALA GLN LEU ASP VAL LEU GLU ALA LEU PHE 
SEQRES   6 A  297  ALA LYS THR ARG TYR PRO ASP ILE PHE MET ARG GLU GLU 
SEQRES   7 A  297  VAL ALA LEU LYS ILE ASN LEU PRO GLU SER ARG VAL GLN 
SEQRES   8 A  297  VAL TRP PHE LYS ASN ARG ARG ALA LYS CYS ARG GLN GLN 
SEQRES   9 A  297  GLN GLN GLN GLN GLN ASN GLY GLY GLN ASN LYS VAL ARG 
SEQRES  10 A  297  PRO ALA LYS LYS LYS THR SER PRO ALA ARG GLU VAL SER 
SEQRES  11 A  297  SER GLU SER GLY THR SER GLY GLN PHE THR PRO PRO SER 
SEQRES  12 A  297  SER THR SER VAL PRO THR ILE ALA SER SER SER ALA PRO 
SEQRES  13 A  297  VAL SER ILE TRP SER PRO ALA SER ILE SER PRO LEU SER 
SEQRES  14 A  297  ASP PRO LEU SER THR SER SER SER CYS MET GLN ARG SER 
SEQRES  15 A  297  TYR PRO MET THR TYR THR GLN ALA SER GLY TYR SER GLN 
SEQRES  16 A  297  GLY TYR ALA GLY SER THR SER TYR PHE GLY GLY MET ASP 
SEQRES  17 A  297  CYS GLY SER TYR LEU THR PRO MET HIS HIS GLN LEU PRO 
SEQRES  18 A  297  GLY PRO GLY ALA THR LEU SER PRO MET GLY THR ASN ALA 
SEQRES  19 A  297  VAL THR SER HIS LEU ASN GLN SER PRO ALA SER LEU SER 
SEQRES  20 A  297  THR GLN GLY TYR GLY ALA SER SER LEU GLY PHE ASN SER 
SEQRES  21 A  297  THR THR ASP CYS LEU ASP TYR LYS ASP GLN THR ALA SER 
SEQRES  22 A  297  TRP LYS LEU ASN PHE ASN ALA ASP CYS LEU ASP TYR LYS 
SEQRES  23 A  297  ASP GLN THR SER SER TRP LYS PHE GLN VAL LEU 
CRYST1    1.000    1.000    1.000  90.00  90.00  90.00 P 1           1
ORIGX1      1.000000  0.000000  0.000000        0.00000
ORIGX2      0.000000  1.000000  0.000000        0.00000
ORIGX3      0.000000  0.000000  1.000000        0.00000
SCALE1      1.000000  0.000000  0.000000        0.00000
SCALE2      0.000000  1.000000  0.000000        0.00000
SCALE3      0.000000  0.000000  1.000000        0.00000
ATOM      1  N   MET A   1      -7.327 -68.810 -17.271  1.00-45.39           N
ATOM      2 1H   MET A   1      -7.438 -69.654 -16.725  1.00-45.39           H
ATOM      3 2H   MET A   1      -7.197 -69.054 -18.243  1.00-45.39           H
ATOM      4 3H   MET A   1      -8.161 -68.245 -17.174  1.00-45.39           H
ATOM      5  CA  MET A   1      -6.151 -68.051 -16.772  1.00-45.39           C
ATOM      6  HA  MET A   1      -5.268 -68.688 -16.804  1.00-45.39           H
ATOM      7  C   MET A   1      -6.395 -67.628 -15.341  1.00-45.39           C
ATOM      8  O   MET A   1      -7.542 -67.442 -14.962  1.00-45.39           O
ATOM      9  CB  MET A   1      -5.900 -66.809 -17.624  1.00-45.39           C
ATOM     10 1HB  MET A   1      -6.824 -66.237 -17.711  1.00-45.39           H
ATOM     11 2HB  MET A   1      -5.161 -66.196 -17.111  1.00-45.39           H
ATOM     12  CG  MET A   1      -5.363 -67.134 -19.012  1.00-45.39           C
ATOM     13 1HG  MET A   1      -4.432 -67.686 -18.903  1.00-45.39           H
ATOM     14 2HG  MET A   1      -6.078 -67.765 -19.539  1.00-45.39           H
ATOM     15  SD  MET A   1      -5.043 -65.667 -20.004  1.00-45.39           S
ATOM     16  CE  MET A   1      -3.683 -64.895 -19.132  1.00-45.39           C
ATOM     17 1HE  MET A   1      -3.279 -64.084 -19.737  1.00-45.39           H
ATOM     18 2HE  MET A   1      -2.898 -65.627 -18.944  1.00-45.39           H
ATOM     19 3HE  MET A   1      -4.033 -64.486 -18.183  1.00-45.39           H
ATOM     20  N   MET A   2      -5.344 -67.463 -14.549  1.00-11.31           N
ATOM     21  H   MET A   2      -4.407 -67.588 -14.912  1.00-11.31           H
ATOM     22  CA  MET A   2      -5.490 -67.049 -13.150  1.00-11.31           C
ATOM     23  HA  MET A   2      -6.141 -67.739 -12.614  1.00-11.31           H
ATOM     24  C   MET A   2      -6.076 -65.643 -13.046  1.00-11.31           C
ATOM     25  O   MET A   2      -5.864 -64.810 -13.924  1.00-11.31           O
ATOM     26  CB  MET A   2      -4.114 -67.015 -12.481  1.00-11.31           C
ATOM     27 1HB  MET A   2      -3.464 -66.411 -13.105  1.00-11.31           H
ATOM     28 2HB  MET A   2      -4.214 -66.519 -11.518  1.00-11.31           H
ATOM     29  CG  MET A   2      -3.446 -68.362 -12.257  1.00-11.31           C
ATOM     30 1HG  MET A   2      -4.036 -68.942 -11.549  1.00-11.31           H
ATOM     31 2HG  MET A   2      -3.400 -68.904 -13.202  1.00-11.31           H
ATOM     32  SD  MET A   2      -1.751 -68.161 -11.623  1.00-11.31           S
ATOM     33  CE  MET A   2      -1.988 -67.380 -10.008  1.00-11.31           C
ATOM     34 1HE  MET A   2      -1.025 -67.285  -9.506  1.00-11.31           H
ATOM     35 2HE  MET A   2      -2.650 -67.991  -9.395  1.00-11.31           H
ATOM     36 3HE  MET A   2      -2.421 -66.388 -10.131  1.00-11.31           H
ATOM     37  N   SER A   3      -6.767 -65.363 -11.952  1.00  3.00           N
ATOM     38  H   SER A   3      -6.978 -66.097 -11.287  1.00  3.00           H
ATOM     39  CA  SER A   3      -7.066 -63.983 -11.577  1.00  3.00           C
ATOM     40  HA  SER A   3      -7.061 -63.339 -12.456  1.00  3.00           H
ATOM     41  C   SER A   3      -5.926 -63.595 -10.648  1.00  3.00           C
ATOM     42  O   SER A   3      -5.343 -64.471  -9.993  1.00  3.00           O
ATOM     43  CB  SER A   3      -8.411 -63.860 -10.858  1.00  3.00           C
ATOM     44 1HB  SER A   3      -9.203 -64.205 -11.523  1.00  3.00           H
ATOM     45 2HB  SER A   3      -8.403 -64.472  -9.955  1.00  3.00           H
ATOM     46  OG  SER A   3      -8.649 -62.504 -10.517  1.00  3.00           O
ATOM     47  HG  SER A   3      -9.585 -62.387 -10.296  1.00  3.00           H
ATOM     48  N   TYR A   4      -5.605 -62.312 -10.591  1.00 -1.20           N
ATOM     49  H   TYR A   4      -6.155 -61.641 -11.107  1.00 -1.20           H
ATOM     50  CA  TYR A   4      -4.507 -61.796  -9.779  1.00 -1.20           C
ATOM     51  HA  TYR A   4      -4.187 -62.533  -9.044  1.00 -1.20           H
ATOM     52  C   TYR A   4      -5.031 -60.550  -9.086  1.00 -1.20           C
ATOM     53  O   TYR A   4      -5.840 -59.830  -9.677  1.00 -1.20           O
ATOM     54  CB  TYR A   4      -3.326 -61.385 -10.666  1.00 -1.20           C
ATOM     55 1HB  TYR A   4      -3.658 -60.598 -11.344  1.00 -1.20           H
ATOM     56 2HB  TYR A   4      -2.542 -60.974 -10.030  1.00 -1.20           H
ATOM     57  CG  TYR A   4      -2.732 -62.508 -11.491  1.00 -1.20           C
ATOM     58  CD1 TYR A   4      -3.190 -62.767 -12.801  1.00 -1.20           C
ATOM     59  HD1 TYR A   4      -3.997 -62.181 -13.219  1.00 -1.20           H
ATOM     60  CD2 TYR A   4      -1.687 -63.300 -10.976  1.00 -1.20           C
ATOM     61  HD2 TYR A   4      -1.324 -63.124  -9.973  1.00 -1.20           H
ATOM     62  CE1 TYR A   4      -2.602 -63.790 -13.586  1.00 -1.20           C
ATOM     63  HE1 TYR A   4      -2.970 -63.987 -14.582  1.00 -1.20           H
ATOM     64  CE2 TYR A   4      -1.085 -64.313 -11.769  1.00 -1.20           C
ATOM     65  HE2 TYR A   4      -0.276 -64.904 -11.368  1.00 -1.20           H
ATOM     66  CZ  TYR A   4      -1.552 -64.546 -13.063  1.00 -1.20           C
ATOM     67  OH  TYR A   4      -0.990 -65.543 -13.820  1.00 -1.20           O
ATOM     68  HH  TYR A   4      -0.254 -65.961 -13.367  1.00 -1.20           H
ATOM     69  N   LEU A   5      -4.557 -60.251  -7.885  1.00-19.02           N
ATOM     70  H   LEU A   5      -4.017 -60.937  -7.374  1.00-19.02           H
ATOM     71  CA  LEU A   5      -4.754 -58.922  -7.311  1.00-19.02           C
ATOM     72  HA  LEU A   5      -5.798 -58.628  -7.411  1.00-19.02           H
ATOM     73  C   LEU A   5      -3.884 -57.957  -8.103  1.00-19.02           C
ATOM     74  O   LEU A   5      -2.768 -58.304  -8.494  1.00-19.02           O
ATOM     75  CB  LEU A   5      -4.336 -58.872  -5.841  1.00-19.02           C
ATOM     76 1HB  LEU A   5      -3.299 -59.201  -5.774  1.00-19.02           H
ATOM     77 2HB  LEU A   5      -4.372 -57.831  -5.521  1.00-19.02           H
ATOM     78  CG  LEU A   5      -5.167 -59.689  -4.842  1.00-19.02           C
ATOM     79  HG  LEU A   5      -5.158 -60.732  -5.149  1.00-19.02           H
ATOM     80  CD1 LEU A   5      -4.532 -59.588  -3.466  1.00-19.02           C
ATOM     81 1HD1 LEU A   5      -5.076 -60.221  -2.766  1.00-19.02           H
ATOM     82 2HD1 LEU A   5      -4.554 -58.556  -3.116  1.00-19.02           H
ATOM     83 3HD1 LEU A   5      -3.498 -59.931  -3.508  1.00-19.02           H
ATOM     84  CD2 LEU A   5      -6.621 -59.219  -4.765  1.00-19.02           C
ATOM     85 1HD2 LEU A   5      -7.150 -59.795  -4.006  1.00-19.02           H
ATOM     86 2HD2 LEU A   5      -7.114 -59.380  -5.723  1.00-19.02           H
ATOM     87 3HD2 LEU A   5      -6.663 -58.161  -4.504  1.00-19.02           H
ATOM     88  N   LYS A   6      -4.391 -56.757  -8.355  1.00  2.13           N
ATOM     89  H   LYS A   6      -5.308 -56.515  -7.988  1.00  2.13           H
ATOM     90  CA  LYS A   6      -3.712 -55.766  -9.200  1.00  2.13           C
ATOM     91  HA  LYS A   6      -2.690 -56.091  -9.391  1.00  2.13           H
ATOM     92  C   LYS A   6      -3.664 -54.433  -8.472  1.00  2.13           C
ATOM     93  O   LYS A   6      -3.908 -53.382  -9.061  1.00  2.13           O
ATOM     94  CB  LYS A   6      -4.440 -55.623 -10.549  1.00  2.13           C
ATOM     95 1HB  LYS A   6      -5.433 -55.209 -10.374  1.00  2.13           H
ATOM     96 2HB  LYS A   6      -3.881 -54.936 -11.186  1.00  2.13           H
ATOM     97  CG  LYS A   6      -4.605 -56.953 -11.274  1.00  2.13           C
ATOM     98 1HG  LYS A   6      -3.644 -57.465 -11.306  1.00  2.13           H
ATOM     99 2HG  LYS A   6      -5.309 -57.564 -10.714  1.00  2.13           H
ATOM    100  CD  LYS A   6      -5.133 -56.806 -12.686  1.00  2.13           C
ATOM    101 1HD  LYS A   6      -6.066 -56.242 -12.671  1.00  2.13           H
ATOM    102 2HD  LYS A   6      -4.396 -56.278 -13.290  1.00  2.13           H
ATOM    103  CE  LYS A   6      -5.379 -58.194 -13.268  1.00  2.13           C
ATOM    104 1HE  LYS A   6      -4.466 -58.783 -13.158  1.00  2.13           H
ATOM    105 2HE  LYS A   6      -6.173 -58.679 -12.696  1.00  2.13           H
ATOM    106  NZ  LYS A   6      -5.755 -58.163 -14.716  1.00  2.13           N
ATOM    107 1HZ  LYS A   6      -5.972 -59.098 -15.035  1.00  2.13           H
ATOM    108 2HZ  LYS A   6      -4.981 -57.802 -15.259  1.00  2.13           H
ATOM    109 3HZ  LYS A   6      -6.560 -57.567 -14.857  1.00  2.13           H
ATOM    110  N   GLN A   7      -3.397 -54.478  -7.176  1.00 30.50           N
ATOM    111  H   GLN A   7      -3.193 -55.362  -6.745  1.00 30.50           H
ATOM    112  CA  GLN A   7      -3.394 -53.267  -6.355  1.00 30.50           C
ATOM    113  HA  GLN A   7      -4.382 -52.818  -6.439  1.00 30.50           H
ATOM    114  C   GLN A   7      -2.353 -52.253  -6.854  1.00 30.50           C
ATOM    115  O   GLN A   7      -1.262 -52.649  -7.296  1.00 30.50           O
ATOM    116  CB  GLN A   7      -3.164 -53.619  -4.874  1.00 30.50           C
ATOM    117 1HB  GLN A   7      -3.199 -52.700  -4.292  1.00 30.50           H
ATOM    118 2HB  GLN A   7      -3.998 -54.243  -4.559  1.00 30.50           H
ATOM    119  CG  GLN A   7      -1.875 -54.372  -4.521  1.00 30.50           C
ATOM    120 1HG  GLN A   7      -2.115 -55.134  -3.781  1.00 30.50           H
ATOM    121 2HG  GLN A   7      -1.487 -54.871  -5.407  1.00 30.50           H
ATOM    122  CD  GLN A   7      -0.786 -53.487  -3.942  1.00 30.50           C
ATOM    123  OE1 GLN A   7      -0.795 -53.135  -2.770  1.00 30.50           O
ATOM    124  NE2 GLN A   7       0.183 -53.158  -4.751  1.00 30.50           N
ATOM    125 1HE2 GLN A   7       0.965 -52.639  -4.385  1.00 30.50           H
ATOM    126 2HE2 GLN A   7       0.132 -53.409  -5.722  1.00 30.50           H
ATOM    127  N   PRO A   8      -2.679 -50.948  -6.839  1.00 -7.45           N
ATOM    128  CA  PRO A   8      -1.596 -49.961  -6.939  1.00 -7.45           C
ATOM    129  HA  PRO A   8      -0.909 -50.202  -7.750  1.00 -7.45           H
ATOM    130  C   PRO A   8      -0.852 -49.850  -5.605  1.00 -7.45           C
ATOM    131  O   PRO A   8      -1.362 -50.320  -4.588  1.00 -7.45           O
ATOM    132  CB  PRO A   8      -2.359 -48.674  -7.245  1.00 -7.45           C
ATOM    133 1HB  PRO A   8      -1.813 -47.802  -6.886  1.00 -7.45           H
ATOM    134 2HB  PRO A   8      -2.547 -48.597  -8.316  1.00 -7.45           H
ATOM    135  CG  PRO A   8      -3.625 -48.832  -6.516  1.00 -7.45           C
ATOM    136 1HG  PRO A   8      -3.472 -48.615  -5.459  1.00 -7.45           H
ATOM    137 2HG  PRO A   8      -4.393 -48.183  -6.935  1.00 -7.45           H
ATOM    138  CD  PRO A   8      -3.988 -50.279  -6.702  1.00 -7.45           C
ATOM    139 1HD  PRO A   8      -4.532 -50.648  -5.834  1.00 -7.45           H
ATOM    140 2HD  PRO A   8      -4.576 -50.412  -7.612  1.00 -7.45           H
ATOM    141  N   PRO A   9       0.349 -49.242  -5.578  1.00 -7.02           N
ATOM    142  CA  PRO A   9       0.942 -49.118  -4.239  1.00 -7.02           C
ATOM    143  HA  PRO A   9       1.077 -50.109  -3.811  1.00 -7.02           H
ATOM    144  C   PRO A   9       0.142 -48.237  -3.283  1.00 -7.02           C
ATOM    145  O   PRO A   9      -0.437 -47.222  -3.690  1.00 -7.02           O
ATOM    146  CB  PRO A   9       2.300 -48.461  -4.515  1.00 -7.02           C
ATOM    147 1HB  PRO A   9       2.227 -47.382  -4.378  1.00 -7.02           H
ATOM    148 2HB  PRO A   9       3.072 -48.876  -3.867  1.00 -7.02           H
ATOM    149  CG  PRO A   9       2.577 -48.771  -5.933  1.00 -7.02           C
ATOM    150 1HG  PRO A   9       3.289 -48.062  -6.356  1.00 -7.02           H
ATOM    151 2HG  PRO A   9       2.949 -49.790  -6.024  1.00 -7.02           H
ATOM    152  CD  PRO A   9       1.236 -48.653  -6.595  1.00 -7.02           C
ATOM    153 1HD  PRO A   9       0.979 -47.607  -6.769  1.00 -7.02           H
ATOM    154 2HD  PRO A   9       1.213 -49.226  -7.522  1.00 -7.02           H
ATOM    155  N   TYR A  10       0.143 -48.592  -2.008  1.00 -6.34           N
ATOM    156  H   TYR A  10       0.614 -49.447  -1.734  1.00 -6.34           H
ATOM    157  CA  TYR A  10      -0.562 -47.833  -0.980  1.00 -6.34           C
ATOM    158  HA  TYR A  10      -1.125 -47.029  -1.448  1.00 -6.34           H
ATOM    159  C   TYR A  10       0.399 -47.198   0.020  1.00 -6.34           C
ATOM    160  O   TYR A  10       0.672 -47.760   1.080  1.00 -6.34           O
ATOM    161  CB  TYR A  10      -1.561 -48.740  -0.261  1.00 -6.34           C
ATOM    162 1HB  TYR A  10      -1.017 -49.556   0.214  1.00 -6.34           H
ATOM    163 2HB  TYR A  10      -2.061 -48.164   0.515  1.00 -6.34           H
ATOM    164  CG  TYR A  10      -2.618 -49.336  -1.167  1.00 -6.34           C
ATOM    165  CD1 TYR A  10      -2.827 -50.729  -1.195  1.00 -6.34           C
ATOM    166  HD1 TYR A  10      -2.206 -51.380  -0.598  1.00 -6.34           H
ATOM    167  CD2 TYR A  10      -3.433 -48.519  -1.983  1.00 -6.34           C
ATOM    168  HD2 TYR A  10      -3.290 -47.448  -1.993  1.00 -6.34           H
ATOM    169  CE1 TYR A  10      -3.846 -51.296  -1.996  1.00 -6.34           C
ATOM    170  HE1 TYR A  10      -4.006 -52.364  -1.995  1.00 -6.34           H
ATOM    171  CE2 TYR A  10      -4.444 -49.090  -2.800  1.00 -6.34           C
ATOM    172  HE2 TYR A  10      -5.058 -48.460  -3.425  1.00 -6.34           H
ATOM    173  CZ  TYR A  10      -4.640 -50.472  -2.792  1.00 -6.34           C
ATOM    174  OH  TYR A  10      -5.634 -51.027  -3.557  1.00 -6.34           O
ATOM    175  HH  TYR A  10      -6.137 -50.362  -4.042  1.00 -6.34           H
ATOM    176  N   ALA A  11       0.873 -45.999  -0.293  1.00 23.93           N
ATOM    177  H   ALA A  11       0.624 -45.595  -1.183  1.00 23.93           H
ATOM    178  CA  ALA A  11       1.742 -45.213   0.592  1.00 23.93           C
ATOM    179  HA  ALA A  11       2.497 -45.880   1.013  1.00 23.93           H
ATOM    180  C   ALA A  11       0.979 -44.567   1.763  1.00 23.93           C
ATOM    181  O   ALA A  11       1.160 -43.385   2.069  1.00 23.93           O
ATOM    182  CB  ALA A  11       2.457 -44.134  -0.234  1.00 23.93           C
ATOM    183 1HB  ALA A  11       3.012 -44.603  -1.046  1.00 23.93           H
ATOM    184 2HB  ALA A  11       3.159 -43.596   0.404  1.00 23.93           H
ATOM    185 3HB  ALA A  11       1.730 -43.430  -0.644  1.00 23.93           H
ATOM    186  N   VAL A  12       0.081 -45.312   2.387  1.00-17.06           N
ATOM    187  H   VAL A  12      -0.009 -46.284   2.120  1.00-17.06           H
ATOM    188  CA  VAL A  12      -0.737 -44.808   3.486  1.00-17.06           C
ATOM    189  HA  VAL A  12      -1.166 -43.846   3.207  1.00-17.06           H
ATOM    190  C   VAL A  12       0.225 -44.608   4.651  1.00-17.06           C
ATOM    191  O   VAL A  12       0.953 -45.529   5.028  1.00-17.06           O
ATOM    192  CB  VAL A  12      -1.877 -45.809   3.828  1.00-17.06           C
ATOM    193  HB  VAL A  12      -1.432 -46.775   4.063  1.00-17.06           H
ATOM    194  CG1 VAL A  12      -2.696 -45.354   5.030  1.00-17.06           C
ATOM    195 1HG1 VAL A  12      -3.487 -46.078   5.234  1.00-17.06           H
ATOM    196 2HG1 VAL A  12      -3.146 -44.379   4.840  1.00-17.06           H
ATOM    197 3HG1 VAL A  12      -2.062 -45.295   5.915  1.00-17.06           H
ATOM    198  CG2 VAL A  12      -2.809 -45.986   2.616  1.00-17.06           C
ATOM    199 1HG2 VAL A  12      -3.581 -46.718   2.855  1.00-17.06           H
ATOM    200 2HG2 VAL A  12      -2.249 -46.344   1.756  1.00-17.06           H
ATOM    201 3HG2 VAL A  12      -3.284 -45.037   2.364  1.00-17.06           H
ATOM    202  N   ASN A  13       0.282 -43.372   5.136  1.00  6.14           N
ATOM    203  H   ASN A  13      -0.340 -42.673   4.748  1.00  6.14           H
ATOM    204  CA  ASN A  13       1.246 -42.918   6.141  1.00  6.14           C
ATOM    205  HA  ASN A  13       1.185 -41.830   6.187  1.00  6.14           H
ATOM    206  C   ASN A  13       2.675 -43.278   5.719  1.00  6.14           C
ATOM    207  O   ASN A  13       3.475 -43.756   6.522  1.00  6.14           O
ATOM    208  CB  ASN A  13       0.895 -43.460   7.531  1.00  6.14           C
ATOM    209 1HB  ASN A  13      -0.180 -43.373   7.684  1.00  6.14           H
ATOM    210 2HB  ASN A  13       1.172 -44.512   7.591  1.00  6.14           H
ATOM    211  CG  ASN A  13       1.590 -42.702   8.634  1.00  6.14           C
ATOM    212  OD1 ASN A  13       1.644 -41.480   8.620  1.00  6.14           O
ATOM    213  ND2 ASN A  13       2.107 -43.404   9.597  1.00  6.14           N
ATOM    214 1HD2 ASN A  13       2.512 -42.931  10.385  1.00  6.14           H
ATOM    215 2HD2 ASN A  13       2.088 -44.411   9.553  1.00  6.14           H
ATOM    216  N   GLY A  14       2.976 -43.069   4.442  1.00 13.69           N
ATOM    217  H   GLY A  14       2.267 -42.680   3.831  1.00 13.69           H
ATOM    218  CA  GLY A  14       4.254 -43.425   3.832  1.00 13.69           C
ATOM    219 1HA  GLY A  14       4.486 -44.454   4.105  1.00 13.69           H
ATOM    220 2HA  GLY A  14       4.134 -43.388   2.749  1.00 13.69           H
ATOM    221  C   GLY A  14       5.456 -42.570   4.196  1.00 13.69           C
ATOM    222  O   GLY A  14       6.359 -42.338   3.391  1.00 13.69           O
ATOM    223  N   LEU A  15       5.462 -42.097   5.430  1.00-18.48           N
ATOM    224  H   LEU A  15       4.697 -42.354   6.039  1.00-18.48           H
ATOM    225  CA  LEU A  15       6.566 -41.346   6.006  1.00-18.48           C
ATOM    226  HA  LEU A  15       6.915 -40.575   5.320  1.00-18.48           H
ATOM    227  C   LEU A  15       7.661 -42.376   6.244  1.00-18.48           C
ATOM    228  O   LEU A  15       7.381 -43.571   6.390  1.00-18.48           O
ATOM    229  CB  LEU A  15       6.130 -40.735   7.341  1.00-18.48           C
ATOM    230 1HB  LEU A  15       5.804 -41.555   7.981  1.00-18.48           H
ATOM    231 2HB  LEU A  15       6.995 -40.267   7.812  1.00-18.48           H
ATOM    232  CG  LEU A  15       4.993 -39.703   7.289  1.00-18.48           C
ATOM    233  HG  LEU A  15       4.165 -40.120   6.717  1.00-18.48           H
ATOM    234  CD1 LEU A  15       4.489 -39.416   8.692  1.00-18.48           C
ATOM    235 1HD1 LEU A  15       3.659 -38.713   8.640  1.00-18.48           H
ATOM    236 2HD1 LEU A  15       5.285 -38.990   9.301  1.00-18.48           H
ATOM    237 3HD1 LEU A  15       4.133 -40.338   9.152  1.00-18.48           H
ATOM    238  CD2 LEU A  15       5.426 -38.397   6.632  1.00-18.48           C
ATOM    239 1HD2 LEU A  15       4.594 -37.692   6.637  1.00-18.48           H
ATOM    240 2HD2 LEU A  15       5.714 -38.579   5.598  1.00-18.48           H
ATOM    241 3HD2 LEU A  15       6.264 -37.967   7.180  1.00-18.48           H
ATOM    242  N   SER A  16       8.901 -41.926   6.294  1.00 13.34           N
ATOM    243  H   SER A  16       9.090 -40.940   6.171  1.00 13.34           H
ATOM    244  CA  SER A  16      10.028 -42.814   6.555  1.00 13.34           C
ATOM    245  HA  SER A  16       9.728 -43.608   7.238  1.00 13.34           H
ATOM    246  C   SER A  16      11.125 -41.987   7.192  1.00 13.34           C
ATOM    247  O   SER A  16      11.177 -40.765   7.010  1.00 13.34           O
ATOM    248  CB  SER A  16      10.530 -43.436   5.248  1.00 13.34           C
ATOM    249 1HB  SER A  16       9.705 -43.975   4.786  1.00 13.34           H
ATOM    250 2HB  SER A  16      10.849 -42.643   4.572  1.00 13.34           H
ATOM    251  OG  SER A  16      11.603 -44.346   5.455  1.00 13.34           O
ATOM    252  HG  SER A  16      12.403 -43.845   5.685  1.00 13.34           H
ATOM    253  N   LEU A  17      12.002 -42.668   7.909  1.00 -9.34           N
ATOM    254  H   LEU A  17      11.850 -43.661   8.050  1.00 -9.34           H
ATOM    255  CA  LEU A  17      13.245 -42.104   8.419  1.00 -9.34           C
ATOM    256  HA  LEU A  17      13.156 -41.030   8.580  1.00 -9.34           H
ATOM    257  C   LEU A  17      14.295 -42.384   7.351  1.00 -9.34           C
ATOM    258  O   LEU A  17      13.970 -42.984   6.319  1.00 -9.34           O
ATOM    259  CB  LEU A  17      13.614 -42.811   9.726  1.00 -9.34           C
ATOM    260 1HB  LEU A  17      13.699 -43.877   9.517  1.00 -9.34           H
ATOM    261 2HB  LEU A  17      14.587 -42.455  10.061  1.00 -9.34           H
ATOM    262  CG  LEU A  17      12.618 -42.623  10.880  1.00 -9.34           C
ATOM    263  HG  LEU A  17      11.615 -42.873  10.538  1.00 -9.34           H
ATOM    264  CD1 LEU A  17      12.972 -43.568  12.014  1.00 -9.34           C
ATOM    265 1HD1 LEU A  17      12.265 -43.445  12.833  1.00 -9.34           H
ATOM    266 2HD1 LEU A  17      13.981 -43.366  12.372  1.00 -9.34           H
ATOM    267 3HD1 LEU A  17      12.914 -44.599  11.666  1.00 -9.34           H
ATOM    268  CD2 LEU A  17      12.617 -41.176  11.379  1.00 -9.34           C
ATOM    269 1HD2 LEU A  17      11.987 -41.084  12.257  1.00 -9.34           H
ATOM    270 2HD2 LEU A  17      12.228 -40.516  10.604  1.00 -9.34           H
ATOM    271 3HD2 LEU A  17      13.629 -40.869  11.641  1.00 -9.34           H
ATOM    272  N   THR A  18      15.536 -41.994   7.599  1.00 -2.43           N
ATOM    273  H   THR A  18      15.735 -41.437   8.417  1.00 -2.43           H
ATOM    274  CA  THR A  18      16.655 -42.363   6.734  1.00 -2.43           C
ATOM    275  HA  THR A  18      16.525 -41.900   5.758  1.00 -2.43           H
ATOM    276  C   THR A  18      16.728 -43.878   6.564  1.00 -2.43           C
ATOM    277  O   THR A  18      16.678 -44.630   7.536  1.00 -2.43           O
ATOM    278  CB  THR A  18      17.980 -41.887   7.364  1.00 -2.43           C
ATOM    279  HB  THR A  18      18.174 -42.466   8.267  1.00 -2.43           H
ATOM    280  OG1 THR A  18      17.854 -40.509   7.726  1.00 -2.43           O
ATOM    281  HG1 THR A  18      18.622 -40.284   8.273  1.00 -2.43           H
ATOM    282  CG2 THR A  18      19.162 -42.014   6.421  1.00 -2.43           C
ATOM    283 1HG2 THR A  18      20.049 -41.607   6.905  1.00 -2.43           H
ATOM    284 2HG2 THR A  18      18.970 -41.457   5.505  1.00 -2.43           H
ATOM    285 3HG2 THR A  18      19.341 -43.062   6.186  1.00 -2.43           H
ATOM    286  N   THR A  19      16.852 -44.332   5.329  1.00  7.63           N
ATOM    287  H   THR A  19      16.854 -43.676   4.554  1.00  7.63           H
ATOM    288  CA  THR A  19      17.006 -45.753   5.018  1.00  7.63           C
ATOM    289  HA  THR A  19      17.353 -46.295   5.896  1.00  7.63           H
ATOM    290  C   THR A  19      18.103 -45.789   3.959  1.00  7.63           C
ATOM    291  O   THR A  19      18.326 -44.781   3.278  1.00  7.63           O
ATOM    292  CB  THR A  19      15.661 -46.385   4.541  1.00  7.63           C
ATOM    293  HB  THR A  19      14.919 -46.260   5.331  1.00  7.63           H
ATOM    294  OG1 THR A  19      15.831 -47.782   4.284  1.00  7.63           O
ATOM    295  HG1 THR A  19      14.959 -48.152   4.093  1.00  7.63           H
ATOM    296  CG2 THR A  19      15.119 -45.754   3.266  1.00  7.63           C
ATOM    297 1HG2 THR A  19      14.216 -46.279   2.964  1.00  7.63           H
ATOM    298 2HG2 THR A  19      15.851 -45.828   2.463  1.00  7.63           H
ATOM    299 3HG2 THR A  19      14.870 -44.707   3.443  1.00  7.63           H
ATOM    300  N   SER A  20      18.829 -46.889   3.834  1.00  2.24           N
ATOM    301  H   SER A  20      18.629 -47.683   4.432  1.00  2.24           H
ATOM    302  CA  SER A  20      19.889 -46.986   2.830  1.00  2.24           C
ATOM    303  HA  SER A  20      20.622 -46.198   2.997  1.00  2.24           H
ATOM    304  C   SER A  20      19.270 -46.807   1.451  1.00  2.24           C
ATOM    305  O   SER A  20      18.163 -47.282   1.183  1.00  2.24           O
ATOM    306  CB  SER A  20      20.578 -48.354   2.897  1.00  2.24           C
ATOM    307 1HB  SER A  20      21.067 -48.460   3.865  1.00  2.24           H
ATOM    308 2HB  SER A  20      19.826 -49.138   2.795  1.00  2.24           H
ATOM    309  OG  SER A  20      21.544 -48.510   1.866  1.00  2.24           O
ATOM    310  HG  SER A  20      21.081 -48.623   1.024  1.00  2.24           H
ATOM    311  N   GLY A  21      19.994 -46.160   0.553  1.00  6.33           N
ATOM    312  H   GLY A  21      20.877 -45.744   0.802  1.00  6.33           H
ATOM    313  CA  GLY A  21      19.548 -46.118  -0.825  1.00  6.33           C
ATOM    314 1HA  GLY A  21      18.489 -45.864  -0.865  1.00  6.33           H
ATOM    315 2HA  GLY A  21      20.114 -45.370  -1.380  1.00  6.33           H
ATOM    316  C   GLY A  21      19.766 -47.483  -1.450  1.00  6.33           C
ATOM    317  O   GLY A  21      20.465 -48.342  -0.892  1.00  6.33           O
ATOM    318  N   MET A  22      19.180 -47.688  -2.616  1.00 -4.57           N
ATOM    319  H   MET A  22      18.565 -46.977  -2.997  1.00 -4.57           H
ATOM    320  CA  MET A  22      19.404 -48.875  -3.429  1.00 -4.57           C
ATOM    321  HA  MET A  22      20.341 -49.357  -3.159  1.00 -4.57           H
ATOM    322  C   MET A  22      19.509 -48.300  -4.829  1.00 -4.57           C
ATOM    323  O   MET A  22      18.654 -47.514  -5.238  1.00 -4.57           O
ATOM    324  CB  MET A  22      18.245 -49.864  -3.284  1.00 -4.57           C
ATOM    325 1HB  MET A  22      18.173 -50.146  -2.234  1.00 -4.57           H
ATOM    326 2HB  MET A  22      17.320 -49.365  -3.570  1.00 -4.57           H
ATOM    327  CG  MET A  22      18.398 -51.133  -4.109  1.00 -4.57           C
ATOM    328 1HG  MET A  22      18.307 -50.893  -5.169  1.00 -4.57           H
ATOM    329 2HG  MET A  22      19.389 -51.551  -3.926  1.00 -4.57           H
ATOM    330  SD  MET A  22      17.158 -52.376  -3.662  1.00 -4.57           S
ATOM    331  CE  MET A  22      15.614 -51.698  -4.295  1.00 -4.57           C
ATOM    332 1HE  MET A  22      14.795 -52.376  -4.055  1.00 -4.57           H
ATOM    333 2HE  MET A  22      15.682 -51.593  -5.376  1.00 -4.57           H
ATOM    334 3HE  MET A  22      15.417 -50.725  -3.844  1.00 -4.57           H
ATOM    335  N   ASP A  23      20.605 -48.587  -5.513  1.00  5.92           N
ATOM    336  H   ASP A  23      21.299 -49.213  -5.125  1.00  5.92           H
ATOM    337  CA  ASP A  23      20.866 -47.982  -6.815  1.00  5.92           C
ATOM    338  HA  ASP A  23      20.542 -46.941  -6.786  1.00  5.92           H
ATOM    339  C   ASP A  23      20.089 -48.695  -7.914  1.00  5.92           C
ATOM    340  O   ASP A  23      20.484 -49.753  -8.403  1.00  5.92           O
ATOM    341  CB  ASP A  23      22.367 -48.010  -7.130  1.00  5.92           C
ATOM    342 1HB  ASP A  23      22.907 -47.597  -6.279  1.00  5.92           H
ATOM    343 2HB  ASP A  23      22.688 -49.042  -7.273  1.00  5.92           H
ATOM    344  CG  ASP A  23      22.720 -47.196  -8.367  1.00  5.92           C
ATOM    345  OD1 ASP A  23      21.864 -46.410  -8.836  1.00  5.92           O
ATOM    346  OD2 ASP A  23      23.864 -47.297  -8.869  1.00  5.92           O
ATOM    347  N   LEU A  24      18.978 -48.100  -8.312  1.00  8.86           N
ATOM    348  H   LEU A  24      18.690 -47.251  -7.848  1.00  8.86           H
ATOM    349  CA  LEU A  24      18.136 -48.623  -9.391  1.00  8.86           C
ATOM    350  HA  LEU A  24      18.155 -49.712  -9.369  1.00  8.86           H
ATOM    351  C   LEU A  24      18.667 -48.187 -10.758  1.00  8.86           C
ATOM    352  O   LEU A  24      17.929 -47.704 -11.616  1.00  8.86           O
ATOM    353  CB  LEU A  24      16.694 -48.161  -9.182  1.00  8.86           C
ATOM    354 1HB  LEU A  24      16.686 -47.073  -9.180  1.00  8.86           H
ATOM    355 2HB  LEU A  24      16.103 -48.502 -10.031  1.00  8.86           H
ATOM    356  CG  LEU A  24      15.988 -48.656  -7.912  1.00  8.86           C
ATOM    357  HG  LEU A  24      16.591 -48.406  -7.040  1.00  8.86           H
ATOM    358  CD1 LEU A  24      14.645 -47.951  -7.780  1.00  8.86           C
ATOM    359 1HD1 LEU A  24      14.149 -48.266  -6.862  1.00  8.86           H
ATOM    360 2HD1 LEU A  24      14.011 -48.198  -8.631  1.00  8.86           H
ATOM    361 3HD1 LEU A  24      14.796 -46.872  -7.744  1.00  8.86           H
ATOM    362  CD2 LEU A  24      15.768 -50.165  -7.944  1.00  8.86           C
ATOM    363 1HD2 LEU A  24      15.139 -50.464  -7.108  1.00  8.86           H
ATOM    364 2HD2 LEU A  24      16.723 -50.684  -7.871  1.00  8.86           H
ATOM    365 3HD2 LEU A  24      15.275 -50.452  -8.874  1.00  8.86           H
ATOM    366  N   LEU A  25      19.971 -48.324 -10.952  1.00  0.81           N
ATOM    367  H   LEU A  25      20.537 -48.721 -10.212  1.00  0.81           H
ATOM    368  CA  LEU A  25      20.588 -48.001 -12.232  1.00  0.81           C
ATOM    369  HA  LEU A  25      20.172 -47.066 -12.606  1.00  0.81           H
ATOM    370  C   LEU A  25      20.236 -49.126 -13.194  1.00  0.81           C
ATOM    371  O   LEU A  25      20.713 -50.252 -13.029  1.00  0.81           O
ATOM    372  CB  LEU A  25      22.111 -47.880 -12.108  1.00  0.81           C
ATOM    373 1HB  LEU A  25      22.343 -47.091 -11.395  1.00  0.81           H
ATOM    374 2HB  LEU A  25      22.496 -48.812 -11.697  1.00  0.81           H
ATOM    375  CG  LEU A  25      22.874 -47.588 -13.414  1.00  0.81           C
ATOM    376  HG  LEU A  25      22.558 -48.306 -14.168  1.00  0.81           H
ATOM    377  CD1 LEU A  25      22.568 -46.184 -13.924  1.00  0.81           C
ATOM    378 1HD1 LEU A  25      23.177 -45.982 -14.802  1.00  0.81           H
ATOM    379 2HD1 LEU A  25      22.800 -45.447 -13.155  1.00  0.81           H
ATOM    380 3HD1 LEU A  25      21.518 -46.105 -14.202  1.00  0.81           H
ATOM    381  CD2 LEU A  25      24.376 -47.752 -13.218  1.00  0.81           C
ATOM    382 1HD2 LEU A  25      24.895 -47.557 -14.157  1.00  0.81           H
ATOM    383 2HD2 LEU A  25      24.597 -48.775 -12.910  1.00  0.81           H
ATOM    384 3HD2 LEU A  25      24.740 -47.064 -12.455  1.00  0.81           H
ATOM    385  N   HIS A  26      19.399 -48.813 -14.172  1.00  4.24           N
ATOM    386  H   HIS A  26      19.019 -47.879 -14.206  1.00  4.24           H
ATOM    387  CA  HIS A  26      18.959 -49.766 -15.188  1.00  4.24           C
ATOM    388  HA  HIS A  26      19.563 -50.672 -15.131  1.00  4.24           H
ATOM    389  C   HIS A  26      19.130 -49.126 -16.572  1.00  4.24           C
ATOM    390  O   HIS A  26      18.202 -48.486 -17.076  1.00  4.24           O
ATOM    391  CB  HIS A  26      17.492 -50.144 -14.947  1.00  4.24           C
ATOM    392 1HB  HIS A  26      16.864 -49.267 -15.085  1.00  4.24           H
ATOM    393 2HB  HIS A  26      17.201 -50.889 -15.685  1.00  4.24           H
ATOM    394  CG  HIS A  26      17.219 -50.691 -13.580  1.00  4.24           C
ATOM    395  ND1 HIS A  26      17.856 -51.778 -13.032  1.00  4.24           N
ATOM    396  HD1 HIS A  26      18.584 -52.322 -13.469  1.00  4.24           H
ATOM    397  CD2 HIS A  26      16.349 -50.273 -12.622  1.00  4.24           C
ATOM    398  HD2 HIS A  26      15.688 -49.423 -12.721  1.00  4.24           H
ATOM    399  CE1 HIS A  26      17.357 -51.979 -11.810  1.00  4.24           C
ATOM    400  HE1 HIS A  26      17.675 -52.770 -11.142  1.00  4.24           H
ATOM    401  NE2 HIS A  26      16.429 -51.090 -11.516  1.00  4.24           N
ATOM    402  N   PRO A  27      20.333 -49.206 -17.170  1.00  1.28           N
ATOM    403  CA  PRO A  27      20.477 -48.477 -18.439  1.00  1.28           C
ATOM    404  HA  PRO A  27      20.269 -47.421 -18.274  1.00  1.28           H
ATOM    405  C   PRO A  27      19.605 -49.008 -19.581  1.00  1.28           C
ATOM    406  O   PRO A  27      19.477 -50.225 -19.763  1.00  1.28           O
ATOM    407  CB  PRO A  27      21.961 -48.675 -18.782  1.00  1.28           C
ATOM    408 1HB  PRO A  27      22.078 -49.511 -19.471  1.00  1.28           H
ATOM    409 2HB  PRO A  27      22.386 -47.766 -19.209  1.00  1.28           H
ATOM    410  CG  PRO A  27      22.610 -49.004 -17.476  1.00  1.28           C
ATOM    411 1HG  PRO A  27      23.547 -49.540 -17.628  1.00  1.28           H
ATOM    412 2HG  PRO A  27      22.771 -48.094 -16.898  1.00  1.28           H
ATOM    413  CD  PRO A  27      21.595 -49.872 -16.798  1.00  1.28           C
ATOM    414 1HD  PRO A  27      21.622 -50.888 -17.196  1.00  1.28           H
ATOM    415 2HD  PRO A  27      21.749 -49.874 -15.719  1.00  1.28           H
ATOM    416  N   SER A  28      19.027 -48.102 -20.362  1.00 11.10           N
ATOM    417  H   SER A  28      19.158 -47.120 -20.161  1.00 11.10           H
ATOM    418  CA  SER A  28      18.224 -48.448 -21.538  1.00 11.10           C
ATOM    419  HA  SER A  28      18.736 -49.217 -22.115  1.00 11.10           H
ATOM    420  C   SER A  28      18.013 -47.205 -22.405  1.00 11.10           C
ATOM    421  O   SER A  28      17.544 -46.175 -21.898  1.00 11.10           O
ATOM    422  CB  SER A  28      16.842 -48.962 -21.121  1.00 11.10           C
ATOM    423 1HB  SER A  28      16.951 -49.881 -20.545  1.00 11.10           H
ATOM    424 2HB  SER A  28      16.345 -48.212 -20.505  1.00 11.10           H
ATOM    425  OG  SER A  28      16.063 -49.216 -22.278  1.00 11.10           O
ATOM    426  HG  SER A  28      15.146 -49.390 -22.013  1.00 11.10           H
ATOM    427  N   VAL A  29      18.338 -47.274 -23.689  1.00-24.34           N
ATOM    428  H   VAL A  29      18.741 -48.131 -24.061  1.00-24.34           H
ATOM    429  CA  VAL A  29      18.142 -46.147 -24.607  1.00-24.34           C
ATOM    430  HA  VAL A  29      18.259 -45.216 -24.055  1.00-24.34           H
ATOM    431  C   VAL A  29      16.745 -46.186 -25.215  1.00-24.34           C
ATOM    432  O   VAL A  29      16.399 -47.085 -25.995  1.00-24.34           O
ATOM    433  CB  VAL A  29      19.180 -46.159 -25.769  1.00-24.34           C
ATOM    434  HB  VAL A  29      19.049 -47.071 -26.350  1.00-24.34           H
ATOM    435  CG1 VAL A  29      19.006 -44.952 -26.706  1.00-24.34           C
ATOM    436 1HG1 VAL A  29      19.757 -44.996 -27.494  1.00-24.34           H
ATOM    437 2HG1 VAL A  29      19.126 -44.021 -26.151  1.00-24.34           H
ATOM    438 3HG1 VAL A  29      18.022 -44.969 -27.172  1.00-24.34           H
ATOM    439  CG2 VAL A  29      20.604 -46.146 -25.218  1.00-24.34           C
ATOM    440 1HG2 VAL A  29      21.317 -46.128 -26.043  1.00-24.34           H
ATOM    441 2HG2 VAL A  29      20.788 -47.046 -24.635  1.00-24.34           H
ATOM    442 3HG2 VAL A  29      20.758 -45.269 -24.591  1.00-24.34           H
ATOM    443  N   GLY A  30      15.944 -45.182 -24.898  1.00 20.52           N
ATOM    444  H   GLY A  30      16.248 -44.477 -24.243  1.00 20.52           H
ATOM    445  CA  GLY A  30      14.659 -45.024 -25.555  1.00 20.52           C
ATOM    446 1HA  GLY A  30      14.267 -45.991 -25.865  1.00 20.52           H
ATOM    447 2HA  GLY A  30      13.949 -44.549 -24.881  1.00 20.52           H
ATOM    448  C   GLY A  30      14.860 -44.135 -26.764  1.00 20.52           C
ATOM    449  O   GLY A  30      15.691 -43.232 -26.706  1.00 20.52           O
ATOM    450  N   TYR A  31      14.126 -44.354 -27.845  1.00-11.46           N
ATOM    451  H   TYR A  31      13.475 -45.133 -27.860  1.00-11.46           H
ATOM    452  CA  TYR A  31      14.182 -43.461 -29.000  1.00-11.46           C
ATOM    453  HA  TYR A  31      15.219 -43.251 -29.253  1.00-11.46           H
ATOM    454  C   TYR A  31      13.460 -42.167 -28.620  1.00-11.46           C
ATOM    455  O   TYR A  31      12.280 -42.209 -28.235  1.00-11.46           O
ATOM    456  CB  TYR A  31      13.483 -44.100 -30.201  1.00-11.46           C
ATOM    457 1HB  TYR A  31      14.104 -44.908 -30.587  1.00-11.46           H
ATOM    458 2HB  TYR A  31      12.542 -44.530 -29.857  1.00-11.46           H
ATOM    459  CG  TYR A  31      13.155 -43.127 -31.316  1.00-11.46           C
ATOM    460  CD1 TYR A  31      14.151 -42.605 -32.170  1.00-11.46           C
ATOM    461  HD1 TYR A  31      15.186 -42.884 -32.032  1.00-11.46           H
ATOM    462  CD2 TYR A  31      11.822 -42.720 -31.518  1.00-11.46           C
ATOM    463  HD2 TYR A  31      11.048 -43.080 -30.857  1.00-11.46           H
ATOM    464  CE1 TYR A  31      13.803 -41.692 -33.216  1.00-11.46           C
ATOM    465  HE1 TYR A  31      14.567 -41.277 -33.855  1.00-11.46           H
ATOM    466  CE2 TYR A  31      11.472 -41.856 -32.576  1.00-11.46           C
ATOM    467  HE2 TYR A  31      10.441 -41.579 -32.736  1.00-11.46           H
ATOM    468  CZ  TYR A  31      12.461 -41.344 -33.408  1.00-11.46           C
ATOM    469  OH  TYR A  31      12.057 -40.481 -34.394  1.00-11.46           O
ATOM    470  HH  TYR A  31      12.801 -40.122 -34.894  1.00-11.46           H
ATOM    471  N   PRO A  32      14.145 -41.011 -28.695  1.00 11.41           N
ATOM    472  CA  PRO A  32      13.350 -39.791 -28.535  1.00 11.41           C
ATOM    473  HA  PRO A  32      12.671 -39.882 -27.688  1.00 11.41           H
ATOM    474  C   PRO A  32      12.557 -39.458 -29.804  1.00 11.41           C
ATOM    475  O   PRO A  32      13.103 -39.330 -30.900  1.00 11.41           O
ATOM    476  CB  PRO A  32      14.419 -38.742 -28.219  1.00 11.41           C
ATOM    477 1HB  PRO A  32      14.110 -37.753 -28.551  1.00 11.41           H
ATOM    478 2HB  PRO A  32      14.630 -38.741 -27.150  1.00 11.41           H
ATOM    479  CG  PRO A  32      15.609 -39.207 -28.975  1.00 11.41           C
ATOM    480 1HG  PRO A  32      15.528 -38.892 -30.015  1.00 11.41           H
ATOM    481 2HG  PRO A  32      16.526 -38.819 -28.532  1.00 11.41           H
ATOM    482  CD  PRO A  32      15.575 -40.705 -28.899  1.00 11.41           C
ATOM    483 1HD  PRO A  32      15.943 -41.143 -29.828  1.00 11.41           H
ATOM    484 2HD  PRO A  32      16.160 -41.053 -28.048  1.00 11.41           H
ATOM    485  N   GLY A  33      11.250 -39.299 -29.667  1.00 10.57           N
ATOM    486  H   GLY A  33      10.817 -39.417 -28.763  1.00 10.57           H
ATOM    487  CA  GLY A  33      10.423 -38.937 -30.809  1.00 10.57           C
ATOM    488 1HA  GLY A  33      10.725 -39.520 -31.677  1.00 10.57           H
ATOM    489 2HA  GLY A  33       9.381 -39.158 -30.590  1.00 10.57           H
ATOM    490  C   GLY A  33      10.556 -37.464 -31.143  1.00 10.57           C
ATOM    491  O   GLY A  33      11.272 -36.747 -30.436  1.00 10.57           O
ATOM    492  N   PRO A  34       9.874 -36.949 -32.180  1.00-10.81           N
ATOM    493  CA  PRO A  34      10.155 -35.563 -32.575  1.00-10.81           C
ATOM    494  HA  PRO A  34      11.224 -35.441 -32.746  1.00-10.81           H
ATOM    495  C   PRO A  34       9.717 -34.501 -31.573  1.00-10.81           C
ATOM    496  O   PRO A  34      10.273 -33.409 -31.543  1.00-10.81           O
ATOM    497  CB  PRO A  34       9.406 -35.436 -33.903  1.00-10.81           C
ATOM    498 1HB  PRO A  34       9.071 -34.412 -34.070  1.00-10.81           H
ATOM    499 2HB  PRO A  34      10.043 -35.767 -34.720  1.00-10.81           H
ATOM    500  CG  PRO A  34       8.256 -36.372 -33.763  1.00-10.81           C
ATOM    501 1HG  PRO A  34       7.480 -35.925 -33.141  1.00-10.81           H
ATOM    502 2HG  PRO A  34       7.856 -36.650 -34.738  1.00-10.81           H
ATOM    503  CD  PRO A  34       8.873 -37.565 -33.072  1.00-10.81           C
ATOM    504 1HD  PRO A  34       8.118 -38.108 -32.502  1.00-10.81           H
ATOM    505 2HD  PRO A  34       9.360 -38.221 -33.796  1.00-10.81           H
ATOM    506  N   TRP A  35       8.784 -34.812 -30.687  1.00 -6.90           N
ATOM    507  H   TRP A  35       8.335 -35.716 -30.714  1.00 -6.90           H
ATOM    508  CA  TRP A  35       8.366 -33.848 -29.677  1.00 -6.90           C
ATOM    509  HA  TRP A  35       8.166 -32.897 -30.174  1.00 -6.90           H
ATOM    510  C   TRP A  35       9.441 -33.601 -28.622  1.00 -6.90           C
ATOM    511  O   TRP A  35       9.503 -32.521 -28.032  1.00 -6.90           O
ATOM    512  CB  TRP A  35       7.064 -34.324 -29.042  1.00 -6.90           C
ATOM    513 1HB  TRP A  35       7.219 -35.283 -28.553  1.00 -6.90           H
ATOM    514 2HB  TRP A  35       6.746 -33.595 -28.298  1.00 -6.90           H
ATOM    515  CG  TRP A  35       6.001 -34.457 -30.089  1.00 -6.90           C
ATOM    516  CD1 TRP A  35       5.584 -35.591 -30.722  1.00 -6.90           C
ATOM    517  HD1 TRP A  35       5.955 -36.586 -30.504  1.00 -6.90           H
ATOM    518  CD2 TRP A  35       5.263 -33.386 -30.700  1.00 -6.90           C
ATOM    519  NE1 TRP A  35       4.643 -35.312 -31.677  1.00 -6.90           N
ATOM    520  HE1 TRP A  35       4.179 -36.007 -32.256  1.00 -6.90           H
ATOM    521  CE2 TRP A  35       4.447 -33.960 -31.715  1.00 -6.90           C
ATOM    522  CE3 TRP A  35       5.218 -31.990 -30.502  1.00 -6.90           C
ATOM    523  HE3 TRP A  35       5.828 -31.528 -29.740  1.00 -6.90           H
ATOM    524  CZ2 TRP A  35       3.614 -33.181 -32.539  1.00 -6.90           C
ATOM    525  HZ2 TRP A  35       3.021 -33.641 -33.311  1.00 -6.90           H
ATOM    526  CZ3 TRP A  35       4.367 -31.203 -31.319  1.00 -6.90           C
ATOM    527  HZ3 TRP A  35       4.322 -30.131 -31.178  1.00 -6.90           H
ATOM    528  CH2 TRP A  35       3.587 -31.812 -32.342  1.00 -6.90           C
ATOM    529  HH2 TRP A  35       2.967 -31.195 -32.978  1.00 -6.90           H
ATOM    530  N   ALA A  36      10.354 -34.551 -28.449  1.00 12.65           N
ATOM    531  H   ALA A  36      10.308 -35.395 -29.003  1.00 12.65           H
ATOM    532  CA  ALA A  36      11.447 -34.416 -27.484  1.00 12.65           C
ATOM    533  HA  ALA A  36      11.026 -34.066 -26.540  1.00 12.65           H
ATOM    534  C   ALA A  36      12.510 -33.398 -27.920  1.00 12.65           C
ATOM    535  O   ALA A  36      13.427 -33.089 -27.158  1.00 12.65           O
ATOM    536  CB  ALA A  36      12.084 -35.780 -27.237  1.00 12.65           C
ATOM    537 1HB  ALA A  36      11.326 -36.492 -26.911  1.00 12.65           H
ATOM    538 2HB  ALA A  36      12.843 -35.693 -26.460  1.00 12.65           H
ATOM    539 3HB  ALA A  36      12.552 -36.141 -28.153  1.00 12.65           H
ATOM    540  N   SER A  37      12.351 -32.833 -29.110  1.00  3.11           N
ATOM    541  H   SER A  37      11.590 -33.139 -29.700  1.00  3.11           H
ATOM    542  CA  SER A  37      13.212 -31.754 -29.601  1.00  3.11           C
ATOM    543  HA  SER A  37      14.256 -32.027 -29.447  1.00  3.11           H
ATOM    544  C   SER A  37      12.959 -30.413 -28.916  1.00  3.11           C
ATOM    545  O   SER A  37      13.625 -29.420 -29.212  1.00  3.11           O
ATOM    546  CB  SER A  37      12.972 -31.545 -31.091  1.00  3.11           C
ATOM    547 1HB  SER A  37      13.644 -30.768 -31.457  1.00  3.11           H
ATOM    548 2HB  SER A  37      13.178 -32.472 -31.622  1.00  3.11           H
ATOM    549  OG  SER A  37      11.629 -31.159 -31.334  1.00  3.11           O
ATOM    550  HG  SER A  37      11.134 -31.955 -31.605  1.00  3.11           H
ATOM    551  N   CYS A  38      11.982 -30.372 -28.020  1.00 -5.92           N
ATOM    552  H   CYS A  38      11.452 -31.209 -27.826  1.00 -5.92           H
ATOM    553  CA  CYS A  38      11.692 -29.168 -27.249  1.00 -5.92           C
ATOM    554  HA  CYS A  38      11.453 -28.343 -27.917  1.00 -5.92           H
ATOM    555  C   CYS A  38      12.957 -28.848 -26.449  1.00 -5.92           C
ATOM    556  O   CYS A  38      13.665 -29.783 -26.033  1.00 -5.92           O
ATOM    557  CB  CYS A  38      10.509 -29.443 -26.315  1.00 -5.92           C
ATOM    558 1HB  CYS A  38       9.676 -29.813 -26.915  1.00 -5.92           H
ATOM    559 2HB  CYS A  38      10.796 -30.232 -25.620  1.00 -5.92           H
ATOM    560  SG  CYS A  38       9.921 -28.019 -25.355  1.00 -5.92           S
ATOM    561  HG  CYS A  38      11.042 -27.838 -24.641  1.00 -5.92           H
ATOM    562  N   PRO A  39      13.266 -27.554 -26.231  1.00 -0.73           N
ATOM    563  CA  PRO A  39      14.455 -27.314 -25.408  1.00 -0.73           C
ATOM    564  HA  PRO A  39      15.343 -27.672 -25.922  1.00 -0.73           H
ATOM    565  C   PRO A  39      14.348 -27.965 -24.035  1.00 -0.73           C
ATOM    566  O   PRO A  39      13.245 -28.149 -23.504  1.00 -0.73           O
ATOM    567  CB  PRO A  39      14.485 -25.789 -25.277  1.00 -0.73           C
ATOM    568 1HB  PRO A  39      13.958 -25.483 -24.374  1.00 -0.73           H
ATOM    569 2HB  PRO A  39      15.511 -25.422 -25.267  1.00 -0.73           H
ATOM    570  CG  PRO A  39      13.769 -25.306 -26.473  1.00 -0.73           C
ATOM    571 1HG  PRO A  39      13.395 -24.293 -26.326  1.00 -0.73           H
ATOM    572 2HG  PRO A  39      14.427 -25.353 -27.339  1.00 -0.73           H
ATOM    573  CD  PRO A  39      12.643 -26.277 -26.632  1.00 -0.73           C
ATOM    574 1HD  PRO A  39      11.818 -26.024 -25.964  1.00 -0.73           H
ATOM    575 2HD  PRO A  39      12.309 -26.311 -27.670  1.00 -0.73           H
ATOM    576  N   ALA A  40      15.494 -28.296 -23.457  1.00  0.77           N
ATOM    577  H   ALA A  40      16.362 -28.144 -23.952  1.00  0.77           H
ATOM    578  CA  ALA A  40      15.541 -28.827 -22.103  1.00  0.77           C
ATOM    579  HA  ALA A  40      14.926 -29.725 -22.045  1.00  0.77           H
ATOM    580  C   ALA A  40      14.946 -27.752 -21.192  1.00  0.77           C
ATOM    581  O   ALA A  40      14.991 -26.551 -21.514  1.00  0.77           O
ATOM    582  CB  ALA A  40      16.985 -29.173 -21.712  1.00  0.77           C
ATOM    583 1HB  ALA A  40      17.387 -29.907 -22.412  1.00  0.77           H
ATOM    584 2HB  ALA A  40      17.005 -29.601 -20.709  1.00  0.77           H
ATOM    585 3HB  ALA A  40      17.607 -28.278 -21.736  1.00  0.77           H
ATOM    586  N   ALA A  41      14.358 -28.190 -20.088  1.00  9.12           N
ATOM    587  H   ALA A  41      14.387 -29.173 -19.872  1.00  9.12           H
ATOM    588  CA  ALA A  41      13.597 -27.305 -19.217  1.00  9.12           C
ATOM    589  HA  ALA A  41      12.714 -26.988 -19.771  1.00  9.12           H
ATOM    590  C   ALA A  41      14.362 -26.039 -18.837  1.00  9.12           C
ATOM    591  O   ALA A  41      15.517 -26.079 -18.405  1.00  9.12           O
ATOM    592  CB  ALA A  41      13.149 -28.070 -17.973  1.00  9.12           C
ATOM    593 1HB  ALA A  41      12.562 -28.942 -18.267  1.00  9.12           H
ATOM    594 2HB  ALA A  41      12.532 -27.423 -17.348  1.00  9.12           H
ATOM    595 3HB  ALA A  41      14.019 -28.398 -17.401  1.00  9.12           H
ATOM    596  N   THR A  42      13.704 -24.909 -19.029  1.00 15.00           N
ATOM    597  H   THR A  42      12.753 -24.935 -19.378  1.00 15.00           H
ATOM    598  CA  THR A  42      14.300 -23.606 -18.766  1.00 15.00           C
ATOM    599  HA  THR A  42      15.241 -23.508 -19.305  1.00 15.00           H
ATOM    600  C   THR A  42      14.493 -23.496 -17.261  1.00 15.00           C
ATOM    601  O   THR A  42      13.610 -23.950 -16.520  1.00 15.00           O
ATOM    602  CB  THR A  42      13.314 -22.506 -19.190  1.00 15.00           C
ATOM    603  HB  THR A  42      12.510 -22.452 -18.458  1.00 15.00           H
ATOM    604  OG1 THR A  42      12.748 -22.860 -20.451  1.00 15.00           O
ATOM    605  HG1 THR A  42      13.299 -22.487 -21.152  1.00 15.00           H
ATOM    606  CG2 THR A  42      13.961 -21.143 -19.346  1.00 15.00           C
ATOM    607 1HG2 THR A  42      13.226 -20.440 -19.739  1.00 15.00           H
ATOM    608 2HG2 THR A  42      14.801 -21.204 -20.037  1.00 15.00           H
ATOM    609 3HG2 THR A  42      14.311 -20.781 -18.380  1.00 15.00           H
ATOM    610  N   PRO A  43      15.596 -22.895 -16.779  1.00 -3.08           N
ATOM    611  CA  PRO A  43      15.616 -22.632 -15.333  1.00 -3.08           C
ATOM    612  HA  PRO A  43      15.641 -23.570 -14.779  1.00 -3.08           H
ATOM    613  C   PRO A  43      14.406 -21.804 -14.920  1.00 -3.08           C
ATOM    614  O   PRO A  43      13.933 -20.943 -15.673  1.00 -3.08           O
ATOM    615  CB  PRO A  43      16.916 -21.852 -15.134  1.00 -3.08           C
ATOM    616 1HB  PRO A  43      16.725 -20.782 -15.200  1.00 -3.08           H
ATOM    617 2HB  PRO A  43      17.376 -22.103 -14.179  1.00 -3.08           H
ATOM    618  CG  PRO A  43      17.761 -22.298 -16.265  1.00 -3.08           C
ATOM    619 1HG  PRO A  43      18.561 -21.590 -16.467  1.00 -3.08           H
ATOM    620 2HG  PRO A  43      18.167 -23.288 -16.054  1.00 -3.08           H
ATOM    621  CD  PRO A  43      16.813 -22.367 -17.417  1.00 -3.08           C
ATOM    622 1HD  PRO A  43      16.630 -21.373 -17.828  1.00 -3.08           H
ATOM    623 2HD  PRO A  43      17.187 -23.050 -18.180  1.00 -3.08           H
ATOM    624  N   ARG A  44      13.829 -22.131 -13.775  1.00-10.42           N
ATOM    625  H   ARG A  44      14.293 -22.788 -13.153  1.00-10.42           H
ATOM    626  CA  ARG A  44      12.524 -21.581 -13.424  1.00-10.42           C
ATOM    627  HA  ARG A  44      11.883 -21.634 -14.303  1.00-10.42           H
ATOM    628  C   ARG A  44      12.696 -20.120 -13.050  1.00-10.42           C
ATOM    629  O   ARG A  44      13.531 -19.793 -12.202  1.00-10.42           O
ATOM    630  CB  ARG A  44      11.884 -22.390 -12.295  1.00-10.42           C
ATOM    631 1HB  ARG A  44      11.870 -23.440 -12.588  1.00-10.42           H
ATOM    632 2HB  ARG A  44      12.488 -22.288 -11.393  1.00-10.42           H
ATOM    633  CG  ARG A  44      10.463 -21.954 -11.995  1.00-10.42           C
ATOM    634 1HG  ARG A  44      10.481 -20.941 -11.597  1.00-10.42           H
ATOM    635 2HG  ARG A  44       9.879 -21.965 -12.913  1.00-10.42           H
ATOM    636  CD  ARG A  44       9.805 -22.865 -10.998  1.00-10.42           C
ATOM    637 1HD  ARG A  44       9.757 -23.876 -11.408  1.00-10.42           H
ATOM    638 2HD  ARG A  44      10.404 -22.879 -10.086  1.00-10.42           H
ATOM    639  NE  ARG A  44       8.453 -22.397 -10.675  1.00-10.42           N
ATOM    640  HE  ARG A  44       8.143 -21.550 -11.119  1.00-10.42           H
ATOM    641  CZ  ARG A  44       7.616 -22.971  -9.826  1.00-10.42           C
ATOM    642  NH1 ARG A  44       6.476 -22.396  -9.583  1.00-10.42           N
ATOM    643 1HH1 ARG A  44       6.242 -21.519 -10.011  1.00-10.42           H
ATOM    644 2HH1 ARG A  44       5.819 -22.865  -8.972  1.00-10.42           H
ATOM    645  NH2 ARG A  44       7.872 -24.089  -9.200  1.00-10.42           N
ATOM    646 1HH2 ARG A  44       8.751 -24.562  -9.346  1.00-10.42           H
ATOM    647 2HH2 ARG A  44       7.183 -24.466  -8.568  1.00-10.42           H
ATOM    648  N   LYS A  45      11.915 -19.259 -13.688  1.00  4.35           N
ATOM    649  H   LYS A  45      11.229 -19.616 -14.345  1.00  4.35           H
ATOM    650  CA  LYS A  45      11.996 -17.815 -13.470  1.00  4.35           C
ATOM    651  HA  LYS A  45      12.989 -17.464 -13.753  1.00  4.35           H
ATOM    652  C   LYS A  45      11.787 -17.541 -11.990  1.00  4.35           C
ATOM    653  O   LYS A  45      10.846 -18.074 -11.392  1.00  4.35           O
ATOM    654  CB  LYS A  45      10.932 -17.096 -14.303  1.00  4.35           C
ATOM    655 1HB  LYS A  45      11.053 -17.413 -15.339  1.00  4.35           H
ATOM    656 2HB  LYS A  45       9.949 -17.412 -13.959  1.00  4.35           H
ATOM    657  CG  LYS A  45      11.015 -15.571 -14.257  1.00  4.35           C
ATOM    658 1HG  LYS A  45      10.834 -15.219 -13.242  1.00  4.35           H
ATOM    659 2HG  LYS A  45      12.019 -15.279 -14.551  1.00  4.35           H
ATOM    660  CD  LYS A  45      10.035 -14.900 -15.210  1.00  4.35           C
ATOM    661 1HD  LYS A  45      10.331 -13.858 -15.330  1.00  4.35           H
ATOM    662 2HD  LYS A  45      10.089 -15.392 -16.181  1.00  4.35           H
ATOM    663  CE  LYS A  45       8.598 -14.946 -14.701  1.00  4.35           C
ATOM    664 1HE  LYS A  45       8.304 -15.983 -14.535  1.00  4.35           H
ATOM    665 2HE  LYS A  45       8.547 -14.416 -13.747  1.00  4.35           H
ATOM    666  NZ  LYS A  45       7.637 -14.310 -15.667  1.00  4.35           N
ATOM    667 1HZ  LYS A  45       6.697 -14.327 -15.289  1.00  4.35           H
ATOM    668 2HZ  LYS A  45       7.646 -14.809 -16.544  1.00  4.35           H
ATOM    669 3HZ  LYS A  45       7.905 -13.347 -15.835  1.00  4.35           H
ATOM    670  N   GLN A  46      12.671 -16.746 -11.407  1.00  4.17           N
ATOM    671  H   GLN A  46      13.406 -16.322 -11.964  1.00  4.17           H
ATOM    672  CA  GLN A  46      12.630 -16.467  -9.978  1.00  4.17           C
ATOM    673  HA  GLN A  46      12.732 -17.397  -9.420  1.00  4.17           H
ATOM    674  C   GLN A  46      11.298 -15.825  -9.637  1.00  4.17           C
ATOM    675  O   GLN A  46      10.918 -14.816 -10.232  1.00  4.17           O
ATOM    676  CB  GLN A  46      13.769 -15.515  -9.603  1.00  4.17           C
ATOM    677 1HB  GLN A  46      14.715 -15.965  -9.901  1.00  4.17           H
ATOM    678 2HB  GLN A  46      13.637 -14.588 -10.160  1.00  4.17           H
ATOM    679  CG  GLN A  46      13.829 -15.183  -8.117  1.00  4.17           C
ATOM    680 1HG  GLN A  46      12.899 -14.707  -7.817  1.00  4.17           H
ATOM    681 2HG  GLN A  46      13.948 -16.104  -7.549  1.00  4.17           H
ATOM    682  CD  GLN A  46      14.962 -14.247  -7.777  1.00  4.17           C
ATOM    683  OE1 GLN A  46      15.362 -13.418  -8.585  1.00  4.17           O
ATOM    684  NE2 GLN A  46      15.497 -14.368  -6.595  1.00  4.17           N
ATOM    685 1HE2 GLN A  46      16.230 -13.732  -6.328  1.00  4.17           H
ATOM    686 2HE2 GLN A  46      15.190 -15.096  -5.970  1.00  4.17           H
ATOM    687  N   ARG A  47      10.590 -16.399  -8.675  1.00 10.91           N
ATOM    688  H   ARG A  47      10.925 -17.249  -8.243  1.00 10.91           H
ATOM    689  CA  ARG A  47       9.379 -15.777  -8.157  1.00 10.91           C
ATOM    690  HA  ARG A  47       8.796 -15.360  -8.977  1.00 10.91           H
ATOM    691  C   ARG A  47       9.942 -14.666  -7.286  1.00 10.91           C
ATOM    692  O   ARG A  47      10.751 -14.940  -6.403  1.00 10.91           O
ATOM    693  CB  ARG A  47       8.549 -16.796  -7.368  1.00 10.91           C
ATOM    694 1HB  ARG A  47       8.396 -17.662  -8.010  1.00 10.91           H
ATOM    695 2HB  ARG A  47       9.113 -17.123  -6.495  1.00 10.91           H
ATOM    696  CG  ARG A  47       7.180 -16.315  -6.922  1.00 10.91           C
ATOM    697 1HG  ARG A  47       6.862 -15.484  -7.552  1.00 10.91           H
ATOM    698 2HG  ARG A  47       6.480 -17.138  -7.055  1.00 10.91           H
ATOM    699  CD  ARG A  47       7.133 -15.900  -5.461  1.00 10.91           C
ATOM    700 1HD  ARG A  47       7.552 -16.703  -4.851  1.00 10.91           H
ATOM    701 2HD  ARG A  47       7.724 -14.999  -5.311  1.00 10.91           H
ATOM    702  NE  ARG A  47       5.739 -15.675  -5.059  1.00 10.91           N
ATOM    703  HE  ARG A  47       5.234 -16.476  -4.717  1.00 10.91           H
ATOM    704  CZ  ARG A  47       5.062 -14.539  -5.144  1.00 10.91           C
ATOM    705  NH1 ARG A  47       3.775 -14.588  -4.980  1.00 10.91           N
ATOM    706 1HH1 ARG A  47       3.327 -15.476  -4.817  1.00 10.91           H
ATOM    707 2HH1 ARG A  47       3.221 -13.754  -5.080  1.00 10.91           H
ATOM    708  NH2 ARG A  47       5.590 -13.369  -5.394  1.00 10.91           N
ATOM    709 1HH2 ARG A  47       6.594 -13.270  -5.461  1.00 10.91           H
ATOM    710 2HH2 ARG A  47       4.987 -12.573  -5.521  1.00 10.91           H
ATOM    711  N   ARG A  48       9.608 -13.418  -7.562  1.00  3.19           N
ATOM    712  H   ARG A  48       8.929 -13.227  -8.291  1.00  3.19           H
ATOM    713  CA  ARG A  48      10.214 -12.317  -6.813  1.00  3.19           C
ATOM    714  HA  ARG A  48      11.287 -12.490  -6.737  1.00  3.19           H
ATOM    715  C   ARG A  48       9.642 -12.380  -5.410  1.00  3.19           C
ATOM    716  O   ARG A  48       8.447 -12.637  -5.231  1.00  3.19           O
ATOM    717  CB  ARG A  48       9.956 -10.967  -7.496  1.00  3.19           C
ATOM    718 1HB  ARG A  48       8.880 -10.797  -7.536  1.00  3.19           H
ATOM    719 2HB  ARG A  48      10.407 -10.177  -6.895  1.00  3.19           H
ATOM    720  CG  ARG A  48      10.512 -10.877  -8.924  1.00  3.19           C
ATOM    721 1HG  ARG A  48      10.023 -11.624  -9.547  1.00  3.19           H
ATOM    722 2HG  ARG A  48      10.277  -9.891  -9.326  1.00  3.19           H
ATOM    723  CD  ARG A  48      12.031 -11.091  -9.002  1.00  3.19           C
ATOM    724 1HD  ARG A  48      12.532 -10.368  -8.357  1.00  3.19           H
ATOM    725 2HD  ARG A  48      12.269 -12.096  -8.652  1.00  3.19           H
ATOM    726  NE  ARG A  48      12.521 -10.952 -10.381  1.00  3.19           N
ATOM    727  HE  ARG A  48      12.584 -11.795 -10.936  1.00  3.19           H
ATOM    728  CZ  ARG A  48      12.868  -9.827 -10.988  1.00  3.19           C
ATOM    729  NH1 ARG A  48      13.130  -9.877 -12.258  1.00  3.19           N
ATOM    730 1HH1 ARG A  48      13.087 -10.768 -12.726  1.00  3.19           H
ATOM    731 2HH1 ARG A  48      13.372  -9.038 -12.754  1.00  3.19           H
ATOM    732  NH2 ARG A  48      12.935  -8.660 -10.409  1.00  3.19           N
ATOM    733 1HH2 ARG A  48      12.918  -8.600  -9.404  1.00  3.19           H
ATOM    734 2HH2 ARG A  48      13.014  -7.829 -10.976  1.00  3.19           H
ATOM    735  N   GLU A  49      10.517 -12.242  -4.429  1.00 22.51           N
ATOM    736  H   GLU A  49      11.483 -12.011  -4.640  1.00 22.51           H
ATOM    737  CA  GLU A  49      10.162 -12.456  -3.032  1.00 22.51           C
ATOM    738  HA  GLU A  49       9.714 -13.444  -2.958  1.00 22.51           H
ATOM    739  C   GLU A  49       9.118 -11.457  -2.538  1.00 22.51           C
ATOM    740  O   GLU A  49       9.115 -10.280  -2.909  1.00 22.51           O
ATOM    741  CB  GLU A  49      11.421 -12.453  -2.145  1.00 22.51           C
ATOM    742 1HB  GLU A  49      11.127 -12.792  -1.153  1.00 22.51           H
ATOM    743 2HB  GLU A  49      12.115 -13.193  -2.545  1.00 22.51           H
ATOM    744  CG  GLU A  49      12.181 -11.122  -1.974  1.00 22.51           C
ATOM    745 1HG  GLU A  49      11.500 -10.375  -1.565  1.00 22.51           H
ATOM    746 2HG  GLU A  49      12.975 -11.280  -1.244  1.00 22.51           H
ATOM    747  CD  GLU A  49      12.812 -10.571  -3.255  1.00 22.51           C
ATOM    748  OE1 GLU A  49      13.191 -11.346  -4.162  1.00 22.51           O
ATOM    749  OE2 GLU A  49      12.939  -9.330  -3.376  1.00 22.51           O
ATOM    750  N   ARG A  50       8.212 -11.939  -1.699  1.00 -3.32           N
ATOM    751  H   ARG A  50       8.233 -12.921  -1.450  1.00 -3.32           H
ATOM    752  CA  ARG A  50       7.225 -11.064  -1.074  1.00 -3.32           C
ATOM    753  HA  ARG A  50       6.744 -10.451  -1.835  1.00 -3.32           H
ATOM    754  C   ARG A  50       7.973 -10.160  -0.111  1.00 -3.32           C
ATOM    755  O   ARG A  50       8.789 -10.639   0.675  1.00 -3.32           O
ATOM    756  CB  ARG A  50       6.174 -11.880  -0.315  1.00 -3.32           C
ATOM    757 1HB  ARG A  50       5.704 -12.578  -1.006  1.00 -3.32           H
ATOM    758 2HB  ARG A  50       6.667 -12.450   0.472  1.00 -3.32           H
ATOM    759  CG  ARG A  50       5.107 -11.013   0.318  1.00 -3.32           C
ATOM    760 1HG  ARG A  50       5.576 -10.383   1.073  1.00 -3.32           H
ATOM    761 2HG  ARG A  50       4.664 -10.376  -0.444  1.00 -3.32           H
ATOM    762  CD  ARG A  50       4.023 -11.820   0.986  1.00 -3.32           C
ATOM    763 1HD  ARG A  50       3.492 -12.405   0.233  1.00 -3.32           H
ATOM    764 2HD  ARG A  50       4.461 -12.494   1.723  1.00 -3.32           H
ATOM    765  NE  ARG A  50       3.096 -10.897   1.643  1.00 -3.32           N
ATOM    766  HE  ARG A  50       2.314 -10.571   1.097  1.00 -3.32           H
ATOM    767  CZ  ARG A  50       3.203 -10.413   2.872  1.00 -3.32           C
ATOM    768  NH1 ARG A  50       2.303  -9.568   3.267  1.00 -3.32           N
ATOM    769 1HH1 ARG A  50       1.529  -9.344   2.671  1.00 -3.32           H
ATOM    770 2HH1 ARG A  50       2.408  -9.136   4.174  1.00 -3.32           H
ATOM    771  NH2 ARG A  50       4.183 -10.667   3.701  1.00 -3.32           N
ATOM    772 1HH2 ARG A  50       4.914 -11.318   3.442  1.00 -3.32           H
ATOM    773 2HH2 ARG A  50       4.204 -10.209   4.597  1.00 -3.32           H
ATOM    774  N   THR A  51       7.688  -8.870  -0.160  1.00 14.06           N
ATOM    775  H   THR A  51       6.985  -8.539  -0.813  1.00 14.06           H
ATOM    776  CA  THR A  51       8.305  -7.914   0.751  1.00 14.06           C
ATOM    777  HA  THR A  51       9.294  -8.266   1.041  1.00 14.06           H
ATOM    778  C   THR A  51       7.423  -7.790   1.988  1.00 14.06           C
ATOM    779  O   THR A  51       6.253  -7.420   1.878  1.00 14.06           O
ATOM    780  CB  THR A  51       8.432  -6.536   0.067  1.00 14.06           C
ATOM    781  HB  THR A  51       7.438  -6.148  -0.157  1.00 14.06           H
ATOM    782  OG1 THR A  51       9.155  -6.700  -1.157  1.00 14.06           O
ATOM    783  HG1 THR A  51       8.885  -7.536  -1.550  1.00 14.06           H
ATOM    784  CG2 THR A  51       9.190  -5.530   0.910  1.00 14.06           C
ATOM    785 1HG2 THR A  51       9.321  -4.613   0.338  1.00 14.06           H
ATOM    786 2HG2 THR A  51      10.171  -5.926   1.176  1.00 14.06           H
ATOM    787 3HG2 THR A  51       8.630  -5.301   1.816  1.00 14.06           H
ATOM    788  N   THR A  52       7.962  -8.074   3.165  1.00  1.21           N
ATOM    789  H   THR A  52       8.907  -8.447   3.218  1.00  1.21           H
ATOM    790  CA  THR A  52       7.279  -7.715   4.407  1.00  1.21           C
ATOM    791  HA  THR A  52       6.202  -7.701   4.250  1.00  1.21           H
ATOM    792  C   THR A  52       7.777  -6.307   4.678  1.00  1.21           C
ATOM    793  O   THR A  52       8.971  -6.063   4.816  1.00  1.21           O
ATOM    794  CB  THR A  52       7.608  -8.635   5.610  1.00  1.21           C
ATOM    795  HB  THR A  52       8.681  -8.628   5.798  1.00  1.21           H
ATOM    796  OG1 THR A  52       7.180  -9.966   5.318  1.00  1.21           O
ATOM    797  HG1 THR A  52       7.768 -10.318   4.633  1.00  1.21           H
ATOM    798  CG2 THR A  52       6.867  -8.212   6.871  1.00  1.21           C
ATOM    799 1HG2 THR A  52       7.069  -8.938   7.658  1.00  1.21           H
ATOM    800 2HG2 THR A  52       5.796  -8.187   6.683  1.00  1.21           H
ATOM    801 3HG2 THR A  52       7.211  -7.230   7.197  1.00  1.21           H
ATOM    802  N   PHE A  53       6.866  -5.353   4.701  1.00  1.55           N
ATOM    803  H   PHE A  53       5.895  -5.587   4.563  1.00  1.55           H
ATOM    804  CA  PHE A  53       7.226  -3.967   4.968  1.00  1.55           C
ATOM    805  HA  PHE A  53       8.181  -3.719   4.506  1.00  1.55           H
ATOM    806  C   PHE A  53       7.347  -3.909   6.492  1.00  1.55           C
ATOM    807  O   PHE A  53       6.488  -4.464   7.186  1.00  1.55           O
ATOM    808  CB  PHE A  53       6.128  -3.049   4.425  1.00  1.55           C
ATOM    809 1HB  PHE A  53       5.178  -3.373   4.841  1.00  1.55           H
ATOM    810 2HB  PHE A  53       6.322  -2.030   4.759  1.00  1.55           H
ATOM    811  CG  PHE A  53       6.012  -3.052   2.913  1.00  1.55           C
ATOM    812  CD1 PHE A  53       5.413  -4.126   2.219  1.00  1.55           C
ATOM    813  HD1 PHE A  53       5.025  -4.973   2.764  1.00  1.55           H
ATOM    814  CD2 PHE A  53       6.485  -1.959   2.171  1.00  1.55           C
ATOM    815  HD2 PHE A  53       6.943  -1.125   2.684  1.00  1.55           H
ATOM    816  CE1 PHE A  53       5.325  -4.125   0.800  1.00  1.55           C
ATOM    817  HE1 PHE A  53       4.893  -4.971   0.285  1.00  1.55           H
ATOM    818  CE2 PHE A  53       6.363  -1.921   0.752  1.00  1.55           C
ATOM    819  HE2 PHE A  53       6.714  -1.061   0.201  1.00  1.55           H
ATOM    820  CZ  PHE A  53       5.796  -3.015   0.067  1.00  1.55           C
ATOM    821  HZ  PHE A  53       5.716  -3.001  -1.010  1.00  1.55           H
ATOM    822  N   THR A  54       8.412  -3.337   7.032  1.00-14.86           N
ATOM    823  H   THR A  54       9.105  -2.890   6.438  1.00-14.86           H
ATOM    824  CA  THR A  54       8.616  -3.311   8.484  1.00-14.86           C
ATOM    825  HA  THR A  54       8.378  -4.289   8.901  1.00-14.86           H
ATOM    826  C   THR A  54       7.653  -2.277   9.057  1.00-14.86           C
ATOM    827  O   THR A  54       7.069  -1.511   8.296  1.00-14.86           O
ATOM    828  CB  THR A  54      10.070  -2.956   8.858  1.00-14.86           C
ATOM    829  HB  THR A  54      10.178  -2.959   9.940  1.00-14.86           H
ATOM    830  OG1 THR A  54      10.387  -1.657   8.361  1.00-14.86           O
ATOM    831  HG1 THR A  54      11.334  -1.517   8.491  1.00-14.86           H
ATOM    832  CG2 THR A  54      11.057  -3.947   8.254  1.00-14.86           C
ATOM    833 1HG2 THR A  54      12.053  -3.746   8.648  1.00-14.86           H
ATOM    834 2HG2 THR A  54      11.080  -3.851   7.169  1.00-14.86           H
ATOM    835 3HG2 THR A  54      10.778  -4.966   8.523  1.00-14.86           H
ATOM    836  N   ARG A  55       7.444  -2.232  10.366  1.00 -4.89           N
ATOM    837  H   ARG A  55       7.983  -2.827  10.992  1.00 -4.89           H
ATOM    838  CA  ARG A  55       6.425  -1.338  10.927  1.00 -4.89           C
ATOM    839  HA  ARG A  55       5.482  -1.558  10.433  1.00 -4.89           H
ATOM    840  C   ARG A  55       6.703   0.133  10.651  1.00 -4.89           C
ATOM    841  O   ARG A  55       5.781   0.843  10.289  1.00 -4.89           O
ATOM    842  CB  ARG A  55       6.253  -1.596  12.429  1.00 -4.89           C
ATOM    843 1HB  ARG A  55       6.048  -2.657  12.571  1.00 -4.89           H
ATOM    844 2HB  ARG A  55       7.193  -1.368  12.928  1.00 -4.89           H
ATOM    845  CG  ARG A  55       5.136  -0.791  13.118  1.00 -4.89           C
ATOM    846 1HG  ARG A  55       5.168  -1.007  14.186  1.00 -4.89           H
ATOM    847 2HG  ARG A  55       5.323   0.274  12.983  1.00 -4.89           H
ATOM    848  CD  ARG A  55       3.734  -1.121  12.599  1.00 -4.89           C
ATOM    849 1HD  ARG A  55       3.795  -1.956  11.900  1.00 -4.89           H
ATOM    850 2HD  ARG A  55       3.112  -1.420  13.445  1.00 -4.89           H
ATOM    851  NE  ARG A  55       3.109   0.032  11.936  1.00 -4.89           N
ATOM    852  HE  ARG A  55       3.532   0.942  12.090  1.00 -4.89           H
ATOM    853  CZ  ARG A  55       2.027   0.020  11.170  1.00 -4.89           C
ATOM    854  NH1 ARG A  55       1.561   1.153  10.755  1.00 -4.89           N
ATOM    855 1HH1 ARG A  55       2.050   2.002  11.014  1.00 -4.89           H
ATOM    856 2HH1 ARG A  55       0.705   1.188  10.218  1.00 -4.89           H
ATOM    857  NH2 ARG A  55       1.385  -1.058  10.808  1.00 -4.89           N
ATOM    858 1HH2 ARG A  55       1.656  -1.948  11.176  1.00 -4.89           H
ATOM    859 2HH2 ARG A  55       0.617  -0.969  10.153  1.00 -4.89           H
ATOM    860  N   ALA A  56       7.947   0.579  10.731  1.00 -8.61           N
ATOM    861  H   ALA A  56       8.685  -0.027  11.059  1.00 -8.61           H
ATOM    862  CA  ALA A  56       8.251   1.964  10.375  1.00 -8.61           C
ATOM    863  HA  ALA A  56       7.602   2.615  10.961  1.00 -8.61           H
ATOM    864  C   ALA A  56       7.960   2.257   8.894  1.00 -8.61           C
ATOM    865  O   ALA A  56       7.415   3.308   8.566  1.00 -8.61           O
ATOM    866  CB  ALA A  56       9.701   2.286  10.736  1.00 -8.61           C
ATOM    867 1HB  ALA A  56       9.834   2.218  11.817  1.00 -8.61           H
ATOM    868 2HB  ALA A  56       9.938   3.303  10.417  1.00 -8.61           H
ATOM    869 3HB  ALA A  56      10.379   1.590  10.246  1.00 -8.61           H
ATOM    870  N   GLN A  57       8.261   1.321   8.000  1.00-13.70           N
ATOM    871  H   GLN A  57       8.720   0.471   8.296  1.00-13.70           H
ATOM    872  CA  GLN A  57       7.926   1.500   6.583  1.00-13.70           C
ATOM    873  HA  GLN A  57       8.356   2.440   6.237  1.00-13.70           H
ATOM    874  C   GLN A  57       6.407   1.569   6.412  1.00-13.70           C
ATOM    875  O   GLN A  57       5.882   2.405   5.675  1.00-13.70           O
ATOM    876  CB  GLN A  57       8.488   0.351   5.734  1.00-13.70           C
ATOM    877 1HB  GLN A  57       8.081  -0.588   6.105  1.00-13.70           H
ATOM    878 2HB  GLN A  57       8.159   0.483   4.704  1.00-13.70           H
ATOM    879  CG  GLN A  57      10.016   0.266   5.749  1.00-13.70           C
ATOM    880 1HG  GLN A  57      10.436   1.176   5.332  1.00-13.70           H
ATOM    881 2HG  GLN A  57      10.355   0.189   6.775  1.00-13.70           H
ATOM    882  CD  GLN A  57      10.567  -0.923   4.987  1.00-13.70           C
ATOM    883  OE1 GLN A  57      10.058  -2.036   5.082  1.00-13.70           O
ATOM    884  NE2 GLN A  57      11.612  -0.713   4.237  1.00-13.70           N
ATOM    885 1HE2 GLN A  57      12.047  -1.493   3.775  1.00-13.70           H
ATOM    886 2HE2 GLN A  57      11.969   0.225   4.105  1.00-13.70           H
ATOM    887  N   LEU A  58       5.699   0.706   7.128  1.00-10.63           N
ATOM    888  H   LEU A  58       6.182   0.040   7.723  1.00-10.63           H
ATOM    889  CA  LEU A  58       4.240   0.688   7.103  1.00-10.63           C
ATOM    890  HA  LEU A  58       3.903   0.596   6.073  1.00-10.63           H
ATOM    891  C   LEU A  58       3.632   1.960   7.664  1.00-10.63           C
ATOM    892  O   LEU A  58       2.593   2.371   7.189  1.00-10.63           O
ATOM    893  CB  LEU A  58       3.678  -0.482   7.919  1.00-10.63           C
ATOM    894 1HB  LEU A  58       4.150  -0.458   8.897  1.00-10.63           H
ATOM    895 2HB  LEU A  58       2.616  -0.290   8.073  1.00-10.63           H
ATOM    896  CG  LEU A  58       3.799  -1.908   7.372  1.00-10.63           C
ATOM    897  HG  LEU A  58       4.833  -2.100   7.095  1.00-10.63           H
ATOM    898  CD1 LEU A  58       3.385  -2.915   8.441  1.00-10.63           C
ATOM    899 1HD1 LEU A  58       3.480  -3.924   8.048  1.00-10.63           H
ATOM    900 2HD1 LEU A  58       2.351  -2.741   8.741  1.00-10.63           H
ATOM    901 3HD1 LEU A  58       4.038  -2.817   9.307  1.00-10.63           H
ATOM    902  CD2 LEU A  58       2.921  -2.091   6.146  1.00-10.63           C
ATOM    903 1HD2 LEU A  58       2.983  -3.124   5.803  1.00-10.63           H
ATOM    904 2HD2 LEU A  58       3.266  -1.437   5.346  1.00-10.63           H
ATOM    905 3HD2 LEU A  58       1.884  -1.852   6.389  1.00-10.63           H
ATOM    906  N   ASP A  59       4.248   2.602   8.643  1.00-19.42           N
ATOM    907  H   ASP A  59       5.120   2.240   9.018  1.00-19.42           H
ATOM    908  CA  ASP A  59       3.656   3.802   9.237  1.00-19.42           C
ATOM    909  HA  ASP A  59       2.653   3.563   9.591  1.00-19.42           H
ATOM    910  C   ASP A  59       3.526   4.922   8.219  1.00-19.42           C
ATOM    911  O   ASP A  59       2.508   5.609   8.173  1.00-19.42           O
ATOM    912  CB  ASP A  59       4.497   4.322  10.409  1.00-19.42           C
ATOM    913 1HB  ASP A  59       5.535   4.424  10.095  1.00-19.42           H
ATOM    914 2HB  ASP A  59       4.121   5.306  10.686  1.00-19.42           H
ATOM    915  CG  ASP A  59       4.423   3.430  11.628  1.00-19.42           C
ATOM    916  OD1 ASP A  59       3.303   3.011  11.992  1.00-19.42           O
ATOM    917  OD2 ASP A  59       5.466   3.137  12.252  1.00-19.42           O
ATOM    918  N   VAL A  60       4.540   5.104   7.387  1.00 -3.17           N
ATOM    919  H   VAL A  60       5.352   4.501   7.447  1.00 -3.17           H
ATOM    920  CA  VAL A  60       4.518   6.195   6.409  1.00 -3.17           C
ATOM    921  HA  VAL A  60       4.162   7.097   6.906  1.00 -3.17           H
ATOM    922  C   VAL A  60       3.542   5.830   5.286  1.00 -3.17           C
ATOM    923  O   VAL A  60       2.772   6.658   4.795  1.00 -3.17           O
ATOM    924  CB  VAL A  60       5.941   6.470   5.839  1.00 -3.17           C
ATOM    925  HB  VAL A  60       6.227   5.631   5.208  1.00 -3.17           H
ATOM    926  CG1 VAL A  60       5.971   7.757   5.007  1.00 -3.17           C
ATOM    927 1HG1 VAL A  60       6.946   7.865   4.533  1.00 -3.17           H
ATOM    928 2HG1 VAL A  60       5.782   8.623   5.644  1.00 -3.17           H
ATOM    929 3HG1 VAL A  60       5.205   7.715   4.235  1.00 -3.17           H
ATOM    930  CG2 VAL A  60       6.978   6.590   6.972  1.00 -3.17           C
ATOM    931 1HG2 VAL A  60       7.950   6.858   6.556  1.00 -3.17           H
ATOM    932 2HG2 VAL A  60       7.090   5.639   7.492  1.00 -3.17           H
ATOM    933 3HG2 VAL A  60       6.674   7.360   7.683  1.00 -3.17           H
ATOM    934  N   LEU A  61       3.532   4.557   4.914  1.00-34.95           N
ATOM    935  H   LEU A  61       4.169   3.903   5.354  1.00-34.95           H
ATOM    936  CA  LEU A  61       2.630   4.070   3.873  1.00-34.95           C
ATOM    937  HA  LEU A  61       2.761   4.668   2.972  1.00-34.95           H
ATOM    938  C   LEU A  61       1.165   4.160   4.287  1.00-34.95           C
ATOM    939  O   LEU A  61       0.312   4.579   3.511  1.00-34.95           O
ATOM    940  CB  LEU A  61       2.955   2.607   3.577  1.00-34.95           C
ATOM    941 1HB  LEU A  61       3.057   2.099   4.534  1.00-34.95           H
ATOM    942 2HB  LEU A  61       2.098   2.181   3.077  1.00-34.95           H
ATOM    943  CG  LEU A  61       4.170   2.251   2.720  1.00-34.95           C
ATOM    944  HG  LEU A  61       5.023   2.842   3.049  1.00-34.95           H
ATOM    945  CD1 LEU A  61       4.494   0.781   2.913  1.00-34.95           C
ATOM    946 1HD1 LEU A  61       5.340   0.514   2.286  1.00-34.95           H
ATOM    947 2HD1 LEU A  61       3.641   0.162   2.643  1.00-34.95           H
ATOM    948 3HD1 LEU A  61       4.762   0.597   3.952  1.00-34.95           H
ATOM    949  CD2 LEU A  61       3.913   2.521   1.239  1.00-34.95           C
ATOM    950 1HD2 LEU A  61       4.809   2.291   0.667  1.00-34.95           H
ATOM    951 2HD2 LEU A  61       3.664   3.570   1.090  1.00-34.95           H
ATOM    952 3HD2 LEU A  61       3.087   1.907   0.880  1.00-34.95           H
ATOM    953  N   GLU A  62       0.858   3.779   5.516  1.00-27.86           N
ATOM    954  H   GLU A  62       1.588   3.422   6.130  1.00-27.86           H
ATOM    955  CA  GLU A  62      -0.513   3.817   6.012  1.00-27.86           C
ATOM    956  HA  GLU A  62      -1.177   3.385   5.266  1.00-27.86           H
ATOM    957  C   GLU A  62      -0.943   5.262   6.228  1.00-27.86           C
ATOM    958  O   GLU A  62      -2.125   5.578   6.069  1.00-27.86           O
ATOM    959  CB  GLU A  62      -0.649   3.009   7.308  1.00-27.86           C
ATOM    960 1HB  GLU A  62       0.142   3.317   7.992  1.00-27.86           H
ATOM    961 2HB  GLU A  62      -1.610   3.249   7.760  1.00-27.86           H
ATOM    962  CG  GLU A  62      -0.583   1.486   7.099  1.00-27.86           C
ATOM    963 1HG  GLU A  62      -1.402   1.185   6.446  1.00-27.86           H
ATOM    964 2HG  GLU A  62       0.355   1.236   6.605  1.00-27.86           H
ATOM    965  CD  GLU A  62      -0.670   0.692   8.392  1.00-27.86           C
ATOM    966  OE1 GLU A  62      -1.008   1.273   9.447  1.00-27.86           O
ATOM    967  OE2 GLU A  62      -0.386  -0.527   8.392  1.00-27.86           O
ATOM    968  N   ALA A  63      -0.009   6.153   6.533  1.00-15.13           N
ATOM    969  H   ALA A  63       0.948   5.860   6.701  1.00-15.13           H
ATOM    970  CA  ALA A  63      -0.343   7.566   6.630  1.00-15.13           C
ATOM    971  HA  ALA A  63      -1.190   7.669   7.307  1.00-15.13           H
ATOM    972  C   ALA A  63      -0.760   8.097   5.259  1.00-15.13           C
ATOM    973  O   ALA A  63      -1.777   8.768   5.149  1.00-15.13           O
ATOM    974  CB  ALA A  63       0.835   8.369   7.183  1.00-15.13           C
ATOM    975 1HB  ALA A  63       1.075   8.020   8.185  1.00-15.13           H
ATOM    976 2HB  ALA A  63       0.569   9.426   7.234  1.00-15.13           H
ATOM    977 3HB  ALA A  63       1.711   8.250   6.544  1.00-15.13           H
ATOM    978  N   LEU A  64      -0.016   7.780   4.208  1.00 -5.19           N
ATOM    979  H   LEU A  64       0.839   7.246   4.333  1.00 -5.19           H
ATOM    980  CA  LEU A  64      -0.396   8.242   2.871  1.00 -5.19           C
ATOM    981  HA  LEU A  64      -0.571   9.316   2.912  1.00 -5.19           H
ATOM    982  C   LEU A  64      -1.692   7.581   2.413  1.00 -5.19           C
ATOM    983  O   LEU A  64      -2.504   8.208   1.753  1.00 -5.19           O
ATOM    984  CB  LEU A  64       0.728   7.986   1.863  1.00 -5.19           C
ATOM    985 1HB  LEU A  64       1.611   8.519   2.215  1.00 -5.19           H
ATOM    986 2HB  LEU A  64       0.954   6.923   1.879  1.00 -5.19           H
ATOM    987  CG  LEU A  64       0.461   8.396   0.399  1.00 -5.19           C
ATOM    988  HG  LEU A  64      -0.344   7.769   0.024  1.00 -5.19           H
ATOM    989  CD1 LEU A  64       0.031   9.847   0.242  1.00 -5.19           C
ATOM    990 1HD1 LEU A  64      -0.080  10.094  -0.813  1.00 -5.19           H
ATOM    991 2HD1 LEU A  64       0.771  10.507   0.695  1.00 -5.19           H
ATOM    992 3HD1 LEU A  64      -0.936  10.001   0.712  1.00 -5.19           H
ATOM    993  CD2 LEU A  64       1.675   8.174  -0.493  1.00 -5.19           C
ATOM    994 1HD2 LEU A  64       1.385   8.240  -1.538  1.00 -5.19           H
ATOM    995 2HD2 LEU A  64       2.111   7.197  -0.315  1.00 -5.19           H
ATOM    996 3HD2 LEU A  64       2.431   8.932  -0.290  1.00 -5.19           H
ATOM    997  N   PHE A  65      -1.941   6.343   2.811  1.00 -4.56           N
ATOM    998  H   PHE A  65      -1.244   5.828   3.339  1.00 -4.56           H
ATOM    999  CA  PHE A  65      -3.219   5.721   2.479  1.00 -4.56           C
ATOM   1000  HA  PHE A  65      -3.354   5.764   1.398  1.00 -4.56           H
ATOM   1001  C   PHE A  65      -4.403   6.450   3.119  1.00 -4.56           C
ATOM   1002  O   PHE A  65      -5.488   6.537   2.545  1.00 -4.56           O
ATOM   1003  CB  PHE A  65      -3.235   4.256   2.901  1.00 -4.56           C
ATOM   1004 1HB  PHE A  65      -2.363   3.762   2.475  1.00 -4.56           H
ATOM   1005 2HB  PHE A  65      -3.172   4.194   3.987  1.00 -4.56           H
ATOM   1006  CG  PHE A  65      -4.465   3.535   2.444  1.00 -4.56           C
ATOM   1007  CD1 PHE A  65      -4.554   3.071   1.124  1.00 -4.56           C
ATOM   1008  HD1 PHE A  65      -3.727   3.211   0.445  1.00 -4.56           H
ATOM   1009  CD2 PHE A  65      -5.564   3.374   3.307  1.00 -4.56           C
ATOM   1010  HD2 PHE A  65      -5.520   3.751   4.319  1.00 -4.56           H
ATOM   1011  CE1 PHE A  65      -5.724   2.447   0.659  1.00 -4.56           C
ATOM   1012  HE1 PHE A  65      -5.779   2.118  -0.365  1.00 -4.56           H
ATOM   1013  CE2 PHE A  65      -6.744   2.744   2.857  1.00 -4.56           C
ATOM   1014  HE2 PHE A  65      -7.587   2.636   3.525  1.00 -4.56           H
ATOM   1015  CZ  PHE A  65      -6.824   2.273   1.530  1.00 -4.56           C
ATOM   1016  HZ  PHE A  65      -7.727   1.796   1.182  1.00 -4.56           H
ATOM   1017  N   ALA A  66      -4.207   6.997   4.309  1.00-16.00           N
ATOM   1018  H   ALA A  66      -3.319   6.884   4.781  1.00-16.00           H
ATOM   1019  CA  ALA A  66      -5.256   7.785   4.944  1.00-16.00           C
ATOM   1020  HA  ALA A  66      -6.190   7.228   4.892  1.00-16.00           H
ATOM   1021  C   ALA A  66      -5.453   9.122   4.208  1.00-16.00           C
ATOM   1022  O   ALA A  66      -6.575   9.628   4.102  1.00-16.00           O
ATOM   1023  CB  ALA A  66      -4.917   8.016   6.405  1.00-16.00           C
ATOM   1024 1HB  ALA A  66      -4.775   7.060   6.909  1.00-16.00           H
ATOM   1025 2HB  ALA A  66      -5.737   8.552   6.888  1.00-16.00           H
ATOM   1026 3HB  ALA A  66      -4.009   8.610   6.484  1.00-16.00           H
ATOM   1027  N   LYS A  67      -4.378   9.692   3.681  1.00-11.51           N
ATOM   1028  H   LYS A  67      -3.467   9.281   3.845  1.00-11.51           H
ATOM   1029  CA  LYS A  67      -4.486  10.903   2.862  1.00-11.51           C
ATOM   1030  HA  LYS A  67      -5.035  11.666   3.416  1.00-11.51           H
ATOM   1031  C   LYS A  67      -5.224  10.633   1.557  1.00-11.51           C
ATOM   1032  O   LYS A  67      -6.075  11.431   1.155  1.00-11.51           O
ATOM   1033  CB  LYS A  67      -3.109  11.451   2.498  1.00-11.51           C
ATOM   1034 1HB  LYS A  67      -2.546  10.671   1.997  1.00-11.51           H
ATOM   1035 2HB  LYS A  67      -3.254  12.266   1.791  1.00-11.51           H
ATOM   1036  CG  LYS A  67      -2.285  11.981   3.652  1.00-11.51           C
ATOM   1037 1HG  LYS A  67      -2.838  12.780   4.146  1.00-11.51           H
ATOM   1038 2HG  LYS A  67      -2.070  11.190   4.366  1.00-11.51           H
ATOM   1039  CD  LYS A  67      -0.991  12.534   3.091  1.00-11.51           C
ATOM   1040 1HD  LYS A  67      -0.453  11.746   2.565  1.00-11.51           H
ATOM   1041 2HD  LYS A  67      -1.242  13.320   2.380  1.00-11.51           H
ATOM   1042  CE  LYS A  67      -0.095  13.126   4.158  1.00-11.51           C
ATOM   1043 1HE  LYS A  67      -0.665  13.863   4.724  1.00-11.51           H
ATOM   1044 2HE  LYS A  67       0.250  12.342   4.836  1.00-11.51           H
ATOM   1045  NZ  LYS A  67       1.076  13.813   3.512  1.00-11.51           N
ATOM   1046 1HZ  LYS A  67       1.658  14.235   4.222  1.00-11.51           H
ATOM   1047 2HZ  LYS A  67       0.741  14.538   2.887  1.00-11.51           H
ATOM   1048 3HZ  LYS A  67       1.636  13.150   2.989  1.00-11.51           H
ATOM   1049  N   THR A  68      -4.899   9.531   0.894  1.00 36.74           N
ATOM   1050  H   THR A  68      -4.152   8.938   1.243  1.00 36.74           H
ATOM   1051  CA  THR A  68      -5.565   9.130  -0.344  1.00 36.74           C
ATOM   1052  HA  THR A  68      -6.592   9.486  -0.317  1.00 36.74           H
ATOM   1053  C   THR A  68      -5.551   7.615  -0.533  1.00 36.74           C
ATOM   1054  O   THR A  68      -4.499   6.989  -0.466  1.00 36.74           O
ATOM   1055  CB  THR A  68      -4.857   9.702  -1.597  1.00 36.74           C
ATOM   1056  HB  THR A  68      -4.132   8.976  -1.964  1.00 36.74           H
ATOM   1057  OG1 THR A  68      -4.170  10.915  -1.276  1.00 36.74           O
ATOM   1058  HG1 THR A  68      -3.708  11.211  -2.070  1.00 36.74           H
ATOM   1059  CG2 THR A  68      -5.851  10.035  -2.694  1.00 36.74           C
ATOM   1060 1HG2 THR A  68      -5.311  10.366  -3.580  1.00 36.74           H
ATOM   1061 2HG2 THR A  68      -6.511  10.837  -2.362  1.00 36.74           H
ATOM   1062 3HG2 THR A  68      -6.446   9.162  -2.952  1.00 36.74           H
ATOM   1063  N   ARG A  69      -6.694   7.011  -0.841  1.00  5.04           N
ATOM   1064  H   ARG A  69      -7.554   7.552  -0.843  1.00  5.04           H
ATOM   1065  CA  ARG A  69      -6.728   5.566  -1.127  1.00  5.04           C
ATOM   1066  HA  ARG A  69      -6.110   5.067  -0.378  1.00  5.04           H
ATOM   1067  C   ARG A  69      -6.120   5.229  -2.485  1.00  5.04           C
ATOM   1068  O   ARG A  69      -5.697   4.099  -2.712  1.00  5.04           O
ATOM   1069  CB  ARG A  69      -8.150   5.004  -0.998  1.00  5.04           C
ATOM   1070 1HB  ARG A  69      -8.802   5.475  -1.731  1.00  5.04           H
ATOM   1071 2HB  ARG A  69      -8.121   3.932  -1.192  1.00  5.04           H
ATOM   1072  CG  ARG A  69      -8.702   5.238   0.401  1.00  5.04           C
ATOM   1073 1HG  ARG A  69      -7.973   4.869   1.120  1.00  5.04           H
ATOM   1074 2HG  ARG A  69      -8.814   6.310   0.555  1.00  5.04           H
ATOM   1075  CD  ARG A  69     -10.041   4.591   0.708  1.00  5.04           C
ATOM   1076 1HD  ARG A  69     -10.781   4.910  -0.027  1.00  5.04           H
ATOM   1077 2HD  ARG A  69      -9.948   3.504   0.699  1.00  5.04           H
ATOM   1078  NE  ARG A  69     -10.433   5.063   2.040  1.00  5.04           N
ATOM   1079  HE  ARG A  69      -9.780   5.678   2.508  1.00  5.04           H
ATOM   1080  CZ  ARG A  69     -11.543   4.779   2.702  1.00  5.04           C
ATOM   1081  NH1 ARG A  69     -11.781   5.466   3.778  1.00  5.04           N
ATOM   1082 1HH1 ARG A  69     -11.186   6.248   4.004  1.00  5.04           H
ATOM   1083 2HH1 ARG A  69     -12.575   5.244   4.358  1.00  5.04           H
ATOM   1084  NH2 ARG A  69     -12.401   3.857   2.350  1.00  5.04           N
ATOM   1085 1HH2 ARG A  69     -12.225   3.283   1.540  1.00  5.04           H
ATOM   1086 2HH2 ARG A  69     -13.237   3.725   2.894  1.00  5.04           H
ATOM   1087  N   TYR A  70      -6.040   6.224  -3.357  1.00  5.13           N
ATOM   1088  H   TYR A  70      -6.427   7.114  -3.091  1.00  5.13           H
ATOM   1089  CA  TYR A  70      -5.362   6.141  -4.659  1.00  5.13           C
ATOM   1090  HA  TYR A  70      -4.884   5.171  -4.793  1.00  5.13           H
ATOM   1091  C   TYR A  70      -4.290   7.244  -4.718  1.00  5.13           C
ATOM   1092  O   TYR A  70      -4.551   8.319  -5.267  1.00  5.13           O
ATOM   1093  CB  TYR A  70      -6.336   6.401  -5.818  1.00  5.13           C
ATOM   1094 1HB  TYR A  70      -6.847   7.344  -5.627  1.00  5.13           H
ATOM   1095 2HB  TYR A  70      -5.744   6.522  -6.724  1.00  5.13           H
ATOM   1096  CG  TYR A  70      -7.400   5.361  -6.121  1.00  5.13           C
ATOM   1097  CD1 TYR A  70      -8.635   5.374  -5.446  1.00  5.13           C
ATOM   1098  HD1 TYR A  70      -8.785   6.059  -4.624  1.00  5.13           H
ATOM   1099  CD2 TYR A  70      -7.228   4.444  -7.178  1.00  5.13           C
ATOM   1100  HD2 TYR A  70      -6.280   4.403  -7.696  1.00  5.13           H
ATOM   1101  CE1 TYR A  70      -9.708   4.531  -5.865  1.00  5.13           C
ATOM   1102  HE1 TYR A  70     -10.658   4.568  -5.354  1.00  5.13           H
ATOM   1103  CE2 TYR A  70      -8.303   3.604  -7.605  1.00  5.13           C
ATOM   1104  HE2 TYR A  70      -8.166   2.928  -8.434  1.00  5.13           H
ATOM   1105  CZ  TYR A  70      -9.537   3.671  -6.953  1.00  5.13           C
ATOM   1106  OH  TYR A  70     -10.592   2.887  -7.361  1.00  5.13           O
ATOM   1107  HH  TYR A  70     -10.400   2.391  -8.166  1.00  5.13           H
ATOM   1108  N   PRO A  71      -3.115   7.048  -4.093  1.00 -1.14           N
ATOM   1109  CA  PRO A  71      -2.186   8.186  -4.128  1.00 -1.14           C
ATOM   1110  HA  PRO A  71      -2.678   9.066  -3.717  1.00 -1.14           H
ATOM   1111  C   PRO A  71      -1.566   8.528  -5.485  1.00 -1.14           C
ATOM   1112  O   PRO A  71      -1.291   7.646  -6.310  1.00 -1.14           O
ATOM   1113  CB  PRO A  71      -1.062   7.742  -3.191  1.00 -1.14           C
ATOM   1114 1HB  PRO A  71      -0.226   7.369  -3.773  1.00 -1.14           H
ATOM   1115 2HB  PRO A  71      -0.744   8.568  -2.557  1.00 -1.14           H
ATOM   1116  CG  PRO A  71      -1.632   6.654  -2.385  1.00 -1.14           C
ATOM   1117 1HG  PRO A  71      -0.847   6.001  -2.012  1.00 -1.14           H
ATOM   1118 2HG  PRO A  71      -2.206   7.071  -1.559  1.00 -1.14           H
ATOM   1119  CD  PRO A  71      -2.531   5.929  -3.334  1.00 -1.14           C
ATOM   1120 1HD  PRO A  71      -1.955   5.276  -3.992  1.00 -1.14           H
ATOM   1121 2HD  PRO A  71      -3.293   5.372  -2.789  1.00 -1.14           H
ATOM   1122  N   ASP A  72      -1.292   9.811  -5.680  1.00  2.56           N
ATOM   1123  H   ASP A  72      -1.556  10.479  -4.964  1.00  2.56           H
ATOM   1124  CA  ASP A  72      -0.628  10.309  -6.890  1.00  2.56           C
ATOM   1125  HA  ASP A  72      -1.188   9.982  -7.767  1.00  2.56           H
ATOM   1126  C   ASP A  72       0.803   9.790  -7.003  1.00  2.56           C
ATOM   1127  O   ASP A  72       1.439   9.489  -5.995  1.00  2.56           O
ATOM   1128  CB  ASP A  72      -0.578  11.842  -6.876  1.00  2.56           C
ATOM   1129 1HB  ASP A  72      -1.588  12.227  -6.738  1.00  2.56           H
ATOM   1130 2HB  ASP A  72       0.039  12.165  -6.037  1.00  2.56           H
ATOM   1131  CG  ASP A  72       0.005  12.413  -8.161  1.00  2.56           C
ATOM   1132  OD1 ASP A  72      -0.623  12.287  -9.237  1.00  2.56           O
ATOM   1133  OD2 ASP A  72       1.146  12.921  -8.134  1.00  2.56           O
ATOM   1134  N   ILE A  73       1.323   9.735  -8.223  1.00-11.01           N
ATOM   1135  H   ILE A  73       0.776  10.072  -9.004  1.00-11.01           H
ATOM   1136  CA  ILE A  73       2.657   9.201  -8.499  1.00-11.01           C
ATOM   1137  HA  ILE A  73       2.664   8.148  -8.223  1.00-11.01           H
ATOM   1138  C   ILE A  73       3.727   9.917  -7.672  1.00-11.01           C
ATOM   1139  O   ILE A  73       4.600   9.267  -7.095  1.00-11.01           O
ATOM   1140  CB  ILE A  73       3.034   9.333 -10.014  1.00-11.01           C
ATOM   1141  HB  ILE A  73       3.202  10.386 -10.235  1.00-11.01           H
ATOM   1142  CG1 ILE A  73       1.879   8.851 -10.919  1.00-11.01           C
ATOM   1143 1HG1 ILE A  73       1.735   7.788 -10.756  1.00-11.01           H
ATOM   1144 2HG1 ILE A  73       0.961   9.365 -10.643  1.00-11.01           H
ATOM   1145  CG2 ILE A  73       4.343   8.553 -10.317  1.00-11.01           C
ATOM   1146 1HG2 ILE A  73       4.635   8.694 -11.358  1.00-11.01           H
ATOM   1147 2HG2 ILE A  73       4.205   7.488 -10.130  1.00-11.01           H
ATOM   1148 3HG2 ILE A  73       5.160   8.922  -9.696  1.00-11.01           H
ATOM   1149  CD1 ILE A  73       2.076   9.081 -12.424  1.00-11.01           C
ATOM   1150 1HD1 ILE A  73       1.152   8.841 -12.951  1.00-11.01           H
ATOM   1151 2HD1 ILE A  73       2.871   8.441 -12.806  1.00-11.01           H
ATOM   1152 3HD1 ILE A  73       2.330  10.125 -12.609  1.00-11.01           H
ATOM   1153  N   PHE A  74       3.619  11.234  -7.540  1.00-20.40           N
ATOM   1154  H   PHE A  74       2.850  11.725  -7.980  1.00-20.40           H
ATOM   1155  CA  PHE A  74       4.584  12.003  -6.758  1.00-20.40           C
ATOM   1156  HA  PHE A  74       5.581  11.873  -7.183  1.00-20.40           H
ATOM   1157  C   PHE A  74       4.619  11.542  -5.310  1.00-20.40           C
ATOM   1158  O   PHE A  74       5.683  11.378  -4.724  1.00-20.40           O
ATOM   1159  CB  PHE A  74       4.217  13.489  -6.765  1.00-20.40           C
ATOM   1160 1HB  PHE A  74       4.207  13.844  -7.793  1.00-20.40           H
ATOM   1161 2HB  PHE A  74       3.216  13.609  -6.349  1.00-20.40           H
ATOM   1162  CG  PHE A  74       5.162  14.337  -5.963  1.00-20.40           C
ATOM   1163  CD1 PHE A  74       6.362  14.795  -6.531  1.00-20.40           C
ATOM   1164  HD1 PHE A  74       6.584  14.580  -7.566  1.00-20.40           H
ATOM   1165  CD2 PHE A  74       4.878  14.645  -4.618  1.00-20.40           C
ATOM   1166  HD2 PHE A  74       3.945  14.326  -4.176  1.00-20.40           H
ATOM   1167  CE1 PHE A  74       7.301  15.514  -5.755  1.00-20.40           C
ATOM   1168  HE1 PHE A  74       8.231  15.838  -6.198  1.00-20.40           H
ATOM   1169  CE2 PHE A  74       5.812  15.354  -3.825  1.00-20.40           C
ATOM   1170  HE2 PHE A  74       5.593  15.566  -2.790  1.00-20.40           H
ATOM   1171  CZ  PHE A  74       7.031  15.782  -4.392  1.00-20.40           C
ATOM   1172  HZ  PHE A  74       7.756  16.305  -3.785  1.00-20.40           H
ATOM   1173  N   MET A  75       3.451  11.314  -4.730  1.00 -2.12           N
ATOM   1174  H   MET A  75       2.601  11.397  -5.268  1.00 -2.12           H
ATOM   1175  CA  MET A  75       3.374  10.957  -3.321  1.00 -2.12           C
ATOM   1176  HA  MET A  75       4.056  11.601  -2.764  1.00 -2.12           H
ATOM   1177  C   MET A  75       3.797   9.513  -3.103  1.00 -2.12           C
ATOM   1178  O   MET A  75       4.406   9.183  -2.088  1.00 -2.12           O
ATOM   1179  CB  MET A  75       1.961  11.178  -2.790  1.00 -2.12           C
ATOM   1180 1HB  MET A  75       1.274  10.496  -3.291  1.00 -2.12           H
ATOM   1181 2HB  MET A  75       1.965  10.951  -1.726  1.00 -2.12           H
ATOM   1182  CG  MET A  75       1.456  12.598  -2.981  1.00 -2.12           C
ATOM   1183 1HG  MET A  75       2.213  13.300  -2.629  1.00 -2.12           H
ATOM   1184 2HG  MET A  75       1.287  12.771  -4.043  1.00 -2.12           H
ATOM   1185  SD  MET A  75      -0.079  12.905  -2.085  1.00 -2.12           S
ATOM   1186  CE  MET A  75       0.563  13.437  -0.475  1.00 -2.12           C
ATOM   1187 1HE  MET A  75      -0.268  13.659   0.195  1.00 -2.12           H
ATOM   1188 2HE  MET A  75       1.164  14.338  -0.599  1.00 -2.12           H
ATOM   1189 3HE  MET A  75       1.181  12.652  -0.040  1.00 -2.12           H
ATOM   1190  N   ARG A  76       3.538   8.649  -4.077  1.00 -3.34           N
ATOM   1191  H   ARG A  76       3.013   8.950  -4.893  1.00 -3.34           H
ATOM   1192  CA  ARG A  76       4.022   7.272  -3.981  1.00 -3.34           C
ATOM   1193  HA  ARG A  76       3.729   6.862  -3.015  1.00 -3.34           H
ATOM   1194  C   ARG A  76       5.537   7.260  -4.034  1.00 -3.34           C
ATOM   1195  O   ARG A  76       6.149   6.502  -3.299  1.00 -3.34           O
ATOM   1196  CB  ARG A  76       3.481   6.380  -5.097  1.00 -3.34           C
ATOM   1197 1HB  ARG A  76       3.779   6.804  -6.056  1.00 -3.34           H
ATOM   1198 2HB  ARG A  76       3.946   5.399  -4.994  1.00 -3.34           H
ATOM   1199  CG  ARG A  76       1.971   6.195  -5.083  1.00 -3.34           C
ATOM   1200 1HG  ARG A  76       1.648   5.950  -4.072  1.00 -3.34           H
ATOM   1201 2HG  ARG A  76       1.491   7.118  -5.393  1.00 -3.34           H
ATOM   1202  CD  ARG A  76       1.546   5.080  -6.014  1.00 -3.34           C
ATOM   1203 1HD  ARG A  76       1.948   4.143  -5.626  1.00 -3.34           H
ATOM   1204 2HD  ARG A  76       0.456   5.006  -6.011  1.00 -3.34           H
ATOM   1205  NE  ARG A  76       2.034   5.256  -7.392  1.00 -3.34           N
ATOM   1206  HE  ARG A  76       2.995   5.020  -7.566  1.00 -3.34           H
ATOM   1207  CZ  ARG A  76       1.316   5.620  -8.444  1.00 -3.34           C
ATOM   1208  NH1 ARG A  76       1.822   5.442  -9.629  1.00 -3.34           N
ATOM   1209 1HH1 ARG A  76       2.756   5.086  -9.763  1.00 -3.34           H
ATOM   1210 2HH1 ARG A  76       1.253   5.660 -10.436  1.00 -3.34           H
ATOM   1211  NH2 ARG A  76       0.114   6.123  -8.375  1.00 -3.34           N
ATOM   1212 1HH2 ARG A  76      -0.296   6.371  -7.481  1.00 -3.34           H
ATOM   1213 2HH2 ARG A  76      -0.409   6.288  -9.217  1.00 -3.34           H
ATOM   1214  N   GLU A  77       6.140   8.099  -4.865  1.00 -9.09           N
ATOM   1215  H   GLU A  77       5.594   8.686  -5.487  1.00 -9.09           H
ATOM   1216  CA  GLU A  77       7.601   8.187  -4.910  1.00 -9.09           C
ATOM   1217  HA  GLU A  77       8.008   7.182  -5.004  1.00 -9.09           H
ATOM   1218  C   GLU A  77       8.147   8.801  -3.626  1.00 -9.09           C
ATOM   1219  O   GLU A  77       9.151   8.338  -3.095  1.00 -9.09           O
ATOM   1220  CB  GLU A  77       8.061   9.020  -6.108  1.00 -9.09           C
ATOM   1221 1HB  GLU A  77       7.620   8.608  -7.016  1.00 -9.09           H
ATOM   1222 2HB  GLU A  77       7.692  10.035  -5.977  1.00 -9.09           H
ATOM   1223  CG  GLU A  77       9.578   9.059  -6.267  1.00 -9.09           C
ATOM   1224 1HG  GLU A  77      10.026   9.397  -5.334  1.00 -9.09           H
ATOM   1225 2HG  GLU A  77       9.938   8.052  -6.479  1.00 -9.09           H
ATOM   1226  CD  GLU A  77      10.031   9.996  -7.365  1.00 -9.09           C
ATOM   1227  OE1 GLU A  77       9.532  11.140  -7.460  1.00 -9.09           O
ATOM   1228  OE2 GLU A  77      10.923   9.602  -8.147  1.00 -9.09           O
ATOM   1229  N   GLU A  78       7.461   9.809  -3.105  1.00  3.59           N
ATOM   1230  H   GLU A  78       6.636  10.156  -3.582  1.00  3.59           H
ATOM   1231  CA  GLU A  78       7.888  10.475  -1.877  1.00  3.59           C
ATOM   1232  HA  GLU A  78       8.873  10.916  -2.033  1.00  3.59           H
ATOM   1233  C   GLU A  78       7.993   9.447  -0.754  1.00  3.59           C
ATOM   1234  O   GLU A  78       8.994   9.367  -0.043  1.00  3.59           O
ATOM   1235  CB  GLU A  78       6.871  11.563  -1.499  1.00  3.59           C
ATOM   1236 1HB  GLU A  78       6.791  12.278  -2.317  1.00  3.59           H
ATOM   1237 2HB  GLU A  78       5.903  11.088  -1.368  1.00  3.59           H
ATOM   1238  CG  GLU A  78       7.187  12.304  -0.218  1.00  3.59           C
ATOM   1239 1HG  GLU A  78       7.432  11.578   0.555  1.00  3.59           H
ATOM   1240 2HG  GLU A  78       8.052  12.946  -0.378  1.00  3.59           H
ATOM   1241  CD  GLU A  78       6.021  13.131   0.298  1.00  3.59           C
ATOM   1242  OE1 GLU A  78       5.808  14.279  -0.157  1.00  3.59           O
ATOM   1243  OE2 GLU A  78       5.358  12.686   1.267  1.00  3.59           O
ATOM   1244  N   VAL A  79       6.972   8.617  -0.615  1.00-10.56           N
ATOM   1245  H   VAL A  79       6.161   8.709  -1.220  1.00-10.56           H
ATOM   1246  CA  VAL A  79       6.990   7.590   0.416  1.00-10.56           C
ATOM   1247  HA  VAL A  79       7.352   8.041   1.339  1.00-10.56           H
ATOM   1248  C   VAL A  79       7.975   6.487   0.057  1.00-10.56           C
ATOM   1249  O   VAL A  79       8.670   6.005   0.940  1.00-10.56           O
ATOM   1250  CB  VAL A  79       5.564   7.065   0.693  1.00-10.56           C
ATOM   1251  HB  VAL A  79       5.114   6.739  -0.245  1.00-10.56           H
ATOM   1252  CG1 VAL A  79       5.558   5.886   1.669  1.00-10.56           C
ATOM   1253 1HG1 VAL A  79       4.533   5.629   1.932  1.00-10.56           H
ATOM   1254 2HG1 VAL A  79       6.106   6.142   2.574  1.00-10.56           H
ATOM   1255 3HG1 VAL A  79       6.027   5.019   1.204  1.00-10.56           H
ATOM   1256  CG2 VAL A  79       4.734   8.211   1.284  1.00-10.56           C
ATOM   1257 1HG2 VAL A  79       3.760   7.841   1.599  1.00-10.56           H
ATOM   1258 2HG2 VAL A  79       4.585   8.990   0.536  1.00-10.56           H
ATOM   1259 3HG2 VAL A  79       5.239   8.645   2.146  1.00-10.56           H
ATOM   1260  N   ALA A  80       8.109   6.121  -1.210  1.00 -8.83           N
ATOM   1261  H   ALA A  80       7.547   6.567  -1.927  1.00 -8.83           H
ATOM   1262  CA  ALA A  80       9.062   5.087  -1.614  1.00 -8.83           C
ATOM   1263  HA  ALA A  80       8.807   4.161  -1.102  1.00 -8.83           H
ATOM   1264  C   ALA A  80      10.489   5.452  -1.217  1.00 -8.83           C
ATOM   1265  O   ALA A  80      11.217   4.622  -0.672  1.00 -8.83           O
ATOM   1266  CB  ALA A  80       8.970   4.862  -3.123  1.00 -8.83           C
ATOM   1267 1HB  ALA A  80       7.945   4.626  -3.402  1.00 -8.83           H
ATOM   1268 2HB  ALA A  80       9.614   4.037  -3.413  1.00 -8.83           H
ATOM   1269 3HB  ALA A  80       9.293   5.760  -3.653  1.00 -8.83           H
ATOM   1270  N   LEU A  81      10.868   6.700  -1.450  1.00-22.03           N
ATOM   1271  H   LEU A  81      10.233   7.335  -1.930  1.00-22.03           H
ATOM   1272  CA  LEU A  81      12.185   7.185  -1.052  1.00-22.03           C
ATOM   1273  HA  LEU A  81      12.946   6.505  -1.437  1.00-22.03           H
ATOM   1274  C   LEU A  81      12.308   7.223   0.466  1.00-22.03           C
ATOM   1275  O   LEU A  81      13.329   6.815   1.021  1.00-22.03           O
ATOM   1276  CB  LEU A  81      12.427   8.589  -1.616  1.00-22.03           C
ATOM   1277 1HB  LEU A  81      11.605   9.226  -1.288  1.00-22.03           H
ATOM   1278 2HB  LEU A  81      13.343   8.975  -1.170  1.00-22.03           H
ATOM   1279  CG  LEU A  81      12.556   8.734  -3.141  1.00-22.03           C
ATOM   1280  HG  LEU A  81      11.684   8.290  -3.613  1.00-22.03           H
ATOM   1281  CD1 LEU A  81      12.593  10.214  -3.516  1.00-22.03           C
ATOM   1282 1HD1 LEU A  81      12.729  10.321  -4.593  1.00-22.03           H
ATOM   1283 2HD1 LEU A  81      13.398  10.724  -2.989  1.00-22.03           H
ATOM   1284 3HD1 LEU A  81      11.643  10.676  -3.245  1.00-22.03           H
ATOM   1285  CD2 LEU A  81      13.793   8.029  -3.688  1.00-22.03           C
ATOM   1286 1HD2 LEU A  81      13.877   8.212  -4.759  1.00-22.03           H
ATOM   1287 2HD2 LEU A  81      13.694   6.955  -3.540  1.00-22.03           H
ATOM   1288 3HD2 LEU A  81      14.691   8.378  -3.180  1.00-22.03           H
ATOM   1289  N   LYS A  82      11.272   7.681   1.156  1.00-17.62           N
ATOM   1290  H   LYS A  82      10.449   8.016   0.662  1.00-17.62           H
ATOM   1291  CA  LYS A  82      11.303   7.741   2.622  1.00-17.62           C
ATOM   1292  HA  LYS A  82      12.172   8.325   2.928  1.00-17.62           H
ATOM   1293  C   LYS A  82      11.435   6.375   3.278  1.00-17.62           C
ATOM   1294  O   LYS A  82      12.132   6.239   4.285  1.00-17.62           O
ATOM   1295  CB  LYS A  82      10.043   8.427   3.154  1.00-17.62           C
ATOM   1296 1HB  LYS A  82       9.175   8.021   2.639  1.00-17.62           H
ATOM   1297 2HB  LYS A  82       9.946   8.199   4.215  1.00-17.62           H
ATOM   1298  CG  LYS A  82      10.057   9.941   2.999  1.00-17.62           C
ATOM   1299 1HG  LYS A  82      10.820  10.356   3.657  1.00-17.62           H
ATOM   1300 2HG  LYS A  82      10.307  10.200   1.972  1.00-17.62           H
ATOM   1301  CD  LYS A  82       8.712  10.559   3.349  1.00-17.62           C
ATOM   1302 1HD  LYS A  82       7.943  10.150   2.692  1.00-17.62           H
ATOM   1303 2HD  LYS A  82       8.467  10.329   4.387  1.00-17.62           H
ATOM   1304  CE  LYS A  82       8.789  12.066   3.168  1.00-17.62           C
ATOM   1305 1HE  LYS A  82       9.530  12.466   3.862  1.00-17.62           H
ATOM   1306 2HE  LYS A  82       9.130  12.271   2.151  1.00-17.62           H
ATOM   1307  NZ  LYS A  82       7.483  12.764   3.392  1.00-17.62           N
ATOM   1308 1HZ  LYS A  82       7.597  13.762   3.267  1.00-17.62           H
ATOM   1309 2HZ  LYS A  82       7.150  12.579   4.327  1.00-17.62           H
ATOM   1310 3HZ  LYS A  82       6.792  12.441   2.722  1.00-17.62           H
ATOM   1311  N   ILE A  83      10.792   5.357   2.727  1.00 12.81           N
ATOM   1312  H   ILE A  83      10.209   5.516   1.909  1.00 12.81           H
ATOM   1313  CA  ILE A  83      10.850   4.017   3.314  1.00 12.81           C
ATOM   1314  HA  ILE A  83      11.089   4.129   4.371  1.00 12.81           H
ATOM   1315  C   ILE A  83      11.953   3.163   2.696  1.00 12.81           C
ATOM   1316  O   ILE A  83      12.156   2.017   3.106  1.00 12.81           O
ATOM   1317  CB  ILE A  83       9.479   3.294   3.243  1.00 12.81           C
ATOM   1318  HB  ILE A  83       9.549   2.404   3.857  1.00 12.81           H
ATOM   1319  CG1 ILE A  83       9.163   2.813   1.814  1.00 12.81           C
ATOM   1320 1HG1 ILE A  83       9.113   3.664   1.145  1.00 12.81           H
ATOM   1321 2HG1 ILE A  83       9.975   2.174   1.474  1.00 12.81           H
ATOM   1322  CG2 ILE A  83       8.384   4.192   3.864  1.00 12.81           C
ATOM   1323 1HG2 ILE A  83       7.460   3.626   3.988  1.00 12.81           H
ATOM   1324 2HG2 ILE A  83       8.182   5.053   3.229  1.00 12.81           H
ATOM   1325 3HG2 ILE A  83       8.701   4.541   4.848  1.00 12.81           H
ATOM   1326  CD1 ILE A  83       7.878   2.029   1.682  1.00 12.81           C
ATOM   1327 1HD1 ILE A  83       7.861   1.537   0.711  1.00 12.81           H
ATOM   1328 2HD1 ILE A  83       7.028   2.707   1.752  1.00 12.81           H
ATOM   1329 3HD1 ILE A  83       7.812   1.274   2.466  1.00 12.81           H
ATOM   1330  N   ASN A  84      12.659   3.745   1.735  1.00 -3.49           N
ATOM   1331  H   ASN A  84      12.416   4.689   1.464  1.00 -3.49           H
ATOM   1332  CA  ASN A  84      13.756   3.117   0.999  1.00 -3.49           C
ATOM   1333  HA  ASN A  84      14.044   3.816   0.211  1.00 -3.49           H
ATOM   1334  C   ASN A  84      13.396   1.802   0.293  1.00 -3.49           C
ATOM   1335  O   ASN A  84      14.101   0.794   0.418  1.00 -3.49           O
ATOM   1336  CB  ASN A  84      14.974   2.946   1.911  1.00 -3.49           C
ATOM   1337 1HB  ASN A  84      15.122   3.860   2.485  1.00 -3.49           H
ATOM   1338 2HB  ASN A  84      14.793   2.125   2.601  1.00 -3.49           H
ATOM   1339  CG  ASN A  84      16.229   2.661   1.133  1.00 -3.49           C
ATOM   1340  OD1 ASN A  84      16.421   3.169   0.031  1.00 -3.49           O
ATOM   1341  ND2 ASN A  84      17.087   1.843   1.669  1.00 -3.49           N
ATOM   1342 1HD2 ASN A  84      17.943   1.646   1.186  1.00 -3.49           H
ATOM   1343 2HD2 ASN A  84      16.882   1.411   2.557  1.00 -3.49           H
ATOM   1344  N   LEU A  85      12.308   1.810  -0.467  1.00  5.54           N
ATOM   1345  H   LEU A  85      11.775   2.673  -0.556  1.00  5.54           H
ATOM   1346  CA  LEU A  85      11.876   0.648  -1.253  1.00  5.54           C
ATOM   1347  HA  LEU A  85      12.699  -0.056  -1.341  1.00  5.54           H
ATOM   1348  C   LEU A  85      11.493   1.099  -2.659  1.00  5.54           C
ATOM   1349  O   LEU A  85      11.165   2.270  -2.850  1.00  5.54           O
ATOM   1350  CB  LEU A  85      10.687  -0.061  -0.584  1.00  5.54           C
ATOM   1351 1HB  LEU A  85       9.925   0.683  -0.357  1.00  5.54           H
ATOM   1352 2HB  LEU A  85      10.260  -0.761  -1.300  1.00  5.54           H
ATOM   1353  CG  LEU A  85      11.012  -0.856   0.690  1.00  5.54           C
ATOM   1354  HG  LEU A  85      11.462  -0.183   1.417  1.00  5.54           H
ATOM   1355  CD1 LEU A  85       9.743  -1.429   1.290  1.00  5.54           C
ATOM   1356 1HD1 LEU A  85       9.978  -1.988   2.196  1.00  5.54           H
ATOM   1357 2HD1 LEU A  85       9.255  -2.095   0.578  1.00  5.54           H
ATOM   1358 3HD1 LEU A  85       9.068  -0.619   1.552  1.00  5.54           H
ATOM   1359  CD2 LEU A  85      11.978  -2.017   0.437  1.00  5.54           C
ATOM   1360 1HD2 LEU A  85      12.112  -2.589   1.354  1.00  5.54           H
ATOM   1361 2HD2 LEU A  85      12.952  -1.633   0.139  1.00  5.54           H
ATOM   1362 3HD2 LEU A  85      11.592  -2.674  -0.341  1.00  5.54           H
ATOM   1363  N   PRO A  86      11.535   0.196  -3.658  1.00 -9.73           N
ATOM   1364  CA  PRO A  86      11.152   0.645  -5.004  1.00 -9.73           C
ATOM   1365  HA  PRO A  86      11.818   1.446  -5.327  1.00 -9.73           H
ATOM   1366  C   PRO A  86       9.701   1.102  -5.108  1.00 -9.73           C
ATOM   1367  O   PRO A  86       8.808   0.552  -4.453  1.00 -9.73           O
ATOM   1368  CB  PRO A  86      11.368  -0.609  -5.864  1.00 -9.73           C
ATOM   1369 1HB  PRO A  86      10.428  -1.148  -5.980  1.00 -9.73           H
ATOM   1370 2HB  PRO A  86      11.780  -0.351  -6.838  1.00 -9.73           H
ATOM   1371  CG  PRO A  86      12.327  -1.424  -5.094  1.00 -9.73           C
ATOM   1372 1HG  PRO A  86      12.272  -2.473  -5.382  1.00 -9.73           H
ATOM   1373 2HG  PRO A  86      13.336  -1.037  -5.234  1.00 -9.73           H
ATOM   1374  CD  PRO A  86      11.908  -1.231  -3.677  1.00 -9.73           C
ATOM   1375 1HD  PRO A  86      11.044  -1.852  -3.440  1.00 -9.73           H
ATOM   1376 2HD  PRO A  86      12.739  -1.438  -3.003  1.00 -9.73           H
ATOM   1377  N   GLU A  87       9.451   2.071  -5.976  1.00  4.93           N
ATOM   1378  H   GLU A  87      10.215   2.436  -6.543  1.00  4.93           H
ATOM   1379  CA  GLU A  87       8.120   2.644  -6.182  1.00  4.93           C
ATOM   1380  HA  GLU A  87       7.735   3.024  -5.236  1.00  4.93           H
ATOM   1381  C   GLU A  87       7.182   1.569  -6.708  1.00  4.93           C
ATOM   1382  O   GLU A  87       5.990   1.577  -6.423  1.00  4.93           O
ATOM   1383  CB  GLU A  87       8.142   3.774  -7.224  1.00  4.93           C
ATOM   1384 1HB  GLU A  87       8.448   3.351  -8.178  1.00  4.93           H
ATOM   1385 2HB  GLU A  87       7.121   4.136  -7.344  1.00  4.93           H
ATOM   1386  CG  GLU A  87       9.038   4.977  -6.912  1.00  4.93           C
ATOM   1387 1HG  GLU A  87       8.773   5.787  -7.593  1.00  4.93           H
ATOM   1388 2HG  GLU A  87       8.833   5.310  -5.899  1.00  4.93           H
ATOM   1389  CD  GLU A  87      10.535   4.690  -7.050  1.00  4.93           C
ATOM   1390  OE1 GLU A  87      10.931   3.761  -7.799  1.00  4.93           O
ATOM   1391  OE2 GLU A  87      11.336   5.344  -6.359  1.00  4.93           O
ATOM   1392  N   SER A  88       7.715   0.628  -7.474  1.00-13.47           N
ATOM   1393  H   SER A  88       8.702   0.678  -7.718  1.00-13.47           H
ATOM   1394  CA  SER A  88       6.914  -0.465  -8.014  1.00-13.47           C
ATOM   1395  HA  SER A  88       6.095  -0.048  -8.597  1.00-13.47           H
ATOM   1396  C   SER A  88       6.312  -1.321  -6.906  1.00-13.47           C
ATOM   1397  O   SER A  88       5.172  -1.768  -7.015  1.00-13.47           O
ATOM   1398  CB  SER A  88       7.778  -1.323  -8.939  1.00-13.47           C
ATOM   1399 1HB  SER A  88       7.187  -2.155  -9.323  1.00-13.47           H
ATOM   1400 2HB  SER A  88       8.110  -0.708  -9.777  1.00-13.47           H
ATOM   1401  OG  SER A  88       8.920  -1.818  -8.258  1.00-13.47           O
ATOM   1402  HG  SER A  88       9.538  -2.162  -8.918  1.00-13.47           H
ATOM   1403  N   ARG A  89       7.027  -1.507  -5.804  1.00 -3.23           N
ATOM   1404  H   ARG A  89       7.946  -1.082  -5.733  1.00 -3.23           H
ATOM   1405  CA  ARG A  89       6.511  -2.324  -4.699  1.00 -3.23           C
ATOM   1406  HA  ARG A  89       5.963  -3.171  -5.113  1.00 -3.23           H
ATOM   1407  C   ARG A  89       5.551  -1.523  -3.836  1.00 -3.23           C
ATOM   1408  O   ARG A  89       4.588  -2.048  -3.289  1.00 -3.23           O
ATOM   1409  CB  ARG A  89       7.650  -2.856  -3.833  1.00 -3.23           C
ATOM   1410 1HB  ARG A  89       8.166  -2.018  -3.363  1.00 -3.23           H
ATOM   1411 2HB  ARG A  89       7.219  -3.479  -3.049  1.00 -3.23           H
ATOM   1412  CG  ARG A  89       8.664  -3.676  -4.610  1.00 -3.23           C
ATOM   1413 1HG  ARG A  89       8.156  -4.420  -5.224  1.00 -3.23           H
ATOM   1414 2HG  ARG A  89       9.250  -3.016  -5.249  1.00 -3.23           H
ATOM   1415  CD  ARG A  89       9.578  -4.374  -3.635  1.00 -3.23           C
ATOM   1416 1HD  ARG A  89       9.880  -3.664  -2.865  1.00 -3.23           H
ATOM   1417 2HD  ARG A  89       9.031  -5.190  -3.165  1.00 -3.23           H
ATOM   1418  NE  ARG A  89      10.785  -4.900  -4.280  1.00 -3.23           N
ATOM   1419  HE  ARG A  89      10.902  -4.732  -5.271  1.00 -3.23           H
ATOM   1420  CZ  ARG A  89      11.758  -5.567  -3.679  1.00 -3.23           C
ATOM   1421  NH1 ARG A  89      12.817  -5.864  -4.374  1.00 -3.23           N
ATOM   1422 1HH1 ARG A  89      12.871  -5.587  -5.343  1.00 -3.23           H
ATOM   1423 2HH1 ARG A  89      13.568  -6.373  -3.945  1.00 -3.23           H
ATOM   1424  NH2 ARG A  89      11.707  -5.947  -2.430  1.00 -3.23           N
ATOM   1425 1HH2 ARG A  89      10.864  -5.811  -1.896  1.00 -3.23           H
ATOM   1426 2HH2 ARG A  89      12.501  -6.420  -2.022  1.00 -3.23           H
ATOM   1427  N   VAL A  90       5.784  -0.225  -3.774  1.00 -7.12           N
ATOM   1428  H   VAL A  90       6.618   0.150  -4.212  1.00 -7.12           H
ATOM   1429  CA  VAL A  90       4.873   0.703  -3.103  1.00 -7.12           C
ATOM   1430  HA  VAL A  90       4.668   0.343  -2.095  1.00 -7.12           H
ATOM   1431  C   VAL A  90       3.532   0.762  -3.838  1.00 -7.12           C
ATOM   1432  O   VAL A  90       2.477   0.792  -3.213  1.00 -7.12           O
ATOM   1433  CB  VAL A  90       5.569   2.084  -2.990  1.00 -7.12           C
ATOM   1434  HB  VAL A  90       5.957   2.364  -3.965  1.00 -7.12           H
ATOM   1435  CG1 VAL A  90       4.627   3.185  -2.536  1.00 -7.12           C
ATOM   1436 1HG1 VAL A  90       5.187   4.108  -2.368  1.00 -7.12           H
ATOM   1437 2HG1 VAL A  90       4.127   2.894  -1.613  1.00 -7.12           H
ATOM   1438 3HG1 VAL A  90       3.882   3.374  -3.306  1.00 -7.12           H
ATOM   1439  CG2 VAL A  90       6.741   1.962  -2.008  1.00 -7.12           C
ATOM   1440 1HG2 VAL A  90       7.177   2.941  -1.835  1.00 -7.12           H
ATOM   1441 2HG2 VAL A  90       7.516   1.311  -2.410  1.00 -7.12           H
ATOM   1442 3HG2 VAL A  90       6.394   1.563  -1.056  1.00 -7.12           H
ATOM   1443  N   GLN A  91       3.545   0.695  -5.160  1.00 -8.28           N
ATOM   1444  H   GLN A  91       4.432   0.718  -5.654  1.00 -8.28           H
ATOM   1445  CA  GLN A  91       2.301   0.601  -5.925  1.00 -8.28           C
ATOM   1446  HA  GLN A  91       1.652   1.438  -5.663  1.00 -8.28           H
ATOM   1447  C   GLN A  91       1.541  -0.681  -5.614  1.00 -8.28           C
ATOM   1448  O   GLN A  91       0.335  -0.635  -5.380  1.00 -8.28           O
ATOM   1449  CB  GLN A  91       2.616   0.662  -7.416  1.00 -8.28           C
ATOM   1450 1HB  GLN A  91       3.442  -0.012  -7.629  1.00 -8.28           H
ATOM   1451 2HB  GLN A  91       1.747   0.336  -7.985  1.00 -8.28           H
ATOM   1452  CG  GLN A  91       2.983   2.053  -7.856  1.00 -8.28           C
ATOM   1453 1HG  GLN A  91       2.074   2.648  -7.901  1.00 -8.28           H
ATOM   1454 2HG  GLN A  91       3.659   2.498  -7.130  1.00 -8.28           H
ATOM   1455  CD  GLN A  91       3.652   2.082  -9.196  1.00 -8.28           C
ATOM   1456  OE1 GLN A  91       3.016   1.948 -10.229  1.00 -8.28           O
ATOM   1457  NE2 GLN A  91       4.937   2.293  -9.190  1.00 -8.28           N
ATOM   1458 1HE2 GLN A  91       5.415   2.376 -10.075  1.00 -8.28           H
ATOM   1459 2HE2 GLN A  91       5.436   2.356  -8.317  1.00 -8.28           H
ATOM   1460  N   VAL A  92       2.237  -1.810  -5.542  1.00-16.28           N
ATOM   1461  H   VAL A  92       3.226  -1.809  -5.758  1.00-16.28           H
ATOM   1462  CA  VAL A  92       1.592  -3.070  -5.163  1.00-16.28           C
ATOM   1463  HA  VAL A  92       0.775  -3.270  -5.855  1.00-16.28           H
ATOM   1464  C   VAL A  92       1.004  -2.912  -3.764  1.00-16.28           C
ATOM   1465  O   VAL A  92      -0.132  -3.301  -3.517  1.00-16.28           O
ATOM   1466  CB  VAL A  92       2.582  -4.276  -5.191  1.00-16.28           C
ATOM   1467  HB  VAL A  92       3.423  -4.059  -4.536  1.00-16.28           H
ATOM   1468  CG1 VAL A  92       1.913  -5.574  -4.710  1.00-16.28           C
ATOM   1469 1HG1 VAL A  92       2.596  -6.416  -4.836  1.00-16.28           H
ATOM   1470 2HG1 VAL A  92       1.002  -5.764  -5.281  1.00-16.28           H
ATOM   1471 3HG1 VAL A  92       1.663  -5.492  -3.654  1.00-16.28           H
ATOM   1472  CG2 VAL A  92       3.112  -4.501  -6.603  1.00-16.28           C
ATOM   1473 1HG2 VAL A  92       3.850  -5.304  -6.595  1.00-16.28           H
ATOM   1474 2HG2 VAL A  92       3.587  -3.603  -6.983  1.00-16.28           H
ATOM   1475 3HG2 VAL A  92       2.293  -4.774  -7.267  1.00-16.28           H
ATOM   1476  N   TRP A  93       1.747  -2.297  -2.855  1.00 12.32           N
ATOM   1477  H   TRP A  93       2.686  -1.989  -3.092  1.00 12.32           H
ATOM   1478  CA  TRP A  93       1.256  -2.090  -1.498  1.00 12.32           C
ATOM   1479  HA  TRP A  93       0.993  -3.064  -1.096  1.00 12.32           H
ATOM   1480  C   TRP A  93      -0.001  -1.227  -1.448  1.00 12.32           C
ATOM   1481  O   TRP A  93      -0.964  -1.599  -0.781  1.00 12.32           O
ATOM   1482  CB  TRP A  93       2.344  -1.481  -0.611  1.00 12.32           C
ATOM   1483 1HB  TRP A  93       3.267  -2.040  -0.751  1.00 12.32           H
ATOM   1484 2HB  TRP A  93       2.516  -0.446  -0.903  1.00 12.32           H
ATOM   1485  CG  TRP A  93       1.975  -1.523   0.842  1.00 12.32           C
ATOM   1486  CD1 TRP A  93       2.313  -2.480   1.746  1.00 12.32           C
ATOM   1487  HD1 TRP A  93       2.938  -3.334   1.520  1.00 12.32           H
ATOM   1488  CD2 TRP A  93       1.175  -0.573   1.572  1.00 12.32           C
ATOM   1489  NE1 TRP A  93       1.758  -2.234   2.970  1.00 12.32           N
ATOM   1490  HE1 TRP A  93       1.849  -2.839   3.779  1.00 12.32           H
ATOM   1491  CE2 TRP A  93       1.081  -1.047   2.912  1.00 12.32           C
ATOM   1492  CE3 TRP A  93       0.544   0.642   1.238  1.00 12.32           C
ATOM   1493  HE3 TRP A  93       0.609   1.036   0.236  1.00 12.32           H
ATOM   1494  CZ2 TRP A  93       0.416  -0.324   3.920  1.00 12.32           C
ATOM   1495  HZ2 TRP A  93       0.381  -0.687   4.936  1.00 12.32           H
ATOM   1496  CZ3 TRP A  93      -0.160   1.349   2.238  1.00 12.32           C
ATOM   1497  HZ3 TRP A  93      -0.655   2.276   1.996  1.00 12.32           H
ATOM   1498  CH2 TRP A  93      -0.184   0.871   3.574  1.00 12.32           C
ATOM   1499  HH2 TRP A  93      -0.688   1.452   4.326  1.00 12.32           H
ATOM   1500  N   PHE A  94      -0.035  -0.101  -2.149  1.00-20.59           N
ATOM   1501  H   PHE A  94       0.776   0.187  -2.692  1.00-20.59           H
ATOM   1502  CA  PHE A  94      -1.224   0.748  -2.113  1.00-20.59           C
ATOM   1503  HA  PHE A  94      -1.503   0.900  -1.071  1.00-20.59           H
ATOM   1504  C   PHE A  94      -2.415   0.092  -2.781  1.00-20.59           C
ATOM   1505  O   PHE A  94      -3.533   0.198  -2.274  1.00-20.59           O
ATOM   1506  CB  PHE A  94      -0.982   2.117  -2.751  1.00-20.59           C
ATOM   1507 1HB  PHE A  94      -0.438   1.995  -3.687  1.00-20.59           H
ATOM   1508 2HB  PHE A  94      -1.954   2.559  -2.974  1.00-20.59           H
ATOM   1509  CG  PHE A  94      -0.256   3.069  -1.849  1.00-20.59           C
ATOM   1510  CD1 PHE A  94       1.006   3.581  -2.192  1.00-20.59           C
ATOM   1511  HD1 PHE A  94       1.457   3.317  -3.137  1.00-20.59           H
ATOM   1512  CD2 PHE A  94      -0.841   3.453  -0.629  1.00-20.59           C
ATOM   1513  HD2 PHE A  94      -1.826   3.097  -0.371  1.00-20.59           H
ATOM   1514  CE1 PHE A  94       1.700   4.433  -1.294  1.00-20.59           C
ATOM   1515  HE1 PHE A  94       2.662   4.841  -1.560  1.00-20.59           H
ATOM   1516  CE2 PHE A  94      -0.150   4.281   0.275  1.00-20.59           C
ATOM   1517  HE2 PHE A  94      -0.603   4.557   1.213  1.00-20.59           H
ATOM   1518  CZ  PHE A  94       1.137   4.735  -0.041  1.00-20.59           C
ATOM   1519  HZ  PHE A  94       1.691   5.323   0.673  1.00-20.59           H
ATOM   1520  N   LYS A  95      -2.197  -0.635  -3.869  1.00-20.81           N
ATOM   1521  H   LYS A  95      -1.265  -0.687  -4.277  1.00-20.81           H
ATOM   1522  CA  LYS A  95      -3.303  -1.355  -4.492  1.00-20.81           C
ATOM   1523  HA  LYS A  95      -4.120  -0.657  -4.671  1.00-20.81           H
ATOM   1524  C   LYS A  95      -3.809  -2.423  -3.537  1.00-20.81           C
ATOM   1525  O   LYS A  95      -5.014  -2.551  -3.345  1.00-20.81           O
ATOM   1526  CB  LYS A  95      -2.874  -1.972  -5.823  1.00-20.81           C
ATOM   1527 1HB  LYS A  95      -2.462  -1.180  -6.449  1.00-20.81           H
ATOM   1528 2HB  LYS A  95      -2.094  -2.714  -5.646  1.00-20.81           H
ATOM   1529  CG  LYS A  95      -4.027  -2.644  -6.557  1.00-20.81           C
ATOM   1530 1HG  LYS A  95      -4.412  -3.460  -5.945  1.00-20.81           H
ATOM   1531 2HG  LYS A  95      -4.822  -1.916  -6.721  1.00-20.81           H
ATOM   1532  CD  LYS A  95      -3.586  -3.193  -7.896  1.00-20.81           C
ATOM   1533 1HD  LYS A  95      -3.227  -2.368  -8.511  1.00-20.81           H
ATOM   1534 2HD  LYS A  95      -2.777  -3.912  -7.752  1.00-20.81           H
ATOM   1535  CE  LYS A  95      -4.747  -3.883  -8.600  1.00-20.81           C
ATOM   1536 1HE  LYS A  95      -5.069  -4.744  -8.008  1.00-20.81           H
ATOM   1537 2HE  LYS A  95      -5.580  -3.183  -8.692  1.00-20.81           H
ATOM   1538  NZ  LYS A  95      -4.334  -4.319  -9.964  1.00-20.81           N
ATOM   1539 1HZ  LYS A  95      -5.072  -4.849 -10.411  1.00-20.81           H
ATOM   1540 2HZ  LYS A  95      -3.506  -4.899  -9.901  1.00-20.81           H
ATOM   1541 3HZ  LYS A  95      -4.121  -3.513 -10.535  1.00-20.81           H
ATOM   1542  N   ASN A  96      -2.907  -3.149  -2.892  1.00-26.44           N
ATOM   1543  H   ASN A  96      -1.918  -3.015  -3.086  1.00-26.44           H
ATOM   1544  CA  ASN A  96      -3.311  -4.181  -1.941  1.00-26.44           C
ATOM   1545  HA  ASN A  96      -3.996  -4.865  -2.444  1.00-26.44           H
ATOM   1546  C   ASN A  96      -4.057  -3.600  -0.751  1.00-26.44           C
ATOM   1547  O   ASN A  96      -5.060  -4.161  -0.339  1.00-26.44           O
ATOM   1548  CB  ASN A  96      -2.113  -4.969  -1.402  1.00-26.44           C
ATOM   1549 1HB  ASN A  96      -1.324  -4.280  -1.109  1.00-26.44           H
ATOM   1550 2HB  ASN A  96      -2.437  -5.518  -0.521  1.00-26.44           H
ATOM   1551  CG  ASN A  96      -1.566  -5.971  -2.389  1.00-26.44           C
ATOM   1552  OD1 ASN A  96      -2.187  -6.293  -3.395  1.00-26.44           O
ATOM   1553  ND2 ASN A  96      -0.418  -6.512  -2.086  1.00-26.44           N
ATOM   1554 1HD2 ASN A  96      -0.065  -7.250  -2.673  1.00-26.44           H
ATOM   1555 2HD2 ASN A  96       0.083  -6.200  -1.272  1.00-26.44           H
ATOM   1556  N   ARG A  97      -3.617  -2.481  -0.188  1.00-24.30           N
ATOM   1557  H   ARG A  97      -2.758  -2.043  -0.519  1.00-24.30           H
ATOM   1558  CA  ARG A  97      -4.348  -1.906   0.946  1.00-24.30           C
ATOM   1559  HA  ARG A  97      -4.546  -2.712   1.653  1.00-24.30           H
ATOM   1560  C   ARG A  97      -5.700  -1.371   0.511  1.00-24.30           C
ATOM   1561  O   ARG A  97      -6.679  -1.544   1.229  1.00-24.30           O
ATOM   1562  CB  ARG A  97      -3.546  -0.826   1.681  1.00-24.30           C
ATOM   1563 1HB  ARG A  97      -2.580  -1.247   1.962  1.00-24.30           H
ATOM   1564 2HB  ARG A  97      -3.382   0.028   1.021  1.00-24.30           H
ATOM   1565  CG  ARG A  97      -4.269  -0.353   2.949  1.00-24.30           C
ATOM   1566 1HG  ARG A  97      -5.103   0.286   2.668  1.00-24.30           H
ATOM   1567 2HG  ARG A  97      -4.661  -1.224   3.473  1.00-24.30           H
ATOM   1568  CD  ARG A  97      -3.358   0.400   3.894  1.00-24.30           C
ATOM   1569 1HD  ARG A  97      -2.558  -0.269   4.213  1.00-24.30           H
ATOM   1570 2HD  ARG A  97      -2.912   1.232   3.348  1.00-24.30           H
ATOM   1571  NE  ARG A  97      -4.037   0.939   5.083  1.00-24.30           N
ATOM   1572  HE  ARG A  97      -4.232   1.927   5.088  1.00-24.30           H
ATOM   1573  CZ  ARG A  97      -4.407   0.266   6.165  1.00-24.30           C
ATOM   1574  NH1 ARG A  97      -4.887   0.950   7.157  1.00-24.30           N
ATOM   1575 1HH1 ARG A  97      -4.887   1.961   7.106  1.00-24.30           H
ATOM   1576 2HH1 ARG A  97      -5.255   0.489   7.971  1.00-24.30           H
ATOM   1577  NH2 ARG A  97      -4.349  -1.037   6.272  1.00-24.30           N
ATOM   1578 1HH2 ARG A  97      -3.937  -1.574   5.536  1.00-24.30           H
ATOM   1579 2HH2 ARG A  97      -4.744  -1.506   7.076  1.00-24.30           H
ATOM   1580  N   ARG A  98      -5.799  -0.780  -0.671  1.00-10.03           N
ATOM   1581  H   ARG A  98      -4.972  -0.634  -1.243  1.00-10.03           H
ATOM   1582  CA  ARG A  98      -7.104  -0.328  -1.154  1.00-10.03           C
ATOM   1583  HA  ARG A  98      -7.557   0.308  -0.396  1.00-10.03           H
ATOM   1584  C   ARG A  98      -8.029  -1.512  -1.353  1.00-10.03           C
ATOM   1585  O   ARG A  98      -9.174  -1.471  -0.912  1.00-10.03           O
ATOM   1586  CB  ARG A  98      -6.959   0.471  -2.446  1.00-10.03           C
ATOM   1587 1HB  ARG A  98      -6.248   1.279  -2.277  1.00-10.03           H
ATOM   1588 2HB  ARG A  98      -6.556  -0.185  -3.217  1.00-10.03           H
ATOM   1589  CG  ARG A  98      -8.270   1.063  -2.940  1.00-10.03           C
ATOM   1590 1HG  ARG A  98      -8.922   0.250  -3.259  1.00-10.03           H
ATOM   1591 2HG  ARG A  98      -8.756   1.597  -2.124  1.00-10.03           H
ATOM   1592  CD  ARG A  98      -8.072   2.019  -4.100  1.00-10.03           C
ATOM   1593 1HD  ARG A  98      -9.057   2.357  -4.423  1.00-10.03           H
ATOM   1594 2HD  ARG A  98      -7.518   2.888  -3.755  1.00-10.03           H
ATOM   1595  NE  ARG A  98      -7.375   1.428  -5.253  1.00-10.03           N
ATOM   1596  HE  ARG A  98      -7.934   0.893  -5.901  1.00-10.03           H
ATOM   1597  CZ  ARG A  98      -6.091   1.569  -5.562  1.00-10.03           C
ATOM   1598  NH1 ARG A  98      -5.654   1.004  -6.646  1.00-10.03           N
ATOM   1599 1HH1 ARG A  98      -6.281   0.448  -7.203  1.00-10.03           H
ATOM   1600 2HH1 ARG A  98      -4.704   1.165  -6.944  1.00-10.03           H
ATOM   1601  NH2 ARG A  98      -5.224   2.265  -4.878  1.00-10.03           N
ATOM   1602 1HH2 ARG A  98      -5.511   2.772  -4.051  1.00-10.03           H
ATOM   1603 2HH2 ARG A  98      -4.259   2.297  -5.179  1.00-10.03           H
ATOM   1604  N   ALA A  99      -7.529  -2.579  -1.959  1.00-19.38           N
ATOM   1605  H   ALA A  99      -6.581  -2.563  -2.318  1.00-19.38           H
ATOM   1606  CA  ALA A  99      -8.337  -3.774  -2.150  1.00-19.38           C
ATOM   1607  HA  ALA A  99      -9.251  -3.490  -2.675  1.00-19.38           H
ATOM   1608  C   ALA A  99      -8.734  -4.345  -0.792  1.00-19.38           C
ATOM   1609  O   ALA A  99      -9.892  -4.661  -0.595  1.00-19.38           O
ATOM   1610  CB  ALA A  99      -7.584  -4.812  -2.991  1.00-19.38           C
ATOM   1611 1HB  ALA A  99      -7.303  -4.374  -3.950  1.00-19.38           H
ATOM   1612 2HB  ALA A  99      -8.226  -5.675  -3.167  1.00-19.38           H
ATOM   1613 3HB  ALA A  99      -6.682  -5.138  -2.469  1.00-19.38           H
ATOM   1614  N   LYS A 100      -7.808  -4.443   0.152  1.00-23.43           N
ATOM   1615  H   LYS A 100      -6.850  -4.172  -0.059  1.00-23.43           H
ATOM   1616  CA  LYS A 100      -8.112  -4.974   1.482  1.00-23.43           C
ATOM   1617  HA  LYS A 100      -8.508  -5.984   1.372  1.00-23.43           H
ATOM   1618  C   LYS A 100      -9.173  -4.152   2.192  1.00-23.43           C
ATOM   1619  O   LYS A 100     -10.115  -4.709   2.729  1.00-23.43           O
ATOM   1620  CB  LYS A 100      -6.849  -5.028   2.349  1.00-23.43           C
ATOM   1621 1HB  LYS A 100      -6.084  -5.595   1.819  1.00-23.43           H
ATOM   1622 2HB  LYS A 100      -6.480  -4.014   2.505  1.00-23.43           H
ATOM   1623  CG  LYS A 100      -7.085  -5.673   3.709  1.00-23.43           C
ATOM   1624 1HG  LYS A 100      -7.854  -5.110   4.237  1.00-23.43           H
ATOM   1625 2HG  LYS A 100      -7.440  -6.693   3.562  1.00-23.43           H
ATOM   1626  CD  LYS A 100      -5.840  -5.703   4.579  1.00-23.43           C
ATOM   1627 1HD  LYS A 100      -5.086  -6.335   4.110  1.00-23.43           H
ATOM   1628 2HD  LYS A 100      -5.449  -4.692   4.700  1.00-23.43           H
ATOM   1629  CE  LYS A 100      -6.218  -6.265   5.942  1.00-23.43           C
ATOM   1630 1HE  LYS A 100      -6.978  -5.619   6.386  1.00-23.43           H
ATOM   1631 2HE  LYS A 100      -6.659  -7.253   5.799  1.00-23.43           H
ATOM   1632  NZ  LYS A 100      -5.082  -6.392   6.906  1.00-23.43           N
ATOM   1633 1HZ  LYS A 100      -5.418  -6.823   7.762  1.00-23.43           H
ATOM   1634 2HZ  LYS A 100      -4.694  -5.484   7.121  1.00-23.43           H
ATOM   1635 3HZ  LYS A 100      -4.356  -6.975   6.511  1.00-23.43           H
ATOM   1636  N   CYS A 101      -9.061  -2.836   2.177  1.00 -7.79           N
ATOM   1637  H   CYS A 101      -8.274  -2.397   1.714  1.00 -7.79           H
ATOM   1638  CA  CYS A 101     -10.058  -2.010   2.846  1.00 -7.79           C
ATOM   1639  HA  CYS A 101     -10.167  -2.352   3.876  1.00 -7.79           H
ATOM   1640  C   CYS A 101     -11.407  -2.176   2.156  1.00 -7.79           C
ATOM   1641  O   CYS A 101     -12.425  -2.343   2.822  1.00 -7.79           O
ATOM   1642  CB  CYS A 101      -9.617  -0.546   2.862  1.00 -7.79           C
ATOM   1643 1HB  CYS A 101      -9.464  -0.200   1.839  1.00 -7.79           H
ATOM   1644 2HB  CYS A 101     -10.408   0.053   3.318  1.00 -7.79           H
ATOM   1645  SG  CYS A 101      -8.089  -0.324   3.806  1.00 -7.79           S
ATOM   1646  HG  CYS A 101      -7.283  -0.905   2.905  1.00 -7.79           H
ATOM   1647  N   ARG A 102     -11.422  -2.215   0.829  1.00  1.25           N
ATOM   1648  H   ARG A 102     -10.564  -2.082   0.301  1.00  1.25           H
ATOM   1649  CA  ARG A 102     -12.678  -2.431   0.109  1.00  1.25           C
ATOM   1650  HA  ARG A 102     -13.379  -1.673   0.449  1.00  1.25           H
ATOM   1651  C   ARG A 102     -13.283  -3.786   0.462  1.00  1.25           C
ATOM   1652  O   ARG A 102     -14.477  -3.878   0.710  1.00  1.25           O
ATOM   1653  CB  ARG A 102     -12.476  -2.278  -1.406  1.00  1.25           C
ATOM   1654 1HB  ARG A 102     -11.861  -1.397  -1.589  1.00  1.25           H
ATOM   1655 2HB  ARG A 102     -11.945  -3.152  -1.782  1.00  1.25           H
ATOM   1656  CG  ARG A 102     -13.778  -2.114  -2.182  1.00  1.25           C
ATOM   1657 1HG  ARG A 102     -13.601  -2.292  -3.242  1.00  1.25           H
ATOM   1658 2HG  ARG A 102     -14.495  -2.844  -1.818  1.00  1.25           H
ATOM   1659  CD  ARG A 102     -14.363  -0.717  -2.011  1.00  1.25           C
ATOM   1660 1HD  ARG A 102     -14.349  -0.445  -0.960  1.00  1.25           H
ATOM   1661 2HD  ARG A 102     -13.743  -0.007  -2.553  1.00  1.25           H
ATOM   1662  NE  ARG A 102     -15.744  -0.646  -2.505  1.00  1.25           N
ATOM   1663  HE  ARG A 102     -15.866  -0.473  -3.492  1.00  1.25           H
ATOM   1664  CZ  ARG A 102     -16.842  -0.800  -1.778  1.00  1.25           C
ATOM   1665  NH1 ARG A 102     -17.986  -0.912  -2.381  1.00  1.25           N
ATOM   1666 1HH1 ARG A 102     -18.042  -0.784  -3.377  1.00  1.25           H
ATOM   1667 2HH1 ARG A 102     -18.816  -1.059  -1.822  1.00  1.25           H
ATOM   1668  NH2 ARG A 102     -16.859  -0.871  -0.474  1.00  1.25           N
ATOM   1669 1HH2 ARG A 102     -16.008  -0.736   0.048  1.00  1.25           H
ATOM   1670 2HH2 ARG A 102     -17.741  -1.028  -0.007  1.00  1.25           H
ATOM   1671  N   GLN A 103     -12.455  -4.813   0.576  1.00-17.35           N
ATOM   1672  H   GLN A 103     -11.471  -4.679   0.372  1.00-17.35           H
ATOM   1673  CA  GLN A 103     -12.914  -6.137   0.991  1.00-17.35           C
ATOM   1674  HA  GLN A 103     -13.688  -6.489   0.307  1.00-17.35           H
ATOM   1675  C   GLN A 103     -13.496  -6.108   2.390  1.00-17.35           C
ATOM   1676  O   GLN A 103     -14.507  -6.736   2.623  1.00-17.35           O
ATOM   1677  CB  GLN A 103     -11.761  -7.138   1.036  1.00-17.35           C
ATOM   1678 1HB  GLN A 103     -10.957  -6.708   1.622  1.00-17.35           H
ATOM   1679 2HB  GLN A 103     -12.105  -8.036   1.547  1.00-17.35           H
ATOM   1680  CG  GLN A 103     -11.217  -7.541  -0.304  1.00-17.35           C
ATOM   1681 1HG  GLN A 103     -11.911  -8.240  -0.762  1.00-17.35           H
ATOM   1682 2HG  GLN A 103     -11.154  -6.669  -0.938  1.00-17.35           H
ATOM   1683  CD  GLN A 103      -9.834  -8.155  -0.214  1.00-17.35           C
ATOM   1684  OE1 GLN A 103      -9.438  -8.696   0.814  1.00-17.35           O
ATOM   1685  NE2 GLN A 103      -9.066  -8.040  -1.265  1.00-17.35           N
ATOM   1686 1HE2 GLN A 103      -8.121  -8.376  -1.211  1.00-17.35           H
ATOM   1687 2HE2 GLN A 103      -9.431  -7.639  -2.110  1.00-17.35           H
ATOM   1688  N   GLN A 104     -12.880  -5.402   3.327  1.00-24.19           N
ATOM   1689  H   GLN A 104     -12.030  -4.896   3.101  1.00-24.19           H
ATOM   1690  CA  GLN A 104     -13.386  -5.369   4.699  1.00-24.19           C
ATOM   1691  HA  GLN A 104     -13.526  -6.392   5.051  1.00-24.19           H
ATOM   1692  C   GLN A 104     -14.746  -4.679   4.738  1.00-24.19           C
ATOM   1693  O   GLN A 104     -15.677  -5.174   5.366  1.00-24.19           O
ATOM   1694  CB  GLN A 104     -12.377  -4.667   5.611  1.00-24.19           C
ATOM   1695 1HB  GLN A 104     -12.134  -3.697   5.179  1.00-24.19           H
ATOM   1696 2HB  GLN A 104     -12.834  -4.512   6.587  1.00-24.19           H
ATOM   1697  CG  GLN A 104     -11.094  -5.473   5.807  1.00-24.19           C
ATOM   1698 1HG  GLN A 104     -11.334  -6.376   6.367  1.00-24.19           H
ATOM   1699 2HG  GLN A 104     -10.696  -5.777   4.844  1.00-24.19           H
ATOM   1700  CD  GLN A 104     -10.016  -4.709   6.544  1.00-24.19           C
ATOM   1701  OE1 GLN A 104      -9.629  -3.604   6.173  1.00-24.19           O
ATOM   1702  NE2 GLN A 104      -9.503  -5.294   7.589  1.00-24.19           N
ATOM   1703 1HE2 GLN A 104      -8.808  -4.799   8.123  1.00-24.19           H
ATOM   1704 2HE2 GLN A 104      -9.825  -6.203   7.874  1.00-24.19           H
ATOM   1705  N   GLN A 105     -14.899  -3.595   3.989  1.00-20.91           N
ATOM   1706  H   GLN A 105     -14.104  -3.218   3.481  1.00-20.91           H
ATOM   1707  CA  GLN A 105     -16.195  -2.922   3.893  1.00-20.91           C
ATOM   1708  HA  GLN A 105     -16.519  -2.612   4.887  1.00-20.91           H
ATOM   1709  C   GLN A 105     -17.252  -3.854   3.307  1.00-20.91           C
ATOM   1710  O   GLN A 105     -18.385  -3.921   3.783  1.00-20.91           O
ATOM   1711  CB  GLN A 105     -16.101  -1.705   2.966  1.00-20.91           C
ATOM   1712 1HB  GLN A 105     -15.706  -2.041   2.010  1.00-20.91           H
ATOM   1713 2HB  GLN A 105     -17.106  -1.319   2.798  1.00-20.91           H
ATOM   1714  CG  GLN A 105     -15.236  -0.565   3.463  1.00-20.91           C
ATOM   1715 1HG  GLN A 105     -15.696  -0.128   4.348  1.00-20.91           H
ATOM   1716 2HG  GLN A 105     -14.253  -0.938   3.734  1.00-20.91           H
ATOM   1717  CD  GLN A 105     -15.068   0.501   2.401  1.00-20.91           C
ATOM   1718  OE1 GLN A 105     -14.554   0.249   1.317  1.00-20.91           O
ATOM   1719  NE2 GLN A 105     -15.521   1.684   2.679  1.00-20.91           N
ATOM   1720 1HE2 GLN A 105     -15.460   2.403   1.971  1.00-20.91           H
ATOM   1721 2HE2 GLN A 105     -15.932   1.874   3.575  1.00-20.91           H
ATOM   1722  N   GLN A 106     -16.892  -4.565   2.251  1.00-27.75           N
ATOM   1723  H   GLN A 106     -15.949  -4.480   1.884  1.00-27.75           H
ATOM   1724  CA  GLN A 106     -17.836  -5.435   1.558  1.00-27.75           C
ATOM   1725  HA  GLN A 106     -18.771  -4.896   1.404  1.00-27.75           H
ATOM   1726  C   GLN A 106     -18.156  -6.680   2.374  1.00-27.75           C
ATOM   1727  O   GLN A 106     -19.286  -7.128   2.389  1.00-27.75           O
ATOM   1728  CB  GLN A 106     -17.267  -5.813   0.190  1.00-27.75           C
ATOM   1729 1HB  GLN A 106     -16.255  -6.194   0.331  1.00-27.75           H
ATOM   1730 2HB  GLN A 106     -17.880  -6.597  -0.251  1.00-27.75           H
ATOM   1731  CG  GLN A 106     -17.242  -4.614  -0.759  1.00-27.75           C
ATOM   1732 1HG  GLN A 106     -18.264  -4.384  -1.059  1.00-27.75           H
ATOM   1733 2HG  GLN A 106     -16.852  -3.747  -0.231  1.00-27.75           H
ATOM   1734  CD  GLN A 106     -16.395  -4.802  -2.000  1.00-27.75           C
ATOM   1735  OE1 GLN A 106     -15.379  -5.481  -2.020  1.00-27.75           O
ATOM   1736  NE2 GLN A 106     -16.791  -4.135  -3.048  1.00-27.75           N
ATOM   1737 1HE2 GLN A 106     -16.263  -4.198  -3.905  1.00-27.75           H
ATOM   1738 2HE2 GLN A 106     -17.620  -3.573  -2.999  1.00-27.75           H
ATOM   1739  N   GLN A 107     -17.197  -7.226   3.098  1.00  9.03           N
ATOM   1740  H   GLN A 107     -16.252  -6.854   3.053  1.00  9.03           H
ATOM   1741  CA  GLN A 107     -17.445  -8.397   3.929  1.00  9.03           C
ATOM   1742  HA  GLN A 107     -17.931  -9.158   3.318  1.00  9.03           H
ATOM   1743  C   GLN A 107     -18.383  -8.032   5.088  1.00  9.03           C
ATOM   1744  O   GLN A 107     -19.306  -8.775   5.414  1.00  9.03           O
ATOM   1745  CB  GLN A 107     -16.099  -8.940   4.417  1.00  9.03           C
ATOM   1746 1HB  GLN A 107     -15.421  -8.991   3.566  1.00  9.03           H
ATOM   1747 2HB  GLN A 107     -15.685  -8.237   5.139  1.00  9.03           H
ATOM   1748  CG  GLN A 107     -16.151 -10.315   5.045  1.00  9.03           C
ATOM   1749 1HG  GLN A 107     -15.182 -10.528   5.494  1.00  9.03           H
ATOM   1750 2HG  GLN A 107     -16.900 -10.309   5.829  1.00  9.03           H
ATOM   1751  CD  GLN A 107     -16.481 -11.425   4.060  1.00  9.03           C
ATOM   1752  OE1 GLN A 107     -17.630 -11.831   3.902  1.00  9.03           O
ATOM   1753  NE2 GLN A 107     -15.474 -11.956   3.429  1.00  9.03           N
ATOM   1754 1HE2 GLN A 107     -15.636 -12.767   2.850  1.00  9.03           H
ATOM   1755 2HE2 GLN A 107     -14.551 -11.572   3.537  1.00  9.03           H
ATOM   1756  N   GLN A 108     -18.209  -6.848   5.661  1.00-19.09           N
ATOM   1757  H   GLN A 108     -17.418  -6.270   5.395  1.00-19.09           H
ATOM   1758  CA  GLN A 108     -19.133  -6.356   6.686  1.00-19.09           C
ATOM   1759  HA  GLN A 108     -19.248  -7.117   7.460  1.00-19.09           H
ATOM   1760  C   GLN A 108     -20.520  -6.069   6.107  1.00-19.09           C
ATOM   1761  O   GLN A 108     -21.523  -6.327   6.762  1.00-19.09           O
ATOM   1762  CB  GLN A 108     -18.578  -5.081   7.323  1.00-19.09           C
ATOM   1763 1HB  GLN A 108     -18.334  -4.384   6.522  1.00-19.09           H
ATOM   1764 2HB  GLN A 108     -19.348  -4.632   7.951  1.00-19.09           H
ATOM   1765  CG  GLN A 108     -17.339  -5.325   8.181  1.00-19.09           C
ATOM   1766 1HG  GLN A 108     -17.629  -5.905   9.056  1.00-19.09           H
ATOM   1767 2HG  GLN A 108     -16.616  -5.909   7.617  1.00-19.09           H
ATOM   1768  CD  GLN A 108     -16.652  -4.048   8.627  1.00-19.09           C
ATOM   1769  OE1 GLN A 108     -16.712  -3.015   7.963  1.00-19.09           O
ATOM   1770  NE2 GLN A 108     -15.977  -4.110   9.742  1.00-19.09           N
ATOM   1771 1HE2 GLN A 108     -15.444  -3.303  10.034  1.00-19.09           H
ATOM   1772 2HE2 GLN A 108     -15.989  -4.959  10.283  1.00-19.09           H
ATOM   1773  N   GLN A 109     -20.592  -5.572   4.878  1.00 12.76           N
ATOM   1774  H   GLN A 109     -19.738  -5.330   4.391  1.00 12.76           H
ATOM   1775  CA  GLN A 109     -21.875  -5.345   4.203  1.00 12.76           C
ATOM   1776  HA  GLN A 109     -22.496  -4.682   4.804  1.00 12.76           H
ATOM   1777  C   GLN A 109     -22.611  -6.675   4.001  1.00 12.76           C
ATOM   1778  O   GLN A 109     -23.828  -6.784   4.163  1.00 12.76           O
ATOM   1779  CB  GLN A 109     -21.604  -4.708   2.830  1.00 12.76           C
ATOM   1780 1HB  GLN A 109     -21.060  -3.775   2.971  1.00 12.76           H
ATOM   1781 2HB  GLN A 109     -20.961  -5.383   2.277  1.00 12.76           H
ATOM   1782  CG  GLN A 109     -22.811  -4.446   1.942  1.00 12.76           C
ATOM   1783 1HG  GLN A 109     -23.472  -5.310   1.972  1.00 12.76           H
ATOM   1784 2HG  GLN A 109     -23.357  -3.576   2.304  1.00 12.76           H
ATOM   1785  CD  GLN A 109     -22.400  -4.240   0.496  1.00 12.76           C
ATOM   1786  OE1 GLN A 109     -21.852  -3.208   0.123  1.00 12.76           O
ATOM   1787  NE2 GLN A 109     -22.624  -5.232  -0.321  1.00 12.76           N
ATOM   1788 1HE2 GLN A 109     -22.476  -5.102  -1.308  1.00 12.76           H
ATOM   1789 2HE2 GLN A 109     -22.924  -6.130   0.032  1.00 12.76           H
ATOM   1790  N   ASN A 110     -21.845  -7.672   3.589  1.00 11.71           N
ATOM   1791  H   ASN A 110     -20.851  -7.509   3.486  1.00 11.71           H
ATOM   1792  CA  ASN A 110     -22.368  -8.953   3.135  1.00 11.71           C
ATOM   1793  HA  ASN A 110     -23.251  -8.778   2.525  1.00 11.71           H
ATOM   1794  C   ASN A 110     -22.765  -9.919   4.237  1.00 11.71           C
ATOM   1795  O   ASN A 110     -23.556 -10.843   4.004  1.00 11.71           O
ATOM   1796  CB  ASN A 110     -21.295  -9.614   2.273  1.00 11.71           C
ATOM   1797 1HB  ASN A 110     -20.331  -9.534   2.772  1.00 11.71           H
ATOM   1798 2HB  ASN A 110     -21.519 -10.670   2.166  1.00 11.71           H
ATOM   1799  CG  ASN A 110     -21.202  -8.996   0.899  1.00 11.71           C
ATOM   1800  OD1 ASN A 110     -21.999  -8.149   0.515  1.00 11.71           O
ATOM   1801  ND2 ASN A 110     -20.248  -9.435   0.138  1.00 11.71           N
ATOM   1802 1HD2 ASN A 110     -20.195  -9.092  -0.805  1.00 11.71           H
ATOM   1803 2HD2 ASN A 110     -19.587 -10.110   0.493  1.00 11.71           H
ATOM   1804  N   GLY A 111     -22.191  -9.718   5.412  1.00 24.57           N
ATOM   1805  H   GLY A 111     -21.527  -8.963   5.523  1.00 24.57           H
ATOM   1806  CA  GLY A 111     -22.490 -10.558   6.555  1.00 24.57           C
ATOM   1807 1HA  GLY A 111     -22.419 -11.602   6.252  1.00 24.57           H
ATOM   1808 2HA  GLY A 111     -21.746 -10.374   7.327  1.00 24.57           H
ATOM   1809  C   GLY A 111     -23.865 -10.325   7.148  1.00 24.57           C
ATOM   1810  O   GLY A 111     -24.571  -9.372   6.803  1.00 24.57           O
ATOM   1811  N   GLY A 112     -24.251 -11.200   8.065  1.00  5.80           N
ATOM   1812  H   GLY A 112     -23.625 -11.940   8.345  1.00  5.80           H
ATOM   1813  CA  GLY A 112     -25.580 -11.136   8.650  1.00  5.80           C
ATOM   1814 1HA  GLY A 112     -25.658 -11.862   9.458  1.00  5.80           H
ATOM   1815 2HA  GLY A 112     -25.757 -10.136   9.046  1.00  5.80           H
ATOM   1816  C   GLY A 112     -26.621 -11.448   7.595  1.00  5.80           C
ATOM   1817  O   GLY A 112     -26.361 -12.252   6.699  1.00  5.80           O
ATOM   1818  N   GLN A 113     -27.783 -10.819   7.680  1.00  5.19           N
ATOM   1819  H   GLN A 113     -27.947 -10.191   8.456  1.00  5.19           H
ATOM   1820  CA  GLN A 113     -28.833 -10.962   6.674  1.00  5.19           C
ATOM   1821  HA  GLN A 113     -28.413 -11.403   5.771  1.00  5.19           H
ATOM   1822  C   GLN A 113     -29.346  -9.578   6.322  1.00  5.19           C
ATOM   1823  O   GLN A 113     -29.638  -8.777   7.214  1.00  5.19           O
ATOM   1824  CB  GLN A 113     -29.965 -11.856   7.195  1.00  5.19           C
ATOM   1825 1HB  GLN A 113     -29.528 -12.813   7.480  1.00  5.19           H
ATOM   1826 2HB  GLN A 113     -30.406 -11.404   8.083  1.00  5.19           H
ATOM   1827  CG  GLN A 113     -31.069 -12.114   6.171  1.00  5.19           C
ATOM   1828 1HG  GLN A 113     -31.685 -11.224   6.072  1.00  5.19           H
ATOM   1829 2HG  GLN A 113     -30.611 -12.326   5.210  1.00  5.19           H
ATOM   1830  CD  GLN A 113     -31.938 -13.297   6.519  1.00  5.19           C
ATOM   1831  OE1 GLN A 113     -31.579 -14.434   6.237  1.00  5.19           O
ATOM   1832  NE2 GLN A 113     -33.087 -13.056   7.088  1.00  5.19           N
ATOM   1833 1HE2 GLN A 113     -33.650 -13.846   7.378  1.00  5.19           H
ATOM   1834 2HE2 GLN A 113     -33.392 -12.114   7.261  1.00  5.19           H
ATOM   1835  N   ASN A 114     -29.443  -9.287   5.034  1.00  7.09           N
ATOM   1836  H   ASN A 114     -29.242 -10.004   4.342  1.00  7.09           H
ATOM   1837  CA  ASN A 114     -29.882  -7.976   4.571  1.00  7.09           C
ATOM   1838  HA  ASN A 114     -29.856  -7.263   5.393  1.00  7.09           H
ATOM   1839  C   ASN A 114     -31.321  -8.132   4.106  1.00  7.09           C
ATOM   1840  O   ASN A 114     -31.735  -9.232   3.731  1.00  7.09           O
ATOM   1841  CB  ASN A 114     -28.969  -7.465   3.451  1.00  7.09           C
ATOM   1842 1HB  ASN A 114     -28.908  -8.219   2.667  1.00  7.09           H
ATOM   1843 2HB  ASN A 114     -29.394  -6.556   3.027  1.00  7.09           H
ATOM   1844  CG  ASN A 114     -27.580  -7.145   3.949  1.00  7.09           C
ATOM   1845  OD1 ASN A 114     -27.413  -6.545   5.002  1.00  7.09           O
ATOM   1846  ND2 ASN A 114     -26.579  -7.565   3.230  1.00  7.09           N
ATOM   1847 1HD2 ASN A 114     -25.640  -7.356   3.550  1.00  7.09           H
ATOM   1848 2HD2 ASN A 114     -26.742  -8.074   2.383  1.00  7.09           H
ATOM   1849  N   LYS A 115     -32.103  -7.063   4.173  1.00-17.74           N
ATOM   1850  H   LYS A 115     -31.730  -6.197   4.547  1.00-17.74           H
ATOM   1851  CA  LYS A 115     -33.463  -7.075   3.620  1.00-17.74           C
ATOM   1852  HA  LYS A 115     -33.955  -8.030   3.803  1.00-17.74           H
ATOM   1853  C   LYS A 115     -33.239  -6.873   2.136  1.00-17.74           C
ATOM   1854  O   LYS A 115     -32.334  -6.134   1.797  1.00-17.74           O
ATOM   1855  CB  LYS A 115     -34.307  -5.922   4.170  1.00-17.74           C
ATOM   1856 1HB  LYS A 115     -33.816  -4.980   3.930  1.00-17.74           H
ATOM   1857 2HB  LYS A 115     -35.278  -5.940   3.674  1.00-17.74           H
ATOM   1858  CG  LYS A 115     -34.520  -5.987   5.672  1.00-17.74           C
ATOM   1859 1HG  LYS A 115     -34.930  -6.960   5.938  1.00-17.74           H
ATOM   1860 2HG  LYS A 115     -33.563  -5.854   6.174  1.00-17.74           H
ATOM   1861  CD  LYS A 115     -35.471  -4.908   6.140  1.00-17.74           C
ATOM   1862 1HD  LYS A 115     -35.092  -3.934   5.829  1.00-17.74           H
ATOM   1863 2HD  LYS A 115     -36.451  -5.072   5.691  1.00-17.74           H
ATOM   1864  CE  LYS A 115     -35.590  -4.945   7.654  1.00-17.74           C
ATOM   1865 1HE  LYS A 115     -35.918  -5.940   7.964  1.00-17.74           H
ATOM   1866 2HE  LYS A 115     -34.612  -4.743   8.094  1.00-17.74           H
ATOM   1867  NZ  LYS A 115     -36.571  -3.930   8.130  1.00-17.74           N
ATOM   1868 1HZ  LYS A 115     -36.541  -3.856   9.138  1.00-17.74           H
ATOM   1869 2HZ  LYS A 115     -37.506  -4.200   7.844  1.00-17.74           H
ATOM   1870 3HZ  LYS A 115     -36.354  -3.028   7.727  1.00-17.74           H
ATOM   1871  N   VAL A 116     -33.989  -7.499   1.248  1.00 11.37           N
ATOM   1872  H   VAL A 116     -34.753  -8.099   1.547  1.00 11.37           H
ATOM   1873  CA  VAL A 116     -33.735  -7.350  -0.184  1.00 11.37           C
ATOM   1874  HA  VAL A 116     -33.071  -6.505  -0.345  1.00 11.37           H
ATOM   1875  C   VAL A 116     -35.064  -7.063  -0.868  1.00 11.37           C
ATOM   1876  O   VAL A 116     -36.059  -7.753  -0.635  1.00 11.37           O
ATOM   1877  CB  VAL A 116     -33.050  -8.612  -0.792  1.00 11.37           C
ATOM   1878  HB  VAL A 116     -33.749  -9.446  -0.756  1.00 11.37           H
ATOM   1879  CG1 VAL A 116     -32.623  -8.363  -2.244  1.00 11.37           C
ATOM   1880 1HG1 VAL A 116     -32.238  -9.290  -2.668  1.00 11.37           H
ATOM   1881 2HG1 VAL A 116     -31.839  -7.605  -2.286  1.00 11.37           H
ATOM   1882 3HG1 VAL A 116     -33.461  -8.033  -2.844  1.00 11.37           H
ATOM   1883  CG2 VAL A 116     -31.792  -9.001   0.006  1.00 11.37           C
ATOM   1884 1HG2 VAL A 116     -31.313  -9.866  -0.458  1.00 11.37           H
ATOM   1885 2HG2 VAL A 116     -32.057  -9.267   1.026  1.00 11.37           H
ATOM   1886 3HG2 VAL A 116     -31.084  -8.171   0.025  1.00 11.37           H
ATOM   1887  N   ARG A 117     -35.077  -6.045  -1.717  1.00  8.66           N
ATOM   1888  H   ARG A 117     -34.238  -5.474  -1.798  1.00  8.66           H
ATOM   1889  CA  ARG A 117     -36.235  -5.715  -2.554  1.00  8.66           C
ATOM   1890  HA  ARG A 117     -37.044  -6.416  -2.352  1.00  8.66           H
ATOM   1891  C   ARG A 117     -35.892  -5.847  -4.038  1.00  8.66           C
ATOM   1892  O   ARG A 117     -35.598  -4.843  -4.698  1.00  8.66           O
ATOM   1893  CB  ARG A 117     -36.730  -4.295  -2.243  1.00  8.66           C
ATOM   1894 1HB  ARG A 117     -35.886  -3.614  -2.346  1.00  8.66           H
ATOM   1895 2HB  ARG A 117     -37.483  -4.019  -2.979  1.00  8.66           H
ATOM   1896  CG  ARG A 117     -37.331  -4.105  -0.847  1.00  8.66           C
ATOM   1897 1HG  ARG A 117     -36.673  -4.569  -0.114  1.00  8.66           H
ATOM   1898 2HG  ARG A 117     -37.391  -3.040  -0.624  1.00  8.66           H
ATOM   1899  CD  ARG A 117     -38.730  -4.702  -0.701  1.00  8.66           C
ATOM   1900 1HD  ARG A 117     -38.743  -5.679  -1.177  1.00  8.66           H
ATOM   1901 2HD  ARG A 117     -38.926  -4.841   0.363  1.00  8.66           H
ATOM   1902  NE  ARG A 117     -39.808  -3.865  -1.251  1.00  8.66           N
ATOM   1903  HE  ARG A 117     -40.042  -3.034  -0.735  1.00  8.66           H
ATOM   1904  CZ  ARG A 117     -40.538  -4.101  -2.334  1.00  8.66           C
ATOM   1905  NH1 ARG A 117     -41.508  -3.284  -2.615  1.00  8.66           N
ATOM   1906 1HH1 ARG A 117     -41.708  -2.502  -2.020  1.00  8.66           H
ATOM   1907 2HH1 ARG A 117     -42.073  -3.460  -3.442  1.00  8.66           H
ATOM   1908  NH2 ARG A 117     -40.399  -5.127  -3.127  1.00  8.66           N
ATOM   1909 1HH2 ARG A 117     -39.704  -5.835  -2.941  1.00  8.66           H
ATOM   1910 2HH2 ARG A 117     -41.021  -5.209  -3.915  1.00  8.66           H
ATOM   1911  N   PRO A 118     -35.857  -7.082  -4.574  1.00  9.63           N
ATOM   1912  CA  PRO A 118     -35.809  -7.110  -6.041  1.00  9.63           C
ATOM   1913  HA  PRO A 118     -34.931  -6.587  -6.411  1.00  9.63           H
ATOM   1914  C   PRO A 118     -37.092  -6.526  -6.624  1.00  9.63           C
ATOM   1915  O   PRO A 118     -38.164  -6.666  -6.024  1.00  9.63           O
ATOM   1916  CB  PRO A 118     -35.733  -8.609  -6.364  1.00  9.63           C
ATOM   1917 1HB  PRO A 118     -36.726  -8.985  -6.612  1.00  9.63           H
ATOM   1918 2HB  PRO A 118     -35.040  -8.798  -7.184  1.00  9.63           H
ATOM   1919  CG  PRO A 118     -35.259  -9.251  -5.101  1.00  9.63           C
ATOM   1920 1HG  PRO A 118     -35.542 -10.303  -5.062  1.00  9.63           H
ATOM   1921 2HG  PRO A 118     -34.179  -9.135  -5.003  1.00  9.63           H
ATOM   1922  CD  PRO A 118     -35.971  -8.453  -4.048  1.00  9.63           C
ATOM   1923 1HD  PRO A 118     -37.018  -8.743  -3.985  1.00  9.63           H
ATOM   1924 2HD  PRO A 118     -35.484  -8.563  -3.082  1.00  9.63           H
ATOM   1925  N   ALA A 119     -37.011  -5.921  -7.799  1.00  5.48           N
ATOM   1926  H   ALA A 119     -36.115  -5.827  -8.269  1.00  5.48           H
ATOM   1927  CA  ALA A 119     -38.192  -5.409  -8.485  1.00  5.48           C
ATOM   1928  HA  ALA A 119     -39.063  -6.013  -8.242  1.00  5.48           H
ATOM   1929  C   ALA A 119     -37.892  -5.548  -9.969  1.00  5.48           C
ATOM   1930  O   ALA A 119     -36.735  -5.484 -10.348  1.00  5.48           O
ATOM   1931  CB  ALA A 119     -38.444  -3.949  -8.099  1.00  5.48           C
ATOM   1932 1HB  ALA A 119     -38.633  -3.885  -7.028  1.00  5.48           H
ATOM   1933 2HB  ALA A 119     -39.319  -3.580  -8.636  1.00  5.48           H
ATOM   1934 3HB  ALA A 119     -37.580  -3.337  -8.357  1.00  5.48           H
ATOM   1935  N   LYS A 120     -38.904  -5.775 -10.788  1.00 18.35           N
ATOM   1936  H   LYS A 120     -39.843  -5.855 -10.399  1.00 18.35           H
ATOM   1937  CA  LYS A 120     -38.765  -5.937 -12.232  1.00 18.35           C
ATOM   1938  HA  LYS A 120     -37.846  -5.475 -12.584  1.00 18.35           H
ATOM   1939  C   LYS A 120     -39.974  -5.260 -12.851  1.00 18.35           C
ATOM   1940  O   LYS A 120     -41.082  -5.468 -12.362  1.00 18.35           O
ATOM   1941  CB  LYS A 120     -38.812  -7.421 -12.627  1.00 18.35           C
ATOM   1942 1HB  LYS A 120     -39.753  -7.838 -12.275  1.00 18.35           H
ATOM   1943 2HB  LYS A 120     -38.810  -7.480 -13.716  1.00 18.35           H
ATOM   1944  CG  LYS A 120     -37.673  -8.300 -12.108  1.00 18.35           C
ATOM   1945 1HG  LYS A 120     -37.252  -8.845 -12.951  1.00 18.35           H
ATOM   1946 2HG  LYS A 120     -36.892  -7.673 -11.684  1.00 18.35           H
ATOM   1947  CD  LYS A 120     -38.131  -9.312 -11.054  1.00 18.35           C
ATOM   1948 1HD  LYS A 120     -38.531  -8.788 -10.186  1.00 18.35           H
ATOM   1949 2HD  LYS A 120     -38.909  -9.941 -11.483  1.00 18.35           H
ATOM   1950  CE  LYS A 120     -36.956 -10.192 -10.631  1.00 18.35           C
ATOM   1951 1HE  LYS A 120     -36.492 -10.605 -11.530  1.00 18.35           H
ATOM   1952 2HE  LYS A 120     -36.214  -9.570 -10.125  1.00 18.35           H
ATOM   1953  NZ  LYS A 120     -37.346 -11.333  -9.732  1.00 18.35           N
ATOM   1954 1HZ  LYS A 120     -36.519 -11.868  -9.483  1.00 18.35           H
ATOM   1955 2HZ  LYS A 120     -38.009 -11.936 -10.202  1.00 18.35           H
ATOM   1956 3HZ  LYS A 120     -37.788 -10.984  -8.891  1.00 18.35           H
ATOM   1957  N   LYS A 121     -39.814  -4.576 -13.970  1.00-10.98           N
ATOM   1958  H   LYS A 121     -38.882  -4.320 -14.284  1.00-10.98           H
ATOM   1959  CA  LYS A 121     -40.955  -4.261 -14.827  1.00-10.98           C
ATOM   1960  HA  LYS A 121     -41.776  -4.939 -14.599  1.00-10.98           H
ATOM   1961  C   LYS A 121     -40.482  -4.537 -16.239  1.00-10.98           C
ATOM   1962  O   LYS A 121     -39.387  -4.128 -16.615  1.00-10.98           O
ATOM   1963  CB  LYS A 121     -41.440  -2.825 -14.625  1.00-10.98           C
ATOM   1964 1HB  LYS A 121     -41.598  -2.668 -13.558  1.00-10.98           H
ATOM   1965 2HB  LYS A 121     -40.676  -2.127 -14.973  1.00-10.98           H
ATOM   1966  CG  LYS A 121     -42.745  -2.541 -15.350  1.00-10.98           C
ATOM   1967 1HG  LYS A 121     -42.557  -2.529 -16.424  1.00-10.98           H
ATOM   1968 2HG  LYS A 121     -43.460  -3.331 -15.128  1.00-10.98           H
ATOM   1969  CD  LYS A 121     -43.333  -1.207 -14.928  1.00-10.98           C
ATOM   1970 1HD  LYS A 121     -43.528  -1.217 -13.855  1.00-10.98           H
ATOM   1971 2HD  LYS A 121     -42.615  -0.420 -15.155  1.00-10.98           H
ATOM   1972  CE  LYS A 121     -44.628  -0.942 -15.677  1.00-10.98           C
ATOM   1973 1HE  LYS A 121     -44.433  -1.022 -16.744  1.00-10.98           H
ATOM   1974 2HE  LYS A 121     -45.359  -1.704 -15.399  1.00-10.98           H
ATOM   1975  NZ  LYS A 121     -45.199   0.408 -15.399  1.00-10.98           N
ATOM   1976 1HZ  LYS A 121     -46.057   0.536 -15.921  1.00-10.98           H
ATOM   1977 2HZ  LYS A 121     -44.538   1.123 -15.670  1.00-10.98           H
ATOM   1978 3HZ  LYS A 121     -45.406   0.506 -14.412  1.00-10.98           H
ATOM   1979  N   LYS A 122     -41.250  -5.335 -16.962  1.00 18.59           N
ATOM   1980  H   LYS A 122     -42.154  -5.615 -16.587  1.00 18.59           H
ATOM   1981  CA  LYS A 122     -40.828  -5.901 -18.238  1.00 18.59           C
ATOM   1982  HA  LYS A 122     -39.852  -5.499 -18.497  1.00 18.59           H
ATOM   1983  C   LYS A 122     -41.777  -5.565 -19.364  1.00 18.59           C
ATOM   1984  O   LYS A 122     -42.802  -6.236 -19.528  1.00 18.59           O
ATOM   1985  CB  LYS A 122     -40.738  -7.429 -18.139  1.00 18.59           C
ATOM   1986 1HB  LYS A 122     -41.736  -7.835 -17.996  1.00 18.59           H
ATOM   1987 2HB  LYS A 122     -40.355  -7.800 -19.091  1.00 18.59           H
ATOM   1988  CG  LYS A 122     -39.864  -7.965 -17.015  1.00 18.59           C
ATOM   1989 1HG  LYS A 122     -38.928  -7.420 -16.998  1.00 18.59           H
ATOM   1990 2HG  LYS A 122     -40.365  -7.824 -16.057  1.00 18.59           H
ATOM   1991  CD  LYS A 122     -39.579  -9.446 -17.230  1.00 18.59           C
ATOM   1992 1HD  LYS A 122     -40.521  -9.996 -17.197  1.00 18.59           H
ATOM   1993 2HD  LYS A 122     -39.126  -9.593 -18.212  1.00 18.59           H
ATOM   1994  CE  LYS A 122     -38.639  -9.997 -16.168  1.00 18.59           C
ATOM   1995 1HE  LYS A 122     -39.046  -9.764 -15.183  1.00 18.59           H
ATOM   1996 2HE  LYS A 122     -38.611 -11.085 -16.265  1.00 18.59           H
ATOM   1997  NZ  LYS A 122     -37.225  -9.474 -16.259  1.00 18.59           N
ATOM   1998 1HZ  LYS A 122     -36.689  -9.814 -15.471  1.00 18.59           H
ATOM   1999 2HZ  LYS A 122     -37.222  -8.461 -16.260  1.00 18.59           H
ATOM   2000 3HZ  LYS A 122     -36.796  -9.797 -17.115  1.00 18.59           H
ATOM   2001  N   THR A 123     -41.414  -4.577 -20.160  1.00 -2.33           N
ATOM   2002  H   THR A 123     -40.565  -4.054 -19.975  1.00 -2.33           H
ATOM   2003  CA  THR A 123     -42.103  -4.323 -21.415  1.00 -2.33           C
ATOM   2004  HA  THR A 123     -43.172  -4.205 -21.241  1.00 -2.33           H
ATOM   2005  C   THR A 123     -41.826  -5.592 -22.215  1.00 -2.33           C
ATOM   2006  O   THR A 123     -40.688  -6.051 -22.277  1.00 -2.33           O
ATOM   2007  CB  THR A 123     -41.529  -3.071 -22.115  1.00 -2.33           C
ATOM   2008  HB  THR A 123     -40.482  -3.245 -22.363  1.00 -2.33           H
ATOM   2009  OG1 THR A 123     -41.623  -1.957 -21.221  1.00 -2.33           O
ATOM   2010  HG1 THR A 123     -41.001  -1.277 -21.528  1.00 -2.33           H
ATOM   2011  CG2 THR A 123     -42.297  -2.704 -23.372  1.00 -2.33           C
ATOM   2012 1HG2 THR A 123     -41.855  -1.809 -23.810  1.00 -2.33           H
ATOM   2013 2HG2 THR A 123     -43.342  -2.508 -23.130  1.00 -2.33           H
ATOM   2014 3HG2 THR A 123     -42.232  -3.514 -24.099  1.00 -2.33           H
ATOM   2015  N   SER A 124     -42.865  -6.203 -22.758  1.00 26.41           N
ATOM   2016  H   SER A 124     -43.787  -5.780 -22.720  1.00 26.41           H
ATOM   2017  CA  SER A 124     -42.756  -7.486 -23.439  1.00 26.41           C
ATOM   2018  HA  SER A 124     -41.718  -7.749 -23.604  1.00 26.41           H
ATOM   2019  C   SER A 124     -43.449  -7.257 -24.773  1.00 26.41           C
ATOM   2020  O   SER A 124     -44.155  -6.250 -24.906  1.00 26.41           O
ATOM   2021  CB  SER A 124     -43.445  -8.562 -22.594  1.00 26.41           C
ATOM   2022 1HB  SER A 124     -44.489  -8.289 -22.446  1.00 26.41           H
ATOM   2023 2HB  SER A 124     -43.401  -9.522 -23.109  1.00 26.41           H
ATOM   2024  OG  SER A 124     -42.814  -8.680 -21.327  1.00 26.41           O
ATOM   2025  HG  SER A 124     -42.821  -7.811 -20.901  1.00 26.41           H
ATOM   2026  N   PRO A 125     -43.267  -8.139 -25.771  1.00 27.25           N
ATOM   2027  CA  PRO A 125     -43.988  -7.845 -27.017  1.00 27.25           C
ATOM   2028  HA  PRO A 125     -43.708  -6.861 -27.391  1.00 27.25           H
ATOM   2029  C   PRO A 125     -45.508  -7.895 -26.828  1.00 27.25           C
ATOM   2030  O   PRO A 125     -46.049  -8.894 -26.359  1.00 27.25           O
ATOM   2031  CB  PRO A 125     -43.471  -8.924 -27.970  1.00 27.25           C
ATOM   2032 1HB  PRO A 125     -44.239  -9.223 -28.682  1.00 27.25           H
ATOM   2033 2HB  PRO A 125     -42.585  -8.561 -28.489  1.00 27.25           H
ATOM   2034  CG  PRO A 125     -43.094 -10.050 -27.081  1.00 27.25           C
ATOM   2035 1HG  PRO A 125     -43.982 -10.607 -26.782  1.00 27.25           H
ATOM   2036 2HG  PRO A 125     -42.375 -10.701 -27.568  1.00 27.25           H
ATOM   2037  CD  PRO A 125     -42.476  -9.378 -25.896  1.00 27.25           C
ATOM   2038 1HD  PRO A 125     -42.572 -10.006 -25.012  1.00 27.25           H
ATOM   2039 2HD  PRO A 125     -41.431  -9.141 -26.094  1.00 27.25           H
ATOM   2040  N   ALA A 126     -46.150  -6.760 -27.100  1.00 19.25           N
ATOM   2041  H   ALA A 126     -45.596  -5.980 -27.431  1.00 19.25           H
ATOM   2042  CA  ALA A 126     -47.591  -6.518 -26.926  1.00 19.25           C
ATOM   2043  HA  ALA A 126     -47.759  -5.465 -27.161  1.00 19.25           H
ATOM   2044  C   ALA A 126     -48.195  -6.740 -25.519  1.00 19.25           C
ATOM   2045  O   ALA A 126     -49.424  -6.763 -25.366  1.00 19.25           O
ATOM   2046  CB  ALA A 126     -48.363  -7.329 -27.978  1.00 19.25           C
ATOM   2047 1HB  ALA A 126     -47.964  -7.123 -28.971  1.00 19.25           H
ATOM   2048 2HB  ALA A 126     -49.413  -7.048 -27.957  1.00 19.25           H
ATOM   2049 3HB  ALA A 126     -48.271  -8.394 -27.766  1.00 19.25           H
ATOM   2050  N   ARG A 127     -47.356  -6.966 -24.513  1.00 33.07           N
ATOM   2051  H   ARG A 127     -46.362  -6.879 -24.688  1.00 33.07           H
ATOM   2052  CA  ARG A 127     -47.774  -7.407 -23.171  1.00 33.07           C
ATOM   2053  HA  ARG A 127     -48.802  -7.105 -22.964  1.00 33.07           H
ATOM   2054  C   ARG A 127     -46.829  -6.753 -22.170  1.00 33.07           C
ATOM   2055  O   ARG A 127     -45.858  -6.125 -22.591  1.00 33.07           O
ATOM   2056  CB  ARG A 127     -47.654  -8.938 -23.076  1.00 33.07           C
ATOM   2057 1HB  ARG A 127     -46.606  -9.203 -23.218  1.00 33.07           H
ATOM   2058 2HB  ARG A 127     -47.957  -9.258 -22.079  1.00 33.07           H
ATOM   2059  CG  ARG A 127     -48.477  -9.717 -24.108  1.00 33.07           C
ATOM   2060 1HG  ARG A 127     -49.540  -9.534 -23.950  1.00 33.07           H
ATOM   2061 2HG  ARG A 127     -48.213  -9.374 -25.105  1.00 33.07           H
ATOM   2062  CD  ARG A 127     -48.209 -11.206 -24.062  1.00 33.07           C
ATOM   2063 1HD  ARG A 127     -47.135 -11.370 -23.965  1.00 33.07           H
ATOM   2064 2HD  ARG A 127     -48.726 -11.644 -23.207  1.00 33.07           H
ATOM   2065  NE  ARG A 127     -48.664 -11.820 -25.313  1.00 33.07           N
ATOM   2066  HE  ARG A 127     -49.013 -11.196 -26.024  1.00 33.07           H
ATOM   2067  CZ  ARG A 127     -48.659 -13.110 -25.609  1.00 33.07           C
ATOM   2068  NH1 ARG A 127     -48.959 -13.460 -26.827  1.00 33.07           N
ATOM   2069 1HH1 ARG A 127     -49.074 -12.760 -27.540  1.00 33.07           H
ATOM   2070 2HH1 ARG A 127     -49.092 -14.439 -27.040  1.00 33.07           H
ATOM   2071  NH2 ARG A 127     -48.449 -14.065 -24.739  1.00 33.07           N
ATOM   2072 1HH2 ARG A 127     -48.197 -13.849 -23.791  1.00 33.07           H
ATOM   2073 2HH2 ARG A 127     -48.574 -15.027 -25.023  1.00 33.07           H
ATOM   2074  N   GLU A 128     -47.057  -6.899 -20.875  1.00 23.80           N
ATOM   2075  H   GLU A 128     -47.883  -7.379 -20.545  1.00 23.80           H
ATOM   2076  CA  GLU A 128     -46.121  -6.394 -19.866  1.00 23.80           C
ATOM   2077  HA  GLU A 128     -45.102  -6.487 -20.234  1.00 23.80           H
ATOM   2078  C   GLU A 128     -46.271  -7.214 -18.587  1.00 23.80           C
ATOM   2079  O   GLU A 128     -47.324  -7.812 -18.367  1.00 23.80           O
ATOM   2080  CB  GLU A 128     -46.414  -4.911 -19.591  1.00 23.80           C
ATOM   2081 1HB  GLU A 128     -46.410  -4.402 -20.552  1.00 23.80           H
ATOM   2082 2HB  GLU A 128     -47.411  -4.816 -19.161  1.00 23.80           H
ATOM   2083  CG  GLU A 128     -45.410  -4.192 -18.690  1.00 23.80           C
ATOM   2084 1HG  GLU A 128     -45.564  -4.495 -17.653  1.00 23.80           H
ATOM   2085 2HG  GLU A 128     -44.407  -4.477 -18.989  1.00 23.80           H
ATOM   2086  CD  GLU A 128     -45.506  -2.690 -18.800  1.00 23.80           C
ATOM   2087  OE1 GLU A 128     -44.449  -2.022 -18.829  1.00 23.80           O
ATOM   2088  OE2 GLU A 128     -46.630  -2.149 -18.892  1.00 23.80           O
ATOM   2089  N   VAL A 129     -45.252  -7.228 -17.738  1.00 30.07           N
ATOM   2090  H   VAL A 129     -44.364  -6.822 -18.009  1.00 30.07           H
ATOM   2091  CA  VAL A 129     -45.404  -7.706 -16.364  1.00 30.07           C
ATOM   2092  HA  VAL A 129     -46.451  -7.601 -16.094  1.00 30.07           H
ATOM   2093  C   VAL A 129     -44.599  -6.819 -15.416  1.00 30.07           C
ATOM   2094  O   VAL A 129     -43.491  -6.398 -15.731  1.00 30.07           O
ATOM   2095  CB  VAL A 129     -45.043  -9.220 -16.224  1.00 30.07           C
ATOM   2096  HB  VAL A 129     -45.688  -9.761 -16.910  1.00 30.07           H
ATOM   2097  CG1 VAL A 129     -43.597  -9.532 -16.620  1.00 30.07           C
ATOM   2098 1HG1 VAL A 129     -43.406 -10.599 -16.502  1.00 30.07           H
ATOM   2099 2HG1 VAL A 129     -42.904  -8.972 -15.994  1.00 30.07           H
ATOM   2100 3HG1 VAL A 129     -43.443  -9.270 -17.666  1.00 30.07           H
ATOM   2101  CG2 VAL A 129     -45.324  -9.752 -14.819  1.00 30.07           C
ATOM   2102 1HG2 VAL A 129     -45.075 -10.810 -14.763  1.00 30.07           H
ATOM   2103 2HG2 VAL A 129     -46.383  -9.633 -14.583  1.00 30.07           H
ATOM   2104 3HG2 VAL A 129     -44.724  -9.223 -14.085  1.00 30.07           H
ATOM   2105  N   SER A 130     -45.150  -6.558 -14.242  1.00  7.67           N
ATOM   2106  H   SER A 130     -46.105  -6.863 -14.077  1.00  7.67           H
ATOM   2107  CA  SER A 130     -44.428  -5.970 -13.120  1.00  7.67           C
ATOM   2108  HA  SER A 130     -43.442  -5.635 -13.434  1.00  7.67           H
ATOM   2109  C   SER A 130     -44.303  -7.085 -12.089  1.00  7.67           C
ATOM   2110  O   SER A 130     -45.236  -7.868 -11.896  1.00  7.67           O
ATOM   2111  CB  SER A 130     -45.203  -4.808 -12.507  1.00  7.67           C
ATOM   2112 1HB  SER A 130     -46.168  -5.173 -12.154  1.00  7.67           H
ATOM   2113 2HB  SER A 130     -44.644  -4.410 -11.660  1.00  7.67           H
ATOM   2114  OG  SER A 130     -45.425  -3.777 -13.453  1.00  7.67           O
ATOM   2115  HG  SER A 130     -45.834  -3.033 -12.998  1.00  7.67           H
ATOM   2116  N   SER A 131     -43.155  -7.206 -11.448  1.00 -6.53           N
ATOM   2117  H   SER A 131     -42.396  -6.553 -11.642  1.00 -6.53           H
ATOM   2118  CA  SER A 131     -42.914  -8.253 -10.459  1.00 -6.53           C
ATOM   2119  HA  SER A 131     -43.852  -8.568 -10.004  1.00 -6.53           H
ATOM   2120  C   SER A 131     -41.985  -7.715  -9.386  1.00 -6.53           C
ATOM   2121  O   SER A 131     -41.141  -6.894  -9.690  1.00 -6.53           O
ATOM   2122  CB  SER A 131     -42.240  -9.440 -11.134  1.00 -6.53           C
ATOM   2123 1HB  SER A 131     -41.309  -9.114 -11.593  1.00 -6.53           H
ATOM   2124 2HB  SER A 131     -42.017 -10.195 -10.387  1.00 -6.53           H
ATOM   2125  OG  SER A 131     -43.090  -9.987 -12.127  1.00 -6.53           O
ATOM   2126  HG  SER A 131     -43.857  -9.404 -12.216  1.00 -6.53           H
ATOM   2127  N   GLU A 132     -42.102  -8.166  -8.151  1.00  4.50           N
ATOM   2128  H   GLU A 132     -42.817  -8.862  -7.932  1.00  4.50           H
ATOM   2129  CA  GLU A 132     -41.247  -7.711  -7.056  1.00  4.50           C
ATOM   2130  HA  GLU A 132     -40.272  -7.399  -7.429  1.00  4.50           H
ATOM   2131  C   GLU A 132     -41.068  -8.875  -6.092  1.00  4.50           C
ATOM   2132  O   GLU A 132     -41.782  -9.868  -6.195  1.00  4.50           O
ATOM   2133  CB  GLU A 132     -41.897  -6.555  -6.281  1.00  4.50           C
ATOM   2134 1HB  GLU A 132     -42.851  -6.904  -5.885  1.00  4.50           H
ATOM   2135 2HB  GLU A 132     -41.243  -6.311  -5.446  1.00  4.50           H
ATOM   2136  CG  GLU A 132     -42.137  -5.271  -7.077  1.00  4.50           C
ATOM   2137 1HG  GLU A 132     -41.203  -4.984  -7.559  1.00  4.50           H
ATOM   2138 2HG  GLU A 132     -42.879  -5.464  -7.853  1.00  4.50           H
ATOM   2139  CD  GLU A 132     -42.615  -4.113  -6.221  1.00  4.50           C
ATOM   2140  OE1 GLU A 132     -42.744  -4.268  -4.988  1.00  4.50           O
ATOM   2141  OE2 GLU A 132     -42.832  -3.007  -6.774  1.00  4.50           O
ATOM   2142  N   SER A 133     -40.145  -8.757  -5.150  1.00  8.18           N
ATOM   2143  H   SER A 133     -39.453  -8.013  -5.202  1.00  8.18           H
ATOM   2144  CA  SER A 133     -40.169  -9.589  -3.945  1.00  8.18           C
ATOM   2145  HA  SER A 133     -41.172  -9.987  -3.798  1.00  8.18           H
ATOM   2146  C   SER A 133     -39.833  -8.651  -2.792  1.00  8.18           C
ATOM   2147  O   SER A 133     -39.036  -7.728  -2.963  1.00  8.18           O
ATOM   2148  CB  SER A 133     -39.161 -10.746  -3.983  1.00  8.18           C
ATOM   2149 1HB  SER A 133     -38.157 -10.349  -4.108  1.00  8.18           H
ATOM   2150 2HB  SER A 133     -39.205 -11.272  -3.029  1.00  8.18           H
ATOM   2151  OG  SER A 133     -39.418 -11.677  -5.022  1.00  8.18           O
ATOM   2152  HG  SER A 133     -38.899 -12.476  -4.860  1.00  8.18           H
ATOM   2153  N   GLY A 134     -40.406  -8.868  -1.620  1.00 33.00           N
ATOM   2154  H   GLY A 134     -41.139  -9.567  -1.524  1.00 33.00           H
ATOM   2155  CA  GLY A 134     -40.008  -8.157  -0.422  1.00 33.00           C
ATOM   2156 1HA  GLY A 134     -39.204  -7.459  -0.616  1.00 33.00           H
ATOM   2157 2HA  GLY A 134     -40.866  -7.659   0.021  1.00 33.00           H
ATOM   2158  C   GLY A 134     -39.502  -9.243   0.490  1.00 33.00           C
ATOM   2159  O   GLY A 134     -40.292 -10.032   1.001  1.00 33.00           O
ATOM   2160  N   THR A 135     -38.192  -9.401   0.559  1.00 30.66           N
ATOM   2161  H   THR A 135     -37.565  -8.687   0.191  1.00 30.66           H
ATOM   2162  CA  THR A 135     -37.608 -10.645   1.038  1.00 30.66           C
ATOM   2163  HA  THR A 135     -38.260 -11.091   1.783  1.00 30.66           H
ATOM   2164  C   THR A 135     -36.263 -10.376   1.713  1.00 30.66           C
ATOM   2165  O   THR A 135     -36.015  -9.242   2.126  1.00 30.66           O
ATOM   2166  CB  THR A 135     -37.553 -11.615  -0.166  1.00 30.66           C
ATOM   2167  HB  THR A 135     -38.536 -11.615  -0.637  1.00 30.66           H
ATOM   2168  OG1 THR A 135     -37.301 -12.938   0.300  1.00 30.66           O
ATOM   2169  HG1 THR A 135     -38.028 -13.196   0.874  1.00 30.66           H
ATOM   2170  CG2 THR A 135     -36.524 -11.210  -1.227  1.00 30.66           C
ATOM   2171 1HG2 THR A 135     -36.595 -11.886  -2.077  1.00 30.66           H
ATOM   2172 2HG2 THR A 135     -35.514 -11.276  -0.823  1.00 30.66           H
ATOM   2173 3HG2 THR A 135     -36.712 -10.193  -1.567  1.00 30.66           H
ATOM   2174  N   SER A 136     -35.411 -11.377   1.878  1.00  7.80           N
ATOM   2175  H   SER A 136     -35.624 -12.292   1.497  1.00  7.80           H
ATOM   2176  CA  SER A 136     -34.136 -11.233   2.570  1.00  7.80           C
ATOM   2177  HA  SER A 136     -33.808 -10.196   2.542  1.00  7.80           H
ATOM   2178  C   SER A 136     -33.082 -12.092   1.880  1.00  7.80           C
ATOM   2179  O   SER A 136     -33.415 -12.936   1.045  1.00  7.80           O
ATOM   2180  CB  SER A 136     -34.315 -11.666   4.025  1.00  7.80           C
ATOM   2181 1HB  SER A 136     -33.369 -11.564   4.552  1.00  7.80           H
ATOM   2182 2HB  SER A 136     -35.058 -11.023   4.494  1.00  7.80           H
ATOM   2183  OG  SER A 136     -34.765 -13.009   4.091  1.00  7.80           O
ATOM   2184  HG  SER A 136     -35.102 -13.187   4.978  1.00  7.80           H
ATOM   2185  N   GLY A 137     -31.816 -11.882   2.210  1.00  0.92           N
ATOM   2186  H   GLY A 137     -31.570 -11.152   2.871  1.00  0.92           H
ATOM   2187  CA  GLY A 137     -30.742 -12.668   1.624  1.00  0.92           C
ATOM   2188 1HA  GLY A 137     -31.018 -13.722   1.638  1.00  0.92           H
ATOM   2189 2HA  GLY A 137     -30.585 -12.356   0.591  1.00  0.92           H
ATOM   2190  C   GLY A 137     -29.450 -12.497   2.395  1.00  0.92           C
ATOM   2191  O   GLY A 137     -29.330 -11.573   3.207  1.00  0.92           O
ATOM   2192  N   GLN A 138     -28.506 -13.403   2.176  1.00  2.11           N
ATOM   2193  H   GLN A 138     -28.662 -14.120   1.472  1.00  2.11           H
ATOM   2194  CA  GLN A 138     -27.219 -13.397   2.871  1.00  2.11           C
ATOM   2195  HA  GLN A 138     -27.035 -12.424   3.329  1.00  2.11           H
ATOM   2196  C   GLN A 138     -26.162 -13.698   1.819  1.00  2.11           C
ATOM   2197  O   GLN A 138     -26.260 -14.715   1.134  1.00  2.11           O
ATOM   2198  CB  GLN A 138     -27.155 -14.503   3.930  1.00  2.11           C
ATOM   2199 1HB  GLN A 138     -27.250 -15.465   3.430  1.00  2.11           H
ATOM   2200 2HB  GLN A 138     -26.172 -14.455   4.400  1.00  2.11           H
ATOM   2201  CG  GLN A 138     -28.217 -14.452   5.009  1.00  2.11           C
ATOM   2202 1HG  GLN A 138     -28.200 -13.473   5.466  1.00  2.11           H
ATOM   2203 2HG  GLN A 138     -29.196 -14.605   4.557  1.00  2.11           H
ATOM   2204  CD  GLN A 138     -28.015 -15.488   6.093  1.00  2.11           C
ATOM   2205  OE1 GLN A 138     -26.895 -15.896   6.403  1.00  2.11           O
ATOM   2206  NE2 GLN A 138     -29.087 -15.909   6.699  1.00  2.11           N
ATOM   2207 1HE2 GLN A 138     -29.010 -16.619   7.404  1.00  2.11           H
ATOM   2208 2HE2 GLN A 138     -29.989 -15.510   6.472  1.00  2.11           H
ATOM   2209  N   PHE A 139     -25.138 -12.877   1.660  1.00 26.95           N
ATOM   2210  H   PHE A 139     -25.034 -12.056   2.244  1.00 26.95           H
ATOM   2211  CA  PHE A 139     -24.161 -13.144   0.601  1.00 26.95           C
ATOM   2212  HA  PHE A 139     -24.669 -13.576  -0.261  1.00 26.95           H
ATOM   2213  C   PHE A 139     -23.094 -14.137   1.066  1.00 26.95           C
ATOM   2214  O   PHE A 139     -22.302 -14.644   0.275  1.00 26.95           O
ATOM   2215  CB  PHE A 139     -23.502 -11.846   0.149  1.00 26.95           C
ATOM   2216 1HB  PHE A 139     -23.013 -11.405   1.004  1.00 26.95           H
ATOM   2217 2HB  PHE A 139     -22.752 -12.075  -0.608  1.00 26.95           H
ATOM   2218  CG  PHE A 139     -24.458 -10.836  -0.424  1.00 26.95           C
ATOM   2219  CD1 PHE A 139     -24.945  -9.778   0.367  1.00 26.95           C
ATOM   2220  HD1 PHE A 139     -24.676  -9.718   1.409  1.00 26.95           H
ATOM   2221  CD2 PHE A 139     -24.850 -10.918  -1.772  1.00 26.95           C
ATOM   2222  HD2 PHE A 139     -24.497 -11.732  -2.388  1.00 26.95           H
ATOM   2223  CE1 PHE A 139     -25.771  -8.774  -0.195  1.00 26.95           C
ATOM   2224  HE1 PHE A 139     -26.116  -7.949   0.410  1.00 26.95           H
ATOM   2225  CE2 PHE A 139     -25.694  -9.932  -2.342  1.00 26.95           C
ATOM   2226  HE2 PHE A 139     -25.987 -10.003  -3.382  1.00 26.95           H
ATOM   2227  CZ  PHE A 139     -26.141  -8.851  -1.554  1.00 26.95           C
ATOM   2228  HZ  PHE A 139     -26.771  -8.088  -1.986  1.00 26.95           H
ATOM   2229  N   THR A 140     -23.047 -14.400   2.362  1.00 58.26           N
ATOM   2230  H   THR A 140     -23.700 -13.957   2.997  1.00 58.26           H
ATOM   2231  CA  THR A 140     -22.033 -15.260   2.967  1.00 58.26           C
ATOM   2232  HA  THR A 140     -21.072 -15.004   2.524  1.00 58.26           H
ATOM   2233  C   THR A 140     -22.169 -16.791   2.828  1.00 58.26           C
ATOM   2234  O   THR A 140     -21.185 -17.440   2.456  1.00 58.26           O
ATOM   2235  CB  THR A 140     -21.987 -14.853   4.448  1.00 58.26           C
ATOM   2236  HB  THR A 140     -21.746 -15.709   5.078  1.00 58.26           H
ATOM   2237  OG1 THR A 140     -23.277 -14.317   4.772  1.00 58.26           O
ATOM   2238  HG1 THR A 140     -23.374 -14.290   5.733  1.00 58.26           H
ATOM   2239  CG2 THR A 140     -20.988 -13.727   4.678  1.00 58.26           C
ATOM   2240 1HG2 THR A 140     -20.971 -13.473   5.738  1.00 58.26           H
ATOM   2241 2HG2 THR A 140     -21.278 -12.845   4.106  1.00 58.26           H
ATOM   2242 3HG2 THR A 140     -19.989 -14.045   4.380  1.00 58.26           H
ATOM   2243  N   PRO A 141     -23.334 -17.410   3.124  1.00 33.21           N
ATOM   2244  CA  PRO A 141     -23.295 -18.867   2.917  1.00 33.21           C
ATOM   2245  HA  PRO A 141     -22.400 -19.248   3.406  1.00 33.21           H
ATOM   2246  C   PRO A 141     -23.277 -19.491   1.499  1.00 33.21           C
ATOM   2247  O   PRO A 141     -22.700 -20.577   1.366  1.00 33.21           O
ATOM   2248  CB  PRO A 141     -24.473 -19.355   3.759  1.00 33.21           C
ATOM   2249 1HB  PRO A 141     -24.906 -20.264   3.347  1.00 33.21           H
ATOM   2250 2HB  PRO A 141     -24.131 -19.523   4.779  1.00 33.21           H
ATOM   2251  CG  PRO A 141     -25.430 -18.260   3.755  1.00 33.21           C
ATOM   2252 1HG  PRO A 141     -26.063 -18.335   2.883  1.00 33.21           H
ATOM   2253 2HG  PRO A 141     -26.045 -18.286   4.653  1.00 33.21           H
ATOM   2254  CD  PRO A 141     -24.629 -16.996   3.700  1.00 33.21           C
ATOM   2255 1HD  PRO A 141     -25.118 -16.261   3.063  1.00 33.21           H
ATOM   2256 2HD  PRO A 141     -24.483 -16.602   4.707  1.00 33.21           H
ATOM   2257  N   PRO A 142     -23.813 -18.866   0.424  1.00 33.17           N
ATOM   2258  CA  PRO A 142     -24.754 -17.765   0.183  1.00 33.17           C
ATOM   2259  HA  PRO A 142     -24.541 -16.906   0.816  1.00 33.17           H
ATOM   2260  C   PRO A 142     -26.188 -18.256   0.390  1.00 33.17           C
ATOM   2261  O   PRO A 142     -26.443 -19.459   0.482  1.00 33.17           O
ATOM   2262  CB  PRO A 142     -24.498 -17.409  -1.281  1.00 33.17           C
ATOM   2263 1HB  PRO A 142     -25.379 -16.959  -1.739  1.00 33.17           H
ATOM   2264 2HB  PRO A 142     -23.643 -16.738  -1.358  1.00 33.17           H
ATOM   2265  CG  PRO A 142     -24.199 -18.706  -1.901  1.00 33.17           C
ATOM   2266 1HG  PRO A 142     -25.131 -19.221  -2.137  1.00 33.17           H
ATOM   2267 2HG  PRO A 142     -23.603 -18.577  -2.804  1.00 33.17           H
ATOM   2268  CD  PRO A 142     -23.435 -19.492  -0.862  1.00 33.17           C
ATOM   2269 1HD  PRO A 142     -23.742 -20.538  -0.890  1.00 33.17           H
ATOM   2270 2HD  PRO A 142     -22.364 -19.405  -1.032  1.00 33.17           H
ATOM   2271  N   SER A 143     -27.136 -17.339   0.487  1.00  5.11           N
ATOM   2272  H   SER A 143     -26.897 -16.352   0.445  1.00  5.11           H
ATOM   2273  CA  SER A 143     -28.541 -17.691   0.638  1.00  5.11           C
ATOM   2274  HA  SER A 143     -28.744 -18.622   0.110  1.00  5.11           H
ATOM   2275  C   SER A 143     -29.367 -16.580   0.018  1.00  5.11           C
ATOM   2276  O   SER A 143     -28.957 -15.419   0.011  1.00  5.11           O
ATOM   2277  CB  SER A 143     -28.912 -17.845   2.118  1.00  5.11           C
ATOM   2278 1HB  SER A 143     -28.241 -18.568   2.582  1.00  5.11           H
ATOM   2279 2HB  SER A 143     -28.799 -16.883   2.616  1.00  5.11           H
ATOM   2280  OG  SER A 143     -30.243 -18.303   2.274  1.00  5.11           O
ATOM   2281  HG  SER A 143     -30.251 -19.262   2.177  1.00  5.11           H
ATOM   2282  N   SER A 144     -30.537 -16.928  -0.482  1.00 12.49           N
ATOM   2283  H   SER A 144     -30.844 -17.892  -0.425  1.00 12.49           H
ATOM   2284  CA  SER A 144     -31.468 -15.978  -1.063  1.00 12.49           C
ATOM   2285  HA  SER A 144     -31.315 -14.974  -0.669  1.00 12.49           H
ATOM   2286  C   SER A 144     -32.799 -16.530  -0.608  1.00 12.49           C
ATOM   2287  O   SER A 144     -32.988 -17.746  -0.598  1.00 12.49           O
ATOM   2288  CB  SER A 144     -31.378 -15.991  -2.591  1.00 12.49           C
ATOM   2289 1HB  SER A 144     -30.398 -15.623  -2.893  1.00 12.49           H
ATOM   2290 2HB  SER A 144     -31.496 -17.017  -2.941  1.00 12.49           H
ATOM   2291  OG  SER A 144     -32.385 -15.188  -3.185  1.00 12.49           O
ATOM   2292  HG  SER A 144     -32.928 -15.757  -3.759  1.00 12.49           H
ATOM   2293  N   THR A 145     -33.710 -15.659  -0.225  1.00 13.31           N
ATOM   2294  H   THR A 145     -33.493 -14.667  -0.196  1.00 13.31           H
ATOM   2295  CA  THR A 145     -35.088 -16.033   0.030  1.00 13.31           C
ATOM   2296  HA  THR A 145     -35.249 -17.102  -0.093  1.00 13.31           H
ATOM   2297  C   THR A 145     -35.770 -15.264  -1.083  1.00 13.31           C
ATOM   2298  O   THR A 145     -35.266 -14.216  -1.487  1.00 13.31           O
ATOM   2299  CB  THR A 145     -35.525 -15.574   1.439  1.00 13.31           C
ATOM   2300  HB  THR A 145     -35.396 -14.496   1.534  1.00 13.31           H
ATOM   2301  OG1 THR A 145     -34.712 -16.240   2.407  1.00 13.31           O
ATOM   2302  HG1 THR A 145     -33.860 -15.796   2.436  1.00 13.31           H
ATOM   2303  CG2 THR A 145     -36.959 -15.929   1.746  1.00 13.31           C
ATOM   2304 1HG2 THR A 145     -37.186 -15.649   2.775  1.00 13.31           H
ATOM   2305 2HG2 THR A 145     -37.104 -17.001   1.621  1.00 13.31           H
ATOM   2306 3HG2 THR A 145     -37.632 -15.396   1.079  1.00 13.31           H
ATOM   2307  N   SER A 146     -36.880 -15.757  -1.607  1.00 27.28           N
ATOM   2308  H   SER A 146     -37.196 -16.687  -1.355  1.00 27.28           H
ATOM   2309  CA  SER A 146     -37.698 -14.946  -2.494  1.00 27.28           C
ATOM   2310  HA  SER A 146     -37.507 -13.897  -2.284  1.00 27.28           H
ATOM   2311  C   SER A 146     -39.154 -15.230  -2.193  1.00 27.28           C
ATOM   2312  O   SER A 146     -39.571 -16.385  -2.080  1.00 27.28           O
ATOM   2313  CB  SER A 146     -37.363 -15.213  -3.960  1.00 27.28           C
ATOM   2314 1HB  SER A 146     -36.295 -15.053  -4.113  1.00 27.28           H
ATOM   2315 2HB  SER A 146     -37.601 -16.248  -4.197  1.00 27.28           H
ATOM   2316  OG  SER A 146     -38.087 -14.340  -4.820  1.00 27.28           O
ATOM   2317  HG  SER A 146     -37.849 -14.562  -5.727  1.00 27.28           H
ATOM   2318  N   VAL A 147     -39.909 -14.157  -2.028  1.00  2.05           N
ATOM   2319  H   VAL A 147     -39.488 -13.246  -2.100  1.00  2.05           H
ATOM   2320  CA  VAL A 147     -41.346 -14.216  -1.778  1.00  2.05           C
ATOM   2321  HA  VAL A 147     -41.686 -15.251  -1.760  1.00  2.05           H
ATOM   2322  C   VAL A 147     -41.944 -13.497  -2.990  1.00  2.05           C
ATOM   2323  O   VAL A 147     -42.122 -12.274  -2.965  1.00  2.05           O
ATOM   2324  CB  VAL A 147     -41.718 -13.543  -0.422  1.00  2.05           C
ATOM   2325  HB  VAL A 147     -41.405 -12.501  -0.453  1.00  2.05           H
ATOM   2326  CG1 VAL A 147     -43.223 -13.602  -0.163  1.00  2.05           C
ATOM   2327 1HG1 VAL A 147     -43.452 -13.116   0.784  1.00  2.05           H
ATOM   2328 2HG1 VAL A 147     -43.560 -14.639  -0.129  1.00  2.05           H
ATOM   2329 3HG1 VAL A 147     -43.756 -13.078  -0.954  1.00  2.05           H
ATOM   2330  CG2 VAL A 147     -40.986 -14.220   0.753  1.00  2.05           C
ATOM   2331 1HG2 VAL A 147     -41.252 -13.723   1.686  1.00  2.05           H
ATOM   2332 2HG2 VAL A 147     -39.909 -14.152   0.620  1.00  2.05           H
ATOM   2333 3HG2 VAL A 147     -41.274 -15.271   0.819  1.00  2.05           H
ATOM   2334  N   PRO A 148     -42.119 -14.213  -4.116  1.00  5.24           N
ATOM   2335  CA  PRO A 148     -42.472 -13.468  -5.327  1.00  5.24           C
ATOM   2336  HA  PRO A 148     -41.752 -12.666  -5.490  1.00  5.24           H
ATOM   2337  C   PRO A 148     -43.874 -12.871  -5.328  1.00  5.24           C
ATOM   2338  O   PRO A 148     -44.845 -13.486  -4.874  1.00  5.24           O
ATOM   2339  CB  PRO A 148     -42.324 -14.527  -6.421  1.00  5.24           C
ATOM   2340 1HB  PRO A 148     -43.027 -14.355  -7.231  1.00  5.24           H
ATOM   2341 2HB  PRO A 148     -41.299 -14.540  -6.794  1.00  5.24           H
ATOM   2342  CG  PRO A 148     -42.622 -15.797  -5.746  1.00  5.24           C
ATOM   2343 1HG  PRO A 148     -43.698 -15.915  -5.615  1.00  5.24           H
ATOM   2344 2HG  PRO A 148     -42.211 -16.639  -6.301  1.00  5.24           H
ATOM   2345  CD  PRO A 148     -41.952 -15.647  -4.418  1.00  5.24           C
ATOM   2346 1HD  PRO A 148     -42.445 -16.267  -3.673  1.00  5.24           H
ATOM   2347 2HD  PRO A 148     -40.892 -15.896  -4.491  1.00  5.24           H
ATOM   2348  N   THR A 149     -43.971 -11.663  -5.858  1.00 -7.53           N
ATOM   2349  H   THR A 149     -43.127 -11.186  -6.169  1.00 -7.53           H
ATOM   2350  CA  THR A 149     -45.224 -10.931  -5.994  1.00 -7.53           C
ATOM   2351  HA  THR A 149     -46.069 -11.570  -5.741  1.00 -7.53           H
ATOM   2352  C   THR A 149     -45.318 -10.485  -7.447  1.00 -7.53           C
ATOM   2353  O   THR A 149     -44.418  -9.820  -7.950  1.00 -7.53           O
ATOM   2354  CB  THR A 149     -45.217  -9.682  -5.078  1.00 -7.53           C
ATOM   2355  HB  THR A 149     -44.441  -8.991  -5.409  1.00 -7.53           H
ATOM   2356  OG1 THR A 149     -44.943 -10.077  -3.730  1.00 -7.53           O
ATOM   2357  HG1 THR A 149     -44.918  -9.282  -3.189  1.00 -7.53           H
ATOM   2358  CG2 THR A 149     -46.548  -8.975  -5.065  1.00 -7.53           C
ATOM   2359 1HG2 THR A 149     -46.507  -8.148  -4.362  1.00 -7.53           H
ATOM   2360 2HG2 THR A 149     -47.335  -9.666  -4.759  1.00 -7.53           H
ATOM   2361 3HG2 THR A 149     -46.777  -8.582  -6.055  1.00 -7.53           H
ATOM   2362  N   ILE A 150     -46.395 -10.842  -8.127  1.00 33.53           N
ATOM   2363  H   ILE A 150     -47.118 -11.379  -7.661  1.00 33.53           H
ATOM   2364  CA  ILE A 150     -46.649 -10.389  -9.496  1.00 33.53           C
ATOM   2365  HA  ILE A 150     -45.735 -10.003  -9.943  1.00 33.53           H
ATOM   2366  C   ILE A 150     -47.642  -9.248  -9.321  1.00 33.53           C
ATOM   2367  O   ILE A 150     -48.624  -9.381  -8.584  1.00 33.53           O
ATOM   2368  CB  ILE A 150     -47.259 -11.469 -10.434  1.00 33.53           C
ATOM   2369  HB  ILE A 150     -48.246 -11.119 -10.733  1.00 33.53           H
ATOM   2370  CG1 ILE A 150     -47.454 -12.827  -9.731  1.00 33.53           C
ATOM   2371 1HG1 ILE A 150     -46.479 -13.278  -9.544  1.00 33.53           H
ATOM   2372 2HG1 ILE A 150     -47.956 -12.670  -8.779  1.00 33.53           H
ATOM   2373  CG2 ILE A 150     -46.391 -11.602 -11.704  1.00 33.53           C
ATOM   2374 1HG2 ILE A 150     -46.899 -12.223 -12.440  1.00 33.53           H
ATOM   2375 2HG2 ILE A 150     -45.424 -12.043 -11.469  1.00 33.53           H
ATOM   2376 3HG2 ILE A 150     -46.243 -10.618 -12.149  1.00 33.53           H
ATOM   2377  CD1 ILE A 150     -48.316 -13.814 -10.515  1.00 33.53           C
ATOM   2378 1HD1 ILE A 150     -48.417 -14.734  -9.941  1.00 33.53           H
ATOM   2379 2HD1 ILE A 150     -47.857 -14.048 -11.475  1.00 33.53           H
ATOM   2380 3HD1 ILE A 150     -49.307 -13.389 -10.683  1.00 33.53           H
ATOM   2381  N   ALA A 151     -47.342  -8.101  -9.914  1.00 21.12           N
ATOM   2382  H   ALA A 151     -46.573  -8.074 -10.577  1.00 21.12           H
ATOM   2383  CA  ALA A 151     -47.998  -6.840  -9.565  1.00 21.12           C
ATOM   2384  HA  ALA A 151     -48.769  -7.036  -8.820  1.00 21.12           H
ATOM   2385  C   ALA A 151     -48.688  -6.177 -10.767  1.00 21.12           C
ATOM   2386  O   ALA A 151     -48.917  -4.964 -10.788  1.00 21.12           O
ATOM   2387  CB  ALA A 151     -46.950  -5.911  -8.927  1.00 21.12           C
ATOM   2388 1HB  ALA A 151     -46.476  -6.415  -8.084  1.00 21.12           H
ATOM   2389 2HB  ALA A 151     -47.438  -5.007  -8.558  1.00 21.12           H
ATOM   2390 3HB  ALA A 151     -46.189  -5.639  -9.659  1.00 21.12           H
ATOM   2391  N   SER A 152     -48.976  -6.978 -11.781  1.00 32.27           N
ATOM   2392  H   SER A 152     -48.705  -7.952 -11.730  1.00 32.27           H
ATOM   2393  CA  SER A 152     -49.643  -6.531 -13.011  1.00 32.27           C
ATOM   2394  HA  SER A 152     -50.272  -5.660 -12.834  1.00 32.27           H
ATOM   2395  C   SER A 152     -50.472  -7.703 -13.522  1.00 32.27           C
ATOM   2396  O   SER A 152     -50.476  -8.016 -14.715  1.00 32.27           O
ATOM   2397  CB  SER A 152     -48.573  -6.224 -14.045  1.00 32.27           C
ATOM   2398 1HB  SER A 152     -49.030  -5.944 -14.993  1.00 32.27           H
ATOM   2399 2HB  SER A 152     -47.939  -5.412 -13.690  1.00 32.27           H
ATOM   2400  OG  SER A 152     -47.805  -7.405 -14.195  1.00 32.27           O
ATOM   2401  HG  SER A 152     -48.380  -8.072 -14.599  1.00 32.27           H
ATOM   2402  N   SER A 153     -51.029  -8.434 -12.568  1.00 36.38           N
ATOM   2403  H   SER A 153     -51.092  -8.045 -11.636  1.00 36.38           H
ATOM   2404  CA  SER A 153     -51.505  -9.802 -12.782  1.00 36.38           C
ATOM   2405  HA  SER A 153     -51.824 -10.202 -11.819  1.00 36.38           H
ATOM   2406  C   SER A 153     -50.304 -10.646 -13.247  1.00 36.38           C
ATOM   2407  O   SER A 153     -49.159 -10.302 -12.947  1.00 36.38           O
ATOM   2408  CB  SER A 153     -52.699  -9.866 -13.735  1.00 36.38           C
ATOM   2409 1HB  SER A 153     -53.425  -9.118 -13.426  1.00 36.38           H
ATOM   2410 2HB  SER A 153     -52.369  -9.632 -14.747  1.00 36.38           H
ATOM   2411  OG  SER A 153     -53.331 -11.140 -13.736  1.00 36.38           O
ATOM   2412  HG  SER A 153     -54.012 -11.131 -14.426  1.00 36.38           H
ATOM   2413  N   SER A 154     -50.563 -11.776 -13.889  1.00 28.23           N
ATOM   2414  H   SER A 154     -51.518 -11.974 -14.157  1.00 28.23           H
ATOM   2415  CA  SER A 154     -49.531 -12.769 -14.197  1.00 28.23           C
ATOM   2416  HA  SER A 154     -48.964 -12.951 -13.286  1.00 28.23           H
ATOM   2417  C   SER A 154     -48.541 -12.339 -15.284  1.00 28.23           C
ATOM   2418  O   SER A 154     -48.790 -11.418 -16.059  1.00 28.23           O
ATOM   2419  CB  SER A 154     -50.205 -14.084 -14.607  1.00 28.23           C
ATOM   2420 1HB  SER A 154     -50.995 -14.311 -13.890  1.00 28.23           H
ATOM   2421 2HB  SER A 154     -50.649 -13.972 -15.597  1.00 28.23           H
ATOM   2422  OG  SER A 154     -49.284 -15.165 -14.611  1.00 28.23           O
ATOM   2423  HG  SER A 154     -49.755 -15.967 -14.857  1.00 28.23           H
ATOM   2424  N   ALA A 155     -47.422 -13.047 -15.349  1.00 19.86           N
ATOM   2425  H   ALA A 155     -47.298 -13.799 -14.691  1.00 19.86           H
ATOM   2426  CA  ALA A 155     -46.400 -12.857 -16.373  1.00 19.86           C
ATOM   2427  HA  ALA A 155     -46.172 -11.799 -16.443  1.00 19.86           H
ATOM   2428  C   ALA A 155     -46.900 -13.342 -17.752  1.00 19.86           C
ATOM   2429  O   ALA A 155     -47.796 -14.192 -17.799  1.00 19.86           O
ATOM   2430  CB  ALA A 155     -45.144 -13.615 -15.920  1.00 19.86           C
ATOM   2431 1HB  ALA A 155     -44.851 -13.292 -14.919  1.00 19.86           H
ATOM   2432 2HB  ALA A 155     -44.322 -13.418 -16.607  1.00 19.86           H
ATOM   2433 3HB  ALA A 155     -45.346 -14.687 -15.905  1.00 19.86           H
ATOM   2434  N   PRO A 156     -46.367 -12.811 -18.876  1.00 22.04           N
ATOM   2435  CA  PRO A 156     -46.909 -13.200 -20.190  1.00 22.04           C
ATOM   2436  HA  PRO A 156     -47.996 -13.117 -20.186  1.00 22.04           H
ATOM   2437  C   PRO A 156     -46.531 -14.594 -20.683  1.00 22.04           C
ATOM   2438  O   PRO A 156     -47.191 -15.154 -21.553  1.00 22.04           O
ATOM   2439  CB  PRO A 156     -46.319 -12.138 -21.117  1.00 22.04           C
ATOM   2440 1HB  PRO A 156     -46.194 -12.527 -22.127  1.00 22.04           H
ATOM   2441 2HB  PRO A 156     -46.954 -11.253 -21.119  1.00 22.04           H
ATOM   2442  CG  PRO A 156     -45.022 -11.814 -20.510  1.00 22.04           C
ATOM   2443 1HG  PRO A 156     -44.294 -12.591 -20.745  1.00 22.04           H
ATOM   2444 2HG  PRO A 156     -44.666 -10.842 -20.849  1.00 22.04           H
ATOM   2445  CD  PRO A 156     -45.308 -11.794 -19.037  1.00 22.04           C
ATOM   2446 1HD  PRO A 156     -44.414 -12.055 -18.470  1.00 22.04           H
ATOM   2447 2HD  PRO A 156     -45.687 -10.815 -18.744  1.00 22.04           H
ATOM   2448  N   VAL A 157     -45.481 -15.142 -20.094  1.00 20.09           N
ATOM   2449  H   VAL A 157     -44.919 -14.579 -19.470  1.00 20.09           H
ATOM   2450  CA  VAL A 157     -45.123 -16.553 -20.157  1.00 20.09           C
ATOM   2451  HA  VAL A 157     -45.987 -17.174 -20.385  1.00 20.09           H
ATOM   2452  C   VAL A 157     -44.719 -16.722 -18.705  1.00 20.09           C
ATOM   2453  O   VAL A 157     -44.326 -15.737 -18.083  1.00 20.09           O
ATOM   2454  CB  VAL A 157     -43.946 -16.875 -21.127  1.00 20.09           C
ATOM   2455  HB  VAL A 157     -43.595 -17.882 -20.905  1.00 20.09           H
ATOM   2456  CG1 VAL A 157     -44.416 -16.855 -22.581  1.00 20.09           C
ATOM   2457 1HG1 VAL A 157     -43.589 -17.126 -23.238  1.00 20.09           H
ATOM   2458 2HG1 VAL A 157     -44.790 -15.866 -22.845  1.00 20.09           H
ATOM   2459 3HG1 VAL A 157     -45.217 -17.584 -22.716  1.00 20.09           H
ATOM   2460  CG2 VAL A 157     -42.768 -15.898 -20.959  1.00 20.09           C
ATOM   2461 1HG2 VAL A 157     -41.923 -16.253 -21.546  1.00 20.09           H
ATOM   2462 2HG2 VAL A 157     -42.454 -15.847 -19.919  1.00 20.09           H
ATOM   2463 3HG2 VAL A 157     -43.042 -14.901 -21.303  1.00 20.09           H
ATOM   2464  N   SER A 158     -44.793 -17.914 -18.140  1.00 42.92           N
ATOM   2465  H   SER A 158     -45.103 -18.722 -18.663  1.00 42.92           H
ATOM   2466  CA  SER A 158     -44.454 -18.101 -16.730  1.00 42.92           C
ATOM   2467  HA  SER A 158     -44.812 -17.257 -16.142  1.00 42.92           H
ATOM   2468  C   SER A 158     -42.951 -18.233 -16.511  1.00 42.92           C
ATOM   2469  O   SER A 158     -42.485 -18.435 -15.400  1.00 42.92           O
ATOM   2470  CB  SER A 158     -45.132 -19.378 -16.243  1.00 42.92           C
ATOM   2471 1HB  SER A 158     -44.767 -19.635 -15.248  1.00 42.92           H
ATOM   2472 2HB  SER A 158     -46.206 -19.210 -16.196  1.00 42.92           H
ATOM   2473  OG  SER A 158     -44.879 -20.436 -17.152  1.00 42.92           O
ATOM   2474  HG  SER A 158     -45.090 -21.272 -16.707  1.00 42.92           H
ATOM   2475  N   ILE A 159     -42.207 -18.197 -17.602  1.00 45.81           N
ATOM   2476  H   ILE A 159     -42.633 -17.915 -18.468  1.00 45.81           H
ATOM   2477  CA  ILE A 159     -40.822 -18.653 -17.653  1.00 45.81           C
ATOM   2478  HA  ILE A 159     -40.411 -18.709 -16.646  1.00 45.81           H
ATOM   2479  C   ILE A 159     -39.984 -17.635 -18.429  1.00 45.81           C
ATOM   2480  O   ILE A 159     -40.365 -16.468 -18.517  1.00 45.81           O
ATOM   2481  CB  ILE A 159     -40.790 -20.092 -18.267  1.00 45.81           C
ATOM   2482  HB  ILE A 159     -39.764 -20.368 -18.505  1.00 45.81           H
ATOM   2483  CG1 ILE A 159     -41.640 -20.172 -19.554  1.00 45.81           C
ATOM   2484 1HG1 ILE A 159     -42.692 -20.043 -19.300  1.00 45.81           H
ATOM   2485 2HG1 ILE A 159     -41.349 -19.357 -20.215  1.00 45.81           H
ATOM   2486  CG2 ILE A 159     -41.297 -21.104 -17.228  1.00 45.81           C
ATOM   2487 1HG2 ILE A 159     -41.099 -22.119 -17.574  1.00 45.81           H
ATOM   2488 2HG2 ILE A 159     -42.370 -20.992 -17.072  1.00 45.81           H
ATOM   2489 3HG2 ILE A 159     -40.788 -20.956 -16.277  1.00 45.81           H
ATOM   2490  CD1 ILE A 159     -41.514 -21.488 -20.327  1.00 45.81           C
ATOM   2491 1HD1 ILE A 159     -42.049 -21.403 -21.274  1.00 45.81           H
ATOM   2492 2HD1 ILE A 159     -41.945 -22.310 -19.756  1.00 45.81           H
ATOM   2493 3HD1 ILE A 159     -40.465 -21.703 -20.535  1.00 45.81           H
ATOM   2494  N   TRP A 160     -38.844 -18.084 -18.939  1.00 55.78           N
ATOM   2495  H   TRP A 160     -38.595 -19.042 -18.738  1.00 55.78           H
ATOM   2496  CA  TRP A 160     -37.907 -17.354 -19.807  1.00 55.78           C
ATOM   2497  HA  TRP A 160     -37.204 -18.102 -20.160  1.00 55.78           H
ATOM   2498  C   TRP A 160     -37.040 -16.276 -19.153  1.00 55.78           C
ATOM   2499  O   TRP A 160     -35.885 -16.108 -19.528  1.00 55.78           O
ATOM   2500  CB  TRP A 160     -38.567 -16.781 -21.069  1.00 55.78           C
ATOM   2501 1HB  TRP A 160     -39.311 -16.040 -20.780  1.00 55.78           H
ATOM   2502 2HB  TRP A 160     -37.794 -16.273 -21.640  1.00 55.78           H
ATOM   2503  CG  TRP A 160     -39.216 -17.781 -21.990  1.00 55.78           C
ATOM   2504  CD1 TRP A 160     -39.166 -19.140 -21.925  1.00 55.78           C
ATOM   2505  HD1 TRP A 160     -38.629 -19.696 -21.169  1.00 55.78           H
ATOM   2506  CD2 TRP A 160     -39.995 -17.491 -23.167  1.00 55.78           C
ATOM   2507  NE1 TRP A 160     -39.881 -19.720 -22.932  1.00 55.78           N
ATOM   2508  HE1 TRP A 160     -39.971 -20.731 -23.063  1.00 55.78           H
ATOM   2509  CE2 TRP A 160     -40.408 -18.737 -23.720  1.00 55.78           C
ATOM   2510  CE3 TRP A 160     -40.389 -16.299 -23.811  1.00 55.78           C
ATOM   2511  HE3 TRP A 160     -40.103 -15.339 -23.405  1.00 55.78           H
ATOM   2512  CZ2 TRP A 160     -41.179 -18.821 -24.898  1.00 55.78           C
ATOM   2513  HZ2 TRP A 160     -41.459 -19.782 -25.305  1.00 55.78           H
ATOM   2514  CZ3 TRP A 160     -41.177 -16.379 -24.991  1.00 55.78           C
ATOM   2515  HZ3 TRP A 160     -41.483 -15.472 -25.494  1.00 55.78           H
ATOM   2516  CH2 TRP A 160     -41.556 -17.646 -25.523  1.00 55.78           C
ATOM   2517  HH2 TRP A 160     -42.149 -17.690 -26.427  1.00 55.78           H
ATOM   2518  N   SER A 161     -37.525 -15.567 -18.146  1.00 -5.98           N
ATOM   2519  H   SER A 161     -38.476 -15.717 -17.825  1.00 -5.98           H
ATOM   2520  CA  SER A 161     -36.696 -14.567 -17.472  1.00 -5.98           C
ATOM   2521  HA  SER A 161     -35.652 -14.873 -17.521  1.00 -5.98           H
ATOM   2522  C   SER A 161     -37.104 -14.474 -16.007  1.00 -5.98           C
ATOM   2523  O   SER A 161     -38.221 -14.871 -15.664  1.00 -5.98           O
ATOM   2524  CB  SER A 161     -36.848 -13.210 -18.175  1.00 -5.98           C
ATOM   2525 1HB  SER A 161     -36.170 -12.493 -17.715  1.00 -5.98           H
ATOM   2526 2HB  SER A 161     -36.577 -13.322 -19.225  1.00 -5.98           H
ATOM   2527  OG  SER A 161     -38.174 -12.714 -18.087  1.00 -5.98           O
ATOM   2528  HG  SER A 161     -38.746 -13.277 -18.621  1.00 -5.98           H
ATOM   2529  N   PRO A 162     -36.218 -13.967 -15.126  1.00 12.33           N
ATOM   2530  CA  PRO A 162     -36.679 -13.853 -13.737  1.00 12.33           C
ATOM   2531  HA  PRO A 162     -37.083 -14.807 -13.396  1.00 12.33           H
ATOM   2532  C   PRO A 162     -37.738 -12.760 -13.544  1.00 12.33           C
ATOM   2533  O   PRO A 162     -37.481 -11.564 -13.726  1.00 12.33           O
ATOM   2534  CB  PRO A 162     -35.385 -13.545 -12.977  1.00 12.33           C
ATOM   2535 1HB  PRO A 162     -35.581 -12.943 -12.090  1.00 12.33           H
ATOM   2536 2HB  PRO A 162     -34.888 -14.476 -12.702  1.00 12.33           H
ATOM   2537  CG  PRO A 162     -34.546 -12.805 -13.960  1.00 12.33           C
ATOM   2538 1HG  PRO A 162     -34.866 -11.764 -14.017  1.00 12.33           H
ATOM   2539 2HG  PRO A 162     -33.490 -12.865 -13.695  1.00 12.33           H
ATOM   2540  CD  PRO A 162     -34.819 -13.509 -15.265  1.00 12.33           C
ATOM   2541 1HD  PRO A 162     -34.707 -12.817 -16.099  1.00 12.33           H
ATOM   2542 2HD  PRO A 162     -34.152 -14.366 -15.381  1.00 12.33           H
ATOM   2543  N   ALA A 163     -38.941 -13.178 -13.184  1.00 49.42           N
ATOM   2544  H   ALA A 163     -39.093 -14.173 -13.056  1.00 49.42           H
ATOM   2545  CA  ALA A 163     -40.084 -12.293 -12.972  1.00 49.42           C
ATOM   2546  HA  ALA A 163     -39.757 -11.254 -12.980  1.00 49.42           H
ATOM   2547  C   ALA A 163     -40.650 -12.619 -11.584  1.00 49.42           C
ATOM   2548  O   ALA A 163     -39.935 -12.543 -10.585  1.00 49.42           O
ATOM   2549  CB  ALA A 163     -41.119 -12.501 -14.108  1.00 49.42           C
ATOM   2550 1HB  ALA A 163     -40.647 -12.305 -15.072  1.00 49.42           H
ATOM   2551 2HB  ALA A 163     -41.959 -11.815 -13.985  1.00 49.42           H
ATOM   2552 3HB  ALA A 163     -41.481 -13.532 -14.115  1.00 49.42           H
ATOM   2553  N   SER A 164     -41.910 -13.014 -11.525  1.00 42.24           N
ATOM   2554  H   SER A 164     -42.484 -12.961 -12.359  1.00 42.24           H
ATOM   2555  CA  SER A 164     -42.541 -13.644 -10.370  1.00 42.24           C
ATOM   2556  HA  SER A 164     -41.824 -14.251  -9.815  1.00 42.24           H
ATOM   2557  C   SER A 164     -43.541 -14.528 -11.098  1.00 42.24           C
ATOM   2558  O   SER A 164     -43.800 -14.245 -12.262  1.00 42.24           O
ATOM   2559  CB  SER A 164     -43.188 -12.609  -9.458  1.00 42.24           C
ATOM   2560 1HB  SER A 164     -43.765 -11.901 -10.052  1.00 42.24           H
ATOM   2561 2HB  SER A 164     -43.844 -13.094  -8.736  1.00 42.24           H
ATOM   2562  OG  SER A 164     -42.145 -11.935  -8.771  1.00 42.24           O
ATOM   2563  HG  SER A 164     -41.331 -12.040  -9.286  1.00 42.24           H
ATOM   2564  N   ILE A 165     -43.933 -15.633 -10.474  1.00 49.04           N
ATOM   2565  H   ILE A 165     -43.718 -15.722  -9.489  1.00 49.04           H
ATOM   2566  CA  ILE A 165     -44.546 -16.829 -11.091  1.00 49.04           C
ATOM   2567  HA  ILE A 165     -44.862 -17.454 -10.257  1.00 49.04           H
ATOM   2568  C   ILE A 165     -43.476 -17.667 -11.808  1.00 49.04           C
ATOM   2569  O   ILE A 165     -43.619 -18.875 -11.972  1.00 49.04           O
ATOM   2570  CB  ILE A 165     -45.851 -16.579 -11.932  1.00 49.04           C
ATOM   2571  HB  ILE A 165     -46.231 -15.592 -11.682  1.00 49.04           H
ATOM   2572  CG1 ILE A 165     -46.913 -17.615 -11.512  1.00 49.04           C
ATOM   2573 1HG1 ILE A 165     -46.552 -18.606 -11.789  1.00 49.04           H
ATOM   2574 2HG1 ILE A 165     -47.004 -17.591 -10.425  1.00 49.04           H
ATOM   2575  CG2 ILE A 165     -45.601 -16.630 -13.463  1.00 49.04           C
ATOM   2576 1HG2 ILE A 165     -46.500 -16.325 -14.001  1.00 49.04           H
ATOM   2577 2HG2 ILE A 165     -45.330 -17.642 -13.764  1.00 49.04           H
ATOM   2578 3HG2 ILE A 165     -44.793 -15.953 -13.738  1.00 49.04           H
ATOM   2579  CD1 ILE A 165     -48.319 -17.426 -12.104  1.00 49.04           C
ATOM   2580 1HD1 ILE A 165     -48.997 -18.153 -11.658  1.00 49.04           H
ATOM   2581 2HD1 ILE A 165     -48.300 -17.582 -13.183  1.00 49.04           H
ATOM   2582 3HD1 ILE A 165     -48.688 -16.424 -11.888  1.00 49.04           H
ATOM   2583  N   SER A 166     -42.340 -17.048 -12.088  1.00 21.57           N
ATOM   2584  H   SER A 166     -42.278 -16.055 -11.953  1.00 21.57           H
ATOM   2585  CA  SER A 166     -41.149 -17.751 -12.552  1.00 21.57           C
ATOM   2586  HA  SER A 166     -41.427 -18.456 -13.331  1.00 21.57           H
ATOM   2587  C   SER A 166     -40.517 -18.520 -11.394  1.00 21.57           C
ATOM   2588  O   SER A 166     -40.720 -18.150 -10.228  1.00 21.57           O
ATOM   2589  CB  SER A 166     -40.155 -16.726 -13.110  1.00 21.57           C
ATOM   2590 1HB  SER A 166     -39.263 -17.238 -13.471  1.00 21.57           H
ATOM   2591 2HB  SER A 166     -40.620 -16.193 -13.941  1.00 21.57           H
ATOM   2592  OG  SER A 166     -39.794 -15.792 -12.103  1.00 21.57           O
ATOM   2593  HG  SER A 166     -39.419 -16.280 -11.357  1.00 21.57           H
ATOM   2594  N   PRO A 167     -39.726 -19.569 -11.685  1.00  5.85           N
ATOM   2595  CA  PRO A 167     -39.034 -20.236 -10.575  1.00  5.85           C
ATOM   2596  HA  PRO A 167     -39.750 -20.600  -9.839  1.00  5.85           H
ATOM   2597  C   PRO A 167     -38.017 -19.337  -9.876  1.00  5.85           C
ATOM   2598  O   PRO A 167     -37.546 -18.342 -10.429  1.00  5.85           O
ATOM   2599  CB  PRO A 167     -38.347 -21.419 -11.260  1.00  5.85           C
ATOM   2600 1HB  PRO A 167     -37.404 -21.658 -10.771  1.00  5.85           H
ATOM   2601 2HB  PRO A 167     -39.009 -22.284 -11.260  1.00  5.85           H
ATOM   2602  CG  PRO A 167     -38.130 -20.952 -12.648  1.00  5.85           C
ATOM   2603 1HG  PRO A 167     -37.270 -20.281 -12.691  1.00  5.85           H
ATOM   2604 2HG  PRO A 167     -37.998 -21.790 -13.328  1.00  5.85           H
ATOM   2605  CD  PRO A 167     -39.392 -20.211 -12.970  1.00  5.85           C
ATOM   2606 1HD  PRO A 167     -39.215 -19.474 -13.752  1.00  5.85           H
ATOM   2607 2HD  PRO A 167     -40.182 -20.904 -13.263  1.00  5.85           H
ATOM   2608  N   LEU A 168     -37.667 -19.699  -8.650  1.00 13.69           N
ATOM   2609  H   LEU A 168     -38.047 -20.562  -8.269  1.00 13.69           H
ATOM   2610  CA  LEU A 168     -36.827 -18.862  -7.785  1.00 13.69           C
ATOM   2611  HA  LEU A 168     -37.086 -17.820  -7.969  1.00 13.69           H
ATOM   2612  C   LEU A 168     -35.322 -19.012  -8.016  1.00 13.69           C
ATOM   2613  O   LEU A 168     -34.509 -18.626  -7.168  1.00 13.69           O
ATOM   2614  CB  LEU A 168     -37.128 -19.178  -6.312  1.00 13.69           C
ATOM   2615 1HB  LEU A 168     -36.726 -20.167  -6.095  1.00 13.69           H
ATOM   2616 2HB  LEU A 168     -36.586 -18.459  -5.696  1.00 13.69           H
ATOM   2617  CG  LEU A 168     -38.596 -19.171  -5.861  1.00 13.69           C
ATOM   2618  HG  LEU A 168     -39.104 -19.987  -6.367  1.00 13.69           H
ATOM   2619  CD1 LEU A 168     -38.665 -19.439  -4.360  1.00 13.69           C
ATOM   2620 1HD1 LEU A 168     -39.707 -19.553  -4.061  1.00 13.69           H
ATOM   2621 2HD1 LEU A 168     -38.214 -18.615  -3.810  1.00 13.69           H
ATOM   2622 3HD1 LEU A 168     -38.142 -20.369  -4.129  1.00 13.69           H
ATOM   2623  CD2 LEU A 168     -39.354 -17.885  -6.191  1.00 13.69           C
ATOM   2624 1HD2 LEU A 168     -40.379 -17.977  -5.831  1.00 13.69           H
ATOM   2625 2HD2 LEU A 168     -39.387 -17.738  -7.270  1.00 13.69           H
ATOM   2626 3HD2 LEU A 168     -38.879 -17.030  -5.720  1.00 13.69           H
ATOM   2627  N   SER A 169     -34.959 -19.610  -9.141  1.00 15.94           N
ATOM   2628  H   SER A 169     -35.671 -19.879  -9.798  1.00 15.94           H
ATOM   2629  CA  SER A 169     -33.555 -19.849  -9.482  1.00 15.94           C
ATOM   2630  HA  SER A 169     -33.091 -20.426  -8.682  1.00 15.94           H
ATOM   2631  C   SER A 169     -32.772 -18.543  -9.634  1.00 15.94           C
ATOM   2632  O   SER A 169     -33.273 -17.561 -10.196  1.00 15.94           O
ATOM   2633  CB  SER A 169     -33.457 -20.658 -10.778  1.00 15.94           C
ATOM   2634 1HB  SER A 169     -33.947 -21.621 -10.634  1.00 15.94           H
ATOM   2635 2HB  SER A 169     -33.959 -20.116 -11.581  1.00 15.94           H
ATOM   2636  OG  SER A 169     -32.104 -20.871 -11.135  1.00 15.94           O
ATOM   2637  HG  SER A 169     -31.952 -21.829 -11.219  1.00 15.94           H
ATOM   2638  N   ASP A 170     -31.552 -18.542  -9.116  1.00 26.47           N
ATOM   2639  H   ASP A 170     -31.207 -19.386  -8.675  1.00 26.47           H
ATOM   2640  CA  ASP A 170     -30.646 -17.391  -9.180  1.00 26.47           C
ATOM   2641  HA  ASP A 170     -30.873 -16.817 -10.076  1.00 26.47           H
ATOM   2642  C   ASP A 170     -29.200 -17.918  -9.228  1.00 26.47           C
ATOM   2643  O   ASP A 170     -28.904 -18.911  -8.552  1.00 26.47           O
ATOM   2644  CB  ASP A 170     -30.843 -16.504  -7.945  1.00 26.47           C
ATOM   2645 1HB  ASP A 170     -31.911 -16.354  -7.790  1.00 26.47           H
ATOM   2646 2HB  ASP A 170     -30.436 -17.009  -7.070  1.00 26.47           H
ATOM   2647  CG  ASP A 170     -30.187 -15.147  -8.093  1.00 26.47           C
ATOM   2648  OD1 ASP A 170     -28.980 -14.998  -7.795  1.00 26.47           O
ATOM   2649  OD2 ASP A 170     -30.897 -14.209  -8.533  1.00 26.47           O
ATOM   2650  N   PRO A 171     -28.291 -17.313 -10.022  1.00 15.77           N
ATOM   2651  CA  PRO A 171     -26.920 -17.836 -10.165  1.00 15.77           C
ATOM   2652  HA  PRO A 171     -26.965 -18.910 -10.313  1.00 15.77           H
ATOM   2653  C   PRO A 171     -25.950 -17.554  -9.001  1.00 15.77           C
ATOM   2654  O   PRO A 171     -24.830 -17.061  -9.186  1.00 15.77           O
ATOM   2655  CB  PRO A 171     -26.468 -17.176 -11.468  1.00 15.77           C
ATOM   2656 1HB  PRO A 171     -25.390 -17.096 -11.523  1.00 15.77           H
ATOM   2657 2HB  PRO A 171     -26.841 -17.725 -12.331  1.00 15.77           H
ATOM   2658  CG  PRO A 171     -27.094 -15.851 -11.400  1.00 15.77           C
ATOM   2659 1HG  PRO A 171     -26.556 -15.214 -10.698  1.00 15.77           H
ATOM   2660 2HG  PRO A 171     -27.123 -15.384 -12.378  1.00 15.77           H
ATOM   2661  CD  PRO A 171     -28.483 -16.147 -10.907  1.00 15.77           C
ATOM   2662 1HD  PRO A 171     -28.880 -15.292 -10.363  1.00 15.77           H
ATOM   2663 2HD  PRO A 171     -29.134 -16.413 -11.741  1.00 15.77           H
ATOM   2664  N   LEU A 172     -26.387 -17.845  -7.786  1.00 12.73           N
ATOM   2665  H   LEU A 172     -27.288 -18.305  -7.708  1.00 12.73           H
ATOM   2666  CA  LEU A 172     -25.661 -17.515  -6.558  1.00 12.73           C
ATOM   2667  HA  LEU A 172     -25.567 -16.430  -6.498  1.00 12.73           H
ATOM   2668  C   LEU A 172     -24.262 -18.110  -6.431  1.00 12.73           C
ATOM   2669  O   LEU A 172     -23.995 -19.244  -6.844  1.00 12.73           O
ATOM   2670  CB  LEU A 172     -26.461 -18.020  -5.354  1.00 12.73           C
ATOM   2671 1HB  LEU A 172     -26.556 -19.100  -5.466  1.00 12.73           H
ATOM   2672 2HB  LEU A 172     -25.872 -17.835  -4.457  1.00 12.73           H
ATOM   2673  CG  LEU A 172     -27.867 -17.460  -5.107  1.00 12.73           C
ATOM   2674  HG  LEU A 172     -28.456 -17.574  -6.014  1.00 12.73           H
ATOM   2675  CD1 LEU A 172     -28.537 -18.264  -4.001  1.00 12.73           C
ATOM   2676 1HD1 LEU A 172     -29.560 -17.920  -3.869  1.00 12.73           H
ATOM   2677 2HD1 LEU A 172     -27.989 -18.157  -3.066  1.00 12.73           H
ATOM   2678 3HD1 LEU A 172     -28.569 -19.318  -4.280  1.00 12.73           H
ATOM   2679  CD2 LEU A 172     -27.827 -15.986  -4.727  1.00 12.73           C
ATOM   2680 1HD2 LEU A 172     -28.839 -15.624  -4.553  1.00 12.73           H
ATOM   2681 2HD2 LEU A 172     -27.411 -15.403  -5.550  1.00 12.73           H
ATOM   2682 3HD2 LEU A 172     -27.226 -15.837  -3.831  1.00 12.73           H
ATOM   2683  N   SER A 173     -23.391 -17.345  -5.790  1.00 27.51           N
ATOM   2684  H   SER A 173     -23.679 -16.431  -5.463  1.00 27.51           H
ATOM   2685  CA  SER A 173     -22.022 -17.741  -5.475  1.00 27.51           C
ATOM   2686  HA  SER A 173     -21.978 -18.804  -5.237  1.00 27.51           H
ATOM   2687  C   SER A 173     -21.656 -16.905  -4.251  1.00 27.51           C
ATOM   2688  O   SER A 173     -22.376 -15.951  -3.939  1.00 27.51           O
ATOM   2689  CB  SER A 173     -21.098 -17.425  -6.654  1.00 27.51           C
ATOM   2690 1HB  SER A 173     -21.489 -17.913  -7.548  1.00 27.51           H
ATOM   2691 2HB  SER A 173     -21.079 -16.347  -6.819  1.00 27.51           H
ATOM   2692  OG  SER A 173     -19.782 -17.897  -6.411  1.00 27.51           O
ATOM   2693  HG  SER A 173     -19.283 -17.865  -7.246  1.00 27.51           H
ATOM   2694  N   THR A 174     -20.564 -17.227  -3.572  1.00 27.98           N
ATOM   2695  H   THR A 174     -19.981 -17.988  -3.890  1.00 27.98           H
ATOM   2696  CA  THR A 174     -20.120 -16.466  -2.405  1.00 27.98           C
ATOM   2697  HA  THR A 174     -20.629 -15.505  -2.398  1.00 27.98           H
ATOM   2698  C   THR A 174     -18.626 -16.187  -2.489  1.00 27.98           C
ATOM   2699  O   THR A 174     -17.866 -16.933  -3.117  1.00 27.98           O
ATOM   2700  CB  THR A 174     -20.448 -17.183  -1.063  1.00 27.98           C
ATOM   2701  HB  THR A 174     -21.511 -17.408  -1.043  1.00 27.98           H
ATOM   2702  OG1 THR A 174     -20.141 -16.323   0.037  1.00 27.98           O
ATOM   2703  HG1 THR A 174     -20.913 -15.758   0.186  1.00 27.98           H
ATOM   2704  CG2 THR A 174     -19.672 -18.470  -0.846  1.00 27.98           C
ATOM   2705 1HG2 THR A 174     -20.006 -18.935   0.082  1.00 27.98           H
ATOM   2706 2HG2 THR A 174     -18.606 -18.262  -0.773  1.00 27.98           H
ATOM   2707 3HG2 THR A 174     -19.856 -19.163  -1.667  1.00 27.98           H
ATOM   2708  N   SER A 175     -18.205 -15.125  -1.822  1.00 40.74           N
ATOM   2709  H   SER A 175     -18.882 -14.505  -1.386  1.00 40.74           H
ATOM   2710  CA  SER A 175     -16.792 -14.880  -1.590  1.00 40.74           C
ATOM   2711  HA  SER A 175     -16.234 -15.046  -2.511  1.00 40.74           H
ATOM   2712  C   SER A 175     -16.322 -15.854  -0.518  1.00 40.74           C
ATOM   2713  O   SER A 175     -16.604 -15.686   0.672  1.00 40.74           O
ATOM   2714  CB  SER A 175     -16.555 -13.454  -1.101  1.00 40.74           C
ATOM   2715 1HB  SER A 175     -16.963 -12.756  -1.828  1.00 40.74           H
ATOM   2716 2HB  SER A 175     -17.064 -13.305  -0.149  1.00 40.74           H
ATOM   2717  OG  SER A 175     -15.171 -13.205  -0.944  1.00 40.74           O
ATOM   2718  HG  SER A 175     -14.804 -13.846  -0.324  1.00 40.74           H
ATOM   2719  N   SER A 176     -15.579 -16.863  -0.935  1.00  8.22           N
ATOM   2720  H   SER A 176     -15.481 -17.029  -1.926  1.00  8.22           H
ATOM   2721  CA  SER A 176     -14.785 -17.684  -0.027  1.00  8.22           C
ATOM   2722  HA  SER A 176     -15.362 -17.987   0.847  1.00  8.22           H
ATOM   2723  C   SER A 176     -13.604 -16.816   0.407  1.00  8.22           C
ATOM   2724  O   SER A 176     -13.403 -15.739  -0.154  1.00  8.22           O
ATOM   2725  CB  SER A 176     -14.310 -18.911  -0.799  1.00  8.22           C
ATOM   2726 1HB  SER A 176     -13.566 -19.458  -0.221  1.00  8.22           H
ATOM   2727 2HB  SER A 176     -15.165 -19.560  -0.996  1.00  8.22           H
ATOM   2728  OG  SER A 176     -13.767 -18.490  -2.038  1.00  8.22           O
ATOM   2729  HG  SER A 176     -13.882 -19.208  -2.679  1.00  8.22           H
ATOM   2730  N   SER A 177     -12.801 -17.247   1.367  1.00 -2.67           N
ATOM   2731  H   SER A 177     -12.965 -18.149   1.812  1.00 -2.67           H
ATOM   2732  CA  SER A 177     -11.679 -16.426   1.821  1.00 -2.67           C
ATOM   2733  HA  SER A 177     -12.066 -15.459   2.144  1.00 -2.67           H
ATOM   2734  C   SER A 177     -10.662 -16.191   0.711  1.00 -2.67           C
ATOM   2735  O   SER A 177     -10.097 -15.104   0.588  1.00 -2.67           O
ATOM   2736  CB  SER A 177     -10.983 -17.104   2.996  1.00 -2.67           C
ATOM   2737 1HB  SER A 177     -10.528 -18.031   2.650  1.00 -2.67           H
ATOM   2738 2HB  SER A 177     -10.203 -16.450   3.386  1.00 -2.67           H
ATOM   2739  OG  SER A 177     -11.917 -17.407   4.019  1.00 -2.67           O
ATOM   2740  HG  SER A 177     -11.474 -17.997   4.651  1.00 -2.67           H
ATOM   2741  N   CYS A 178     -10.451 -17.181  -0.145  1.00 -8.94           N
ATOM   2742  H   CYS A 178     -10.900 -18.083  -0.003  1.00 -8.94           H
ATOM   2743  CA  CYS A 178      -9.551 -17.003  -1.278  1.00 -8.94           C
ATOM   2744  HA  CYS A 178      -8.616 -16.569  -0.923  1.00 -8.94           H
ATOM   2745  C   CYS A 178     -10.146 -16.047  -2.311  1.00 -8.94           C
ATOM   2746  O   CYS A 178      -9.436 -15.224  -2.883  1.00 -8.94           O
ATOM   2747  CB  CYS A 178      -9.238 -18.352  -1.923  1.00 -8.94           C
ATOM   2748 1HB  CYS A 178      -8.560 -18.187  -2.760  1.00 -8.94           H
ATOM   2749 2HB  CYS A 178      -8.724 -18.970  -1.189  1.00 -8.94           H
ATOM   2750  SG  CYS A 178     -10.688 -19.251  -2.504  1.00 -8.94           S
ATOM   2751  HG  CYS A 178     -10.065 -20.407  -2.782  1.00 -8.94           H
ATOM   2752  N   MET A 179     -11.453 -16.097  -2.526  1.00  4.72           N
ATOM   2753  H   MET A 179     -12.021 -16.775  -2.031  1.00  4.72           H
ATOM   2754  CA  MET A 179     -12.097 -15.196  -3.483  1.00  4.72           C
ATOM   2755  HA  MET A 179     -11.434 -15.066  -4.337  1.00  4.72           H
ATOM   2756  C   MET A 179     -12.329 -13.815  -2.908  1.00  4.72           C
ATOM   2757  O   MET A 179     -12.664 -12.906  -3.650  1.00  4.72           O
ATOM   2758  CB  MET A 179     -13.418 -15.762  -3.998  1.00  4.72           C
ATOM   2759 1HB  MET A 179     -14.031 -16.062  -3.151  1.00  4.72           H
ATOM   2760 2HB  MET A 179     -13.948 -14.984  -4.545  1.00  4.72           H
ATOM   2761  CG  MET A 179     -13.213 -16.946  -4.931  1.00  4.72           C
ATOM   2762 1HG  MET A 179     -12.657 -17.717  -4.399  1.00  4.72           H
ATOM   2763 2HG  MET A 179     -14.185 -17.350  -5.213  1.00  4.72           H
ATOM   2764  SD  MET A 179     -12.300 -16.509  -6.439  1.00  4.72           S
ATOM   2765  CE  MET A 179     -13.534 -15.584  -7.402  1.00  4.72           C
ATOM   2766 1HE  MET A 179     -13.086 -15.242  -8.335  1.00  4.72           H
ATOM   2767 2HE  MET A 179     -13.884 -14.722  -6.833  1.00  4.72           H
ATOM   2768 3HE  MET A 179     -14.381 -16.231  -7.632  1.00  4.72           H
ATOM   2769  N   GLN A 180     -12.048 -13.609  -1.630  1.00 -0.81           N
ATOM   2770  H   GLN A 180     -11.823 -14.391  -1.031  1.00 -0.81           H
ATOM   2771  CA  GLN A 180     -12.091 -12.265  -1.061  1.00 -0.81           C
ATOM   2772  HA  GLN A 180     -13.083 -11.845  -1.228  1.00 -0.81           H
ATOM   2773  C   GLN A 180     -11.069 -11.391  -1.790  1.00 -0.81           C
ATOM   2774  O   GLN A 180     -11.330 -10.227  -2.057  1.00 -0.81           O
ATOM   2775  CB  GLN A 180     -11.826 -12.314   0.447  1.00 -0.81           C
ATOM   2776 1HB  GLN A 180     -12.445 -13.098   0.884  1.00 -0.81           H
ATOM   2777 2HB  GLN A 180     -10.778 -12.567   0.608  1.00 -0.81           H
ATOM   2778  CG  GLN A 180     -12.128 -11.012   1.164  1.00 -0.81           C
ATOM   2779 1HG  GLN A 180     -11.570 -10.221   0.676  1.00 -0.81           H
ATOM   2780 2HG  GLN A 180     -13.192 -10.789   1.082  1.00 -0.81           H
ATOM   2781  CD  GLN A 180     -11.734 -11.033   2.624  1.00 -0.81           C
ATOM   2782  OE1 GLN A 180     -12.252 -11.813   3.417  1.00 -0.81           O
ATOM   2783  NE2 GLN A 180     -10.799 -10.201   2.993  1.00 -0.81           N
ATOM   2784 1HE2 GLN A 180     -10.524 -10.178   3.961  1.00 -0.81           H
ATOM   2785 2HE2 GLN A 180     -10.357  -9.602   2.312  1.00 -0.81           H
ATOM   2786  N   ARG A 181      -9.958 -11.980  -2.226  1.00  1.47           N
ATOM   2787  H   ARG A 181      -9.813 -12.961  -2.024  1.00  1.47           H
ATOM   2788  CA  ARG A 181      -8.960 -11.274  -3.044  1.00  1.47           C
ATOM   2789  HA  ARG A 181      -8.524 -10.454  -2.475  1.00  1.47           H
ATOM   2790  C   ARG A 181      -9.591 -10.685  -4.302  1.00  1.47           C
ATOM   2791  O   ARG A 181      -9.302  -9.557  -4.694  1.00  1.47           O
ATOM   2792  CB  ARG A 181      -7.869 -12.270  -3.460  1.00  1.47           C
ATOM   2793 1HB  ARG A 181      -7.398 -12.673  -2.564  1.00  1.47           H
ATOM   2794 2HB  ARG A 181      -8.363 -13.091  -3.977  1.00  1.47           H
ATOM   2795  CG  ARG A 181      -6.784 -11.717  -4.391  1.00  1.47           C
ATOM   2796 1HG  ARG A 181      -7.259 -11.259  -5.257  1.00  1.47           H
ATOM   2797 2HG  ARG A 181      -6.211 -10.956  -3.862  1.00  1.47           H
ATOM   2798  CD  ARG A 181      -5.834 -12.804  -4.904  1.00  1.47           C
ATOM   2799 1HD  ARG A 181      -5.076 -12.341  -5.538  1.00  1.47           H
ATOM   2800 2HD  ARG A 181      -5.333 -13.259  -4.049  1.00  1.47           H
ATOM   2801  NE  ARG A 181      -6.528 -13.862  -5.655  1.00  1.47           N
ATOM   2802  HE  ARG A 181      -6.748 -14.709  -5.152  1.00  1.47           H
ATOM   2803  CZ  ARG A 181      -6.900 -13.832  -6.928  1.00  1.47           C
ATOM   2804  NH1 ARG A 181      -7.488 -14.883  -7.410  1.00  1.47           N
ATOM   2805 1HH1 ARG A 181      -7.653 -15.675  -6.802  1.00  1.47           H
ATOM   2806 2HH1 ARG A 181      -7.790 -14.902  -8.365  1.00  1.47           H
ATOM   2807  NH2 ARG A 181      -6.748 -12.810  -7.726  1.00  1.47           N
ATOM   2808 1HH2 ARG A 181      -6.249 -11.996  -7.403  1.00  1.47           H
ATOM   2809 2HH2 ARG A 181      -7.141 -12.834  -8.651  1.00  1.47           H
ATOM   2810  N   SER A 182     -10.448 -11.470  -4.931  1.00  0.80           N
ATOM   2811  H   SER A 182     -10.674 -12.372  -4.544  1.00  0.80           H
ATOM   2812  CA  SER A 182     -11.070 -11.099  -6.192  1.00  0.80           C
ATOM   2813  HA  SER A 182     -10.352 -10.527  -6.780  1.00  0.80           H
ATOM   2814  C   SER A 182     -12.333 -10.271  -6.008  1.00  0.80           C
ATOM   2815  O   SER A 182     -12.769  -9.620  -6.947  1.00  0.80           O
ATOM   2816  CB  SER A 182     -11.427 -12.379  -6.943  1.00  0.80           C
ATOM   2817 1HB  SER A 182     -12.262 -12.868  -6.438  1.00  0.80           H
ATOM   2818 2HB  SER A 182     -11.717 -12.138  -7.966  1.00  0.80           H
ATOM   2819  OG  SER A 182     -10.312 -13.256  -6.940  1.00  0.80           O
ATOM   2820  HG  SER A 182     -10.524 -14.019  -7.488  1.00  0.80           H
ATOM   2821  N   TYR A 183     -12.925 -10.284  -4.823  1.00 15.72           N
ATOM   2822  H   TYR A 183     -12.499 -10.782  -4.052  1.00 15.72           H
ATOM   2823  CA  TYR A 183     -14.239  -9.676  -4.616  1.00 15.72           C
ATOM   2824  HA  TYR A 183     -14.919 -10.205  -5.280  1.00 15.72           H
ATOM   2825  C   TYR A 183     -14.379  -8.194  -4.978  1.00 15.72           C
ATOM   2826  O   TYR A 183     -15.357  -7.835  -5.638  1.00 15.72           O
ATOM   2827  CB  TYR A 183     -14.742  -9.928  -3.194  1.00 15.72           C
ATOM   2828 1HB  TYR A 183     -14.483 -10.947  -2.912  1.00 15.72           H
ATOM   2829 2HB  TYR A 183     -14.258  -9.239  -2.502  1.00 15.72           H
ATOM   2830  CG  TYR A 183     -16.247  -9.782  -3.095  1.00 15.72           C
ATOM   2831  CD1 TYR A 183     -17.095 -10.813  -3.551  1.00 15.72           C
ATOM   2832  HD1 TYR A 183     -16.665 -11.718  -3.963  1.00 15.72           H
ATOM   2833  CD2 TYR A 183     -16.836  -8.612  -2.576  1.00 15.72           C
ATOM   2834  HD2 TYR A 183     -16.207  -7.807  -2.225  1.00 15.72           H
ATOM   2835  CE1 TYR A 183     -18.510 -10.685  -3.479  1.00 15.72           C
ATOM   2836  HE1 TYR A 183     -19.147 -11.490  -3.817  1.00 15.72           H
ATOM   2837  CE2 TYR A 183     -18.253  -8.475  -2.516  1.00 15.72           C
ATOM   2838  HE2 TYR A 183     -18.703  -7.572  -2.134  1.00 15.72           H
ATOM   2839  CZ  TYR A 183     -19.071  -9.516  -2.963  1.00 15.72           C
ATOM   2840  OH  TYR A 183     -20.432  -9.374  -2.881  1.00 15.72           O
ATOM   2841  HH  TYR A 183     -20.911 -10.134  -3.220  1.00 15.72           H
ATOM   2842  N   PRO A 184     -13.410  -7.315  -4.628  1.00 15.02           N
ATOM   2843  CA  PRO A 184     -13.655  -5.952  -5.122  1.00 15.02           C
ATOM   2844  HA  PRO A 184     -14.578  -5.556  -4.699  1.00 15.02           H
ATOM   2845  C   PRO A 184     -13.680  -5.836  -6.638  1.00 15.02           C
ATOM   2846  O   PRO A 184     -14.327  -4.941  -7.173  1.00 15.02           O
ATOM   2847  CB  PRO A 184     -12.448  -5.165  -4.605  1.00 15.02           C
ATOM   2848 1HB  PRO A 184     -11.672  -5.122  -5.369  1.00 15.02           H
ATOM   2849 2HB  PRO A 184     -12.742  -4.159  -4.309  1.00 15.02           H
ATOM   2850  CG  PRO A 184     -11.977  -5.921  -3.461  1.00 15.02           C
ATOM   2851 1HG  PRO A 184     -10.935  -5.690  -3.241  1.00 15.02           H
ATOM   2852 2HG  PRO A 184     -12.610  -5.712  -2.597  1.00 15.02           H
ATOM   2853  CD  PRO A 184     -12.139  -7.353  -3.883  1.00 15.02           C
ATOM   2854 1HD  PRO A 184     -11.319  -7.662  -4.536  1.00 15.02           H
ATOM   2855 2HD  PRO A 184     -12.214  -8.005  -3.015  1.00 15.02           H
ATOM   2856  N   MET A 185     -12.984  -6.724  -7.336  1.00 17.70           N
ATOM   2857  H   MET A 185     -12.499  -7.471  -6.855  1.00 17.70           H
ATOM   2858  CA  MET A 185     -12.949  -6.706  -8.794  1.00 17.70           C
ATOM   2859  HA  MET A 185     -12.859  -5.679  -9.139  1.00 17.70           H
ATOM   2860  C   MET A 185     -14.259  -7.285  -9.316  1.00 17.70           C
ATOM   2861  O   MET A 185     -14.930  -6.653 -10.118  1.00 17.70           O
ATOM   2862  CB  MET A 185     -11.755  -7.510  -9.322  1.00 17.70           C
ATOM   2863 1HB  MET A 185     -11.864  -8.551  -9.026  1.00 17.70           H
ATOM   2864 2HB  MET A 185     -11.758  -7.465 -10.410  1.00 17.70           H
ATOM   2865  CG  MET A 185     -10.415  -7.001  -8.797  1.00 17.70           C
ATOM   2866 1HG  MET A 185     -10.283  -5.965  -9.104  1.00 17.70           H
ATOM   2867 2HG  MET A 185     -10.429  -7.041  -7.708  1.00 17.70           H
ATOM   2868  SD  MET A 185      -8.995  -7.960  -9.364  1.00 17.70           S
ATOM   2869  CE  MET A 185      -8.787  -7.376 -11.075  1.00 17.70           C
ATOM   2870 1HE  MET A 185      -7.970  -7.922 -11.547  1.00 17.70           H
ATOM   2871 2HE  MET A 185      -8.554  -6.311 -11.076  1.00 17.70           H
ATOM   2872 3HE  MET A 185      -9.705  -7.542 -11.640  1.00 17.70           H
ATOM   2873  N   THR A 186     -14.659  -8.445  -8.817  1.00 23.85           N
ATOM   2874  H   THR A 186     -14.124  -8.912  -8.090  1.00 23.85           H
ATOM   2875  CA  THR A 186     -15.844  -9.118  -9.340  1.00 23.85           C
ATOM   2876  HA  THR A 186     -15.765  -9.129 -10.418  1.00 23.85           H
ATOM   2877  C   THR A 186     -17.157  -8.420  -9.002  1.00 23.85           C
ATOM   2878  O   THR A 186     -18.076  -8.410  -9.816  1.00 23.85           O
ATOM   2879  CB  THR A 186     -15.912 -10.583  -8.868  1.00 23.85           C
ATOM   2880  HB  THR A 186     -16.845 -11.033  -9.208  1.00 23.85           H
ATOM   2881  OG1 THR A 186     -15.834 -10.627  -7.443  1.00 23.85           O
ATOM   2882  HG1 THR A 186     -16.610 -11.103  -7.120  1.00 23.85           H
ATOM   2883  CG2 THR A 186     -14.740 -11.397  -9.402  1.00 23.85           C
ATOM   2884 1HG2 THR A 186     -14.869 -12.437  -9.105  1.00 23.85           H
ATOM   2885 2HG2 THR A 186     -13.803 -11.025  -8.992  1.00 23.85           H
ATOM   2886 3HG2 THR A 186     -14.714 -11.338 -10.491  1.00 23.85           H
ATOM   2887  N   TYR A 187     -17.256  -7.829  -7.820  1.00 12.11           N
ATOM   2888  H   TYR A 187     -16.489  -7.911  -7.159  1.00 12.11           H
ATOM   2889  CA  TYR A 187     -18.464  -7.114  -7.405  1.00 12.11           C
ATOM   2890  HA  TYR A 187     -19.336  -7.616  -7.824  1.00 12.11           H
ATOM   2891  C   TYR A 187     -18.485  -5.654  -7.875  1.00 12.11           C
ATOM   2892  O   TYR A 187     -19.523  -5.136  -8.271  1.00 12.11           O
ATOM   2893  CB  TYR A 187     -18.543  -7.204  -5.875  1.00 12.11           C
ATOM   2894 1HB  TYR A 187     -18.439  -8.254  -5.606  1.00 12.11           H
ATOM   2895 2HB  TYR A 187     -17.695  -6.668  -5.449  1.00 12.11           H
ATOM   2896  CG  TYR A 187     -19.809  -6.687  -5.222  1.00 12.11           C
ATOM   2897  CD1 TYR A 187     -21.060  -7.301  -5.446  1.00 12.11           C
ATOM   2898  HD1 TYR A 187     -21.137  -8.138  -6.126  1.00 12.11           H
ATOM   2899  CD2 TYR A 187     -19.749  -5.612  -4.316  1.00 12.11           C
ATOM   2900  HD2 TYR A 187     -18.800  -5.145  -4.119  1.00 12.11           H
ATOM   2901  CE1 TYR A 187     -22.230  -6.835  -4.773  1.00 12.11           C
ATOM   2902  HE1 TYR A 187     -23.182  -7.320  -4.930  1.00 12.11           H
ATOM   2903  CE2 TYR A 187     -20.912  -5.132  -3.662  1.00 12.11           C
ATOM   2904  HE2 TYR A 187     -20.854  -4.299  -2.979  1.00 12.11           H
ATOM   2905  CZ  TYR A 187     -22.142  -5.744  -3.905  1.00 12.11           C
ATOM   2906  OH  TYR A 187     -23.245  -5.239  -3.267  1.00 12.11           O
ATOM   2907  HH  TYR A 187     -24.065  -5.688  -3.519  1.00 12.11           H
ATOM   2908  N   THR A 188     -17.343  -4.976  -7.814  1.00 22.89           N
ATOM   2909  H   THR A 188     -16.507  -5.447  -7.499  1.00 22.89           H
ATOM   2910  CA  THR A 188     -17.274  -3.527  -8.076  1.00 22.89           C
ATOM   2911  HA  THR A 188     -18.185  -3.228  -8.592  1.00 22.89           H
ATOM   2912  C   THR A 188     -16.108  -3.018  -8.938  1.00 22.89           C
ATOM   2913  O   THR A 188     -15.725  -1.858  -8.812  1.00 22.89           O
ATOM   2914  CB  THR A 188     -17.231  -2.748  -6.728  1.00 22.89           C
ATOM   2915  HB  THR A 188     -16.927  -1.716  -6.890  1.00 22.89           H
ATOM   2916  OG1 THR A 188     -16.307  -3.389  -5.839  1.00 22.89           O
ATOM   2917  HG1 THR A 188     -15.550  -3.685  -6.359  1.00 22.89           H
ATOM   2918  CG2 THR A 188     -18.592  -2.713  -6.057  1.00 22.89           C
ATOM   2919 1HG2 THR A 188     -18.504  -2.251  -5.077  1.00 22.89           H
ATOM   2920 2HG2 THR A 188     -18.985  -3.719  -5.950  1.00 22.89           H
ATOM   2921 3HG2 THR A 188     -19.287  -2.132  -6.665  1.00 22.89           H
ATOM   2922  N   GLN A 189     -15.507  -3.857  -9.776  1.00 12.17           N
ATOM   2923  H   GLN A 189     -15.787  -4.833  -9.789  1.00 12.17           H
ATOM   2924  CA  GLN A 189     -14.426  -3.458 -10.703  1.00 12.17           C
ATOM   2925  HA  GLN A 189     -14.021  -4.371 -11.141  1.00 12.17           H
ATOM   2926  C   GLN A 189     -13.261  -2.703 -10.042  1.00 12.17           C
ATOM   2927  O   GLN A 189     -12.685  -1.781 -10.616  1.00 12.17           O
ATOM   2928  CB  GLN A 189     -14.993  -2.610 -11.847  1.00 12.17           C
ATOM   2929 1HB  GLN A 189     -15.375  -1.686 -11.414  1.00 12.17           H
ATOM   2930 2HB  GLN A 189     -14.193  -2.351 -12.540  1.00 12.17           H
ATOM   2931  CG  GLN A 189     -16.108  -3.267 -12.645  1.00 12.17           C
ATOM   2932 1HG  GLN A 189     -15.690  -4.050 -13.274  1.00 12.17           H
ATOM   2933 2HG  GLN A 189     -16.848  -3.702 -11.975  1.00 12.17           H
ATOM   2934  CD  GLN A 189     -16.802  -2.249 -13.497  1.00 12.17           C
ATOM   2935  OE1 GLN A 189     -17.295  -1.259 -12.982  1.00 12.17           O
ATOM   2936  NE2 GLN A 189     -16.841  -2.449 -14.776  1.00 12.17           N
ATOM   2937 1HE2 GLN A 189     -17.252  -1.746 -15.364  1.00 12.17           H
ATOM   2938 2HE2 GLN A 189     -16.502  -3.316 -15.173  1.00 12.17           H
ATOM   2939  N   ALA A 190     -12.965  -3.073  -8.803  1.00 41.03           N
ATOM   2940  H   ALA A 190     -13.521  -3.816  -8.392  1.00 41.03           H
ATOM   2941  CA  ALA A 190     -11.937  -2.463  -7.955  1.00 41.03           C
ATOM   2942  HA  ALA A 190     -12.010  -2.954  -6.983  1.00 41.03           H
ATOM   2943  C   ALA A 190     -12.119  -0.954  -7.680  1.00 41.03           C
ATOM   2944  O   ALA A 190     -11.160  -0.284  -7.278  1.00 41.03           O
ATOM   2945  CB  ALA A 190     -10.526  -2.781  -8.509  1.00 41.03           C
ATOM   2946 1HB  ALA A 190     -10.442  -3.844  -8.727  1.00 41.03           H
ATOM   2947 2HB  ALA A 190      -9.769  -2.511  -7.773  1.00 41.03           H
ATOM   2948 3HB  ALA A 190     -10.352  -2.215  -9.425  1.00 41.03           H
ATOM   2949  N   SER A 191     -13.324  -0.425  -7.847  1.00  5.72           N
ATOM   2950  H   SER A 191     -14.080  -0.999  -8.212  1.00  5.72           H
ATOM   2951  CA  SER A 191     -13.624   0.961  -7.483  1.00  5.72           C
ATOM   2952  HA  SER A 191     -12.870   1.619  -7.914  1.00  5.72           H
ATOM   2953  C   SER A 191     -13.627   1.143  -5.966  1.00  5.72           C
ATOM   2954  O   SER A 191     -14.402   0.505  -5.246  1.00  5.72           O
ATOM   2955  CB  SER A 191     -14.999   1.365  -8.009  1.00  5.72           C
ATOM   2956 1HB  SER A 191     -14.994   1.359  -9.098  1.00  5.72           H
ATOM   2957 2HB  SER A 191     -15.741   0.650  -7.655  1.00  5.72           H
ATOM   2958  OG  SER A 191     -15.331   2.654  -7.525  1.00  5.72           O
ATOM   2959  HG  SER A 191     -16.173   2.932  -7.921  1.00  5.72           H
ATOM   2960  N   GLY A 192     -12.757   2.016  -5.474  1.00 12.61           N
ATOM   2961  H   GLY A 192     -12.168   2.539  -6.111  1.00 12.61           H
ATOM   2962  CA  GLY A 192     -12.574   2.182  -4.039  1.00 12.61           C
ATOM   2963 1HA  GLY A 192     -12.472   1.195  -3.593  1.00 12.61           H
ATOM   2964 2HA  GLY A 192     -11.642   2.720  -3.868  1.00 12.61           H
ATOM   2965  C   GLY A 192     -13.675   2.920  -3.301  1.00 12.61           C
ATOM   2966  O   GLY A 192     -13.753   2.851  -2.072  1.00 12.61           O
ATOM   2967  N   TYR A 193     -14.510   3.646  -4.031  1.00 -7.94           N
ATOM   2968  H   TYR A 193     -14.418   3.647  -5.038  1.00 -7.94           H
ATOM   2969  CA  TYR A 193     -15.521   4.521  -3.426  1.00 -7.94           C
ATOM   2970  HA  TYR A 193     -15.474   4.428  -2.342  1.00 -7.94           H
ATOM   2971  C   TYR A 193     -16.938   4.143  -3.866  1.00 -7.94           C
ATOM   2972  O   TYR A 193     -17.894   4.902  -3.703  1.00 -7.94           O
ATOM   2973  CB  TYR A 193     -15.197   5.976  -3.785  1.00 -7.94           C
ATOM   2974 1HB  TYR A 193     -15.369   6.116  -4.852  1.00 -7.94           H
ATOM   2975 2HB  TYR A 193     -15.874   6.633  -3.241  1.00 -7.94           H
ATOM   2976  CG  TYR A 193     -13.764   6.380  -3.476  1.00 -7.94           C
ATOM   2977  CD1 TYR A 193     -12.835   6.578  -4.518  1.00 -7.94           C
ATOM   2978  HD1 TYR A 193     -13.144   6.438  -5.543  1.00 -7.94           H
ATOM   2979  CD2 TYR A 193     -13.327   6.585  -2.147  1.00 -7.94           C
ATOM   2980  HD2 TYR A 193     -14.018   6.451  -1.326  1.00 -7.94           H
ATOM   2981  CE1 TYR A 193     -11.503   6.973  -4.247  1.00 -7.94           C
ATOM   2982  HE1 TYR A 193     -10.809   7.138  -5.058  1.00 -7.94           H
ATOM   2983  CE2 TYR A 193     -11.982   6.983  -1.874  1.00 -7.94           C
ATOM   2984  HE2 TYR A 193     -11.662   7.155  -0.856  1.00 -7.94           H
ATOM   2985  CZ  TYR A 193     -11.090   7.167  -2.934  1.00 -7.94           C
ATOM   2986  OH  TYR A 193      -9.797   7.571  -2.734  1.00 -7.94           O
ATOM   2987  HH  TYR A 193      -9.640   7.873  -1.829  1.00 -7.94           H
ATOM   2988  N   SER A 194     -17.060   2.960  -4.446  1.00 16.95           N
ATOM   2989  H   SER A 194     -16.254   2.361  -4.514  1.00 16.95           H
ATOM   2990  CA  SER A 194     -18.331   2.459  -4.972  1.00 16.95           C
ATOM   2991  HA  SER A 194     -18.779   3.205  -5.630  1.00 16.95           H
ATOM   2992  C   SER A 194     -19.341   2.126  -3.874  1.00 16.95           C
ATOM   2993  O   SER A 194     -18.961   1.864  -2.737  1.00 16.95           O
ATOM   2994  CB  SER A 194     -18.036   1.192  -5.774  1.00 16.95           C
ATOM   2995 1HB  SER A 194     -18.969   0.682  -6.017  1.00 16.95           H
ATOM   2996 2HB  SER A 194     -17.538   1.472  -6.701  1.00 16.95           H
ATOM   2997  OG  SER A 194     -17.179   0.325  -5.042  1.00 16.95           O
ATOM   2998  HG  SER A 194     -16.289   0.375  -5.424  1.00 16.95           H
ATOM   2999  N   GLN A 195     -20.620   2.092  -4.221  1.00 20.30           N
ATOM   3000  H   GLN A 195     -20.884   2.337  -5.171  1.00 20.30           H
ATOM   3001  CA  GLN A 195     -21.686   1.623  -3.334  1.00 20.30           C
ATOM   3002  HA  GLN A 195     -21.282   0.926  -2.601  1.00 20.30           H
ATOM   3003  C   GLN A 195     -22.654   0.898  -4.259  1.00 20.30           C
ATOM   3004  O   GLN A 195     -23.265   1.535  -5.120  1.00 20.30           O
ATOM   3005  CB  GLN A 195     -22.366   2.800  -2.619  1.00 20.30           C
ATOM   3006 1HB  GLN A 195     -21.588   3.356  -2.095  1.00 20.30           H
ATOM   3007 2HB  GLN A 195     -22.811   3.465  -3.358  1.00 20.30           H
ATOM   3008  CG  GLN A 195     -23.434   2.415  -1.589  1.00 20.30           C
ATOM   3009 1HG  GLN A 195     -23.178   1.452  -1.150  1.00 20.30           H
ATOM   3010 2HG  GLN A 195     -23.422   3.161  -0.796  1.00 20.30           H
ATOM   3011  CD  GLN A 195     -24.849   2.351  -2.147  1.00 20.30           C
ATOM   3012  OE1 GLN A 195     -25.269   1.359  -2.724  1.00 20.30           O
ATOM   3013  NE2 GLN A 195     -25.611   3.390  -1.937  1.00 20.30           N
ATOM   3014 1HE2 GLN A 195     -26.557   3.376  -2.267  1.00 20.30           H
ATOM   3015 2HE2 GLN A 195     -25.254   4.188  -1.429  1.00 20.30           H
ATOM   3016  N   GLY A 196     -22.732  -0.422  -4.142  1.00 21.31           N
ATOM   3017  H   GLY A 196     -22.210  -0.903  -3.430  1.00 21.31           H
ATOM   3018  CA  GLY A 196     -23.525  -1.200  -5.079  1.00 21.31           C
ATOM   3019 1HA  GLY A 196     -23.576  -2.236  -4.743  1.00 21.31           H
ATOM   3020 2HA  GLY A 196     -24.536  -0.795  -5.105  1.00 21.31           H
ATOM   3021  C   GLY A 196     -22.953  -1.161  -6.488  1.00 21.31           C
ATOM   3022  O   GLY A 196     -21.791  -0.779  -6.688  1.00 21.31           O
ATOM   3023  N   TYR A 197     -23.758  -1.549  -7.466  1.00  8.03           N
ATOM   3024  H   TYR A 197     -24.716  -1.816  -7.248  1.00  8.03           H
ATOM   3025  CA  TYR A 197     -23.359  -1.588  -8.873  1.00  8.03           C
ATOM   3026  HA  TYR A 197     -22.686  -0.760  -9.093  1.00  8.03           H
ATOM   3027  C   TYR A 197     -24.620  -1.444  -9.725  1.00  8.03           C
ATOM   3028  O   TYR A 197     -25.733  -1.523  -9.205  1.00  8.03           O
ATOM   3029  CB  TYR A 197     -22.639  -2.909  -9.202  1.00  8.03           C
ATOM   3030 1HB  TYR A 197     -22.307  -2.867 -10.239  1.00  8.03           H
ATOM   3031 2HB  TYR A 197     -21.749  -2.984  -8.576  1.00  8.03           H
ATOM   3032  CG  TYR A 197     -23.461  -4.180  -9.024  1.00  8.03           C
ATOM   3033  CD1 TYR A 197     -24.370  -4.609 -10.021  1.00  8.03           C
ATOM   3034  HD1 TYR A 197     -24.510  -4.018 -10.910  1.00  8.03           H
ATOM   3035  CD2 TYR A 197     -23.300  -4.994  -7.883  1.00  8.03           C
ATOM   3036  HD2 TYR A 197     -22.602  -4.704  -7.110  1.00  8.03           H
ATOM   3037  CE1 TYR A 197     -25.089  -5.827  -9.889  1.00  8.03           C
ATOM   3038  HE1 TYR A 197     -25.768  -6.145 -10.666  1.00  8.03           H
ATOM   3039  CE2 TYR A 197     -24.026  -6.214  -7.750  1.00  8.03           C
ATOM   3040  HE2 TYR A 197     -23.902  -6.836  -6.881  1.00  8.03           H
ATOM   3041  CZ  TYR A 197     -24.909  -6.614  -8.752  1.00  8.03           C
ATOM   3042  OH  TYR A 197     -25.611  -7.784  -8.606  1.00  8.03           O
ATOM   3043  HH  TYR A 197     -26.116  -8.012  -9.402  1.00  8.03           H
ATOM   3044  N   ALA A 198     -24.459  -1.307 -11.033  1.00  3.48           N
ATOM   3045  H   ALA A 198     -23.523  -1.210 -11.419  1.00  3.48           H
ATOM   3046  CA  ALA A 198     -25.558  -1.434 -11.981  1.00  3.48           C
ATOM   3047  HA  ALA A 198     -26.454  -1.799 -11.488  1.00  3.48           H
ATOM   3048  C   ALA A 198     -25.106  -2.464 -12.995  1.00  3.48           C
ATOM   3049  O   ALA A 198     -23.922  -2.767 -13.067  1.00  3.48           O
ATOM   3050  CB  ALA A 198     -25.836  -0.119 -12.654  1.00  3.48           C
ATOM   3051 1HB  ALA A 198     -26.216   0.579 -11.916  1.00  3.48           H
ATOM   3052 2HB  ALA A 198     -26.599  -0.251 -13.423  1.00  3.48           H
ATOM   3053 3HB  ALA A 198     -24.916   0.253 -13.101  1.00  3.48           H
ATOM   3054  N   GLY A 199     -26.027  -2.966 -13.793  1.00 -3.84           N
ATOM   3055  H   GLY A 199     -26.997  -2.673 -13.711  1.00 -3.84           H
ATOM   3056  CA  GLY A 199     -25.665  -3.903 -14.833  1.00 -3.84           C
ATOM   3057 1HA  GLY A 199     -24.638  -3.727 -15.147  1.00 -3.84           H
ATOM   3058 2HA  GLY A 199     -25.753  -4.926 -14.467  1.00 -3.84           H
ATOM   3059  C   GLY A 199     -26.558  -3.710 -16.031  1.00 -3.84           C
ATOM   3060  O   GLY A 199     -27.601  -3.058 -15.941  1.00 -3.84           O
ATOM   3061  N   SER A 200     -26.135  -4.287 -17.139  1.00  1.48           N
ATOM   3062  H   SER A 200     -25.254  -4.798 -17.120  1.00  1.48           H
ATOM   3063  CA  SER A 200     -26.875  -4.275 -18.392  1.00  1.48           C
ATOM   3064  HA  SER A 200     -27.927  -4.066 -18.213  1.00  1.48           H
ATOM   3065  C   SER A 200     -26.700  -5.698 -18.879  1.00  1.48           C
ATOM   3066  O   SER A 200     -25.573  -6.166 -19.042  1.00  1.48           O
ATOM   3067  CB  SER A 200     -26.286  -3.266 -19.375  1.00  1.48           C
ATOM   3068 1HB  SER A 200     -25.232  -3.492 -19.535  1.00  1.48           H
ATOM   3069 2HB  SER A 200     -26.816  -3.332 -20.327  1.00  1.48           H
ATOM   3070  OG  SER A 200     -26.409  -1.954 -18.856  1.00  1.48           O
ATOM   3071  HG  SER A 200     -27.084  -1.483 -19.366  1.00  1.48           H
ATOM   3072  N   THR A 201     -27.795  -6.426 -18.993  1.00 -2.23           N
ATOM   3073  H   THR A 201     -28.708  -6.008 -18.852  1.00 -2.23           H
ATOM   3074  CA  THR A 201     -27.735  -7.857 -19.267  1.00 -2.23           C
ATOM   3075  HA  THR A 201     -26.722  -8.138 -19.550  1.00 -2.23           H
ATOM   3076  C   THR A 201     -28.658  -8.132 -20.444  1.00 -2.23           C
ATOM   3077  O   THR A 201     -29.528  -7.308 -20.736  1.00 -2.23           O
ATOM   3078  CB  THR A 201     -28.144  -8.681 -18.014  1.00 -2.23           C
ATOM   3079  HB  THR A 201     -28.002  -9.743 -18.212  1.00 -2.23           H
ATOM   3080  OG1 THR A 201     -29.513  -8.437 -17.700  1.00 -2.23           O
ATOM   3081  HG1 THR A 201     -29.638  -7.482 -17.615  1.00 -2.23           H
ATOM   3082  CG2 THR A 201     -27.366  -8.275 -16.765  1.00 -2.23           C
ATOM   3083 1HG2 THR A 201     -27.469  -9.054 -16.008  1.00 -2.23           H
ATOM   3084 2HG2 THR A 201     -27.758  -7.339 -16.364  1.00 -2.23           H
ATOM   3085 3HG2 THR A 201     -26.313  -8.143 -16.990  1.00 -2.23           H
ATOM   3086  N   SER A 202     -28.490  -9.250 -21.131  1.00 -9.63           N
ATOM   3087  H   SER A 202     -27.755  -9.902 -20.866  1.00 -9.63           H
ATOM   3088  CA  SER A 202     -29.378  -9.618 -22.232  1.00 -9.63           C
ATOM   3089  HA  SER A 202     -30.345  -9.141 -22.089  1.00 -9.63           H
ATOM   3090  C   SER A 202     -29.565 -11.116 -22.147  1.00 -9.63           C
ATOM   3091  O   SER A 202     -28.652 -11.822 -21.709  1.00 -9.63           O
ATOM   3092  CB  SER A 202     -28.809  -9.216 -23.596  1.00 -9.63           C
ATOM   3093 1HB  SER A 202     -28.686  -8.133 -23.626  1.00 -9.63           H
ATOM   3094 2HB  SER A 202     -27.836  -9.688 -23.733  1.00 -9.63           H
ATOM   3095  OG  SER A 202     -29.676  -9.617 -24.650  1.00 -9.63           O
ATOM   3096  HG  SER A 202     -30.584  -9.377 -24.414  1.00 -9.63           H
ATOM   3097  N   TYR A 203     -30.752 -11.584 -22.506  1.00 13.77           N
ATOM   3098  H   TYR A 203     -31.434 -10.953 -22.912  1.00 13.77           H
ATOM   3099  CA  TYR A 203     -31.106 -12.992 -22.374  1.00 13.77           C
ATOM   3100  HA  TYR A 203     -30.232 -13.550 -22.050  1.00 13.77           H
ATOM   3101  C   TYR A 203     -31.514 -13.460 -23.765  1.00 13.77           C
ATOM   3102  O   TYR A 203     -32.044 -12.663 -24.542  1.00 13.77           O
ATOM   3103  CB  TYR A 203     -32.246 -13.223 -21.371  1.00 13.77           C
ATOM   3104 1HB  TYR A 203     -33.170 -12.911 -21.848  1.00 13.77           H
ATOM   3105 2HB  TYR A 203     -32.320 -14.293 -21.177  1.00 13.77           H
ATOM   3106  CG  TYR A 203     -32.151 -12.483 -20.039  1.00 13.77           C
ATOM   3107  CD1 TYR A 203     -33.330 -12.103 -19.361  1.00 13.77           C
ATOM   3108  HD1 TYR A 203     -34.292 -12.356 -19.783  1.00 13.77           H
ATOM   3109  CD2 TYR A 203     -30.911 -12.167 -19.437  1.00 13.77           C
ATOM   3110  HD2 TYR A 203     -29.991 -12.500 -19.885  1.00 13.77           H
ATOM   3111  CE1 TYR A 203     -33.269 -11.386 -18.136  1.00 13.77           C
ATOM   3112  HE1 TYR A 203     -34.171 -11.084 -17.632  1.00 13.77           H
ATOM   3113  CE2 TYR A 203     -30.849 -11.429 -18.230  1.00 13.77           C
ATOM   3114  HE2 TYR A 203     -29.894 -11.174 -17.798  1.00 13.77           H
ATOM   3115  CZ  TYR A 203     -32.028 -11.056 -17.589  1.00 13.77           C
ATOM   3116  OH  TYR A 203     -31.962 -10.371 -16.406  1.00 13.77           O
ATOM   3117  HH  TYR A 203     -31.059 -10.137 -16.181  1.00 13.77           H
ATOM   3118  N   PHE A 204     -31.218 -14.710 -24.075  1.00 -1.76           N
ATOM   3119  H   PHE A 204     -30.850 -15.315 -23.342  1.00 -1.76           H
ATOM   3120  CA  PHE A 204     -31.309 -15.290 -25.415  1.00 -1.76           C
ATOM   3121  HA  PHE A 204     -31.952 -14.701 -26.070  1.00 -1.76           H
ATOM   3122  C   PHE A 204     -31.868 -16.689 -25.171  1.00 -1.76           C
ATOM   3123  O   PHE A 204     -31.833 -17.120 -24.023  1.00 -1.76           O
ATOM   3124  CB  PHE A 204     -29.897 -15.435 -26.006  1.00 -1.76           C
ATOM   3125 1HB  PHE A 204     -29.363 -16.183 -25.430  1.00 -1.76           H
ATOM   3126 2HB  PHE A 204     -29.973 -15.787 -27.031  1.00 -1.76           H
ATOM   3127  CG  PHE A 204     -29.074 -14.173 -25.973  1.00 -1.76           C
ATOM   3128  CD1 PHE A 204     -28.333 -13.832 -24.823  1.00 -1.76           C
ATOM   3129  HD1 PHE A 204     -28.364 -14.472 -23.951  1.00 -1.76           H
ATOM   3130  CD2 PHE A 204     -29.008 -13.337 -27.098  1.00 -1.76           C
ATOM   3131  HD2 PHE A 204     -29.552 -13.601 -27.993  1.00 -1.76           H
ATOM   3132  CE1 PHE A 204     -27.567 -12.648 -24.783  1.00 -1.76           C
ATOM   3133  HE1 PHE A 204     -27.039 -12.380 -23.883  1.00 -1.76           H
ATOM   3134  CE2 PHE A 204     -28.223 -12.159 -27.079  1.00 -1.76           C
ATOM   3135  HE2 PHE A 204     -28.176 -11.526 -27.951  1.00 -1.76           H
ATOM   3136  CZ  PHE A 204     -27.504 -11.812 -25.916  1.00 -1.76           C
ATOM   3137  HZ  PHE A 204     -26.913 -10.907 -25.891  1.00 -1.76           H
ATOM   3138  N   GLY A 205     -32.282 -17.456 -26.171  1.00 14.81           N
ATOM   3139  H   GLY A 205     -32.335 -17.111 -27.120  1.00 14.81           H
ATOM   3140  CA  GLY A 205     -32.622 -18.846 -25.890  1.00 14.81           C
ATOM   3141 1HA  GLY A 205     -31.774 -19.293 -25.369  1.00 14.81           H
ATOM   3142 2HA  GLY A 205     -33.470 -18.864 -25.207  1.00 14.81           H
ATOM   3143  C   GLY A 205     -32.951 -19.756 -27.053  1.00 14.81           C
ATOM   3144  O   GLY A 205     -33.090 -19.313 -28.193  1.00 14.81           O
ATOM   3145  N   GLY A 206     -33.060 -21.042 -26.745  1.00  9.32           N
ATOM   3146  H   GLY A 206     -32.954 -21.327 -25.775  1.00  9.32           H
ATOM   3147  CA  GLY A 206     -33.379 -22.058 -27.738  1.00  9.32           C
ATOM   3148 1HA  GLY A 206     -32.967 -21.779 -28.706  1.00  9.32           H
ATOM   3149 2HA  GLY A 206     -32.958 -23.014 -27.430  1.00  9.32           H
ATOM   3150  C   GLY A 206     -34.880 -22.193 -27.856  1.00  9.32           C
ATOM   3151  O   GLY A 206     -35.574 -21.361 -27.296  1.00  9.32           O
ATOM   3152  N   MET A 207     -35.383 -23.209 -28.549  1.00  4.46           N
ATOM   3153  H   MET A 207     -34.745 -23.868 -28.973  1.00  4.46           H
ATOM   3154  CA  MET A 207     -36.827 -23.472 -28.696  1.00  4.46           C
ATOM   3155  HA  MET A 207     -36.936 -24.262 -29.439  1.00  4.46           H
ATOM   3156  C   MET A 207     -37.668 -22.284 -29.183  1.00  4.46           C
ATOM   3157  O   MET A 207     -38.856 -22.182 -28.871  1.00  4.46           O
ATOM   3158  CB  MET A 207     -37.408 -24.003 -27.375  1.00  4.46           C
ATOM   3159 1HB  MET A 207     -37.346 -23.218 -26.624  1.00  4.46           H
ATOM   3160 2HB  MET A 207     -38.459 -24.237 -27.524  1.00  4.46           H
ATOM   3161  CG  MET A 207     -36.721 -25.242 -26.819  1.00  4.46           C
ATOM   3162 1HG  MET A 207     -35.678 -25.009 -26.605  1.00  4.46           H
ATOM   3163 2HG  MET A 207     -37.210 -25.517 -25.885  1.00  4.46           H
ATOM   3164  SD  MET A 207     -36.789 -26.658 -27.946  1.00  4.46           S
ATOM   3165  CE  MET A 207     -38.547 -27.060 -27.932  1.00  4.46           C
ATOM   3166 1HE  MET A 207     -38.720 -27.990 -28.474  1.00  4.46           H
ATOM   3167 2HE  MET A 207     -39.115 -26.260 -28.408  1.00  4.46           H
ATOM   3168 3HE  MET A 207     -38.885 -27.171 -26.901  1.00  4.46           H
ATOM   3169  N   ASP A 208     -37.028 -21.375 -29.911  1.00 14.22           N
ATOM   3170  H   ASP A 208     -36.057 -21.534 -30.121  1.00 14.22           H
ATOM   3171  CA  ASP A 208     -37.615 -20.116 -30.392  1.00 14.22           C
ATOM   3172  HA  ASP A 208     -36.820 -19.561 -30.892  1.00 14.22           H
ATOM   3173  C   ASP A 208     -38.119 -19.237 -29.241  1.00 14.22           C
ATOM   3174  O   ASP A 208     -39.010 -18.406 -29.415  1.00 14.22           O
ATOM   3175  CB  ASP A 208     -38.714 -20.349 -31.440  1.00 14.22           C
ATOM   3176 1HB  ASP A 208     -39.539 -20.893 -30.984  1.00 14.22           H
ATOM   3177 2HB  ASP A 208     -39.090 -19.389 -31.786  1.00 14.22           H
ATOM   3178  CG  ASP A 208     -38.218 -21.122 -32.638  1.00 14.22           C
ATOM   3179  OD1 ASP A 208     -37.111 -20.830 -33.151  1.00 14.22           O
ATOM   3180  OD2 ASP A 208     -38.921 -22.057 -33.081  1.00 14.22           O
ATOM   3181  N   CYS A 209     -37.546 -19.396 -28.055  1.00 15.10           N
ATOM   3182  H   CYS A 209     -36.808 -20.080 -27.934  1.00 15.10           H
ATOM   3183  CA  CYS A 209     -37.947 -18.594 -26.905  1.00 15.10           C
ATOM   3184  HA  CYS A 209     -39.021 -18.701 -26.755  1.00 15.10           H
ATOM   3185  C   CYS A 209     -37.639 -17.125 -27.149  1.00 15.10           C
ATOM   3186  O   CYS A 209     -36.815 -16.762 -28.000  1.00 15.10           O
ATOM   3187  CB  CYS A 209     -37.222 -19.047 -25.635  1.00 15.10           C
ATOM   3188 1HB  CYS A 209     -36.145 -18.978 -25.795  1.00 15.10           H
ATOM   3189 2HB  CYS A 209     -37.488 -18.376 -24.817  1.00 15.10           H
ATOM   3190  SG  CYS A 209     -37.646 -20.728 -25.152  1.00 15.10           S
ATOM   3191  HG  CYS A 209     -36.916 -21.339 -26.095  1.00 15.10           H
ATOM   3192  N   GLY A 210     -38.310 -16.283 -26.381  1.00 13.94           N
ATOM   3193  H   GLY A 210     -38.969 -16.635 -25.701  1.00 13.94           H
ATOM   3194  CA  GLY A 210     -38.088 -14.856 -26.465  1.00 13.94           C
ATOM   3195 1HA  GLY A 210     -38.117 -14.553 -27.511  1.00 13.94           H
ATOM   3196 2HA  GLY A 210     -38.881 -14.338 -25.928  1.00 13.94           H
ATOM   3197  C   GLY A 210     -36.753 -14.435 -25.895  1.00 13.94           C
ATOM   3198  O   GLY A 210     -36.097 -15.174 -25.165  1.00 13.94           O
ATOM   3199  N   SER A 211     -36.363 -13.219 -26.233  1.00 -0.46           N
ATOM   3200  H   SER A 211     -36.988 -12.625 -26.767  1.00 -0.46           H
ATOM   3201  CA  SER A 211     -35.084 -12.658 -25.831  1.00 -0.46           C
ATOM   3202  HA  SER A 211     -34.582 -13.310 -25.116  1.00 -0.46           H
ATOM   3203  C   SER A 211     -35.382 -11.342 -25.149  1.00 -0.46           C
ATOM   3204  O   SER A 211     -36.478 -10.795 -25.295  1.00 -0.46           O
ATOM   3205  CB  SER A 211     -34.184 -12.458 -27.043  1.00 -0.46           C
ATOM   3206 1HB  SER A 211     -33.283 -11.928 -26.741  1.00 -0.46           H
ATOM   3207 2HB  SER A 211     -33.903 -13.435 -27.432  1.00 -0.46           H
ATOM   3208  OG  SER A 211     -34.856 -11.740 -28.065  1.00 -0.46           O
ATOM   3209  HG  SER A 211     -35.272 -12.391 -28.643  1.00 -0.46           H
ATOM   3210  N   TYR A 212     -34.439 -10.886 -24.343  1.00  1.80           N
ATOM   3211  H   TYR A 212     -33.536 -11.350 -24.325  1.00  1.80           H
ATOM   3212  CA  TYR A 212     -34.667  -9.766 -23.439  1.00  1.80           C
ATOM   3213  HA  TYR A 212     -35.528  -9.185 -23.765  1.00  1.80           H
ATOM   3214  C   TYR A 212     -33.446  -8.870 -23.391  1.00  1.80           C
ATOM   3215  O   TYR A 212     -32.320  -9.340 -23.559  1.00  1.80           O
ATOM   3216  CB  TYR A 212     -34.913 -10.291 -22.022  1.00  1.80           C
ATOM   3217 1HB  TYR A 212     -34.038 -10.856 -21.715  1.00  1.80           H
ATOM   3218 2HB  TYR A 212     -35.015  -9.440 -21.350  1.00  1.80           H
ATOM   3219  CG  TYR A 212     -36.146 -11.164 -21.866  1.00  1.80           C
ATOM   3220  CD1 TYR A 212     -36.123 -12.546 -22.161  1.00  1.80           C
ATOM   3221  HD1 TYR A 212     -35.211 -13.016 -22.500  1.00  1.80           H
ATOM   3222  CD2 TYR A 212     -37.357 -10.601 -21.431  1.00  1.80           C
ATOM   3223  HD2 TYR A 212     -37.410  -9.547 -21.225  1.00  1.80           H
ATOM   3224  CE1 TYR A 212     -37.300 -13.333 -22.049  1.00  1.80           C
ATOM   3225  HE1 TYR A 212     -37.276 -14.377 -22.316  1.00  1.80           H
ATOM   3226  CE2 TYR A 212     -38.522 -11.388 -21.287  1.00  1.80           C
ATOM   3227  HE2 TYR A 212     -39.439 -10.937 -20.941  1.00  1.80           H
ATOM   3228  CZ  TYR A 212     -38.489 -12.744 -21.609  1.00  1.80           C
ATOM   3229  OH  TYR A 212     -39.648 -13.468 -21.498  1.00  1.80           O
ATOM   3230  HH  TYR A 212     -40.405 -12.916 -21.261  1.00  1.80           H
ATOM   3231  N   LEU A 213     -33.673  -7.609 -23.065  1.00-18.92           N
ATOM   3232  H   LEU A 213     -34.636  -7.287 -22.991  1.00-18.92           H
ATOM   3233  CA  LEU A 213     -32.619  -6.654 -22.743  1.00-18.92           C
ATOM   3234  HA  LEU A 213     -31.644  -7.140 -22.721  1.00-18.92           H
ATOM   3235  C   LEU A 213     -33.002  -6.164 -21.356  1.00-18.92           C
ATOM   3236  O   LEU A 213     -34.105  -5.660 -21.187  1.00-18.92           O
ATOM   3237  CB  LEU A 213     -32.624  -5.489 -23.739  1.00-18.92           C
ATOM   3238 1HB  LEU A 213     -33.594  -4.999 -23.670  1.00-18.92           H
ATOM   3239 2HB  LEU A 213     -31.868  -4.770 -23.424  1.00-18.92           H
ATOM   3240  CG  LEU A 213     -32.392  -5.817 -25.222  1.00-18.92           C
ATOM   3241  HG  LEU A 213     -33.144  -6.537 -25.541  1.00-18.92           H
ATOM   3242  CD1 LEU A 213     -32.571  -4.558 -26.061  1.00-18.92           C
ATOM   3243 1HD1 LEU A 213     -32.481  -4.806 -27.118  1.00-18.92           H
ATOM   3244 2HD1 LEU A 213     -31.825  -3.808 -25.798  1.00-18.92           H
ATOM   3245 3HD1 LEU A 213     -33.565  -4.141 -25.897  1.00-18.92           H
ATOM   3246  CD2 LEU A 213     -31.014  -6.425 -25.474  1.00-18.92           C
ATOM   3247 1HD2 LEU A 213     -30.872  -6.578 -26.544  1.00-18.92           H
ATOM   3248 2HD2 LEU A 213     -30.951  -7.393 -24.984  1.00-18.92           H
ATOM   3249 3HD2 LEU A 213     -30.233  -5.771 -25.089  1.00-18.92           H
ATOM   3250  N   THR A 214     -32.151  -6.384 -20.366  1.00  3.74           N
ATOM   3251  H   THR A 214     -31.240  -6.789 -20.572  1.00  3.74           H
ATOM   3252  CA  THR A 214     -32.465  -6.084 -18.965  1.00  3.74           C
ATOM   3253  HA  THR A 214     -33.415  -5.559 -18.917  1.00  3.74           H
ATOM   3254  C   THR A 214     -31.390  -5.198 -18.332  1.00  3.74           C
ATOM   3255  O   THR A 214     -30.377  -5.696 -17.817  1.00  3.74           O
ATOM   3256  CB  THR A 214     -32.616  -7.387 -18.143  1.00  3.74           C
ATOM   3257  HB  THR A 214     -31.660  -7.887 -18.085  1.00  3.74           H
ATOM   3258  OG1 THR A 214     -33.533  -8.262 -18.803  1.00  3.74           O
ATOM   3259  HG1 THR A 214     -33.099  -8.594 -19.592  1.00  3.74           H
ATOM   3260  CG2 THR A 214     -33.141  -7.150 -16.737  1.00  3.74           C
ATOM   3261 1HG2 THR A 214     -33.282  -8.108 -16.241  1.00  3.74           H
ATOM   3262 2HG2 THR A 214     -34.090  -6.626 -16.778  1.00  3.74           H
ATOM   3263 3HG2 THR A 214     -32.427  -6.556 -16.167  1.00  3.74           H
ATOM   3264  N   PRO A 215     -31.564  -3.866 -18.390  1.00  0.30           N
ATOM   3265  CA  PRO A 215     -30.791  -3.073 -17.428  1.00  0.30           C
ATOM   3266  HA  PRO A 215     -29.727  -3.285 -17.514  1.00  0.30           H
ATOM   3267  C   PRO A 215     -31.250  -3.324 -15.991  1.00  0.30           C
ATOM   3268  O   PRO A 215     -32.413  -3.629 -15.735  1.00  0.30           O
ATOM   3269  CB  PRO A 215     -31.079  -1.635 -17.866  1.00  0.30           C
ATOM   3270 1HB  PRO A 215     -31.059  -0.954 -17.016  1.00  0.30           H
ATOM   3271 2HB  PRO A 215     -30.358  -1.327 -18.621  1.00  0.30           H
ATOM   3272  CG  PRO A 215     -32.430  -1.704 -18.457  1.00  0.30           C
ATOM   3273 1HG  PRO A 215     -33.181  -1.729 -17.668  1.00  0.30           H
ATOM   3274 2HG  PRO A 215     -32.606  -0.861 -19.126  1.00  0.30           H
ATOM   3275  CD  PRO A 215     -32.430  -3.003 -19.214  1.00  0.30           C
ATOM   3276 1HD  PRO A 215     -33.441  -3.403 -19.288  1.00  0.30           H
ATOM   3277 2HD  PRO A 215     -31.994  -2.869 -20.206  1.00  0.30           H
ATOM   3278  N   MET A 216     -30.340  -3.209 -15.037  1.00  8.30           N
ATOM   3279  H   MET A 216     -29.383  -2.969 -15.281  1.00  8.30           H
ATOM   3280  CA  MET A 216     -30.659  -3.429 -13.628  1.00  8.30           C
ATOM   3281  HA  MET A 216     -31.678  -3.101 -13.432  1.00  8.30           H
ATOM   3282  C   MET A 216     -29.733  -2.628 -12.728  1.00  8.30           C
ATOM   3283  O   MET A 216     -28.699  -2.140 -13.190  1.00  8.30           O
ATOM   3284  CB  MET A 216     -30.549  -4.919 -13.287  1.00  8.30           C
ATOM   3285 1HB  MET A 216     -30.850  -5.060 -12.249  1.00  8.30           H
ATOM   3286 2HB  MET A 216     -31.254  -5.457 -13.918  1.00  8.30           H
ATOM   3287  CG  MET A 216     -29.169  -5.542 -13.482  1.00  8.30           C
ATOM   3288 1HG  MET A 216     -28.891  -5.478 -14.534  1.00  8.30           H
ATOM   3289 2HG  MET A 216     -28.440  -4.990 -12.890  1.00  8.30           H
ATOM   3290  SD  MET A 216     -29.144  -7.279 -12.959  1.00  8.30           S
ATOM   3291  CE  MET A 216     -30.191  -8.107 -14.192  1.00  8.30           C
ATOM   3292 1HE  MET A 216     -30.149  -9.185 -14.039  1.00  8.30           H
ATOM   3293 2HE  MET A 216     -29.836  -7.871 -15.195  1.00  8.30           H
ATOM   3294 3HE  MET A 216     -31.223  -7.770 -14.087  1.00  8.30           H
ATOM   3295  N   HIS A 217     -30.090  -2.513 -11.458  1.00 12.09           N
ATOM   3296  H   HIS A 217     -30.964  -2.933 -11.144  1.00 12.09           H
ATOM   3297  CA  HIS A 217     -29.271  -1.846 -10.450  1.00 12.09           C
ATOM   3298  HA  HIS A 217     -28.254  -1.731 -10.809  1.00 12.09           H
ATOM   3299  C   HIS A 217     -29.283  -2.732  -9.220  1.00 12.09           C
ATOM   3300  O   HIS A 217     -30.198  -3.530  -9.057  1.00 12.09           O
ATOM   3301  CB  HIS A 217     -29.839  -0.472 -10.093  1.00 12.09           C
ATOM   3302 1HB  HIS A 217     -30.799  -0.609  -9.605  1.00 12.09           H
ATOM   3303 2HB  HIS A 217     -29.166   0.022  -9.393  1.00 12.09           H
ATOM   3304  CG  HIS A 217     -30.045   0.410 -11.282  1.00 12.09           C
ATOM   3305  ND1 HIS A 217     -28.997   0.987 -11.962  1.00 12.09           N
ATOM   3306  CD2 HIS A 217     -31.189   0.760 -11.933  1.00 12.09           C
ATOM   3307  HD2 HIS A 217     -32.183   0.466 -11.624  1.00 12.09           H
ATOM   3308  CE1 HIS A 217     -29.557   1.601 -13.046  1.00 12.09           C
ATOM   3309  HE1 HIS A 217     -28.991   2.095 -13.822  1.00 12.09           H
ATOM   3310  NE2 HIS A 217     -30.904   1.510 -13.043  1.00 12.09           N
ATOM   3311  HE2 HIS A 217     -31.539   1.890 -13.737  1.00 12.09           H
ATOM   3312  N   HIS A 218     -28.284  -2.579  -8.369  1.00  5.17           N
ATOM   3313  H   HIS A 218     -27.512  -1.962  -8.611  1.00  5.17           H
ATOM   3314  CA  HIS A 218     -28.188  -3.273  -7.091  1.00  5.17           C
ATOM   3315  HA  HIS A 218     -29.166  -3.597  -6.733  1.00  5.17           H
ATOM   3316  C   HIS A 218     -27.576  -2.245  -6.142  1.00  5.17           C
ATOM   3317  O   HIS A 218     -26.415  -1.883  -6.311  1.00  5.17           O
ATOM   3318  CB  HIS A 218     -27.259  -4.470  -7.289  1.00  5.17           C
ATOM   3319 1HB  HIS A 218     -27.716  -5.161  -7.996  1.00  5.17           H
ATOM   3320 2HB  HIS A 218     -26.326  -4.110  -7.720  1.00  5.17           H
ATOM   3321  CG  HIS A 218     -26.925  -5.209  -6.033  1.00  5.17           C
ATOM   3322  ND1 HIS A 218     -27.526  -6.379  -5.637  1.00  5.17           N
ATOM   3323  HD1 HIS A 218     -28.307  -6.833  -6.087  1.00  5.17           H
ATOM   3324  CD2 HIS A 218     -25.929  -5.003  -5.133  1.00  5.17           C
ATOM   3325  HD2 HIS A 218     -25.236  -4.175  -5.161  1.00  5.17           H
ATOM   3326  CE1 HIS A 218     -26.877  -6.835  -4.566  1.00  5.17           C
ATOM   3327  HE1 HIS A 218     -27.124  -7.755  -4.051  1.00  5.17           H
ATOM   3328  NE2 HIS A 218     -25.904  -6.022  -4.206  1.00  5.17           N
ATOM   3329  N   GLN A 219     -28.341  -1.697  -5.209  1.00  3.07           N
ATOM   3330  H   GLN A 219     -29.298  -2.021  -5.083  1.00  3.07           H
ATOM   3331  CA  GLN A 219     -27.853  -0.595  -4.370  1.00  3.07           C
ATOM   3332  HA  GLN A 219     -26.767  -0.655  -4.306  1.00  3.07           H
ATOM   3333  C   GLN A 219     -28.389  -0.670  -2.946  1.00  3.07           C
ATOM   3334  O   GLN A 219     -29.407  -1.304  -2.694  1.00  3.07           O
ATOM   3335  CB  GLN A 219     -28.217   0.750  -5.018  1.00  3.07           C
ATOM   3336 1HB  GLN A 219     -27.733   1.551  -4.459  1.00  3.07           H
ATOM   3337 2HB  GLN A 219     -27.808   0.750  -6.028  1.00  3.07           H
ATOM   3338  CG  GLN A 219     -29.718   1.051  -5.104  1.00  3.07           C
ATOM   3339 1HG  GLN A 219     -30.222   0.229  -5.612  1.00  3.07           H
ATOM   3340 2HG  GLN A 219     -30.128   1.140  -4.099  1.00  3.07           H
ATOM   3341  CD  GLN A 219     -30.014   2.327  -5.868  1.00  3.07           C
ATOM   3342  OE1 GLN A 219     -29.476   2.563  -6.947  1.00  3.07           O
ATOM   3343  NE2 GLN A 219     -30.885   3.147  -5.345  1.00  3.07           N
ATOM   3344 1HE2 GLN A 219     -31.139   3.978  -5.852  1.00  3.07           H
ATOM   3345 2HE2 GLN A 219     -31.311   2.947  -4.453  1.00  3.07           H
ATOM   3346  N   LEU A 220     -27.699  -0.028  -2.016  1.00 24.00           N
ATOM   3347  H   LEU A 220     -26.866   0.490  -2.285  1.00 24.00           H
ATOM   3348  CA  LEU A 220     -28.066  -0.050  -0.600  1.00 24.00           C
ATOM   3349  HA  LEU A 220     -28.625  -0.960  -0.386  1.00 24.00           H
ATOM   3350  C   LEU A 220     -28.898   1.184  -0.222  1.00 24.00           C
ATOM   3351  O   LEU A 220     -28.369   2.301  -0.228  1.00 24.00           O
ATOM   3352  CB  LEU A 220     -26.786  -0.035   0.250  1.00 24.00           C
ATOM   3353 1HB  LEU A 220     -26.280   0.909   0.056  1.00 24.00           H
ATOM   3354 2HB  LEU A 220     -27.085  -0.030   1.295  1.00 24.00           H
ATOM   3355  CG  LEU A 220     -25.730  -1.139   0.073  1.00 24.00           C
ATOM   3356  HG  LEU A 220     -25.415  -1.153  -0.969  1.00 24.00           H
ATOM   3357  CD1 LEU A 220     -24.509  -0.785   0.929  1.00 24.00           C
ATOM   3358 1HD1 LEU A 220     -23.718  -1.510   0.750  1.00 24.00           H
ATOM   3359 2HD1 LEU A 220     -24.774  -0.797   1.987  1.00 24.00           H
ATOM   3360 3HD1 LEU A 220     -24.139   0.204   0.661  1.00 24.00           H
ATOM   3361  CD2 LEU A 220     -26.224  -2.536   0.441  1.00 24.00           C
ATOM   3362 1HD2 LEU A 220     -25.428  -3.264   0.292  1.00 24.00           H
ATOM   3363 2HD2 LEU A 220     -27.067  -2.811  -0.193  1.00 24.00           H
ATOM   3364 3HD2 LEU A 220     -26.551  -2.560   1.482  1.00 24.00           H
ATOM   3365  N   PRO A 221     -30.189   1.030   0.135  1.00  3.15           N
ATOM   3366  CA  PRO A 221     -30.873   2.199   0.710  1.00  3.15           C
ATOM   3367  HA  PRO A 221     -30.681   3.089   0.111  1.00  3.15           H
ATOM   3368  C   PRO A 221     -30.480   2.478   2.171  1.00  3.15           C
ATOM   3369  O   PRO A 221     -30.827   3.513   2.746  1.00  3.15           O
ATOM   3370  CB  PRO A 221     -32.344   1.808   0.590  1.00  3.15           C
ATOM   3371 1HB  PRO A 221     -32.942   2.306   1.349  1.00  3.15           H
ATOM   3372 2HB  PRO A 221     -32.716   2.046  -0.406  1.00  3.15           H
ATOM   3373  CG  PRO A 221     -32.336   0.350   0.786  1.00  3.15           C
ATOM   3374 1HG  PRO A 221     -32.237   0.120   1.846  1.00  3.15           H
ATOM   3375 2HG  PRO A 221     -33.240  -0.103   0.380  1.00  3.15           H
ATOM   3376  CD  PRO A 221     -31.116  -0.115   0.033  1.00  3.15           C
ATOM   3377 1HD  PRO A 221     -30.700  -1.002   0.498  1.00  3.15           H
ATOM   3378 2HD  PRO A 221     -31.362  -0.305  -1.013  1.00  3.15           H
ATOM   3379  N   GLY A 222     -29.722   1.570   2.767  1.00 31.17           N
ATOM   3380  H   GLY A 222     -29.484   0.707   2.287  1.00 31.17           H
ATOM   3381  CA  GLY A 222     -29.134   1.748   4.084  1.00 31.17           C
ATOM   3382 1HA  GLY A 222     -28.499   2.633   4.101  1.00 31.17           H
ATOM   3383 2HA  GLY A 222     -29.892   1.789   4.864  1.00 31.17           H
ATOM   3384  C   GLY A 222     -28.292   0.497   4.202  1.00 31.17           C
ATOM   3385  O   GLY A 222     -28.500  -0.373   3.360  1.00 31.17           O
ATOM   3386  N   PRO A 223     -27.356   0.345   5.151  1.00 -1.07           N
ATOM   3387  CA  PRO A 223     -26.422  -0.769   4.941  1.00 -1.07           C
ATOM   3388  HA  PRO A 223     -26.062  -0.763   3.912  1.00 -1.07           H
ATOM   3389  C   PRO A 223     -26.972  -2.162   5.243  1.00 -1.07           C
ATOM   3390  O   PRO A 223     -26.381  -3.155   4.842  1.00 -1.07           O
ATOM   3391  CB  PRO A 223     -25.268  -0.404   5.877  1.00 -1.07           C
ATOM   3392 1HB  PRO A 223     -24.735  -1.294   6.210  1.00 -1.07           H
ATOM   3393 2HB  PRO A 223     -24.582   0.283   5.382  1.00 -1.07           H
ATOM   3394  CG  PRO A 223     -25.944   0.286   7.012  1.00 -1.07           C
ATOM   3395 1HG  PRO A 223     -26.422  -0.445   7.662  1.00 -1.07           H
ATOM   3396 2HG  PRO A 223     -25.238   0.894   7.576  1.00 -1.07           H
ATOM   3397  CD  PRO A 223     -26.976   1.147   6.329  1.00 -1.07           C
ATOM   3398 1HD  PRO A 223     -27.832   1.315   6.982  1.00 -1.07           H
ATOM   3399 2HD  PRO A 223     -26.532   2.091   6.016  1.00 -1.07           H
ATOM   3400  N   GLY A 224     -28.111  -2.249   5.918  1.00 -3.00           N
ATOM   3401  H   GLY A 224     -28.589  -1.407   6.205  1.00 -3.00           H
ATOM   3402  CA  GLY A 224     -28.694  -3.538   6.265  1.00 -3.00           C
ATOM   3403 1HA  GLY A 224     -27.912  -4.296   6.309  1.00 -3.00           H
ATOM   3404 2HA  GLY A 224     -29.153  -3.461   7.249  1.00 -3.00           H
ATOM   3405  C   GLY A 224     -29.754  -3.989   5.283  1.00 -3.00           C
ATOM   3406  O   GLY A 224     -30.573  -4.866   5.595  1.00 -3.00           O
ATOM   3407  N   ALA A 225     -29.798  -3.345   4.125  1.00 11.80           N
ATOM   3408  H   ALA A 225     -29.080  -2.672   3.883  1.00 11.80           H
ATOM   3409  CA  ALA A 225     -30.847  -3.576   3.145  1.00 11.80           C
ATOM   3410  HA  ALA A 225     -31.197  -4.601   3.231  1.00 11.80           H
ATOM   3411  C   ALA A 225     -30.294  -3.367   1.734  1.00 11.80           C
ATOM   3412  O   ALA A 225     -29.351  -2.609   1.557  1.00 11.80           O
ATOM   3413  CB  ALA A 225     -32.011  -2.614   3.425  1.00 11.80           C
ATOM   3414 1HB  ALA A 225     -32.403  -2.790   4.428  1.00 11.80           H
ATOM   3415 2HB  ALA A 225     -32.806  -2.783   2.699  1.00 11.80           H
ATOM   3416 3HB  ALA A 225     -31.663  -1.584   3.347  1.00 11.80           H
ATOM   3417  N   THR A 226     -30.915  -3.999   0.751  1.00  8.75           N
ATOM   3418  H   THR A 226     -31.658  -4.652   0.985  1.00  8.75           H
ATOM   3419  CA  THR A 226     -30.566  -3.854  -0.658  1.00  8.75           C
ATOM   3420  HA  THR A 226     -29.896  -3.005  -0.783  1.00  8.75           H
ATOM   3421  C   THR A 226     -31.839  -3.639  -1.481  1.00  8.75           C
ATOM   3422  O   THR A 226     -32.891  -4.212  -1.184  1.00  8.75           O
ATOM   3423  CB  THR A 226     -29.860  -5.132  -1.173  1.00  8.75           C
ATOM   3424  HB  THR A 226     -30.594  -5.931  -1.278  1.00  8.75           H
ATOM   3425  OG1 THR A 226     -28.865  -5.550  -0.234  1.00  8.75           O
ATOM   3426  HG1 THR A 226     -28.429  -6.320  -0.606  1.00  8.75           H
ATOM   3427  CG2 THR A 226     -29.150  -4.907  -2.495  1.00  8.75           C
ATOM   3428 1HG2 THR A 226     -28.600  -5.808  -2.756  1.00  8.75           H
ATOM   3429 2HG2 THR A 226     -28.447  -4.077  -2.410  1.00  8.75           H
ATOM   3430 3HG2 THR A 226     -29.870  -4.705  -3.287  1.00  8.75           H
ATOM   3431  N   LEU A 227     -31.750  -2.837  -2.527  1.00  8.21           N
ATOM   3432  H   LEU A 227     -30.861  -2.375  -2.713  1.00  8.21           H
ATOM   3433  CA  LEU A 227     -32.827  -2.597  -3.480  1.00  8.21           C
ATOM   3434  HA  LEU A 227     -33.686  -3.232  -3.272  1.00  8.21           H
ATOM   3435  C   LEU A 227     -32.239  -2.969  -4.837  1.00  8.21           C
ATOM   3436  O   LEU A 227     -31.169  -2.475  -5.194  1.00  8.21           O
ATOM   3437  CB  LEU A 227     -33.224  -1.119  -3.403  1.00  8.21           C
ATOM   3438 1HB  LEU A 227     -33.624  -0.950  -2.404  1.00  8.21           H
ATOM   3439 2HB  LEU A 227     -32.309  -0.533  -3.485  1.00  8.21           H
ATOM   3440  CG  LEU A 227     -34.217  -0.525  -4.412  1.00  8.21           C
ATOM   3441  HG  LEU A 227     -33.717  -0.449  -5.373  1.00  8.21           H
ATOM   3442  CD1 LEU A 227     -35.489  -1.343  -4.604  1.00  8.21           C
ATOM   3443 1HD1 LEU A 227     -36.199  -0.788  -5.219  1.00  8.21           H
ATOM   3444 2HD1 LEU A 227     -35.941  -1.557  -3.638  1.00  8.21           H
ATOM   3445 3HD1 LEU A 227     -35.257  -2.277  -5.110  1.00  8.21           H
ATOM   3446  CD2 LEU A 227     -34.574   0.886  -3.962  1.00  8.21           C
ATOM   3447 1HD2 LEU A 227     -35.217   1.357  -4.706  1.00  8.21           H
ATOM   3448 2HD2 LEU A 227     -33.666   1.480  -3.864  1.00  8.21           H
ATOM   3449 3HD2 LEU A 227     -35.093   0.857  -3.003  1.00  8.21           H
ATOM   3450  N   SER A 228     -32.904  -3.867  -5.551  1.00 24.23           N
ATOM   3451  H   SER A 228     -33.788  -4.224  -5.207  1.00 24.23           H
ATOM   3452  CA  SER A 228     -32.388  -4.406  -6.815  1.00 24.23           C
ATOM   3453  HA  SER A 228     -31.489  -3.858  -7.082  1.00 24.23           H
ATOM   3454  C   SER A 228     -33.380  -4.289  -7.982  1.00 24.23           C
ATOM   3455  O   SER A 228     -33.985  -5.288  -8.396  1.00 24.23           O
ATOM   3456  CB  SER A 228     -31.989  -5.873  -6.625  1.00 24.23           C
ATOM   3457 1HB  SER A 228     -32.885  -6.472  -6.474  1.00 24.23           H
ATOM   3458 2HB  SER A 228     -31.475  -6.223  -7.520  1.00 24.23           H
ATOM   3459  OG  SER A 228     -31.146  -6.040  -5.494  1.00 24.23           O
ATOM   3460  HG  SER A 228     -30.939  -6.981  -5.409  1.00 24.23           H
ATOM   3461  N   PRO A 229     -33.638  -3.063  -8.471  1.00 -2.11           N
ATOM   3462  CA  PRO A 229     -34.618  -2.958  -9.558  1.00 -2.11           C
ATOM   3463  HA  PRO A 229     -35.501  -3.550  -9.327  1.00 -2.11           H
ATOM   3464  C   PRO A 229     -34.084  -3.360 -10.934  1.00 -2.11           C
ATOM   3465  O   PRO A 229     -32.900  -3.207 -11.234  1.00 -2.11           O
ATOM   3466  CB  PRO A 229     -34.982  -1.473  -9.528  1.00 -2.11           C
ATOM   3467 1HB  PRO A 229     -35.302  -1.127 -10.510  1.00 -2.11           H
ATOM   3468 2HB  PRO A 229     -35.760  -1.297  -8.785  1.00 -2.11           H
ATOM   3469  CG  PRO A 229     -33.730  -0.811  -9.120  1.00 -2.11           C
ATOM   3470 1HG  PRO A 229     -33.070  -0.718  -9.981  1.00 -2.11           H
ATOM   3471 2HG  PRO A 229     -33.933   0.167  -8.687  1.00 -2.11           H
ATOM   3472  CD  PRO A 229     -33.118  -1.734  -8.097  1.00 -2.11           C
ATOM   3473 1HD  PRO A 229     -32.030  -1.707  -8.151  1.00 -2.11           H
ATOM   3474 2HD  PRO A 229     -33.462  -1.471  -7.101  1.00 -2.11           H
ATOM   3475  N   MET A 230     -34.973  -3.853 -11.784  1.00  4.39           N
ATOM   3476  H   MET A 230     -35.922  -3.993 -11.460  1.00  4.39           H
ATOM   3477  CA  MET A 230     -34.666  -4.237 -13.159  1.00  4.39           C
ATOM   3478  HA  MET A 230     -33.674  -3.881 -13.431  1.00  4.39           H
ATOM   3479  C   MET A 230     -35.702  -3.616 -14.086  1.00  4.39           C
ATOM   3480  O   MET A 230     -36.904  -3.636 -13.786  1.00  4.39           O
ATOM   3481  CB  MET A 230     -34.728  -5.760 -13.330  1.00  4.39           C
ATOM   3482 1HB  MET A 230     -35.760  -6.075 -13.194  1.00  4.39           H
ATOM   3483 2HB  MET A 230     -34.433  -6.003 -14.349  1.00  4.39           H
ATOM   3484  CG  MET A 230     -33.867  -6.561 -12.367  1.00  4.39           C
ATOM   3485 1HG  MET A 230     -32.829  -6.261 -12.480  1.00  4.39           H
ATOM   3486 2HG  MET A 230     -34.185  -6.355 -11.345  1.00  4.39           H
ATOM   3487  SD  MET A 230     -34.006  -8.333 -12.677  1.00  4.39           S
ATOM   3488  CE  MET A 230     -32.987  -8.996 -11.343  1.00  4.39           C
ATOM   3489 1HE  MET A 230     -33.005 -10.086 -11.372  1.00  4.39           H
ATOM   3490 2HE  MET A 230     -33.370  -8.655 -10.380  1.00  4.39           H
ATOM   3491 3HE  MET A 230     -31.958  -8.652 -11.460  1.00  4.39           H
ATOM   3492  N   GLY A 231     -35.257  -3.109 -15.221  1.00  7.58           N
ATOM   3493  H   GLY A 231     -34.260  -3.132 -15.434  1.00  7.58           H
ATOM   3494  CA  GLY A 231     -36.159  -2.650 -16.263  1.00  7.58           C
ATOM   3495 1HA  GLY A 231     -37.199  -2.659 -15.938  1.00  7.58           H
ATOM   3496 2HA  GLY A 231     -35.870  -1.663 -16.622  1.00  7.58           H
ATOM   3497  C   GLY A 231     -35.930  -3.685 -17.337  1.00  7.58           C
ATOM   3498  O   GLY A 231     -34.860  -4.282 -17.356  1.00  7.58           O
ATOM   3499  N   THR A 232     -36.888  -3.980 -18.195  1.00  7.68           N
ATOM   3500  H   THR A 232     -37.798  -3.540 -18.127  1.00  7.68           H
ATOM   3501  CA  THR A 232     -36.657  -4.968 -19.243  1.00  7.68           C
ATOM   3502  HA  THR A 232     -35.598  -4.984 -19.485  1.00  7.68           H
ATOM   3503  C   THR A 232     -37.440  -4.590 -20.487  1.00  7.68           C
ATOM   3504  O   THR A 232     -38.549  -4.067 -20.385  1.00  7.68           O
ATOM   3505  CB  THR A 232     -37.074  -6.380 -18.777  1.00  7.68           C
ATOM   3506  HB  THR A 232     -38.153  -6.418 -18.711  1.00  7.68           H
ATOM   3507  OG1 THR A 232     -36.524  -6.648 -17.484  1.00  7.68           O
ATOM   3508  HG1 THR A 232     -35.790  -6.027 -17.363  1.00  7.68           H
ATOM   3509  CG2 THR A 232     -36.612  -7.484 -19.687  1.00  7.68           C
ATOM   3510 1HG2 THR A 232     -36.763  -8.447 -19.203  1.00  7.68           H
ATOM   3511 2HG2 THR A 232     -35.556  -7.362 -19.915  1.00  7.68           H
ATOM   3512 3HG2 THR A 232     -37.184  -7.457 -20.613  1.00  7.68           H
ATOM   3513  N   ASN A 233     -36.869  -4.897 -21.639  1.00 -3.26           N
ATOM   3514  H   ASN A 233     -35.932  -5.292 -21.631  1.00 -3.26           H
ATOM   3515  CA  ASN A 233     -37.532  -4.798 -22.931  1.00 -3.26           C
ATOM   3516  HA  ASN A 233     -38.580  -4.518 -22.822  1.00 -3.26           H
ATOM   3517  C   ASN A 233     -37.416  -6.206 -23.492  1.00 -3.26           C
ATOM   3518  O   ASN A 233     -36.467  -6.907 -23.122  1.00 -3.26           O
ATOM   3519  CB  ASN A 233     -36.784  -3.801 -23.812  1.00 -3.26           C
ATOM   3520 1HB  ASN A 233     -35.731  -4.074 -23.839  1.00 -3.26           H
ATOM   3521 2HB  ASN A 233     -37.177  -3.842 -24.825  1.00 -3.26           H
ATOM   3522  CG  ASN A 233     -36.896  -2.395 -23.301  1.00 -3.26           C
ATOM   3523  OD1 ASN A 233     -36.000  -1.880 -22.640  1.00 -3.26           O
ATOM   3524  ND2 ASN A 233     -38.014  -1.778 -23.548  1.00 -3.26           N
ATOM   3525 1HD2 ASN A 233     -38.150  -0.851 -23.184  1.00 -3.26           H
ATOM   3526 2HD2 ASN A 233     -38.725  -2.238 -24.088  1.00 -3.26           H
ATOM   3527  N   ALA A 234     -38.337  -6.640 -24.339  1.00 13.51           N
ATOM   3528  H   ALA A 234     -39.088  -6.031 -24.632  1.00 13.51           H
ATOM   3529  CA  ALA A 234     -38.303  -8.013 -24.840  1.00 13.51           C
ATOM   3530  HA  ALA A 234     -37.266  -8.346 -24.849  1.00 13.51           H
ATOM   3531  C   ALA A 234     -38.835  -8.184 -26.263  1.00 13.51           C
ATOM   3532  O   ALA A 234     -39.584  -7.350 -26.782  1.00 13.51           O
ATOM   3533  CB  ALA A 234     -39.078  -8.925 -23.884  1.00 13.51           C
ATOM   3534 1HB  ALA A 234     -38.891  -8.629 -22.852  1.00 13.51           H
ATOM   3535 2HB  ALA A 234     -38.750  -9.956 -24.022  1.00 13.51           H
ATOM   3536 3HB  ALA A 234     -40.140  -8.863 -24.089  1.00 13.51           H
ATOM   3537  N   VAL A 235     -38.451  -9.302 -26.858  1.00 -9.23           N
ATOM   3538  H   VAL A 235     -37.846  -9.942 -26.345  1.00 -9.23           H
ATOM   3539  CA  VAL A 235     -38.821  -9.696 -28.216  1.00 -9.23           C
ATOM   3540  HA  VAL A 235     -39.643  -9.086 -28.583  1.00 -9.23           H
ATOM   3541  C   VAL A 235     -39.254 -11.150 -28.070  1.00 -9.23           C
ATOM   3542  O   VAL A 235     -38.769 -11.822 -27.161  1.00 -9.23           O
ATOM   3543  CB  VAL A 235     -37.582  -9.574 -29.164  1.00 -9.23           C
ATOM   3544  HB  VAL A 235     -36.818 -10.262 -28.812  1.00 -9.23           H
ATOM   3545  CG1 VAL A 235     -37.919  -9.926 -30.621  1.00 -9.23           C
ATOM   3546 1HG1 VAL A 235     -37.065  -9.699 -31.260  1.00 -9.23           H
ATOM   3547 2HG1 VAL A 235     -38.779  -9.351 -30.963  1.00 -9.23           H
ATOM   3548 3HG1 VAL A 235     -38.128 -10.990 -30.707  1.00 -9.23           H
ATOM   3549  CG2 VAL A 235     -36.993  -8.157 -29.112  1.00 -9.23           C
ATOM   3550 1HG2 VAL A 235     -36.179  -8.066 -29.831  1.00 -9.23           H
ATOM   3551 2HG2 VAL A 235     -36.583  -7.955 -28.122  1.00 -9.23           H
ATOM   3552 3HG2 VAL A 235     -37.763  -7.424 -29.348  1.00 -9.23           H
ATOM   3553  N   THR A 236     -40.117 -11.660 -28.935  1.00 26.80           N
ATOM   3554  H   THR A 236     -40.490 -11.083 -29.676  1.00 26.80           H
ATOM   3555  CA  THR A 236     -40.443 -13.089 -28.968  1.00 26.80           C
ATOM   3556  HA  THR A 236     -39.797 -13.636 -28.290  1.00 26.80           H
ATOM   3557  C   THR A 236     -40.095 -13.484 -30.392  1.00 26.80           C
ATOM   3558  O   THR A 236     -40.127 -12.626 -31.280  1.00 26.80           O
ATOM   3559  CB  THR A 236     -41.918 -13.402 -28.597  1.00 26.80           C
ATOM   3560  HB  THR A 236     -42.136 -12.963 -27.623  1.00 26.80           H
ATOM   3561  OG1 THR A 236     -42.096 -14.817 -28.514  1.00 26.80           O
ATOM   3562  HG1 THR A 236     -42.985 -14.984 -28.166  1.00 26.80           H
ATOM   3563  CG2 THR A 236     -42.922 -12.879 -29.617  1.00 26.80           C
ATOM   3564 1HG2 THR A 236     -43.930 -13.061 -29.249  1.00 26.80           H
ATOM   3565 2HG2 THR A 236     -42.793 -13.391 -30.571  1.00 26.80           H
ATOM   3566 3HG2 THR A 236     -42.792 -11.807 -29.764  1.00 26.80           H
ATOM   3567  N   SER A 237     -39.704 -14.725 -30.633  1.00 11.12           N
ATOM   3568  H   SER A 237     -39.655 -15.409 -29.892  1.00 11.12           H
ATOM   3569  CA  SER A 237     -39.368 -15.118 -31.994  1.00 11.12           C
ATOM   3570  HA  SER A 237     -38.679 -14.386 -32.413  1.00 11.12           H
ATOM   3571  C   SER A 237     -40.641 -15.152 -32.820  1.00 11.12           C
ATOM   3572  O   SER A 237     -41.665 -15.664 -32.367  1.00 11.12           O
ATOM   3573  CB  SER A 237     -38.730 -16.502 -32.022  1.00 11.12           C
ATOM   3574 1HB  SER A 237     -39.446 -17.231 -31.644  1.00 11.12           H
ATOM   3575 2HB  SER A 237     -38.463 -16.761 -33.047  1.00 11.12           H
ATOM   3576  OG  SER A 237     -37.571 -16.512 -31.209  1.00 11.12           O
ATOM   3577  HG  SER A 237     -37.758 -17.037 -30.418  1.00 11.12           H
ATOM   3578  N   HIS A 238     -40.587 -14.669 -34.052  1.00  9.63           N
ATOM   3579  H   HIS A 238     -39.730 -14.247 -34.396  1.00  9.63           H
ATOM   3580  CA  HIS A 238     -41.771 -14.682 -34.908  1.00  9.63           C
ATOM   3581  HA  HIS A 238     -42.616 -14.315 -34.324  1.00  9.63           H
ATOM   3582  C   HIS A 238     -42.089 -16.100 -35.374  1.00  9.63           C
ATOM   3583  O   HIS A 238     -43.163 -16.402 -35.885  1.00  9.63           O
ATOM   3584  CB  HIS A 238     -41.586 -13.757 -36.108  1.00  9.63           C
ATOM   3585 1HB  HIS A 238     -41.030 -12.879 -35.782  1.00  9.63           H
ATOM   3586 2HB  HIS A 238     -41.005 -14.269 -36.875  1.00  9.63           H
ATOM   3587  CG  HIS A 238     -42.883 -13.287 -36.687  1.00  9.63           C
ATOM   3588  ND1 HIS A 238     -43.746 -12.448 -36.032  1.00  9.63           N
ATOM   3589  HD1 HIS A 238     -43.584 -12.034 -35.119  1.00  9.63           H
ATOM   3590  CD2 HIS A 238     -43.512 -13.604 -37.847  1.00  9.63           C
ATOM   3591  HD2 HIS A 238     -43.107 -14.256 -38.607  1.00  9.63           H
ATOM   3592  CE1 HIS A 238     -44.839 -12.304 -36.777  1.00  9.63           C
ATOM   3593  HE1 HIS A 238     -45.696 -11.706 -36.494  1.00  9.63           H
ATOM   3594  NE2 HIS A 238     -44.747 -12.993 -37.898  1.00  9.63           N
ATOM   3595  N   LEU A 239     -41.157 -17.006 -35.124  1.00 -8.35           N
ATOM   3596  H   LEU A 239     -40.282 -16.714 -34.722  1.00 -8.35           H
ATOM   3597  CA  LEU A 239     -41.369 -18.419 -35.406  1.00 -8.35           C
ATOM   3598  HA  LEU A 239     -41.799 -18.507 -36.401  1.00 -8.35           H
ATOM   3599  C   LEU A 239     -42.378 -19.031 -34.443  1.00 -8.35           C
ATOM   3600  O   LEU A 239     -43.012 -20.028 -34.757  1.00 -8.35           O
ATOM   3601  CB  LEU A 239     -40.037 -19.173 -35.386  1.00 -8.35           C
ATOM   3602 1HB  LEU A 239     -39.611 -19.104 -34.386  1.00 -8.35           H
ATOM   3603 2HB  LEU A 239     -40.238 -20.224 -35.598  1.00 -8.35           H
ATOM   3604  CG  LEU A 239     -38.999 -18.665 -36.403  1.00 -8.35           C
ATOM   3605  HG  LEU A 239     -38.765 -17.626 -36.170  1.00 -8.35           H
ATOM   3606  CD1 LEU A 239     -37.716 -19.465 -36.297  1.00 -8.35           C
ATOM   3607 1HD1 LEU A 239     -36.975 -19.065 -36.990  1.00 -8.35           H
ATOM   3608 2HD1 LEU A 239     -37.907 -20.515 -36.523  1.00 -8.35           H
ATOM   3609 3HD1 LEU A 239     -37.318 -19.383 -35.285  1.00 -8.35           H
ATOM   3610  CD2 LEU A 239     -39.511 -18.720 -37.848  1.00 -8.35           C
ATOM   3611 1HD2 LEU A 239     -38.715 -18.425 -38.532  1.00 -8.35           H
ATOM   3612 2HD2 LEU A 239     -40.341 -18.028 -37.977  1.00 -8.35           H
ATOM   3613 3HD2 LEU A 239     -39.834 -19.734 -38.092  1.00 -8.35           H
ATOM   3614  N   ASN A 240     -42.644 -18.358 -33.331  1.00  8.99           N
ATOM   3615  H   ASN A 240     -42.117 -17.524 -33.102  1.00  8.99           H
ATOM   3616  CA  ASN A 240     -43.728 -18.770 -32.438  1.00  8.99           C
ATOM   3617  HA  ASN A 240     -43.675 -19.850 -32.295  1.00  8.99           H
ATOM   3618  C   ASN A 240     -45.095 -18.446 -33.055  1.00  8.99           C
ATOM   3619  O   ASN A 240     -46.119 -18.934 -32.593  1.00  8.99           O
ATOM   3620  CB  ASN A 240     -43.601 -18.087 -31.068  1.00  8.99           C
ATOM   3621 1HB  ASN A 240     -43.608 -17.007 -31.198  1.00  8.99           H
ATOM   3622 2HB  ASN A 240     -44.456 -18.365 -30.454  1.00  8.99           H
ATOM   3623  CG  ASN A 240     -42.347 -18.484 -30.331  1.00  8.99           C
ATOM   3624  OD1 ASN A 240     -41.920 -19.629 -30.366  1.00  8.99           O
ATOM   3625  ND2 ASN A 240     -41.740 -17.550 -29.664  1.00  8.99           N
ATOM   3626 1HD2 ASN A 240     -40.868 -17.790 -29.212  1.00  8.99           H
ATOM   3627 2HD2 ASN A 240     -42.116 -16.618 -29.618  1.00  8.99           H
ATOM   3628  N   GLN A 241     -45.111 -17.636 -34.109  1.00 20.49           N
ATOM   3629  H   GLN A 241     -44.238 -17.258 -34.458  1.00 20.49           H
ATOM   3630  CA  GLN A 241     -46.332 -17.262 -34.827  1.00 20.49           C
ATOM   3631  HA  GLN A 241     -47.200 -17.593 -34.258  1.00 20.49           H
ATOM   3632  C   GLN A 241     -46.389 -17.968 -36.187  1.00 20.49           C
ATOM   3633  O   GLN A 241     -47.262 -17.708 -37.009  1.00 20.49           O
ATOM   3634  CB  GLN A 241     -46.416 -15.732 -34.962  1.00 20.49           C
ATOM   3635 1HB  GLN A 241     -45.511 -15.357 -35.436  1.00 20.49           H
ATOM   3636 2HB  GLN A 241     -47.262 -15.477 -35.594  1.00 20.49           H
ATOM   3637  CG  GLN A 241     -46.603 -15.045 -33.611  1.00 20.49           C
ATOM   3638 1HG  GLN A 241     -47.473 -15.479 -33.127  1.00 20.49           H
ATOM   3639 2HG  GLN A 241     -45.729 -15.226 -32.986  1.00 20.49           H
ATOM   3640  CD  GLN A 241     -46.822 -13.550 -33.706  1.00 20.49           C
ATOM   3641  OE1 GLN A 241     -45.882 -12.762 -33.657  1.00 20.49           O
ATOM   3642  NE2 GLN A 241     -48.058 -13.140 -33.778  1.00 20.49           N
ATOM   3643 1HE2 GLN A 241     -48.248 -12.154 -33.812  1.00 20.49           H
ATOM   3644 2HE2 GLN A 241     -48.820 -13.806 -33.783  1.00 20.49           H
ATOM   3645  N   SER A 242     -45.483 -18.906 -36.425  1.00 17.74           N
ATOM   3646  H   SER A 242     -44.737 -19.077 -35.763  1.00 17.74           H
ATOM   3647  CA  SER A 242     -45.578 -19.769 -37.604  1.00 17.74           C
ATOM   3648  HA  SER A 242     -45.792 -19.138 -38.467  1.00 17.74           H
ATOM   3649  C   SER A 242     -46.669 -20.855 -37.557  1.00 17.74           C
ATOM   3650  O   SER A 242     -47.252 -21.141 -38.610  1.00 17.74           O
ATOM   3651  CB  SER A 242     -44.238 -20.448 -37.864  1.00 17.74           C
ATOM   3652 1HB  SER A 242     -43.974 -21.061 -37.004  1.00 17.74           H
ATOM   3653 2HB  SER A 242     -44.326 -21.086 -38.744  1.00 17.74           H
ATOM   3654  OG  SER A 242     -43.222 -19.485 -38.087  1.00 17.74           O
ATOM   3655  HG  SER A 242     -42.409 -19.966 -38.275  1.00 17.74           H
ATOM   3656  N   PRO A 243     -46.961 -21.493 -36.394  1.00  9.42           N
ATOM   3657  CA  PRO A 243     -48.089 -22.432 -36.525  1.00  9.42           C
ATOM   3658  HA  PRO A 243     -47.850 -23.206 -37.255  1.00  9.42           H
ATOM   3659  C   PRO A 243     -49.399 -21.737 -36.892  1.00  9.42           C
ATOM   3660  O   PRO A 243     -50.176 -22.236 -37.704  1.00  9.42           O
ATOM   3661  CB  PRO A 243     -48.206 -23.041 -35.122  1.00  9.42           C
ATOM   3662 1HB  PRO A 243     -48.938 -22.492 -34.530  1.00  9.42           H
ATOM   3663 2HB  PRO A 243     -48.481 -24.094 -35.180  1.00  9.42           H
ATOM   3664  CG  PRO A 243     -46.860 -22.878 -34.535  1.00  9.42           C
ATOM   3665 1HG  PRO A 243     -46.899 -22.918 -33.446  1.00  9.42           H
ATOM   3666 2HG  PRO A 243     -46.186 -23.641 -34.925  1.00  9.42           H
ATOM   3667  CD  PRO A 243     -46.439 -21.520 -35.013  1.00  9.42           C
ATOM   3668 1HD  PRO A 243     -46.906 -20.736 -34.413  1.00  9.42           H
ATOM   3669 2HD  PRO A 243     -45.353 -21.429 -34.998  1.00  9.42           H
ATOM   3670  N   ALA A 244     -49.625 -20.567 -36.313  1.00 27.03           N
ATOM   3671  H   ALA A 244     -48.982 -20.220 -35.612  1.00 27.03           H
ATOM   3672  CA  ALA A 244     -50.734 -19.683 -36.642  1.00 27.03           C
ATOM   3673  HA  ALA A 244     -50.884 -19.617 -37.721  1.00 27.03           H
ATOM   3674  C   ALA A 244     -50.213 -18.374 -36.073  1.00 27.03           C
ATOM   3675  O   ALA A 244     -49.408 -18.415 -35.143  1.00 27.03           O
ATOM   3676  CB  ALA A 244     -52.021 -20.109 -35.925  1.00 27.03           C
ATOM   3677 1HB  ALA A 244     -52.332 -21.092 -36.282  1.00 27.03           H
ATOM   3678 2HB  ALA A 244     -52.818 -19.395 -36.134  1.00 27.03           H
ATOM   3679 3HB  ALA A 244     -51.851 -20.157 -34.847  1.00 27.03           H
ATOM   3680  N   SER A 245     -50.706 -17.238 -36.546  1.00 -0.13           N
ATOM   3681  H   SER A 245     -51.398 -17.259 -37.286  1.00 -0.13           H
ATOM   3682  CA  SER A 245     -50.300 -15.943 -35.997  1.00 -0.13           C
ATOM   3683  HA  SER A 245     -49.218 -15.910 -35.912  1.00 -0.13           H
ATOM   3684  C   SER A 245     -50.901 -15.761 -34.612  1.00 -0.13           C
ATOM   3685  O   SER A 245     -50.434 -14.942 -33.819  1.00 -0.13           O
ATOM   3686  CB  SER A 245     -50.763 -14.800 -36.899  1.00 -0.13           C
ATOM   3687 1HB  SER A 245     -50.438 -13.850 -36.471  1.00 -0.13           H
ATOM   3688 2HB  SER A 245     -50.309 -14.915 -37.883  1.00 -0.13           H
ATOM   3689  OG  SER A 245     -52.177 -14.800 -37.041  1.00 -0.13           O
ATOM   3690  HG  SER A 245     -52.448 -13.905 -37.307  1.00 -0.13           H
ATOM   3691  N   LEU A 246     -51.907 -16.580 -34.330  1.00  1.15           N
ATOM   3692  H   LEU A 246     -52.181 -17.234 -35.046  1.00  1.15           H
ATOM   3693  CA  LEU A 246     -52.662 -16.616 -33.078  1.00  1.15           C
ATOM   3694  HA  LEU A 246     -52.894 -15.593 -32.782  1.00  1.15           H
ATOM   3695  C   LEU A 246     -51.886 -17.278 -31.931  1.00  1.15           C
ATOM   3696  O   LEU A 246     -52.426 -18.105 -31.195  1.00  1.15           O
ATOM   3697  CB  LEU A 246     -53.976 -17.379 -33.320  1.00  1.15           C
ATOM   3698 1HB  LEU A 246     -53.718 -18.417 -33.534  1.00  1.15           H
ATOM   3699 2HB  LEU A 246     -54.551 -17.365 -32.394  1.00  1.15           H
ATOM   3700  CG  LEU A 246     -54.906 -16.899 -34.449  1.00  1.15           C
ATOM   3701  HG  LEU A 246     -54.341 -16.877 -35.379  1.00  1.15           H
ATOM   3702  CD1 LEU A 246     -56.048 -17.886 -34.623  1.00  1.15           C
ATOM   3703 1HD1 LEU A 246     -56.677 -17.577 -35.458  1.00  1.15           H
ATOM   3704 2HD1 LEU A 246     -56.650 -17.935 -33.714  1.00  1.15           H
ATOM   3705 3HD1 LEU A 246     -55.648 -18.876 -34.842  1.00  1.15           H
ATOM   3706  CD2 LEU A 246     -55.469 -15.504 -34.203  1.00  1.15           C
ATOM   3707 1HD2 LEU A 246     -56.119 -15.221 -35.030  1.00  1.15           H
ATOM   3708 2HD2 LEU A 246     -54.655 -14.783 -34.136  1.00  1.15           H
ATOM   3709 3HD2 LEU A 246     -56.041 -15.493 -33.277  1.00  1.15           H
ATOM   3710  N   SER A 247     -50.614 -16.930 -31.791  1.00 27.51           N
ATOM   3711  H   SER A 247     -50.224 -16.259 -32.439  1.00 27.51           H
ATOM   3712  CA  SER A 247     -49.792 -17.400 -30.679  1.00 27.51           C
ATOM   3713  HA  SER A 247     -49.827 -18.489 -30.634  1.00 27.51           H
ATOM   3714  C   SER A 247     -50.467 -16.819 -29.444  1.00 27.51           C
ATOM   3715  O   SER A 247     -50.854 -15.640 -29.415  1.00 27.51           O
ATOM   3716  CB  SER A 247     -48.344 -16.935 -30.826  1.00 27.51           C
ATOM   3717 1HB  SER A 247     -47.933 -17.343 -31.749  1.00 27.51           H
ATOM   3718 2HB  SER A 247     -48.324 -15.848 -30.880  1.00 27.51           H
ATOM   3719  OG  SER A 247     -47.536 -17.353 -29.739  1.00 27.51           O
ATOM   3720  HG  SER A 247     -47.340 -18.298 -29.836  1.00 27.51           H
ATOM   3721  N   THR A 248     -50.715 -17.688 -28.481  1.00  2.87           N
ATOM   3722  H   THR A 248     -50.261 -18.589 -28.478  1.00  2.87           H
ATOM   3723  CA  THR A 248     -51.699 -17.431 -27.443  1.00  2.87           C
ATOM   3724  HA  THR A 248     -52.633 -17.126 -27.921  1.00  2.87           H
ATOM   3725  C   THR A 248     -51.296 -16.310 -26.494  1.00  2.87           C
ATOM   3726  O   THR A 248     -50.119 -16.099 -26.202  1.00  2.87           O
ATOM   3727  CB  THR A 248     -51.948 -18.748 -26.682  1.00  2.87           C
ATOM   3728  HB  THR A 248     -52.566 -18.556 -25.809  1.00  2.87           H
ATOM   3729  OG1 THR A 248     -50.694 -19.310 -26.289  1.00  2.87           O
ATOM   3730  HG1 THR A 248     -50.538 -19.029 -25.375  1.00  2.87           H
ATOM   3731  CG2 THR A 248     -52.628 -19.787 -27.561  1.00  2.87           C
ATOM   3732 1HG2 THR A 248     -52.846 -20.668 -26.959  1.00  2.87           H
ATOM   3733 2HG2 THR A 248     -51.976 -20.071 -28.386  1.00  2.87           H
ATOM   3734 3HG2 THR A 248     -53.562 -19.388 -27.956  1.00  2.87           H
ATOM   3735  N   GLN A 249     -52.294 -15.569 -26.028  1.00 -4.31           N
ATOM   3736  H   GLN A 249     -53.245 -15.773 -26.334  1.00 -4.31           H
ATOM   3737  CA  GLN A 249     -52.093 -14.455 -25.098  1.00 -4.31           C
ATOM   3738  HA  GLN A 249     -51.174 -13.934 -25.355  1.00 -4.31           H
ATOM   3739  C   GLN A 249     -51.963 -14.952 -23.659  1.00 -4.31           C
ATOM   3740  O   GLN A 249     -51.679 -14.186 -22.736  1.00 -4.31           O
ATOM   3741  CB  GLN A 249     -53.259 -13.463 -25.197  1.00 -4.31           C
ATOM   3742 1HB  GLN A 249     -54.182 -13.984 -24.947  1.00 -4.31           H
ATOM   3743 2HB  GLN A 249     -53.103 -12.676 -24.460  1.00 -4.31           H
ATOM   3744  CG  GLN A 249     -53.425 -12.806 -26.571  1.00 -4.31           C
ATOM   3745 1HG  GLN A 249     -53.638 -13.572 -27.315  1.00 -4.31           H
ATOM   3746 2HG  GLN A 249     -54.270 -12.120 -26.535  1.00 -4.31           H
ATOM   3747  CD  GLN A 249     -52.196 -12.029 -27.005  1.00 -4.31           C
ATOM   3748  OE1 GLN A 249     -51.589 -11.299 -26.225  1.00 -4.31           O
ATOM   3749  NE2 GLN A 249     -51.808 -12.184 -28.241  1.00 -4.31           N
ATOM   3750 1HE2 GLN A 249     -50.977 -11.707 -28.544  1.00 -4.31           H
ATOM   3751 2HE2 GLN A 249     -52.340 -12.763 -28.869  1.00 -4.31           H
ATOM   3752  N   GLY A 250     -52.182 -16.244 -23.480  1.00 20.69           N
ATOM   3753  H   GLY A 250     -52.407 -16.825 -24.276  1.00 20.69           H
ATOM   3754  CA  GLY A 250     -52.051 -16.912 -22.199  1.00 20.69           C
ATOM   3755 1HA  GLY A 250     -51.444 -16.321 -21.514  1.00 20.69           H
ATOM   3756 2HA  GLY A 250     -53.033 -17.105 -21.767  1.00 20.69           H
ATOM   3757  C   GLY A 250     -51.352 -18.217 -22.505  1.00 20.69           C
ATOM   3758  O   GLY A 250     -50.934 -18.419 -23.644  1.00 20.69           O
ATOM   3759  N   TYR A 251     -51.201 -19.083 -21.519  1.00 23.34           N
ATOM   3760  H   TYR A 251     -51.583 -18.883 -20.604  1.00 23.34           H
ATOM   3761  CA  TYR A 251     -50.476 -20.338 -21.686  1.00 23.34           C
ATOM   3762  HA  TYR A 251     -50.640 -20.739 -22.685  1.00 23.34           H
ATOM   3763  C   TYR A 251     -51.004 -21.331 -20.659  1.00 23.34           C
ATOM   3764  O   TYR A 251     -51.560 -20.932 -19.631  1.00 23.34           O
ATOM   3765  CB  TYR A 251     -48.977 -20.090 -21.461  1.00 23.34           C
ATOM   3766 1HB  TYR A 251     -48.459 -21.045 -21.377  1.00 23.34           H
ATOM   3767 2HB  TYR A 251     -48.582 -19.557 -22.327  1.00 23.34           H
ATOM   3768  CG  TYR A 251     -48.706 -19.247 -20.230  1.00 23.34           C
ATOM   3769  CD1 TYR A 251     -48.582 -19.834 -18.955  1.00 23.34           C
ATOM   3770  HD1 TYR A 251     -48.652 -20.907 -18.848  1.00 23.34           H
ATOM   3771  CD2 TYR A 251     -48.618 -17.843 -20.329  1.00 23.34           C
ATOM   3772  HD2 TYR A 251     -48.693 -17.366 -21.299  1.00 23.34           H
ATOM   3773  CE1 TYR A 251     -48.386 -19.029 -17.799  1.00 23.34           C
ATOM   3774  HE1 TYR A 251     -48.299 -19.488 -16.826  1.00 23.34           H
ATOM   3775  CE2 TYR A 251     -48.446 -17.042 -19.178  1.00 23.34           C
ATOM   3776  HE2 TYR A 251     -48.409 -15.971 -19.276  1.00 23.34           H
ATOM   3777  CZ  TYR A 251     -48.311 -17.640 -17.925  1.00 23.34           C
ATOM   3778  OH  TYR A 251     -48.091 -16.852 -16.825  1.00 23.34           O
ATOM   3779  HH  TYR A 251     -48.033 -15.916 -17.058  1.00 23.34           H
ATOM   3780  N   GLY A 252     -50.802 -22.615 -20.909  1.00  9.03           N
ATOM   3781  H   GLY A 252     -50.363 -22.901 -21.779  1.00  9.03           H
ATOM   3782  CA  GLY A 252     -51.150 -23.653 -19.955  1.00  9.03           C
ATOM   3783 1HA  GLY A 252     -51.057 -23.275 -18.937  1.00  9.03           H
ATOM   3784 2HA  GLY A 252     -52.165 -24.012 -20.129  1.00  9.03           H
ATOM   3785  C   GLY A 252     -50.154 -24.770 -20.169  1.00  9.03           C
ATOM   3786  O   GLY A 252     -49.523 -24.807 -21.227  1.00  9.03           O
ATOM   3787  N   ALA A 253     -49.959 -25.614 -19.162  1.00 11.78           N
ATOM   3788  H   ALA A 253     -50.518 -25.500 -18.323  1.00 11.78           H
ATOM   3789  CA  ALA A 253     -48.966 -26.697 -19.159  1.00 11.78           C
ATOM   3790  HA  ALA A 253     -48.924 -27.072 -18.136  1.00 11.78           H
ATOM   3791  C   ALA A 253     -47.530 -26.279 -19.524  1.00 11.78           C
ATOM   3792  O   ALA A 253     -46.723 -27.098 -19.992  1.00 11.78           O
ATOM   3793  CB  ALA A 253     -49.452 -27.860 -20.025  1.00 11.78           C
ATOM   3794 1HB  ALA A 253     -50.475 -28.122 -19.755  1.00 11.78           H
ATOM   3795 2HB  ALA A 253     -48.812 -28.728 -19.864  1.00 11.78           H
ATOM   3796 3HB  ALA A 253     -49.423 -27.578 -21.078  1.00 11.78           H
ATOM   3797  N   SER A 254     -47.211 -25.011 -19.306  1.00 42.32           N
ATOM   3798  H   SER A 254     -47.898 -24.375 -18.930  1.00 42.32           H
ATOM   3799  CA  SER A 254     -45.880 -24.475 -19.562  1.00 42.32           C
ATOM   3800  HA  SER A 254     -45.575 -24.710 -20.578  1.00 42.32           H
ATOM   3801  C   SER A 254     -44.918 -25.130 -18.579  1.00 42.32           C
ATOM   3802  O   SER A 254     -45.122 -25.090 -17.362  1.00 42.32           O
ATOM   3803  CB  SER A 254     -45.920 -22.963 -19.372  1.00 42.32           C
ATOM   3804 1HB  SER A 254     -44.938 -22.595 -19.072  1.00 42.32           H
ATOM   3805 2HB  SER A 254     -46.210 -22.495 -20.314  1.00 42.32           H
ATOM   3806  OG  SER A 254     -46.893 -22.652 -18.387  1.00 42.32           O
ATOM   3807  HG  SER A 254     -46.471 -22.715 -17.517  1.00 42.32           H
ATOM   3808  N   SER A 255     -43.909 -25.801 -19.106  1.00 26.24           N
ATOM   3809  H   SER A 255     -43.791 -25.827 -20.111  1.00 26.24           H
ATOM   3810  CA  SER A 255     -42.966 -26.530 -18.273  1.00 26.24           C
ATOM   3811  HA  SER A 255     -43.507 -27.051 -17.484  1.00 26.24           H
ATOM   3812  C   SER A 255     -41.985 -25.543 -17.661  1.00 26.24           C
ATOM   3813  O   SER A 255     -41.714 -24.502 -18.251  1.00 26.24           O
ATOM   3814  CB  SER A 255     -42.212 -27.550 -19.119  1.00 26.24           C
ATOM   3815 1HB  SER A 255     -42.926 -28.096 -19.738  1.00 26.24           H
ATOM   3816 2HB  SER A 255     -41.495 -27.036 -19.760  1.00 26.24           H
ATOM   3817  OG  SER A 255     -41.546 -28.472 -18.280  1.00 26.24           O
ATOM   3818  HG  SER A 255     -42.120 -29.243 -18.159  1.00 26.24           H
ATOM   3819  N   LEU A 256     -41.447 -25.864 -16.494  1.00 34.44           N
ATOM   3820  H   LEU A 256     -41.669 -26.749 -16.061  1.00 34.44           H
ATOM   3821  CA  LEU A 256     -40.461 -25.011 -15.845  1.00 34.44           C
ATOM   3822  HA  LEU A 256     -39.881 -24.514 -16.619  1.00 34.44           H
ATOM   3823  C   LEU A 256     -39.525 -25.899 -15.052  1.00 34.44           C
ATOM   3824  O   LEU A 256     -39.857 -27.047 -14.742  1.00 34.44           O
ATOM   3825  CB  LEU A 256     -41.131 -23.932 -14.975  1.00 34.44           C
ATOM   3826 1HB  LEU A 256     -40.367 -23.200 -14.716  1.00 34.44           H
ATOM   3827 2HB  LEU A 256     -41.836 -23.426 -15.632  1.00 34.44           H
ATOM   3828  CG  LEU A 256     -41.908 -24.245 -13.685  1.00 34.44           C
ATOM   3829  HG  LEU A 256     -42.575 -25.085 -13.874  1.00 34.44           H
ATOM   3830  CD1 LEU A 256     -41.029 -24.579 -12.477  1.00 34.44           C
ATOM   3831 1HD1 LEU A 256     -41.636 -24.618 -11.572  1.00 34.44           H
ATOM   3832 2HD1 LEU A 256     -40.253 -23.825 -12.355  1.00 34.44           H
ATOM   3833 3HD1 LEU A 256     -40.570 -25.556 -12.615  1.00 34.44           H
ATOM   3834  CD2 LEU A 256     -42.763 -23.031 -13.343  1.00 34.44           C
ATOM   3835 1HD2 LEU A 256     -43.359 -23.231 -12.452  1.00 34.44           H
ATOM   3836 2HD2 LEU A 256     -43.448 -22.813 -14.165  1.00 34.44           H
ATOM   3837 3HD2 LEU A 256     -42.138 -22.157 -13.162  1.00 34.44           H
ATOM   3838  N   GLY A 257     -38.375 -25.349 -14.698  1.00 38.29           N
ATOM   3839  H   GLY A 257     -38.160 -24.397 -14.957  1.00 38.29           H
ATOM   3840  CA  GLY A 257     -37.415 -26.052 -13.874  1.00 38.29           C
ATOM   3841 1HA  GLY A 257     -37.926 -26.789 -13.260  1.00 38.29           H
ATOM   3842 2HA  GLY A 257     -36.651 -26.530 -14.486  1.00 38.29           H
ATOM   3843  C   GLY A 257     -36.791 -25.008 -12.981  1.00 38.29           C
ATOM   3844  O   GLY A 257     -36.625 -23.873 -13.405  1.00 38.29           O
ATOM   3845  N   PHE A 258     -36.483 -25.381 -11.750  1.00  9.48           N
ATOM   3846  H   PHE A 258     -36.633 -26.344 -11.478  1.00  9.48           H
ATOM   3847  CA  PHE A 258     -35.978 -24.463 -10.724  1.00  9.48           C
ATOM   3848  HA  PHE A 258     -36.028 -23.438 -11.089  1.00  9.48           H
ATOM   3849  C   PHE A 258     -34.507 -24.788 -10.461  1.00  9.48           C
ATOM   3850  O   PHE A 258     -33.964 -24.592  -9.375  1.00  9.48           O
ATOM   3851  CB  PHE A 258     -36.852 -24.573  -9.467  1.00  9.48           C
ATOM   3852 1HB  PHE A 258     -36.411 -23.977  -8.669  1.00  9.48           H
ATOM   3853 2HB  PHE A 258     -37.834 -24.160  -9.698  1.00  9.48           H
ATOM   3854  CG  PHE A 258     -37.048 -25.986  -8.987  1.00  9.48           C
ATOM   3855  CD1 PHE A 258     -36.142 -26.563  -8.082  1.00  9.48           C
ATOM   3856  HD1 PHE A 258     -35.330 -25.974  -7.682  1.00  9.48           H
ATOM   3857  CD2 PHE A 258     -38.131 -26.757  -9.454  1.00  9.48           C
ATOM   3858  HD2 PHE A 258     -38.854 -26.321 -10.129  1.00  9.48           H
ATOM   3859  CE1 PHE A 258     -36.270 -27.914  -7.692  1.00  9.48           C
ATOM   3860  HE1 PHE A 258     -35.561 -28.347  -7.003  1.00  9.48           H
ATOM   3861  CE2 PHE A 258     -38.273 -28.112  -9.070  1.00  9.48           C
ATOM   3862  HE2 PHE A 258     -39.102 -28.695  -9.443  1.00  9.48           H
ATOM   3863  CZ  PHE A 258     -37.323 -28.697  -8.205  1.00  9.48           C
ATOM   3864  HZ  PHE A 258     -37.405 -29.739  -7.930  1.00  9.48           H
ATOM   3865  N   ASN A 259     -33.890 -25.296 -11.518  1.00 11.73           N
ATOM   3866  H   ASN A 259     -34.407 -25.357 -12.378  1.00 11.73           H
ATOM   3867  CA  ASN A 259     -32.498 -25.736 -11.528  1.00 11.73           C
ATOM   3868  HA  ASN A 259     -32.388 -26.626 -10.906  1.00 11.73           H
ATOM   3869  C   ASN A 259     -31.554 -24.657 -11.005  1.00 11.73           C
ATOM   3870  O   ASN A 259     -31.676 -23.497 -11.383  1.00 11.73           O
ATOM   3871  CB  ASN A 259     -32.104 -26.054 -12.975  1.00 11.73           C
ATOM   3872 1HB  ASN A 259     -32.369 -25.214 -13.610  1.00 11.73           H
ATOM   3873 2HB  ASN A 259     -31.030 -26.190 -13.028  1.00 11.73           H
ATOM   3874  CG  ASN A 259     -32.759 -27.297 -13.499  1.00 11.73           C
ATOM   3875  OD1 ASN A 259     -32.657 -28.354 -12.904  1.00 11.73           O
ATOM   3876  ND2 ASN A 259     -33.442 -27.189 -14.602  1.00 11.73           N
ATOM   3877 1HD2 ASN A 259     -33.856 -28.024 -14.994  1.00 11.73           H
ATOM   3878 2HD2 ASN A 259     -33.543 -26.303 -15.070  1.00 11.73           H
ATOM   3879  N   SER A 260     -30.601 -25.035 -10.167  1.00 -4.40           N
ATOM   3880  H   SER A 260     -30.534 -26.009  -9.890  1.00 -4.40           H
ATOM   3881  CA  SER A 260     -29.611 -24.086  -9.660  1.00 -4.40           C
ATOM   3882  HA  SER A 260     -30.108 -23.180  -9.311  1.00 -4.40           H
ATOM   3883  C   SER A 260     -28.668 -23.746 -10.800  1.00 -4.40           C
ATOM   3884  O   SER A 260     -28.331 -24.621 -11.608  1.00 -4.40           O
ATOM   3885  CB  SER A 260     -28.800 -24.697  -8.521  1.00 -4.40           C
ATOM   3886 1HB  SER A 260     -29.475 -24.960  -7.712  1.00 -4.40           H
ATOM   3887 2HB  SER A 260     -28.298 -25.598  -8.874  1.00 -4.40           H
ATOM   3888  OG  SER A 260     -27.836 -23.779  -8.036  1.00 -4.40           O
ATOM   3889  HG  SER A 260     -26.955 -24.169  -8.132  1.00 -4.40           H
ATOM   3890  N   THR A 261     -28.217 -22.504 -10.856  1.00 18.02           N
ATOM   3891  H   THR A 261     -28.509 -21.829 -10.162  1.00 18.02           H
ATOM   3892  CA  THR A 261     -27.290 -22.047 -11.886  1.00 18.02           C
ATOM   3893  HA  THR A 261     -26.945 -22.887 -12.486  1.00 18.02           H
ATOM   3894  C   THR A 261     -26.096 -21.435 -11.163  1.00 18.02           C
ATOM   3895  O   THR A 261     -26.178 -21.154  -9.967  1.00 18.02           O
ATOM   3896  CB  THR A 261     -27.983 -21.018 -12.809  1.00 18.02           C
ATOM   3897  HB  THR A 261     -27.279 -20.656 -13.558  1.00 18.02           H
ATOM   3898  OG1 THR A 261     -28.473 -19.931 -12.025  1.00 18.02           O
ATOM   3899  HG1 THR A 261     -29.067 -19.412 -12.574  1.00 18.02           H
ATOM   3900  CG2 THR A 261     -29.199 -21.614 -13.489  1.00 18.02           C
ATOM   3901 1HG2 THR A 261     -29.568 -20.920 -14.240  1.00 18.02           H
ATOM   3902 2HG2 THR A 261     -29.987 -21.794 -12.757  1.00 18.02           H
ATOM   3903 3HG2 THR A 261     -28.937 -22.553 -13.976  1.00 18.02           H
ATOM   3904  N   THR A 262     -24.984 -21.237 -11.855  1.00 13.59           N
ATOM   3905  H   THR A 262     -24.933 -21.497 -12.827  1.00 13.59           H
ATOM   3906  CA  THR A 262     -23.808 -20.598 -11.265  1.00 13.59           C
ATOM   3907  HA  THR A 262     -24.075 -20.086 -10.341  1.00 13.59           H
ATOM   3908  C   THR A 262     -23.353 -19.604 -12.316  1.00 13.59           C
ATOM   3909  O   THR A 262     -23.311 -19.964 -13.494  1.00 13.59           O
ATOM   3910  CB  THR A 262     -22.668 -21.613 -10.997  1.00 13.59           C
ATOM   3911  HB  THR A 262     -22.263 -21.959 -11.948  1.00 13.59           H
ATOM   3912  OG1 THR A 262     -23.193 -22.739 -10.286  1.00 13.59           O
ATOM   3913  HG1 THR A 262     -22.450 -23.301 -10.024  1.00 13.59           H
ATOM   3914  CG2 THR A 262     -21.550 -21.014 -10.156  1.00 13.59           C
ATOM   3915 1HG2 THR A 262     -20.811 -21.784  -9.936  1.00 13.59           H
ATOM   3916 2HG2 THR A 262     -21.954 -20.623  -9.222  1.00 13.59           H
ATOM   3917 3HG2 THR A 262     -21.065 -20.209 -10.708  1.00 13.59           H
ATOM   3918  N   ASP A 263     -23.057 -18.371 -11.938  1.00 25.76           N
ATOM   3919  H   ASP A 263     -23.152 -18.090 -10.972  1.00 25.76           H
ATOM   3920  CA  ASP A 263     -22.569 -17.393 -12.910  1.00 25.76           C
ATOM   3921  HA  ASP A 263     -23.167 -17.458 -13.811  1.00 25.76           H
ATOM   3922  C   ASP A 263     -21.121 -17.733 -13.266  1.00 25.76           C
ATOM   3923  O   ASP A 263     -20.310 -18.059 -12.388  1.00 25.76           O
ATOM   3924  CB  ASP A 263     -22.684 -15.971 -12.346  1.00 25.76           C
ATOM   3925 1HB  ASP A 263     -23.648 -15.864 -11.853  1.00 25.76           H
ATOM   3926 2HB  ASP A 263     -21.905 -15.816 -11.601  1.00 25.76           H
ATOM   3927  CG  ASP A 263     -22.593 -14.899 -13.419  1.00 25.76           C
ATOM   3928  OD1 ASP A 263     -22.382 -15.225 -14.602  1.00 25.76           O
ATOM   3929  OD2 ASP A 263     -22.787 -13.714 -13.081  1.00 25.76           O
ATOM   3930  N   CYS A 264     -20.789 -17.670 -14.546  1.00 -1.98           N
ATOM   3931  H   CYS A 264     -21.505 -17.405 -15.221  1.00 -1.98           H
ATOM   3932  CA  CYS A 264     -19.440 -17.911 -15.047  1.00 -1.98           C
ATOM   3933  HA  CYS A 264     -18.989 -18.716 -14.469  1.00 -1.98           H
ATOM   3934  C   CYS A 264     -18.589 -16.648 -14.872  1.00 -1.98           C
ATOM   3935  O   CYS A 264     -18.114 -16.057 -15.846  1.00 -1.98           O
ATOM   3936  CB  CYS A 264     -19.496 -18.334 -16.520  1.00 -1.98           C
ATOM   3937 1HB  CYS A 264     -19.958 -17.528 -17.091  1.00 -1.98           H
ATOM   3938 2HB  CYS A 264     -18.479 -18.472 -16.888  1.00 -1.98           H
ATOM   3939  SG  CYS A 264     -20.437 -19.864 -16.805  1.00 -1.98           S
ATOM   3940  HG  CYS A 264     -20.938 -19.528 -18.004  1.00 -1.98           H
ATOM   3941  N   LEU A 265     -18.424 -16.228 -13.625  1.00  3.91           N
ATOM   3942  H   LEU A 265     -18.854 -16.764 -12.879  1.00  3.91           H
ATOM   3943  CA  LEU A 265     -17.662 -15.031 -13.281  1.00  3.91           C
ATOM   3944  HA  LEU A 265     -18.095 -14.181 -13.810  1.00  3.91           H
ATOM   3945  C   LEU A 265     -16.200 -15.140 -13.696  1.00  3.91           C
ATOM   3946  O   LEU A 265     -15.566 -16.197 -13.630  1.00  3.91           O
ATOM   3947  CB  LEU A 265     -17.722 -14.772 -11.770  1.00  3.91           C
ATOM   3948 1HB  LEU A 265     -17.319 -15.654 -11.272  1.00  3.91           H
ATOM   3949 2HB  LEU A 265     -17.064 -13.933 -11.544  1.00  3.91           H
ATOM   3950  CG  LEU A 265     -19.095 -14.465 -11.156  1.00  3.91           C
ATOM   3951  HG  LEU A 265     -19.784 -15.254 -11.447  1.00  3.91           H
ATOM   3952  CD1 LEU A 265     -18.999 -14.463  -9.630  1.00  3.91           C
ATOM   3953 1HD1 LEU A 265     -19.985 -14.274  -9.205  1.00  3.91           H
ATOM   3954 2HD1 LEU A 265     -18.311 -13.685  -9.296  1.00  3.91           H
ATOM   3955 3HD1 LEU A 265     -18.651 -15.435  -9.280  1.00  3.91           H
ATOM   3956  CD2 LEU A 265     -19.654 -13.124 -11.640  1.00  3.91           C
ATOM   3957 1HD2 LEU A 265     -20.624 -12.942 -11.175  1.00  3.91           H
ATOM   3958 2HD2 LEU A 265     -19.814 -13.152 -12.718  1.00  3.91           H
ATOM   3959 3HD2 LEU A 265     -18.973 -12.311 -11.392  1.00  3.91           H
ATOM   3960  N   ASP A 266     -15.659 -14.010 -14.109  1.00 26.23           N
ATOM   3961  H   ASP A 266     -16.206 -13.158 -14.081  1.00 26.23           H
ATOM   3962  CA  ASP A 266     -14.291 -13.876 -14.587  1.00 26.23           C
ATOM   3963  HA  ASP A 266     -13.615 -14.556 -14.075  1.00 26.23           H
ATOM   3964  C   ASP A 266     -14.010 -12.435 -14.190  1.00 26.23           C
ATOM   3965  O   ASP A 266     -14.877 -11.811 -13.577  1.00 26.23           O
ATOM   3966  CB  ASP A 266     -14.218 -14.091 -16.105  1.00 26.23           C
ATOM   3967 1HB  ASP A 266     -14.920 -14.878 -16.382  1.00 26.23           H
ATOM   3968 2HB  ASP A 266     -14.511 -13.173 -16.614  1.00 26.23           H
ATOM   3969  CG  ASP A 266     -12.831 -14.509 -16.571  1.00 26.23           C
ATOM   3970  OD1 ASP A 266     -11.825 -13.876 -16.186  1.00 26.23           O
ATOM   3971  OD2 ASP A 266     -12.715 -15.493 -17.324  1.00 26.23           O
ATOM   3972  N   TYR A 267     -12.843 -11.909 -14.515  1.00 37.26           N
ATOM   3973  H   TYR A 267     -12.166 -12.482 -15.007  1.00 37.26           H
ATOM   3974  CA  TYR A 267     -12.540 -10.510 -14.257  1.00 37.26           C
ATOM   3975  HA  TYR A 267     -13.053 -10.201 -13.345  1.00 37.26           H
ATOM   3976  C   TYR A 267     -13.117  -9.699 -15.419  1.00 37.26           C
ATOM   3977  O   TYR A 267     -14.302  -9.423 -15.412  1.00 37.26           O
ATOM   3978  CB  TYR A 267     -11.036 -10.303 -14.058  1.00 37.26           C
ATOM   3979 1HB  TYR A 267     -10.508 -10.616 -14.955  1.00 37.26           H
ATOM   3980 2HB  TYR A 267     -10.838  -9.248 -13.889  1.00 37.26           H
ATOM   3981  CG  TYR A 267     -10.492 -11.094 -12.894  1.00 37.26           C
ATOM   3982  CD1 TYR A 267      -9.968 -12.381 -13.099  1.00 37.26           C
ATOM   3983  HD1 TYR A 267      -9.927 -12.791 -14.098  1.00 37.26           H
ATOM   3984  CD2 TYR A 267     -10.510 -10.576 -11.582  1.00 37.26           C
ATOM   3985  HD2 TYR A 267     -10.909  -9.589 -11.400  1.00 37.26           H
ATOM   3986  CE1 TYR A 267      -9.510 -13.160 -12.015  1.00 37.26           C
ATOM   3987  HE1 TYR A 267      -9.136 -14.157 -12.184  1.00 37.26           H
ATOM   3988  CE2 TYR A 267     -10.021 -11.349 -10.490  1.00 37.26           C
ATOM   3989  HE2 TYR A 267     -10.032 -10.951  -9.487  1.00 37.26           H
ATOM   3990  CZ  TYR A 267      -9.544 -12.640 -10.725  1.00 37.26           C
ATOM   3991  OH  TYR A 267      -9.108 -13.430  -9.699  1.00 37.26           O
ATOM   3992  HH  TYR A 267      -9.086 -14.360  -9.954  1.00 37.26           H
ATOM   3993  N   LYS A 268     -12.327  -9.341 -16.430  1.00  7.69           N
ATOM   3994  H   LYS A 268     -11.355  -9.621 -16.406  1.00  7.69           H
ATOM   3995  CA  LYS A 268     -12.765  -8.572 -17.622  1.00  7.69           C
ATOM   3996  HA  LYS A 268     -11.890  -8.449 -18.258  1.00  7.69           H
ATOM   3997  C   LYS A 268     -13.303  -7.165 -17.344  1.00  7.69           C
ATOM   3998  O   LYS A 268     -13.776  -6.482 -18.252  1.00  7.69           O
ATOM   3999  CB  LYS A 268     -13.806  -9.353 -18.446  1.00  7.69           C
ATOM   4000 1HB  LYS A 268     -14.737  -9.398 -17.883  1.00  7.69           H
ATOM   4001 2HB  LYS A 268     -13.999  -8.811 -19.373  1.00  7.69           H
ATOM   4002  CG  LYS A 268     -13.393 -10.779 -18.809  1.00  7.69           C
ATOM   4003 1HG  LYS A 268     -12.487 -10.754 -19.414  1.00  7.69           H
ATOM   4004 2HG  LYS A 268     -13.208 -11.353 -17.902  1.00  7.69           H
ATOM   4005  CD  LYS A 268     -14.507 -11.444 -19.591  1.00  7.69           C
ATOM   4006 1HD  LYS A 268     -15.422 -11.415 -19.001  1.00  7.69           H
ATOM   4007 2HD  LYS A 268     -14.667 -10.897 -20.520  1.00  7.69           H
ATOM   4008  CE  LYS A 268     -14.168 -12.881 -19.906  1.00  7.69           C
ATOM   4009 1HE  LYS A 268     -13.224 -12.911 -20.453  1.00  7.69           H
ATOM   4010 2HE  LYS A 268     -14.049 -13.436 -18.974  1.00  7.69           H
ATOM   4011  NZ  LYS A 268     -15.229 -13.533 -20.730  1.00  7.69           N
ATOM   4012 1HZ  LYS A 268     -15.045 -14.525 -20.806  1.00  7.69           H
ATOM   4013 2HZ  LYS A 268     -15.245 -13.126 -21.652  1.00  7.69           H
ATOM   4014 3HZ  LYS A 268     -16.139 -13.403 -20.302  1.00  7.69           H
ATOM   4015  N   ASP A 269     -13.248  -6.760 -16.081  1.00 17.78           N
ATOM   4016  H   ASP A 269     -12.748  -7.332 -15.418  1.00 17.78           H
ATOM   4017  CA  ASP A 269     -14.000  -5.618 -15.534  1.00 17.78           C
ATOM   4018  HA  ASP A 269     -13.906  -5.668 -14.447  1.00 17.78           H
ATOM   4019  C   ASP A 269     -15.478  -5.830 -15.833  1.00 17.78           C
ATOM   4020  O   ASP A 269     -16.239  -4.933 -16.192  1.00 17.78           O
ATOM   4021  CB  ASP A 269     -13.468  -4.247 -15.952  1.00 17.78           C
ATOM   4022 1HB  ASP A 269     -13.448  -4.178 -17.034  1.00 17.78           H
ATOM   4023 2HB  ASP A 269     -14.136  -3.478 -15.565  1.00 17.78           H
ATOM   4024  CG  ASP A 269     -12.082  -3.981 -15.410  1.00 17.78           C
ATOM   4025  OD1 ASP A 269     -11.594  -4.724 -14.527  1.00 17.78           O
ATOM   4026  OD2 ASP A 269     -11.436  -3.017 -15.876  1.00 17.78           O
ATOM   4027  N   GLN A 270     -15.816  -7.081 -15.578  1.00 67.49           N
ATOM   4028  H   GLN A 270     -15.061  -7.746 -15.432  1.00 67.49           H
ATOM   4029  CA  GLN A 270     -17.138  -7.630 -15.361  1.00 67.49           C
ATOM   4030  HA  GLN A 270     -16.945  -8.669 -15.107  1.00 67.49           H
ATOM   4031  C   GLN A 270     -18.108  -7.769 -16.517  1.00 67.49           C
ATOM   4032  O   GLN A 270     -19.091  -7.043 -16.643  1.00 67.49           O
ATOM   4033  CB  GLN A 270     -17.772  -7.053 -14.090  1.00 67.49           C
ATOM   4034 1HB  GLN A 270     -18.100  -6.032 -14.272  1.00 67.49           H
ATOM   4035 2HB  GLN A 270     -18.650  -7.649 -13.851  1.00 67.49           H
ATOM   4036  CG  GLN A 270     -16.851  -7.058 -12.848  1.00 67.49           C
ATOM   4037 1HG  GLN A 270     -16.243  -6.159 -12.863  1.00 67.49           H
ATOM   4038 2HG  GLN A 270     -17.471  -7.038 -11.953  1.00 67.49           H
ATOM   4039  CD  GLN A 270     -15.900  -8.242 -12.778  1.00 67.49           C
ATOM   4040  OE1 GLN A 270     -14.679  -8.059 -12.781  1.00 67.49           O
ATOM   4041  NE2 GLN A 270     -16.426  -9.442 -12.756  1.00 67.49           N
ATOM   4042 1HE2 GLN A 270     -15.813 -10.245 -12.831  1.00 67.49           H
ATOM   4043 2HE2 GLN A 270     -17.427  -9.555 -12.725  1.00 67.49           H
ATOM   4044  N   THR A 271     -17.857  -8.814 -17.291  1.00 16.62           N
ATOM   4045  H   THR A 271     -16.975  -9.302 -17.207  1.00 16.62           H
ATOM   4046  CA  THR A 271     -18.853  -9.392 -18.187  1.00 16.62           C
ATOM   4047  HA  THR A 271     -19.821  -8.960 -17.965  1.00 16.62           H
ATOM   4048  C   THR A 271     -18.876 -10.879 -17.846  1.00 16.62           C
ATOM   4049  O   THR A 271     -17.814 -11.491 -17.684  1.00 16.62           O
ATOM   4050  CB  THR A 271     -18.543  -9.180 -19.683  1.00 16.62           C
ATOM   4051  HB  THR A 271     -19.291  -9.698 -20.282  1.00 16.62           H
ATOM   4052  OG1 THR A 271     -17.245  -9.681 -20.012  1.00 16.62           O
ATOM   4053  HG1 THR A 271     -17.142  -9.607 -20.969  1.00 16.62           H
ATOM   4054  CG2 THR A 271     -18.550  -7.712 -20.058  1.00 16.62           C
ATOM   4055 1HG2 THR A 271     -18.326  -7.605 -21.116  1.00 16.62           H
ATOM   4056 2HG2 THR A 271     -17.802  -7.173 -19.477  1.00 16.62           H
ATOM   4057 3HG2 THR A 271     -19.531  -7.292 -19.861  1.00 16.62           H
ATOM   4058  N   ALA A 272     -20.058 -11.462 -17.705  1.00 26.37           N
ATOM   4059  H   ALA A 272     -20.897 -10.928 -17.901  1.00 26.37           H
ATOM   4060  CA  ALA A 272     -20.218 -12.841 -17.237  1.00 26.37           C
ATOM   4061  HA  ALA A 272     -19.329 -13.424 -17.484  1.00 26.37           H
ATOM   4062  C   ALA A 272     -21.416 -13.471 -17.958  1.00 26.37           C
ATOM   4063  O   ALA A 272     -21.954 -12.845 -18.879  1.00 26.37           O
ATOM   4064  CB  ALA A 272     -20.397 -12.840 -15.718  1.00 26.37           C
ATOM   4065 1HB  ALA A 272     -19.577 -12.292 -15.253  1.00 26.37           H
ATOM   4066 2HB  ALA A 272     -20.384 -13.863 -15.345  1.00 26.37           H
ATOM   4067 3HB  ALA A 272     -21.346 -12.374 -15.444  1.00 26.37           H
ATOM   4068  N   SER A 273     -21.804 -14.690 -17.600  1.00  8.63           N
ATOM   4069  H   SER A 273     -21.360 -15.151 -16.814  1.00  8.63           H
ATOM   4070  CA  SER A 273     -22.911 -15.398 -18.252  1.00  8.63           C
ATOM   4071  HA  SER A 273     -23.750 -14.714 -18.361  1.00  8.63           H
ATOM   4072  C   SER A 273     -23.354 -16.619 -17.444  1.00  8.63           C
ATOM   4073  O   SER A 273     -22.532 -17.233 -16.777  1.00  8.63           O
ATOM   4074  CB  SER A 273     -22.476 -15.895 -19.638  1.00  8.63           C
ATOM   4075 1HB  SER A 273     -22.164 -15.041 -20.239  1.00  8.63           H
ATOM   4076 2HB  SER A 273     -21.628 -16.571 -19.525  1.00  8.63           H
ATOM   4077  OG  SER A 273     -23.523 -16.571 -20.319  1.00  8.63           O
ATOM   4078  HG  SER A 273     -24.343 -16.055 -20.233  1.00  8.63           H
ATOM   4079  N   TRP A 274     -24.612 -17.024 -17.553  1.00 26.95           N
ATOM   4080  H   TRP A 274     -25.262 -16.497 -18.133  1.00 26.95           H
ATOM   4081  CA  TRP A 274     -25.118 -18.253 -16.940  1.00 26.95           C
ATOM   4082  HA  TRP A 274     -24.342 -19.018 -16.939  1.00 26.95           H
ATOM   4083  C   TRP A 274     -26.261 -18.713 -17.830  1.00 26.95           C
ATOM   4084  O   TRP A 274     -26.688 -17.960 -18.694  1.00 26.95           O
ATOM   4085  CB  TRP A 274     -25.586 -18.008 -15.502  1.00 26.95           C
ATOM   4086 1HB  TRP A 274     -26.040 -18.916 -15.106  1.00 26.95           H
ATOM   4087 2HB  TRP A 274     -24.706 -17.794 -14.911  1.00 26.95           H
ATOM   4088  CG  TRP A 274     -26.528 -16.855 -15.317  1.00 26.95           C
ATOM   4089  CD1 TRP A 274     -26.191 -15.541 -15.199  1.00 26.95           C
ATOM   4090  HD1 TRP A 274     -25.176 -15.166 -15.280  1.00 26.95           H
ATOM   4091  CD2 TRP A 274     -27.951 -16.906 -15.097  1.00 26.95           C
ATOM   4092  NE1 TRP A 274     -27.284 -14.761 -14.943  1.00 26.95           N
ATOM   4093  HE1 TRP A 274     -27.244 -13.755 -14.798  1.00 26.95           H
ATOM   4094  CE2 TRP A 274     -28.389 -15.567 -14.866  1.00 26.95           C
ATOM   4095  CE3 TRP A 274     -28.898 -17.950 -15.032  1.00 26.95           C
ATOM   4096  HE3 TRP A 274     -28.597 -18.970 -15.211  1.00 26.95           H
ATOM   4097  CZ2 TRP A 274     -29.731 -15.254 -14.567  1.00 26.95           C
ATOM   4098  HZ2 TRP A 274     -30.032 -14.233 -14.390  1.00 26.95           H
ATOM   4099  CZ3 TRP A 274     -30.250 -17.638 -14.723  1.00 26.95           C
ATOM   4100  HZ3 TRP A 274     -30.985 -18.427 -14.662  1.00 26.95           H
ATOM   4101  CH2 TRP A 274     -30.649 -16.288 -14.501  1.00 26.95           C
ATOM   4102  HH2 TRP A 274     -31.684 -16.070 -14.280  1.00 26.95           H
ATOM   4103  N   LYS A 275     -26.742 -19.937 -17.668  1.00 -4.04           N
ATOM   4104  H   LYS A 275     -26.372 -20.542 -16.949  1.00 -4.04           H
ATOM   4105  CA  LYS A 275     -27.833 -20.452 -18.499  1.00 -4.04           C
ATOM   4106  HA  LYS A 275     -28.367 -19.628 -18.969  1.00 -4.04           H
ATOM   4107  C   LYS A 275     -28.783 -21.206 -17.589  1.00 -4.04           C
ATOM   4108  O   LYS A 275     -28.324 -21.764 -16.594  1.00 -4.04           O
ATOM   4109  CB  LYS A 275     -27.291 -21.384 -19.589  1.00 -4.04           C
ATOM   4110 1HB  LYS A 275     -26.826 -22.249 -19.115  1.00 -4.04           H
ATOM   4111 2HB  LYS A 275     -28.132 -21.733 -20.188  1.00 -4.04           H
ATOM   4112  CG  LYS A 275     -26.263 -20.734 -20.516  1.00 -4.04           C
ATOM   4113 1HG  LYS A 275     -26.652 -19.790 -20.888  1.00 -4.04           H
ATOM   4114 2HG  LYS A 275     -25.345 -20.544 -19.958  1.00 -4.04           H
ATOM   4115  CD  LYS A 275     -25.956 -21.629 -21.689  1.00 -4.04           C
ATOM   4116 1HD  LYS A 275     -25.653 -22.604 -21.319  1.00 -4.04           H
ATOM   4117 2HD  LYS A 275     -26.861 -21.738 -22.286  1.00 -4.04           H
ATOM   4118  CE  LYS A 275     -24.848 -21.055 -22.555  1.00 -4.04           C
ATOM   4119 1HE  LYS A 275     -25.115 -20.039 -22.846  1.00 -4.04           H
ATOM   4120 2HE  LYS A 275     -23.924 -21.012 -21.976  1.00 -4.04           H
ATOM   4121  NZ  LYS A 275     -24.631 -21.884 -23.786  1.00 -4.04           N
ATOM   4122 1HZ  LYS A 275     -23.956 -21.432 -24.387  1.00 -4.04           H
ATOM   4123 2HZ  LYS A 275     -25.503 -21.971 -24.297  1.00 -4.04           H
ATOM   4124 3HZ  LYS A 275     -24.289 -22.799 -23.534  1.00 -4.04           H
ATOM   4125  N   LEU A 276     -30.064 -21.233 -17.921  1.00  5.85           N
ATOM   4126  H   LEU A 276     -30.355 -20.782 -18.785  1.00  5.85           H
ATOM   4127  CA  LEU A 276     -31.089 -21.916 -17.128  1.00  5.85           C
ATOM   4128  HA  LEU A 276     -30.619 -22.611 -16.433  1.00  5.85           H
ATOM   4129  C   LEU A 276     -32.000 -22.694 -18.061  1.00  5.85           C
ATOM   4130  O   LEU A 276     -32.578 -22.128 -18.984  1.00  5.85           O
ATOM   4131  CB  LEU A 276     -31.928 -20.896 -16.342  1.00  5.85           C
ATOM   4132 1HB  LEU A 276     -31.257 -20.376 -15.664  1.00  5.85           H
ATOM   4133 2HB  LEU A 276     -32.296 -20.165 -17.058  1.00  5.85           H
ATOM   4134  CG  LEU A 276     -33.161 -21.349 -15.536  1.00  5.85           C
ATOM   4135  HG  LEU A 276     -33.914 -21.706 -16.239  1.00  5.85           H
ATOM   4136  CD1 LEU A 276     -32.892 -22.465 -14.536  1.00  5.85           C
ATOM   4137 1HD1 LEU A 276     -33.821 -22.728 -14.029  1.00  5.85           H
ATOM   4138 2HD1 LEU A 276     -32.160 -22.142 -13.795  1.00  5.85           H
ATOM   4139 3HD1 LEU A 276     -32.521 -23.347 -15.051  1.00  5.85           H
ATOM   4140  CD2 LEU A 276     -33.734 -20.145 -14.787  1.00  5.85           C
ATOM   4141 1HD2 LEU A 276     -34.677 -20.423 -14.319  1.00  5.85           H
ATOM   4142 2HD2 LEU A 276     -33.920 -19.329 -15.487  1.00  5.85           H
ATOM   4143 3HD2 LEU A 276     -33.036 -19.807 -14.020  1.00  5.85           H
ATOM   4144  N   ASN A 277     -32.134 -23.987 -17.812  1.00  6.69           N
ATOM   4145  H   ASN A 277     -31.554 -24.427 -17.106  1.00  6.69           H
ATOM   4146  CA  ASN A 277     -33.159 -24.782 -18.480  1.00  6.69           C
ATOM   4147  HA  ASN A 277     -33.360 -24.367 -19.464  1.00  6.69           H
ATOM   4148  C   ASN A 277     -34.444 -24.733 -17.661  1.00  6.69           C
ATOM   4149  O   ASN A 277     -34.483 -25.178 -16.510  1.00  6.69           O
ATOM   4150  CB  ASN A 277     -32.704 -26.236 -18.642  1.00  6.69           C
ATOM   4151 1HB  ASN A 277     -31.732 -26.254 -19.132  1.00  6.69           H
ATOM   4152 2HB  ASN A 277     -32.606 -26.694 -17.660  1.00  6.69           H
ATOM   4153  CG  ASN A 277     -33.675 -27.056 -19.463  1.00  6.69           C
ATOM   4154  OD1 ASN A 277     -34.545 -26.531 -20.135  1.00  6.69           O
ATOM   4155  ND2 ASN A 277     -33.561 -28.348 -19.380  1.00  6.69           N
ATOM   4156 1HD2 ASN A 277     -34.219 -28.915 -19.892  1.00  6.69           H
ATOM   4157 2HD2 ASN A 277     -32.840 -28.760 -18.809  1.00  6.69           H
ATOM   4158  N   PHE A 278     -35.518 -24.265 -18.273  1.00 31.52           N
ATOM   4159  H   PHE A 278     -35.421 -23.903 -19.223  1.00 31.52           H
ATOM   4160  CA  PHE A 278     -36.858 -24.320 -17.699  1.00 31.52           C
ATOM   4161  HA  PHE A 278     -36.796 -24.259 -16.614  1.00 31.52           H
ATOM   4162  C   PHE A 278     -37.461 -25.669 -18.096  1.00 31.52           C
ATOM   4163  O   PHE A 278     -38.497 -25.718 -18.751  1.00 31.52           O
ATOM   4164  CB  PHE A 278     -37.719 -23.164 -18.222  1.00 31.52           C
ATOM   4165 1HB  PHE A 278     -37.718 -23.192 -19.308  1.00 31.52           H
ATOM   4166 2HB  PHE A 278     -38.743 -23.294 -17.879  1.00 31.52           H
ATOM   4167  CG  PHE A 278     -37.251 -21.810 -17.775  1.00 31.52           C
ATOM   4168  CD1 PHE A 278     -36.328 -21.088 -18.546  1.00 31.52           C
ATOM   4169  HD1 PHE A 278     -35.931 -21.516 -19.453  1.00 31.52           H
ATOM   4170  CD2 PHE A 278     -37.746 -21.239 -16.588  1.00 31.52           C
ATOM   4171  HD2 PHE A 278     -38.452 -21.785 -15.980  1.00 31.52           H
ATOM   4172  CE1 PHE A 278     -35.898 -19.815 -18.145  1.00 31.52           C
ATOM   4173  HE1 PHE A 278     -35.172 -19.288 -18.740  1.00 31.52           H
ATOM   4174  CE2 PHE A 278     -37.337 -19.942 -16.187  1.00 31.52           C
ATOM   4175  HE2 PHE A 278     -37.727 -19.499 -15.285  1.00 31.52           H
ATOM   4176  CZ  PHE A 278     -36.407 -19.233 -16.968  1.00 31.52           C
ATOM   4177  HZ  PHE A 278     -36.075 -18.251 -16.661  1.00 31.52           H
ATOM   4178  N   ASN A 279     -36.759 -26.742 -17.736  1.00 30.03           N
ATOM   4179  H   ASN A 279     -35.915 -26.572 -17.206  1.00 30.03           H
ATOM   4180  CA  ASN A 279     -37.049 -28.151 -18.074  1.00 30.03           C
ATOM   4181  HA  ASN A 279     -36.256 -28.743 -17.618  1.00 30.03           H
ATOM   4182  C   ASN A 279     -37.019 -28.535 -19.563  1.00 30.03           C
ATOM   4183  O   ASN A 279     -36.402 -29.543 -19.918  1.00 30.03           O
ATOM   4184  CB  ASN A 279     -38.363 -28.611 -17.430  1.00 30.03           C
ATOM   4185 1HB  ASN A 279     -38.286 -28.495 -16.352  1.00 30.03           H
ATOM   4186 2HB  ASN A 279     -39.176 -27.986 -17.790  1.00 30.03           H
ATOM   4187  CG  ASN A 279     -38.698 -30.051 -17.748  1.00 30.03           C
ATOM   4188  OD1 ASN A 279     -39.177 -30.384 -18.828  1.00 30.03           O
ATOM   4189  ND2 ASN A 279     -38.461 -30.919 -16.805  1.00 30.03           N
ATOM   4190 1HD2 ASN A 279     -38.694 -31.886 -16.963  1.00 30.03           H
ATOM   4191 2HD2 ASN A 279     -38.065 -30.621 -15.930  1.00 30.03           H
ATOM   4192  N   ALA A 280     -37.651 -27.741 -20.412  1.00 18.38           N
ATOM   4193  H   ALA A 280     -38.151 -26.949 -20.027  1.00 18.38           H
ATOM   4194  CA  ALA A 280     -37.674 -27.942 -21.856  1.00 18.38           C
ATOM   4195  HA  ALA A 280     -37.105 -28.838 -22.106  1.00 18.38           H
ATOM   4196  C   ALA A 280     -37.025 -26.758 -22.584  1.00 18.38           C
ATOM   4197  O   ALA A 280     -36.423 -26.934 -23.640  1.00 18.38           O
ATOM   4198  CB  ALA A 280     -39.130 -28.139 -22.315  1.00 18.38           C
ATOM   4199 1HB  ALA A 280     -39.552 -29.019 -21.830  1.00 18.38           H
ATOM   4200 2HB  ALA A 280     -39.152 -28.280 -23.396  1.00 18.38           H
ATOM   4201 3HB  ALA A 280     -39.724 -27.258 -22.062  1.00 18.38           H
ATOM   4202  N   ASP A 281     -37.141 -25.567 -22.015  1.00  8.96           N
ATOM   4203  H   ASP A 281     -37.600 -25.480 -21.124  1.00  8.96           H
ATOM   4204  CA  ASP A 281     -36.639 -24.346 -22.651  1.00  8.96           C
ATOM   4205  HA  ASP A 281     -36.484 -24.516 -23.716  1.00  8.96           H
ATOM   4206  C   ASP A 281     -35.318 -23.895 -22.036  1.00  8.96           C
ATOM   4207  O   ASP A 281     -35.304 -23.320 -20.949  1.00  8.96           O
ATOM   4208  CB  ASP A 281     -37.643 -23.200 -22.478  1.00  8.96           C
ATOM   4209 1HB  ASP A 281     -37.938 -23.131 -21.433  1.00  8.96           H
ATOM   4210 2HB  ASP A 281     -37.156 -22.269 -22.760  1.00  8.96           H
ATOM   4211  CG  ASP A 281     -38.890 -23.357 -23.330  1.00  8.96           C
ATOM   4212  OD1 ASP A 281     -38.930 -24.175 -24.277  1.00  8.96           O
ATOM   4213  OD2 ASP A 281     -39.865 -22.617 -23.060  1.00  8.96           O
ATOM   4214  N   CYS A 282     -34.201 -24.117 -22.716  1.00 -2.51           N
ATOM   4215  H   CYS A 282     -34.225 -24.659 -23.566  1.00 -2.51           H
ATOM   4216  CA  CYS A 282     -32.936 -23.535 -22.269  1.00 -2.51           C
ATOM   4217  HA  CYS A 282     -32.896 -23.560 -21.185  1.00 -2.51           H
ATOM   4218  C   CYS A 282     -32.808 -22.080 -22.702  1.00 -2.51           C
ATOM   4219  O   CYS A 282     -32.874 -21.762 -23.894  1.00 -2.51           O
ATOM   4220  CB  CYS A 282     -31.737 -24.313 -22.814  1.00 -2.51           C
ATOM   4221 1HB  CYS A 282     -31.797 -24.334 -23.901  1.00 -2.51           H
ATOM   4222 2HB  CYS A 282     -30.826 -23.781 -22.535  1.00 -2.51           H
ATOM   4223  SG  CYS A 282     -31.624 -25.996 -22.184  1.00 -2.51           S
ATOM   4224  HG  CYS A 282     -30.690 -26.430 -23.045  1.00 -2.51           H
ATOM   4225  N   LEU A 283     -32.570 -21.220 -21.724  1.00 20.96           N
ATOM   4226  H   LEU A 283     -32.522 -21.563 -20.768  1.00 20.96           H
ATOM   4227  CA  LEU A 283     -32.350 -19.793 -21.926  1.00 20.96           C
ATOM   4228  HA  LEU A 283     -32.440 -19.524 -22.977  1.00 20.96           H
ATOM   4229  C   LEU A 283     -30.930 -19.505 -21.462  1.00 20.96           C
ATOM   4230  O   LEU A 283     -30.364 -20.211 -20.627  1.00 20.96           O
ATOM   4231  CB  LEU A 283     -33.338 -18.972 -21.096  1.00 20.96           C
ATOM   4232 1HB  LEU A 283     -33.429 -19.475 -20.135  1.00 20.96           H
ATOM   4233 2HB  LEU A 283     -32.872 -18.008 -20.897  1.00 20.96           H
ATOM   4234  CG  LEU A 283     -34.757 -18.665 -21.597  1.00 20.96           C
ATOM   4235  HG  LEU A 283     -35.301 -18.309 -20.733  1.00 20.96           H
ATOM   4236  CD1 LEU A 283     -34.786 -17.540 -22.618  1.00 20.96           C
ATOM   4237 1HD1 LEU A 283     -35.816 -17.285 -22.867  1.00 20.96           H
ATOM   4238 2HD1 LEU A 283     -34.266 -17.837 -23.524  1.00 20.96           H
ATOM   4239 3HD1 LEU A 283     -34.304 -16.655 -22.204  1.00 20.96           H
ATOM   4240  CD2 LEU A 283     -35.522 -19.859 -22.147  1.00 20.96           C
ATOM   4241 1HD2 LEU A 283     -36.550 -19.577 -22.356  1.00 20.96           H
ATOM   4242 2HD2 LEU A 283     -35.513 -20.669 -21.421  1.00 20.96           H
ATOM   4243 3HD2 LEU A 283     -35.062 -20.208 -23.072  1.00 20.96           H
ATOM   4244  N   ASP A 284     -30.360 -18.471 -22.047  1.00  1.72           N
ATOM   4245  H   ASP A 284     -30.930 -17.891 -22.659  1.00  1.72           H
ATOM   4246  CA  ASP A 284     -28.957 -18.100 -21.925  1.00  1.72           C
ATOM   4247  HA  ASP A 284     -28.440 -18.726 -21.203  1.00  1.72           H
ATOM   4248  C   ASP A 284     -28.971 -16.651 -21.464  1.00  1.72           C
ATOM   4249  O   ASP A 284     -29.784 -15.874 -21.946  1.00  1.72           O
ATOM   4250  CB  ASP A 284     -28.372 -18.264 -23.329  1.00  1.72           C
ATOM   4251 1HB  ASP A 284     -28.558 -19.286 -23.657  1.00  1.72           H
ATOM   4252 2HB  ASP A 284     -28.893 -17.594 -24.003  1.00  1.72           H
ATOM   4253  CG  ASP A 284     -26.888 -17.994 -23.425  1.00  1.72           C
ATOM   4254  OD1 ASP A 284     -26.287 -18.618 -24.335  1.00  1.72           O
ATOM   4255  OD2 ASP A 284     -26.310 -17.144 -22.722  1.00  1.72           O
ATOM   4256  N   TYR A 285     -28.151 -16.304 -20.487  1.00-10.15           N
ATOM   4257  H   TYR A 285     -27.476 -16.975 -20.133  1.00-10.15           H
ATOM   4258  CA  TYR A 285     -28.182 -14.999 -19.841  1.00-10.15           C
ATOM   4259  HA  TYR A 285     -28.857 -14.324 -20.365  1.00-10.15           H
ATOM   4260  C   TYR A 285     -26.754 -14.484 -19.910  1.00-10.15           C
ATOM   4261  O   TYR A 285     -25.828 -15.201 -19.536  1.00-10.15           O
ATOM   4262  CB  TYR A 285     -28.613 -15.153 -18.373  1.00-10.15           C
ATOM   4263 1HB  TYR A 285     -27.884 -15.785 -17.869  1.00-10.15           H
ATOM   4264 2HB  TYR A 285     -28.602 -14.173 -17.896  1.00-10.15           H
ATOM   4265  CG  TYR A 285     -29.986 -15.779 -18.185  1.00-10.15           C
ATOM   4266  CD1 TYR A 285     -30.181 -17.167 -18.335  1.00-10.15           C
ATOM   4267  HD1 TYR A 285     -29.332 -17.807 -18.515  1.00-10.15           H
ATOM   4268  CD2 TYR A 285     -31.104 -14.987 -17.866  1.00-10.15           C
ATOM   4269  HD2 TYR A 285     -30.969 -13.945 -17.638  1.00-10.15           H
ATOM   4270  CE1 TYR A 285     -31.476 -17.725 -18.291  1.00-10.15           C
ATOM   4271  HE1 TYR A 285     -31.618 -18.780 -18.455  1.00-10.15           H
ATOM   4272  CE2 TYR A 285     -32.409 -15.536 -17.848  1.00-10.15           C
ATOM   4273  HE2 TYR A 285     -33.262 -14.905 -17.663  1.00-10.15           H
ATOM   4274  CZ  TYR A 285     -32.579 -16.900 -18.075  1.00-10.15           C
ATOM   4275  OH  TYR A 285     -33.838 -17.431 -18.103  1.00-10.15           O
ATOM   4276  HH  TYR A 285     -34.509 -16.777 -18.330  1.00-10.15           H
ATOM   4277  N   LYS A 286     -26.542 -13.269 -20.390  1.00-23.51           N
ATOM   4278  H   LYS A 286     -27.329 -12.713 -20.721  1.00-23.51           H
ATOM   4279  CA  LYS A 286     -25.201 -12.680 -20.458  1.00-23.51           C
ATOM   4280  HA  LYS A 286     -24.486 -13.325 -19.950  1.00-23.51           H
ATOM   4281  C   LYS A 286     -25.247 -11.361 -19.725  1.00-23.51           C
ATOM   4282  O   LYS A 286     -26.221 -10.630 -19.832  1.00-23.51           O
ATOM   4283  CB  LYS A 286     -24.751 -12.497 -21.907  1.00-23.51           C
ATOM   4284 1HB  LYS A 286     -25.486 -11.889 -22.434  1.00-23.51           H
ATOM   4285 2HB  LYS A 286     -23.798 -11.970 -21.910  1.00-23.51           H
ATOM   4286  CG  LYS A 286     -24.574 -13.821 -22.632  1.00-23.51           C
ATOM   4287 1HG  LYS A 286     -23.870 -14.433 -22.069  1.00-23.51           H
ATOM   4288 2HG  LYS A 286     -25.534 -14.336 -22.675  1.00-23.51           H
ATOM   4289  CD  LYS A 286     -24.042 -13.636 -24.042  1.00-23.51           C
ATOM   4290 1HD  LYS A 286     -24.755 -13.061 -24.632  1.00-23.51           H
ATOM   4291 2HD  LYS A 286     -23.099 -13.091 -23.999  1.00-23.51           H
ATOM   4292  CE  LYS A 286     -23.797 -14.983 -24.707  1.00-23.51           C
ATOM   4293 1HE  LYS A 286     -23.329 -14.812 -25.677  1.00-23.51           H
ATOM   4294 2HE  LYS A 286     -23.107 -15.556 -24.087  1.00-23.51           H
ATOM   4295  NZ  LYS A 286     -25.040 -15.788 -24.911  1.00-23.51           N
ATOM   4296 1HZ  LYS A 286     -24.812 -16.670 -25.345  1.00-23.51           H
ATOM   4297 2HZ  LYS A 286     -25.676 -15.288 -25.519  1.00-23.51           H
ATOM   4298 3HZ  LYS A 286     -25.488 -15.983 -24.018  1.00-23.51           H
ATOM   4299  N   ASP A 287     -24.211 -11.104 -18.949  1.00 41.88           N
ATOM   4300  H   ASP A 287     -23.425 -11.745 -18.959  1.00 41.88           H
ATOM   4301  CA  ASP A 287     -24.147  -9.988 -18.011  1.00 41.88           C
ATOM   4302  HA  ASP A 287     -25.089  -9.442 -18.004  1.00 41.88           H
ATOM   4303  C   ASP A 287     -23.016  -9.023 -18.342  1.00 41.88           C
ATOM   4304  O   ASP A 287     -21.976  -9.452 -18.838  1.00 41.88           O
ATOM   4305  CB  ASP A 287     -23.874 -10.561 -16.618  1.00 41.88           C
ATOM   4306 1HB  ASP A 287     -24.773 -11.054 -16.246  1.00 41.88           H
ATOM   4307 2HB  ASP A 287     -23.081 -11.302 -16.697  1.00 41.88           H
ATOM   4308  CG  ASP A 287     -23.428  -9.498 -15.628  1.00 41.88           C
ATOM   4309  OD1 ASP A 287     -24.254  -8.644 -15.252  1.00 41.88           O
ATOM   4310  OD2 ASP A 287     -22.236  -9.479 -15.244  1.00 41.88           O
ATOM   4311  N   GLN A 288     -23.207  -7.743 -18.059  1.00 -5.03           N
ATOM   4312  H   GLN A 288     -24.130  -7.416 -17.787  1.00 -5.03           H
ATOM   4313  CA  GLN A 288     -22.119  -6.784 -17.919  1.00 -5.03           C
ATOM   4314  HA  GLN A 288     -21.182  -7.305 -17.770  1.00 -5.03           H
ATOM   4315  C   GLN A 288     -22.497  -6.026 -16.659  1.00 -5.03           C
ATOM   4316  O   GLN A 288     -23.648  -5.626 -16.519  1.00 -5.03           O
ATOM   4317  CB  GLN A 288     -21.991  -5.810 -19.100  1.00 -5.03           C
ATOM   4318 1HB  GLN A 288     -21.811  -6.390 -20.005  1.00 -5.03           H
ATOM   4319 2HB  GLN A 288     -22.927  -5.261 -19.213  1.00 -5.03           H
ATOM   4320  CG  GLN A 288     -20.838  -4.806 -18.896  1.00 -5.03           C
ATOM   4321 1HG  GLN A 288     -21.068  -4.176 -18.038  1.00 -5.03           H
ATOM   4322 2HG  GLN A 288     -19.922  -5.353 -18.679  1.00 -5.03           H
ATOM   4323  CD  GLN A 288     -20.593  -3.916 -20.088  1.00 -5.03           C
ATOM   4324  OE1 GLN A 288     -20.498  -4.373 -21.223  1.00 -5.03           O
ATOM   4325  NE2 GLN A 288     -20.474  -2.638 -19.849  1.00 -5.03           N
ATOM   4326 1HE2 GLN A 288     -20.311  -2.012 -20.618  1.00 -5.03           H
ATOM   4327 2HE2 GLN A 288     -20.531  -2.296 -18.906  1.00 -5.03           H
ATOM   4328  N   THR A 289     -21.533  -5.808 -15.778  1.00  2.70           N
ATOM   4329  H   THR A 289     -20.593  -6.142 -15.982  1.00  2.70           H
ATOM   4330  CA  THR A 289     -21.732  -5.093 -14.521  1.00  2.70           C
ATOM   4331  HA  THR A 289     -22.756  -4.734 -14.447  1.00  2.70           H
ATOM   4332  C   THR A 289     -20.792  -3.888 -14.501  1.00  2.70           C
ATOM   4333  O   THR A 289     -19.628  -3.992 -14.886  1.00  2.70           O
ATOM   4334  CB  THR A 289     -21.449  -6.051 -13.340  1.00  2.70           C
ATOM   4335  HB  THR A 289     -20.455  -6.478 -13.452  1.00  2.70           H
ATOM   4336  OG1 THR A 289     -22.422  -7.097 -13.341  1.00  2.70           O
ATOM   4337  HG1 THR A 289     -22.531  -7.431 -14.241  1.00  2.70           H
ATOM   4338  CG2 THR A 289     -21.546  -5.378 -11.994  1.00  2.70           C
ATOM   4339 1HG2 THR A 289     -21.535  -6.137 -11.211  1.00  2.70           H
ATOM   4340 2HG2 THR A 289     -22.476  -4.817 -11.930  1.00  2.70           H
ATOM   4341 3HG2 THR A 289     -20.699  -4.710 -11.847  1.00  2.70           H
ATOM   4342  N   SER A 290     -21.300  -2.745 -14.059  1.00  6.64           N
ATOM   4343  H   SER A 290     -22.274  -2.719 -13.768  1.00  6.64           H
ATOM   4344  CA  SER A 290     -20.519  -1.517 -13.916  1.00  6.64           C
ATOM   4345  HA  SER A 290     -19.464  -1.765 -13.979  1.00  6.64           H
ATOM   4346  C   SER A 290     -20.781  -0.866 -12.556  1.00  6.64           C
ATOM   4347  O   SER A 290     -21.919  -0.586 -12.179  1.00  6.64           O
ATOM   4348  CB  SER A 290     -20.847  -0.532 -15.037  1.00  6.64           C
ATOM   4349 1HB  SER A 290     -21.913  -0.299 -15.016  1.00  6.64           H
ATOM   4350 2HB  SER A 290     -20.280   0.385 -14.878  1.00  6.64           H
ATOM   4351  OG  SER A 290     -20.503  -1.078 -16.302  1.00  6.64           O
ATOM   4352  HG  SER A 290     -20.557  -0.369 -16.962  1.00  6.64           H
ATOM   4353  N   SER A 291     -19.712  -0.639 -11.806  1.00 19.18           N
ATOM   4354  H   SER A 291     -18.798  -0.903 -12.171  1.00 19.18           H
ATOM   4355  CA  SER A 291     -19.780  -0.019 -10.482  1.00 19.18           C
ATOM   4356  HA  SER A 291     -20.620  -0.435  -9.929  1.00 19.18           H
ATOM   4357  C   SER A 291     -19.978   1.480 -10.627  1.00 19.18           C
ATOM   4358  O   SER A 291     -20.600   2.132  -9.787  1.00 19.18           O
ATOM   4359  CB  SER A 291     -18.488  -0.281  -9.712  1.00 19.18           C
ATOM   4360 1HB  SER A 291     -18.561   0.175  -8.724  1.00 19.18           H
ATOM   4361 2HB  SER A 291     -18.361  -1.355  -9.601  1.00 19.18           H
ATOM   4362  OG  SER A 291     -17.363   0.250 -10.394  1.00 19.18           O
ATOM   4363  HG  SER A 291     -17.126  -0.324 -11.134  1.00 19.18           H
ATOM   4364  N   TRP A 292     -19.494   2.010 -11.739  1.00 48.29           N
ATOM   4365  H   TRP A 292     -18.904   1.451 -12.337  1.00 48.29           H
ATOM   4366  CA  TRP A 292     -19.862   3.340 -12.199  1.00 48.29           C
ATOM   4367  HA  TRP A 292     -19.919   4.030 -11.356  1.00 48.29           H
ATOM   4368  C   TRP A 292     -21.256   3.125 -12.779  1.00 48.29           C
ATOM   4369  O   TRP A 292     -21.432   2.567 -13.867  1.00 48.29           O
ATOM   4370  CB  TRP A 292     -18.859   3.867 -13.227  1.00 48.29           C
ATOM   4371 1HB  TRP A 292     -19.405   4.302 -14.060  1.00 48.29           H
ATOM   4372 2HB  TRP A 292     -18.271   4.654 -12.757  1.00 48.29           H
ATOM   4373  CG  TRP A 292     -17.918   2.820 -13.756  1.00 48.29           C
ATOM   4374  CD1 TRP A 292     -18.053   2.107 -14.904  1.00 48.29           C
ATOM   4375  HD1 TRP A 292     -18.889   2.210 -15.586  1.00 48.29           H
ATOM   4376  CD2 TRP A 292     -16.670   2.385 -13.180  1.00 48.29           C
ATOM   4377  NE1 TRP A 292     -16.998   1.262 -15.095  1.00 48.29           N
ATOM   4378  HE1 TRP A 292     -16.891   0.646 -15.897  1.00 48.29           H
ATOM   4379  CE2 TRP A 292     -16.127   1.397 -14.050  1.00 48.29           C
ATOM   4380  CE3 TRP A 292     -15.962   2.715 -12.005  1.00 48.29           C
ATOM   4381  HE3 TRP A 292     -16.352   3.456 -11.321  1.00 48.29           H
ATOM   4382  CZ2 TRP A 292     -14.919   0.727 -13.772  1.00 48.29           C
ATOM   4383  HZ2 TRP A 292     -14.547  -0.035 -14.439  1.00 48.29           H
ATOM   4384  CZ3 TRP A 292     -14.738   2.048 -11.726  1.00 48.29           C
ATOM   4385  HZ3 TRP A 292     -14.181   2.299 -10.836  1.00 48.29           H
ATOM   4386  CH2 TRP A 292     -14.239   1.051 -12.612  1.00 48.29           C
ATOM   4387  HH2 TRP A 292     -13.319   0.542 -12.373  1.00 48.29           H
ATOM   4388  N   LYS A 293     -22.244   3.455 -11.961  1.00 12.84           N
ATOM   4389  H   LYS A 293     -22.016   3.926 -11.098  1.00 12.84           H
ATOM   4390  CA  LYS A 293     -23.637   3.094 -12.193  1.00 12.84           C
ATOM   4391  HA  LYS A 293     -23.719   2.008 -12.166  1.00 12.84           H
ATOM   4392  C   LYS A 293     -24.150   3.586 -13.548  1.00 12.84           C
ATOM   4393  O   LYS A 293     -23.916   4.737 -13.923  1.00 12.84           O
ATOM   4394  CB  LYS A 293     -24.447   3.700 -11.039  1.00 12.84           C
ATOM   4395 1HB  LYS A 293     -23.954   3.447 -10.102  1.00 12.84           H
ATOM   4396 2HB  LYS A 293     -24.433   4.784 -11.149  1.00 12.84           H
ATOM   4397  CG  LYS A 293     -25.884   3.249 -10.947  1.00 12.84           C
ATOM   4398 1HG  LYS A 293     -26.349   3.383 -11.917  1.00 12.84           H
ATOM   4399 2HG  LYS A 293     -25.913   2.198 -10.673  1.00 12.84           H
ATOM   4400  CD  LYS A 293     -26.678   4.041  -9.935  1.00 12.84           C
ATOM   4401 1HD  LYS A 293     -26.307   3.839  -8.930  1.00 12.84           H
ATOM   4402 2HD  LYS A 293     -26.580   5.105 -10.153  1.00 12.84           H
ATOM   4403  CE  LYS A 293     -28.140   3.654 -10.043  1.00 12.84           C
ATOM   4404 1HE  LYS A 293     -28.466   3.809 -11.075  1.00 12.84           H
ATOM   4405 2HE  LYS A 293     -28.256   2.595  -9.802  1.00 12.84           H
ATOM   4406  NZ  LYS A 293     -28.998   4.470  -9.138  1.00 12.84           N
ATOM   4407 1HZ  LYS A 293     -29.964   4.407  -9.430  1.00 12.84           H
ATOM   4408 2HZ  LYS A 293     -28.720   5.442  -9.174  1.00 12.84           H
ATOM   4409 3HZ  LYS A 293     -28.924   4.128  -8.186  1.00 12.84           H
ATOM   4410  N   PHE A 294     -24.869   2.739 -14.271  1.00 22.54           N
ATOM   4411  H   PHE A 294     -25.011   1.798 -13.949  1.00 22.54           H
ATOM   4412  CA  PHE A 294     -25.563   3.170 -15.479  1.00 22.54           C
ATOM   4413  HA  PHE A 294     -24.906   3.769 -16.110  1.00 22.54           H
ATOM   4414  C   PHE A 294     -26.722   4.008 -14.966  1.00 22.54           C
ATOM   4415  O   PHE A 294     -27.450   3.564 -14.094  1.00 22.54           O
ATOM   4416  CB  PHE A 294     -26.151   1.989 -16.258  1.00 22.54           C
ATOM   4417 1HB  PHE A 294     -26.791   1.412 -15.592  1.00 22.54           H
ATOM   4418 2HB  PHE A 294     -26.768   2.385 -17.065  1.00 22.54           H
ATOM   4419  CG  PHE A 294     -25.126   1.073 -16.856  1.00 22.54           C
ATOM   4420  CD1 PHE A 294     -24.886  -0.197 -16.299  1.00 22.54           C
ATOM   4421  HD1 PHE A 294     -25.438  -0.518 -15.431  1.00 22.54           H
ATOM   4422  CD2 PHE A 294     -24.428   1.457 -18.012  1.00 22.54           C
ATOM   4423  HD2 PHE A 294     -24.612   2.424 -18.460  1.00 22.54           H
ATOM   4424  CE1 PHE A 294     -23.948  -1.080 -16.886  1.00 22.54           C
ATOM   4425  HE1 PHE A 294     -23.775  -2.055 -16.456  1.00 22.54           H
ATOM   4426  CE2 PHE A 294     -23.489   0.589 -18.608  1.00 22.54           C
ATOM   4427  HE2 PHE A 294     -22.968   0.894 -19.502  1.00 22.54           H
ATOM   4428  CZ  PHE A 294     -23.251  -0.686 -18.046  1.00 22.54           C
ATOM   4429  HZ  PHE A 294     -22.547  -1.360 -18.508  1.00 22.54           H
ATOM   4430  N   GLN A 295     -26.895   5.218 -15.464  1.00  5.69           N
ATOM   4431  H   GLN A 295     -26.240   5.580 -16.151  1.00  5.69           H
ATOM   4432  CA  GLN A 295     -27.982   6.092 -15.021  1.00  5.69           C
ATOM   4433  HA  GLN A 295     -28.738   5.531 -14.473  1.00  5.69           H
ATOM   4434  C   GLN A 295     -28.597   6.642 -16.300  1.00  5.69           C
ATOM   4435  O   GLN A 295     -28.854   7.843 -16.457  1.00  5.69           O
ATOM   4436  CB  GLN A 295     -27.418   7.195 -14.127  1.00  5.69           C
ATOM   4437 1HB  GLN A 295     -26.626   7.697 -14.681  1.00  5.69           H
ATOM   4438 2HB  GLN A 295     -28.204   7.917 -13.907  1.00  5.69           H
ATOM   4439  CG  GLN A 295     -26.840   6.714 -12.807  1.00  5.69           C
ATOM   4440 1HG  GLN A 295     -27.635   6.624 -12.070  1.00  5.69           H
ATOM   4441 2HG  GLN A 295     -26.377   5.740 -12.940  1.00  5.69           H
ATOM   4442  CD  GLN A 295     -25.784   7.655 -12.302  1.00  5.69           C
ATOM   4443  OE1 GLN A 295     -26.070   8.733 -11.794  1.00  5.69           O
ATOM   4444  NE2 GLN A 295     -24.548   7.277 -12.462  1.00  5.69           N
ATOM   4445 1HE2 GLN A 295     -23.806   7.875 -12.133  1.00  5.69           H
ATOM   4446 2HE2 GLN A 295     -24.339   6.408 -12.931  1.00  5.69           H
ATOM   4447  N   VAL A 296     -28.733   5.736 -17.256  1.00 -9.77           N
ATOM   4448  H   VAL A 296     -28.530   4.771 -17.053  1.00 -9.77           H
ATOM   4449  CA  VAL A 296     -29.180   6.073 -18.601  1.00 -9.77           C
ATOM   4450  HA  VAL A 296     -28.769   7.043 -18.879  1.00 -9.77           H
ATOM   4451  C   VAL A 296     -30.698   6.138 -18.617  1.00 -9.77           C
ATOM   4452  O   VAL A 296     -31.369   5.173 -18.236  1.00 -9.77           O
ATOM   4453  CB  VAL A 296     -28.704   5.007 -19.633  1.00 -9.77           C
ATOM   4454  HB  VAL A 296     -29.179   4.054 -19.401  1.00 -9.77           H
ATOM   4455  CG1 VAL A 296     -29.074   5.415 -21.067  1.00 -9.77           C
ATOM   4456 1HG1 VAL A 296     -28.694   4.675 -21.773  1.00 -9.77           H
ATOM   4457 2HG1 VAL A 296     -28.637   6.384 -21.309  1.00 -9.77           H
ATOM   4458 3HG1 VAL A 296     -30.156   5.471 -21.180  1.00 -9.77           H
ATOM   4459  CG2 VAL A 296     -27.184   4.813 -19.538  1.00 -9.77           C
ATOM   4460 1HG2 VAL A 296     -26.864   4.091 -20.289  1.00 -9.77           H
ATOM   4461 2HG2 VAL A 296     -26.908   4.426 -18.559  1.00 -9.77           H
ATOM   4462 3HG2 VAL A 296     -26.677   5.762 -19.714  1.00 -9.77           H
ATOM   4463  N   LEU A 297     -31.235   7.261 -19.064  1.00-21.45           N
ATOM   4464  H   LEU A 297     -30.634   8.029 -19.333  1.00-21.45           H
ATOM   4465  CA  LEU A 297     -32.663   7.416 -19.327  1.00-21.45           C
ATOM   4466  HA  LEU A 297     -33.171   6.456 -19.248  1.00-21.45           H
ATOM   4467  C   LEU A 297     -32.719   7.885 -20.764  1.00-21.45           C
ATOM   4468  O   LEU A 297     -33.486   7.313 -21.558  1.00-21.45           O
ATOM   4469  OXT LEU A 297     -31.920   8.775 -21.115  1.00-21.45           O
ATOM   4470  CB  LEU A 297     -33.306   8.442 -18.383  1.00-21.45           C
ATOM   4471 1HB  LEU A 297     -33.132   8.135 -17.351  1.00-21.45           H
ATOM   4472 2HB  LEU A 297     -32.808   9.397 -18.544  1.00-21.45           H
ATOM   4473  CG  LEU A 297     -34.815   8.665 -18.581  1.00-21.45           C
ATOM   4474  HG  LEU A 297     -34.998   8.898 -19.628  1.00-21.45           H
ATOM   4475  CD1 LEU A 297     -35.634   7.429 -18.209  1.00-21.45           C
ATOM   4476 1HD1 LEU A 297     -36.698   7.658 -18.278  1.00-21.45           H
ATOM   4477 2HD1 LEU A 297     -35.399   7.110 -17.194  1.00-21.45           H
ATOM   4478 3HD1 LEU A 297     -35.418   6.621 -18.907  1.00-21.45           H
ATOM   4479  CD2 LEU A 297     -35.262   9.857 -17.751  1.00-21.45           C
ATOM   4480 1HD2 LEU A 297     -36.335  10.003 -17.878  1.00-21.45           H
ATOM   4481 2HD2 LEU A 297     -34.747  10.753 -18.099  1.00-21.45           H
ATOM   4482 3HD2 LEU A 297     -35.038   9.688 -16.698  1.00-21.45           H
TER    4483      LEU A 297 
END
