# Supplementary material for: Variety of genetic defects in GnRH and hypothalamic–pituitary signaling and development in normosmic patients with IHH
Source: Front Endocrinol (Lausanne). 2024 Jul 1;15:1396805. doi: 10.3389/fendo.2024.1396805 (PMC11246878; doi:10.3389/fendo.2024.1396805)
Supplement: Supplementary file 1 [file DataSheet_1.zip › PCSK1_Afold3.pdb]

REMARK YASARA *************************************************************
REMARK YASARA *                                                           *
REMARK YASARA *                     Y  A  S  A  R  A                      *
REMARK YASARA *                                                           *
REMARK YASARA *   Yet Another Scientific Artificial Reality Application   *
REMARK YASARA *                                                           *
REMARK YASARA *            MOLECULE STRUCTURE FILE, PDB FORMAT            *
REMARK YASARA *                                                           *
REMARK YASARA * Just use YASARA every day to make your questions go away! *
REMARK YASARA *                                                           *
REMARK YASARA *                      www.YASARA.org                       *
REMARK YASARA *                                                           *
REMARK YASARA *************************************************************
REMARK YASARA
REMARK YASARA Version:           24.4.10.W.64
REMARK YASARA Written on:        Mon May 20 10:38:29 2024
REMARK YASARA Number of models:  1
REMARK YASARA Number of atoms:   11604
REMARK YASARA Please address questions or suggestions to: Eliza@yasara.org
REMARK YASARA
COMPND    MOL_ID: 1;
COMPND   2 MOLECULE: .;
COMPND   3 CHAIN: ;
SEQRES   1 A  753  MET GLU ARG ARG ALA TRP SER LEU GLN CYS THR ALA PHE 
SEQRES   2 A  753  VAL LEU PHE CYS ALA TRP CYS ALA LEU ASN SER ALA LYS 
SEQRES   3 A  753  ALA LYS ARG GLN PHE VAL ASN GLU TRP ALA ALA GLU ILE 
SEQRES   4 A  753  PRO GLY GLY PRO GLU ALA ALA SER ALA ILE ALA GLU GLU 
SEQRES   5 A  753  LEU GLY TYR ASP LEU LEU GLY GLN ILE GLY SER LEU GLU 
SEQRES   6 A  753  ASN HIS TYR LEU PHE LYS HIS LYS ASN HIS PRO ARG ARG 
SEQRES   7 A  753  SER ARG ARG SER ALA PHE HIS ILE THR LYS ARG LEU SER 
SEQRES   8 A  753  ASP ASP ASP ARG VAL ILE TRP ALA GLU GLN GLN TYR GLU 
SEQRES   9 A  753  LYS GLU ARG SER LYS ARG SER ALA LEU ARG ASP SER ALA 
SEQRES  10 A  753  LEU ASN LEU PHE ASN ASP PRO MET TRP ASN GLN GLN TRP 
SEQRES  11 A  753  TYR LEU GLN ASP THR ARG MET THR ALA ALA LEU PRO LYS 
SEQRES  12 A  753  LEU ASP LEU HIS VAL ILE PRO VAL TRP GLN LYS GLY ILE 
SEQRES  13 A  753  THR GLY LYS GLY VAL VAL ILE THR VAL LEU ASP ASP GLY 
SEQRES  14 A  753  LEU GLU TRP ASN HIS THR ASP ILE TYR ALA ASN TYR ASP 
SEQRES  15 A  753  PRO GLU ALA SER TYR ASP PHE ASN ASP ASN ASP HIS ASP 
SEQRES  16 A  753  PRO PHE PRO ARG TYR ASP PRO THR ASN GLU ASN LYS HIS 
SEQRES  17 A  753  GLY THR ARG CYS ALA GLY GLU ILE ALA MET GLN ALA ASN 
SEQRES  18 A  753  ASN HIS LYS CYS GLY VAL GLY VAL ALA TYR ASN SER LYS 
SEQRES  19 A  753  VAL GLY GLY ILE ARG MET LEU ASP GLY ILE VAL THR ASP 
SEQRES  20 A  753  ALA ILE GLU ALA SER SER ILE GLY PHE ASN PRO GLY HIS 
SEQRES  21 A  753  VAL ASP ILE TYR SER ALA SER TRP GLY PRO ASN ASP ASP 
SEQRES  22 A  753  GLY LYS THR VAL GLU GLY PRO GLY ARG LEU ALA GLN LYS 
SEQRES  23 A  753  ALA PHE GLU TYR GLY VAL LYS GLN GLY ARG GLN GLY LYS 
SEQRES  24 A  753  GLY SER ILE PHE VAL TRP ALA SER GLY ASN GLY GLY ARG 
SEQRES  25 A  753  GLN GLY ASP ASN CYS ASP CYS ASP GLY TYR THR ASP SER 
SEQRES  26 A  753  ILE TYR THR ILE SER ILE SER SER ALA SER GLN GLN GLY 
SEQRES  27 A  753  LEU SER PRO TRP TYR ALA GLU LYS CYS SER SER THR LEU 
SEQRES  28 A  753  ALA THR SER TYR SER SER GLY ASP TYR THR ASP GLN ARG 
SEQRES  29 A  753  ILE THR SER ALA ASP LEU HIS ASN ASP CYS THR GLU THR 
SEQRES  30 A  753  HIS THR GLY THR SER ALA SER ALA PRO LEU ALA ALA GLY 
SEQRES  31 A  753  ILE PHE ALA LEU ALA LEU GLU ALA ASN PRO ASN LEU THR 
SEQRES  32 A  753  TRP ARG ASP MET GLN HIS LEU VAL VAL TRP THR SER GLU 
SEQRES  33 A  753  TYR ASP PRO LEU ALA ASN ASN PRO GLY TRP LYS LYS ASN 
SEQRES  34 A  753  GLY ALA GLY LEU MET VAL ASN SER ARG PHE GLY PHE GLY 
SEQRES  35 A  753  LEU LEU ASN ALA LYS ALA LEU VAL ASP LEU ALA ASP PRO 
SEQRES  36 A  753  ARG THR TRP ARG SER VAL PRO GLU LYS LYS GLU CYS VAL 
SEQRES  37 A  753  VAL LYS ASP ASN ASP PHE GLU PRO ARG ALA LEU LYS ALA 
SEQRES  38 A  753  ASN GLY GLU VAL ILE ILE GLU ILE PRO THR ARG ALA CYS 
SEQRES  39 A  753  GLU GLY GLN GLU ASN ALA ILE LYS SER LEU GLU HIS VAL 
SEQRES  40 A  753  GLN PHE GLU ALA THR ILE GLU TYR SER ARG ARG GLY ASP 
SEQRES  41 A  753  LEU HIS VAL THR LEU THR SER ALA ALA GLY THR SER THR 
SEQRES  42 A  753  VAL LEU LEU ALA GLU ARG GLU ARG ASP THR SER PRO ASN 
SEQRES  43 A  753  GLY PHE LYS ASN TRP ASP PHE MET SER VAL HIS THR TRP 
SEQRES  44 A  753  GLY GLU ASN PRO ILE GLY THR TRP THR LEU ARG ILE THR 
SEQRES  45 A  753  ASP MET SER GLY ARG ILE GLN ASN GLU GLY ARG ILE VAL 
SEQRES  46 A  753  ASN TRP LYS LEU ILE LEU HIS GLY THR SER SER GLN PRO 
SEQRES  47 A  753  GLU HIS MET LYS GLN PRO ARG VAL TYR THR SER TYR ASN 
SEQRES  48 A  753  THR VAL GLN ASN ASP ARG ARG GLY VAL GLU LYS MET VAL 
SEQRES  49 A  753  ASP PRO GLY GLU GLU GLN PRO THR GLN GLU ASN PRO LYS 
SEQRES  50 A  753  GLU ASN THR LEU VAL SER LYS SER PRO SER SER SER SER 
SEQRES  51 A  753  VAL GLY GLY ARG ARG ASP GLU LEU GLU GLU GLY ALA PRO 
SEQRES  52 A  753  SER GLN ALA MET LEU ARG LEU LEU GLN SER ALA PHE SER 
SEQRES  53 A  753  LYS ASN SER PRO PRO LYS GLN SER PRO LYS LYS SER PRO 
SEQRES  54 A  753  SER ALA LYS LEU ASN ILE PRO TYR GLU ASN PHE TYR GLU 
SEQRES  55 A  753  ALA LEU GLU LYS LEU ASN LYS PRO SER GLN LEU LYS ASP 
SEQRES  56 A  753  SER GLU ASP SER LEU TYR ASN ASP TYR VAL ASP VAL PHE 
SEQRES  57 A  753  TYR ASN THR LYS PRO TYR LYS HIS ARG ASP ASP ARG LEU 
SEQRES  58 A  753  LEU GLN ALA LEU VAL ASP ILE LEU ASN GLU GLU ASN 
SSBOND   0 CYS A  225    CYS A  374                                       1.97
SSBOND   1 CYS A  317    CYS A  347                                       1.92
SSBOND   2 CYS A  467    CYS A  494                                       2.05
ATOM      1  N   MET A   1      27.383 -19.879 -55.467  1.00 24.57           N
ATOM      2 1H   MET A   1      27.410 -19.642 -56.438  1.00 24.57           H
ATOM      3 2H   MET A   1      28.256 -20.306 -55.230  1.00 24.57           H
ATOM      4 3H   MET A   1      27.305 -19.029 -54.945  1.00 24.57           H
ATOM      5  CA  MET A   1      26.255 -20.784 -55.175  1.00 50.80           C
ATOM      6  HA  MET A   1      25.456 -20.218 -55.376  1.00 50.80           H
ATOM      7  C   MET A   1      26.150 -21.193 -53.693  1.00 52.21           C
ATOM      8  O   MET A   1      25.075 -21.601 -53.295  1.00 47.02           O
ATOM      9  CB  MET A   1      26.244 -21.997 -56.111  1.00 47.73           C
ATOM     10 1HB  MET A   1      27.187 -22.258 -56.318  1.00 47.73           H
ATOM     11 2HB  MET A   1      25.780 -22.757 -55.655  1.00 47.73           H
ATOM     12  CG  MET A   1      25.506 -21.662 -57.425  1.00 42.95           C
ATOM     13 1HG  MET A   1      24.573 -21.430 -57.150  1.00 42.95           H
ATOM     14 2HG  MET A   1      25.961 -20.846 -57.780  1.00 42.95           H
ATOM     15  SD  MET A   1      25.538 -23.016 -58.610  1.00 39.98           S
ATOM     16  CE  MET A   1      24.568 -22.313 -59.974  1.00 32.59           C
ATOM     17 1HE  MET A   1      24.492 -22.962 -60.731  1.00 32.59           H
ATOM     18 2HE  MET A   1      24.995 -21.480 -60.325  1.00 32.59           H
ATOM     19 3HE  MET A   1      23.643 -22.081 -59.674  1.00 32.59           H
ATOM     20  N   GLU A   2      27.184 -20.976 -52.852  1.00 28.90           N
ATOM     21  H   GLU A   2      27.988 -20.491 -53.197  1.00 28.90           H
ATOM     22  CA  GLU A   2      27.178 -21.425 -51.444  1.00 58.10           C
ATOM     23  HA  GLU A   2      26.655 -22.277 -51.474  1.00 58.10           H
ATOM     24  C   GLU A   2      26.414 -20.533 -50.441  1.00 58.77           C
ATOM     25  O   GLU A   2      25.996 -21.004 -49.397  1.00 54.43           O
ATOM     26  CB  GLU A   2      28.628 -21.640 -51.000  1.00 56.23           C
ATOM     27 1HB  GLU A   2      29.167 -20.834 -51.244  1.00 56.23           H
ATOM     28 2HB  GLU A   2      28.650 -21.768 -50.008  1.00 56.23           H
ATOM     29  CG  GLU A   2      29.230 -22.882 -51.687  1.00 51.48           C
ATOM     30 1HG  GLU A   2      28.749 -23.697 -51.364  1.00 51.48           H
ATOM     31 2HG  GLU A   2      29.113 -22.795 -52.676  1.00 51.48           H
ATOM     32  CD  GLU A   2      30.718 -23.043 -51.385  1.00 48.29           C
ATOM     33  OE1 GLU A   2      31.159 -24.213 -51.297  1.00 42.31           O
ATOM     34  OE2 GLU A   2      31.383 -21.991 -51.308  1.00 49.33           O
ATOM     35  N   ARG A   3      26.110 -19.271 -50.753  1.00 32.14           N
ATOM     36  H   ARG A   3      26.380 -18.918 -51.649  1.00 32.14           H
ATOM     37  CA  ARG A   3      25.385 -18.373 -49.819  1.00 58.13           C
ATOM     38  HA  ARG A   3      25.698 -18.688 -48.923  1.00 58.13           H
ATOM     39  C   ARG A   3      23.856 -18.551 -49.792  1.00 59.36           C
ATOM     40  O   ARG A   3      23.206 -17.971 -48.925  1.00 57.84           O
ATOM     41  CB  ARG A   3      25.799 -16.904 -50.029  1.00 57.73           C
ATOM     42 1HB  ARG A   3      25.776 -16.701 -51.008  1.00 57.73           H
ATOM     43 2HB  ARG A   3      25.147 -16.315 -49.551  1.00 57.73           H
ATOM     44  CG  ARG A   3      27.212 -16.609 -49.497  1.00 53.99           C
ATOM     45 1HG  ARG A   3      27.283 -16.939 -48.556  1.00 53.99           H
ATOM     46 2HG  ARG A   3      27.882 -17.083 -50.068  1.00 53.99           H
ATOM     47  CD  ARG A   3      27.504 -15.099 -49.525  1.00 51.30           C
ATOM     48 1HD  ARG A   3      27.443 -14.760 -50.464  1.00 51.30           H
ATOM     49 2HD  ARG A   3      26.842 -14.616 -48.952  1.00 51.30           H
ATOM     50  NE  ARG A   3      28.857 -14.797 -49.016  1.00 43.28           N
ATOM     51  HE  ARG A   3      29.505 -15.558 -48.989  1.00 43.28           H
ATOM     52  CZ  ARG A   3      29.305 -13.619 -48.589  1.00 39.19           C
ATOM     53  NH1 ARG A   3      28.546 -12.553 -48.561  1.00 34.76           N
ATOM     54 1HH1 ARG A   3      27.596 -12.608 -48.867  1.00 34.76           H
ATOM     55 2HH1 ARG A   3      28.917 -11.684 -48.234  1.00 34.76           H
ATOM     56  NH2 ARG A   3      30.530 -13.485 -48.171  1.00 36.84           N
ATOM     57 1HH2 ARG A   3      31.146 -14.272 -48.168  1.00 36.84           H
ATOM     58 2HH2 ARG A   3      30.855 -12.595 -47.853  1.00 36.84           H
ATOM     59  N   ARG A   4      23.275 -19.328 -50.687  1.00 39.99           N
ATOM     60  H   ARG A   4      23.848 -19.743 -51.394  1.00 39.99           H
ATOM     61  CA  ARG A   4      21.826 -19.620 -50.704  1.00 62.16           C
ATOM     62  HA  ARG A   4      21.432 -18.863 -50.183  1.00 62.16           H
ATOM     63  C   ARG A   4      21.445 -20.910 -49.957  1.00 63.54           C
ATOM     64  O   ARG A   4      20.273 -21.077 -49.632  1.00 62.44           O
ATOM     65  CB  ARG A   4      21.271 -19.608 -52.146  1.00 62.03           C
ATOM     66 1HB  ARG A   4      21.953 -20.008 -52.758  1.00 62.03           H
ATOM     67 2HB  ARG A   4      20.434 -20.155 -52.175  1.00 62.03           H
ATOM     68  CG  ARG A   4      20.947 -18.186 -52.633  1.00 59.53           C
ATOM     69 1HG  ARG A   4      20.343 -17.743 -51.970  1.00 59.53           H
ATOM     70 2HG  ARG A   4      21.797 -17.665 -52.711  1.00 59.53           H
ATOM     71  CD  ARG A   4      20.250 -18.224 -54.005  1.00 55.06           C
ATOM     72 1HD  ARG A   4      20.879 -18.589 -54.691  1.00 55.06           H
ATOM     73 2HD  ARG A   4      19.438 -18.805 -53.953  1.00 55.06           H
ATOM     74  NE  ARG A   4      19.820 -16.881 -54.451  1.00 46.47           N
ATOM     75  HE  ARG A   4      20.087 -16.107 -53.877  1.00 46.47           H
ATOM     76  CZ  ARG A   4      19.114 -16.604 -55.539  1.00 42.25           C
ATOM     77  NH1 ARG A   4      18.723 -17.538 -56.365  1.00 38.86           N
ATOM     78 1HH1 ARG A   4      18.955 -18.494 -56.185  1.00 38.86           H
ATOM     79 2HH1 ARG A   4      18.192 -17.297 -57.177  1.00 38.86           H
ATOM     80  NH2 ARG A   4      18.776 -15.369 -55.818  1.00 40.26           N
ATOM     81 1HH2 ARG A   4      19.051 -14.626 -55.208  1.00 40.26           H
ATOM     82 2HH2 ARG A   4      18.244 -15.170 -56.641  1.00 40.26           H
ATOM     83  N   ALA A   5      22.404 -21.780 -49.659  1.00 53.80           N
ATOM     84  H   ALA A   5      23.344 -21.571 -49.928  1.00 53.80           H
ATOM     85  CA  ALA A   5      22.134 -23.037 -48.950  1.00 69.89           C
ATOM     86  HA  ALA A   5      21.251 -23.372 -49.280  1.00 69.89           H
ATOM     87  C   ALA A   5      21.980 -22.833 -47.433  1.00 69.91           C
ATOM     88  O   ALA A   5      21.158 -23.491 -46.805  1.00 65.31           O
ATOM     89  CB  ALA A   5      23.244 -24.032 -49.300  1.00 68.10           C
ATOM     90 1HB  ALA A   5      23.323 -24.147 -50.290  1.00 68.10           H
ATOM     91 2HB  ALA A   5      23.059 -24.930 -48.901  1.00 68.10           H
ATOM     92 3HB  ALA A   5      24.129 -23.718 -48.955  1.00 68.10           H
ATOM     93  N   TRP A   6      22.694 -21.863 -46.851  1.00 67.61           N
ATOM     94  H   TRP A   6      23.292 -21.303 -47.424  1.00 67.61           H
ATOM     95  CA  TRP A   6      22.640 -21.583 -45.412  1.00 71.05           C
ATOM     96  HA  TRP A   6      22.635 -22.479 -44.967  1.00 71.05           H
ATOM     97  C   TRP A   6      21.344 -20.886 -44.974  1.00 70.20           C
ATOM     98  O   TRP A   6      20.830 -21.163 -43.894  1.00 66.79           O
ATOM     99  CB  TRP A   6      23.889 -20.793 -45.010  1.00 68.57           C
ATOM    100 1HB  TRP A   6      24.148 -20.196 -45.770  1.00 68.57           H
ATOM    101 2HB  TRP A   6      23.671 -20.237 -44.208  1.00 68.57           H
ATOM    102  CG  TRP A   6      25.081 -21.634 -44.668  1.00 66.12           C
ATOM    103  CD1 TRP A   6      25.616 -22.627 -45.410  1.00 56.33           C
ATOM    104  HD1 TRP A   6      25.290 -22.900 -46.315  1.00 56.33           H
ATOM    105  CD2 TRP A   6      25.894 -21.596 -43.440  1.00 64.57           C
ATOM    106  NE1 TRP A   6      26.677 -23.215 -44.746  1.00 54.20           N
ATOM    107  HE1 TRP A   6      27.215 -23.977 -45.106  1.00 54.20           H
ATOM    108  CE2 TRP A   6      26.899 -22.614 -43.518  1.00 60.02           C
ATOM    109  CE3 TRP A   6      25.869 -20.804 -42.271  1.00 59.32           C
ATOM    110  HE3 TRP A   6      25.180 -20.085 -42.176  1.00 59.32           H
ATOM    111  CZ2 TRP A   6      27.829 -22.839 -42.496  1.00 62.91           C
ATOM    112  HZ2 TRP A   6      28.517 -23.560 -42.578  1.00 62.91           H
ATOM    113  CZ3 TRP A   6      26.799 -21.013 -41.240  1.00 54.72           C
ATOM    114  HZ3 TRP A   6      26.771 -20.439 -40.422  1.00 54.72           H
ATOM    115  CH2 TRP A   6      27.770 -22.025 -41.350  1.00 55.09           C
ATOM    116  HH2 TRP A   6      28.424 -22.167 -40.607  1.00 55.09           H
ATOM    117  N   SER A   7      20.729 -20.046 -45.820  1.00 51.53           N
ATOM    118  H   SER A   7      21.144 -19.857 -46.710  1.00 51.53           H
ATOM    119  CA  SER A   7      19.456 -19.396 -45.465  1.00 64.95           C
ATOM    120  HA  SER A   7      19.595 -19.101 -44.520  1.00 64.95           H
ATOM    121  C   SER A   7      18.267 -20.364 -45.473  1.00 64.93           C
ATOM    122  O   SER A   7      17.332 -20.194 -44.690  1.00 65.07           O
ATOM    123  CB  SER A   7      19.189 -18.167 -46.348  1.00 64.01           C
ATOM    124 1HB  SER A   7      18.554 -17.541 -45.895  1.00 64.01           H
ATOM    125 2HB  SER A   7      20.043 -17.688 -46.551  1.00 64.01           H
ATOM    126  OG  SER A   7      18.611 -18.505 -47.585  1.00 57.59           O
ATOM    127  HG  SER A   7      19.297 -18.582 -48.248  1.00 57.59           H
ATOM    128  N   LEU A   8      18.308 -21.399 -46.292  1.00 42.93           N
ATOM    129  H   LEU A   8      19.098 -21.485 -46.899  1.00 42.93           H
ATOM    130  CA  LEU A   8      17.268 -22.430 -46.368  1.00 63.17           C
ATOM    131  HA  LEU A   8      16.394 -21.952 -46.277  1.00 63.17           H
ATOM    132  C   LEU A   8      17.341 -23.428 -45.194  1.00 65.21           C
ATOM    133  O   LEU A   8      16.305 -23.907 -44.744  1.00 66.78           O
ATOM    134  CB  LEU A   8      17.359 -23.121 -47.744  1.00 66.41           C
ATOM    135 1HB  LEU A   8      18.309 -23.098 -48.056  1.00 66.41           H
ATOM    136 2HB  LEU A   8      17.062 -24.071 -47.650  1.00 66.41           H
ATOM    137  CG  LEU A   8      16.474 -22.425 -48.795  1.00 63.50           C
ATOM    138  HG  LEU A   8      16.374 -21.469 -48.521  1.00 63.50           H
ATOM    139  CD1 LEU A   8      17.108 -22.474 -50.183  1.00 55.45           C
ATOM    140 1HD1 LEU A   8      16.527 -22.020 -50.859  1.00 55.45           H
ATOM    141 2HD1 LEU A   8      17.246 -23.419 -50.481  1.00 55.45           H
ATOM    142 3HD1 LEU A   8      17.998 -22.018 -50.187  1.00 55.45           H
ATOM    143  CD2 LEU A   8      15.104 -23.106 -48.867  1.00 64.82           C
ATOM    144 1HD2 LEU A   8      14.519 -22.663 -49.546  1.00 64.82           H
ATOM    145 2HD2 LEU A   8      14.636 -23.064 -47.984  1.00 64.82           H
ATOM    146 3HD2 LEU A   8      15.195 -24.069 -49.121  1.00 64.82           H
ATOM    147  N   GLN A   9      18.542 -23.693 -44.660  1.00 57.81           N
ATOM    148  H   GLN A   9      19.360 -23.301 -45.081  1.00 57.81           H
ATOM    149  CA  GLN A   9      18.685 -24.543 -43.474  1.00 66.27           C
ATOM    150  HA  GLN A   9      18.053 -25.304 -43.620  1.00 66.27           H
ATOM    151  C   GLN A   9      18.251 -23.828 -42.187  1.00 66.11           C
ATOM    152  O   GLN A   9      17.567 -24.426 -41.362  1.00 66.95           O
ATOM    153  CB  GLN A   9      20.115 -25.080 -43.378  1.00 67.65           C
ATOM    154 1HB  GLN A   9      20.754 -24.338 -43.582  1.00 67.65           H
ATOM    155 2HB  GLN A   9      20.274 -25.412 -42.448  1.00 67.65           H
ATOM    156  CG  GLN A   9      20.345 -26.234 -44.374  1.00 64.43           C
ATOM    157 1HG  GLN A   9      19.682 -26.958 -44.185  1.00 64.43           H
ATOM    158 2HG  GLN A   9      20.207 -25.889 -45.303  1.00 64.43           H
ATOM    159  CD  GLN A   9      21.745 -26.833 -44.289  1.00 60.57           C
ATOM    160  OE1 GLN A   9      22.706 -26.205 -43.870  1.00 55.16           O
ATOM    161  NE2 GLN A   9      21.934 -28.066 -44.699  1.00 55.62           N
ATOM    162 1HE2 GLN A   9      22.848 -28.470 -44.664  1.00 55.62           H
ATOM    163 2HE2 GLN A   9      21.164 -28.601 -45.046  1.00 55.62           H
ATOM    164  N   CYS A  10      18.543 -22.535 -42.032  1.00 39.13           N
ATOM    165  H   CYS A  10      19.092 -22.078 -42.732  1.00 39.13           H
ATOM    166  CA  CYS A  10      18.089 -21.760 -40.876  1.00 62.52           C
ATOM    167  HA  CYS A  10      18.342 -22.313 -40.082  1.00 62.52           H
ATOM    168  C   CYS A  10      16.558 -21.570 -40.858  1.00 60.58           C
ATOM    169  O   CYS A  10      15.943 -21.694 -39.796  1.00 63.47           O
ATOM    170  CB  CYS A  10      18.816 -20.411 -40.835  1.00 63.73           C
ATOM    171 1HB  CYS A  10      18.739 -20.030 -41.757  1.00 63.73           H
ATOM    172 2HB  CYS A  10      18.300 -19.842 -40.195  1.00 63.73           H
ATOM    173  SG  CYS A  10      20.546 -20.670 -40.318  1.00 59.41           S
ATOM    174  HG  CYS A  10      20.607 -20.733 -39.001  1.00 59.41           H
ATOM    175  N   THR A  11      15.927 -21.342 -42.005  1.00 53.02           N
ATOM    176  H   THR A  11      16.462 -21.253 -42.845  1.00 53.02           H
ATOM    177  CA  THR A  11      14.463 -21.217 -42.073  1.00 65.86           C
ATOM    178  HA  THR A  11      14.248 -20.585 -41.329  1.00 65.86           H
ATOM    179  C   THR A  11      13.754 -22.543 -41.812  1.00 65.97           C
ATOM    180  O   THR A  11      12.745 -22.556 -41.104  1.00 71.48           O
ATOM    181  CB  THR A  11      13.999 -20.621 -43.408  1.00 69.11           C
ATOM    182  HB  THR A  11      13.037 -20.860 -43.538  1.00 69.11           H
ATOM    183  OG1 THR A  11      14.704 -21.182 -44.491  1.00 65.60           O
ATOM    184  HG1 THR A  11      15.620 -21.309 -44.244  1.00 65.60           H
ATOM    185  CG2 THR A  11      14.235 -19.115 -43.470  1.00 68.50           C
ATOM    186 1HG2 THR A  11      13.928 -18.740 -44.345  1.00 68.50           H
ATOM    187 2HG2 THR A  11      15.206 -18.900 -43.367  1.00 68.50           H
ATOM    188 3HG2 THR A  11      13.737 -18.644 -42.742  1.00 68.50           H
ATOM    189  N   ALA A  12      14.300 -23.675 -42.266  1.00 51.00           N
ATOM    190  H   ALA A  12      15.111 -23.617 -42.848  1.00 51.00           H
ATOM    191  CA  ALA A  12      13.759 -24.993 -41.946  1.00 67.41           C
ATOM    192  HA  ALA A  12      12.782 -24.945 -42.154  1.00 67.41           H
ATOM    193  C   ALA A  12      13.885 -25.336 -40.449  1.00 67.67           C
ATOM    194  O   ALA A  12      12.960 -25.901 -39.868  1.00 67.92           O
ATOM    195  CB  ALA A  12      14.449 -26.034 -42.834  1.00 70.30           C
ATOM    196 1HB  ALA A  12      14.358 -25.797 -43.801  1.00 70.30           H
ATOM    197 2HB  ALA A  12      14.048 -26.941 -42.701  1.00 70.30           H
ATOM    198 3HB  ALA A  12      15.425 -26.095 -42.623  1.00 70.30           H
ATOM    199  N   PHE A  13      14.992 -24.944 -39.802  1.00 52.36           N
ATOM    200  H   PHE A  13      15.704 -24.469 -40.320  1.00 52.36           H
ATOM    201  CA  PHE A  13      15.207 -25.179 -38.370  1.00 62.96           C
ATOM    202  HA  PHE A  13      14.960 -26.133 -38.203  1.00 62.96           H
ATOM    203  C   PHE A  13      14.279 -24.308 -37.500  1.00 63.59           C
ATOM    204  O   PHE A  13      13.696 -24.807 -36.537  1.00 65.55           O
ATOM    205  CB  PHE A  13      16.692 -24.965 -38.039  1.00 65.68           C
ATOM    206 1HB  PHE A  13      17.242 -25.274 -38.815  1.00 65.68           H
ATOM    207 2HB  PHE A  13      16.850 -23.990 -37.885  1.00 65.68           H
ATOM    208  CG  PHE A  13      17.150 -25.718 -36.806  1.00 64.51           C
ATOM    209  CD1 PHE A  13      17.192 -25.082 -35.551  1.00 58.84           C
ATOM    210  HD1 PHE A  13      16.915 -24.125 -35.468  1.00 58.84           H
ATOM    211  CD2 PHE A  13      17.537 -27.063 -36.919  1.00 64.69           C
ATOM    212  HD2 PHE A  13      17.509 -27.516 -37.810  1.00 64.69           H
ATOM    213  CE1 PHE A  13      17.623 -25.790 -34.412  1.00 61.18           C
ATOM    214  HE1 PHE A  13      17.652 -25.336 -33.521  1.00 61.18           H
ATOM    215  CE2 PHE A  13      17.964 -27.777 -35.783  1.00 61.71           C
ATOM    216  HE2 PHE A  13      18.232 -28.737 -35.866  1.00 61.71           H
ATOM    217  CZ  PHE A  13      18.012 -27.135 -34.529  1.00 67.66           C
ATOM    218  HZ  PHE A  13      18.323 -27.637 -33.722  1.00 67.66           H
ATOM    219  N   VAL A  14      14.064 -23.048 -37.882  1.00 62.19           N
ATOM    220  H   VAL A  14      14.567 -22.695 -38.671  1.00 62.19           H
ATOM    221  CA  VAL A  14      13.122 -22.159 -37.196  1.00 70.74           C
ATOM    222  HA  VAL A  14      13.357 -22.230 -36.227  1.00 70.74           H
ATOM    223  C   VAL A  14      11.673 -22.633 -37.363  1.00 71.06           C
ATOM    224  O   VAL A  14      10.919 -22.639 -36.395  1.00 75.01           O
ATOM    225  CB  VAL A  14      13.308 -20.699 -37.665  1.00 73.38           C
ATOM    226  HB  VAL A  14      13.239 -20.726 -38.662  1.00 73.38           H
ATOM    227  CG1 VAL A  14      12.236 -19.741 -37.125  1.00 69.27           C
ATOM    228 1HG1 VAL A  14      12.392 -18.808 -37.451  1.00 69.27           H
ATOM    229 2HG1 VAL A  14      12.243 -19.722 -36.125  1.00 69.27           H
ATOM    230 3HG1 VAL A  14      11.323 -20.021 -37.421  1.00 69.27           H
ATOM    231  CG2 VAL A  14      14.669 -20.157 -37.193  1.00 75.95           C
ATOM    232 1HG2 VAL A  14      14.801 -19.212 -37.491  1.00 75.95           H
ATOM    233 2HG2 VAL A  14      15.420 -20.704 -37.563  1.00 75.95           H
ATOM    234 3HG2 VAL A  14      14.736 -20.177 -36.195  1.00 75.95           H
ATOM    235  N   LEU A  15      11.285 -23.105 -38.535  1.00 54.03           N
ATOM    236  H   LEU A  15      11.927 -23.063 -39.301  1.00 54.03           H
ATOM    237  CA  LEU A  15       9.961 -23.687 -38.767  1.00 66.35           C
ATOM    238  HA  LEU A  15       9.310 -23.035 -38.379  1.00 66.35           H
ATOM    239  C   LEU A  15       9.759 -25.007 -38.018  1.00 68.09           C
ATOM    240  O   LEU A  15       8.671 -25.257 -37.516  1.00 72.44           O
ATOM    241  CB  LEU A  15       9.734 -23.845 -40.281  1.00 69.68           C
ATOM    242 1HB  LEU A  15      10.557 -24.250 -40.680  1.00 69.68           H
ATOM    243 2HB  LEU A  15       8.958 -24.461 -40.419  1.00 69.68           H
ATOM    244  CG  LEU A  15       9.439 -22.521 -41.016  1.00 66.84           C
ATOM    245  HG  LEU A  15      10.110 -21.849 -40.703  1.00 66.84           H
ATOM    246  CD1 LEU A  15       9.553 -22.719 -42.527  1.00 60.85           C
ATOM    247 1HD1 LEU A  15       9.364 -21.867 -43.015  1.00 60.85           H
ATOM    248 2HD1 LEU A  15       8.903 -23.408 -42.848  1.00 60.85           H
ATOM    249 3HD1 LEU A  15      10.472 -23.021 -42.781  1.00 60.85           H
ATOM    250  CD2 LEU A  15       8.022 -22.009 -40.710  1.00 67.98           C
ATOM    251 1HD2 LEU A  15       7.839 -21.151 -41.190  1.00 67.98           H
ATOM    252 2HD2 LEU A  15       7.904 -21.844 -39.731  1.00 67.98           H
ATOM    253 3HD2 LEU A  15       7.331 -22.674 -40.995  1.00 67.98           H
ATOM    254  N   PHE A  16      10.807 -25.822 -37.883  1.00 58.29           N
ATOM    255  H   PHE A  16      11.665 -25.578 -38.336  1.00 58.29           H
ATOM    256  CA  PHE A  16      10.754 -27.060 -37.099  1.00 63.38           C
ATOM    257  HA  PHE A  16       9.912 -27.525 -37.371  1.00 63.38           H
ATOM    258  C   PHE A  16      10.653 -26.782 -35.593  1.00 63.60           C
ATOM    259  O   PHE A  16       9.835 -27.392 -34.910  1.00 64.58           O
ATOM    260  CB  PHE A  16      11.971 -27.930 -37.444  1.00 64.69           C
ATOM    261 1HB  PHE A  16      12.061 -27.977 -38.439  1.00 64.69           H
ATOM    262 2HB  PHE A  16      12.789 -27.507 -37.055  1.00 64.69           H
ATOM    263  CG  PHE A  16      11.878 -29.341 -36.916  1.00 63.62           C
ATOM    264  CD1 PHE A  16      12.543 -29.713 -35.730  1.00 58.41           C
ATOM    265  HD1 PHE A  16      13.081 -29.035 -35.229  1.00 58.41           H
ATOM    266  CD2 PHE A  16      11.122 -30.302 -37.619  1.00 61.10           C
ATOM    267  HD2 PHE A  16      10.651 -30.047 -38.463  1.00 61.10           H
ATOM    268  CE1 PHE A  16      12.455 -31.030 -35.247  1.00 58.87           C
ATOM    269  HE1 PHE A  16      12.930 -31.287 -34.405  1.00 58.87           H
ATOM    270  CE2 PHE A  16      11.030 -31.616 -37.135  1.00 58.41           C
ATOM    271  HE2 PHE A  16      10.488 -32.293 -37.633  1.00 58.41           H
ATOM    272  CZ  PHE A  16      11.700 -31.986 -35.947  1.00 65.58           C
ATOM    273  HZ  PHE A  16      11.637 -32.924 -35.606  1.00 65.58           H
ATOM    274  N   CYS A  17      11.392 -25.796 -35.079  1.00 57.43           N
ATOM    275  H   CYS A  17      12.060 -25.346 -35.672  1.00 57.43           H
ATOM    276  CA  CYS A  17      11.276 -25.340 -33.695  1.00 62.09           C
ATOM    277  HA  CYS A  17      11.336 -26.167 -33.136  1.00 62.09           H
ATOM    278  C   CYS A  17       9.911 -24.696 -33.406  1.00 59.32           C
ATOM    279  O   CYS A  17       9.320 -24.972 -32.369  1.00 62.54           O
ATOM    280  CB  CYS A  17      12.442 -24.390 -33.370  1.00 63.90           C
ATOM    281 1HB  CYS A  17      12.453 -23.711 -34.104  1.00 63.90           H
ATOM    282 2HB  CYS A  17      12.199 -23.945 -32.508  1.00 63.90           H
ATOM    283  SG  CYS A  17      13.996 -25.325 -33.260  1.00 63.33           S
ATOM    284  HG  CYS A  17      13.731 -26.618 -33.233  1.00 63.33           H
ATOM    285  N   ALA A  18       9.368 -23.906 -34.330  1.00 58.88           N
ATOM    286  H   ALA A  18       9.907 -23.688 -35.143  1.00 58.88           H
ATOM    287  CA  ALA A  18       8.022 -23.340 -34.217  1.00 65.24           C
ATOM    288  HA  ALA A  18       7.970 -22.909 -33.316  1.00 65.24           H
ATOM    289  C   ALA A  18       6.929 -24.427 -34.263  1.00 66.76           C
ATOM    290  O   ALA A  18       5.962 -24.370 -33.504  1.00 68.04           O
ATOM    291  CB  ALA A  18       7.842 -22.291 -35.320  1.00 65.89           C
ATOM    292 1HB  ALA A  18       8.559 -21.596 -35.274  1.00 65.89           H
ATOM    293 2HB  ALA A  18       6.960 -21.828 -35.234  1.00 65.89           H
ATOM    294 3HB  ALA A  18       7.881 -22.713 -36.226  1.00 65.89           H
ATOM    295  N   TRP A  19       7.098 -25.464 -35.079  1.00 68.08           N
ATOM    296  H   TRP A  19       7.892 -25.462 -35.687  1.00 68.08           H
ATOM    297  CA  TRP A  19       6.183 -26.611 -35.137  1.00 63.75           C
ATOM    298  HA  TRP A  19       5.258 -26.232 -35.170  1.00 63.75           H
ATOM    299  C   TRP A  19       6.248 -27.485 -33.878  1.00 60.76           C
ATOM    300  O   TRP A  19       5.217 -27.970 -33.398  1.00 60.04           O
ATOM    301  CB  TRP A  19       6.479 -27.407 -36.409  1.00 65.93           C
ATOM    302 1HB  TRP A  19       6.512 -26.770 -37.179  1.00 65.93           H
ATOM    303 2HB  TRP A  19       7.369 -27.850 -36.304  1.00 65.93           H
ATOM    304  CG  TRP A  19       5.475 -28.476 -36.744  1.00 65.12           C
ATOM    305  CD1 TRP A  19       4.228 -28.251 -37.217  1.00 56.71           C
ATOM    306  HD1 TRP A  19       3.830 -27.349 -37.387  1.00 56.71           H
ATOM    307  CD2 TRP A  19       5.624 -29.919 -36.661  1.00 66.05           C
ATOM    308  NE1 TRP A  19       3.587 -29.457 -37.430  1.00 60.77           N
ATOM    309  HE1 TRP A  19       2.652 -29.546 -37.774  1.00 60.77           H
ATOM    310  CE2 TRP A  19       4.404 -30.525 -37.107  1.00 64.22           C
ATOM    311  CE3 TRP A  19       6.659 -30.796 -36.261  1.00 67.39           C
ATOM    312  HE3 TRP A  19       7.527 -30.415 -35.941  1.00 67.39           H
ATOM    313  CZ2 TRP A  19       4.230 -31.912 -37.158  1.00 69.75           C
ATOM    314  HZ2 TRP A  19       3.369 -32.305 -37.481  1.00 69.75           H
ATOM    315  CZ3 TRP A  19       6.494 -32.191 -36.304  1.00 58.51           C
ATOM    316  HZ3 TRP A  19       7.240 -32.792 -36.017  1.00 58.51           H
ATOM    317  CH2 TRP A  19       5.281 -32.740 -36.750  1.00 59.61           C
ATOM    318  HH2 TRP A  19       5.167 -33.733 -36.776  1.00 59.61           H
ATOM    319  N   CYS A  20       7.438 -27.645 -33.280  1.00 59.18           N
ATOM    320  H   CYS A  20       8.254 -27.299 -33.743  1.00 59.18           H
ATOM    321  CA  CYS A  20       7.599 -28.302 -31.983  1.00 60.22           C
ATOM    322  HA  CYS A  20       7.076 -29.152 -32.044  1.00 60.22           H
ATOM    323  C   CYS A  20       7.006 -27.460 -30.829  1.00 56.57           C
ATOM    324  O   CYS A  20       6.371 -28.025 -29.942  1.00 56.56           O
ATOM    325  CB  CYS A  20       9.081 -28.619 -31.755  1.00 59.85           C
ATOM    326 1HB  CYS A  20       9.578 -27.785 -31.993  1.00 59.85           H
ATOM    327 2HB  CYS A  20       9.175 -28.796 -30.775  1.00 59.85           H
ATOM    328  SG  CYS A  20       9.565 -30.046 -32.780  1.00 58.80           S
ATOM    329  HG  CYS A  20       9.682 -31.117 -32.017  1.00 58.80           H
ATOM    330  N   ALA A  21       7.137 -26.131 -30.854  1.00 57.41           N
ATOM    331  H   ALA A  21       7.670 -25.729 -31.599  1.00 57.41           H
ATOM    332  CA  ALA A  21       6.555 -25.225 -29.869  1.00 60.96           C
ATOM    333  HA  ALA A  21       6.792 -25.595 -28.971  1.00 60.96           H
ATOM    334  C   ALA A  21       5.014 -25.184 -29.956  1.00 59.75           C
ATOM    335  O   ALA A  21       4.331 -25.243 -28.935  1.00 58.89           O
ATOM    336  CB  ALA A  21       7.184 -23.844 -30.048  1.00 59.74           C
ATOM    337 1HB  ALA A  21       8.181 -23.894 -29.988  1.00 59.74           H
ATOM    338 2HB  ALA A  21       6.865 -23.211 -29.343  1.00 59.74           H
ATOM    339 3HB  ALA A  21       6.949 -23.456 -30.939  1.00 59.74           H
ATOM    340  N   LEU A  22       4.448 -25.199 -31.160  1.00 55.24           N
ATOM    341  H   LEU A  22       5.047 -25.186 -31.961  1.00 55.24           H
ATOM    342  CA  LEU A  22       2.994 -25.233 -31.385  1.00 58.67           C
ATOM    343  HA  LEU A  22       2.613 -24.545 -30.767  1.00 58.67           H
ATOM    344  C   LEU A  22       2.343 -26.576 -30.994  1.00 57.73           C
ATOM    345  O   LEU A  22       1.159 -26.608 -30.649  1.00 54.65           O
ATOM    346  CB  LEU A  22       2.719 -24.879 -32.858  1.00 57.04           C
ATOM    347 1HB  LEU A  22       3.387 -25.355 -33.430  1.00 57.04           H
ATOM    348 2HB  LEU A  22       1.798 -25.188 -33.093  1.00 57.04           H
ATOM    349  CG  LEU A  22       2.818 -23.366 -33.139  1.00 54.58           C
ATOM    350  HG  LEU A  22       3.593 -23.011 -32.616  1.00 54.58           H
ATOM    351  CD1 LEU A  22       3.029 -23.116 -34.633  1.00 51.25           C
ATOM    352 1HD1 LEU A  22       3.095 -22.137 -34.827  1.00 51.25           H
ATOM    353 2HD1 LEU A  22       2.270 -23.485 -35.169  1.00 51.25           H
ATOM    354 3HD1 LEU A  22       3.871 -23.550 -34.954  1.00 51.25           H
ATOM    355  CD2 LEU A  22       1.544 -22.635 -32.711  1.00 56.96           C
ATOM    356 1HD2 LEU A  22       1.614 -21.655 -32.896  1.00 56.96           H
ATOM    357 2HD2 LEU A  22       1.375 -22.752 -31.732  1.00 56.96           H
ATOM    358 3HD2 LEU A  22       0.747 -22.984 -33.204  1.00 56.96           H
ATOM    359  N   ASN A  23       3.103 -27.672 -30.984  1.00 54.19           N
ATOM    360  H   ASN A  23       4.050 -27.601 -31.298  1.00 54.19           H
ATOM    361  CA  ASN A  23       2.605 -28.983 -30.530  1.00 56.51           C
ATOM    362  HA  ASN A  23       1.615 -28.947 -30.664  1.00 56.51           H
ATOM    363  C   ASN A  23       2.794 -29.243 -29.026  1.00 53.78           C
ATOM    364  O   ASN A  23       2.227 -30.208 -28.513  1.00 50.38           O
ATOM    365  CB  ASN A  23       3.227 -30.082 -31.403  1.00 52.73           C
ATOM    366 1HB  ASN A  23       4.171 -29.832 -31.620  1.00 52.73           H
ATOM    367 2HB  ASN A  23       3.218 -30.945 -30.898  1.00 52.73           H
ATOM    368  CG  ASN A  23       2.464 -30.272 -32.703  1.00 49.07           C
ATOM    369  OD1 ASN A  23       1.253 -30.459 -32.724  1.00 47.10           O
ATOM    370  ND2 ASN A  23       3.137 -30.266 -33.815  1.00 46.39           N
ATOM    371 1HD2 ASN A  23       2.667 -30.414 -34.685  1.00 46.39           H
ATOM    372 2HD2 ASN A  23       4.125 -30.114 -33.801  1.00 46.39           H
ATOM    373  N   SER A  24       3.528 -28.393 -28.295  1.00 49.93           N
ATOM    374  H   SER A  24       3.962 -27.620 -28.758  1.00 49.93           H
ATOM    375  CA  SER A  24       3.727 -28.541 -26.847  1.00 53.95           C
ATOM    376  HA  SER A  24       3.661 -29.528 -26.701  1.00 53.95           H
ATOM    377  C   SER A  24       2.618 -27.916 -25.984  1.00 52.86           C
ATOM    378  O   SER A  24       2.564 -28.174 -24.787  1.00 50.09           O
ATOM    379  CB  SER A  24       5.120 -28.041 -26.450  1.00 49.91           C
ATOM    380 1HB  SER A  24       5.290 -28.208 -25.479  1.00 49.91           H
ATOM    381 2HB  SER A  24       5.825 -28.495 -26.995  1.00 49.91           H
ATOM    382  OG  SER A  24       5.267 -26.656 -26.660  1.00 45.16           O
ATOM    383  HG  SER A  24       5.300 -26.477 -27.600  1.00 45.16           H
ATOM    384  N   ALA A  25       1.681 -27.177 -26.591  1.00 48.30           N
ATOM    385  H   ALA A  25       1.738 -27.087 -27.585  1.00 48.30           H
ATOM    386  CA  ALA A  25       0.577 -26.488 -25.912  1.00 52.95           C
ATOM    387  HA  ALA A  25       0.862 -26.435 -24.955  1.00 52.95           H
ATOM    388  C   ALA A  25      -0.759 -27.269 -25.884  1.00 53.46           C
ATOM    389  O   ALA A  25      -1.808 -26.704 -25.590  1.00 50.21           O
ATOM    390  CB  ALA A  25       0.437 -25.087 -26.510  1.00 48.55           C
ATOM    391 1HB  ALA A  25       1.316 -24.610 -26.514  1.00 48.55           H
ATOM    392 2HB  ALA A  25      -0.210 -24.536 -25.984  1.00 48.55           H
ATOM    393 3HB  ALA A  25       0.107 -25.131 -27.453  1.00 48.55           H
ATOM    394  N   LYS A  26      -0.760 -28.583 -26.168  1.00 54.90           N
ATOM    395  H   LYS A  26       0.042 -29.000 -26.595  1.00 54.90           H
ATOM    396  CA  LYS A  26      -1.931 -29.407 -25.855  1.00 59.62           C
ATOM    397  HA  LYS A  26      -2.734 -28.864 -26.100  1.00 59.62           H
ATOM    398  C   LYS A  26      -1.925 -29.700 -24.356  1.00 59.17           C
ATOM    399  O   LYS A  26      -1.067 -30.430 -23.885  1.00 56.28           O
ATOM    400  CB  LYS A  26      -1.990 -30.693 -26.700  1.00 56.29           C
ATOM    401 1HB  LYS A  26      -1.067 -31.066 -26.797  1.00 56.29           H
ATOM    402 2HB  LYS A  26      -2.574 -31.362 -26.240  1.00 56.29           H
ATOM    403  CG  LYS A  26      -2.562 -30.402 -28.094  1.00 50.50           C
ATOM    404 1HG  LYS A  26      -3.457 -29.968 -27.991  1.00 50.50           H
ATOM    405 2HG  LYS A  26      -1.942 -29.780 -28.573  1.00 50.50           H
ATOM    406  CD  LYS A  26      -2.723 -31.689 -28.927  1.00 48.00           C
ATOM    407 1HD  LYS A  26      -1.830 -32.120 -29.055  1.00 48.00           H
ATOM    408 2HD  LYS A  26      -3.333 -32.322 -28.451  1.00 48.00           H
ATOM    409  CE  LYS A  26      -3.319 -31.341 -30.294  1.00 40.12           C
ATOM    410 1HE  LYS A  26      -4.237 -30.965 -30.170  1.00 40.12           H
ATOM    411 2HE  LYS A  26      -2.739 -30.663 -30.746  1.00 40.12           H
ATOM    412  NZ  LYS A  26      -3.419 -32.537 -31.180  1.00 37.46           N
ATOM    413 1HZ  LYS A  26      -3.810 -32.294 -32.068  1.00 37.46           H
ATOM    414 2HZ  LYS A  26      -4.001 -33.239 -30.770  1.00 37.46           H
ATOM    415 3HZ  LYS A  26      -2.518 -32.940 -31.341  1.00 37.46           H
ATOM    416  N   ALA A  27      -2.894 -29.147 -23.643  1.00 58.93           N
ATOM    417  H   ALA A  27      -3.480 -28.472 -24.092  1.00 58.93           H
ATOM    418  CA  ALA A  27      -3.160 -29.461 -22.246  1.00 62.50           C
ATOM    419  HA  ALA A  27      -2.479 -28.984 -21.690  1.00 62.50           H
ATOM    420  C   ALA A  27      -3.024 -30.977 -22.033  1.00 65.54           C
ATOM    421  O   ALA A  27      -3.666 -31.778 -22.719  1.00 62.06           O
ATOM    422  CB  ALA A  27      -4.566 -28.962 -21.882  1.00 57.00           C
ATOM    423 1HB  ALA A  27      -4.644 -27.975 -22.024  1.00 57.00           H
ATOM    424 2HB  ALA A  27      -4.777 -29.152 -20.923  1.00 57.00           H
ATOM    425 3HB  ALA A  27      -5.262 -29.409 -22.444  1.00 57.00           H
ATOM    426  N   LYS A  28      -2.145 -31.382 -21.122  1.00 66.81           N
ATOM    427  H   LYS A  28      -1.631 -30.682 -20.626  1.00 66.81           H
ATOM    428  CA  LYS A  28      -1.877 -32.790 -20.794  1.00 72.75           C
ATOM    429  HA  LYS A  28      -1.684 -33.257 -21.657  1.00 72.75           H
ATOM    430  C   LYS A  28      -3.118 -33.404 -20.148  1.00 78.69           C
ATOM    431  O   LYS A  28      -3.225 -33.454 -18.928  1.00 75.19           O
ATOM    432  CB  LYS A  28      -0.646 -32.913 -19.872  1.00 65.37           C
ATOM    433 1HB  LYS A  28      -0.735 -32.240 -19.138  1.00 65.37           H
ATOM    434 2HB  LYS A  28      -0.637 -33.834 -19.482  1.00 65.37           H
ATOM    435  CG  LYS A  28       0.701 -32.680 -20.567  1.00 57.31           C
ATOM    436 1HG  LYS A  28       0.838 -33.387 -21.261  1.00 57.31           H
ATOM    437 2HG  LYS A  28       0.693 -31.780 -21.004  1.00 57.31           H
ATOM    438  CD  LYS A  28       1.854 -32.739 -19.550  1.00 51.74           C
ATOM    439 1HD  LYS A  28       1.706 -32.046 -18.844  1.00 51.74           H
ATOM    440 2HD  LYS A  28       1.874 -33.646 -19.128  1.00 51.74           H
ATOM    441  CE  LYS A  28       3.200 -32.476 -20.231  1.00 43.78           C
ATOM    442 1HE  LYS A  28       3.459 -33.271 -20.780  1.00 43.78           H
ATOM    443 2HE  LYS A  28       3.125 -31.672 -20.821  1.00 43.78           H
ATOM    444  NZ  LYS A  28       4.277 -32.226 -19.245  1.00 37.36           N
ATOM    445 1HZ  LYS A  28       5.150 -32.056 -19.703  1.00 37.36           H
ATOM    446 2HZ  LYS A  28       4.396 -33.012 -18.638  1.00 37.36           H
ATOM    447 3HZ  LYS A  28       4.067 -31.429 -18.679  1.00 37.36           H
ATOM    448  N   ARG A  29      -4.063 -33.880 -20.963  1.00 78.62           N
ATOM    449  H   ARG A  29      -3.968 -33.727 -21.947  1.00 78.62           H
ATOM    450  CA  ARG A  29      -5.233 -34.617 -20.478  1.00 85.05           C
ATOM    451  HA  ARG A  29      -5.707 -34.014 -19.837  1.00 85.05           H
ATOM    452  C   ARG A  29      -4.758 -35.880 -19.763  1.00 87.97           C
ATOM    453  O   ARG A  29      -4.020 -36.668 -20.346  1.00 84.16           O
ATOM    454  CB  ARG A  29      -6.196 -34.959 -21.631  1.00 83.14           C
ATOM    455 1HB  ARG A  29      -5.682 -35.417 -22.356  1.00 83.14           H
ATOM    456 2HB  ARG A  29      -6.907 -35.572 -21.287  1.00 83.14           H
ATOM    457  CG  ARG A  29      -6.868 -33.718 -22.221  1.00 80.20           C
ATOM    458 1HG  ARG A  29      -7.350 -33.230 -21.493  1.00 80.20           H
ATOM    459 2HG  ARG A  29      -6.167 -33.123 -22.614  1.00 80.20           H
ATOM    460  CD  ARG A  29      -7.872 -34.116 -23.318  1.00 77.34           C
ATOM    461 1HD  ARG A  29      -7.403 -34.626 -24.039  1.00 77.34           H
ATOM    462 2HD  ARG A  29      -8.597 -34.682 -22.926  1.00 77.34           H
ATOM    463  NE  ARG A  29      -8.499 -32.930 -23.931  1.00 72.44           N
ATOM    464  HE  ARG A  29      -8.239 -32.037 -23.564  1.00 72.44           H
ATOM    465  CZ  ARG A  29      -9.373 -32.943 -24.921  1.00 67.19           C
ATOM    466  NH1 ARG A  29      -9.771 -34.049 -25.483  1.00 63.70           N
ATOM    467 1HH1 ARG A  29      -9.413 -34.928 -25.167  1.00 63.70           H
ATOM    468 2HH1 ARG A  29     -10.435 -34.019 -26.231  1.00 63.70           H
ATOM    469  NH2 ARG A  29      -9.868 -31.823 -25.380  1.00 63.45           N
ATOM    470 1HH2 ARG A  29      -9.585 -30.951 -24.981  1.00 63.45           H
ATOM    471 2HH2 ARG A  29     -10.529 -31.839 -26.130  1.00 63.45           H
ATOM    472  N   GLN A  30      -5.162 -36.060 -18.517  1.00 88.76           N
ATOM    473  H   GLN A  30      -5.612 -35.299 -18.050  1.00 88.76           H
ATOM    474  CA  GLN A  30      -4.986 -37.307 -17.791  1.00 90.75           C
ATOM    475  HA  GLN A  30      -4.239 -37.791 -18.247  1.00 90.75           H
ATOM    476  C   GLN A  30      -6.284 -38.105 -17.874  1.00 92.86           C
ATOM    477  O   GLN A  30      -7.306 -37.679 -17.347  1.00 90.38           O
ATOM    478  CB  GLN A  30      -4.563 -37.075 -16.341  1.00 88.46           C
ATOM    479 1HB  GLN A  30      -5.194 -36.421 -15.923  1.00 88.46           H
ATOM    480 2HB  GLN A  30      -4.610 -37.945 -15.850  1.00 88.46           H
ATOM    481  CG  GLN A  30      -3.136 -36.523 -16.238  1.00 78.31           C
ATOM    482 1HG  GLN A  30      -2.571 -36.979 -16.925  1.00 78.31           H
ATOM    483 2HG  GLN A  30      -3.163 -35.541 -16.426  1.00 78.31           H
ATOM    484  CD  GLN A  30      -2.490 -36.734 -14.864  1.00 73.94           C
ATOM    485  OE1 GLN A  30      -2.997 -37.405 -13.982  1.00 66.40           O
ATOM    486  NE2 GLN A  30      -1.300 -36.215 -14.647  1.00 62.18           N
ATOM    487 1HE2 GLN A  30      -0.836 -36.376 -13.776  1.00 62.18           H
ATOM    488 2HE2 GLN A  30      -0.860 -35.660 -15.353  1.00 62.18           H
ATOM    489  N   PHE A  31      -6.246 -39.258 -18.560  1.00 92.49           N
ATOM    490  H   PHE A  31      -5.394 -39.514 -19.016  1.00 92.49           H
ATOM    491  CA  PHE A  31      -7.391 -40.153 -18.670  1.00 93.75           C
ATOM    492  HA  PHE A  31      -8.207 -39.578 -18.729  1.00 93.75           H
ATOM    493  C   PHE A  31      -7.493 -41.025 -17.421  1.00 94.60           C
ATOM    494  O   PHE A  31      -6.470 -41.490 -16.908  1.00 92.63           O
ATOM    495  CB  PHE A  31      -7.276 -40.993 -19.945  1.00 93.59           C
ATOM    496 1HB  PHE A  31      -6.396 -41.467 -19.940  1.00 93.59           H
ATOM    497 2HB  PHE A  31      -8.017 -41.665 -19.956  1.00 93.59           H
ATOM    498  CG  PHE A  31      -7.363 -40.172 -21.211  1.00 93.11           C
ATOM    499  CD1 PHE A  31      -8.619 -39.974 -21.840  1.00 76.88           C
ATOM    500  HD1 PHE A  31      -9.440 -40.396 -21.455  1.00 76.88           H
ATOM    501  CD2 PHE A  31      -6.215 -39.565 -21.758  1.00 75.03           C
ATOM    502  HD2 PHE A  31      -5.325 -39.700 -21.323  1.00 75.03           H
ATOM    503  CE1 PHE A  31      -8.715 -39.191 -22.996  1.00 77.09           C
ATOM    504  HE1 PHE A  31      -9.601 -39.065 -23.442  1.00 77.09           H
ATOM    505  CE2 PHE A  31      -6.317 -38.765 -22.920  1.00 76.38           C
ATOM    506  HE2 PHE A  31      -5.502 -38.332 -23.304  1.00 76.38           H
ATOM    507  CZ  PHE A  31      -7.566 -38.581 -23.531  1.00 90.48           C
ATOM    508  HZ  PHE A  31      -7.640 -38.013 -24.351  1.00 90.48           H
ATOM    509  N   VAL A  32      -8.706 -41.238 -16.960  1.00 93.33           N
ATOM    510  H   VAL A  32      -9.473 -40.793 -17.422  1.00 93.33           H
ATOM    511  CA  VAL A  32      -8.995 -42.093 -15.805  1.00 93.83           C
ATOM    512  HA  VAL A  32      -8.116 -42.243 -15.353  1.00 93.83           H
ATOM    513  C   VAL A  32      -9.537 -43.450 -16.270  1.00 94.69           C
ATOM    514  O   VAL A  32      -9.954 -43.602 -17.420  1.00 93.70           O
ATOM    515  CB  VAL A  32      -9.935 -41.388 -14.798  1.00 93.10           C
ATOM    516  HB  VAL A  32     -10.143 -42.059 -14.086  1.00 93.10           H
ATOM    517  CG1 VAL A  32      -9.240 -40.154 -14.204  1.00 85.70           C
ATOM    518 1HG1 VAL A  32      -9.836 -39.687 -13.550  1.00 85.70           H
ATOM    519 2HG1 VAL A  32      -8.997 -39.500 -14.920  1.00 85.70           H
ATOM    520 3HG1 VAL A  32      -8.401 -40.411 -13.725  1.00 85.70           H
ATOM    521  CG2 VAL A  32     -11.272 -40.954 -15.406  1.00 82.98           C
ATOM    522 1HG2 VAL A  32     -11.847 -40.504 -14.723  1.00 82.98           H
ATOM    523 2HG2 VAL A  32     -11.776 -41.741 -15.762  1.00 82.98           H
ATOM    524 3HG2 VAL A  32     -11.131 -40.312 -16.160  1.00 82.98           H
ATOM    525  N   ASN A  33      -9.484 -44.436 -15.401  1.00 94.72           N
ATOM    526  H   ASN A  33      -9.058 -44.262 -14.513  1.00 94.72           H
ATOM    527  CA  ASN A  33     -10.016 -45.776 -15.665  1.00 95.57           C
ATOM    528  HA  ASN A  33      -9.801 -45.984 -16.619  1.00 95.57           H
ATOM    529  C   ASN A  33     -11.553 -45.808 -15.539  1.00 95.86           C
ATOM    530  O   ASN A  33     -12.101 -46.582 -14.757  1.00 93.90           O
ATOM    531  CB  ASN A  33      -9.302 -46.803 -14.763  1.00 94.64           C
ATOM    532 1HB  ASN A  33      -8.316 -46.728 -14.909  1.00 94.64           H
ATOM    533 2HB  ASN A  33      -9.515 -46.595 -13.808  1.00 94.64           H
ATOM    534  CG  ASN A  33      -9.715 -48.243 -15.040  1.00 95.29           C
ATOM    535  OD1 ASN A  33     -10.459 -48.552 -15.950  1.00 88.71           O
ATOM    536  ND2 ASN A  33      -9.246 -49.176 -14.264  1.00 87.05           N
ATOM    537 1HD2 ASN A  33      -9.499 -50.131 -14.421  1.00 87.05           H
ATOM    538 2HD2 ASN A  33      -8.633 -48.938 -13.511  1.00 87.05           H
ATOM    539  N   GLU A  34     -12.213 -44.940 -16.259  1.00 94.69           N
ATOM    540  H   GLU A  34     -11.685 -44.321 -16.840  1.00 94.69           H
ATOM    541  CA  GLU A  34     -13.667 -44.811 -16.274  1.00 94.92           C
ATOM    542  HA  GLU A  34     -14.023 -45.693 -15.965  1.00 94.92           H
ATOM    543  C   GLU A  34     -14.147 -44.515 -17.701  1.00 95.36           C
ATOM    544  O   GLU A  34     -13.519 -43.738 -18.430  1.00 94.03           O
ATOM    545  CB  GLU A  34     -14.131 -43.716 -15.304  1.00 94.39           C
ATOM    546 1HB  GLU A  34     -13.619 -42.879 -15.496  1.00 94.39           H
ATOM    547 2HB  GLU A  34     -15.107 -43.551 -15.449  1.00 94.39           H
ATOM    548  CG  GLU A  34     -13.908 -44.107 -13.835  1.00 91.16           C
ATOM    549 1HG  GLU A  34     -14.480 -44.902 -13.633  1.00 91.16           H
ATOM    550 2HG  GLU A  34     -12.945 -44.351 -13.719  1.00 91.16           H
ATOM    551  CD  GLU A  34     -14.249 -42.999 -12.825  1.00 90.39           C
ATOM    552  OE1 GLU A  34     -13.984 -43.244 -11.624  1.00 77.95           O
ATOM    553  OE2 GLU A  34     -14.694 -41.915 -13.255  1.00 80.50           O
ATOM    554  N   TRP A  35     -15.250 -45.152 -18.091  1.00 96.57           N
ATOM    555  H   TRP A  35     -15.658 -45.804 -17.452  1.00 96.57           H
ATOM    556  CA  TRP A  35     -15.906 -44.970 -19.377  1.00 96.77           C
ATOM    557  HA  TRP A  35     -15.438 -44.204 -19.818  1.00 96.77           H
ATOM    558  C   TRP A  35     -17.367 -44.633 -19.157  1.00 96.90           C
ATOM    559  O   TRP A  35     -18.058 -45.350 -18.447  1.00 95.34           O
ATOM    560  CB  TRP A  35     -15.774 -46.227 -20.248  1.00 96.31           C
ATOM    561 1HB  TRP A  35     -15.960 -47.031 -19.684  1.00 96.31           H
ATOM    562 2HB  TRP A  35     -16.444 -46.178 -20.989  1.00 96.31           H
ATOM    563  CG  TRP A  35     -14.423 -46.408 -20.867  1.00 96.08           C
ATOM    564  CD1 TRP A  35     -14.102 -46.115 -22.144  1.00 92.35           C
ATOM    565  HD1 TRP A  35     -14.739 -45.771 -22.834  1.00 92.35           H
ATOM    566  CD2 TRP A  35     -13.197 -46.865 -20.236  1.00 96.02           C
ATOM    567  NE1 TRP A  35     -12.762 -46.362 -22.354  1.00 94.24           N
ATOM    568  HE1 TRP A  35     -12.295 -46.235 -23.229  1.00 94.24           H
ATOM    569  CE2 TRP A  35     -12.152 -46.804 -21.207  1.00 95.37           C
ATOM    570  CE3 TRP A  35     -12.840 -47.306 -18.950  1.00 95.12           C
ATOM    571  HE3 TRP A  35     -13.543 -47.374 -18.242  1.00 95.12           H
ATOM    572  CZ2 TRP A  35     -10.825 -47.147 -20.906  1.00 94.85           C
ATOM    573  HZ2 TRP A  35     -10.114 -47.094 -21.608  1.00 94.85           H
ATOM    574  CZ3 TRP A  35     -11.515 -47.653 -18.639  1.00 92.43           C
ATOM    575  HZ3 TRP A  35     -11.287 -47.966 -17.717  1.00 92.43           H
ATOM    576  CH2 TRP A  35     -10.513 -47.564 -19.608  1.00 92.46           C
ATOM    577  HH2 TRP A  35      -9.570 -47.799 -19.373  1.00 92.46           H
ATOM    578  N   ALA A  36     -17.828 -43.556 -19.763  1.00 95.22           N
ATOM    579  H   ALA A  36     -17.177 -42.920 -20.177  1.00 95.22           H
ATOM    580  CA  ALA A  36     -19.242 -43.261 -19.850  1.00 95.00           C
ATOM    581  HA  ALA A  36     -19.695 -43.669 -19.057  1.00 95.00           H
ATOM    582  C   ALA A  36     -19.794 -43.890 -21.133  1.00 95.13           C
ATOM    583  O   ALA A  36     -19.142 -43.799 -22.166  1.00 94.30           O
ATOM    584  CB  ALA A  36     -19.442 -41.741 -19.813  1.00 95.20           C
ATOM    585 1HB  ALA A  36     -19.075 -41.352 -18.968  1.00 95.20           H
ATOM    586 2HB  ALA A  36     -20.413 -41.506 -19.863  1.00 95.20           H
ATOM    587 3HB  ALA A  36     -18.979 -41.300 -20.581  1.00 95.20           H
ATOM    588  N   ALA A  37     -20.971 -44.537 -21.075  1.00 95.34           N
ATOM    589  H   ALA A  37     -21.416 -44.630 -20.184  1.00 95.34           H
ATOM    590  CA  ALA A  37     -21.634 -45.110 -22.239  1.00 95.27           C
ATOM    591  HA  ALA A  37     -21.276 -44.621 -23.034  1.00 95.27           H
ATOM    592  C   ALA A  37     -23.146 -44.883 -22.195  1.00 95.42           C
ATOM    593  O   ALA A  37     -23.747 -44.924 -21.127  1.00 93.97           O
ATOM    594  CB  ALA A  37     -21.285 -46.593 -22.337  1.00 94.99           C
ATOM    595 1HB  ALA A  37     -20.294 -46.727 -22.365  1.00 94.99           H
ATOM    596 2HB  ALA A  37     -21.673 -46.999 -23.164  1.00 94.99           H
ATOM    597 3HB  ALA A  37     -21.641 -47.098 -21.551  1.00 94.99           H
ATOM    598  N   GLU A  38     -23.747 -44.680 -23.378  1.00 94.44           N
ATOM    599  H   GLU A  38     -23.162 -44.585 -24.184  1.00 94.44           H
ATOM    600  CA  GLU A  38     -25.190 -44.588 -23.576  1.00 94.52           C
ATOM    601  HA  GLU A  38     -25.604 -44.357 -22.696  1.00 94.52           H
ATOM    602  C   GLU A  38     -25.727 -45.942 -24.042  1.00 94.64           C
ATOM    603  O   GLU A  38     -25.328 -46.446 -25.089  1.00 93.09           O
ATOM    604  CB  GLU A  38     -25.497 -43.476 -24.581  1.00 94.73           C
ATOM    605 1HB  GLU A  38     -25.052 -42.635 -24.272  1.00 94.73           H
ATOM    606 2HB  GLU A  38     -25.127 -43.741 -25.472  1.00 94.73           H
ATOM    607  CG  GLU A  38     -27.003 -43.212 -24.730  1.00 92.85           C
ATOM    608 1HG  GLU A  38     -27.446 -44.057 -25.030  1.00 92.85           H
ATOM    609 2HG  GLU A  38     -27.368 -42.942 -23.839  1.00 92.85           H
ATOM    610  CD  GLU A  38     -27.319 -42.101 -25.750  1.00 92.70           C
ATOM    611  OE1 GLU A  38     -28.536 -41.897 -25.989  1.00 82.69           O
ATOM    612  OE2 GLU A  38     -26.372 -41.483 -26.284  1.00 85.72           O
ATOM    613  N   ILE A  39     -26.618 -46.527 -23.240  1.00 96.09           N
ATOM    614  H   ILE A  39     -26.963 -45.998 -22.464  1.00 96.09           H
ATOM    615  CA  ILE A  39     -27.128 -47.892 -23.416  1.00 96.27           C
ATOM    616  HA  ILE A  39     -26.903 -48.175 -24.348  1.00 96.27           H
ATOM    617  C   ILE A  39     -28.657 -47.881 -23.229  1.00 95.93           C
ATOM    618  O   ILE A  39     -29.137 -47.981 -22.096  1.00 94.24           O
ATOM    619  CB  ILE A  39     -26.434 -48.860 -22.433  1.00 96.24           C
ATOM    620  HB  ILE A  39     -26.633 -48.552 -21.503  1.00 96.24           H
ATOM    621  CG1 ILE A  39     -24.898 -48.850 -22.634  1.00 93.38           C
ATOM    622 1HG1 ILE A  39     -24.687 -49.293 -23.505  1.00 93.38           H
ATOM    623 2HG1 ILE A  39     -24.586 -47.900 -22.658  1.00 93.38           H
ATOM    624  CG2 ILE A  39     -26.983 -50.291 -22.617  1.00 93.12           C
ATOM    625 1HG2 ILE A  39     -26.541 -50.928 -21.986  1.00 93.12           H
ATOM    626 2HG2 ILE A  39     -26.822 -50.620 -23.548  1.00 93.12           H
ATOM    627 3HG2 ILE A  39     -27.968 -50.322 -22.446  1.00 93.12           H
ATOM    628  CD1 ILE A  39     -24.123 -49.577 -21.532  1.00 89.68           C
ATOM    629 1HD1 ILE A  39     -23.139 -49.544 -21.705  1.00 89.68           H
ATOM    630 2HD1 ILE A  39     -24.393 -50.538 -21.478  1.00 89.68           H
ATOM    631 3HD1 ILE A  39     -24.293 -49.159 -20.639  1.00 89.68           H
ATOM    632  N   PRO A  40     -29.442 -47.815 -24.314  1.00 96.00           N
ATOM    633  CA  PRO A  40     -30.906 -47.752 -24.253  1.00 94.22           C
ATOM    634  HA  PRO A  40     -31.130 -46.976 -23.664  1.00 94.22           H
ATOM    635  C   PRO A  40     -31.584 -48.960 -23.599  1.00 93.11           C
ATOM    636  O   PRO A  40     -32.728 -48.861 -23.172  1.00 85.91           O
ATOM    637  CB  PRO A  40     -31.365 -47.613 -25.705  1.00 93.02           C
ATOM    638 1HB  PRO A  40     -31.554 -48.507 -26.112  1.00 93.02           H
ATOM    639 2HB  PRO A  40     -32.179 -47.037 -25.773  1.00 93.02           H
ATOM    640  CG  PRO A  40     -30.184 -46.955 -26.380  1.00 91.52           C
ATOM    641 1HG  PRO A  40     -30.167 -47.169 -27.357  1.00 91.52           H
ATOM    642 2HG  PRO A  40     -30.210 -45.963 -26.256  1.00 91.52           H
ATOM    643  CD  PRO A  40     -28.988 -47.559 -25.672  1.00 94.95           C
ATOM    644 1HD  PRO A  40     -28.706 -48.417 -26.102  1.00 94.95           H
ATOM    645 2HD  PRO A  40     -28.216 -46.924 -25.657  1.00 94.95           H
ATOM    646  N   GLY A  41     -30.881 -50.102 -23.510  1.00 93.43           N
ATOM    647  H   GLY A  41     -29.959 -50.115 -23.897  1.00 93.43           H
ATOM    648  CA  GLY A  41     -31.382 -51.336 -22.879  1.00 92.88           C
ATOM    649 1HA  GLY A  41     -32.282 -51.524 -23.273  1.00 92.88           H
ATOM    650 2HA  GLY A  41     -30.750 -52.071 -23.125  1.00 92.88           H
ATOM    651  C   GLY A  41     -31.508 -51.276 -21.350  1.00 94.02           C
ATOM    652  O   GLY A  41     -31.870 -52.286 -20.739  1.00 90.01           O
ATOM    653  N   GLY A  42     -31.211 -50.156 -20.747  1.00 93.71           N
ATOM    654  H   GLY A  42     -30.870 -49.390 -21.292  1.00 93.71           H
ATOM    655  CA  GLY A  42     -31.359 -49.984 -19.308  1.00 94.03           C
ATOM    656 1HA  GLY A  42     -31.357 -49.000 -19.132  1.00 94.03           H
ATOM    657 2HA  GLY A  42     -32.250 -50.365 -19.061  1.00 94.03           H
ATOM    658  C   GLY A  42     -30.272 -50.651 -18.456  1.00 95.48           C
ATOM    659  O   GLY A  42     -29.246 -51.105 -18.975  1.00 94.46           O
ATOM    660  N   PRO A  43     -30.446 -50.704 -17.127  1.00 95.98           N
ATOM    661  CA  PRO A  43     -29.428 -51.184 -16.196  1.00 95.78           C
ATOM    662  HA  PRO A  43     -28.579 -50.693 -16.393  1.00 95.78           H
ATOM    663  C   PRO A  43     -29.077 -52.664 -16.374  1.00 96.49           C
ATOM    664  O   PRO A  43     -27.931 -53.044 -16.156  1.00 95.35           O
ATOM    665  CB  PRO A  43     -30.000 -50.901 -14.800  1.00 94.68           C
ATOM    666 1HB  PRO A  43     -29.760 -51.630 -14.159  1.00 94.68           H
ATOM    667 2HB  PRO A  43     -29.670 -50.025 -14.448  1.00 94.68           H
ATOM    668  CG  PRO A  43     -31.501 -50.856 -15.021  1.00 91.41           C
ATOM    669 1HG  PRO A  43     -31.894 -51.774 -14.979  1.00 91.41           H
ATOM    670 2HG  PRO A  43     -31.943 -50.272 -14.340  1.00 91.41           H
ATOM    671  CD  PRO A  43     -31.636 -50.264 -16.424  1.00 94.33           C
ATOM    672 1HD  PRO A  43     -32.450 -50.609 -16.892  1.00 94.33           H
ATOM    673 2HD  PRO A  43     -31.663 -49.265 -16.400  1.00 94.33           H
ATOM    674  N   GLU A  44     -30.016 -53.475 -16.806  1.00 93.71           N
ATOM    675  H   GLU A  44     -30.930 -53.105 -16.972  1.00 93.71           H
ATOM    676  CA  GLU A  44     -29.779 -54.898 -17.055  1.00 94.48           C
ATOM    677  HA  GLU A  44     -29.340 -55.242 -16.225  1.00 94.48           H
ATOM    678  C   GLU A  44     -28.833 -55.111 -18.247  1.00 95.17           C
ATOM    679  O   GLU A  44     -27.872 -55.867 -18.144  1.00 93.47           O
ATOM    680  CB  GLU A  44     -31.114 -55.618 -17.294  1.00 94.43           C
ATOM    681 1HB  GLU A  44     -31.599 -55.156 -18.037  1.00 94.43           H
ATOM    682 2HB  GLU A  44     -30.925 -56.564 -17.557  1.00 94.43           H
ATOM    683  CG  GLU A  44     -32.012 -55.623 -16.049  1.00 86.33           C
ATOM    684 1HG  GLU A  44     -31.511 -56.061 -15.302  1.00 86.33           H
ATOM    685 2HG  GLU A  44     -32.215 -54.675 -15.804  1.00 86.33           H
ATOM    686  CD  GLU A  44     -33.344 -56.371 -16.248  1.00 80.22           C
ATOM    687  OE1 GLU A  44     -34.101 -56.454 -15.254  1.00 68.83           O
ATOM    688  OE2 GLU A  44     -33.599 -56.842 -17.382  1.00 68.22           O
ATOM    689  N   ALA A  45     -29.045 -54.382 -19.354  1.00 95.37           N
ATOM    690  H   ALA A  45     -29.850 -53.789 -19.386  1.00 95.37           H
ATOM    691  CA  ALA A  45     -28.162 -54.411 -20.510  1.00 95.43           C
ATOM    692  HA  ALA A  45     -28.074 -55.372 -20.770  1.00 95.43           H
ATOM    693  C   ALA A  45     -26.762 -53.879 -20.162  1.00 96.10           C
ATOM    694  O   ALA A  45     -25.762 -54.480 -20.539  1.00 94.94           O
ATOM    695  CB  ALA A  45     -28.804 -53.613 -21.646  1.00 95.36           C
ATOM    696 1HB  ALA A  45     -29.713 -53.968 -21.864  1.00 95.36           H
ATOM    697 2HB  ALA A  45     -28.249 -53.661 -22.476  1.00 95.36           H
ATOM    698 3HB  ALA A  45     -28.901 -52.649 -21.397  1.00 95.36           H
ATOM    699  N   ALA A  46     -26.682 -52.797 -19.390  1.00 95.15           N
ATOM    700  H   ALA A  46     -27.527 -52.337 -19.119  1.00 95.15           H
ATOM    701  CA  ALA A  46     -25.410 -52.257 -18.924  1.00 95.26           C
ATOM    702  HA  ALA A  46     -24.860 -52.105 -19.745  1.00 95.26           H
ATOM    703  C   ALA A  46     -24.629 -53.248 -18.042  1.00 95.54           C
ATOM    704  O   ALA A  46     -23.418 -53.380 -18.187  1.00 94.83           O
ATOM    705  CB  ALA A  46     -25.688 -50.939 -18.191  1.00 95.59           C
ATOM    706 1HB  ALA A  46     -26.195 -50.305 -18.774  1.00 95.59           H
ATOM    707 2HB  ALA A  46     -24.835 -50.493 -17.920  1.00 95.59           H
ATOM    708 3HB  ALA A  46     -26.228 -51.096 -17.364  1.00 95.59           H
ATOM    709  N   SER A  47     -25.320 -53.986 -17.180  1.00 96.47           N
ATOM    710  H   SER A  47     -26.303 -53.826 -17.094  1.00 96.47           H
ATOM    711  CA  SER A  47     -24.705 -55.023 -16.351  1.00 96.12           C
ATOM    712  HA  SER A  47     -23.930 -54.567 -15.914  1.00 96.12           H
ATOM    713  C   SER A  47     -24.172 -56.196 -17.174  1.00 96.26           C
ATOM    714  O   SER A  47     -23.049 -56.638 -16.949  1.00 95.16           O
ATOM    715  CB  SER A  47     -25.704 -55.523 -15.308  1.00 96.04           C
ATOM    716 1HB  SER A  47     -26.145 -54.757 -14.841  1.00 96.04           H
ATOM    717 2HB  SER A  47     -26.401 -56.102 -15.731  1.00 96.04           H
ATOM    718  OG  SER A  47     -25.025 -56.299 -14.331  1.00 85.90           O
ATOM    719  HG  SER A  47     -24.872 -55.767 -13.550  1.00 85.90           H
ATOM    720  N   ALA A  48     -24.939 -56.652 -18.180  1.00 96.35           N
ATOM    721  H   ALA A  48     -25.840 -56.242 -18.321  1.00 96.35           H
ATOM    722  CA  ALA A  48     -24.507 -57.723 -19.074  1.00 96.15           C
ATOM    723  HA  ALA A  48     -24.237 -58.495 -18.499  1.00 96.15           H
ATOM    724  C   ALA A  48     -23.271 -57.326 -19.888  1.00 96.34           C
ATOM    725  O   ALA A  48     -22.281 -58.056 -19.923  1.00 95.07           O
ATOM    726  CB  ALA A  48     -25.693 -58.100 -19.966  1.00 96.35           C
ATOM    727 1HB  ALA A  48     -26.488 -58.355 -19.416  1.00 96.35           H
ATOM    728 2HB  ALA A  48     -25.466 -58.875 -20.556  1.00 96.35           H
ATOM    729 3HB  ALA A  48     -25.958 -57.335 -20.552  1.00 96.35           H
ATOM    730  N   ILE A  49     -23.250 -56.106 -20.456  1.00 96.56           N
ATOM    731  H   ILE A  49     -24.070 -55.539 -20.380  1.00 96.56           H
ATOM    732  CA  ILE A  49     -22.096 -55.556 -21.181  1.00 96.21           C
ATOM    733  HA  ILE A  49     -21.891 -56.207 -21.912  1.00 96.21           H
ATOM    734  C   ILE A  49     -20.863 -55.455 -20.268  1.00 96.28           C
ATOM    735  O   ILE A  49     -19.755 -55.773 -20.688  1.00 95.23           O
ATOM    736  CB  ILE A  49     -22.468 -54.177 -21.776  1.00 96.22           C
ATOM    737  HB  ILE A  49     -22.851 -53.632 -21.030  1.00 96.22           H
ATOM    738  CG1 ILE A  49     -23.519 -54.326 -22.893  1.00 93.46           C
ATOM    739 1HG1 ILE A  49     -23.060 -54.648 -23.721  1.00 93.46           H
ATOM    740 2HG1 ILE A  49     -24.198 -55.001 -22.603  1.00 93.46           H
ATOM    741  CG2 ILE A  49     -21.234 -53.439 -22.334  1.00 93.19           C
ATOM    742 1HG2 ILE A  49     -21.490 -52.550 -22.715  1.00 93.19           H
ATOM    743 2HG2 ILE A  49     -20.797 -53.970 -23.060  1.00 93.19           H
ATOM    744 3HG2 ILE A  49     -20.555 -53.282 -21.616  1.00 93.19           H
ATOM    745  CD1 ILE A  49     -24.249 -53.019 -23.224  1.00 87.32           C
ATOM    746 1HD1 ILE A  49     -24.921 -53.158 -23.952  1.00 87.32           H
ATOM    747 2HD1 ILE A  49     -23.606 -52.317 -23.529  1.00 87.32           H
ATOM    748 3HD1 ILE A  49     -24.732 -52.666 -22.423  1.00 87.32           H
ATOM    749  N   ALA A  50     -21.040 -55.045 -19.025  1.00 96.00           N
ATOM    750  H   ALA A  50     -21.960 -54.787 -18.731  1.00 96.00           H
ATOM    751  CA  ALA A  50     -19.949 -54.954 -18.067  1.00 95.56           C
ATOM    752  HA  ALA A  50     -19.274 -54.351 -18.492  1.00 95.56           H
ATOM    753  C   ALA A  50     -19.281 -56.314 -17.819  1.00 95.57           C
ATOM    754  O   ALA A  50     -18.060 -56.424 -17.847  1.00 94.48           O
ATOM    755  CB  ALA A  50     -20.473 -54.348 -16.761  1.00 95.57           C
ATOM    756 1HB  ALA A  50     -20.907 -53.462 -16.926  1.00 95.57           H
ATOM    757 2HB  ALA A  50     -19.730 -54.209 -16.107  1.00 95.57           H
ATOM    758 3HB  ALA A  50     -21.150 -54.948 -16.334  1.00 95.57           H
ATOM    759  N   GLU A  51     -20.081 -57.341 -17.615  1.00 95.11           N
ATOM    760  H   GLU A  51     -21.068 -57.182 -17.629  1.00 95.11           H
ATOM    761  CA  GLU A  51     -19.603 -58.697 -17.370  1.00 94.63           C
ATOM    762  HA  GLU A  51     -18.914 -58.628 -16.649  1.00 94.63           H
ATOM    763  C   GLU A  51     -18.898 -59.289 -18.598  1.00 94.68           C
ATOM    764  O   GLU A  51     -17.764 -59.779 -18.491  1.00 92.03           O
ATOM    765  CB  GLU A  51     -20.777 -59.556 -16.888  1.00 94.72           C
ATOM    766 1HB  GLU A  51     -21.234 -59.087 -16.132  1.00 94.72           H
ATOM    767 2HB  GLU A  51     -21.422 -59.678 -17.643  1.00 94.72           H
ATOM    768  CG  GLU A  51     -20.314 -60.930 -16.408  1.00 82.00           C
ATOM    769 1HG  GLU A  51     -19.996 -61.446 -17.203  1.00 82.00           H
ATOM    770 2HG  GLU A  51     -19.555 -60.797 -15.771  1.00 82.00           H
ATOM    771  CD  GLU A  51     -21.416 -61.747 -15.698  1.00 76.66           C
ATOM    772  OE1 GLU A  51     -21.041 -62.794 -15.117  1.00 67.42           O
ATOM    773  OE2 GLU A  51     -22.590 -61.323 -15.716  1.00 67.54           O
ATOM    774  N   GLU A  52     -19.508 -59.153 -19.797  1.00 95.02           N
ATOM    775  H   GLU A  52     -20.373 -58.652 -19.823  1.00 95.02           H
ATOM    776  CA  GLU A  52     -18.993 -59.687 -21.060  1.00 94.37           C
ATOM    777  HA  GLU A  52     -18.809 -60.651 -20.870  1.00 94.37           H
ATOM    778  C   GLU A  52     -17.678 -59.028 -21.507  1.00 94.53           C
ATOM    779  O   GLU A  52     -16.760 -59.698 -21.983  1.00 92.17           O
ATOM    780  CB  GLU A  52     -20.057 -59.498 -22.149  1.00 94.51           C
ATOM    781 1HB  GLU A  52     -20.360 -58.545 -22.126  1.00 94.51           H
ATOM    782 2HB  GLU A  52     -19.635 -59.693 -23.034  1.00 94.51           H
ATOM    783  CG  GLU A  52     -21.293 -60.408 -21.987  1.00 91.65           C
ATOM    784 1HG  GLU A  52     -21.029 -61.348 -22.202  1.00 91.65           H
ATOM    785 2HG  GLU A  52     -21.607 -60.357 -21.039  1.00 91.65           H
ATOM    786  CD  GLU A  52     -22.455 -59.996 -22.915  1.00 91.52           C
ATOM    787  OE1 GLU A  52     -23.630 -60.204 -22.553  1.00 82.72           O
ATOM    788  OE2 GLU A  52     -22.192 -59.405 -23.985  1.00 83.49           O
ATOM    789  N   LEU A  53     -17.552 -57.712 -21.320  1.00 95.56           N
ATOM    790  H   LEU A  53     -18.277 -57.229 -20.829  1.00 95.56           H
ATOM    791  CA  LEU A  53     -16.401 -56.943 -21.801  1.00 95.13           C
ATOM    792  HA  LEU A  53     -15.957 -57.544 -22.465  1.00 95.13           H
ATOM    793  C   LEU A  53     -15.335 -56.670 -20.724  1.00 95.50           C
ATOM    794  O   LEU A  53     -14.315 -56.032 -21.001  1.00 93.00           O
ATOM    795  CB  LEU A  53     -16.898 -55.659 -22.489  1.00 95.22           C
ATOM    796 1HB  LEU A  53     -17.378 -55.111 -21.804  1.00 95.22           H
ATOM    797 2HB  LEU A  53     -16.097 -55.158 -22.816  1.00 95.22           H
ATOM    798  CG  LEU A  53     -17.850 -55.862 -23.685  1.00 94.51           C
ATOM    799  HG  LEU A  53     -18.679 -56.299 -23.337  1.00 94.51           H
ATOM    800  CD1 LEU A  53     -18.143 -54.499 -24.321  1.00 85.92           C
ATOM    801 1HD1 LEU A  53     -18.760 -54.593 -25.103  1.00 85.92           H
ATOM    802 2HD1 LEU A  53     -17.301 -54.066 -24.644  1.00 85.92           H
ATOM    803 3HD1 LEU A  53     -18.573 -53.881 -23.663  1.00 85.92           H
ATOM    804  CD2 LEU A  53     -17.237 -56.757 -24.779  1.00 87.46           C
ATOM    805 1HD2 LEU A  53     -17.871 -56.874 -25.543  1.00 87.46           H
ATOM    806 2HD2 LEU A  53     -17.018 -57.664 -24.419  1.00 87.46           H
ATOM    807 3HD2 LEU A  53     -16.394 -56.357 -25.138  1.00 87.46           H
ATOM    808  N   GLY A  54     -15.507 -57.163 -19.507  1.00 95.54           N
ATOM    809  H   GLY A  54     -16.371 -57.626 -19.309  1.00 95.54           H
ATOM    810  CA  GLY A  54     -14.516 -57.076 -18.431  1.00 95.31           C
ATOM    811 1HA  GLY A  54     -14.728 -57.800 -17.774  1.00 95.31           H
ATOM    812 2HA  GLY A  54     -13.620 -57.248 -18.840  1.00 95.31           H
ATOM    813  C   GLY A  54     -14.483 -55.734 -17.702  1.00 96.05           C
ATOM    814  O   GLY A  54     -13.402 -55.264 -17.321  1.00 93.75           O
ATOM    815  N   TYR A  55     -15.640 -55.143 -17.502  1.00 96.22           N
ATOM    816  H   TYR A  55     -16.451 -55.552 -17.921  1.00 96.22           H
ATOM    817  CA  TYR A  55     -15.823 -53.928 -16.709  1.00 96.55           C
ATOM    818  HA  TYR A  55     -14.895 -53.605 -16.525  1.00 96.55           H
ATOM    819  C   TYR A  55     -16.529 -54.219 -15.379  1.00 96.92           C
ATOM    820  O   TYR A  55     -17.233 -55.211 -15.224  1.00 95.55           O
ATOM    821  CB  TYR A  55     -16.601 -52.874 -17.504  1.00 96.08           C
ATOM    822 1HB  TYR A  55     -17.477 -53.272 -17.776  1.00 96.08           H
ATOM    823 2HB  TYR A  55     -16.762 -52.088 -16.907  1.00 96.08           H
ATOM    824  CG  TYR A  55     -15.911 -52.369 -18.760  1.00 96.04           C
ATOM    825  CD1 TYR A  55     -15.194 -51.154 -18.743  1.00 86.51           C
ATOM    826  HD1 TYR A  55     -15.109 -50.639 -17.890  1.00 86.51           H
ATOM    827  CD2 TYR A  55     -16.026 -53.092 -19.963  1.00 87.27           C
ATOM    828  HD2 TYR A  55     -16.537 -53.952 -19.982  1.00 87.27           H
ATOM    829  CE1 TYR A  55     -14.600 -50.664 -19.914  1.00 85.58           C
ATOM    830  HE1 TYR A  55     -14.095 -49.801 -19.893  1.00 85.58           H
ATOM    831  CE2 TYR A  55     -15.424 -52.607 -21.136  1.00 85.62           C
ATOM    832  HE2 TYR A  55     -15.500 -53.130 -21.985  1.00 85.62           H
ATOM    833  CZ  TYR A  55     -14.712 -51.387 -21.126  1.00 92.61           C
ATOM    834  OH  TYR A  55     -14.155 -50.912 -22.258  1.00 91.38           O
ATOM    835  HH  TYR A  55     -13.213 -50.799 -22.128  1.00 91.38           H
ATOM    836  N   ASP A  56     -16.360 -53.337 -14.435  1.00 96.06           N
ATOM    837  H   ASP A  56     -15.563 -52.736 -14.500  1.00 96.06           H
ATOM    838  CA  ASP A  56     -17.243 -53.161 -13.294  1.00 96.00           C
ATOM    839  HA  ASP A  56     -17.713 -54.033 -13.154  1.00 96.00           H
ATOM    840  C   ASP A  56     -18.238 -52.036 -13.627  1.00 96.44           C
ATOM    841  O   ASP A  56     -17.811 -50.937 -13.995  1.00 94.80           O
ATOM    842  CB  ASP A  56     -16.436 -52.821 -12.027  1.00 95.42           C
ATOM    843 1HB  ASP A  56     -15.943 -51.966 -12.188  1.00 95.42           H
ATOM    844 2HB  ASP A  56     -17.077 -52.699 -11.269  1.00 95.42           H
ATOM    845  CG  ASP A  56     -15.415 -53.893 -11.622  1.00 93.34           C
ATOM    846  OD1 ASP A  56     -15.729 -55.100 -11.695  1.00 86.18           O
ATOM    847  OD2 ASP A  56     -14.291 -53.494 -11.224  1.00 86.52           O
ATOM    848  N   LEU A  57     -19.520 -52.275 -13.500  1.00 94.79           N
ATOM    849  H   LEU A  57     -19.811 -53.211 -13.300  1.00 94.79           H
ATOM    850  CA  LEU A  57     -20.551 -51.240 -13.636  1.00 95.21           C
ATOM    851  HA  LEU A  57     -20.296 -50.639 -14.393  1.00 95.21           H
ATOM    852  C   LEU A  57     -20.595 -50.413 -12.349  1.00 95.31           C
ATOM    853  O   LEU A  57     -20.902 -50.924 -11.282  1.00 93.42           O
ATOM    854  CB  LEU A  57     -21.909 -51.905 -13.959  1.00 95.28           C
ATOM    855 1HB  LEU A  57     -21.822 -52.400 -14.824  1.00 95.28           H
ATOM    856 2HB  LEU A  57     -22.129 -52.549 -13.226  1.00 95.28           H
ATOM    857  CG  LEU A  57     -23.074 -50.913 -14.090  1.00 94.97           C
ATOM    858  HG  LEU A  57     -23.093 -50.380 -13.244  1.00 94.97           H
ATOM    859  CD1 LEU A  57     -22.900 -49.945 -15.256  1.00 84.74           C
ATOM    860 1HD1 LEU A  57     -23.673 -49.313 -15.315  1.00 84.74           H
ATOM    861 2HD1 LEU A  57     -22.838 -50.437 -16.124  1.00 84.74           H
ATOM    862 3HD1 LEU A  57     -22.067 -49.403 -15.150  1.00 84.74           H
ATOM    863  CD2 LEU A  57     -24.384 -51.683 -14.316  1.00 85.83           C
ATOM    864 1HD2 LEU A  57     -25.158 -51.056 -14.404  1.00 85.83           H
ATOM    865 2HD2 LEU A  57     -24.574 -52.299 -13.552  1.00 85.83           H
ATOM    866 3HD2 LEU A  57     -24.337 -52.233 -15.150  1.00 85.83           H
ATOM    867  N   LEU A  58     -20.306 -49.125 -12.463  1.00 94.63           N
ATOM    868  H   LEU A  58     -20.059 -48.768 -13.364  1.00 94.63           H
ATOM    869  CA  LEU A  58     -20.333 -48.201 -11.327  1.00 93.61           C
ATOM    870  HA  LEU A  58     -20.103 -48.766 -10.535  1.00 93.61           H
ATOM    871  C   LEU A  58     -21.727 -47.610 -11.073  1.00 94.14           C
ATOM    872  O   LEU A  58     -21.979 -47.088  -9.992  1.00 90.94           O
ATOM    873  CB  LEU A  58     -19.280 -47.097 -11.526  1.00 94.31           C
ATOM    874 1HB  LEU A  58     -19.509 -46.603 -12.365  1.00 94.31           H
ATOM    875 2HB  LEU A  58     -19.338 -46.474 -10.746  1.00 94.31           H
ATOM    876  CG  LEU A  58     -17.818 -47.583 -11.642  1.00 93.68           C
ATOM    877  HG  LEU A  58     -17.762 -48.175 -12.446  1.00 93.68           H
ATOM    878  CD1 LEU A  58     -16.889 -46.370 -11.763  1.00 83.16           C
ATOM    879 1HD1 LEU A  58     -15.934 -46.656 -11.840  1.00 83.16           H
ATOM    880 2HD1 LEU A  58     -16.969 -45.776 -10.962  1.00 83.16           H
ATOM    881 3HD1 LEU A  58     -17.113 -45.826 -12.572  1.00 83.16           H
ATOM    882  CD2 LEU A  58     -17.370 -48.388 -10.423  1.00 83.78           C
ATOM    883 1HD2 LEU A  58     -16.422 -48.691 -10.522  1.00 83.78           H
ATOM    884 2HD2 LEU A  58     -17.941 -49.200 -10.300  1.00 83.78           H
ATOM    885 3HD2 LEU A  58     -17.432 -47.840  -9.589  1.00 83.78           H
ATOM    886  N   GLY A  59     -22.625 -47.723 -12.056  1.00 92.22           N
ATOM    887  H   GLY A  59     -22.326 -48.137 -12.916  1.00 92.22           H
ATOM    888  CA  GLY A  59     -24.017 -47.281 -11.957  1.00 91.63           C
ATOM    889 1HA  GLY A  59     -24.597 -48.092 -12.036  1.00 91.63           H
ATOM    890 2HA  GLY A  59     -24.139 -46.870 -11.054  1.00 91.63           H
ATOM    891  C   GLY A  59     -24.410 -46.270 -13.032  1.00 93.49           C
ATOM    892  O   GLY A  59     -23.624 -45.934 -13.915  1.00 91.69           O
ATOM    893  N   GLN A  60     -25.646 -45.796 -12.948  1.00 91.21           N
ATOM    894  H   GLN A  60     -26.248 -46.179 -12.248  1.00 91.21           H
ATOM    895  CA  GLN A  60     -26.182 -44.749 -13.816  1.00 92.12           C
ATOM    896  HA  GLN A  60     -25.928 -44.990 -14.753  1.00 92.12           H
ATOM    897  C   GLN A  60     -25.550 -43.391 -13.480  1.00 92.25           C
ATOM    898  O   GLN A  60     -25.331 -43.063 -12.316  1.00 87.55           O
ATOM    899  CB  GLN A  60     -27.709 -44.719 -13.694  1.00 91.45           C
ATOM    900 1HB  GLN A  60     -28.058 -45.640 -13.869  1.00 91.45           H
ATOM    901 2HB  GLN A  60     -27.946 -44.444 -12.762  1.00 91.45           H
ATOM    902  CG  GLN A  60     -28.376 -43.741 -14.684  1.00 90.27           C
ATOM    903 1HG  GLN A  60     -28.078 -42.810 -14.473  1.00 90.27           H
ATOM    904 2HG  GLN A  60     -28.096 -43.978 -15.614  1.00 90.27           H
ATOM    905  CD  GLN A  60     -29.899 -43.792 -14.608  1.00 88.10           C
ATOM    906  OE1 GLN A  60     -30.501 -44.839 -14.521  1.00 81.06           O
ATOM    907  NE2 GLN A  60     -30.562 -42.663 -14.640  1.00 78.35           N
ATOM    908 1HE2 GLN A  60     -31.561 -42.668 -14.593  1.00 78.35           H
ATOM    909 2HE2 GLN A  60     -30.069 -41.796 -14.712  1.00 78.35           H
ATOM    910  N   ILE A  61     -25.263 -42.587 -14.509  1.00 88.52           N
ATOM    911  H   ILE A  61     -25.470 -42.910 -15.432  1.00 88.52           H
ATOM    912  CA  ILE A  61     -24.663 -41.260 -14.360  1.00 89.13           C
ATOM    913  HA  ILE A  61     -24.001 -41.325 -13.613  1.00 89.13           H
ATOM    914  C   ILE A  61     -25.747 -40.249 -13.958  1.00 88.89           C
ATOM    915  O   ILE A  61     -26.430 -39.666 -14.803  1.00 81.94           O
ATOM    916  CB  ILE A  61     -23.887 -40.855 -15.637  1.00 90.70           C
ATOM    917  HB  ILE A  61     -24.526 -40.833 -16.406  1.00 90.70           H
ATOM    918  CG1 ILE A  61     -22.768 -41.888 -15.933  1.00 88.52           C
ATOM    919 1HG1 ILE A  61     -22.086 -41.833 -15.204  1.00 88.52           H
ATOM    920 2HG1 ILE A  61     -23.174 -42.802 -15.942  1.00 88.52           H
ATOM    921  CG2 ILE A  61     -23.278 -39.449 -15.472  1.00 83.89           C
ATOM    922 1HG2 ILE A  61     -22.774 -39.178 -16.292  1.00 83.89           H
ATOM    923 2HG2 ILE A  61     -22.644 -39.421 -14.699  1.00 83.89           H
ATOM    924 3HG2 ILE A  61     -23.991 -38.767 -15.310  1.00 83.89           H
ATOM    925  CD1 ILE A  61     -22.050 -41.673 -17.275  1.00 85.21           C
ATOM    926 1HD1 ILE A  61     -21.340 -42.363 -17.416  1.00 85.21           H
ATOM    927 2HD1 ILE A  61     -21.615 -40.773 -17.308  1.00 85.21           H
ATOM    928 3HD1 ILE A  61     -22.693 -41.732 -18.039  1.00 85.21           H
ATOM    929  N   GLY A  62     -25.905 -40.034 -12.668  1.00 85.98           N
ATOM    930  H   GLY A  62     -25.334 -40.545 -12.025  1.00 85.98           H
ATOM    931  CA  GLY A  62     -26.875 -39.085 -12.135  1.00 82.58           C
ATOM    932 1HA  GLY A  62     -26.817 -39.120 -11.137  1.00 82.58           H
ATOM    933 2HA  GLY A  62     -26.614 -38.174 -12.453  1.00 82.58           H
ATOM    934  C   GLY A  62     -28.306 -39.401 -12.583  1.00 84.85           C
ATOM    935  O   GLY A  62     -28.745 -40.539 -12.503  1.00 80.06           O
ATOM    936  N   SER A  63     -29.020 -38.392 -13.069  1.00 83.50           N
ATOM    937  H   SER A  63     -28.599 -37.485 -13.076  1.00 83.50           H
ATOM    938  CA  SER A  63     -30.387 -38.517 -13.598  1.00 82.67           C
ATOM    939  HA  SER A  63     -30.744 -39.347 -13.170  1.00 82.67           H
ATOM    940  C   SER A  63     -30.450 -38.732 -15.113  1.00 84.63           C
ATOM    941  O   SER A  63     -31.529 -38.630 -15.685  1.00 79.24           O
ATOM    942  CB  SER A  63     -31.197 -37.279 -13.204  1.00 81.60           C
ATOM    943 1HB  SER A  63     -32.120 -37.321 -13.587  1.00 81.60           H
ATOM    944 2HB  SER A  63     -31.252 -37.192 -12.209  1.00 81.60           H
ATOM    945  OG  SER A  63     -30.573 -36.106 -13.707  1.00 76.45           O
ATOM    946  HG  SER A  63     -29.636 -36.266 -13.820  1.00 76.45           H
ATOM    947  N   LEU A  64     -29.310 -38.974 -15.784  1.00 82.81           N
ATOM    948  H   LEU A  64     -28.451 -39.007 -15.274  1.00 82.81           H
ATOM    949  CA  LEU A  64     -29.276 -39.189 -17.222  1.00 83.33           C
ATOM    950  HA  LEU A  64     -29.898 -38.509 -17.612  1.00 83.33           H
ATOM    951  C   LEU A  64     -29.774 -40.595 -17.551  1.00 85.65           C
ATOM    952  O   LEU A  64     -29.067 -41.579 -17.316  1.00 84.81           O
ATOM    953  CB  LEU A  64     -27.857 -38.968 -17.775  1.00 84.85           C
ATOM    954 1HB  LEU A  64     -27.238 -39.591 -17.296  1.00 84.85           H
ATOM    955 2HB  LEU A  64     -27.867 -39.191 -18.750  1.00 84.85           H
ATOM    956  CG  LEU A  64     -27.314 -37.531 -17.615  1.00 80.08           C
ATOM    957  HG  LEU A  64     -27.369 -37.277 -16.649  1.00 80.08           H
ATOM    958  CD1 LEU A  64     -25.869 -37.493 -18.121  1.00 71.58           C
ATOM    959 1HD1 LEU A  64     -25.482 -36.575 -18.033  1.00 71.58           H
ATOM    960 2HD1 LEU A  64     -25.820 -37.756 -19.085  1.00 71.58           H
ATOM    961 3HD1 LEU A  64     -25.290 -38.121 -17.601  1.00 71.58           H
ATOM    962  CD2 LEU A  64     -28.133 -36.514 -18.402  1.00 72.84           C
ATOM    963 1HD2 LEU A  64     -27.766 -35.591 -18.286  1.00 72.84           H
ATOM    964 2HD2 LEU A  64     -29.085 -36.507 -18.096  1.00 72.84           H
ATOM    965 3HD2 LEU A  64     -28.125 -36.727 -19.379  1.00 72.84           H
ATOM    966  N   GLU A  65     -30.971 -40.675 -18.091  1.00 87.85           N
ATOM    967  H   GLU A  65     -31.506 -39.839 -18.209  1.00 87.85           H
ATOM    968  CA  GLU A  65     -31.542 -41.947 -18.524  1.00 88.14           C
ATOM    969  HA  GLU A  65     -31.616 -42.499 -17.694  1.00 88.14           H
ATOM    970  C   GLU A  65     -30.612 -42.632 -19.532  1.00 88.85           C
ATOM    971  O   GLU A  65     -30.038 -41.983 -20.404  1.00 82.89           O
ATOM    972  CB  GLU A  65     -32.939 -41.753 -19.123  1.00 86.06           C
ATOM    973 1HB  GLU A  65     -32.881 -41.072 -19.853  1.00 86.06           H
ATOM    974 2HB  GLU A  65     -33.246 -42.625 -19.504  1.00 86.06           H
ATOM    975  CG  GLU A  65     -33.965 -41.276 -18.071  1.00 77.76           C
ATOM    976 1HG  GLU A  65     -33.973 -41.931 -17.315  1.00 77.76           H
ATOM    977 2HG  GLU A  65     -33.680 -40.379 -17.733  1.00 77.76           H
ATOM    978  CD  GLU A  65     -35.396 -41.154 -18.622  1.00 70.62           C
ATOM    979  OE1 GLU A  65     -36.282 -40.845 -17.808  1.00 64.72           O
ATOM    980  OE2 GLU A  65     -35.590 -41.374 -19.841  1.00 67.66           O
ATOM    981  N   ASN A  66     -30.465 -43.953 -19.405  1.00 92.65           N
ATOM    982  H   ASN A  66     -30.951 -44.401 -18.655  1.00 92.65           H
ATOM    983  CA  ASN A  66     -29.647 -44.796 -20.279  1.00 93.82           C
ATOM    984  HA  ASN A  66     -29.680 -45.684 -19.821  1.00 93.82           H
ATOM    985  C   ASN A  66     -28.137 -44.475 -20.329  1.00 95.00           C
ATOM    986  O   ASN A  66     -27.442 -45.019 -21.167  1.00 92.26           O
ATOM    987  CB  ASN A  66     -30.298 -44.861 -21.670  1.00 92.50           C
ATOM    988 1HB  ASN A  66     -30.262 -43.955 -22.092  1.00 92.50           H
ATOM    989 2HB  ASN A  66     -29.796 -45.514 -22.237  1.00 92.50           H
ATOM    990  CG  ASN A  66     -31.743 -45.299 -21.602  1.00 91.58           C
ATOM    991  OD1 ASN A  66     -32.109 -46.198 -20.852  1.00 82.54           O
ATOM    992  ND2 ASN A  66     -32.610 -44.685 -22.357  1.00 81.59           N
ATOM    993 1HD2 ASN A  66     -33.575 -44.947 -22.325  1.00 81.59           H
ATOM    994 2HD2 ASN A  66     -32.311 -43.952 -22.968  1.00 81.59           H
ATOM    995  N   HIS A  67     -27.608 -43.660 -19.429  1.00 92.58           N
ATOM    996  H   HIS A  67     -28.219 -43.235 -18.761  1.00 92.58           H
ATOM    997  CA  HIS A  67     -26.185 -43.347 -19.356  1.00 93.11           C
ATOM    998  HA  HIS A  67     -25.787 -43.744 -20.183  1.00 93.11           H
ATOM    999  C   HIS A  67     -25.539 -43.994 -18.131  1.00 93.39           C
ATOM   1000  O   HIS A  67     -25.939 -43.741 -16.998  1.00 90.45           O
ATOM   1001  CB  HIS A  67     -25.956 -41.840 -19.370  1.00 93.45           C
ATOM   1002 1HB  HIS A  67     -26.518 -41.424 -18.655  1.00 93.45           H
ATOM   1003 2HB  HIS A  67     -24.990 -41.662 -19.181  1.00 93.45           H
ATOM   1004  CG  HIS A  67     -26.308 -41.188 -20.685  1.00 95.29           C
ATOM   1005  ND1 HIS A  67     -27.573 -41.006 -21.201  1.00 83.77           N
ATOM   1006  HD1 HIS A  67     -28.431 -41.293 -20.775  1.00 83.77           H
ATOM   1007  CD2 HIS A  67     -25.430 -40.653 -21.577  1.00 86.76           C
ATOM   1008  HD2 HIS A  67     -24.435 -40.637 -21.483  1.00 86.76           H
ATOM   1009  CE1 HIS A  67     -27.446 -40.373 -22.379  1.00 88.96           C
ATOM   1010  HE1 HIS A  67     -28.209 -40.119 -22.973  1.00 88.96           H
ATOM   1011  NE2 HIS A  67     -26.160 -40.130 -22.647  1.00 90.41           N
ATOM   1012  N   TYR A  68     -24.500 -44.797 -18.374  1.00 94.62           N
ATOM   1013  H   TYR A  68     -24.144 -44.852 -19.307  1.00 94.62           H
ATOM   1014  CA  TYR A  68     -23.862 -45.598 -17.332  1.00 94.96           C
ATOM   1015  HA  TYR A  68     -24.252 -45.281 -16.468  1.00 94.96           H
ATOM   1016  C   TYR A  68     -22.356 -45.360 -17.276  1.00 95.35           C
ATOM   1017  O   TYR A  68     -21.716 -45.106 -18.291  1.00 93.30           O
ATOM   1018  CB  TYR A  68     -24.186 -47.079 -17.550  1.00 94.97           C
ATOM   1019 1HB  TYR A  68     -23.826 -47.361 -18.439  1.00 94.97           H
ATOM   1020 2HB  TYR A  68     -23.749 -47.615 -16.828  1.00 94.97           H
ATOM   1021  CG  TYR A  68     -25.672 -47.366 -17.524  1.00 94.93           C
ATOM   1022  CD1 TYR A  68     -26.345 -47.549 -16.302  1.00 84.75           C
ATOM   1023  HD1 TYR A  68     -25.827 -47.552 -15.447  1.00 84.75           H
ATOM   1024  CD2 TYR A  68     -26.395 -47.379 -18.731  1.00 86.04           C
ATOM   1025  HD2 TYR A  68     -25.917 -47.262 -19.602  1.00 86.04           H
ATOM   1026  CE1 TYR A  68     -27.734 -47.727 -16.272  1.00 84.85           C
ATOM   1027  HE1 TYR A  68     -28.206 -47.856 -15.400  1.00 84.85           H
ATOM   1028  CE2 TYR A  68     -27.787 -47.556 -18.713  1.00 84.47           C
ATOM   1029  HE2 TYR A  68     -28.301 -47.564 -19.571  1.00 84.47           H
ATOM   1030  CZ  TYR A  68     -28.464 -47.723 -17.484  1.00 92.70           C
ATOM   1031  OH  TYR A  68     -29.808 -47.857 -17.462  1.00 91.83           O
ATOM   1032  HH  TYR A  68     -30.215 -46.991 -17.457  1.00 91.83           H
ATOM   1033  N   LEU A  69     -21.776 -45.485 -16.083  1.00 94.63           N
ATOM   1034  H   LEU A  69     -22.364 -45.677 -15.297  1.00 94.63           H
ATOM   1035  CA  LEU A  69     -20.348 -45.362 -15.845  1.00 94.82           C
ATOM   1036  HA  LEU A  69     -19.942 -44.994 -16.682  1.00 94.82           H
ATOM   1037  C   LEU A  69     -19.735 -46.744 -15.584  1.00 95.36           C
ATOM   1038  O   LEU A  69     -20.203 -47.494 -14.721  1.00 94.51           O
ATOM   1039  CB  LEU A  69     -20.109 -44.380 -14.680  1.00 94.76           C
ATOM   1040 1HB  LEU A  69     -20.672 -43.568 -14.833  1.00 94.76           H
ATOM   1041 2HB  LEU A  69     -20.390 -44.826 -13.830  1.00 94.76           H
ATOM   1042  CG  LEU A  69     -18.638 -43.932 -14.532  1.00 92.95           C
ATOM   1043  HG  LEU A  69     -18.071 -44.755 -14.504  1.00 92.95           H
ATOM   1044  CD1 LEU A  69     -18.183 -43.061 -15.706  1.00 79.67           C
ATOM   1045 1HD1 LEU A  69     -17.230 -42.780 -15.595  1.00 79.67           H
ATOM   1046 2HD1 LEU A  69     -18.741 -42.234 -15.776  1.00 79.67           H
ATOM   1047 3HD1 LEU A  69     -18.258 -43.557 -16.571  1.00 79.67           H
ATOM   1048  CD2 LEU A  69     -18.481 -43.108 -13.253  1.00 79.90           C
ATOM   1049 1HD2 LEU A  69     -17.535 -42.806 -13.135  1.00 79.90           H
ATOM   1050 2HD2 LEU A  69     -18.735 -43.644 -12.448  1.00 79.90           H
ATOM   1051 3HD2 LEU A  69     -19.063 -42.295 -13.277  1.00 79.90           H
ATOM   1052  N   PHE A  70     -18.666 -47.036 -16.304  1.00 96.16           N
ATOM   1053  H   PHE A  70     -18.327 -46.333 -16.929  1.00 96.16           H
ATOM   1054  CA  PHE A  70     -17.945 -48.294 -16.261  1.00 95.81           C
ATOM   1055  HA  PHE A  70     -18.426 -48.857 -15.589  1.00 95.81           H
ATOM   1056  C   PHE A  70     -16.504 -48.088 -15.810  1.00 96.18           C
ATOM   1057  O   PHE A  70     -15.877 -47.090 -16.140  1.00 95.17           O
ATOM   1058  CB  PHE A  70     -17.959 -48.932 -17.656  1.00 95.33           C
ATOM   1059 1HB  PHE A  70     -17.561 -48.285 -18.306  1.00 95.33           H
ATOM   1060 2HB  PHE A  70     -17.404 -49.763 -17.631  1.00 95.33           H
ATOM   1061  CG  PHE A  70     -19.335 -49.307 -18.158  1.00 95.69           C
ATOM   1062  CD1 PHE A  70     -19.810 -50.619 -17.992  1.00 84.66           C
ATOM   1063  HD1 PHE A  70     -19.234 -51.302 -17.543  1.00 84.66           H
ATOM   1064  CD2 PHE A  70     -20.144 -48.345 -18.794  1.00 84.77           C
ATOM   1065  HD2 PHE A  70     -19.809 -47.412 -18.922  1.00 84.77           H
ATOM   1066  CE1 PHE A  70     -21.080 -50.976 -18.449  1.00 83.65           C
ATOM   1067  HE1 PHE A  70     -21.411 -51.913 -18.334  1.00 83.65           H
ATOM   1068  CE2 PHE A  70     -21.423 -48.703 -19.247  1.00 83.01           C
ATOM   1069  HE2 PHE A  70     -22.003 -48.023 -19.696  1.00 83.01           H
ATOM   1070  CZ  PHE A  70     -21.889 -50.016 -19.070  1.00 93.31           C
ATOM   1071  HZ  PHE A  70     -22.803 -50.267 -19.389  1.00 93.31           H
ATOM   1072  N   LYS A  71     -15.939 -49.087 -15.126  1.00 95.49           N
ATOM   1073  H   LYS A  71     -16.527 -49.839 -14.829  1.00 95.49           H
ATOM   1074  CA  LYS A  71     -14.519 -49.155 -14.782  1.00 95.80           C
ATOM   1075  HA  LYS A  71     -14.036 -48.398 -15.223  1.00 95.80           H
ATOM   1076  C   LYS A  71     -13.925 -50.455 -15.310  1.00 95.78           C
ATOM   1077  O   LYS A  71     -14.403 -51.527 -14.991  1.00 94.43           O
ATOM   1078  CB  LYS A  71     -14.400 -49.031 -13.264  1.00 95.08           C
ATOM   1079 1HB  LYS A  71     -14.809 -48.164 -12.980  1.00 95.08           H
ATOM   1080 2HB  LYS A  71     -14.896 -49.789 -12.840  1.00 95.08           H
ATOM   1081  CG  LYS A  71     -12.946 -49.068 -12.791  1.00 92.64           C
ATOM   1082 1HG  LYS A  71     -12.511 -49.918 -13.088  1.00 92.64           H
ATOM   1083 2HG  LYS A  71     -12.444 -48.288 -13.166  1.00 92.64           H
ATOM   1084  CD  LYS A  71     -12.953 -48.995 -11.271  1.00 90.32           C
ATOM   1085 1HD  LYS A  71     -13.320 -48.110 -10.985  1.00 90.32           H
ATOM   1086 2HD  LYS A  71     -13.529 -49.728 -10.908  1.00 90.32           H
ATOM   1087  CE  LYS A  71     -11.541 -49.152 -10.728  1.00 80.28           C
ATOM   1088 1HE  LYS A  71     -11.101 -49.951 -11.138  1.00 80.28           H
ATOM   1089 2HE  LYS A  71     -11.002 -48.334 -10.928  1.00 80.28           H
ATOM   1090  NZ  LYS A  71     -11.612 -49.338  -9.262  1.00 73.88           N
ATOM   1091 1HZ  LYS A  71     -10.698 -49.445  -8.870  1.00 73.88           H
ATOM   1092 2HZ  LYS A  71     -12.144 -50.152  -9.029  1.00 73.88           H
ATOM   1093 3HZ  LYS A  71     -12.046 -48.552  -8.822  1.00 73.88           H
ATOM   1094  N   HIS A  72     -12.845 -50.368 -16.089  1.00 95.88           N
ATOM   1095  H   HIS A  72     -12.449 -49.469 -16.277  1.00 95.88           H
ATOM   1096  CA  HIS A  72     -12.227 -51.560 -16.674  1.00 95.54           C
ATOM   1097  HA  HIS A  72     -12.969 -52.185 -16.915  1.00 95.54           H
ATOM   1098  C   HIS A  72     -11.340 -52.290 -15.664  1.00 95.22           C
ATOM   1099  O   HIS A  72     -10.452 -51.692 -15.056  1.00 93.81           O
ATOM   1100  CB  HIS A  72     -11.471 -51.158 -17.936  1.00 95.18           C
ATOM   1101 1HB  HIS A  72     -12.078 -50.616 -18.517  1.00 95.18           H
ATOM   1102 2HB  HIS A  72     -10.678 -50.607 -17.676  1.00 95.18           H
ATOM   1103  CG  HIS A  72     -10.987 -52.347 -18.730  1.00 94.73           C
ATOM   1104  ND1 HIS A  72      -9.800 -53.000 -18.542  1.00 81.09           N
ATOM   1105  HD1 HIS A  72      -9.102 -52.769 -17.865  1.00 81.09           H
ATOM   1106  CD2 HIS A  72     -11.645 -52.976 -19.744  1.00 81.55           C
ATOM   1107  HD2 HIS A  72     -12.543 -52.727 -20.108  1.00 81.55           H
ATOM   1108  CE1 HIS A  72      -9.738 -54.017 -19.437  1.00 85.30           C
ATOM   1109  HE1 HIS A  72      -8.977 -54.660 -19.521  1.00 85.30           H
ATOM   1110  NE2 HIS A  72     -10.838 -54.035 -20.187  1.00 87.19           N
ATOM   1111  N   LYS A  73     -11.507 -53.619 -15.517  1.00 95.26           N
ATOM   1112  H   LYS A  73     -12.123 -54.088 -16.150  1.00 95.26           H
ATOM   1113  CA  LYS A  73     -10.834 -54.427 -14.476  1.00 94.81           C
ATOM   1114  HA  LYS A  73     -11.051 -53.971 -13.613  1.00 94.81           H
ATOM   1115  C   LYS A  73      -9.305 -54.425 -14.588  1.00 95.12           C
ATOM   1116  O   LYS A  73      -8.619 -54.381 -13.571  1.00 91.71           O
ATOM   1117  CB  LYS A  73     -11.390 -55.867 -14.514  1.00 94.31           C
ATOM   1118 1HB  LYS A  73     -11.346 -56.209 -15.453  1.00 94.31           H
ATOM   1119 2HB  LYS A  73     -10.832 -56.448 -13.921  1.00 94.31           H
ATOM   1120  CG  LYS A  73     -12.851 -55.921 -14.032  1.00 93.43           C
ATOM   1121 1HG  LYS A  73     -12.879 -55.629 -13.076  1.00 93.43           H
ATOM   1122 2HG  LYS A  73     -13.391 -55.291 -14.589  1.00 93.43           H
ATOM   1123  CD  LYS A  73     -13.482 -57.322 -14.132  1.00 89.31           C
ATOM   1124 1HD  LYS A  73     -13.471 -57.633 -15.082  1.00 89.31           H
ATOM   1125 2HD  LYS A  73     -12.971 -57.967 -13.564  1.00 89.31           H
ATOM   1126  CE  LYS A  73     -14.929 -57.230 -13.635  1.00 85.94           C
ATOM   1127 1HE  LYS A  73     -14.926 -57.082 -12.646  1.00 85.94           H
ATOM   1128 2HE  LYS A  73     -15.382 -56.461 -14.086  1.00 85.94           H
ATOM   1129  NZ  LYS A  73     -15.736 -58.443 -13.903  1.00 76.47           N
ATOM   1130 1HZ  LYS A  73     -16.670 -58.335 -13.561  1.00 76.47           H
ATOM   1131 2HZ  LYS A  73     -15.337 -59.245 -13.458  1.00 76.47           H
ATOM   1132 3HZ  LYS A  73     -15.787 -58.630 -14.884  1.00 76.47           H
ATOM   1133  N   ASN A  74      -8.766 -54.393 -15.812  1.00 94.65           N
ATOM   1134  H   ASN A  74      -9.381 -54.268 -16.591  1.00 94.65           H
ATOM   1135  CA  ASN A  74      -7.330 -54.529 -16.085  1.00 94.49           C
ATOM   1136  HA  ASN A  74      -6.891 -54.645 -15.194  1.00 94.49           H
ATOM   1137  C   ASN A  74      -6.707 -53.254 -16.690  1.00 94.98           C
ATOM   1138  O   ASN A  74      -5.784 -53.335 -17.501  1.00 91.14           O
ATOM   1139  CB  ASN A  74      -7.109 -55.783 -16.954  1.00 93.12           C
ATOM   1140 1HB  ASN A  74      -7.644 -55.692 -17.794  1.00 93.12           H
ATOM   1141 2HB  ASN A  74      -6.138 -55.850 -17.182  1.00 93.12           H
ATOM   1142  CG  ASN A  74      -7.524 -57.072 -16.267  1.00 90.38           C
ATOM   1143  OD1 ASN A  74      -7.463 -57.221 -15.069  1.00 79.82           O
ATOM   1144  ND2 ASN A  74      -7.950 -58.058 -17.018  1.00 79.66           N
ATOM   1145 1HD2 ASN A  74      -8.221 -58.925 -16.599  1.00 79.66           H
ATOM   1146 2HD2 ASN A  74      -8.004 -57.944 -18.010  1.00 79.66           H
ATOM   1147  N   HIS A  75      -7.203 -52.082 -16.352  1.00 94.55           N
ATOM   1148  H   HIS A  75      -8.000 -52.056 -15.748  1.00 94.55           H
ATOM   1149  CA  HIS A  75      -6.637 -50.812 -16.823  1.00 95.14           C
ATOM   1150  HA  HIS A  75      -5.862 -51.035 -17.414  1.00 95.14           H
ATOM   1151  C   HIS A  75      -6.099 -49.989 -15.642  1.00 95.57           C
ATOM   1152  O   HIS A  75      -6.725 -49.966 -14.579  1.00 93.75           O
ATOM   1153  CB  HIS A  75      -7.684 -50.055 -17.655  1.00 94.36           C
ATOM   1154 1HB  HIS A  75      -8.097 -50.683 -18.315  1.00 94.36           H
ATOM   1155 2HB  HIS A  75      -8.392 -49.697 -17.047  1.00 94.36           H
ATOM   1156  CG  HIS A  75      -7.079 -48.900 -18.411  1.00 94.59           C
ATOM   1157  ND1 HIS A  75      -6.222 -48.998 -19.489  1.00 83.15           N
ATOM   1158  HD1 HIS A  75      -5.918 -49.843 -19.928  1.00 83.15           H
ATOM   1159  CD2 HIS A  75      -7.227 -47.562 -18.132  1.00 83.27           C
ATOM   1160  HD2 HIS A  75      -7.790 -47.169 -17.405  1.00 83.27           H
ATOM   1161  CE1 HIS A  75      -5.871 -47.745 -19.841  1.00 86.38           C
ATOM   1162  HE1 HIS A  75      -5.257 -47.520 -20.598  1.00 86.38           H
ATOM   1163  NE2 HIS A  75      -6.449 -46.850 -19.049  1.00 87.92           N
ATOM   1164  N   PRO A  76      -4.933 -49.321 -15.778  1.00 95.43           N
ATOM   1165  CA  PRO A  76      -4.372 -48.507 -14.701  1.00 95.56           C
ATOM   1166  HA  PRO A  76      -4.281 -49.070 -13.880  1.00 95.56           H
ATOM   1167  C   PRO A  76      -5.301 -47.339 -14.334  1.00 95.92           C
ATOM   1168  O   PRO A  76      -5.951 -46.756 -15.193  1.00 94.05           O
ATOM   1169  CB  PRO A  76      -3.018 -48.023 -15.214  1.00 94.45           C
ATOM   1170 1HB  PRO A  76      -2.824 -47.097 -14.889  1.00 94.45           H
ATOM   1171 2HB  PRO A  76      -2.286 -48.639 -14.923  1.00 94.45           H
ATOM   1172  CG  PRO A  76      -3.174 -48.044 -16.730  1.00 91.08           C
ATOM   1173 1HG  PRO A  76      -3.600 -47.201 -17.059  1.00 91.08           H
ATOM   1174 2HG  PRO A  76      -2.290 -48.170 -17.181  1.00 91.08           H
ATOM   1175  CD  PRO A  76      -4.085 -49.247 -16.961  1.00 94.45           C
ATOM   1176 1HD  PRO A  76      -4.653 -49.122 -17.774  1.00 94.45           H
ATOM   1177 2HD  PRO A  76      -3.557 -50.092 -17.049  1.00 94.45           H
ATOM   1178  N   ARG A  77      -5.297 -46.956 -13.056  1.00 94.40           N
ATOM   1179  H   ARG A  77      -4.660 -47.407 -12.431  1.00 94.40           H
ATOM   1180  CA  ARG A  77      -6.179 -45.905 -12.512  1.00 94.51           C
ATOM   1181  HA  ARG A  77      -7.113 -46.226 -12.669  1.00 94.51           H
ATOM   1182  C   ARG A  77      -6.069 -44.563 -13.254  1.00 95.21           C
ATOM   1183  O   ARG A  77      -7.057 -43.827 -13.311  1.00 91.73           O
ATOM   1184  CB  ARG A  77      -5.886 -45.754 -11.010  1.00 93.11           C
ATOM   1185 1HB  ARG A  77      -5.943 -46.656 -10.583  1.00 93.11           H
ATOM   1186 2HB  ARG A  77      -4.960 -45.391 -10.902  1.00 93.11           H
ATOM   1187  CG  ARG A  77      -6.868 -44.811 -10.294  1.00 81.74           C
ATOM   1188 1HG  ARG A  77      -6.757 -43.887 -10.659  1.00 81.74           H
ATOM   1189 2HG  ARG A  77      -7.802 -45.126 -10.461  1.00 81.74           H
ATOM   1190  CD  ARG A  77      -6.613 -44.784  -8.780  1.00 78.27           C
ATOM   1191 1HD  ARG A  77      -6.769 -45.693  -8.394  1.00 78.27           H
ATOM   1192 2HD  ARG A  77      -5.670 -44.503  -8.601  1.00 78.27           H
ATOM   1193  NE  ARG A  77      -7.507 -43.839  -8.091  1.00 68.04           N
ATOM   1194  HE  ARG A  77      -8.055 -43.237  -8.672  1.00 68.04           H
ATOM   1195  CZ  ARG A  77      -7.664 -43.700  -6.777  1.00 60.10           C
ATOM   1196  NH1 ARG A  77      -7.009 -44.433  -5.923  1.00 55.09           N
ATOM   1197 1HH1 ARG A  77      -6.365 -45.125  -6.249  1.00 55.09           H
ATOM   1198 2HH1 ARG A  77      -7.150 -44.304  -4.941  1.00 55.09           H
ATOM   1199  NH2 ARG A  77      -8.481 -42.816  -6.294  1.00 53.46           N
ATOM   1200 1HH2 ARG A  77      -9.003 -42.228  -6.911  1.00 53.46           H
ATOM   1201 2HH2 ARG A  77      -8.589 -42.723  -5.304  1.00 53.46           H
ATOM   1202  N   ARG A  78      -4.885 -44.232 -13.798  1.00 92.78           N
ATOM   1203  H   ARG A  78      -4.122 -44.864 -13.659  1.00 92.78           H
ATOM   1204  CA  ARG A  78      -4.622 -43.013 -14.582  1.00 93.77           C
ATOM   1205  HA  ARG A  78      -5.510 -42.727 -14.941  1.00 93.77           H
ATOM   1206  C   ARG A  78      -3.684 -43.315 -15.743  1.00 94.73           C
ATOM   1207  O   ARG A  78      -2.752 -44.105 -15.603  1.00 91.87           O
ATOM   1208  CB  ARG A  78      -4.007 -41.908 -13.684  1.00 91.42           C
ATOM   1209 1HB  ARG A  78      -3.202 -42.283 -13.225  1.00 91.42           H
ATOM   1210 2HB  ARG A  78      -3.733 -41.142 -14.265  1.00 91.42           H
ATOM   1211  CG  ARG A  78      -4.977 -41.378 -12.607  1.00 85.57           C
ATOM   1212 1HG  ARG A  78      -5.810 -41.046 -13.050  1.00 85.57           H
ATOM   1213 2HG  ARG A  78      -5.207 -42.121 -11.979  1.00 85.57           H
ATOM   1214  CD  ARG A  78      -4.343 -40.227 -11.809  1.00 82.68           C
ATOM   1215 1HD  ARG A  78      -3.549 -40.567 -11.305  1.00 82.68           H
ATOM   1216 2HD  ARG A  78      -4.055 -39.504 -12.437  1.00 82.68           H
ATOM   1217  NE  ARG A  78      -5.296 -39.638 -10.830  1.00 76.08           N
ATOM   1218  HE  ARG A  78      -5.963 -40.257 -10.415  1.00 76.08           H
ATOM   1219  CZ  ARG A  78      -5.341 -38.370 -10.459  1.00 70.75           C
ATOM   1220  NH1 ARG A  78      -4.401 -37.526 -10.742  1.00 63.65           N
ATOM   1221 1HH1 ARG A  78      -3.600 -37.825 -11.261  1.00 63.65           H
ATOM   1222 2HH1 ARG A  78      -4.476 -36.575 -10.441  1.00 63.65           H
ATOM   1223  NH2 ARG A  78      -6.353 -37.893  -9.808  1.00 64.82           N
ATOM   1224 1HH2 ARG A  78      -7.123 -38.487  -9.575  1.00 64.82           H
ATOM   1225 2HH2 ARG A  78      -6.365 -36.930  -9.538  1.00 64.82           H
ATOM   1226  N   SER A  79      -3.884 -42.673 -16.892  1.00 93.33           N
ATOM   1227  H   SER A  79      -4.685 -42.078 -16.957  1.00 93.33           H
ATOM   1228  CA  SER A  79      -3.013 -42.776 -18.071  1.00 92.75           C
ATOM   1229  HA  SER A  79      -2.112 -43.025 -17.717  1.00 92.75           H
ATOM   1230  C   SER A  79      -2.874 -41.432 -18.790  1.00 92.39           C
ATOM   1231  O   SER A  79      -3.787 -40.615 -18.805  1.00 89.81           O
ATOM   1232  CB  SER A  79      -3.512 -43.883 -19.015  1.00 92.05           C
ATOM   1233 1HB  SER A  79      -2.925 -43.954 -19.821  1.00 92.05           H
ATOM   1234 2HB  SER A  79      -3.540 -44.765 -18.545  1.00 92.05           H
ATOM   1235  OG  SER A  79      -4.822 -43.607 -19.471  1.00 84.34           O
ATOM   1236  HG  SER A  79      -4.821 -43.545 -20.426  1.00 84.34           H
ATOM   1237  N   ARG A  80      -1.698 -41.188 -19.416  1.00 92.75           N
ATOM   1238  H   ARG A  80      -0.966 -41.865 -19.341  1.00 92.75           H
ATOM   1239  CA  ARG A  80      -1.453 -39.965 -20.204  1.00 92.00           C
ATOM   1240  HA  ARG A  80      -1.987 -39.267 -19.726  1.00 92.00           H
ATOM   1241  C   ARG A  80      -1.974 -40.043 -21.645  1.00 92.61           C
ATOM   1242  O   ARG A  80      -1.965 -39.040 -22.353  1.00 88.85           O
ATOM   1243  CB  ARG A  80       0.050 -39.627 -20.211  1.00 90.41           C
ATOM   1244 1HB  ARG A  80       0.563 -40.439 -20.490  1.00 90.41           H
ATOM   1245 2HB  ARG A  80       0.212 -38.889 -20.866  1.00 90.41           H
ATOM   1246  CG  ARG A  80       0.553 -39.179 -18.834  1.00 83.19           C
ATOM   1247 1HG  ARG A  80       0.018 -38.392 -18.527  1.00 83.19           H
ATOM   1248 2HG  ARG A  80       0.446 -39.930 -18.182  1.00 83.19           H
ATOM   1249  CD  ARG A  80       2.044 -38.787 -18.934  1.00 77.15           C
ATOM   1250 1HD  ARG A  80       2.585 -39.578 -19.220  1.00 77.15           H
ATOM   1251 2HD  ARG A  80       2.158 -38.047 -19.597  1.00 77.15           H
ATOM   1252  NE  ARG A  80       2.577 -38.320 -17.645  1.00 68.20           N
ATOM   1253  HE  ARG A  80       1.914 -38.166 -16.913  1.00 68.20           H
ATOM   1254  CZ  ARG A  80       3.846 -38.084 -17.358  1.00 59.22           C
ATOM   1255  NH1 ARG A  80       4.805 -38.229 -18.243  1.00 54.24           N
ATOM   1256 1HH1 ARG A  80       4.587 -38.528 -19.172  1.00 54.24           H
ATOM   1257 2HH1 ARG A  80       5.753 -38.041 -17.988  1.00 54.24           H
ATOM   1258  NH2 ARG A  80       4.193 -37.690 -16.165  1.00 53.74           N
ATOM   1259 1HH2 ARG A  80       3.497 -37.564 -15.458  1.00 53.74           H
ATOM   1260 2HH2 ARG A  80       5.155 -37.514 -15.957  1.00 53.74           H
ATOM   1261  N   ARG A  81      -2.363 -41.236 -22.088  1.00 90.78           N
ATOM   1262  H   ARG A  81      -2.268 -42.012 -21.464  1.00 90.78           H
ATOM   1263  CA  ARG A  81      -2.918 -41.504 -23.415  1.00 92.28           C
ATOM   1264  HA  ARG A  81      -3.034 -40.619 -23.867  1.00 92.28           H
ATOM   1265  C   ARG A  81      -4.265 -42.194 -23.253  1.00 93.90           C
ATOM   1266  O   ARG A  81      -4.410 -43.000 -22.337  1.00 91.51           O
ATOM   1267  CB  ARG A  81      -1.956 -42.380 -24.241  1.00 90.64           C
ATOM   1268 1HB  ARG A  81      -1.746 -43.207 -23.719  1.00 90.64           H
ATOM   1269 2HB  ARG A  81      -2.406 -42.631 -25.098  1.00 90.64           H
ATOM   1270  CG  ARG A  81      -0.637 -41.653 -24.568  1.00 82.71           C
ATOM   1271 1HG  ARG A  81      -0.841 -40.801 -25.051  1.00 82.71           H
ATOM   1272 2HG  ARG A  81      -0.155 -41.446 -23.717  1.00 82.71           H
ATOM   1273  CD  ARG A  81       0.256 -42.544 -25.458  1.00 78.28           C
ATOM   1274 1HD  ARG A  81       0.454 -43.403 -24.986  1.00 78.28           H
ATOM   1275 2HD  ARG A  81      -0.212 -42.737 -26.320  1.00 78.28           H
ATOM   1276  NE  ARG A  81       1.543 -41.900 -25.779  1.00 69.16           N
ATOM   1277  HE  ARG A  81       1.683 -40.975 -25.426  1.00 69.16           H
ATOM   1278  CZ  ARG A  81       2.528 -42.419 -26.484  1.00 61.08           C
ATOM   1279  NH1 ARG A  81       2.458 -43.620 -26.984  1.00 55.40           N
ATOM   1280 1HH1 ARG A  81       1.640 -44.176 -26.837  1.00 55.40           H
ATOM   1281 2HH1 ARG A  81       3.222 -43.986 -27.515  1.00 55.40           H
ATOM   1282  NH2 ARG A  81       3.620 -41.749 -26.699  1.00 55.17           N
ATOM   1283 1HH2 ARG A  81       3.722 -40.826 -26.328  1.00 55.17           H
ATOM   1284 2HH2 ARG A  81       4.359 -42.156 -27.236  1.00 55.17           H
ATOM   1285  N   SER A  82      -5.204 -41.892 -24.129  1.00 92.11           N
ATOM   1286  H   SER A  82      -5.024 -41.176 -24.804  1.00 92.11           H
ATOM   1287  CA  SER A  82      -6.494 -42.568 -24.145  1.00 92.36           C
ATOM   1288  HA  SER A  82      -6.843 -42.470 -23.213  1.00 92.36           H
ATOM   1289  C   SER A  82      -6.323 -44.045 -24.494  1.00 93.16           C
ATOM   1290  O   SER A  82      -5.527 -44.401 -25.372  1.00 90.75           O
ATOM   1291  CB  SER A  82      -7.465 -41.905 -25.121  1.00 91.02           C
ATOM   1292 1HB  SER A  82      -8.324 -42.415 -25.163  1.00 91.02           H
ATOM   1293 2HB  SER A  82      -7.650 -40.961 -24.846  1.00 91.02           H
ATOM   1294  OG  SER A  82      -6.924 -41.870 -26.434  1.00 85.01           O
ATOM   1295  HG  SER A  82      -5.968 -41.862 -26.385  1.00 85.01           H
ATOM   1296  N   ALA A  83      -7.095 -44.916 -23.839  1.00 92.33           N
ATOM   1297  H   ALA A  83      -7.671 -44.569 -23.099  1.00 92.33           H
ATOM   1298  CA  ALA A  83      -7.149 -46.337 -24.136  1.00 93.69           C
ATOM   1299  HA  ALA A  83      -6.241 -46.623 -24.441  1.00 93.69           H
ATOM   1300  C   ALA A  83      -8.123 -46.609 -25.295  1.00 94.59           C
ATOM   1301  O   ALA A  83      -9.132 -47.291 -25.138  1.00 92.46           O
ATOM   1302  CB  ALA A  83      -7.487 -47.090 -22.851  1.00 93.56           C
ATOM   1303 1HB  ALA A  83      -6.827 -46.881 -22.129  1.00 93.56           H
ATOM   1304 2HB  ALA A  83      -7.475 -48.079 -23.001  1.00 93.56           H
ATOM   1305 3HB  ALA A  83      -8.396 -46.840 -22.518  1.00 93.56           H
ATOM   1306  N   PHE A  84      -7.822 -46.060 -26.481  1.00 93.91           N
ATOM   1307  H   PHE A  84      -6.942 -45.595 -26.573  1.00 93.91           H
ATOM   1308  CA  PHE A  84      -8.703 -46.100 -27.650  1.00 93.89           C
ATOM   1309  HA  PHE A  84      -9.503 -45.560 -27.388  1.00 93.89           H
ATOM   1310  C   PHE A  84      -9.196 -47.513 -27.990  1.00 94.84           C
ATOM   1311  O   PHE A  84     -10.363 -47.696 -28.318  1.00 93.26           O
ATOM   1312  CB  PHE A  84      -7.954 -45.494 -28.852  1.00 92.81           C
ATOM   1313 1HB  PHE A  84      -7.703 -44.551 -28.633  1.00 92.81           H
ATOM   1314 2HB  PHE A  84      -7.126 -46.029 -29.018  1.00 92.81           H
ATOM   1315  CG  PHE A  84      -8.770 -45.479 -30.131  1.00 87.81           C
ATOM   1316  CD1 PHE A  84      -8.585 -46.485 -31.107  1.00 76.70           C
ATOM   1317  HD1 PHE A  84      -7.894 -47.194 -30.969  1.00 76.70           H
ATOM   1318  CD2 PHE A  84      -9.745 -44.490 -30.327  1.00 77.10           C
ATOM   1319  HD2 PHE A  84      -9.883 -43.780 -29.636  1.00 77.10           H
ATOM   1320  CE1 PHE A  84      -9.372 -46.489 -32.271  1.00 70.68           C
ATOM   1321  HE1 PHE A  84      -9.236 -47.200 -32.961  1.00 70.68           H
ATOM   1322  CE2 PHE A  84     -10.533 -44.497 -31.501  1.00 73.32           C
ATOM   1323  HE2 PHE A  84     -11.223 -43.787 -31.643  1.00 73.32           H
ATOM   1324  CZ  PHE A  84     -10.349 -45.499 -32.469  1.00 78.06           C
ATOM   1325  HZ  PHE A  84     -10.911 -45.507 -33.296  1.00 78.06           H
ATOM   1326  N   HIS A  85      -8.335 -48.525 -27.866  1.00 95.27           N
ATOM   1327  H   HIS A  85      -7.397 -48.318 -27.589  1.00 95.27           H
ATOM   1328  CA  HIS A  85      -8.691 -49.917 -28.113  1.00 94.80           C
ATOM   1329  HA  HIS A  85      -9.121 -49.908 -29.016  1.00 94.80           H
ATOM   1330  C   HIS A  85      -9.731 -50.473 -27.121  1.00 95.48           C
ATOM   1331  O   HIS A  85     -10.509 -51.337 -27.492  1.00 93.59           O
ATOM   1332  CB  HIS A  85      -7.413 -50.765 -28.106  1.00 94.32           C
ATOM   1333 1HB  HIS A  85      -7.643 -51.696 -28.388  1.00 94.32           H
ATOM   1334 2HB  HIS A  85      -6.762 -50.371 -28.755  1.00 94.32           H
ATOM   1335  CG  HIS A  85      -6.742 -50.837 -26.755  1.00 90.89           C
ATOM   1336  ND1 HIS A  85      -5.961 -49.871 -26.157  1.00 81.66           N
ATOM   1337  HD1 HIS A  85      -5.725 -48.983 -26.552  1.00 81.66           H
ATOM   1338  CD2 HIS A  85      -6.811 -51.887 -25.884  1.00 81.17           C
ATOM   1339  HD2 HIS A  85      -7.304 -52.744 -26.032  1.00 81.17           H
ATOM   1340  CE1 HIS A  85      -5.571 -50.323 -24.956  1.00 81.10           C
ATOM   1341  HE1 HIS A  85      -4.995 -49.816 -24.315  1.00 81.10           H
ATOM   1342  NE2 HIS A  85      -6.061 -51.546 -24.736  1.00 83.57           N
ATOM   1343  N   ILE A  86      -9.748 -49.982 -25.876  1.00 94.90           N
ATOM   1344  H   ILE A  86      -9.043 -49.317 -25.629  1.00 94.90           H
ATOM   1345  CA  ILE A  86     -10.728 -50.351 -24.849  1.00 95.05           C
ATOM   1346  HA  ILE A  86     -10.880 -51.336 -24.933  1.00 95.05           H
ATOM   1347  C   ILE A  86     -12.048 -49.629 -25.122  1.00 95.66           C
ATOM   1348  O   ILE A  86     -13.098 -50.257 -25.126  1.00 94.11           O
ATOM   1349  CB  ILE A  86     -10.178 -50.077 -23.432  1.00 94.47           C
ATOM   1350  HB  ILE A  86      -9.954 -49.105 -23.357  1.00 94.47           H
ATOM   1351  CG1 ILE A  86      -8.892 -50.893 -23.189  1.00 91.88           C
ATOM   1352 1HG1 ILE A  86      -9.107 -51.857 -23.343  1.00 91.88           H
ATOM   1353 2HG1 ILE A  86      -8.209 -50.594 -23.855  1.00 91.88           H
ATOM   1354  CG2 ILE A  86     -11.235 -50.379 -22.366  1.00 90.56           C
ATOM   1355 1HG2 ILE A  86     -10.879 -50.202 -21.448  1.00 90.56           H
ATOM   1356 2HG2 ILE A  86     -11.520 -51.337 -22.405  1.00 90.56           H
ATOM   1357 3HG2 ILE A  86     -12.047 -49.811 -22.496  1.00 90.56           H
ATOM   1358  CD1 ILE A  86      -8.276 -50.757 -21.773  1.00 84.51           C
ATOM   1359 1HD1 ILE A  86      -7.448 -51.311 -21.688  1.00 84.51           H
ATOM   1360 2HD1 ILE A  86      -8.921 -51.058 -21.071  1.00 84.51           H
ATOM   1361 3HD1 ILE A  86      -8.031 -49.807 -21.578  1.00 84.51           H
ATOM   1362  N   THR A  87     -11.984 -48.312 -25.425  1.00 95.11           N
ATOM   1363  H   THR A  87     -11.097 -47.852 -25.383  1.00 95.11           H
ATOM   1364  CA  THR A  87     -13.166 -47.532 -25.813  1.00 95.31           C
ATOM   1365  HA  THR A  87     -13.779 -47.581 -25.025  1.00 95.31           H
ATOM   1366  C   THR A  87     -13.841 -48.142 -27.035  1.00 95.58           C
ATOM   1367  O   THR A  87     -15.057 -48.322 -27.029  1.00 94.08           O
ATOM   1368  CB  THR A  87     -12.785 -46.071 -26.121  1.00 95.02           C
ATOM   1369  HB  THR A  87     -12.204 -46.051 -26.935  1.00 95.02           H
ATOM   1370  OG1 THR A  87     -12.020 -45.534 -25.071  1.00 88.39           O
ATOM   1371  HG1 THR A  87     -12.576 -45.412 -24.301  1.00 88.39           H
ATOM   1372  CG2 THR A  87     -14.001 -45.176 -26.314  1.00 86.18           C
ATOM   1373 1HG2 THR A  87     -13.726 -44.235 -26.512  1.00 86.18           H
ATOM   1374 2HG2 THR A  87     -14.570 -45.163 -25.492  1.00 86.18           H
ATOM   1375 3HG2 THR A  87     -14.566 -45.498 -27.074  1.00 86.18           H
ATOM   1376  N   LYS A  88     -13.051 -48.512 -28.052  1.00 95.31           N
ATOM   1377  H   LYS A  88     -12.065 -48.367 -27.971  1.00 95.31           H
ATOM   1378  CA  LYS A  88     -13.573 -49.118 -29.273  1.00 94.95           C
ATOM   1379  HA  LYS A  88     -14.248 -48.470 -29.627  1.00 94.95           H
ATOM   1380  C   LYS A  88     -14.323 -50.429 -29.002  1.00 94.91           C
ATOM   1381  O   LYS A  88     -15.397 -50.605 -29.543  1.00 93.51           O
ATOM   1382  CB  LYS A  88     -12.431 -49.290 -30.286  1.00 95.11           C
ATOM   1383 1HB  LYS A  88     -11.976 -48.412 -30.433  1.00 95.11           H
ATOM   1384 2HB  LYS A  88     -11.769 -49.954 -29.938  1.00 95.11           H
ATOM   1385  CG  LYS A  88     -13.000 -49.790 -31.606  1.00 91.18           C
ATOM   1386 1HG  LYS A  88     -13.379 -50.703 -31.454  1.00 91.18           H
ATOM   1387 2HG  LYS A  88     -13.731 -49.167 -31.884  1.00 91.18           H
ATOM   1388  CD  LYS A  88     -11.974 -49.873 -32.745  1.00 86.25           C
ATOM   1389 1HD  LYS A  88     -11.611 -48.968 -32.966  1.00 86.25           H
ATOM   1390 2HD  LYS A  88     -11.220 -50.484 -32.504  1.00 86.25           H
ATOM   1391  CE  LYS A  88     -12.779 -50.438 -33.917  1.00 80.35           C
ATOM   1392 1HE  LYS A  88     -13.142 -51.336 -33.667  1.00 80.35           H
ATOM   1393 2HE  LYS A  88     -13.536 -49.819 -34.128  1.00 80.35           H
ATOM   1394  NZ  LYS A  88     -11.996 -50.607 -35.144  1.00 71.13           N
ATOM   1395 1HZ  LYS A  88     -12.561 -50.978 -35.881  1.00 71.13           H
ATOM   1396 2HZ  LYS A  88     -11.231 -51.234 -34.998  1.00 71.13           H
ATOM   1397 3HZ  LYS A  88     -11.621 -49.733 -35.453  1.00 71.13           H
ATOM   1398  N   ARG A  89     -13.800 -51.298 -28.134  1.00 95.76           N
ATOM   1399  H   ARG A  89     -12.910 -51.099 -27.724  1.00 95.76           H
ATOM   1400  CA  ARG A  89     -14.498 -52.544 -27.763  1.00 94.65           C
ATOM   1401  HA  ARG A  89     -14.620 -53.018 -28.635  1.00 94.65           H
ATOM   1402  C   ARG A  89     -15.863 -52.296 -27.137  1.00 95.51           C
ATOM   1403  O   ARG A  89     -16.768 -53.075 -27.380  1.00 93.33           O
ATOM   1404  CB  ARG A  89     -13.659 -53.368 -26.784  1.00 93.73           C
ATOM   1405 1HB  ARG A  89     -13.278 -52.755 -26.092  1.00 93.73           H
ATOM   1406 2HB  ARG A  89     -14.251 -54.042 -26.342  1.00 93.73           H
ATOM   1407  CG  ARG A  89     -12.510 -54.102 -27.474  1.00 81.72           C
ATOM   1408 1HG  ARG A  89     -12.874 -54.732 -28.159  1.00 81.72           H
ATOM   1409 2HG  ARG A  89     -11.904 -53.441 -27.917  1.00 81.72           H
ATOM   1410  CD  ARG A  89     -11.736 -54.883 -26.411  1.00 79.06           C
ATOM   1411 1HD  ARG A  89     -11.353 -54.249 -25.739  1.00 79.06           H
ATOM   1412 2HD  ARG A  89     -12.349 -55.526 -25.952  1.00 79.06           H
ATOM   1413  NE  ARG A  89     -10.625 -55.651 -27.002  1.00 69.23           N
ATOM   1414  HE  ARG A  89     -10.462 -55.543 -27.983  1.00 69.23           H
ATOM   1415  CZ  ARG A  89      -9.826 -56.472 -26.339  1.00 61.87           C
ATOM   1416  NH1 ARG A  89      -9.952 -56.663 -25.056  1.00 57.28           N
ATOM   1417 1HH1 ARG A  89     -10.667 -56.183 -24.547  1.00 57.28           H
ATOM   1418 2HH1 ARG A  89      -9.334 -57.289 -24.581  1.00 57.28           H
ATOM   1419  NH2 ARG A  89      -8.884 -57.120 -26.971  1.00 54.19           N
ATOM   1420 1HH2 ARG A  89      -8.766 -56.996 -27.956  1.00 54.19           H
ATOM   1421 2HH2 ARG A  89      -8.281 -57.740 -26.470  1.00 54.19           H
ATOM   1422  N   LEU A  90     -15.985 -51.243 -26.334  1.00 93.97           N
ATOM   1423  H   LEU A  90     -15.173 -50.695 -26.131  1.00 93.97           H
ATOM   1424  CA  LEU A  90     -17.257 -50.859 -25.739  1.00 93.02           C
ATOM   1425  HA  LEU A  90     -17.704 -51.696 -25.424  1.00 93.02           H
ATOM   1426  C   LEU A  90     -18.194 -50.231 -26.779  1.00 93.91           C
ATOM   1427  O   LEU A  90     -19.375 -50.525 -26.773  1.00 91.89           O
ATOM   1428  CB  LEU A  90     -16.966 -49.931 -24.545  1.00 92.05           C
ATOM   1429 1HB  LEU A  90     -16.303 -50.388 -23.953  1.00 92.05           H
ATOM   1430 2HB  LEU A  90     -16.568 -49.085 -24.901  1.00 92.05           H
ATOM   1431  CG  LEU A  90     -18.197 -49.560 -23.690  1.00 88.74           C
ATOM   1432  HG  LEU A  90     -18.866 -49.123 -24.292  1.00 88.74           H
ATOM   1433  CD1 LEU A  90     -18.851 -50.786 -23.046  1.00 76.97           C
ATOM   1434 1HD1 LEU A  90     -19.645 -50.522 -22.498  1.00 76.97           H
ATOM   1435 2HD1 LEU A  90     -18.208 -51.262 -22.446  1.00 76.97           H
ATOM   1436 3HD1 LEU A  90     -19.160 -51.435 -23.742  1.00 76.97           H
ATOM   1437  CD2 LEU A  90     -17.751 -48.631 -22.559  1.00 79.19           C
ATOM   1438 1HD2 LEU A  90     -18.526 -48.370 -21.983  1.00 79.19           H
ATOM   1439 2HD2 LEU A  90     -17.342 -47.794 -22.923  1.00 79.19           H
ATOM   1440 3HD2 LEU A  90     -17.071 -49.077 -21.976  1.00 79.19           H
ATOM   1441  N   SER A  91     -17.673 -49.418 -27.698  1.00 95.03           N
ATOM   1442  H   SER A  91     -16.693 -49.223 -27.651  1.00 95.03           H
ATOM   1443  CA  SER A  91     -18.451 -48.791 -28.777  1.00 94.49           C
ATOM   1444  HA  SER A  91     -19.264 -48.469 -28.292  1.00 94.49           H
ATOM   1445  C   SER A  91     -18.869 -49.756 -29.893  1.00 94.97           C
ATOM   1446  O   SER A  91     -19.817 -49.457 -30.602  1.00 92.53           O
ATOM   1447  CB  SER A  91     -17.662 -47.654 -29.426  1.00 93.47           C
ATOM   1448 1HB  SER A  91     -16.820 -48.003 -29.837  1.00 93.47           H
ATOM   1449 2HB  SER A  91     -18.213 -47.201 -30.127  1.00 93.47           H
ATOM   1450  OG  SER A  91     -17.288 -46.665 -28.492  1.00 81.17           O
ATOM   1451  HG  SER A  91     -17.203 -45.822 -28.937  1.00 81.17           H
ATOM   1452  N   ASP A  92     -18.141 -50.866 -30.084  1.00 95.34           N
ATOM   1453  H   ASP A  92     -17.344 -51.014 -29.499  1.00 95.34           H
ATOM   1454  CA  ASP A  92     -18.450 -51.879 -31.107  1.00 95.29           C
ATOM   1455  HA  ASP A  92     -18.787 -51.358 -31.891  1.00 95.29           H
ATOM   1456  C   ASP A  92     -19.571 -52.852 -30.648  1.00 95.20           C
ATOM   1457  O   ASP A  92     -19.969 -53.713 -31.422  1.00 92.88           O
ATOM   1458  CB  ASP A  92     -17.163 -52.655 -31.482  1.00 95.12           C
ATOM   1459 1HB  ASP A  92     -16.733 -52.951 -30.629  1.00 95.12           H
ATOM   1460 2HB  ASP A  92     -17.441 -53.457 -32.011  1.00 95.12           H
ATOM   1461  CG  ASP A  92     -16.087 -51.911 -32.305  1.00 93.35           C
ATOM   1462  OD1 ASP A  92     -16.311 -50.821 -32.872  1.00 88.23           O
ATOM   1463  OD2 ASP A  92     -14.946 -52.457 -32.438  1.00 89.01           O
ATOM   1464  N   ASP A  93     -20.081 -52.750 -29.424  1.00 95.23           N
ATOM   1465  H   ASP A  93     -19.658 -52.101 -28.792  1.00 95.23           H
ATOM   1466  CA  ASP A  93     -21.227 -53.531 -28.945  1.00 94.99           C
ATOM   1467  HA  ASP A  93     -21.127 -54.452 -29.322  1.00 94.99           H
ATOM   1468  C   ASP A  93     -22.541 -52.910 -29.459  1.00 95.30           C
ATOM   1469  O   ASP A  93     -22.811 -51.732 -29.208  1.00 93.38           O
ATOM   1470  CB  ASP A  93     -21.201 -53.621 -27.415  1.00 94.94           C
ATOM   1471 1HB  ASP A  93     -20.290 -53.920 -27.133  1.00 94.94           H
ATOM   1472 2HB  ASP A  93     -21.383 -52.711 -27.043  1.00 94.94           H
ATOM   1473  CG  ASP A  93     -22.235 -54.599 -26.836  1.00 95.36           C
ATOM   1474  OD1 ASP A  93     -23.456 -54.375 -26.977  1.00 88.92           O
ATOM   1475  OD2 ASP A  93     -21.832 -55.590 -26.190  1.00 88.59           O
ATOM   1476  N   ASP A  94     -23.383 -53.703 -30.139  1.00 95.54           N
ATOM   1477  H   ASP A  94     -23.147 -54.672 -30.217  1.00 95.54           H
ATOM   1478  CA  ASP A  94     -24.626 -53.250 -30.777  1.00 95.96           C
ATOM   1479  HA  ASP A  94     -24.315 -52.540 -31.409  1.00 95.96           H
ATOM   1480  C   ASP A  94     -25.642 -52.623 -29.796  1.00 96.63           C
ATOM   1481  O   ASP A  94     -26.578 -51.932 -30.205  1.00 94.05           O
ATOM   1482  CB  ASP A  94     -25.298 -54.441 -31.491  1.00 95.24           C
ATOM   1483 1HB  ASP A  94     -25.402 -55.183 -30.828  1.00 95.24           H
ATOM   1484 2HB  ASP A  94     -26.200 -54.146 -31.806  1.00 95.24           H
ATOM   1485  CG  ASP A  94     -24.528 -54.992 -32.703  1.00 90.41           C
ATOM   1486  OD1 ASP A  94     -23.840 -54.208 -33.382  1.00 83.03           O
ATOM   1487  OD2 ASP A  94     -24.685 -56.207 -32.967  1.00 82.79           O
ATOM   1488  N   ARG A  95     -25.475 -52.858 -28.502  1.00 95.29           N
ATOM   1489  H   ARG A  95     -24.729 -53.465 -28.228  1.00 95.29           H
ATOM   1490  CA  ARG A  95     -26.321 -52.280 -27.440  1.00 95.41           C
ATOM   1491  HA  ARG A  95     -27.227 -52.163 -27.847  1.00 95.41           H
ATOM   1492  C   ARG A  95     -25.845 -50.896 -26.994  1.00 96.00           C
ATOM   1493  O   ARG A  95     -26.557 -50.249 -26.221  1.00 94.48           O
ATOM   1494  CB  ARG A  95     -26.368 -53.251 -26.251  1.00 95.60           C
ATOM   1495 1HB  ARG A  95     -25.439 -53.357 -25.897  1.00 95.60           H
ATOM   1496 2HB  ARG A  95     -26.952 -52.852 -25.544  1.00 95.60           H
ATOM   1497  CG  ARG A  95     -26.914 -54.646 -26.595  1.00 95.54           C
ATOM   1498 1HG  ARG A  95     -27.899 -54.576 -26.751  1.00 95.54           H
ATOM   1499 2HG  ARG A  95     -26.466 -54.970 -27.428  1.00 95.54           H
ATOM   1500  CD  ARG A  95     -26.658 -55.661 -25.463  1.00 95.04           C
ATOM   1501 1HD  ARG A  95     -26.946 -55.274 -24.587  1.00 95.04           H
ATOM   1502 2HD  ARG A  95     -27.168 -56.503 -25.639  1.00 95.04           H
ATOM   1503  NE  ARG A  95     -25.231 -56.008 -25.359  1.00 92.35           N
ATOM   1504  HE  ARG A  95     -24.598 -55.447 -25.892  1.00 92.35           H
ATOM   1505  CZ  ARG A  95     -24.686 -56.988 -24.633  1.00 91.97           C
ATOM   1506  NH1 ARG A  95     -25.365 -57.751 -23.817  1.00 84.35           N
ATOM   1507 1HH1 ARG A  95     -26.350 -57.616 -23.710  1.00 84.35           H
ATOM   1508 2HH1 ARG A  95     -24.899 -58.469 -23.300  1.00 84.35           H
ATOM   1509  NH2 ARG A  95     -23.423 -57.228 -24.713  1.00 86.45           N
ATOM   1510 1HH2 ARG A  95     -22.847 -56.680 -25.320  1.00 86.45           H
ATOM   1511 2HH2 ARG A  95     -23.018 -57.962 -24.168  1.00 86.45           H
ATOM   1512  N   VAL A  96     -24.674 -50.447 -27.444  1.00 96.27           N
ATOM   1513  H   VAL A  96     -24.184 -51.015 -28.105  1.00 96.27           H
ATOM   1514  CA  VAL A  96     -24.051 -49.183 -27.042  1.00 96.28           C
ATOM   1515  HA  VAL A  96     -24.566 -48.863 -26.247  1.00 96.28           H
ATOM   1516  C   VAL A  96     -24.172 -48.165 -28.166  1.00 96.10           C
ATOM   1517  O   VAL A  96     -23.603 -48.332 -29.234  1.00 94.43           O
ATOM   1518  CB  VAL A  96     -22.577 -49.391 -26.642  1.00 95.81           C
ATOM   1519  HB  VAL A  96     -22.125 -49.767 -27.451  1.00 95.81           H
ATOM   1520  CG1 VAL A  96     -21.906 -48.073 -26.228  1.00 89.37           C
ATOM   1521 1HG1 VAL A  96     -20.951 -48.222 -25.971  1.00 89.37           H
ATOM   1522 2HG1 VAL A  96     -22.374 -47.663 -25.445  1.00 89.37           H
ATOM   1523 3HG1 VAL A  96     -21.923 -47.411 -26.978  1.00 89.37           H
ATOM   1524  CG2 VAL A  96     -22.442 -50.361 -25.460  1.00 87.73           C
ATOM   1525 1HG2 VAL A  96     -21.482 -50.489 -25.209  1.00 87.73           H
ATOM   1526 2HG2 VAL A  96     -22.822 -51.258 -25.687  1.00 87.73           H
ATOM   1527 3HG2 VAL A  96     -22.927 -50.016 -24.656  1.00 87.73           H
ATOM   1528  N   ILE A  97     -24.867 -47.045 -27.914  1.00 95.97           N
ATOM   1529  H   ILE A  97     -25.332 -46.956 -27.033  1.00 95.97           H
ATOM   1530  CA  ILE A  97     -24.972 -45.939 -28.887  1.00 95.52           C
ATOM   1531  HA  ILE A  97     -25.078 -46.364 -29.786  1.00 95.52           H
ATOM   1532  C   ILE A  97     -23.691 -45.108 -28.904  1.00 95.87           C
ATOM   1533  O   ILE A  97     -23.212 -44.693 -29.952  1.00 93.73           O
ATOM   1534  CB  ILE A  97     -26.209 -45.066 -28.578  1.00 94.85           C
ATOM   1535  HB  ILE A  97     -26.175 -44.793 -27.617  1.00 94.85           H
ATOM   1536  CG1 ILE A  97     -27.488 -45.890 -28.844  1.00 90.95           C
ATOM   1537 1HG1 ILE A  97     -27.460 -46.216 -29.789  1.00 90.95           H
ATOM   1538 2HG1 ILE A  97     -27.491 -46.673 -28.221  1.00 90.95           H
ATOM   1539  CG2 ILE A  97     -26.217 -43.768 -29.409  1.00 89.22           C
ATOM   1540 1HG2 ILE A  97     -27.022 -43.213 -29.199  1.00 89.22           H
ATOM   1541 2HG2 ILE A  97     -26.229 -43.970 -30.388  1.00 89.22           H
ATOM   1542 3HG2 ILE A  97     -25.405 -43.216 -29.219  1.00 89.22           H
ATOM   1543  CD1 ILE A  97     -28.803 -45.123 -28.647  1.00 81.61           C
ATOM   1544 1HD1 ILE A  97     -29.591 -45.709 -28.834  1.00 81.61           H
ATOM   1545 2HD1 ILE A  97     -28.854 -44.335 -29.261  1.00 81.61           H
ATOM   1546 3HD1 ILE A  97     -28.885 -44.787 -27.709  1.00 81.61           H
ATOM   1547  N   TRP A  98     -23.115 -44.865 -27.721  1.00 95.04           N
ATOM   1548  H   TRP A  98     -23.509 -45.291 -26.907  1.00 95.04           H
ATOM   1549  CA  TRP A  98     -21.948 -44.015 -27.555  1.00 95.22           C
ATOM   1550  HA  TRP A  98     -21.385 -44.130 -28.374  1.00 95.22           H
ATOM   1551  C   TRP A  98     -21.137 -44.452 -26.340  1.00 95.63           C
ATOM   1552  O   TRP A  98     -21.703 -44.813 -25.310  1.00 94.42           O
ATOM   1553  CB  TRP A  98     -22.418 -42.559 -27.402  1.00 94.43           C
ATOM   1554 1HB  TRP A  98     -22.765 -42.241 -28.284  1.00 94.43           H
ATOM   1555 2HB  TRP A  98     -23.153 -42.530 -26.724  1.00 94.43           H
ATOM   1556  CG  TRP A  98     -21.366 -41.592 -26.961  1.00 94.67           C
ATOM   1557  CD1 TRP A  98     -20.501 -40.944 -27.764  1.00 91.92           C
ATOM   1558  HD1 TRP A  98     -20.456 -41.036 -28.759  1.00 91.92           H
ATOM   1559  CD2 TRP A  98     -21.063 -41.162 -25.599  1.00 93.83           C
ATOM   1560  NE1 TRP A  98     -19.684 -40.131 -26.997  1.00 90.49           N
ATOM   1561  HE1 TRP A  98     -18.957 -39.553 -27.369  1.00 90.49           H
ATOM   1562  CE2 TRP A  98     -19.996 -40.217 -25.661  1.00 92.21           C
ATOM   1563  CE3 TRP A  98     -21.590 -41.462 -24.322  1.00 92.65           C
ATOM   1564  HE3 TRP A  98     -22.332 -42.127 -24.239  1.00 92.65           H
ATOM   1565  CZ2 TRP A  98     -19.496 -39.583 -24.513  1.00 93.04           C
ATOM   1566  HZ2 TRP A  98     -18.757 -38.913 -24.586  1.00 93.04           H
ATOM   1567  CZ3 TRP A  98     -21.085 -40.839 -23.167  1.00 90.75           C
ATOM   1568  HZ3 TRP A  98     -21.469 -41.067 -22.272  1.00 90.75           H
ATOM   1569  CH2 TRP A  98     -20.047 -39.901 -23.260  1.00 90.21           C
ATOM   1570  HH2 TRP A  98     -19.699 -39.458 -22.434  1.00 90.21           H
ATOM   1571  N   ALA A  99     -19.809 -44.388 -26.449  1.00 95.46           N
ATOM   1572  H   ALA A  99     -19.410 -44.193 -27.345  1.00 95.46           H
ATOM   1573  CA  ALA A  99     -18.911 -44.592 -25.307  1.00 95.48           C
ATOM   1574  HA  ALA A  99     -19.433 -44.314 -24.501  1.00 95.48           H
ATOM   1575  C   ALA A  99     -17.672 -43.699 -25.376  1.00 95.44           C
ATOM   1576  O   ALA A  99     -17.055 -43.534 -26.426  1.00 93.77           O
ATOM   1577  CB  ALA A  99     -18.535 -46.071 -25.202  1.00 94.82           C
ATOM   1578 1HB  ALA A  99     -19.352 -46.646 -25.157  1.00 94.82           H
ATOM   1579 2HB  ALA A  99     -17.991 -46.245 -24.381  1.00 94.82           H
ATOM   1580 3HB  ALA A  99     -17.998 -46.361 -25.994  1.00 94.82           H
ATOM   1581  N   GLU A 100     -17.251 -43.165 -24.236  1.00 94.76           N
ATOM   1582  H   GLU A 100     -17.779 -43.346 -23.407  1.00 94.76           H
ATOM   1583  CA  GLU A 100     -16.053 -42.323 -24.124  1.00 94.88           C
ATOM   1584  HA  GLU A 100     -15.467 -42.595 -24.887  1.00 94.88           H
ATOM   1585  C   GLU A 100     -15.301 -42.591 -22.820  1.00 94.95           C
ATOM   1586  O   GLU A 100     -15.882 -42.625 -21.732  1.00 93.94           O
ATOM   1587  CB  GLU A 100     -16.426 -40.833 -24.250  1.00 93.57           C
ATOM   1588 1HB  GLU A 100     -16.974 -40.706 -25.077  1.00 93.57           H
ATOM   1589 2HB  GLU A 100     -16.962 -40.565 -23.450  1.00 93.57           H
ATOM   1590  CG  GLU A 100     -15.179 -39.934 -24.337  1.00 89.36           C
ATOM   1591 1HG  GLU A 100     -14.616 -40.105 -23.528  1.00 89.36           H
ATOM   1592 2HG  GLU A 100     -14.669 -40.190 -25.158  1.00 89.36           H
ATOM   1593  CD  GLU A 100     -15.465 -38.425 -24.406  1.00 87.74           C
ATOM   1594  OE1 GLU A 100     -14.521 -37.682 -24.802  1.00 76.68           O
ATOM   1595  OE2 GLU A 100     -16.545 -37.990 -23.968  1.00 78.06           O
ATOM   1596  N   GLN A 101     -13.964 -42.724 -22.915  1.00 95.85           N
ATOM   1597  H   GLN A 101     -13.548 -42.812 -23.820  1.00 95.85           H
ATOM   1598  CA  GLN A 101     -13.104 -42.744 -21.732  1.00 95.94           C
ATOM   1599  HA  GLN A 101     -13.513 -43.409 -21.107  1.00 95.94           H
ATOM   1600  C   GLN A 101     -13.078 -41.359 -21.082  1.00 95.64           C
ATOM   1601  O   GLN A 101     -12.764 -40.362 -21.726  1.00 93.97           O
ATOM   1602  CB  GLN A 101     -11.687 -43.201 -22.091  1.00 95.71           C
ATOM   1603 1HB  GLN A 101     -11.742 -44.043 -22.628  1.00 95.71           H
ATOM   1604 2HB  GLN A 101     -11.241 -42.488 -22.632  1.00 95.71           H
ATOM   1605  CG  GLN A 101     -10.860 -43.464 -20.821  1.00 95.13           C
ATOM   1606 1HG  GLN A 101     -10.843 -42.626 -20.276  1.00 95.13           H
ATOM   1607 2HG  GLN A 101     -11.305 -44.192 -20.299  1.00 95.13           H
ATOM   1608  CD  GLN A 101      -9.417 -43.886 -21.088  1.00 95.40           C
ATOM   1609  OE1 GLN A 101      -8.884 -43.836 -22.183  1.00 89.92           O
ATOM   1610  NE2 GLN A 101      -8.709 -44.306 -20.055  1.00 88.29           N
ATOM   1611 1HE2 GLN A 101      -7.754 -44.576 -20.180  1.00 88.29           H
ATOM   1612 2HE2 GLN A 101      -9.128 -44.354 -19.148  1.00 88.29           H
ATOM   1613  N   GLN A 102     -13.319 -41.319 -19.782  1.00 95.53           N
ATOM   1614  H   GLN A 102     -13.505 -42.175 -19.300  1.00 95.53           H
ATOM   1615  CA  GLN A 102     -13.323 -40.083 -19.031  1.00 94.97           C
ATOM   1616  HA  GLN A 102     -13.775 -39.413 -19.620  1.00 94.97           H
ATOM   1617  C   GLN A 102     -11.896 -39.581 -18.766  1.00 94.48           C
ATOM   1618  O   GLN A 102     -10.928 -40.346 -18.718  1.00 93.60           O
ATOM   1619  CB  GLN A 102     -14.136 -40.265 -17.739  1.00 94.97           C
ATOM   1620 1HB  GLN A 102     -13.713 -40.991 -17.197  1.00 94.97           H
ATOM   1621 2HB  GLN A 102     -14.112 -39.408 -17.225  1.00 94.97           H
ATOM   1622  CG  GLN A 102     -15.604 -40.639 -17.996  1.00 94.33           C
ATOM   1623 1HG  GLN A 102     -15.638 -41.520 -18.467  1.00 94.33           H
ATOM   1624 2HG  GLN A 102     -16.080 -40.711 -17.119  1.00 94.33           H
ATOM   1625  CD  GLN A 102     -16.312 -39.590 -18.858  1.00 94.87           C
ATOM   1626  OE1 GLN A 102     -16.510 -38.452 -18.451  1.00 86.52           O
ATOM   1627  NE2 GLN A 102     -16.639 -39.899 -20.099  1.00 85.36           N
ATOM   1628 1HE2 GLN A 102     -17.044 -39.207 -20.696  1.00 85.36           H
ATOM   1629 2HE2 GLN A 102     -16.482 -40.825 -20.442  1.00 85.36           H
ATOM   1630  N   TYR A 103     -11.744 -38.282 -18.617  1.00 94.21           N
ATOM   1631  H   TYR A 103     -12.551 -37.703 -18.735  1.00 94.21           H
ATOM   1632  CA  TYR A 103     -10.484 -37.630 -18.293  1.00 92.71           C
ATOM   1633  HA  TYR A 103      -9.898 -38.350 -17.921  1.00 92.71           H
ATOM   1634  C   TYR A 103     -10.678 -36.575 -17.207  1.00 92.27           C
ATOM   1635  O   TYR A 103     -11.746 -35.984 -17.068  1.00 89.48           O
ATOM   1636  CB  TYR A 103      -9.823 -37.060 -19.558  1.00 91.75           C
ATOM   1637 1HB  TYR A 103      -8.933 -36.681 -19.303  1.00 91.75           H
ATOM   1638 2HB  TYR A 103      -9.693 -37.808 -20.208  1.00 91.75           H
ATOM   1639  CG  TYR A 103     -10.610 -35.966 -20.261  1.00 89.95           C
ATOM   1640  CD1 TYR A 103     -11.581 -36.308 -21.219  1.00 81.13           C
ATOM   1641  HD1 TYR A 103     -11.738 -37.269 -21.446  1.00 81.13           H
ATOM   1642  CD2 TYR A 103     -10.389 -34.604 -19.945  1.00 80.58           C
ATOM   1643  HD2 TYR A 103      -9.696 -34.356 -19.268  1.00 80.58           H
ATOM   1644  CE1 TYR A 103     -12.337 -35.301 -21.863  1.00 77.66           C
ATOM   1645  HE1 TYR A 103     -13.023 -35.549 -22.547  1.00 77.66           H
ATOM   1646  CE2 TYR A 103     -11.142 -33.595 -20.581  1.00 77.90           C
ATOM   1647  HE2 TYR A 103     -10.983 -32.634 -20.355  1.00 77.90           H
ATOM   1648  CZ  TYR A 103     -12.121 -33.944 -21.537  1.00 85.16           C
ATOM   1649  OH  TYR A 103     -12.855 -32.977 -22.142  1.00 83.03           O
ATOM   1650  HH  TYR A 103     -12.309 -32.204 -22.284  1.00 83.03           H
ATOM   1651  N   GLU A 104      -9.608 -36.344 -16.439  1.00 89.82           N
ATOM   1652  H   GLU A 104      -8.774 -36.868 -16.613  1.00 89.82           H
ATOM   1653  CA  GLU A 104      -9.600 -35.367 -15.363  1.00 88.10           C
ATOM   1654  HA  GLU A 104     -10.370 -35.566 -14.757  1.00 88.10           H
ATOM   1655  C   GLU A 104      -9.817 -33.960 -15.933  1.00 86.04           C
ATOM   1656  O   GLU A 104      -9.096 -33.495 -16.824  1.00 82.18           O
ATOM   1657  CB  GLU A 104      -8.285 -35.515 -14.575  1.00 85.74           C
ATOM   1658 1HB  GLU A 104      -8.188 -36.476 -14.315  1.00 85.74           H
ATOM   1659 2HB  GLU A 104      -7.532 -35.256 -15.180  1.00 85.74           H
ATOM   1660  CG  GLU A 104      -8.176 -34.667 -13.297  1.00 76.99           C
ATOM   1661 1HG  GLU A 104      -8.023 -33.714 -13.558  1.00 76.99           H
ATOM   1662 2HG  GLU A 104      -9.035 -34.740 -12.791  1.00 76.99           H
ATOM   1663  CD  GLU A 104      -7.006 -35.142 -12.388  1.00 74.59           C
ATOM   1664  OE1 GLU A 104      -7.065 -34.998 -11.151  1.00 66.56           O
ATOM   1665  OE2 GLU A 104      -6.067 -35.811 -12.870  1.00 69.36           O
ATOM   1666  N   LYS A 105     -10.843 -33.281 -15.445  1.00 86.69           N
ATOM   1667  H   LYS A 105     -11.460 -33.757 -14.819  1.00 86.69           H
ATOM   1668  CA  LYS A 105     -11.136 -31.882 -15.759  1.00 81.81           C
ATOM   1669  HA  LYS A 105     -10.616 -31.633 -16.576  1.00 81.81           H
ATOM   1670  C   LYS A 105     -10.688 -31.039 -14.576  1.00 80.36           C
ATOM   1671  O   LYS A 105     -11.298 -31.108 -13.518  1.00 76.33           O
ATOM   1672  CB  LYS A 105     -12.634 -31.688 -16.068  1.00 81.49           C
ATOM   1673 1HB  LYS A 105     -13.169 -32.082 -15.321  1.00 81.49           H
ATOM   1674 2HB  LYS A 105     -12.824 -30.708 -16.134  1.00 81.49           H
ATOM   1675  CG  LYS A 105     -13.054 -32.365 -17.389  1.00 80.97           C
ATOM   1676 1HG  LYS A 105     -12.492 -32.001 -18.132  1.00 80.97           H
ATOM   1677 2HG  LYS A 105     -12.903 -33.350 -17.309  1.00 80.97           H
ATOM   1678  CD  LYS A 105     -14.536 -32.117 -17.723  1.00 76.32           C
ATOM   1679 1HD  LYS A 105     -15.114 -32.486 -16.995  1.00 76.32           H
ATOM   1680 2HD  LYS A 105     -14.703 -31.135 -17.815  1.00 76.32           H
ATOM   1681  CE  LYS A 105     -14.862 -32.820 -19.044  1.00 71.78           C
ATOM   1682 1HE  LYS A 105     -14.322 -32.406 -19.777  1.00 71.78           H
ATOM   1683 2HE  LYS A 105     -14.630 -33.790 -18.965  1.00 71.78           H
ATOM   1684  NZ  LYS A 105     -16.297 -32.724 -19.425  1.00 63.53           N
ATOM   1685 1HZ  LYS A 105     -16.470 -33.194 -20.291  1.00 63.53           H
ATOM   1686 2HZ  LYS A 105     -16.576 -31.770 -19.532  1.00 63.53           H
ATOM   1687 3HZ  LYS A 105     -16.881 -33.139 -18.728  1.00 63.53           H
ATOM   1688  N   GLU A 106      -9.650 -30.224 -14.776  1.00 78.52           N
ATOM   1689  H   GLU A 106      -9.135 -30.288 -15.631  1.00 78.52           H
ATOM   1690  CA  GLU A 106      -9.251 -29.240 -13.773  1.00 75.21           C
ATOM   1691  HA  GLU A 106      -9.048 -29.754 -12.940  1.00 75.21           H
ATOM   1692  C   GLU A 106     -10.418 -28.268 -13.519  1.00 72.06           C
ATOM   1693  O   GLU A 106     -10.968 -27.660 -14.443  1.00 64.72           O
ATOM   1694  CB  GLU A 106      -7.970 -28.505 -14.195  1.00 72.35           C
ATOM   1695 1HB  GLU A 106      -8.091 -28.148 -15.121  1.00 72.35           H
ATOM   1696 2HB  GLU A 106      -7.809 -27.747 -13.564  1.00 72.35           H
ATOM   1697  CG  GLU A 106      -6.749 -29.447 -14.174  1.00 63.86           C
ATOM   1698 1HG  GLU A 106      -6.634 -29.795 -13.243  1.00 63.86           H
ATOM   1699 2HG  GLU A 106      -6.928 -30.210 -14.796  1.00 63.86           H
ATOM   1700  CD  GLU A 106      -5.434 -28.761 -14.606  1.00 58.37           C
ATOM   1701  OE1 GLU A 106      -4.410 -29.472 -14.616  1.00 52.31           O
ATOM   1702  OE2 GLU A 106      -5.487 -27.568 -14.971  1.00 52.17           O
ATOM   1703  N   ARG A 107     -10.844 -28.191 -12.275  1.00 77.45           N
ATOM   1704  H   ARG A 107     -10.420 -28.799 -11.603  1.00 77.45           H
ATOM   1705  CA  ARG A 107     -11.888 -27.286 -11.801  1.00 74.33           C
ATOM   1706  HA  ARG A 107     -12.038 -26.608 -12.521  1.00 74.33           H
ATOM   1707  C   ARG A 107     -11.394 -26.620 -10.525  1.00 72.64           C
ATOM   1708  O   ARG A 107     -11.195 -27.302  -9.524  1.00 67.80           O
ATOM   1709  CB  ARG A 107     -13.204 -28.049 -11.539  1.00 73.35           C
ATOM   1710 1HB  ARG A 107     -13.005 -28.804 -10.915  1.00 73.35           H
ATOM   1711 2HB  ARG A 107     -13.847 -27.418 -11.105  1.00 73.35           H
ATOM   1712  CG  ARG A 107     -13.885 -28.634 -12.793  1.00 73.78           C
ATOM   1713 1HG  ARG A 107     -13.231 -29.210 -13.284  1.00 73.78           H
ATOM   1714 2HG  ARG A 107     -14.671 -29.185 -12.514  1.00 73.78           H
ATOM   1715  CD  ARG A 107     -14.369 -27.546 -13.732  1.00 70.52           C
ATOM   1716 1HD  ARG A 107     -15.038 -26.974 -13.257  1.00 70.52           H
ATOM   1717 2HD  ARG A 107     -13.591 -26.985 -14.015  1.00 70.52           H
ATOM   1718  NE  ARG A 107     -15.010 -28.088 -14.948  1.00 70.55           N
ATOM   1719  HE  ARG A 107     -15.989 -28.283 -14.888  1.00 70.55           H
ATOM   1720  CZ  ARG A 107     -14.429 -28.341 -16.101  1.00 67.05           C
ATOM   1721  NH1 ARG A 107     -13.142 -28.221 -16.276  1.00 60.41           N
ATOM   1722 1HH1 ARG A 107     -12.560 -27.927 -15.518  1.00 60.41           H
ATOM   1723 2HH1 ARG A 107     -12.738 -28.423 -17.168  1.00 60.41           H
ATOM   1724  NH2 ARG A 107     -15.138 -28.734 -17.118  1.00 66.14           N
ATOM   1725 1HH2 ARG A 107     -16.127 -28.845 -17.025  1.00 66.14           H
ATOM   1726 2HH2 ARG A 107     -14.694 -28.926 -17.993  1.00 66.14           H
ATOM   1727  N   SER A 108     -11.228 -25.307 -10.577  1.00 64.06           N
ATOM   1728  H   SER A 108     -11.276 -24.843 -11.461  1.00 64.06           H
ATOM   1729  CA  SER A 108     -10.976 -24.522  -9.372  1.00 64.28           C
ATOM   1730  HA  SER A 108     -10.412 -25.085  -8.768  1.00 64.28           H
ATOM   1731  C   SER A 108     -12.306 -24.219  -8.666  1.00 62.76           C
ATOM   1732  O   SER A 108     -13.309 -23.876  -9.303  1.00 58.63           O
ATOM   1733  CB  SER A 108     -10.186 -23.250  -9.721  1.00 62.17           C
ATOM   1734 1HB  SER A 108     -10.146 -22.631  -8.936  1.00 62.17           H
ATOM   1735 2HB  SER A 108      -9.258 -23.479 -10.014  1.00 62.17           H
ATOM   1736  OG  SER A 108     -10.797 -22.542 -10.781  1.00 55.06           O
ATOM   1737  HG  SER A 108     -10.935 -23.132 -11.522  1.00 55.06           H
ATOM   1738  N   LYS A 109     -12.331 -24.387  -7.348  1.00 64.49           N
ATOM   1739  H   LYS A 109     -11.571 -24.853  -6.896  1.00 64.49           H
ATOM   1740  CA  LYS A 109     -13.458 -23.898  -6.548  1.00 64.30           C
ATOM   1741  HA  LYS A 109     -14.292 -24.313  -6.912  1.00 64.30           H
ATOM   1742  C   LYS A 109     -13.515 -22.375  -6.684  1.00 62.46           C
ATOM   1743  O   LYS A 109     -12.489 -21.718  -6.558  1.00 59.91           O
ATOM   1744  CB  LYS A 109     -13.310 -24.326  -5.080  1.00 63.37           C
ATOM   1745 1HB  LYS A 109     -12.404 -24.049  -4.760  1.00 63.37           H
ATOM   1746 2HB  LYS A 109     -14.011 -23.858  -4.542  1.00 63.37           H
ATOM   1747  CG  LYS A 109     -13.463 -25.847  -4.871  1.00 60.39           C
ATOM   1748 1HG  LYS A 109     -14.369 -26.135  -5.181  1.00 60.39           H
ATOM   1749 2HG  LYS A 109     -12.762 -26.326  -5.399  1.00 60.39           H
ATOM   1750  CD  LYS A 109     -13.305 -26.205  -3.391  1.00 59.14           C
ATOM   1751 1HD  LYS A 109     -12.408 -25.894  -3.075  1.00 59.14           H
ATOM   1752 2HD  LYS A 109     -14.021 -25.744  -2.867  1.00 59.14           H
ATOM   1753  CE  LYS A 109     -13.417 -27.717  -3.167  1.00 53.65           C
ATOM   1754 1HE  LYS A 109     -14.337 -28.026  -3.408  1.00 53.65           H
ATOM   1755 2HE  LYS A 109     -12.746 -28.192  -3.736  1.00 53.65           H
ATOM   1756  NZ  LYS A 109     -13.160 -28.068  -1.742  1.00 49.05           N
ATOM   1757 1HZ  LYS A 109     -13.233 -29.055  -1.597  1.00 49.05           H
ATOM   1758 2HZ  LYS A 109     -13.818 -27.619  -1.138  1.00 49.05           H
ATOM   1759 3HZ  LYS A 109     -12.243 -27.784  -1.463  1.00 49.05           H
ATOM   1760  N   ARG A 110     -14.692 -21.814  -6.914  1.00 63.10           N
ATOM   1761  H   ARG A 110     -15.475 -22.413  -7.082  1.00 63.10           H
ATOM   1762  CA  ARG A 110     -14.914 -20.353  -6.937  1.00 62.89           C
ATOM   1763  HA  ARG A 110     -14.105 -19.975  -7.387  1.00 62.89           H
ATOM   1764  C   ARG A 110     -14.982 -19.755  -5.517  1.00 61.43           C
ATOM   1765  O   ARG A 110     -15.634 -18.737  -5.314  1.00 57.02           O
ATOM   1766  CB  ARG A 110     -16.146 -19.994  -7.780  1.00 60.38           C
ATOM   1767 1HB  ARG A 110     -16.928 -20.508  -7.428  1.00 60.38           H
ATOM   1768 2HB  ARG A 110     -16.319 -19.014  -7.682  1.00 60.38           H
ATOM   1769  CG  ARG A 110     -15.990 -20.312  -9.277  1.00 58.83           C
ATOM   1770 1HG  ARG A 110     -15.182 -19.846  -9.637  1.00 58.83           H
ATOM   1771 2HG  ARG A 110     -15.890 -21.299  -9.402  1.00 58.83           H
ATOM   1772  CD  ARG A 110     -17.243 -19.822 -10.023  1.00 57.05           C
ATOM   1773 1HD  ARG A 110     -18.053 -20.288  -9.666  1.00 57.05           H
ATOM   1774 2HD  ARG A 110     -17.345 -18.835  -9.900  1.00 57.05           H
ATOM   1775  NE  ARG A 110     -17.179 -20.086 -11.463  1.00 53.60           N
ATOM   1776  HE  ARG A 110     -16.324 -20.468 -11.814  1.00 53.60           H
ATOM   1777  CZ  ARG A 110     -18.148 -19.867 -12.351  1.00 49.05           C
ATOM   1778  NH1 ARG A 110     -19.296 -19.372 -11.992  1.00 47.17           N
ATOM   1779 1HH1 ARG A 110     -19.466 -19.148 -11.032  1.00 47.17           H
ATOM   1780 2HH1 ARG A 110     -20.009 -19.216 -12.676  1.00 47.17           H
ATOM   1781  NH2 ARG A 110     -17.964 -20.148 -13.604  1.00 48.48           N
ATOM   1782 1HH2 ARG A 110     -17.092 -20.531 -13.908  1.00 48.48           H
ATOM   1783 2HH2 ARG A 110     -18.695 -19.982 -14.266  1.00 48.48           H
ATOM   1784  N   SER A 111     -14.350 -20.402  -4.540  1.00 44.01           N
ATOM   1785  H   SER A 111     -13.897 -21.264  -4.767  1.00 44.01           H
ATOM   1786  CA  SER A 111     -14.275 -19.934  -3.156  1.00 45.59           C
ATOM   1787  HA  SER A 111     -14.803 -19.087  -3.097  1.00 45.59           H
ATOM   1788  C   SER A 111     -12.817 -19.661  -2.804  1.00 45.27           C
ATOM   1789  O   SER A 111     -12.007 -20.591  -2.837  1.00 43.07           O
ATOM   1790  CB  SER A 111     -14.891 -20.969  -2.209  1.00 42.67           C
ATOM   1791 1HB  SER A 111     -14.783 -20.687  -1.256  1.00 42.67           H
ATOM   1792 2HB  SER A 111     -15.862 -21.101  -2.410  1.00 42.67           H
ATOM   1793  OG  SER A 111     -14.258 -22.222  -2.351  1.00 38.66           O
ATOM   1794  HG  SER A 111     -14.920 -22.912  -2.383  1.00 38.66           H
ATOM   1795  N   ALA A 112     -12.542 -18.427  -2.429  1.00 40.47           N
ATOM   1796  H   ALA A 112     -13.278 -17.766  -2.571  1.00 40.47           H
ATOM   1797  CA  ALA A 112     -11.320 -17.880  -1.836  1.00 41.52           C
ATOM   1798  HA  ALA A 112     -11.584 -16.930  -1.669  1.00 41.52           H
ATOM   1799  C   ALA A 112     -10.094 -17.712  -2.756  1.00 42.25           C
ATOM   1800  O   ALA A 112      -9.452 -18.660  -3.193  1.00 39.75           O
ATOM   1801  CB  ALA A 112     -11.018 -18.604  -0.517  1.00 37.46           C
ATOM   1802 1HB  ALA A 112     -11.842 -18.688   0.043  1.00 37.46           H
ATOM   1803 2HB  ALA A 112     -10.334 -18.107   0.016  1.00 37.46           H
ATOM   1804 3HB  ALA A 112     -10.666 -19.525  -0.686  1.00 37.46           H
ATOM   1805  N   LEU A 113      -9.710 -16.443  -2.900  1.00 43.02           N
ATOM   1806  H   LEU A 113     -10.380 -15.755  -2.621  1.00 43.02           H
ATOM   1807  CA  LEU A 113      -8.431 -15.914  -3.415  1.00 43.59           C
ATOM   1808  HA  LEU A 113      -8.376 -16.213  -4.368  1.00 43.59           H
ATOM   1809  C   LEU A 113      -7.163 -16.479  -2.711  1.00 44.15           C
ATOM   1810  O   LEU A 113      -6.058 -16.102  -3.074  1.00 41.67           O
ATOM   1811  CB  LEU A 113      -8.501 -14.377  -3.222  1.00 39.65           C
ATOM   1812 1HB  LEU A 113      -8.869 -14.190  -2.311  1.00 39.65           H
ATOM   1813 2HB  LEU A 113      -7.574 -14.008  -3.289  1.00 39.65           H
ATOM   1814  CG  LEU A 113      -9.384 -13.647  -4.255  1.00 36.01           C
ATOM   1815  HG  LEU A 113     -10.078 -14.293  -4.574  1.00 36.01           H
ATOM   1816  CD1 LEU A 113     -10.091 -12.447  -3.646  1.00 33.27           C
ATOM   1817 1HD1 LEU A 113     -10.660 -11.983  -4.325  1.00 33.27           H
ATOM   1818 2HD1 LEU A 113      -9.431 -11.784  -3.293  1.00 33.27           H
ATOM   1819 3HD1 LEU A 113     -10.682 -12.725  -2.889  1.00 33.27           H
ATOM   1820  CD2 LEU A 113      -8.530 -13.159  -5.424  1.00 33.21           C
ATOM   1821 1HD2 LEU A 113      -9.090 -12.683  -6.103  1.00 33.21           H
ATOM   1822 2HD2 LEU A 113      -8.077 -13.925  -5.881  1.00 33.21           H
ATOM   1823 3HD2 LEU A 113      -7.822 -12.526  -5.111  1.00 33.21           H
ATOM   1824  N   ARG A 114      -7.311 -17.342  -1.718  1.00 46.50           N
ATOM   1825  H   ARG A 114      -8.229 -17.703  -1.553  1.00 46.50           H
ATOM   1826  CA  ARG A 114      -6.230 -17.809  -0.840  1.00 47.23           C
ATOM   1827  HA  ARG A 114      -5.649 -17.002  -0.736  1.00 47.23           H
ATOM   1828  C   ARG A 114      -5.333 -18.887  -1.433  1.00 47.61           C
ATOM   1829  O   ARG A 114      -4.137 -18.848  -1.181  1.00 45.06           O
ATOM   1830  CB  ARG A 114      -6.820 -18.274   0.492  1.00 43.80           C
ATOM   1831 1HB  ARG A 114      -7.787 -18.494   0.363  1.00 43.80           H
ATOM   1832 2HB  ARG A 114      -6.330 -19.089   0.801  1.00 43.80           H
ATOM   1833  CG  ARG A 114      -6.693 -17.182   1.554  1.00 39.82           C
ATOM   1834 1HG  ARG A 114      -5.729 -16.938   1.660  1.00 39.82           H
ATOM   1835 2HG  ARG A 114      -7.211 -16.378   1.261  1.00 39.82           H
ATOM   1836  CD  ARG A 114      -7.237 -17.666   2.897  1.00 37.09           C
ATOM   1837 1HD  ARG A 114      -8.237 -17.670   2.880  1.00 37.09           H
ATOM   1838 2HD  ARG A 114      -6.902 -18.589   3.089  1.00 37.09           H
ATOM   1839  NE  ARG A 114      -6.797 -16.779   3.981  1.00 33.06           N
ATOM   1840  HE  ARG A 114      -6.498 -15.860   3.722  1.00 33.06           H
ATOM   1841  CZ  ARG A 114      -6.759 -17.079   5.258  1.00 31.01           C
ATOM   1842  NH1 ARG A 114      -7.225 -18.207   5.719  1.00 29.81           N
ATOM   1843 1HH1 ARG A 114      -7.627 -18.875   5.093  1.00 29.81           H
ATOM   1844 2HH1 ARG A 114      -7.180 -18.404   6.698  1.00 29.81           H
ATOM   1845  NH2 ARG A 114      -6.233 -16.241   6.107  1.00 28.74           N
ATOM   1846 1HH2 ARG A 114      -5.859 -15.371   5.785  1.00 28.74           H
ATOM   1847 2HH2 ARG A 114      -6.203 -16.468   7.080  1.00 28.74           H
ATOM   1848  N   ASP A 115      -5.860 -19.835  -2.195  1.00 45.36           N
ATOM   1849  H   ASP A 115      -6.801 -19.740  -2.519  1.00 45.36           H
ATOM   1850  CA  ASP A 115      -5.081 -21.023  -2.571  1.00 47.03           C
ATOM   1851  HA  ASP A 115      -4.647 -21.299  -1.714  1.00 47.03           H
ATOM   1852  C   ASP A 115      -3.948 -20.726  -3.577  1.00 49.21           C
ATOM   1853  O   ASP A 115      -2.972 -21.464  -3.625  1.00 46.07           O
ATOM   1854  CB  ASP A 115      -6.012 -22.141  -3.080  1.00 42.30           C
ATOM   1855 1HB  ASP A 115      -6.705 -21.728  -3.672  1.00 42.30           H
ATOM   1856 2HB  ASP A 115      -5.465 -22.790  -3.609  1.00 42.30           H
ATOM   1857  CG  ASP A 115      -6.733 -22.918  -1.970  1.00 36.44           C
ATOM   1858  OD1 ASP A 115      -6.348 -22.792  -0.788  1.00 33.01           O
ATOM   1859  OD2 ASP A 115      -7.697 -23.645  -2.311  1.00 31.66           O
ATOM   1860  N   SER A 116      -4.025 -19.638  -4.358  1.00 53.65           N
ATOM   1861  H   SER A 116      -4.834 -19.054  -4.295  1.00 53.65           H
ATOM   1862  CA  SER A 116      -2.964 -19.277  -5.300  1.00 56.08           C
ATOM   1863  HA  SER A 116      -2.561 -20.166  -5.516  1.00 56.08           H
ATOM   1864  C   SER A 116      -1.869 -18.392  -4.698  1.00 60.39           C
ATOM   1865  O   SER A 116      -0.720 -18.507  -5.110  1.00 56.38           O
ATOM   1866  CB  SER A 116      -3.540 -18.604  -6.553  1.00 50.39           C
ATOM   1867 1HB  SER A 116      -2.813 -18.393  -7.207  1.00 50.39           H
ATOM   1868 2HB  SER A 116      -4.221 -19.192  -6.989  1.00 50.39           H
ATOM   1869  OG  SER A 116      -4.181 -17.390  -6.244  1.00 43.93           O
ATOM   1870  HG  SER A 116      -3.529 -16.693  -6.174  1.00 43.93           H
ATOM   1871  N   ALA A 117      -2.187 -17.535  -3.732  1.00 66.38           N
ATOM   1872  H   ALA A 117      -3.131 -17.512  -3.404  1.00 66.38           H
ATOM   1873  CA  ALA A 117      -1.212 -16.623  -3.129  1.00 69.61           C
ATOM   1874  HA  ALA A 117      -0.588 -16.356  -3.863  1.00 69.61           H
ATOM   1875  C   ALA A 117      -0.359 -17.305  -2.050  1.00 73.18           C
ATOM   1876  O   ALA A 117       0.844 -17.083  -1.994  1.00 70.27           O
ATOM   1877  CB  ALA A 117      -1.958 -15.400  -2.584  1.00 65.94           C
ATOM   1878 1HB  ALA A 117      -2.508 -14.968  -3.299  1.00 65.94           H
ATOM   1879 2HB  ALA A 117      -1.318 -14.716  -2.234  1.00 65.94           H
ATOM   1880 3HB  ALA A 117      -2.571 -15.658  -1.837  1.00 65.94           H
ATOM   1881  N   LEU A 118      -0.950 -18.203  -1.258  1.00 64.02           N
ATOM   1882  H   LEU A 118      -1.919 -18.399  -1.405  1.00 64.02           H
ATOM   1883  CA  LEU A 118      -0.247 -18.920  -0.178  1.00 65.18           C
ATOM   1884  HA  LEU A 118       0.126 -18.192   0.397  1.00 65.18           H
ATOM   1885  C   LEU A 118       0.931 -19.776  -0.670  1.00 68.64           C
ATOM   1886  O   LEU A 118       1.863 -20.017   0.092  1.00 63.61           O
ATOM   1887  CB  LEU A 118      -1.250 -19.810   0.581  1.00 60.76           C
ATOM   1888 1HB  LEU A 118      -1.794 -20.311  -0.093  1.00 60.76           H
ATOM   1889 2HB  LEU A 118      -0.731 -20.458   1.139  1.00 60.76           H
ATOM   1890  CG  LEU A 118      -2.217 -19.049   1.506  1.00 56.30           C
ATOM   1891  HG  LEU A 118      -2.599 -18.293   0.975  1.00 56.30           H
ATOM   1892  CD1 LEU A 118      -3.313 -19.995   2.001  1.00 52.67           C
ATOM   1893 1HD1 LEU A 118      -3.952 -19.518   2.604  1.00 52.67           H
ATOM   1894 2HD1 LEU A 118      -2.922 -20.761   2.511  1.00 52.67           H
ATOM   1895 3HD1 LEU A 118      -3.835 -20.370   1.235  1.00 52.67           H
ATOM   1896  CD2 LEU A 118      -1.509 -18.488   2.741  1.00 53.19           C
ATOM   1897 1HD2 LEU A 118      -2.151 -17.997   3.330  1.00 53.19           H
ATOM   1898 2HD2 LEU A 118      -0.783 -17.851   2.480  1.00 53.19           H
ATOM   1899 3HD2 LEU A 118      -1.095 -19.221   3.281  1.00 53.19           H
ATOM   1900  N   ASN A 119       0.900 -20.229  -1.918  1.00 75.57           N
ATOM   1901  H   ASN A 119       0.120 -19.973  -2.490  1.00 75.57           H
ATOM   1902  CA  ASN A 119       1.934 -21.078  -2.509  1.00 77.28           C
ATOM   1903  HA  ASN A 119       2.589 -21.246  -1.772  1.00 77.28           H
ATOM   1904  C   ASN A 119       2.703 -20.375  -3.643  1.00 81.15           C
ATOM   1905  O   ASN A 119       3.279 -21.056  -4.494  1.00 76.81           O
ATOM   1906  CB  ASN A 119       1.300 -22.400  -2.977  1.00 70.38           C
ATOM   1907 1HB  ASN A 119       0.589 -22.198  -3.651  1.00 70.38           H
ATOM   1908 2HB  ASN A 119       2.007 -22.968  -3.398  1.00 70.38           H
ATOM   1909  CG  ASN A 119       0.671 -23.190  -1.852  1.00 62.59           C
ATOM   1910  OD1 ASN A 119       1.265 -23.493  -0.836  1.00 56.89           O
ATOM   1911  ND2 ASN A 119      -0.568 -23.588  -2.001  1.00 55.32           N
ATOM   1912 1HD2 ASN A 119      -1.008 -24.131  -1.286  1.00 55.32           H
ATOM   1913 2HD2 ASN A 119      -1.074 -23.349  -2.830  1.00 55.32           H
ATOM   1914  N   LEU A 120       2.666 -19.047  -3.708  1.00 85.60           N
ATOM   1915  H   LEU A 120       2.165 -18.539  -3.007  1.00 85.60           H
ATOM   1916  CA  LEU A 120       3.340 -18.309  -4.779  1.00 87.74           C
ATOM   1917  HA  LEU A 120       3.068 -18.743  -5.638  1.00 87.74           H
ATOM   1918  C   LEU A 120       4.866 -18.423  -4.661  1.00 89.94           C
ATOM   1919  O   LEU A 120       5.536 -18.573  -5.680  1.00 87.41           O
ATOM   1920  CB  LEU A 120       2.871 -16.847  -4.760  1.00 85.88           C
ATOM   1921 1HB  LEU A 120       1.872 -16.840  -4.794  1.00 85.88           H
ATOM   1922 2HB  LEU A 120       3.178 -16.433  -3.903  1.00 85.88           H
ATOM   1923  CG  LEU A 120       3.408 -15.996  -5.936  1.00 79.89           C
ATOM   1924  HG  LEU A 120       4.407 -16.036  -5.902  1.00 79.89           H
ATOM   1925  CD1 LEU A 120       2.931 -16.521  -7.296  1.00 76.24           C
ATOM   1926 1HD1 LEU A 120       3.288 -15.959  -8.042  1.00 76.24           H
ATOM   1927 2HD1 LEU A 120       1.933 -16.511  -7.354  1.00 76.24           H
ATOM   1928 3HD1 LEU A 120       3.238 -17.461  -7.445  1.00 76.24           H
ATOM   1929  CD2 LEU A 120       2.909 -14.560  -5.803  1.00 76.91           C
ATOM   1930 1HD2 LEU A 120       3.245 -13.993  -6.555  1.00 76.91           H
ATOM   1931 2HD2 LEU A 120       3.220 -14.150  -4.945  1.00 76.91           H
ATOM   1932 3HD2 LEU A 120       1.910 -14.525  -5.815  1.00 76.91           H
ATOM   1933  N   PHE A 121       5.389 -18.403  -3.441  1.00 91.65           N
ATOM   1934  H   PHE A 121       4.753 -18.297  -2.677  1.00 91.65           H
ATOM   1935  CA  PHE A 121       6.805 -18.521  -3.111  1.00 92.15           C
ATOM   1936  HA  PHE A 121       7.274 -18.812  -3.945  1.00 92.15           H
ATOM   1937  C   PHE A 121       7.037 -19.599  -2.054  1.00 92.16           C
ATOM   1938  O   PHE A 121       6.129 -19.956  -1.303  1.00 89.05           O
ATOM   1939  CB  PHE A 121       7.339 -17.157  -2.682  1.00 92.13           C
ATOM   1940 1HB  PHE A 121       6.858 -16.876  -1.852  1.00 92.13           H
ATOM   1941 2HB  PHE A 121       8.316 -17.246  -2.488  1.00 92.13           H
ATOM   1942  CG  PHE A 121       7.164 -16.068  -3.717  1.00 93.41           C
ATOM   1943  CD1 PHE A 121       7.906 -16.108  -4.910  1.00 91.43           C
ATOM   1944  HD1 PHE A 121       8.548 -16.857  -5.073  1.00 91.43           H
ATOM   1945  CD2 PHE A 121       6.258 -15.021  -3.498  1.00 92.16           C
ATOM   1946  HD2 PHE A 121       5.718 -14.996  -2.656  1.00 92.16           H
ATOM   1947  CE1 PHE A 121       7.748 -15.099  -5.875  1.00 91.88           C
ATOM   1948  HE1 PHE A 121       8.275 -15.133  -6.724  1.00 91.88           H
ATOM   1949  CE2 PHE A 121       6.106 -14.005  -4.460  1.00 92.46           C
ATOM   1950  HE2 PHE A 121       5.466 -13.254  -4.297  1.00 92.46           H
ATOM   1951  CZ  PHE A 121       6.853 -14.045  -5.650  1.00 93.22           C
ATOM   1952  HZ  PHE A 121       6.746 -13.323  -6.334  1.00 93.22           H
ATOM   1953  N   ASN A 122       8.257 -20.140  -2.009  1.00 92.62           N
ATOM   1954  H   ASN A 122       8.931 -19.838  -2.683  1.00 92.62           H
ATOM   1955  CA  ASN A 122       8.666 -21.150  -1.029  1.00 93.02           C
ATOM   1956  HA  ASN A 122       7.813 -21.534  -0.675  1.00 93.02           H
ATOM   1957  C   ASN A 122       9.389 -20.561   0.197  1.00 94.43           C
ATOM   1958  O   ASN A 122       9.807 -21.319   1.067  1.00 92.38           O
ATOM   1959  CB  ASN A 122       9.474 -22.243  -1.741  1.00 91.08           C
ATOM   1960 1HB  ASN A 122       9.599 -23.004  -1.105  1.00 91.08           H
ATOM   1961 2HB  ASN A 122       8.949 -22.554  -2.533  1.00 91.08           H
ATOM   1962  CG  ASN A 122      10.853 -21.804  -2.230  1.00 89.87           C
ATOM   1963  OD1 ASN A 122      11.451 -20.845  -1.800  1.00 85.77           O
ATOM   1964  ND2 ASN A 122      11.434 -22.541  -3.135  1.00 85.53           N
ATOM   1965 1HD2 ASN A 122      12.352 -22.307  -3.456  1.00 85.53           H
ATOM   1966 2HD2 ASN A 122      10.962 -23.340  -3.508  1.00 85.53           H
ATOM   1967  N   ASP A 123       9.531 -19.249   0.237  1.00 90.94           N
ATOM   1968  H   ASP A 123       9.137 -18.714  -0.510  1.00 90.94           H
ATOM   1969  CA  ASP A 123      10.226 -18.526   1.300  1.00 92.59           C
ATOM   1970  HA  ASP A 123      11.100 -18.984   1.460  1.00 92.59           H
ATOM   1971  C   ASP A 123       9.428 -18.602   2.613  1.00 92.74           C
ATOM   1972  O   ASP A 123       8.205 -18.418   2.623  1.00 91.43           O
ATOM   1973  CB  ASP A 123      10.516 -17.097   0.830  1.00 93.19           C
ATOM   1974 1HB  ASP A 123       9.655 -16.608   0.690  1.00 93.19           H
ATOM   1975 2HB  ASP A 123      11.063 -16.621   1.519  1.00 93.19           H
ATOM   1976  CG  ASP A 123      11.290 -17.155  -0.486  1.00 94.22           C
ATOM   1977  OD1 ASP A 123      12.458 -17.599  -0.479  1.00 87.79           O
ATOM   1978  OD2 ASP A 123      10.653 -16.969  -1.550  1.00 90.02           O
ATOM   1979  N   PRO A 124      10.073 -18.934   3.742  1.00 95.67           N
ATOM   1980  CA  PRO A 124       9.388 -19.314   4.977  1.00 94.41           C
ATOM   1981  HA  PRO A 124       8.731 -20.032   4.749  1.00 94.41           H
ATOM   1982  C   PRO A 124       8.541 -18.197   5.588  1.00 93.74           C
ATOM   1983  O   PRO A 124       7.559 -18.486   6.275  1.00 91.77           O
ATOM   1984  CB  PRO A 124      10.508 -19.764   5.934  1.00 94.19           C
ATOM   1985 1HB  PRO A 124      10.312 -19.484   6.874  1.00 94.19           H
ATOM   1986 2HB  PRO A 124      10.632 -20.756   5.900  1.00 94.19           H
ATOM   1987  CG  PRO A 124      11.746 -19.044   5.401  1.00 93.45           C
ATOM   1988 1HG  PRO A 124      11.802 -18.110   5.753  1.00 93.45           H
ATOM   1989 2HG  PRO A 124      12.582 -19.539   5.635  1.00 93.45           H
ATOM   1990  CD  PRO A 124      11.510 -19.049   3.899  1.00 96.24           C
ATOM   1991 1HD  PRO A 124      11.960 -18.274   3.456  1.00 96.24           H
ATOM   1992 2HD  PRO A 124      11.827 -19.901   3.483  1.00 96.24           H
ATOM   1993  N   MET A 125       8.891 -16.921   5.333  1.00 93.50           N
ATOM   1994  H   MET A 125       9.682 -16.765   4.742  1.00 93.50           H
ATOM   1995  CA  MET A 125       8.194 -15.750   5.861  1.00 93.13           C
ATOM   1996  HA  MET A 125       7.630 -16.122   6.599  1.00 93.13           H
ATOM   1997  C   MET A 125       7.244 -15.101   4.845  1.00 92.88           C
ATOM   1998  O   MET A 125       6.647 -14.076   5.148  1.00 91.03           O
ATOM   1999  CB  MET A 125       9.199 -14.732   6.421  1.00 93.72           C
ATOM   2000 1HB  MET A 125       9.791 -14.421   5.678  1.00 93.72           H
ATOM   2001 2HB  MET A 125       8.695 -13.953   6.794  1.00 93.72           H
ATOM   2002  CG  MET A 125      10.073 -15.328   7.529  1.00 93.26           C
ATOM   2003 1HG  MET A 125       9.422 -15.644   8.219  1.00 93.26           H
ATOM   2004 2HG  MET A 125      10.515 -16.117   7.102  1.00 93.26           H
ATOM   2005  SD  MET A 125      11.278 -14.174   8.220  1.00 90.52           S
ATOM   2006  CE  MET A 125      10.208 -13.186   9.298  1.00 79.02           C
ATOM   2007 1HE  MET A 125      10.732 -12.478   9.772  1.00 79.02           H
ATOM   2008 2HE  MET A 125       9.770 -13.759   9.990  1.00 79.02           H
ATOM   2009 3HE  MET A 125       9.488 -12.735   8.772  1.00 79.02           H
ATOM   2010  N   TRP A 126       7.028 -15.718   3.676  1.00 94.51           N
ATOM   2011  H   TRP A 126       7.528 -16.562   3.479  1.00 94.51           H
ATOM   2012  CA  TRP A 126       6.091 -15.208   2.675  1.00 93.69           C
ATOM   2013  HA  TRP A 126       6.478 -14.333   2.384  1.00 93.69           H
ATOM   2014  C   TRP A 126       4.692 -14.948   3.258  1.00 92.82           C
ATOM   2015  O   TRP A 126       4.087 -13.911   3.016  1.00 90.98           O
ATOM   2016  CB  TRP A 126       6.006 -16.195   1.503  1.00 92.88           C
ATOM   2017 1HB  TRP A 126       6.871 -16.177   1.002  1.00 92.88           H
ATOM   2018 2HB  TRP A 126       5.849 -17.114   1.865  1.00 92.88           H
ATOM   2019  CG  TRP A 126       4.910 -15.896   0.530  1.00 93.02           C
ATOM   2020  CD1 TRP A 126       3.885 -16.719   0.204  1.00 90.58           C
ATOM   2021  HD1 TRP A 126       3.772 -17.652   0.546  1.00 90.58           H
ATOM   2022  CD2 TRP A 126       4.645 -14.651  -0.197  1.00 93.19           C
ATOM   2023  NE1 TRP A 126       3.021 -16.090  -0.664  1.00 90.64           N
ATOM   2024  HE1 TRP A 126       2.199 -16.510  -1.049  1.00 90.64           H
ATOM   2025  CE2 TRP A 126       3.439 -14.803  -0.933  1.00 92.42           C
ATOM   2026  CE3 TRP A 126       5.305 -13.408  -0.290  1.00 90.92           C
ATOM   2027  HE3 TRP A 126       6.165 -13.270   0.201  1.00 90.92           H
ATOM   2028  CZ2 TRP A 126       2.894 -13.759  -1.709  1.00 91.12           C
ATOM   2029  HZ2 TRP A 126       2.038 -13.893  -2.208  1.00 91.12           H
ATOM   2030  CZ3 TRP A 126       4.772 -12.354  -1.065  1.00 88.64           C
ATOM   2031  HZ3 TRP A 126       5.253 -11.478  -1.112  1.00 88.64           H
ATOM   2032  CH2 TRP A 126       3.568 -12.531  -1.771  1.00 88.61           C
ATOM   2033  HH2 TRP A 126       3.193 -11.782  -2.317  1.00 88.61           H
ATOM   2034  N   ASN A 127       4.192 -15.877   4.085  1.00 92.35           N
ATOM   2035  H   ASN A 127       4.745 -16.682   4.300  1.00 92.35           H
ATOM   2036  CA  ASN A 127       2.861 -15.749   4.683  1.00 90.24           C
ATOM   2037  HA  ASN A 127       2.265 -15.481   3.926  1.00 90.24           H
ATOM   2038  C   ASN A 127       2.752 -14.632   5.733  1.00 89.88           C
ATOM   2039  O   ASN A 127       1.639 -14.254   6.094  1.00 87.23           O
ATOM   2040  CB  ASN A 127       2.460 -17.107   5.275  1.00 88.10           C
ATOM   2041 1HB  ASN A 127       3.198 -17.436   5.865  1.00 88.10           H
ATOM   2042 2HB  ASN A 127       1.627 -16.993   5.816  1.00 88.10           H
ATOM   2043  CG  ASN A 127       2.199 -18.151   4.212  1.00 82.87           C
ATOM   2044  OD1 ASN A 127       1.665 -17.901   3.149  1.00 76.13           O
ATOM   2045  ND2 ASN A 127       2.536 -19.399   4.470  1.00 74.94           N
ATOM   2046 1HD2 ASN A 127       2.351 -20.116   3.798  1.00 74.94           H
ATOM   2047 2HD2 ASN A 127       2.976 -19.629   5.338  1.00 74.94           H
ATOM   2048  N   GLN A 128       3.876 -14.107   6.220  1.00 90.36           N
ATOM   2049  H   GLN A 128       4.736 -14.527   5.930  1.00 90.36           H
ATOM   2050  CA  GLN A 128       3.968 -12.978   7.136  1.00 90.54           C
ATOM   2051  HA  GLN A 128       3.134 -13.031   7.685  1.00 90.54           H
ATOM   2052  C   GLN A 128       3.975 -11.631   6.392  1.00 91.54           C
ATOM   2053  O   GLN A 128       3.723 -10.597   7.002  1.00 90.56           O
ATOM   2054  CB  GLN A 128       5.207 -13.122   8.036  1.00 90.12           C
ATOM   2055 1HB  GLN A 128       6.000 -13.279   7.447  1.00 90.12           H
ATOM   2056 2HB  GLN A 128       5.327 -12.264   8.536  1.00 90.12           H
ATOM   2057  CG  GLN A 128       5.147 -14.263   9.062  1.00 85.21           C
ATOM   2058 1HG  GLN A 128       5.863 -14.098   9.741  1.00 85.21           H
ATOM   2059 2HG  GLN A 128       4.251 -14.225   9.505  1.00 85.21           H
ATOM   2060  CD  GLN A 128       5.338 -15.687   8.523  1.00 80.14           C
ATOM   2061  OE1 GLN A 128       5.526 -15.961   7.345  1.00 71.11           O
ATOM   2062  NE2 GLN A 128       5.290 -16.694   9.368  1.00 67.74           N
ATOM   2063 1HE2 GLN A 128       5.405 -17.631   9.037  1.00 67.74           H
ATOM   2064 2HE2 GLN A 128       5.139 -16.523  10.342  1.00 67.74           H
ATOM   2065  N   GLN A 129       4.187 -11.620   5.072  1.00 89.73           N
ATOM   2066  H   GLN A 129       4.367 -12.493   4.619  1.00 89.73           H
ATOM   2067  CA  GLN A 129       4.173 -10.413   4.249  1.00 91.37           C
ATOM   2068  HA  GLN A 129       4.536  -9.682   4.827  1.00 91.37           H
ATOM   2069  C   GLN A 129       2.738 -10.009   3.855  1.00 91.56           C
ATOM   2070  O   GLN A 129       2.352  -9.990   2.686  1.00 90.36           O
ATOM   2071  CB  GLN A 129       5.108 -10.588   3.047  1.00 92.28           C
ATOM   2072 1HB  GLN A 129       4.808 -11.379   2.513  1.00 92.28           H
ATOM   2073 2HB  GLN A 129       5.066  -9.766   2.479  1.00 92.28           H
ATOM   2074  CG  GLN A 129       6.557 -10.810   3.503  1.00 92.95           C
ATOM   2075 1HG  GLN A 129       6.831 -10.065   4.111  1.00 92.95           H
ATOM   2076 2HG  GLN A 129       6.621 -11.680   3.992  1.00 92.95           H
ATOM   2077  CD  GLN A 129       7.502 -10.846   2.325  1.00 94.13           C
ATOM   2078  OE1 GLN A 129       7.706 -11.876   1.700  1.00 88.70           O
ATOM   2079  NE2 GLN A 129       8.121  -9.744   1.981  1.00 89.20           N
ATOM   2080 1HE2 GLN A 129       8.757  -9.748   1.210  1.00 89.20           H
ATOM   2081 2HE2 GLN A 129       7.957  -8.899   2.490  1.00 89.20           H
ATOM   2082  N   TRP A 130       1.937  -9.700   4.870  1.00 91.97           N
ATOM   2083  H   TRP A 130       2.337  -9.688   5.787  1.00 91.97           H
ATOM   2084  CA  TRP A 130       0.513  -9.375   4.749  1.00 91.44           C
ATOM   2085  HA  TRP A 130       0.103 -10.178   4.316  1.00 91.44           H
ATOM   2086  C   TRP A 130       0.219  -8.180   3.834  1.00 91.57           C
ATOM   2087  O   TRP A 130      -0.840  -8.120   3.222  1.00 90.56           O
ATOM   2088  CB  TRP A 130      -0.035  -9.106   6.158  1.00 91.15           C
ATOM   2089 1HB  TRP A 130      -1.019  -8.938   6.091  1.00 91.15           H
ATOM   2090 2HB  TRP A 130       0.128  -9.915   6.724  1.00 91.15           H
ATOM   2091  CG  TRP A 130       0.582  -7.928   6.859  1.00 91.56           C
ATOM   2092  CD1 TRP A 130       1.648  -7.964   7.691  1.00 91.10           C
ATOM   2093  HD1 TRP A 130       2.133  -8.794   7.965  1.00 91.10           H
ATOM   2094  CD2 TRP A 130       0.212  -6.515   6.756  1.00 92.78           C
ATOM   2095  NE1 TRP A 130       1.967  -6.694   8.105  1.00 90.99           N
ATOM   2096  HE1 TRP A 130       2.719  -6.476   8.727  1.00 90.99           H
ATOM   2097  CE2 TRP A 130       1.119  -5.759   7.553  1.00 92.20           C
ATOM   2098  CE3 TRP A 130      -0.792  -5.818   6.063  1.00 91.82           C
ATOM   2099  HE3 TRP A 130      -1.450  -6.322   5.503  1.00 91.82           H
ATOM   2100  CZ2 TRP A 130       1.035  -4.353   7.645  1.00 91.75           C
ATOM   2101  HZ2 TRP A 130       1.681  -3.841   8.210  1.00 91.75           H
ATOM   2102  CZ3 TRP A 130      -0.878  -4.419   6.151  1.00 91.26           C
ATOM   2103  HZ3 TRP A 130      -1.597  -3.936   5.651  1.00 91.26           H
ATOM   2104  CH2 TRP A 130       0.034  -3.690   6.933  1.00 90.93           C
ATOM   2105  HH2 TRP A 130      -0.034  -2.693   6.980  1.00 90.93           H
ATOM   2106  N   TYR A 131       1.185  -7.255   3.718  1.00 92.19           N
ATOM   2107  H   TYR A 131       2.033  -7.413   4.225  1.00 92.19           H
ATOM   2108  CA  TYR A 131       1.103  -6.032   2.911  1.00 93.21           C
ATOM   2109  HA  TYR A 131       0.165  -5.700   3.011  1.00 93.21           H
ATOM   2110  C   TYR A 131       1.318  -6.286   1.410  1.00 93.74           C
ATOM   2111  O   TYR A 131       1.036  -5.409   0.599  1.00 92.50           O
ATOM   2112  CB  TYR A 131       2.114  -5.018   3.465  1.00 93.92           C
ATOM   2113 1HB  TYR A 131       2.169  -4.244   2.834  1.00 93.92           H
ATOM   2114 2HB  TYR A 131       1.792  -4.700   4.357  1.00 93.92           H
ATOM   2115  CG  TYR A 131       3.511  -5.582   3.642  1.00 94.92           C
ATOM   2116  CD1 TYR A 131       3.868  -6.207   4.846  1.00 94.15           C
ATOM   2117  HD1 TYR A 131       3.206  -6.255   5.594  1.00 94.15           H
ATOM   2118  CD2 TYR A 131       4.455  -5.500   2.594  1.00 94.20           C
ATOM   2119  HD2 TYR A 131       4.212  -5.044   1.738  1.00 94.20           H
ATOM   2120  CE1 TYR A 131       5.143  -6.765   5.011  1.00 93.86           C
ATOM   2121  HE1 TYR A 131       5.387  -7.211   5.872  1.00 93.86           H
ATOM   2122  CE2 TYR A 131       5.737  -6.059   2.753  1.00 93.65           C
ATOM   2123  HE2 TYR A 131       6.402  -6.003   2.008  1.00 93.65           H
ATOM   2124  CZ  TYR A 131       6.083  -6.696   3.959  1.00 94.52           C
ATOM   2125  OH  TYR A 131       7.320  -7.252   4.107  1.00 93.91           O
ATOM   2126  HH  TYR A 131       7.240  -8.205   4.142  1.00 93.91           H
ATOM   2127  N   LEU A 132       1.778  -7.486   1.020  1.00 91.61           N
ATOM   2128  H   LEU A 132       1.987  -8.161   1.727  1.00 91.61           H
ATOM   2129  CA  LEU A 132       1.992  -7.865  -0.376  1.00 90.70           C
ATOM   2130  HA  LEU A 132       1.974  -6.995  -0.869  1.00 90.70           H
ATOM   2131  C   LEU A 132       0.868  -8.749  -0.941  1.00 89.31           C
ATOM   2132  O   LEU A 132       0.806  -8.960  -2.150  1.00 85.89           O
ATOM   2133  CB  LEU A 132       3.355  -8.556  -0.530  1.00 91.04           C
ATOM   2134 1HB  LEU A 132       3.339  -9.395   0.013  1.00 91.04           H
ATOM   2135 2HB  LEU A 132       3.477  -8.786  -1.495  1.00 91.04           H
ATOM   2136  CG  LEU A 132       4.566  -7.709  -0.077  1.00 92.78           C
ATOM   2137  HG  LEU A 132       4.456  -7.540   0.903  1.00 92.78           H
ATOM   2138  CD1 LEU A 132       5.863  -8.463  -0.376  1.00 91.24           C
ATOM   2139 1HD1 LEU A 132       6.660  -7.932  -0.090  1.00 91.24           H
ATOM   2140 2HD1 LEU A 132       5.952  -8.649  -1.355  1.00 91.24           H
ATOM   2141 3HD1 LEU A 132       5.888  -9.338   0.107  1.00 91.24           H
ATOM   2142  CD2 LEU A 132       4.643  -6.358  -0.778  1.00 92.24           C
ATOM   2143 1HD2 LEU A 132       5.436  -5.836  -0.463  1.00 92.24           H
ATOM   2144 2HD2 LEU A 132       3.824  -5.813  -0.597  1.00 92.24           H
ATOM   2145 3HD2 LEU A 132       4.723  -6.472  -1.768  1.00 92.24           H
ATOM   2146  N   GLN A 133      -0.030  -9.270  -0.095  1.00 91.22           N
ATOM   2147  H   GLN A 133      -0.011  -8.974   0.860  1.00 91.22           H
ATOM   2148  CA  GLN A 133      -1.035 -10.249  -0.498  1.00 87.89           C
ATOM   2149  HA  GLN A 133      -1.169 -10.079  -1.474  1.00 87.89           H
ATOM   2150  C   GLN A 133      -2.393 -10.031   0.172  1.00 85.45           C
ATOM   2151  O   GLN A 133      -2.497  -9.546   1.289  1.00 77.92           O
ATOM   2152  CB  GLN A 133      -0.501 -11.675  -0.255  1.00 84.10           C
ATOM   2153 1HB  GLN A 133      -1.206 -12.326  -0.536  1.00 84.10           H
ATOM   2154 2HB  GLN A 133       0.316 -11.804  -0.817  1.00 84.10           H
ATOM   2155  CG  GLN A 133      -0.128 -11.975   1.205  1.00 79.91           C
ATOM   2156 1HG  GLN A 133       0.575 -11.329   1.501  1.00 79.91           H
ATOM   2157 2HG  GLN A 133      -0.941 -11.868   1.777  1.00 79.91           H
ATOM   2158  CD  GLN A 133       0.407 -13.389   1.382  1.00 79.54           C
ATOM   2159  OE1 GLN A 133      -0.139 -14.351   0.859  1.00 72.61           O
ATOM   2160  NE2 GLN A 133       1.468 -13.565   2.123  1.00 70.38           N
ATOM   2161 1HE2 GLN A 133       1.833 -14.485   2.262  1.00 70.38           H
ATOM   2162 2HE2 GLN A 133       1.915 -12.779   2.551  1.00 70.38           H
ATOM   2163  N   ASP A 134      -3.461 -10.446  -0.500  1.00 82.12           N
ATOM   2164  H   ASP A 134      -3.343 -10.800  -1.428  1.00 82.12           H
ATOM   2165  CA  ASP A 134      -4.798 -10.401   0.075  1.00 78.42           C
ATOM   2166  HA  ASP A 134      -4.874  -9.515   0.533  1.00 78.42           H
ATOM   2167  C   ASP A 134      -4.972 -11.498   1.137  1.00 77.60           C
ATOM   2168  O   ASP A 134      -5.206 -12.664   0.836  1.00 73.87           O
ATOM   2169  CB  ASP A 134      -5.856 -10.488  -1.047  1.00 75.04           C
ATOM   2170 1HB  ASP A 134      -5.650  -9.792  -1.735  1.00 75.04           H
ATOM   2171 2HB  ASP A 134      -5.804 -11.395  -1.465  1.00 75.04           H
ATOM   2172  CG  ASP A 134      -7.290 -10.268  -0.559  1.00 72.83           C
ATOM   2173  OD1 ASP A 134      -7.534 -10.077   0.658  1.00 70.49           O
ATOM   2174  OD2 ASP A 134      -8.206 -10.229  -1.413  1.00 67.84           O
ATOM   2175  N   THR A 135      -4.859 -11.121   2.406  1.00 79.63           N
ATOM   2176  H   THR A 135      -4.687 -10.153   2.589  1.00 79.63           H
ATOM   2177  CA  THR A 135      -4.969 -12.027   3.565  1.00 76.77           C
ATOM   2178  HA  THR A 135      -4.699 -12.913   3.188  1.00 76.77           H
ATOM   2179  C   THR A 135      -6.396 -12.170   4.105  1.00 76.80           C
ATOM   2180  O   THR A 135      -6.614 -12.866   5.104  1.00 72.82           O
ATOM   2181  CB  THR A 135      -4.016 -11.597   4.691  1.00 74.47           C
ATOM   2182  HB  THR A 135      -4.194 -12.153   5.503  1.00 74.47           H
ATOM   2183  OG1 THR A 135      -4.278 -10.286   5.092  1.00 72.01           O
ATOM   2184  HG1 THR A 135      -4.338  -9.722   4.321  1.00 72.01           H
ATOM   2185  CG2 THR A 135      -2.550 -11.693   4.269  1.00 70.75           C
ATOM   2186 1HG2 THR A 135      -1.944 -11.410   5.012  1.00 70.75           H
ATOM   2187 2HG2 THR A 135      -2.365 -11.106   3.481  1.00 70.75           H
ATOM   2188 3HG2 THR A 135      -2.310 -12.631   4.017  1.00 70.75           H
ATOM   2189  N   ARG A 136      -7.396 -11.554   3.457  1.00 73.40           N
ATOM   2190  H   ARG A 136      -7.184 -11.058   2.615  1.00 73.40           H
ATOM   2191  CA  ARG A 136      -8.785 -11.574   3.925  1.00 72.99           C
ATOM   2192  HA  ARG A 136      -8.741 -11.171   4.839  1.00 72.99           H
ATOM   2193  C   ARG A 136      -9.344 -12.988   4.045  1.00 72.77           C
ATOM   2194  O   ARG A 136      -9.240 -13.805   3.139  1.00 71.46           O
ATOM   2195  CB  ARG A 136      -9.677 -10.744   2.994  1.00 71.10           C
ATOM   2196 1HB  ARG A 136      -9.552 -11.066   2.056  1.00 71.10           H
ATOM   2197 2HB  ARG A 136     -10.631 -10.869   3.265  1.00 71.10           H
ATOM   2198  CG  ARG A 136      -9.339  -9.250   3.052  1.00 71.17           C
ATOM   2199 1HG  ARG A 136      -9.471  -8.920   3.987  1.00 71.17           H
ATOM   2200 2HG  ARG A 136      -8.385  -9.119   2.783  1.00 71.17           H
ATOM   2201  CD  ARG A 136     -10.233  -8.446   2.112  1.00 71.16           C
ATOM   2202 1HD  ARG A 136     -11.192  -8.607   2.345  1.00 71.16           H
ATOM   2203 2HD  ARG A 136     -10.025  -7.472   2.206  1.00 71.16           H
ATOM   2204  NE  ARG A 136     -10.039  -8.819   0.699  1.00 70.26           N
ATOM   2205  HE  ARG A 136      -9.265  -9.418   0.492  1.00 70.26           H
ATOM   2206  CZ  ARG A 136     -10.789  -8.438  -0.320  1.00 68.01           C
ATOM   2207  NH1 ARG A 136     -11.817  -7.658  -0.166  1.00 64.46           N
ATOM   2208 1HH1 ARG A 136     -12.061  -7.327   0.745  1.00 64.46           H
ATOM   2209 2HH1 ARG A 136     -12.364  -7.389  -0.959  1.00 64.46           H
ATOM   2210  NH2 ARG A 136     -10.511  -8.855  -1.518  1.00 64.79           N
ATOM   2211 1HH2 ARG A 136      -9.731  -9.463  -1.667  1.00 64.79           H
ATOM   2212 2HH2 ARG A 136     -11.077  -8.568  -2.291  1.00 64.79           H
ATOM   2213  N   MET A 137     -10.046 -13.234   5.138  1.00 68.55           N
ATOM   2214  H   MET A 137     -10.044 -12.551   5.869  1.00 68.55           H
ATOM   2215  CA  MET A 137     -10.831 -14.466   5.331  1.00 68.55           C
ATOM   2216  HA  MET A 137     -10.258 -15.202   4.969  1.00 68.55           H
ATOM   2217  C   MET A 137     -12.153 -14.434   4.560  1.00 70.61           C
ATOM   2218  O   MET A 137     -12.666 -15.474   4.165  1.00 67.43           O
ATOM   2219  CB  MET A 137     -11.134 -14.651   6.826  1.00 66.35           C
ATOM   2220 1HB  MET A 137     -11.661 -13.861   7.139  1.00 66.35           H
ATOM   2221 2HB  MET A 137     -11.681 -15.481   6.934  1.00 66.35           H
ATOM   2222  CG  MET A 137      -9.904 -14.779   7.720  1.00 63.64           C
ATOM   2223 1HG  MET A 137      -9.424 -13.915   7.568  1.00 63.64           H
ATOM   2224 2HG  MET A 137     -10.294 -14.786   8.641  1.00 63.64           H
ATOM   2225  SD  MET A 137      -8.808 -16.184   7.468  1.00 55.64           S
ATOM   2226  CE  MET A 137      -9.921 -17.599   7.531  1.00 50.07           C
ATOM   2227 1HE  MET A 137      -9.420 -18.455   7.401  1.00 50.07           H
ATOM   2228 2HE  MET A 137     -10.618 -17.539   6.816  1.00 50.07           H
ATOM   2229 3HE  MET A 137     -10.389 -17.648   8.413  1.00 50.07           H
ATOM   2230  N   THR A 138     -12.729 -13.242   4.368  1.00 66.69           N
ATOM   2231  H   THR A 138     -12.256 -12.438   4.729  1.00 66.69           H
ATOM   2232  CA  THR A 138     -14.001 -13.022   3.669  1.00 68.16           C
ATOM   2233  HA  THR A 138     -14.113 -13.831   3.092  1.00 68.16           H
ATOM   2234  C   THR A 138     -13.919 -11.744   2.831  1.00 69.93           C
ATOM   2235  O   THR A 138     -13.189 -10.816   3.163  1.00 67.87           O
ATOM   2236  CB  THR A 138     -15.193 -12.914   4.639  1.00 65.69           C
ATOM   2237  HB  THR A 138     -16.022 -12.863   4.082  1.00 65.69           H
ATOM   2238  OG1 THR A 138     -15.150 -11.720   5.375  1.00 62.16           O
ATOM   2239  HG1 THR A 138     -15.140 -10.975   4.774  1.00 62.16           H
ATOM   2240  CG2 THR A 138     -15.293 -14.070   5.635  1.00 62.46           C
ATOM   2241 1HG2 THR A 138     -16.080 -13.954   6.241  1.00 62.46           H
ATOM   2242 2HG2 THR A 138     -14.473 -14.125   6.204  1.00 62.46           H
ATOM   2243 3HG2 THR A 138     -15.396 -14.944   5.160  1.00 62.46           H
ATOM   2244  N   ALA A 139     -14.719 -11.671   1.766  1.00 69.68           N
ATOM   2245  H   ALA A 139     -15.297 -12.457   1.545  1.00 69.68           H
ATOM   2246  CA  ALA A 139     -14.786 -10.484   0.905  1.00 70.07           C
ATOM   2247  HA  ALA A 139     -13.838 -10.273   0.668  1.00 70.07           H
ATOM   2248  C   ALA A 139     -15.342  -9.230   1.612  1.00 72.22           C
ATOM   2249  O   ALA A 139     -15.190  -8.129   1.084  1.00 69.09           O
ATOM   2250  CB  ALA A 139     -15.614 -10.844  -0.334  1.00 67.11           C
ATOM   2251 1HB  ALA A 139     -15.247 -11.657  -0.786  1.00 67.11           H
ATOM   2252 2HB  ALA A 139     -15.610 -10.096  -0.997  1.00 67.11           H
ATOM   2253 3HB  ALA A 139     -16.565 -11.032  -0.088  1.00 67.11           H
ATOM   2254  N   ALA A 140     -16.001  -9.398   2.761  1.00 66.86           N
ATOM   2255  H   ALA A 140     -16.142 -10.330   3.094  1.00 66.86           H
ATOM   2256  CA  ALA A 140     -16.526  -8.296   3.556  1.00 68.04           C
ATOM   2257  HA  ALA A 140     -16.910  -7.657   2.889  1.00 68.04           H
ATOM   2258  C   ALA A 140     -15.444  -7.536   4.346  1.00 70.26           C
ATOM   2259  O   ALA A 140     -15.675  -6.401   4.752  1.00 68.13           O
ATOM   2260  CB  ALA A 140     -17.591  -8.856   4.503  1.00 66.76           C
ATOM   2261 1HB  ALA A 140     -18.297  -9.351   3.996  1.00 66.76           H
ATOM   2262 2HB  ALA A 140     -18.038  -8.122   5.014  1.00 66.76           H
ATOM   2263 3HB  ALA A 140     -17.186  -9.489   5.163  1.00 66.76           H
ATOM   2264  N   LEU A 141     -14.275  -8.147   4.562  1.00 71.46           N
ATOM   2265  H   LEU A 141     -14.168  -9.099   4.274  1.00 71.46           H
ATOM   2266  CA  LEU A 141     -13.146  -7.474   5.204  1.00 72.90           C
ATOM   2267  HA  LEU A 141     -13.522  -6.958   5.973  1.00 72.90           H
ATOM   2268  C   LEU A 141     -12.485  -6.501   4.220  1.00 75.30           C
ATOM   2269  O   LEU A 141     -12.477  -6.775   3.015  1.00 73.96           O
ATOM   2270  CB  LEU A 141     -12.141  -8.511   5.732  1.00 71.06           C
ATOM   2271 1HB  LEU A 141     -11.890  -9.116   4.977  1.00 71.06           H
ATOM   2272 2HB  LEU A 141     -11.329  -8.024   6.054  1.00 71.06           H
ATOM   2273  CG  LEU A 141     -12.681  -9.376   6.890  1.00 68.21           C
ATOM   2274  HG  LEU A 141     -13.552  -9.766   6.592  1.00 68.21           H
ATOM   2275  CD1 LEU A 141     -11.666 -10.472   7.224  1.00 66.73           C
ATOM   2276 1HD1 LEU A 141     -11.994 -11.048   7.973  1.00 66.73           H
ATOM   2277 2HD1 LEU A 141     -10.790 -10.077   7.500  1.00 66.73           H
ATOM   2278 3HD1 LEU A 141     -11.502 -11.061   6.433  1.00 66.73           H
ATOM   2279  CD2 LEU A 141     -12.930  -8.560   8.161  1.00 65.91           C
ATOM   2280 1HD2 LEU A 141     -13.279  -9.140   8.897  1.00 65.91           H
ATOM   2281 2HD2 LEU A 141     -13.600  -7.836   7.997  1.00 65.91           H
ATOM   2282 3HD2 LEU A 141     -12.086  -8.131   8.482  1.00 65.91           H
ATOM   2283  N   PRO A 142     -11.905  -5.389   4.702  1.00 75.21           N
ATOM   2284  CA  PRO A 142     -11.183  -4.462   3.842  1.00 74.83           C
ATOM   2285  HA  PRO A 142     -11.781  -4.145   3.106  1.00 74.83           H
ATOM   2286  C   PRO A 142     -10.005  -5.163   3.172  1.00 76.70           C
ATOM   2287  O   PRO A 142      -9.275  -5.927   3.805  1.00 75.69           O
ATOM   2288  CB  PRO A 142     -10.756  -3.302   4.740  1.00 72.92           C
ATOM   2289 1HB  PRO A 142      -9.862  -2.948   4.463  1.00 72.92           H
ATOM   2290 2HB  PRO A 142     -11.430  -2.564   4.712  1.00 72.92           H
ATOM   2291  CG  PRO A 142     -10.688  -3.927   6.136  1.00 70.10           C
ATOM   2292 1HG  PRO A 142      -9.797  -4.351   6.298  1.00 70.10           H
ATOM   2293 2HG  PRO A 142     -10.867  -3.245   6.845  1.00 70.10           H
ATOM   2294  CD  PRO A 142     -11.796  -4.978   6.092  1.00 72.94           C
ATOM   2295 1HD  PRO A 142     -11.565  -5.771   6.655  1.00 72.94           H
ATOM   2296 2HD  PRO A 142     -12.669  -4.596   6.395  1.00 72.94           H
ATOM   2297  N   LYS A 143      -9.824  -4.931   1.869  1.00 78.64           N
ATOM   2298  H   LYS A 143     -10.514  -4.398   1.378  1.00 78.64           H
ATOM   2299  CA  LYS A 143      -8.666  -5.420   1.130  1.00 79.97           C
ATOM   2300  HA  LYS A 143      -8.463  -6.344   1.454  1.00 79.97           H
ATOM   2301  C   LYS A 143      -7.477  -4.513   1.428  1.00 81.32           C
ATOM   2302  O   LYS A 143      -7.485  -3.361   1.016  1.00 78.75           O
ATOM   2303  CB  LYS A 143      -8.986  -5.503  -0.368  1.00 76.33           C
ATOM   2304 1HB  LYS A 143      -9.825  -6.030  -0.503  1.00 76.33           H
ATOM   2305 2HB  LYS A 143      -9.108  -4.581  -0.736  1.00 76.33           H
ATOM   2306  CG  LYS A 143      -7.823  -6.195  -1.091  1.00 72.59           C
ATOM   2307 1HG  LYS A 143      -6.990  -5.662  -0.939  1.00 72.59           H
ATOM   2308 2HG  LYS A 143      -7.708  -7.111  -0.707  1.00 72.59           H
ATOM   2309  CD  LYS A 143      -8.039  -6.329  -2.594  1.00 71.37           C
ATOM   2310 1HD  LYS A 143      -8.871  -6.850  -2.784  1.00 71.37           H
ATOM   2311 2HD  LYS A 143      -8.105  -5.427  -3.021  1.00 71.37           H
ATOM   2312  CE  LYS A 143      -6.800  -7.079  -3.096  1.00 65.80           C
ATOM   2313 1HE  LYS A 143      -5.988  -6.740  -2.620  1.00 65.80           H
ATOM   2314 2HE  LYS A 143      -6.907  -8.057  -2.918  1.00 65.80           H
ATOM   2315  NZ  LYS A 143      -6.568  -6.916  -4.532  1.00 60.43           N
ATOM   2316 1HZ  LYS A 143      -5.753  -7.418  -4.823  1.00 60.43           H
ATOM   2317 2HZ  LYS A 143      -6.436  -5.953  -4.767  1.00 60.43           H
ATOM   2318 3HZ  LYS A 143      -7.345  -7.257  -5.062  1.00 60.43           H
ATOM   2319  N   LEU A 144      -6.488  -5.050   2.127  1.00 80.47           N
ATOM   2320  H   LEU A 144      -6.577  -6.007   2.403  1.00 80.47           H
ATOM   2321  CA  LEU A 144      -5.280  -4.339   2.520  1.00 79.16           C
ATOM   2322  HA  LEU A 144      -5.328  -3.413   2.145  1.00 79.16           H
ATOM   2323  C   LEU A 144      -4.071  -5.060   1.924  1.00 81.08           C
ATOM   2324  O   LEU A 144      -3.533  -5.974   2.521  1.00 75.82           O
ATOM   2325  CB  LEU A 144      -5.210  -4.263   4.058  1.00 73.75           C
ATOM   2326 1HB  LEU A 144      -5.159  -5.197   4.412  1.00 73.75           H
ATOM   2327 2HB  LEU A 144      -4.378  -3.766   4.306  1.00 73.75           H
ATOM   2328  CG  LEU A 144      -6.397  -3.565   4.739  1.00 69.89           C
ATOM   2329  HG  LEU A 144      -7.230  -4.024   4.431  1.00 69.89           H
ATOM   2330  CD1 LEU A 144      -6.228  -3.662   6.252  1.00 64.96           C
ATOM   2331 1HD1 LEU A 144      -6.987  -3.216   6.727  1.00 64.96           H
ATOM   2332 2HD1 LEU A 144      -5.380  -3.222   6.547  1.00 64.96           H
ATOM   2333 3HD1 LEU A 144      -6.199  -4.616   6.549  1.00 64.96           H
ATOM   2334  CD2 LEU A 144      -6.512  -2.086   4.366  1.00 65.74           C
ATOM   2335 1HD2 LEU A 144      -7.292  -1.660   4.824  1.00 65.74           H
ATOM   2336 2HD2 LEU A 144      -6.636  -1.974   3.380  1.00 65.74           H
ATOM   2337 3HD2 LEU A 144      -5.689  -1.584   4.632  1.00 65.74           H
ATOM   2338  N   ASP A 145      -3.702  -4.679   0.714  1.00 89.25           N
ATOM   2339  H   ASP A 145      -4.315  -4.069   0.212  1.00 89.25           H
ATOM   2340  CA  ASP A 145      -2.456  -5.088   0.054  1.00 89.34           C
ATOM   2341  HA  ASP A 145      -1.790  -5.259   0.780  1.00 89.34           H
ATOM   2342  C   ASP A 145      -1.925  -3.937  -0.818  1.00 91.28           C
ATOM   2343  O   ASP A 145      -2.627  -2.958  -1.077  1.00 89.53           O
ATOM   2344  CB  ASP A 145      -2.639  -6.417  -0.714  1.00 84.40           C
ATOM   2345 1HB  ASP A 145      -1.731  -6.737  -0.986  1.00 84.40           H
ATOM   2346 2HB  ASP A 145      -3.050  -7.076  -0.084  1.00 84.40           H
ATOM   2347  CG  ASP A 145      -3.516  -6.379  -1.982  1.00 83.52           C
ATOM   2348  OD1 ASP A 145      -3.797  -5.307  -2.541  1.00 77.86           O
ATOM   2349  OD2 ASP A 145      -3.929  -7.448  -2.473  1.00 78.45           O
ATOM   2350  N   LEU A 146      -0.686  -4.034  -1.282  1.00 92.27           N
ATOM   2351  H   LEU A 146      -0.135  -4.817  -0.994  1.00 92.27           H
ATOM   2352  CA  LEU A 146      -0.078  -3.061  -2.192  1.00 93.69           C
ATOM   2353  HA  LEU A 146      -0.572  -2.206  -2.038  1.00 93.69           H
ATOM   2354  C   LEU A 146      -0.288  -3.423  -3.676  1.00 94.57           C
ATOM   2355  O   LEU A 146       0.298  -2.799  -4.558  1.00 94.14           O
ATOM   2356  CB  LEU A 146       1.404  -2.875  -1.825  1.00 93.79           C
ATOM   2357 1HB  LEU A 146       1.841  -3.774  -1.824  1.00 93.79           H
ATOM   2358 2HB  LEU A 146       1.829  -2.299  -2.523  1.00 93.79           H
ATOM   2359  CG  LEU A 146       1.635  -2.220  -0.447  1.00 93.79           C
ATOM   2360  HG  LEU A 146       1.084  -2.714   0.226  1.00 93.79           H
ATOM   2361  CD1 LEU A 146       3.120  -2.293  -0.090  1.00 92.30           C
ATOM   2362 1HD1 LEU A 146       3.295  -1.874   0.801  1.00 92.30           H
ATOM   2363 2HD1 LEU A 146       3.676  -1.814  -0.770  1.00 92.30           H
ATOM   2364 3HD1 LEU A 146       3.433  -3.242  -0.050  1.00 92.30           H
ATOM   2365  CD2 LEU A 146       1.207  -0.751  -0.435  1.00 92.58           C
ATOM   2366 1HD2 LEU A 146       1.362  -0.340   0.463  1.00 92.58           H
ATOM   2367 2HD2 LEU A 146       0.235  -0.659  -0.651  1.00 92.58           H
ATOM   2368 3HD2 LEU A 146       1.723  -0.222  -1.109  1.00 92.58           H
ATOM   2369  N   HIS A 147      -1.090  -4.440  -3.974  1.00 94.18           N
ATOM   2370  H   HIS A 147      -1.510  -4.927  -3.208  1.00 94.18           H
ATOM   2371  CA  HIS A 147      -1.417  -4.915  -5.329  1.00 93.87           C
ATOM   2372  HA  HIS A 147      -1.888  -5.780  -5.159  1.00 93.87           H
ATOM   2373  C   HIS A 147      -0.198  -5.289  -6.187  1.00 94.56           C
ATOM   2374  O   HIS A 147      -0.217  -5.123  -7.412  1.00 93.67           O
ATOM   2375  CB  HIS A 147      -2.380  -3.946  -6.036  1.00 92.26           C
ATOM   2376 1HB  HIS A 147      -1.993  -3.025  -5.990  1.00 92.26           H
ATOM   2377 2HB  HIS A 147      -2.464  -4.225  -6.993  1.00 92.26           H
ATOM   2378  CG  HIS A 147      -3.764  -3.871  -5.476  1.00 89.49           C
ATOM   2379  ND1 HIS A 147      -4.897  -3.631  -6.222  1.00 77.67           N
ATOM   2380  HD1 HIS A 147      -4.931  -3.507  -7.214  1.00 77.67           H
ATOM   2381  CD2 HIS A 147      -4.165  -3.997  -4.187  1.00 77.00           C
ATOM   2382  HD2 HIS A 147      -3.571  -4.184  -3.405  1.00 77.00           H
ATOM   2383  CE1 HIS A 147      -5.942  -3.592  -5.391  1.00 77.35           C
ATOM   2384  HE1 HIS A 147      -6.887  -3.416  -5.666  1.00 77.35           H
ATOM   2385  NE2 HIS A 147      -5.540  -3.823  -4.139  1.00 79.58           N
ATOM   2386  N   VAL A 148       0.859  -5.840  -5.577  1.00 94.93           N
ATOM   2387  H   VAL A 148       0.812  -5.986  -4.589  1.00 94.93           H
ATOM   2388  CA  VAL A 148       2.082  -6.241  -6.279  1.00 95.45           C
ATOM   2389  HA  VAL A 148       2.197  -5.506  -6.947  1.00 95.45           H
ATOM   2390  C   VAL A 148       1.940  -7.572  -7.036  1.00 95.42           C
ATOM   2391  O   VAL A 148       2.498  -7.723  -8.121  1.00 94.62           O
ATOM   2392  CB  VAL A 148       3.293  -6.296  -5.328  1.00 95.21           C
ATOM   2393  HB  VAL A 148       4.081  -6.575  -5.877  1.00 95.21           H
ATOM   2394  CG1 VAL A 148       3.576  -4.925  -4.711  1.00 88.92           C
ATOM   2395 1HG1 VAL A 148       4.362  -4.965  -4.095  1.00 88.92           H
ATOM   2396 2HG1 VAL A 148       2.790  -4.599  -4.186  1.00 88.92           H
ATOM   2397 3HG1 VAL A 148       3.775  -4.247  -5.419  1.00 88.92           H
ATOM   2398  CG2 VAL A 148       3.096  -7.323  -4.210  1.00 88.09           C
ATOM   2399 1HG2 VAL A 148       3.889  -7.347  -3.602  1.00 88.09           H
ATOM   2400 2HG2 VAL A 148       2.968  -8.241  -4.585  1.00 88.09           H
ATOM   2401 3HG2 VAL A 148       2.292  -7.102  -3.658  1.00 88.09           H
ATOM   2402  N   ILE A 149       1.151  -8.520  -6.528  1.00 94.33           N
ATOM   2403  H   ILE A 149       0.640  -8.315  -5.693  1.00 94.33           H
ATOM   2404  CA  ILE A 149       0.994  -9.854  -7.134  1.00 93.40           C
ATOM   2405  HA  ILE A 149       1.924 -10.221  -7.145  1.00 93.40           H
ATOM   2406  C   ILE A 149       0.516  -9.790  -8.595  1.00 93.49           C
ATOM   2407  O   ILE A 149       1.120 -10.453  -9.438  1.00 92.89           O
ATOM   2408  CB  ILE A 149       0.094 -10.770  -6.265  1.00 92.60           C
ATOM   2409  HB  ILE A 149      -0.765 -10.293  -6.082  1.00 92.60           H
ATOM   2410  CG1 ILE A 149       0.781 -11.066  -4.919  1.00 91.17           C
ATOM   2411 1HG1 ILE A 149       1.617 -11.585  -5.097  1.00 91.17           H
ATOM   2412 2HG1 ILE A 149       1.014 -10.196  -4.484  1.00 91.17           H
ATOM   2413  CG2 ILE A 149      -0.251 -12.080  -7.007  1.00 91.23           C
ATOM   2414 1HG2 ILE A 149      -0.831 -12.669  -6.444  1.00 91.23           H
ATOM   2415 2HG2 ILE A 149       0.577 -12.592  -7.234  1.00 91.23           H
ATOM   2416 3HG2 ILE A 149      -0.739 -11.891  -7.859  1.00 91.23           H
ATOM   2417  CD1 ILE A 149      -0.078 -11.869  -3.944  1.00 86.96           C
ATOM   2418 1HD1 ILE A 149       0.411 -12.035  -3.088  1.00 86.96           H
ATOM   2419 2HD1 ILE A 149      -0.327 -12.756  -4.332  1.00 86.96           H
ATOM   2420 3HD1 ILE A 149      -0.923 -11.381  -3.726  1.00 86.96           H
ATOM   2421  N   PRO A 150      -0.496  -8.979  -8.967  1.00 93.54           N
ATOM   2422  CA  PRO A 150      -0.888  -8.837 -10.368  1.00 93.22           C
ATOM   2423  HA  PRO A 150      -1.084  -9.757 -10.707  1.00 93.22           H
ATOM   2424  C   PRO A 150       0.213  -8.288 -11.282  1.00 94.61           C
ATOM   2425  O   PRO A 150       0.200  -8.559 -12.484  1.00 94.50           O
ATOM   2426  CB  PRO A 150      -2.093  -7.894 -10.358  1.00 91.62           C
ATOM   2427 1HB  PRO A 150      -1.807  -6.948 -10.511  1.00 91.62           H
ATOM   2428 2HB  PRO A 150      -2.759  -8.158 -11.056  1.00 91.62           H
ATOM   2429  CG  PRO A 150      -2.677  -8.064  -8.959  1.00 89.41           C
ATOM   2430 1HG  PRO A 150      -3.177  -7.247  -8.672  1.00 89.41           H
ATOM   2431 2HG  PRO A 150      -3.282  -8.859  -8.911  1.00 89.41           H
ATOM   2432  CD  PRO A 150      -1.431  -8.271  -8.115  1.00 92.10           C
ATOM   2433 1HD  PRO A 150      -1.033  -7.397  -7.835  1.00 92.10           H
ATOM   2434 2HD  PRO A 150      -1.629  -8.823  -7.305  1.00 92.10           H
ATOM   2435  N   VAL A 151       1.159  -7.521 -10.739  1.00 93.96           N
ATOM   2436  H   VAL A 151       1.071  -7.284  -9.772  1.00 93.96           H
ATOM   2437  CA  VAL A 151       2.321  -7.003 -11.469  1.00 95.60           C
ATOM   2438  HA  VAL A 151       1.972  -6.691 -12.352  1.00 95.60           H
ATOM   2439  C   VAL A 151       3.336  -8.119 -11.702  1.00 95.96           C
ATOM   2440  O   VAL A 151       3.746  -8.345 -12.840  1.00 95.87           O
ATOM   2441  CB  VAL A 151       2.954  -5.804 -10.736  1.00 96.49           C
ATOM   2442  HB  VAL A 151       3.270  -6.139  -9.849  1.00 96.49           H
ATOM   2443  CG1 VAL A 151       4.145  -5.242 -11.507  1.00 95.67           C
ATOM   2444 1HG1 VAL A 151       4.550  -4.465 -11.025  1.00 95.67           H
ATOM   2445 2HG1 VAL A 151       3.868  -4.930 -12.416  1.00 95.67           H
ATOM   2446 3HG1 VAL A 151       4.856  -5.935 -11.623  1.00 95.67           H
ATOM   2447  CG2 VAL A 151       1.930  -4.673 -10.540  1.00 95.51           C
ATOM   2448 1HG2 VAL A 151       2.341  -3.896 -10.064  1.00 95.51           H
ATOM   2449 2HG2 VAL A 151       1.149  -4.986  -9.999  1.00 95.51           H
ATOM   2450 3HG2 VAL A 151       1.583  -4.347 -11.420  1.00 95.51           H
ATOM   2451  N   TRP A 152       3.660  -8.890 -10.657  1.00 95.50           N
ATOM   2452  H   TRP A 152       3.284  -8.663  -9.758  1.00 95.50           H
ATOM   2453  CA  TRP A 152       4.540 -10.050 -10.776  1.00 95.35           C
ATOM   2454  HA  TRP A 152       5.395  -9.691 -11.151  1.00 95.35           H
ATOM   2455  C   TRP A 152       4.008 -11.105 -11.743  1.00 95.27           C
ATOM   2456  O   TRP A 152       4.767 -11.678 -12.523  1.00 94.57           O
ATOM   2457  CB  TRP A 152       4.734 -10.667  -9.394  1.00 95.58           C
ATOM   2458 1HB  TRP A 152       3.837 -10.934  -9.043  1.00 95.58           H
ATOM   2459 2HB  TRP A 152       5.309 -11.479  -9.493  1.00 95.58           H
ATOM   2460  CG  TRP A 152       5.369  -9.807  -8.357  1.00 95.78           C
ATOM   2461  CD1 TRP A 152       6.204  -8.766  -8.565  1.00 94.82           C
ATOM   2462  HD1 TRP A 152       6.466  -8.409  -9.462  1.00 94.82           H
ATOM   2463  CD2 TRP A 152       5.273  -9.958  -6.918  1.00 95.98           C
ATOM   2464  NE1 TRP A 152       6.641  -8.269  -7.355  1.00 94.98           N
ATOM   2465  HE1 TRP A 152       7.261  -7.491  -7.255  1.00 94.98           H
ATOM   2466  CE2 TRP A 152       6.113  -8.984  -6.301  1.00 95.73           C
ATOM   2467  CE3 TRP A 152       4.578 -10.847  -6.069  1.00 95.70           C
ATOM   2468  HE3 TRP A 152       3.964 -11.531  -6.463  1.00 95.70           H
ATOM   2469  CZ2 TRP A 152       6.282  -8.917  -4.913  1.00 95.55           C
ATOM   2470  HZ2 TRP A 152       6.888  -8.233  -4.507  1.00 95.55           H
ATOM   2471  CZ3 TRP A 152       4.741 -10.780  -4.678  1.00 95.12           C
ATOM   2472  HZ3 TRP A 152       4.247 -11.422  -4.092  1.00 95.12           H
ATOM   2473  CH2 TRP A 152       5.585  -9.827  -4.100  1.00 94.77           C
ATOM   2474  HH2 TRP A 152       5.693  -9.793  -3.106  1.00 94.77           H
ATOM   2475  N   GLN A 153       2.695 -11.334 -11.785  1.00 94.34           N
ATOM   2476  H   GLN A 153       2.114 -10.859 -11.125  1.00 94.34           H
ATOM   2477  CA  GLN A 153       2.052 -12.242 -12.743  1.00 93.14           C
ATOM   2478  HA  GLN A 153       2.518 -13.118 -12.617  1.00 93.14           H
ATOM   2479  C   GLN A 153       2.242 -11.809 -14.207  1.00 93.81           C
ATOM   2480  O   GLN A 153       2.150 -12.648 -15.098  1.00 92.87           O
ATOM   2481  CB  GLN A 153       0.556 -12.337 -12.416  1.00 92.03           C
ATOM   2482 1HB  GLN A 153       0.202 -11.417 -12.246  1.00 92.03           H
ATOM   2483 2HB  GLN A 153       0.078 -12.739 -13.197  1.00 92.03           H
ATOM   2484  CG  GLN A 153       0.297 -13.202 -11.180  1.00 88.45           C
ATOM   2485 1HG  GLN A 153       0.572 -14.142 -11.384  1.00 88.45           H
ATOM   2486 2HG  GLN A 153       0.846 -12.850 -10.422  1.00 88.45           H
ATOM   2487  CD  GLN A 153      -1.175 -13.203 -10.759  1.00 85.58           C
ATOM   2488  OE1 GLN A 153      -1.996 -12.423 -11.202  1.00 80.36           O
ATOM   2489  NE2 GLN A 153      -1.559 -14.084  -9.869  1.00 77.65           N
ATOM   2490 1HE2 GLN A 153      -2.512 -14.106  -9.566  1.00 77.65           H
ATOM   2491 2HE2 GLN A 153      -0.899 -14.734  -9.492  1.00 77.65           H
ATOM   2492  N   LYS A 154       2.537 -10.539 -14.468  1.00 92.56           N
ATOM   2493  H   LYS A 154       2.489  -9.884 -13.714  1.00 92.56           H
ATOM   2494  CA  LYS A 154       2.930 -10.034 -15.793  1.00 94.35           C
ATOM   2495  HA  LYS A 154       2.410 -10.598 -16.434  1.00 94.35           H
ATOM   2496  C   LYS A 154       4.421 -10.226 -16.090  1.00 96.16           C
ATOM   2497  O   LYS A 154       4.861  -9.871 -17.183  1.00 95.40           O
ATOM   2498  CB  LYS A 154       2.555  -8.554 -15.930  1.00 94.72           C
ATOM   2499 1HB  LYS A 154       3.008  -8.039 -15.202  1.00 94.72           H
ATOM   2500 2HB  LYS A 154       2.872  -8.223 -16.819  1.00 94.72           H
ATOM   2501  CG  LYS A 154       1.044  -8.321 -15.830  1.00 93.67           C
ATOM   2502 1HG  LYS A 154       0.581  -8.771 -16.593  1.00 93.67           H
ATOM   2503 2HG  LYS A 154       0.701  -8.691 -14.967  1.00 93.67           H
ATOM   2504  CD  LYS A 154       0.776  -6.824 -15.884  1.00 91.90           C
ATOM   2505 1HD  LYS A 154       1.244  -6.379 -15.121  1.00 91.90           H
ATOM   2506 2HD  LYS A 154       1.124  -6.459 -16.747  1.00 91.90           H
ATOM   2507  CE  LYS A 154      -0.717  -6.545 -15.788  1.00 87.09           C
ATOM   2508 1HE  LYS A 154      -1.214  -7.115 -16.442  1.00 87.09           H
ATOM   2509 2HE  LYS A 154      -1.042  -6.739 -14.862  1.00 87.09           H
ATOM   2510  NZ  LYS A 154      -0.982  -5.124 -16.098  1.00 80.71           N
ATOM   2511 1HZ  LYS A 154      -1.959  -4.921 -16.040  1.00 80.71           H
ATOM   2512 2HZ  LYS A 154      -0.675  -4.895 -17.022  1.00 80.71           H
ATOM   2513 3HZ  LYS A 154      -0.505  -4.522 -15.458  1.00 80.71           H
ATOM   2514  N   GLY A 155       5.194 -10.777 -15.155  1.00 93.89           N
ATOM   2515  H   GLY A 155       4.747 -11.093 -14.318  1.00 93.89           H
ATOM   2516  CA  GLY A 155       6.641 -10.958 -15.251  1.00 95.23           C
ATOM   2517 1HA  GLY A 155       6.890 -11.691 -14.618  1.00 95.23           H
ATOM   2518 2HA  GLY A 155       6.842 -11.244 -16.188  1.00 95.23           H
ATOM   2519  C   GLY A 155       7.455  -9.704 -14.919  1.00 96.79           C
ATOM   2520  O   GLY A 155       8.647  -9.704 -15.207  1.00 95.87           O
ATOM   2521  N   ILE A 156       6.834  -8.688 -14.341  1.00 95.99           N
ATOM   2522  H   ILE A 156       5.851  -8.778 -14.178  1.00 95.99           H
ATOM   2523  CA  ILE A 156       7.480  -7.439 -13.921  1.00 97.17           C
ATOM   2524  HA  ILE A 156       8.305  -7.314 -14.473  1.00 97.17           H
ATOM   2525  C   ILE A 156       7.855  -7.576 -12.448  1.00 97.41           C
ATOM   2526  O   ILE A 156       6.979  -7.716 -11.589  1.00 97.00           O
ATOM   2527  CB  ILE A 156       6.548  -6.235 -14.169  1.00 97.54           C
ATOM   2528  HB  ILE A 156       5.699  -6.396 -13.666  1.00 97.54           H
ATOM   2529  CG1 ILE A 156       6.203  -6.092 -15.667  1.00 96.65           C
ATOM   2530 1HG1 ILE A 156       7.006  -5.738 -16.147  1.00 96.65           H
ATOM   2531 2HG1 ILE A 156       5.970  -6.995 -16.028  1.00 96.65           H
ATOM   2532  CG2 ILE A 156       7.198  -4.939 -13.652  1.00 97.02           C
ATOM   2533 1HG2 ILE A 156       6.601  -4.152 -13.808  1.00 97.02           H
ATOM   2534 2HG2 ILE A 156       8.066  -4.764 -14.116  1.00 97.02           H
ATOM   2535 3HG2 ILE A 156       7.380  -4.996 -12.670  1.00 97.02           H
ATOM   2536  CD1 ILE A 156       5.023  -5.144 -15.933  1.00 93.20           C
ATOM   2537 1HD1 ILE A 156       4.830  -5.078 -16.912  1.00 93.20           H
ATOM   2538 2HD1 ILE A 156       5.220  -4.224 -15.595  1.00 93.20           H
ATOM   2539 3HD1 ILE A 156       4.194  -5.468 -15.478  1.00 93.20           H
ATOM   2540  N   THR A 157       9.161  -7.575 -12.162  1.00 97.58           N
ATOM   2541  H   THR A 157       9.798  -7.297 -12.881  1.00 97.58           H
ATOM   2542  CA  THR A 157       9.721  -7.959 -10.852  1.00 97.96           C
ATOM   2543  HA  THR A 157       8.978  -7.774 -10.209  1.00 97.96           H
ATOM   2544  C   THR A 157      10.920  -7.104 -10.432  1.00 98.28           C
ATOM   2545  O   THR A 157      11.632  -7.465  -9.502  1.00 97.81           O
ATOM   2546  CB  THR A 157      10.099  -9.452 -10.843  1.00 97.57           C
ATOM   2547  HB  THR A 157      10.536  -9.660  -9.968  1.00 97.57           H
ATOM   2548  OG1 THR A 157      11.045  -9.734 -11.848  1.00 96.74           O
ATOM   2549  HG1 THR A 157      11.916  -9.798 -11.457  1.00 96.74           H
ATOM   2550  CG2 THR A 157       8.904 -10.365 -11.086  1.00 95.57           C
ATOM   2551 1HG2 THR A 157       9.179 -11.326 -11.075  1.00 95.57           H
ATOM   2552 2HG2 THR A 157       8.483 -10.176 -11.973  1.00 95.57           H
ATOM   2553 3HG2 THR A 157       8.206 -10.237 -10.381  1.00 95.57           H
ATOM   2554  N   GLY A 158      11.163  -5.979 -11.114  1.00 97.44           N
ATOM   2555  H   GLY A 158      10.541  -5.762 -11.867  1.00 97.44           H
ATOM   2556  CA  GLY A 158      12.255  -5.036 -10.861  1.00 97.97           C
ATOM   2557 1HA  GLY A 158      11.899  -4.118 -11.036  1.00 97.97           H
ATOM   2558 2HA  GLY A 158      12.500  -5.121  -9.895  1.00 97.97           H
ATOM   2559  C   GLY A 158      13.503  -5.262 -11.718  1.00 98.32           C
ATOM   2560  O   GLY A 158      14.539  -4.643 -11.492  1.00 97.94           O
ATOM   2561  N   LYS A 159      13.445  -6.167 -12.705  1.00 98.17           N
ATOM   2562  H   LYS A 159      12.567  -6.605 -12.899  1.00 98.17           H
ATOM   2563  CA  LYS A 159      14.604  -6.542 -13.509  1.00 98.02           C
ATOM   2564  HA  LYS A 159      15.305  -6.851 -12.866  1.00 98.02           H
ATOM   2565  C   LYS A 159      15.175  -5.348 -14.268  1.00 98.24           C
ATOM   2566  O   LYS A 159      14.470  -4.664 -15.005  1.00 97.60           O
ATOM   2567  CB  LYS A 159      14.213  -7.680 -14.451  1.00 96.91           C
ATOM   2568 1HB  LYS A 159      13.842  -8.437 -13.913  1.00 96.91           H
ATOM   2569 2HB  LYS A 159      13.517  -7.351 -15.089  1.00 96.91           H
ATOM   2570  CG  LYS A 159      15.419  -8.178 -15.244  1.00 84.40           C
ATOM   2571 1HG  LYS A 159      15.798  -7.426 -15.784  1.00 84.40           H
ATOM   2572 2HG  LYS A 159      16.116  -8.521 -14.614  1.00 84.40           H
ATOM   2573  CD  LYS A 159      14.973  -9.304 -16.176  1.00 84.57           C
ATOM   2574 1HD  LYS A 159      14.622 -10.072 -15.639  1.00 84.57           H
ATOM   2575 2HD  LYS A 159      14.258  -8.973 -16.792  1.00 84.57           H
ATOM   2576  CE  LYS A 159      16.166  -9.758 -16.986  1.00 72.05           C
ATOM   2577 1HE  LYS A 159      16.539  -8.986 -17.501  1.00 72.05           H
ATOM   2578 2HE  LYS A 159      16.869 -10.124 -16.377  1.00 72.05           H
ATOM   2579  NZ  LYS A 159      15.760 -10.815 -17.937  1.00 63.65           N
ATOM   2580 1HZ  LYS A 159      16.539 -11.126 -18.481  1.00 63.65           H
ATOM   2581 2HZ  LYS A 159      15.059 -10.480 -18.567  1.00 63.65           H
ATOM   2582 3HZ  LYS A 159      15.386 -11.607 -17.454  1.00 63.65           H
ATOM   2583  N   GLY A 160      16.506  -5.179 -14.172  1.00 97.34           N
ATOM   2584  H   GLY A 160      17.026  -5.813 -13.600  1.00 97.34           H
ATOM   2585  CA  GLY A 160      17.230  -4.111 -14.866  1.00 97.46           C
ATOM   2586 1HA  GLY A 160      18.191  -4.385 -14.908  1.00 97.46           H
ATOM   2587 2HA  GLY A 160      16.858  -4.056 -15.793  1.00 97.46           H
ATOM   2588  C   GLY A 160      17.127  -2.735 -14.200  1.00 97.95           C
ATOM   2589  O   GLY A 160      17.638  -1.785 -14.781  1.00 96.54           O
ATOM   2590  N   VAL A 161      16.505  -2.642 -13.030  1.00 97.84           N
ATOM   2591  H   VAL A 161      16.045  -3.457 -12.678  1.00 97.84           H
ATOM   2592  CA  VAL A 161      16.450  -1.415 -12.220  1.00 98.31           C
ATOM   2593  HA  VAL A 161      16.723  -0.660 -12.816  1.00 98.31           H
ATOM   2594  C   VAL A 161      17.433  -1.538 -11.061  1.00 98.49           C
ATOM   2595  O   VAL A 161      17.530  -2.593 -10.436  1.00 98.04           O
ATOM   2596  CB  VAL A 161      15.025  -1.135 -11.724  1.00 98.30           C
ATOM   2597  HB  VAL A 161      14.789  -1.878 -11.098  1.00 98.30           H
ATOM   2598  CG1 VAL A 161      14.945   0.211 -10.992  1.00 97.23           C
ATOM   2599 1HG1 VAL A 161      14.015   0.389 -10.671  1.00 97.23           H
ATOM   2600 2HG1 VAL A 161      15.211   0.963 -11.595  1.00 97.23           H
ATOM   2601 3HG1 VAL A 161      15.552   0.224 -10.198  1.00 97.23           H
ATOM   2602  CG2 VAL A 161      14.032  -1.094 -12.892  1.00 96.76           C
ATOM   2603 1HG2 VAL A 161      13.104  -0.911 -12.567  1.00 96.76           H
ATOM   2604 2HG2 VAL A 161      14.020  -1.965 -13.383  1.00 96.76           H
ATOM   2605 3HG2 VAL A 161      14.276  -0.377 -13.545  1.00 96.76           H
ATOM   2606  N   VAL A 162      18.153  -0.452 -10.782  1.00 98.20           N
ATOM   2607  H   VAL A 162      17.994   0.362 -11.340  1.00 98.20           H
ATOM   2608  CA  VAL A 162      19.155  -0.358  -9.726  1.00 98.40           C
ATOM   2609  HA  VAL A 162      19.230  -1.282  -9.350  1.00 98.40           H
ATOM   2610  C   VAL A 162      18.680   0.604  -8.639  1.00 98.43           C
ATOM   2611  O   VAL A 162      18.401   1.777  -8.915  1.00 98.16           O
ATOM   2612  CB  VAL A 162      20.527   0.063 -10.281  1.00 98.29           C
ATOM   2613  HB  VAL A 162      20.419   0.988 -10.646  1.00 98.29           H
ATOM   2614  CG1 VAL A 162      21.587   0.052  -9.172  1.00 97.18           C
ATOM   2615 1HG1 VAL A 162      22.481   0.325  -9.528  1.00 97.18           H
ATOM   2616 2HG1 VAL A 162      21.680  -0.861  -8.774  1.00 97.18           H
ATOM   2617 3HG1 VAL A 162      21.343   0.684  -8.437  1.00 97.18           H
ATOM   2618  CG2 VAL A 162      21.001  -0.890 -11.399  1.00 97.14           C
ATOM   2619 1HG2 VAL A 162      21.893  -0.610 -11.754  1.00 97.14           H
ATOM   2620 2HG2 VAL A 162      20.355  -0.897 -12.162  1.00 97.14           H
ATOM   2621 3HG2 VAL A 162      21.086  -1.827 -11.059  1.00 97.14           H
ATOM   2622  N   ILE A 163      18.609   0.118  -7.410  1.00 98.43           N
ATOM   2623  H   ILE A 163      18.837  -0.847  -7.278  1.00 98.43           H
ATOM   2624  CA  ILE A 163      18.221   0.892  -6.230  1.00 98.59           C
ATOM   2625  HA  ILE A 163      17.994   1.810  -6.555  1.00 98.59           H
ATOM   2626  C   ILE A 163      19.406   0.954  -5.280  1.00 98.59           C
ATOM   2627  O   ILE A 163      20.056  -0.061  -5.045  1.00 98.14           O
ATOM   2628  CB  ILE A 163      16.974   0.288  -5.534  1.00 98.37           C
ATOM   2629  HB  ILE A 163      17.235  -0.622  -5.211  1.00 98.37           H
ATOM   2630  CG1 ILE A 163      15.764   0.094  -6.473  1.00 96.84           C
ATOM   2631 1HG1 ILE A 163      14.926   0.187  -5.936  1.00 96.84           H
ATOM   2632 2HG1 ILE A 163      15.790   0.804  -7.177  1.00 96.84           H
ATOM   2633  CG2 ILE A 163      16.549   1.229  -4.379  1.00 97.20           C
ATOM   2634 1HG2 ILE A 163      15.745   0.872  -3.904  1.00 97.20           H
ATOM   2635 2HG2 ILE A 163      16.323   2.140  -4.724  1.00 97.20           H
ATOM   2636 3HG2 ILE A 163      17.284   1.327  -3.708  1.00 97.20           H
ATOM   2637  CD1 ILE A 163      15.721  -1.254  -7.173  1.00 92.57           C
ATOM   2638 1HD1 ILE A 163      14.919  -1.324  -7.766  1.00 92.57           H
ATOM   2639 2HD1 ILE A 163      15.679  -2.001  -6.510  1.00 92.57           H
ATOM   2640 3HD1 ILE A 163      16.535  -1.390  -7.738  1.00 92.57           H
ATOM   2641  N   THR A 164      19.681   2.105  -4.678  1.00 98.19           N
ATOM   2642  H   THR A 164      19.243   2.941  -5.007  1.00 98.19           H
ATOM   2643  CA  THR A 164      20.606   2.186  -3.547  1.00 98.06           C
ATOM   2644  HA  THR A 164      20.902   1.243  -3.393  1.00 98.06           H
ATOM   2645  C   THR A 164      19.893   2.668  -2.289  1.00 98.17           C
ATOM   2646  O   THR A 164      19.027   3.542  -2.340  1.00 97.78           O
ATOM   2647  CB  THR A 164      21.862   3.002  -3.873  1.00 97.51           C
ATOM   2648  HB  THR A 164      22.235   2.674  -4.741  1.00 97.51           H
ATOM   2649  OG1 THR A 164      22.829   2.783  -2.872  1.00 92.49           O
ATOM   2650  HG1 THR A 164      22.399   2.733  -2.018  1.00 92.49           H
ATOM   2651  CG2 THR A 164      21.621   4.503  -3.967  1.00 91.08           C
ATOM   2652 1HG2 THR A 164      22.468   4.989  -4.181  1.00 91.08           H
ATOM   2653 2HG2 THR A 164      21.269   4.864  -3.104  1.00 91.08           H
ATOM   2654 3HG2 THR A 164      20.956   4.715  -4.683  1.00 91.08           H
ATOM   2655  N   VAL A 165      20.268   2.066  -1.153  1.00 97.52           N
ATOM   2656  H   VAL A 165      20.919   1.309  -1.210  1.00 97.52           H
ATOM   2657  CA  VAL A 165      19.774   2.459   0.170  1.00 97.46           C
ATOM   2658  HA  VAL A 165      18.921   2.967   0.048  1.00 97.46           H
ATOM   2659  C   VAL A 165      20.824   3.359   0.817  1.00 97.25           C
ATOM   2660  O   VAL A 165      21.955   2.936   1.033  1.00 96.97           O
ATOM   2661  CB  VAL A 165      19.465   1.217   1.023  1.00 97.31           C
ATOM   2662  HB  VAL A 165      20.319   0.704   1.111  1.00 97.31           H
ATOM   2663  CG1 VAL A 165      18.961   1.609   2.409  1.00 95.93           C
ATOM   2664 1HG1 VAL A 165      18.761   0.799   2.960  1.00 95.93           H
ATOM   2665 2HG1 VAL A 165      18.123   2.152   2.346  1.00 95.93           H
ATOM   2666 3HG1 VAL A 165      19.643   2.153   2.898  1.00 95.93           H
ATOM   2667  CG2 VAL A 165      18.364   0.361   0.357  1.00 96.16           C
ATOM   2668 1HG2 VAL A 165      18.158  -0.449   0.907  1.00 96.16           H
ATOM   2669 2HG2 VAL A 165      18.650   0.052  -0.550  1.00 96.16           H
ATOM   2670 3HG2 VAL A 165      17.518   0.884   0.251  1.00 96.16           H
ATOM   2671  N   LEU A 166      20.456   4.607   1.107  1.00 97.15           N
ATOM   2672  H   LEU A 166      19.552   4.910   0.807  1.00 97.15           H
ATOM   2673  CA  LEU A 166      21.291   5.562   1.837  1.00 96.77           C
ATOM   2674  HA  LEU A 166      22.247   5.372   1.612  1.00 96.77           H
ATOM   2675  C   LEU A 166      21.023   5.355   3.327  1.00 96.21           C
ATOM   2676  O   LEU A 166      19.930   5.694   3.777  1.00 95.18           O
ATOM   2677  CB  LEU A 166      20.974   7.006   1.411  1.00 96.97           C
ATOM   2678 1HB  LEU A 166      20.088   7.249   1.806  1.00 96.97           H
ATOM   2679 2HB  LEU A 166      21.684   7.596   1.795  1.00 96.97           H
ATOM   2680  CG  LEU A 166      20.902   7.292  -0.098  1.00 96.07           C
ATOM   2681  HG  LEU A 166      20.142   6.753  -0.462  1.00 96.07           H
ATOM   2682  CD1 LEU A 166      20.709   8.801  -0.324  1.00 94.32           C
ATOM   2683 1HD1 LEU A 166      20.659   9.014  -1.300  1.00 94.32           H
ATOM   2684 2HD1 LEU A 166      21.469   9.322   0.066  1.00 94.32           H
ATOM   2685 3HD1 LEU A 166      19.864   9.122   0.104  1.00 94.32           H
ATOM   2686  CD2 LEU A 166      22.157   6.873  -0.838  1.00 94.36           C
ATOM   2687 1HD2 LEU A 166      22.080   7.071  -1.815  1.00 94.36           H
ATOM   2688 2HD2 LEU A 166      22.323   5.892  -0.736  1.00 94.36           H
ATOM   2689 3HD2 LEU A 166      22.958   7.358  -0.488  1.00 94.36           H
ATOM   2690  N   ASP A 167      21.958   4.756   4.059  1.00 96.30           N
ATOM   2691  H   ASP A 167      22.852   4.568   3.653  1.00 96.30           H
ATOM   2692  CA  ASP A 167      21.704   4.364   5.453  1.00 96.57           C
ATOM   2693  HA  ASP A 167      21.283   5.164   5.881  1.00 96.57           H
ATOM   2694  C   ASP A 167      22.996   4.072   6.260  1.00 96.62           C
ATOM   2695  O   ASP A 167      24.051   4.652   5.989  1.00 94.96           O
ATOM   2696  CB  ASP A 167      20.742   3.156   5.447  1.00 96.29           C
ATOM   2697 1HB  ASP A 167      20.242   3.139   4.581  1.00 96.29           H
ATOM   2698 2HB  ASP A 167      21.272   2.314   5.543  1.00 96.29           H
ATOM   2699  CG  ASP A 167      19.734   3.235   6.594  1.00 95.56           C
ATOM   2700  OD1 ASP A 167      20.170   3.026   7.745  1.00 91.52           O
ATOM   2701  OD2 ASP A 167      18.546   3.512   6.318  1.00 91.88           O
ATOM   2702  N   ASP A 168      22.921   3.166   7.241  1.00 96.66           N
ATOM   2703  H   ASP A 168      22.024   2.749   7.389  1.00 96.66           H
ATOM   2704  CA  ASP A 168      24.005   2.711   8.129  1.00 96.40           C
ATOM   2705  HA  ASP A 168      24.615   3.498   8.217  1.00 96.40           H
ATOM   2706  C   ASP A 168      24.879   1.585   7.538  1.00 96.82           C
ATOM   2707  O   ASP A 168      25.817   1.105   8.182  1.00 95.69           O
ATOM   2708  CB  ASP A 168      23.405   2.337   9.491  1.00 96.06           C
ATOM   2709 1HB  ASP A 168      24.163   2.118  10.105  1.00 96.06           H
ATOM   2710 2HB  ASP A 168      22.916   3.138   9.836  1.00 96.06           H
ATOM   2711  CG  ASP A 168      22.426   1.143   9.502  1.00 95.64           C
ATOM   2712  OD1 ASP A 168      22.385   0.350   8.536  1.00 93.67           O
ATOM   2713  OD2 ASP A 168      21.712   0.969  10.526  1.00 93.20           O
ATOM   2714  N   GLY A 169      24.607   1.162   6.321  1.00 96.29           N
ATOM   2715  H   GLY A 169      23.843   1.600   5.848  1.00 96.29           H
ATOM   2716  CA  GLY A 169      25.318   0.114   5.601  1.00 96.40           C
ATOM   2717 1HA  GLY A 169      25.792   0.547   4.834  1.00 96.40           H
ATOM   2718 2HA  GLY A 169      25.989  -0.279   6.230  1.00 96.40           H
ATOM   2719  C   GLY A 169      24.401  -0.991   5.077  1.00 97.17           C
ATOM   2720  O   GLY A 169      23.191  -0.994   5.294  1.00 96.64           O
ATOM   2721  N   LEU A 170      24.988  -1.950   4.362  1.00 97.15           N
ATOM   2722  H   LEU A 170      25.973  -1.877   4.203  1.00 97.15           H
ATOM   2723  CA  LEU A 170      24.294  -3.096   3.797  1.00 97.40           C
ATOM   2724  HA  LEU A 170      23.433  -3.193   4.296  1.00 97.40           H
ATOM   2725  C   LEU A 170      25.103  -4.376   4.015  1.00 97.45           C
ATOM   2726  O   LEU A 170      26.208  -4.508   3.477  1.00 96.45           O
ATOM   2727  CB  LEU A 170      24.021  -2.824   2.302  1.00 97.26           C
ATOM   2728 1HB  LEU A 170      23.370  -2.068   2.236  1.00 97.26           H
ATOM   2729 2HB  LEU A 170      24.883  -2.561   1.869  1.00 97.26           H
ATOM   2730  CG  LEU A 170      23.442  -4.029   1.530  1.00 97.12           C
ATOM   2731  HG  LEU A 170      24.112  -4.769   1.591  1.00 97.12           H
ATOM   2732  CD1 LEU A 170      22.126  -4.522   2.117  1.00 94.84           C
ATOM   2733 1HD1 LEU A 170      21.773  -5.302   1.600  1.00 94.84           H
ATOM   2734 2HD1 LEU A 170      21.433  -3.801   2.098  1.00 94.84           H
ATOM   2735 3HD1 LEU A 170      22.243  -4.811   3.067  1.00 94.84           H
ATOM   2736  CD2 LEU A 170      23.176  -3.633   0.079  1.00 94.92           C
ATOM   2737 1HD2 LEU A 170      22.800  -4.401  -0.439  1.00 94.92           H
ATOM   2738 2HD2 LEU A 170      24.019  -3.341  -0.373  1.00 94.92           H
ATOM   2739 3HD2 LEU A 170      22.522  -2.878   0.028  1.00 94.92           H
ATOM   2740  N   GLU A 171      24.539  -5.364   4.702  1.00 97.37           N
ATOM   2741  H   GLU A 171      23.697  -5.164   5.202  1.00 97.37           H
ATOM   2742  CA  GLU A 171      25.071  -6.728   4.774  1.00 97.18           C
ATOM   2743  HA  GLU A 171      26.048  -6.650   4.971  1.00 97.18           H
ATOM   2744  C   GLU A 171      24.891  -7.431   3.413  1.00 97.05           C
ATOM   2745  O   GLU A 171      24.016  -8.269   3.204  1.00 96.45           O
ATOM   2746  CB  GLU A 171      24.426  -7.497   5.934  1.00 96.96           C
ATOM   2747 1HB  GLU A 171      24.451  -6.928   6.756  1.00 96.96           H
ATOM   2748 2HB  GLU A 171      23.476  -7.703   5.699  1.00 96.96           H
ATOM   2749  CG  GLU A 171      25.168  -8.810   6.214  1.00 95.59           C
ATOM   2750 1HG  GLU A 171      25.149  -9.375   5.389  1.00 95.59           H
ATOM   2751 2HG  GLU A 171      26.116  -8.602   6.453  1.00 95.59           H
ATOM   2752  CD  GLU A 171      24.523  -9.590   7.368  1.00 96.09           C
ATOM   2753  OE1 GLU A 171      23.960 -10.674   7.118  1.00 89.93           O
ATOM   2754  OE2 GLU A 171      24.601  -9.107   8.508  1.00 91.70           O
ATOM   2755  N   TRP A 172      25.722  -7.044   2.458  1.00 97.50           N
ATOM   2756  H   TRP A 172      26.467  -6.424   2.704  1.00 97.50           H
ATOM   2757  CA  TRP A 172      25.612  -7.471   1.065  1.00 97.35           C
ATOM   2758  HA  TRP A 172      24.665  -7.268   0.816  1.00 97.35           H
ATOM   2759  C   TRP A 172      25.817  -8.979   0.854  1.00 97.12           C
ATOM   2760  O   TRP A 172      25.338  -9.535  -0.143  1.00 95.64           O
ATOM   2761  CB  TRP A 172      26.610  -6.672   0.228  1.00 97.17           C
ATOM   2762 1HB  TRP A 172      26.536  -6.972  -0.723  1.00 97.17           H
ATOM   2763 2HB  TRP A 172      26.371  -5.703   0.291  1.00 97.17           H
ATOM   2764  CG  TRP A 172      28.046  -6.807   0.631  1.00 97.34           C
ATOM   2765  CD1 TRP A 172      28.743  -5.903   1.347  1.00 95.58           C
ATOM   2766  HD1 TRP A 172      28.378  -5.036   1.687  1.00 95.58           H
ATOM   2767  CD2 TRP A 172      28.979  -7.894   0.353  1.00 96.72           C
ATOM   2768  NE1 TRP A 172      30.042  -6.351   1.544  1.00 95.14           N
ATOM   2769  HE1 TRP A 172      30.744  -5.848   2.048  1.00 95.14           H
ATOM   2770  CE2 TRP A 172      30.236  -7.585   0.951  1.00 96.28           C
ATOM   2771  CE3 TRP A 172      28.899  -9.122  -0.345  1.00 95.56           C
ATOM   2772  HE3 TRP A 172      28.044  -9.371  -0.800  1.00 95.56           H
ATOM   2773  CZ2 TRP A 172      31.336  -8.448   0.889  1.00 94.77           C
ATOM   2774  HZ2 TRP A 172      32.201  -8.201   1.325  1.00 94.77           H
ATOM   2775  CZ3 TRP A 172      30.000 -10.003  -0.413  1.00 92.83           C
ATOM   2776  HZ3 TRP A 172      29.916 -10.870  -0.905  1.00 92.83           H
ATOM   2777  CH2 TRP A 172      31.204  -9.667   0.204  1.00 92.20           C
ATOM   2778  HH2 TRP A 172      31.979 -10.298   0.159  1.00 92.20           H
ATOM   2779  N   ASN A 173      26.505  -9.650   1.784  1.00 97.22           N
ATOM   2780  H   ASN A 173      26.908  -9.132   2.539  1.00 97.22           H
ATOM   2781  CA  ASN A 173      26.702 -11.103   1.759  1.00 96.66           C
ATOM   2782  HA  ASN A 173      26.682 -11.360   0.793  1.00 96.66           H
ATOM   2783  C   ASN A 173      25.544 -11.889   2.398  1.00 96.95           C
ATOM   2784  O   ASN A 173      25.589 -13.122   2.406  1.00 95.32           O
ATOM   2785  CB  ASN A 173      28.083 -11.434   2.357  1.00 95.78           C
ATOM   2786 1HB  ASN A 173      28.290 -12.394   2.169  1.00 95.78           H
ATOM   2787 2HB  ASN A 173      28.768 -10.853   1.919  1.00 95.78           H
ATOM   2788  CG  ASN A 173      28.172 -11.217   3.861  1.00 94.80           C
ATOM   2789  OD1 ASN A 173      27.243 -10.808   4.529  1.00 91.74           O
ATOM   2790  ND2 ASN A 173      29.309 -11.492   4.451  1.00 90.29           N
ATOM   2791 1HD2 ASN A 173      29.404 -11.365   5.438  1.00 90.29           H
ATOM   2792 2HD2 ASN A 173      30.082 -11.829   3.914  1.00 90.29           H
ATOM   2793  N   HIS A 174      24.509 -11.216   2.893  1.00 96.13           N
ATOM   2794  H   HIS A 174      24.578 -10.219   2.936  1.00 96.13           H
ATOM   2795  CA  HIS A 174      23.287 -11.832   3.374  1.00 96.53           C
ATOM   2796  HA  HIS A 174      23.541 -12.384   4.168  1.00 96.53           H
ATOM   2797  C   HIS A 174      22.698 -12.737   2.281  1.00 96.33           C
ATOM   2798  O   HIS A 174      22.481 -12.304   1.149  1.00 95.19           O
ATOM   2799  CB  HIS A 174      22.290 -10.752   3.811  1.00 96.61           C
ATOM   2800 1HB  HIS A 174      22.741 -10.130   4.450  1.00 96.61           H
ATOM   2801 2HB  HIS A 174      21.987 -10.242   3.006  1.00 96.61           H
ATOM   2802  CG  HIS A 174      21.077 -11.323   4.489  1.00 97.41           C
ATOM   2803  ND1 HIS A 174      20.031 -11.981   3.876  1.00 92.82           N
ATOM   2804  HD1 HIS A 174      19.911 -12.110   2.892  1.00 92.82           H
ATOM   2805  CD2 HIS A 174      20.835 -11.351   5.836  1.00 92.81           C
ATOM   2806  HD2 HIS A 174      21.407 -10.942   6.547  1.00 92.81           H
ATOM   2807  CE1 HIS A 174      19.205 -12.416   4.835  1.00 93.03           C
ATOM   2808  HE1 HIS A 174      18.370 -12.942   4.671  1.00 93.03           H
ATOM   2809  NE2 HIS A 174      19.647 -12.052   6.038  1.00 93.80           N
ATOM   2810  N   THR A 175      22.430 -13.998   2.599  1.00 97.08           N
ATOM   2811  H   THR A 175      22.488 -14.279   3.557  1.00 97.08           H
ATOM   2812  CA  THR A 175      22.050 -14.997   1.584  1.00 96.59           C
ATOM   2813  HA  THR A 175      22.816 -14.942   0.944  1.00 96.59           H
ATOM   2814  C   THR A 175      20.763 -14.662   0.839  1.00 96.79           C
ATOM   2815  O   THR A 175      20.561 -15.180  -0.257  1.00 94.82           O
ATOM   2816  CB  THR A 175      21.920 -16.405   2.180  1.00 95.35           C
ATOM   2817  HB  THR A 175      21.481 -16.999   1.505  1.00 95.35           H
ATOM   2818  OG1 THR A 175      21.061 -16.419   3.286  1.00 87.55           O
ATOM   2819  HG1 THR A 175      20.152 -16.422   2.985  1.00 87.55           H
ATOM   2820  CG2 THR A 175      23.275 -16.952   2.633  1.00 85.58           C
ATOM   2821 1HG2 THR A 175      23.180 -17.869   3.020  1.00 85.58           H
ATOM   2822 2HG2 THR A 175      23.683 -16.365   3.332  1.00 85.58           H
ATOM   2823 3HG2 THR A 175      23.914 -17.006   1.866  1.00 85.58           H
ATOM   2824  N   ASP A 176      19.931 -13.798   1.402  1.00 96.89           N
ATOM   2825  H   ASP A 176      20.155 -13.450   2.312  1.00 96.89           H
ATOM   2826  CA  ASP A 176      18.702 -13.326   0.763  1.00 97.05           C
ATOM   2827  HA  ASP A 176      18.455 -14.044   0.112  1.00 97.05           H
ATOM   2828  C   ASP A 176      18.883 -12.043  -0.073  1.00 97.38           C
ATOM   2829  O   ASP A 176      17.980 -11.643  -0.793  1.00 95.58           O
ATOM   2830  CB  ASP A 176      17.627 -13.165   1.841  1.00 96.17           C
ATOM   2831 1HB  ASP A 176      17.825 -13.802   2.586  1.00 96.17           H
ATOM   2832 2HB  ASP A 176      17.660 -12.227   2.186  1.00 96.17           H
ATOM   2833  CG  ASP A 176      16.214 -13.444   1.324  1.00 94.65           C
ATOM   2834  OD1 ASP A 176      16.096 -14.119   0.279  1.00 90.68           O
ATOM   2835  OD2 ASP A 176      15.269 -13.069   2.039  1.00 91.44           O
ATOM   2836  N   ILE A 177      20.050 -11.408  -0.018  1.00 96.97           N
ATOM   2837  H   ILE A 177      20.760 -11.801   0.566  1.00 96.97           H
ATOM   2838  CA  ILE A 177      20.380 -10.173  -0.748  1.00 97.08           C
ATOM   2839  HA  ILE A 177      19.560  -9.912  -1.258  1.00 97.08           H
ATOM   2840  C   ILE A 177      21.485 -10.413  -1.784  1.00 97.23           C
ATOM   2841  O   ILE A 177      21.451  -9.842  -2.868  1.00 96.40           O
ATOM   2842  CB  ILE A 177      20.730  -9.056   0.258  1.00 96.58           C
ATOM   2843  HB  ILE A 177      21.452  -9.398   0.859  1.00 96.58           H
ATOM   2844  CG1 ILE A 177      19.484  -8.697   1.104  1.00 94.20           C
ATOM   2845 1HG1 ILE A 177      18.796  -8.300   0.497  1.00 94.20           H
ATOM   2846 2HG1 ILE A 177      19.126  -9.538   1.509  1.00 94.20           H
ATOM   2847  CG2 ILE A 177      21.284  -7.804  -0.449  1.00 94.89           C
ATOM   2848 1HG2 ILE A 177      21.507  -7.088   0.213  1.00 94.89           H
ATOM   2849 2HG2 ILE A 177      20.616  -7.431  -1.093  1.00 94.89           H
ATOM   2850 3HG2 ILE A 177      22.116  -8.020  -0.960  1.00 94.89           H
ATOM   2851  CD1 ILE A 177      19.743  -7.699   2.240  1.00 88.22           C
ATOM   2852 1HD1 ILE A 177      18.903  -7.508   2.748  1.00 88.22           H
ATOM   2853 2HD1 ILE A 177      20.090  -6.832   1.883  1.00 88.22           H
ATOM   2854 3HD1 ILE A 177      20.417  -8.058   2.885  1.00 88.22           H
ATOM   2855  N   TYR A 178      22.438 -11.301  -1.488  1.00 97.55           N
ATOM   2856  H   TYR A 178      22.286 -11.889  -0.693  1.00 97.55           H
ATOM   2857  CA  TYR A 178      23.684 -11.485  -2.229  1.00 97.29           C
ATOM   2858  HA  TYR A 178      24.194 -10.647  -2.034  1.00 97.29           H
ATOM   2859  C   TYR A 178      23.530 -11.565  -3.761  1.00 97.49           C
ATOM   2860  O   TYR A 178      24.299 -10.957  -4.495  1.00 96.93           O
ATOM   2861  CB  TYR A 178      24.374 -12.756  -1.710  1.00 96.79           C
ATOM   2862 1HB  TYR A 178      24.512 -12.667  -0.724  1.00 96.79           H
ATOM   2863 2HB  TYR A 178      23.783 -13.541  -1.895  1.00 96.79           H
ATOM   2864  CG  TYR A 178      25.719 -13.019  -2.351  1.00 95.65           C
ATOM   2865  CD1 TYR A 178      25.863 -14.010  -3.353  1.00 90.45           C
ATOM   2866  HD1 TYR A 178      25.074 -14.560  -3.625  1.00 90.45           H
ATOM   2867  CD2 TYR A 178      26.830 -12.246  -1.973  1.00 90.69           C
ATOM   2868  HD2 TYR A 178      26.732 -11.544  -1.267  1.00 90.69           H
ATOM   2869  CE1 TYR A 178      27.109 -14.224  -3.966  1.00 88.51           C
ATOM   2870  HE1 TYR A 178      27.207 -14.927  -4.671  1.00 88.51           H
ATOM   2871  CE2 TYR A 178      28.083 -12.456  -2.585  1.00 89.08           C
ATOM   2872  HE2 TYR A 178      28.872 -11.905  -2.312  1.00 89.08           H
ATOM   2873  CZ  TYR A 178      28.224 -13.444  -3.584  1.00 89.74           C
ATOM   2874  OH  TYR A 178      29.426 -13.631  -4.173  1.00 87.96           O
ATOM   2875  HH  TYR A 178      30.107 -13.675  -3.502  1.00 87.96           H
ATOM   2876  N   ALA A 179      22.558 -12.300  -4.270  1.00 96.52           N
ATOM   2877  H   ALA A 179      21.929 -12.778  -3.656  1.00 96.52           H
ATOM   2878  CA  ALA A 179      22.385 -12.427  -5.727  1.00 96.38           C
ATOM   2879  HA  ALA A 179      23.307 -12.589  -6.078  1.00 96.38           H
ATOM   2880  C   ALA A 179      21.862 -11.146  -6.399  1.00 97.16           C
ATOM   2881  O   ALA A 179      22.021 -10.981  -7.610  1.00 96.12           O
ATOM   2882  CB  ALA A 179      21.469 -13.612  -6.030  1.00 94.82           C
ATOM   2883 1HB  ALA A 179      21.807 -14.446  -5.594  1.00 94.82           H
ATOM   2884 2HB  ALA A 179      21.414 -13.780  -7.014  1.00 94.82           H
ATOM   2885 3HB  ALA A 179      20.542 -13.443  -5.695  1.00 94.82           H
ATOM   2886  N   ASN A 180      21.252 -10.259  -5.615  1.00 96.93           N
ATOM   2887  H   ASN A 180      21.142 -10.492  -4.649  1.00 96.93           H
ATOM   2888  CA  ASN A 180      20.734  -8.976  -6.063  1.00 97.69           C
ATOM   2889  HA  ASN A 180      20.711  -9.013  -7.062  1.00 97.69           H
ATOM   2890  C   ASN A 180      21.673  -7.812  -5.725  1.00 97.93           C
ATOM   2891  O   ASN A 180      21.485  -6.740  -6.285  1.00 97.39           O
ATOM   2892  CB  ASN A 180      19.308  -8.807  -5.515  1.00 97.70           C
ATOM   2893 1HB  ASN A 180      19.314  -8.983  -4.531  1.00 97.70           H
ATOM   2894 2HB  ASN A 180      19.002  -7.870  -5.684  1.00 97.70           H
ATOM   2895  CG  ASN A 180      18.324  -9.760  -6.169  1.00 97.46           C
ATOM   2896  OD1 ASN A 180      18.513 -10.241  -7.284  1.00 93.02           O
ATOM   2897  ND2 ASN A 180      17.232 -10.058  -5.508  1.00 92.60           N
ATOM   2898 1HD2 ASN A 180      16.556 -10.675  -5.911  1.00 92.60           H
ATOM   2899 2HD2 ASN A 180      17.075  -9.668  -4.601  1.00 92.60           H
ATOM   2900  N   TYR A 181      22.697  -8.028  -4.900  1.00 97.62           N
ATOM   2901  H   TYR A 181      22.794  -8.938  -4.496  1.00 97.62           H
ATOM   2902  CA  TYR A 181      23.685  -7.010  -4.553  1.00 97.94           C
ATOM   2903  HA  TYR A 181      23.150  -6.274  -4.137  1.00 97.94           H
ATOM   2904  C   TYR A 181      24.398  -6.439  -5.779  1.00 98.16           C
ATOM   2905  O   TYR A 181      24.769  -7.165  -6.707  1.00 97.84           O
ATOM   2906  CB  TYR A 181      24.701  -7.582  -3.556  1.00 97.92           C
ATOM   2907 1HB  TYR A 181      24.219  -7.842  -2.719  1.00 97.92           H
ATOM   2908 2HB  TYR A 181      25.128  -8.391  -3.960  1.00 97.92           H
ATOM   2909  CG  TYR A 181      25.796  -6.601  -3.187  1.00 98.00           C
ATOM   2910  CD1 TYR A 181      27.146  -6.886  -3.488  1.00 96.49           C
ATOM   2911  HD1 TYR A 181      27.381  -7.745  -3.943  1.00 96.49           H
ATOM   2912  CD2 TYR A 181      25.474  -5.374  -2.569  1.00 96.89           C
ATOM   2913  HD2 TYR A 181      24.520  -5.157  -2.362  1.00 96.89           H
ATOM   2914  CE1 TYR A 181      28.159  -5.977  -3.155  1.00 96.80           C
ATOM   2915  HE1 TYR A 181      29.113  -6.195  -3.360  1.00 96.80           H
ATOM   2916  CE2 TYR A 181      26.488  -4.453  -2.242  1.00 96.43           C
ATOM   2917  HE2 TYR A 181      26.253  -3.585  -1.805  1.00 96.43           H
ATOM   2918  CZ  TYR A 181      27.833  -4.755  -2.530  1.00 97.53           C
ATOM   2919  OH  TYR A 181      28.815  -3.871  -2.197  1.00 96.89           O
ATOM   2920  HH  TYR A 181      29.649  -4.334  -2.119  1.00 96.89           H
ATOM   2921  N   ASP A 182      24.602  -5.116  -5.755  1.00 98.16           N
ATOM   2922  H   ASP A 182      24.237  -4.610  -4.973  1.00 98.16           H
ATOM   2923  CA  ASP A 182      25.307  -4.356  -6.766  1.00 98.20           C
ATOM   2924  HA  ASP A 182      25.728  -5.034  -7.369  1.00 98.20           H
ATOM   2925  C   ASP A 182      26.415  -3.493  -6.140  1.00 98.30           C
ATOM   2926  O   ASP A 182      26.119  -2.485  -5.494  1.00 97.83           O
ATOM   2927  CB  ASP A 182      24.316  -3.513  -7.561  1.00 98.02           C
ATOM   2928 1HB  ASP A 182      23.525  -4.079  -7.793  1.00 98.02           H
ATOM   2929 2HB  ASP A 182      24.021  -2.743  -6.995  1.00 98.02           H
ATOM   2930  CG  ASP A 182      24.933  -2.973  -8.850  1.00 97.97           C
ATOM   2931  OD1 ASP A 182      26.179  -2.863  -8.922  1.00 95.56           O
ATOM   2932  OD2 ASP A 182      24.143  -2.722  -9.780  1.00 95.28           O
ATOM   2933  N   PRO A 183      27.698  -3.850  -6.340  1.00 98.09           N
ATOM   2934  CA  PRO A 183      28.808  -3.060  -5.816  1.00 97.86           C
ATOM   2935  HA  PRO A 183      28.624  -2.861  -4.853  1.00 97.86           H
ATOM   2936  C   PRO A 183      28.944  -1.690  -6.493  1.00 97.84           C
ATOM   2937  O   PRO A 183      29.454  -0.769  -5.874  1.00 97.37           O
ATOM   2938  CB  PRO A 183      30.053  -3.933  -6.032  1.00 97.72           C
ATOM   2939 1HB  PRO A 183      30.856  -3.370  -6.225  1.00 97.72           H
ATOM   2940 2HB  PRO A 183      30.232  -4.506  -5.233  1.00 97.72           H
ATOM   2941  CG  PRO A 183      29.687  -4.789  -7.242  1.00 96.56           C
ATOM   2942 1HG  PRO A 183      29.869  -4.301  -8.096  1.00 96.56           H
ATOM   2943 2HG  PRO A 183      30.191  -5.652  -7.237  1.00 96.56           H
ATOM   2944  CD  PRO A 183      28.184  -5.023  -7.046  1.00 98.15           C
ATOM   2945 1HD  PRO A 183      27.709  -5.105  -7.922  1.00 98.15           H
ATOM   2946 2HD  PRO A 183      28.010  -5.839  -6.495  1.00 98.15           H
ATOM   2947  N   GLU A 184      28.481  -1.513  -7.735  1.00 97.63           N
ATOM   2948  H   GLU A 184      28.090  -2.298  -8.215  1.00 97.63           H
ATOM   2949  CA  GLU A 184      28.521  -0.214  -8.427  1.00 97.66           C
ATOM   2950  HA  GLU A 184      29.423   0.152  -8.198  1.00 97.66           H
ATOM   2951  C   GLU A 184      27.441   0.760  -7.914  1.00 97.68           C
ATOM   2952  O   GLU A 184      27.518   1.968  -8.185  1.00 96.53           O
ATOM   2953  CB  GLU A 184      28.405  -0.391  -9.946  1.00 97.36           C
ATOM   2954 1HB  GLU A 184      27.540  -0.853 -10.144  1.00 97.36           H
ATOM   2955 2HB  GLU A 184      28.403   0.515 -10.369  1.00 97.36           H
ATOM   2956  CG  GLU A 184      29.545  -1.212 -10.565  1.00 91.97           C
ATOM   2957 1HG  GLU A 184      30.413  -0.859 -10.216  1.00 91.97           H
ATOM   2958 2HG  GLU A 184      29.435  -2.166 -10.285  1.00 91.97           H
ATOM   2959  CD  GLU A 184      29.572  -1.151 -12.108  1.00 85.06           C
ATOM   2960  OE1 GLU A 184      30.685  -1.340 -12.670  1.00 73.65           O
ATOM   2961  OE2 GLU A 184      28.527  -0.910 -12.741  1.00 74.24           O
ATOM   2962  N   ALA A 185      26.471   0.259  -7.155  1.00 97.52           N
ATOM   2963  H   ALA A 185      26.433  -0.736  -7.062  1.00 97.52           H
ATOM   2964  CA  ALA A 185      25.458   1.033  -6.446  1.00 97.87           C
ATOM   2965  HA  ALA A 185      25.462   1.950  -6.844  1.00 97.87           H
ATOM   2966  C   ALA A 185      25.794   1.210  -4.954  1.00 97.97           C
ATOM   2967  O   ALA A 185      24.912   1.570  -4.166  1.00 97.51           O
ATOM   2968  CB  ALA A 185      24.104   0.365  -6.680  1.00 97.89           C
ATOM   2969 1HB  ALA A 185      23.918   0.266  -7.657  1.00 97.89           H
ATOM   2970 2HB  ALA A 185      23.364   0.905  -6.279  1.00 97.89           H
ATOM   2971 3HB  ALA A 185      24.078  -0.546  -6.268  1.00 97.89           H
ATOM   2972  N   SER A 186      27.031   0.913  -4.537  1.00 97.74           N
ATOM   2973  H   SER A 186      27.730   0.750  -5.233  1.00 97.74           H
ATOM   2974  CA  SER A 186      27.429   0.811  -3.135  1.00 97.78           C
ATOM   2975  HA  SER A 186      26.685   1.254  -2.635  1.00 97.78           H
ATOM   2976  C   SER A 186      28.722   1.548  -2.826  1.00 97.52           C
ATOM   2977  O   SER A 186      29.658   1.536  -3.612  1.00 96.68           O
ATOM   2978  CB  SER A 186      27.590  -0.656  -2.751  1.00 97.48           C
ATOM   2979 1HB  SER A 186      28.307  -1.088  -3.297  1.00 97.48           H
ATOM   2980 2HB  SER A 186      27.811  -0.745  -1.780  1.00 97.48           H
ATOM   2981  OG  SER A 186      26.399  -1.372  -2.979  1.00 95.77           O
ATOM   2982  HG  SER A 186      25.664  -0.761  -3.031  1.00 95.77           H
ATOM   2983  N   TYR A 187      28.788   2.179  -1.639  1.00 97.28           N
ATOM   2984  H   TYR A 187      27.966   2.197  -1.069  1.00 97.28           H
ATOM   2985  CA  TYR A 187      29.988   2.838  -1.135  1.00 96.94           C
ATOM   2986  HA  TYR A 187      30.749   2.224  -1.344  1.00 96.94           H
ATOM   2987  C   TYR A 187      29.892   3.049   0.384  1.00 97.24           C
ATOM   2988  O   TYR A 187      28.791   3.174   0.924  1.00 96.85           O
ATOM   2989  CB  TYR A 187      30.179   4.177  -1.846  1.00 96.89           C
ATOM   2990 1HB  TYR A 187      29.946   4.058  -2.811  1.00 96.89           H
ATOM   2991 2HB  TYR A 187      29.560   4.845  -1.433  1.00 96.89           H
ATOM   2992  CG  TYR A 187      31.593   4.729  -1.765  1.00 96.53           C
ATOM   2993  CD1 TYR A 187      31.915   5.710  -0.815  1.00 94.29           C
ATOM   2994  HD1 TYR A 187      31.206   6.072  -0.210  1.00 94.29           H
ATOM   2995  CD2 TYR A 187      32.578   4.232  -2.627  1.00 94.57           C
ATOM   2996  HD2 TYR A 187      32.341   3.543  -3.312  1.00 94.57           H
ATOM   2997  CE1 TYR A 187      33.233   6.183  -0.714  1.00 93.39           C
ATOM   2998  HE1 TYR A 187      33.463   6.882  -0.037  1.00 93.39           H
ATOM   2999  CE2 TYR A 187      33.907   4.702  -2.530  1.00 93.17           C
ATOM   3000  HE2 TYR A 187      34.611   4.345  -3.144  1.00 93.17           H
ATOM   3001  CZ  TYR A 187      34.236   5.671  -1.570  1.00 94.01           C
ATOM   3002  OH  TYR A 187      35.517   6.104  -1.452  1.00 92.92           O
ATOM   3003  HH  TYR A 187      36.107   5.351  -1.424  1.00 92.92           H
ATOM   3004  N   ASP A 188      31.026   3.170   1.053  1.00 96.52           N
ATOM   3005  H   ASP A 188      31.874   2.934   0.578  1.00 96.52           H
ATOM   3006  CA  ASP A 188      31.127   3.623   2.433  1.00 96.47           C
ATOM   3007  HA  ASP A 188      30.193   3.648   2.790  1.00 96.47           H
ATOM   3008  C   ASP A 188      31.713   5.046   2.494  1.00 96.03           C
ATOM   3009  O   ASP A 188      32.898   5.264   2.266  1.00 94.53           O
ATOM   3010  CB  ASP A 188      31.933   2.618   3.259  1.00 96.36           C
ATOM   3011 1HB  ASP A 188      31.529   1.711   3.143  1.00 96.36           H
ATOM   3012 2HB  ASP A 188      32.875   2.609   2.923  1.00 96.36           H
ATOM   3013  CG  ASP A 188      31.944   2.969   4.754  1.00 95.77           C
ATOM   3014  OD1 ASP A 188      31.511   4.085   5.119  1.00 92.07           O
ATOM   3015  OD2 ASP A 188      32.319   2.103   5.569  1.00 91.97           O
ATOM   3016  N   PHE A 189      30.876   6.040   2.800  1.00 96.14           N
ATOM   3017  H   PHE A 189      29.901   5.836   2.886  1.00 96.14           H
ATOM   3018  CA  PHE A 189      31.326   7.416   3.015  1.00 95.00           C
ATOM   3019  HA  PHE A 189      32.135   7.491   2.432  1.00 95.00           H
ATOM   3020  C   PHE A 189      31.763   7.695   4.460  1.00 94.23           C
ATOM   3021  O   PHE A 189      32.349   8.757   4.709  1.00 91.69           O
ATOM   3022  CB  PHE A 189      30.246   8.412   2.573  1.00 95.47           C
ATOM   3023 1HB  PHE A 189      29.370   8.128   2.963  1.00 95.47           H
ATOM   3024 2HB  PHE A 189      30.487   9.319   2.919  1.00 95.47           H
ATOM   3025  CG  PHE A 189      30.084   8.508   1.068  1.00 96.10           C
ATOM   3026  CD1 PHE A 189      31.115   9.051   0.289  1.00 94.01           C
ATOM   3027  HD1 PHE A 189      31.950   9.383   0.728  1.00 94.01           H
ATOM   3028  CD2 PHE A 189      28.906   8.058   0.453  1.00 94.76           C
ATOM   3029  HD2 PHE A 189      28.165   7.682   1.009  1.00 94.76           H
ATOM   3030  CE1 PHE A 189      30.979   9.130  -1.108  1.00 93.88           C
ATOM   3031  HE1 PHE A 189      31.718   9.515  -1.661  1.00 93.88           H
ATOM   3032  CE2 PHE A 189      28.766   8.135  -0.947  1.00 93.93           C
ATOM   3033  HE2 PHE A 189      27.927   7.811  -1.384  1.00 93.93           H
ATOM   3034  CZ  PHE A 189      29.804   8.667  -1.729  1.00 95.11           C
ATOM   3035  HZ  PHE A 189      29.709   8.717  -2.723  1.00 95.11           H
ATOM   3036  N   ASN A 190      31.498   6.798   5.408  1.00 95.11           N
ATOM   3037  H   ASN A 190      30.947   5.998   5.170  1.00 95.11           H
ATOM   3038  CA  ASN A 190      31.979   6.934   6.780  1.00 93.90           C
ATOM   3039  HA  ASN A 190      31.880   7.900   7.017  1.00 93.90           H
ATOM   3040  C   ASN A 190      33.472   6.587   6.876  1.00 92.90           C
ATOM   3041  O   ASN A 190      34.226   7.366   7.468  1.00 90.66           O
ATOM   3042  CB  ASN A 190      31.102   6.105   7.734  1.00 93.88           C
ATOM   3043 1HB  ASN A 190      31.079   5.161   7.406  1.00 93.88           H
ATOM   3044 2HB  ASN A 190      31.511   6.131   8.646  1.00 93.88           H
ATOM   3045  CG  ASN A 190      29.668   6.602   7.844  1.00 93.01           C
ATOM   3046  OD1 ASN A 190      28.720   5.848   7.761  1.00 86.58           O
ATOM   3047  ND2 ASN A 190      29.451   7.875   8.090  1.00 86.78           N
ATOM   3048 1HD2 ASN A 190      28.516   8.210   8.206  1.00 86.78           H
ATOM   3049 2HD2 ASN A 190      30.221   8.509   8.161  1.00 86.78           H
ATOM   3050  N   ASP A 191      33.896   5.498   6.243  1.00 94.42           N
ATOM   3051  H   ASP A 191      33.224   4.948   5.747  1.00 94.42           H
ATOM   3052  CA  ASP A 191      35.304   5.057   6.232  1.00 93.86           C
ATOM   3053  HA  ASP A 191      35.775   5.639   6.895  1.00 93.86           H
ATOM   3054  C   ASP A 191      36.018   5.321   4.885  1.00 93.17           C
ATOM   3055  O   ASP A 191      37.233   5.166   4.767  1.00 89.45           O
ATOM   3056  CB  ASP A 191      35.386   3.595   6.706  1.00 93.43           C
ATOM   3057 1HB  ASP A 191      34.754   3.048   6.157  1.00 93.43           H
ATOM   3058 2HB  ASP A 191      36.320   3.268   6.564  1.00 93.43           H
ATOM   3059  CG  ASP A 191      35.027   3.410   8.190  1.00 91.52           C
ATOM   3060  OD1 ASP A 191      35.317   4.322   9.006  1.00 86.45           O
ATOM   3061  OD2 ASP A 191      34.506   2.334   8.566  1.00 86.32           O
ATOM   3062  N   ASN A 192      35.293   5.836   3.889  1.00 92.80           N
ATOM   3063  H   ASN A 192      34.319   5.972   4.069  1.00 92.80           H
ATOM   3064  CA  ASN A 192      35.772   6.222   2.564  1.00 92.39           C
ATOM   3065  HA  ASN A 192      34.955   6.444   2.032  1.00 92.39           H
ATOM   3066  C   ASN A 192      36.391   5.064   1.762  1.00 92.99           C
ATOM   3067  O   ASN A 192      37.506   5.153   1.240  1.00 89.27           O
ATOM   3068  CB  ASN A 192      36.622   7.497   2.686  1.00 90.52           C
ATOM   3069 1HB  ASN A 192      36.102   8.185   3.193  1.00 90.52           H
ATOM   3070 2HB  ASN A 192      37.462   7.279   3.184  1.00 90.52           H
ATOM   3071  CG  ASN A 192      37.006   8.088   1.345  1.00 79.78           C
ATOM   3072  OD1 ASN A 192      36.245   8.740   0.651  1.00 72.29           O
ATOM   3073  ND2 ASN A 192      38.240   7.921   0.933  1.00 70.26           N
ATOM   3074 1HD2 ASN A 192      38.537   8.324   0.068  1.00 70.26           H
ATOM   3075 2HD2 ASN A 192      38.884   7.390   1.484  1.00 70.26           H
ATOM   3076  N   ASP A 193      35.656   3.962   1.660  1.00 94.30           N
ATOM   3077  H   ASP A 193      34.801   3.924   2.178  1.00 94.30           H
ATOM   3078  CA  ASP A 193      36.006   2.805   0.848  1.00 95.16           C
ATOM   3079  HA  ASP A 193      36.628   3.144   0.142  1.00 95.16           H
ATOM   3080  C   ASP A 193      34.799   2.230   0.064  1.00 96.35           C
ATOM   3081  O   ASP A 193      33.725   2.829   0.013  1.00 94.74           O
ATOM   3082  CB  ASP A 193      36.782   1.797   1.706  1.00 93.59           C
ATOM   3083 1HB  ASP A 193      37.224   1.144   1.091  1.00 93.59           H
ATOM   3084 2HB  ASP A 193      37.480   2.300   2.216  1.00 93.59           H
ATOM   3085  CG  ASP A 193      35.962   0.999   2.711  1.00 92.79           C
ATOM   3086  OD1 ASP A 193      34.892   0.517   2.288  1.00 88.77           O
ATOM   3087  OD2 ASP A 193      36.530   0.682   3.779  1.00 88.83           O
ATOM   3088  N   HIS A 194      35.013   1.117  -0.639  1.00 95.93           N
ATOM   3089  H   HIS A 194      35.900   0.663  -0.558  1.00 95.93           H
ATOM   3090  CA  HIS A 194      34.002   0.531  -1.526  1.00 96.11           C
ATOM   3091  HA  HIS A 194      33.395   1.293  -1.753  1.00 96.11           H
ATOM   3092  C   HIS A 194      33.119  -0.534  -0.856  1.00 96.82           C
ATOM   3093  O   HIS A 194      32.269  -1.112  -1.541  1.00 94.88           O
ATOM   3094  CB  HIS A 194      34.686  -0.010  -2.779  1.00 94.95           C
ATOM   3095 1HB  HIS A 194      35.476  -0.557  -2.503  1.00 94.95           H
ATOM   3096 2HB  HIS A 194      34.038  -0.587  -3.275  1.00 94.95           H
ATOM   3097  CG  HIS A 194      35.165   1.070  -3.714  1.00 93.50           C
ATOM   3098  ND1 HIS A 194      34.351   1.869  -4.482  1.00 81.48           N
ATOM   3099  HD1 HIS A 194      33.351   1.849  -4.499  1.00 81.48           H
ATOM   3100  CD2 HIS A 194      36.454   1.420  -3.994  1.00 81.80           C
ATOM   3101  HD2 HIS A 194      37.272   1.015  -3.586  1.00 81.80           H
ATOM   3102  CE1 HIS A 194      35.137   2.678  -5.203  1.00 82.37           C
ATOM   3103  HE1 HIS A 194      34.803   3.367  -5.846  1.00 82.37           H
ATOM   3104  NE2 HIS A 194      36.435   2.440  -4.947  1.00 83.76           N
ATOM   3105  N   ASP A 195      33.342  -0.838   0.421  1.00 96.15           N
ATOM   3106  H   ASP A 195      34.048  -0.331   0.915  1.00 96.15           H
ATOM   3107  CA  ASP A 195      32.606  -1.875   1.132  1.00 96.76           C
ATOM   3108  HA  ASP A 195      32.137  -2.398   0.420  1.00 96.76           H
ATOM   3109  C   ASP A 195      31.542  -1.263   2.063  1.00 97.16           C
ATOM   3110  O   ASP A 195      31.882  -0.789   3.142  1.00 95.74           O
ATOM   3111  CB  ASP A 195      33.576  -2.809   1.885  1.00 95.77           C
ATOM   3112 1HB  ASP A 195      34.304  -3.092   1.261  1.00 95.77           H
ATOM   3113 2HB  ASP A 195      33.972  -2.312   2.657  1.00 95.77           H
ATOM   3114  CG  ASP A 195      32.867  -4.062   2.417  1.00 94.69           C
ATOM   3115  OD1 ASP A 195      31.639  -4.194   2.225  1.00 92.02           O
ATOM   3116  OD2 ASP A 195      33.570  -4.962   2.944  1.00 90.98           O
ATOM   3117  N   PRO A 196      30.255  -1.297   1.699  1.00 96.31           N
ATOM   3118  CA  PRO A 196      29.202  -0.721   2.523  1.00 96.54           C
ATOM   3119  HA  PRO A 196      29.537   0.134   2.919  1.00 96.54           H
ATOM   3120  C   PRO A 196      28.823  -1.609   3.717  1.00 96.89           C
ATOM   3121  O   PRO A 196      27.746  -1.447   4.288  1.00 95.83           O
ATOM   3122  CB  PRO A 196      28.021  -0.550   1.554  1.00 96.82           C
ATOM   3123 1HB  PRO A 196      27.147  -0.519   2.039  1.00 96.82           H
ATOM   3124 2HB  PRO A 196      28.120   0.272   0.993  1.00 96.82           H
ATOM   3125  CG  PRO A 196      28.147  -1.818   0.713  1.00 96.64           C
ATOM   3126 1HG  PRO A 196      27.771  -2.609   1.195  1.00 96.64           H
ATOM   3127 2HG  PRO A 196      27.686  -1.714  -0.168  1.00 96.64           H
ATOM   3128  CD  PRO A 196      29.664  -1.944   0.535  1.00 97.16           C
ATOM   3129 1HD  PRO A 196      29.948  -2.902   0.507  1.00 97.16           H
ATOM   3130 2HD  PRO A 196      29.972  -1.480  -0.296  1.00 97.16           H
ATOM   3131  N   PHE A 197      29.644  -2.600   4.054  1.00 97.05           N
ATOM   3132  H   PHE A 197      30.522  -2.679   3.583  1.00 97.05           H
ATOM   3133  CA  PHE A 197      29.310  -3.575   5.085  1.00 96.81           C
ATOM   3134  HA  PHE A 197      28.455  -4.000   4.788  1.00 96.81           H
ATOM   3135  C   PHE A 197      29.076  -2.888   6.442  1.00 97.07           C
ATOM   3136  O   PHE A 197      29.915  -2.088   6.875  1.00 96.27           O
ATOM   3137  CB  PHE A 197      30.388  -4.651   5.168  1.00 96.43           C
ATOM   3138 1HB  PHE A 197      30.686  -4.880   4.241  1.00 96.43           H
ATOM   3139 2HB  PHE A 197      31.162  -4.291   5.689  1.00 96.43           H
ATOM   3140  CG  PHE A 197      29.904  -5.918   5.842  1.00 96.39           C
ATOM   3141  CD1 PHE A 197      30.015  -6.075   7.233  1.00 93.86           C
ATOM   3142  HD1 PHE A 197      30.434  -5.355   7.786  1.00 93.86           H
ATOM   3143  CD2 PHE A 197      29.304  -6.927   5.071  1.00 93.81           C
ATOM   3144  HD2 PHE A 197      29.216  -6.812   4.082  1.00 93.81           H
ATOM   3145  CE1 PHE A 197      29.537  -7.244   7.848  1.00 92.60           C
ATOM   3146  HE1 PHE A 197      29.620  -7.359   8.838  1.00 92.60           H
ATOM   3147  CE2 PHE A 197      28.828  -8.094   5.683  1.00 92.19           C
ATOM   3148  HE2 PHE A 197      28.407  -8.813   5.130  1.00 92.19           H
ATOM   3149  CZ  PHE A 197      28.942  -8.253   7.070  1.00 93.73           C
ATOM   3150  HZ  PHE A 197      28.600  -9.085   7.507  1.00 93.73           H
ATOM   3151  N   PRO A 198      27.978  -3.179   7.157  1.00 96.25           N
ATOM   3152  CA  PRO A 198      27.668  -2.494   8.401  1.00 95.71           C
ATOM   3153  HA  PRO A 198      27.783  -1.510   8.266  1.00 95.71           H
ATOM   3154  C   PRO A 198      28.636  -2.900   9.515  1.00 95.31           C
ATOM   3155  O   PRO A 198      29.038  -4.061   9.632  1.00 93.65           O
ATOM   3156  CB  PRO A 198      26.219  -2.865   8.731  1.00 95.46           C
ATOM   3157 1HB  PRO A 198      26.076  -2.920   9.719  1.00 95.46           H
ATOM   3158 2HB  PRO A 198      25.579  -2.205   8.338  1.00 95.46           H
ATOM   3159  CG  PRO A 198      26.065  -4.236   8.077  1.00 94.09           C
ATOM   3160 1HG  PRO A 198      26.397  -4.961   8.681  1.00 94.09           H
ATOM   3161 2HG  PRO A 198      25.111  -4.413   7.836  1.00 94.09           H
ATOM   3162  CD  PRO A 198      26.933  -4.127   6.827  1.00 96.47           C
ATOM   3163 1HD  PRO A 198      27.345  -5.007   6.592  1.00 96.47           H
ATOM   3164 2HD  PRO A 198      26.408  -3.785   6.048  1.00 96.47           H
ATOM   3165  N   ARG A 199      28.971  -1.964  10.384  1.00 95.28           N
ATOM   3166  H   ARG A 199      28.687  -1.021  10.212  1.00 95.28           H
ATOM   3167  CA  ARG A 199      29.746  -2.263  11.593  1.00 93.87           C
ATOM   3168  HA  ARG A 199      30.541  -2.804  11.320  1.00 93.87           H
ATOM   3169  C   ARG A 199      28.907  -3.104  12.551  1.00 93.94           C
ATOM   3170  O   ARG A 199      27.893  -2.635  13.077  1.00 93.68           O
ATOM   3171  CB  ARG A 199      30.229  -0.951  12.232  1.00 93.42           C
ATOM   3172 1HB  ARG A 199      30.827  -0.478  11.585  1.00 93.42           H
ATOM   3173 2HB  ARG A 199      29.434  -0.378  12.432  1.00 93.42           H
ATOM   3174  CG  ARG A 199      31.005  -1.194  13.536  1.00 90.41           C
ATOM   3175 1HG  ARG A 199      30.401  -1.642  14.195  1.00 90.41           H
ATOM   3176 2HG  ARG A 199      31.787  -1.787  13.343  1.00 90.41           H
ATOM   3177  CD  ARG A 199      31.516   0.113  14.145  1.00 89.34           C
ATOM   3178 1HD  ARG A 199      31.977  -0.080  15.011  1.00 89.34           H
ATOM   3179 2HD  ARG A 199      32.160   0.546  13.514  1.00 89.34           H
ATOM   3180  NE  ARG A 199      30.424   1.073  14.413  1.00 85.74           N
ATOM   3181  HE  ARG A 199      30.338   1.815  13.749  1.00 85.74           H
ATOM   3182  CZ  ARG A 199      29.545   1.097  15.398  1.00 85.47           C
ATOM   3183  NH1 ARG A 199      29.536   0.227  16.366  1.00 77.59           N
ATOM   3184 1HH1 ARG A 199      30.217  -0.505  16.387  1.00 77.59           H
ATOM   3185 2HH1 ARG A 199      28.848   0.290  17.089  1.00 77.59           H
ATOM   3186  NH2 ARG A 199      28.633   2.019  15.423  1.00 79.88           N
ATOM   3187 1HH2 ARG A 199      28.598   2.707  14.698  1.00 79.88           H
ATOM   3188 2HH2 ARG A 199      27.965   2.041  16.167  1.00 79.88           H
ATOM   3189  N   TYR A 200      29.339  -4.313  12.839  1.00 94.42           N
ATOM   3190  H   TYR A 200      30.113  -4.683  12.325  1.00 94.42           H
ATOM   3191  CA  TYR A 200      28.733  -5.130  13.876  1.00 93.91           C
ATOM   3192  HA  TYR A 200      27.751  -5.016  13.726  1.00 93.91           H
ATOM   3193  C   TYR A 200      29.109  -4.636  15.275  1.00 93.42           C
ATOM   3194  O   TYR A 200      30.271  -4.397  15.584  1.00 90.32           O
ATOM   3195  CB  TYR A 200      29.126  -6.600  13.724  1.00 93.35           C
ATOM   3196 1HB  TYR A 200      30.124  -6.644  13.684  1.00 93.35           H
ATOM   3197 2HB  TYR A 200      28.803  -7.086  14.536  1.00 93.35           H
ATOM   3198  CG  TYR A 200      28.592  -7.342  12.512  1.00 93.34           C
ATOM   3199  CD1 TYR A 200      27.474  -6.897  11.773  1.00 89.35           C
ATOM   3200  HD1 TYR A 200      27.031  -6.034  12.014  1.00 89.35           H
ATOM   3201  CD2 TYR A 200      29.209  -8.562  12.167  1.00 89.75           C
ATOM   3202  HD2 TYR A 200      30.002  -8.882  12.685  1.00 89.75           H
ATOM   3203  CE1 TYR A 200      26.981  -7.659  10.702  1.00 88.82           C
ATOM   3204  HE1 TYR A 200      26.195  -7.335  10.176  1.00 88.82           H
ATOM   3205  CE2 TYR A 200      28.718  -9.326  11.105  1.00 88.80           C
ATOM   3206  HE2 TYR A 200      29.163 -10.189  10.867  1.00 88.80           H
ATOM   3207  CZ  TYR A 200      27.601  -8.889  10.368  1.00 91.17           C
ATOM   3208  OH  TYR A 200      27.131  -9.653   9.359  1.00 88.41           O
ATOM   3209  HH  TYR A 200      27.020 -10.553   9.665  1.00 88.41           H
ATOM   3210  N   ASP A 201      28.116  -4.568  16.133  1.00 94.28           N
ATOM   3211  H   ASP A 201      27.193  -4.739  15.789  1.00 94.28           H
ATOM   3212  CA  ASP A 201      28.264  -4.261  17.550  1.00 93.50           C
ATOM   3213  HA  ASP A 201      29.189  -4.535  17.812  1.00 93.50           H
ATOM   3214  C   ASP A 201      27.259  -5.084  18.385  1.00 94.51           C
ATOM   3215  O   ASP A 201      26.305  -5.650  17.841  1.00 92.20           O
ATOM   3216  CB  ASP A 201      28.128  -2.750  17.767  1.00 90.95           C
ATOM   3217 1HB  ASP A 201      28.491  -2.509  18.667  1.00 90.95           H
ATOM   3218 2HB  ASP A 201      28.641  -2.264  17.059  1.00 90.95           H
ATOM   3219  CG  ASP A 201      26.668  -2.339  17.693  1.00 88.12           C
ATOM   3220  OD1 ASP A 201      26.011  -2.441  18.762  1.00 81.56           O
ATOM   3221  OD2 ASP A 201      26.181  -2.068  16.584  1.00 81.96           O
ATOM   3222  N   PRO A 202      27.433  -5.185  19.717  1.00 91.82           N
ATOM   3223  CA  PRO A 202      26.569  -6.006  20.561  1.00 91.10           C
ATOM   3224  HA  PRO A 202      26.577  -6.921  20.157  1.00 91.10           H
ATOM   3225  C   PRO A 202      25.087  -5.593  20.589  1.00 92.10           C
ATOM   3226  O   PRO A 202      24.264  -6.378  21.064  1.00 88.95           O
ATOM   3227  CB  PRO A 202      27.175  -5.909  21.964  1.00 91.23           C
ATOM   3228 1HB  PRO A 202      26.751  -5.170  22.488  1.00 91.23           H
ATOM   3229 2HB  PRO A 202      27.071  -6.771  22.460  1.00 91.23           H
ATOM   3230  CG  PRO A 202      28.644  -5.611  21.698  1.00 90.84           C
ATOM   3231 1HG  PRO A 202      29.063  -5.140  22.474  1.00 90.84           H
ATOM   3232 2HG  PRO A 202      29.153  -6.449  21.502  1.00 90.84           H
ATOM   3233  CD  PRO A 202      28.574  -4.704  20.470  1.00 93.47           C
ATOM   3234 1HD  PRO A 202      28.428  -3.749  20.727  1.00 93.47           H
ATOM   3235 2HD  PRO A 202      29.400  -4.777  19.911  1.00 93.47           H
ATOM   3236  N   THR A 203      24.733  -4.386  20.147  1.00 91.89           N
ATOM   3237  H   THR A 203      25.458  -3.786  19.808  1.00 91.89           H
ATOM   3238  CA  THR A 203      23.357  -3.873  20.121  1.00 90.89           C
ATOM   3239  HA  THR A 203      22.887  -4.451  20.788  1.00 90.89           H
ATOM   3240  C   THR A 203      22.682  -4.054  18.763  1.00 92.01           C
ATOM   3241  O   THR A 203      21.461  -3.921  18.680  1.00 89.65           O
ATOM   3242  CB  THR A 203      23.275  -2.417  20.574  1.00 91.08           C
ATOM   3243  HB  THR A 203      22.301  -2.202  20.641  1.00 91.08           H
ATOM   3244  OG1 THR A 203      23.769  -1.513  19.625  1.00 89.73           O
ATOM   3245  HG1 THR A 203      23.882  -1.960  18.786  1.00 89.73           H
ATOM   3246  CG2 THR A 203      24.017  -2.156  21.886  1.00 87.49           C
ATOM   3247 1HG2 THR A 203      23.944  -1.195  22.154  1.00 87.49           H
ATOM   3248 2HG2 THR A 203      24.988  -2.378  21.799  1.00 87.49           H
ATOM   3249 3HG2 THR A 203      23.640  -2.711  22.627  1.00 87.49           H
ATOM   3250  N   ASN A 204      23.457  -4.402  17.724  1.00 92.20           N
ATOM   3251  H   ASN A 204      24.406  -4.651  17.918  1.00 92.20           H
ATOM   3252  CA  ASN A 204      23.021  -4.445  16.336  1.00 92.66           C
ATOM   3253  HA  ASN A 204      23.863  -4.554  15.808  1.00 92.66           H
ATOM   3254  C   ASN A 204      22.371  -3.117  15.894  1.00 93.60           C
ATOM   3255  O   ASN A 204      21.269  -3.123  15.338  1.00 91.22           O
ATOM   3256  CB  ASN A 204      22.137  -5.674  16.079  1.00 91.49           C
ATOM   3257 1HB  ASN A 204      21.347  -5.633  16.691  1.00 91.49           H
ATOM   3258 2HB  ASN A 204      21.825  -5.650  15.129  1.00 91.49           H
ATOM   3259  CG  ASN A 204      22.835  -6.997  16.307  1.00 88.66           C
ATOM   3260  OD1 ASN A 204      24.035  -7.152  16.182  1.00 82.99           O
ATOM   3261  ND2 ASN A 204      22.091  -8.039  16.609  1.00 81.92           N
ATOM   3262 1HD2 ASN A 204      22.514  -8.937  16.731  1.00 81.92           H
ATOM   3263 2HD2 ASN A 204      21.102  -7.933  16.716  1.00 81.92           H
ATOM   3264  N   GLU A 205      23.006  -1.982  16.225  1.00 92.29           N
ATOM   3265  H   GLU A 205      23.872  -2.038  16.722  1.00 92.29           H
ATOM   3266  CA  GLU A 205      22.467  -0.662  15.879  1.00 91.74           C
ATOM   3267  HA  GLU A 205      21.519  -0.675  16.198  1.00 91.74           H
ATOM   3268  C   GLU A 205      22.411  -0.441  14.360  1.00 92.66           C
ATOM   3269  O   GLU A 205      21.385   0.024  13.871  1.00 89.58           O
ATOM   3270  CB  GLU A 205      23.198   0.454  16.643  1.00 88.82           C
ATOM   3271 1HB  GLU A 205      22.689   1.304  16.504  1.00 88.82           H
ATOM   3272 2HB  GLU A 205      23.191   0.216  17.614  1.00 88.82           H
ATOM   3273  CG  GLU A 205      24.655   0.710  16.236  1.00 81.74           C
ATOM   3274 1HG  GLU A 205      25.131  -0.169  16.215  1.00 81.74           H
ATOM   3275 2HG  GLU A 205      24.656   1.111  15.320  1.00 81.74           H
ATOM   3276  CD  GLU A 205      25.421   1.660  17.188  1.00 79.28           C
ATOM   3277  OE1 GLU A 205      26.670   1.647  17.144  1.00 70.02           O
ATOM   3278  OE2 GLU A 205      24.766   2.327  18.018  1.00 73.88           O
ATOM   3279  N   ASN A 206      23.420  -0.920  13.604  1.00 94.20           N
ATOM   3280  H   ASN A 206      24.134  -1.445  14.067  1.00 94.20           H
ATOM   3281  CA  ASN A 206      23.552  -0.730  12.152  1.00 95.52           C
ATOM   3282  HA  ASN A 206      23.082   0.129  11.950  1.00 95.52           H
ATOM   3283  C   ASN A 206      22.837  -1.816  11.338  1.00 96.36           C
ATOM   3284  O   ASN A 206      23.405  -2.433  10.432  1.00 94.92           O
ATOM   3285  CB  ASN A 206      25.041  -0.629  11.790  1.00 95.23           C
ATOM   3286 1HB  ASN A 206      25.482  -1.503  11.992  1.00 95.23           H
ATOM   3287 2HB  ASN A 206      25.123  -0.431  10.813  1.00 95.23           H
ATOM   3288  CG  ASN A 206      25.770   0.455  12.554  1.00 94.15           C
ATOM   3289  OD1 ASN A 206      25.369   1.597  12.644  1.00 86.93           O
ATOM   3290  ND2 ASN A 206      26.879   0.118  13.156  1.00 86.74           N
ATOM   3291 1HD2 ASN A 206      27.388   0.798  13.684  1.00 86.74           H
ATOM   3292 2HD2 ASN A 206      27.219  -0.820  13.089  1.00 86.74           H
ATOM   3293  N   LYS A 207      21.588  -2.122  11.688  1.00 95.21           N
ATOM   3294  H   LYS A 207      21.191  -1.654  12.478  1.00 95.21           H
ATOM   3295  CA  LYS A 207      20.762  -3.106  10.981  1.00 95.73           C
ATOM   3296  HA  LYS A 207      21.401  -3.643  10.430  1.00 95.73           H
ATOM   3297  C   LYS A 207      19.777  -2.471  10.014  1.00 96.22           C
ATOM   3298  O   LYS A 207      19.071  -3.191   9.303  1.00 95.59           O
ATOM   3299  CB  LYS A 207      20.040  -3.985  12.001  1.00 95.13           C
ATOM   3300 1HB  LYS A 207      19.571  -4.720  11.511  1.00 95.13           H
ATOM   3301 2HB  LYS A 207      20.721  -4.378  12.619  1.00 95.13           H
ATOM   3302  CG  LYS A 207      19.009  -3.214  12.833  1.00 94.85           C
ATOM   3303 1HG  LYS A 207      19.427  -2.377  13.187  1.00 94.85           H
ATOM   3304 2HG  LYS A 207      18.227  -2.978  12.257  1.00 94.85           H
ATOM   3305  CD  LYS A 207      18.536  -4.084  14.006  1.00 92.60           C
ATOM   3306 1HD  LYS A 207      17.909  -4.789  13.675  1.00 92.60           H
ATOM   3307 2HD  LYS A 207      19.322  -4.517  14.446  1.00 92.60           H
ATOM   3308  CE  LYS A 207      17.817  -3.192  15.010  1.00 86.94           C
ATOM   3309 1HE  LYS A 207      18.230  -2.281  15.013  1.00 86.94           H
ATOM   3310 2HE  LYS A 207      16.849  -3.119  14.769  1.00 86.94           H
ATOM   3311  NZ  LYS A 207      17.927  -3.770  16.369  1.00 80.35           N
ATOM   3312 1HZ  LYS A 207      17.460  -3.196  17.041  1.00 80.35           H
ATOM   3313 2HZ  LYS A 207      18.884  -3.852  16.647  1.00 80.35           H
ATOM   3314 3HZ  LYS A 207      17.517  -4.681  16.405  1.00 80.35           H
ATOM   3315  N   HIS A 208      19.654  -1.170  10.063  1.00 93.93           N
ATOM   3316  H   HIS A 208      20.361  -0.650  10.542  1.00 93.93           H
ATOM   3317  CA  HIS A 208      18.559  -0.436   9.467  1.00 94.61           C
ATOM   3318  HA  HIS A 208      17.706  -0.895   9.718  1.00 94.61           H
ATOM   3319  C   HIS A 208      18.617  -0.487   7.942  1.00 95.65           C
ATOM   3320  O   HIS A 208      17.654  -0.946   7.315  1.00 95.34           O
ATOM   3321  CB  HIS A 208      18.573   0.977  10.053  1.00 94.69           C
ATOM   3322 1HB  HIS A 208      18.593   0.916  11.051  1.00 94.69           H
ATOM   3323 2HB  HIS A 208      19.390   1.456   9.732  1.00 94.69           H
ATOM   3324  CG  HIS A 208      17.380   1.787   9.663  1.00 94.22           C
ATOM   3325  ND1 HIS A 208      17.353   2.695   8.639  1.00 89.98           N
ATOM   3326  HD1 HIS A 208      18.102   2.894   8.007  1.00 89.98           H
ATOM   3327  CD2 HIS A 208      16.153   1.808  10.275  1.00 90.32           C
ATOM   3328  HD2 HIS A 208      15.871   1.246  11.053  1.00 90.32           H
ATOM   3329  CE1 HIS A 208      16.145   3.267   8.637  1.00 90.31           C
ATOM   3330  HE1 HIS A 208      15.852   3.978   7.998  1.00 90.31           H
ATOM   3331  NE2 HIS A 208      15.374   2.749   9.620  1.00 91.14           N
ATOM   3332  N   GLY A 209      19.767  -0.178   7.351  1.00 95.25           N
ATOM   3333  H   GLY A 209      20.529   0.118   7.926  1.00 95.25           H
ATOM   3334  CA  GLY A 209      19.979  -0.247   5.902  1.00 95.35           C
ATOM   3335 1HA  GLY A 209      19.326   0.376   5.472  1.00 95.35           H
ATOM   3336 2HA  GLY A 209      20.910   0.068   5.719  1.00 95.35           H
ATOM   3337  C   GLY A 209      19.796  -1.648   5.323  1.00 96.27           C
ATOM   3338  O   GLY A 209      19.156  -1.815   4.281  1.00 96.61           O
ATOM   3339  N   THR A 210      20.259  -2.692   6.025  1.00 96.81           N
ATOM   3340  H   THR A 210      20.770  -2.513   6.866  1.00 96.81           H
ATOM   3341  CA  THR A 210      20.050  -4.089   5.615  1.00 96.82           C
ATOM   3342  HA  THR A 210      20.415  -4.134   4.685  1.00 96.82           H
ATOM   3343  C   THR A 210      18.561  -4.462   5.582  1.00 97.18           C
ATOM   3344  O   THR A 210      18.114  -5.118   4.642  1.00 96.96           O
ATOM   3345  CB  THR A 210      20.824  -5.051   6.528  1.00 96.80           C
ATOM   3346  HB  THR A 210      20.538  -4.892   7.473  1.00 96.80           H
ATOM   3347  OG1 THR A 210      22.199  -4.774   6.414  1.00 94.53           O
ATOM   3348  HG1 THR A 210      22.689  -5.596   6.388  1.00 94.53           H
ATOM   3349  CG2 THR A 210      20.647  -6.526   6.156  1.00 94.79           C
ATOM   3350 1HG2 THR A 210      21.166  -7.116   6.774  1.00 94.79           H
ATOM   3351 2HG2 THR A 210      20.965  -6.701   5.224  1.00 94.79           H
ATOM   3352 3HG2 THR A 210      19.686  -6.796   6.209  1.00 94.79           H
ATOM   3353  N   ARG A 211      17.781  -4.008   6.573  1.00 97.45           N
ATOM   3354  H   ARG A 211      18.206  -3.504   7.325  1.00 97.45           H
ATOM   3355  CA  ARG A 211      16.324  -4.221   6.601  1.00 97.47           C
ATOM   3356  HA  ARG A 211      16.190  -5.204   6.476  1.00 97.47           H
ATOM   3357  C   ARG A 211      15.621  -3.493   5.453  1.00 97.56           C
ATOM   3358  O   ARG A 211      14.800  -4.099   4.772  1.00 97.44           O
ATOM   3359  CB  ARG A 211      15.760  -3.766   7.954  1.00 97.53           C
ATOM   3360 1HB  ARG A 211      16.111  -2.853   8.160  1.00 97.53           H
ATOM   3361 2HB  ARG A 211      14.762  -3.734   7.894  1.00 97.53           H
ATOM   3362  CG  ARG A 211      16.157  -4.716   9.091  1.00 97.08           C
ATOM   3363 1HG  ARG A 211      15.730  -5.609   8.949  1.00 97.08           H
ATOM   3364 2HG  ARG A 211      17.151  -4.821   9.111  1.00 97.08           H
ATOM   3365  CD  ARG A 211      15.683  -4.133  10.414  1.00 96.41           C
ATOM   3366 1HD  ARG A 211      16.151  -3.267  10.589  1.00 96.41           H
ATOM   3367 2HD  ARG A 211      14.696  -3.978  10.381  1.00 96.41           H
ATOM   3368  NE  ARG A 211      15.969  -5.044  11.529  1.00 95.14           N
ATOM   3369  HE  ARG A 211      16.708  -5.704  11.395  1.00 95.14           H
ATOM   3370  CZ  ARG A 211      15.349  -5.076  12.683  1.00 94.14           C
ATOM   3371  NH1 ARG A 211      14.432  -4.200  12.996  1.00 92.10           N
ATOM   3372 1HH1 ARG A 211      14.186  -3.480  12.347  1.00 92.10           H
ATOM   3373 2HH1 ARG A 211      13.976  -4.250  13.884  1.00 92.10           H
ATOM   3374  NH2 ARG A 211      15.632  -6.000  13.539  1.00 91.41           N
ATOM   3375 1HH2 ARG A 211      16.323  -6.689  13.321  1.00 91.41           H
ATOM   3376 2HH2 ARG A 211      15.160  -6.027  14.420  1.00 91.41           H
ATOM   3377  N   CYS A 212      15.979  -2.244   5.193  1.00 96.53           N
ATOM   3378  H   CYS A 212      16.648  -1.806   5.793  1.00 96.53           H
ATOM   3379  CA  CYS A 212      15.443  -1.477   4.072  1.00 96.62           C
ATOM   3380  HA  CYS A 212      14.449  -1.473   4.185  1.00 96.62           H
ATOM   3381  C   CYS A 212      15.753  -2.142   2.720  1.00 96.95           C
ATOM   3382  O   CYS A 212      14.870  -2.315   1.884  1.00 97.18           O
ATOM   3383  CB  CYS A 212      16.014  -0.050   4.142  1.00 96.95           C
ATOM   3384 1HB  CYS A 212      17.008  -0.156   4.147  1.00 96.95           H
ATOM   3385 2HB  CYS A 212      15.730   0.397   3.294  1.00 96.95           H
ATOM   3386  SG  CYS A 212      15.397   0.807   5.622  1.00 96.26           S
ATOM   3387  HG  CYS A 212      15.248   2.091   5.357  1.00 96.26           H
ATOM   3388  N   ALA A 213      16.992  -2.613   2.519  1.00 97.42           N
ATOM   3389  H   ALA A 213      17.675  -2.472   3.235  1.00 97.42           H
ATOM   3390  CA  ALA A 213      17.395  -3.322   1.307  1.00 97.24           C
ATOM   3391  HA  ALA A 213      17.156  -2.723   0.543  1.00 97.24           H
ATOM   3392  C   ALA A 213      16.627  -4.645   1.111  1.00 97.38           C
ATOM   3393  O   ALA A 213      16.238  -4.974  -0.013  1.00 97.50           O
ATOM   3394  CB  ALA A 213      18.905  -3.558   1.375  1.00 97.55           C
ATOM   3395 1HB  ALA A 213      19.397  -2.697   1.502  1.00 97.55           H
ATOM   3396 2HB  ALA A 213      19.240  -3.982   0.533  1.00 97.55           H
ATOM   3397 3HB  ALA A 213      19.139  -4.161   2.137  1.00 97.55           H
ATOM   3398  N   GLY A 214      16.370  -5.378   2.203  1.00 97.35           N
ATOM   3399  H   GLY A 214      16.732  -5.069   3.083  1.00 97.35           H
ATOM   3400  CA  GLY A 214      15.586  -6.606   2.164  1.00 97.03           C
ATOM   3401 1HA  GLY A 214      16.062  -7.248   1.563  1.00 97.03           H
ATOM   3402 2HA  GLY A 214      15.560  -6.976   3.093  1.00 97.03           H
ATOM   3403  C   GLY A 214      14.158  -6.386   1.656  1.00 97.49           C
ATOM   3404  O   GLY A 214      13.705  -7.109   0.777  1.00 97.32           O
ATOM   3405  N   GLU A 215      13.470  -5.347   2.120  1.00 97.28           N
ATOM   3406  H   GLU A 215      13.888  -4.766   2.818  1.00 97.28           H
ATOM   3407  CA  GLU A 215      12.115  -5.021   1.643  1.00 97.35           C
ATOM   3408  HA  GLU A 215      11.578  -5.838   1.853  1.00 97.35           H
ATOM   3409  C   GLU A 215      12.051  -4.758   0.139  1.00 97.66           C
ATOM   3410  O   GLU A 215      11.060  -5.085  -0.517  1.00 97.16           O
ATOM   3411  CB  GLU A 215      11.591  -3.790   2.370  1.00 96.90           C
ATOM   3412 1HB  GLU A 215      12.293  -3.078   2.356  1.00 96.90           H
ATOM   3413 2HB  GLU A 215      10.770  -3.459   1.905  1.00 96.90           H
ATOM   3414  CG  GLU A 215      11.245  -4.118   3.813  1.00 94.34           C
ATOM   3415 1HG  GLU A 215      10.535  -4.822   3.820  1.00 94.34           H
ATOM   3416 2HG  GLU A 215      12.065  -4.467   4.267  1.00 94.34           H
ATOM   3417  CD  GLU A 215      10.737  -2.890   4.575  1.00 94.50           C
ATOM   3418  OE1 GLU A 215      10.960  -2.879   5.791  1.00 85.19           O
ATOM   3419  OE2 GLU A 215      10.097  -2.018   3.955  1.00 87.92           O
ATOM   3420  N   ILE A 216      13.124  -4.203  -0.408  1.00 97.65           N
ATOM   3421  H   ILE A 216      13.894  -3.968   0.185  1.00 97.65           H
ATOM   3422  CA  ILE A 216      13.234  -3.919  -1.834  1.00 97.69           C
ATOM   3423  HA  ILE A 216      12.345  -3.558  -2.115  1.00 97.69           H
ATOM   3424  C   ILE A 216      13.500  -5.206  -2.622  1.00 97.78           C
ATOM   3425  O   ILE A 216      12.795  -5.477  -3.599  1.00 97.51           O
ATOM   3426  CB  ILE A 216      14.330  -2.856  -2.077  1.00 97.68           C
ATOM   3427  HB  ILE A 216      15.178  -3.193  -1.668  1.00 97.68           H
ATOM   3428  CG1 ILE A 216      13.952  -1.519  -1.414  1.00 96.60           C
ATOM   3429 1HG1 ILE A 216      13.239  -1.085  -1.965  1.00 96.60           H
ATOM   3430 2HG1 ILE A 216      13.597  -1.710  -0.499  1.00 96.60           H
ATOM   3431  CG2 ILE A 216      14.572  -2.640  -3.578  1.00 96.89           C
ATOM   3432 1HG2 ILE A 216      15.281  -1.952  -3.731  1.00 96.89           H
ATOM   3433 2HG2 ILE A 216      13.738  -2.329  -4.034  1.00 96.89           H
ATOM   3434 3HG2 ILE A 216      14.866  -3.488  -4.019  1.00 96.89           H
ATOM   3435  CD1 ILE A 216      15.125  -0.535  -1.280  1.00 95.19           C
ATOM   3436 1HD1 ILE A 216      14.831   0.316  -0.845  1.00 95.19           H
ATOM   3437 2HD1 ILE A 216      15.505  -0.307  -2.176  1.00 95.19           H
ATOM   3438 3HD1 ILE A 216      15.859  -0.926  -0.725  1.00 95.19           H
ATOM   3439  N   ALA A 217      14.515  -5.988  -2.214  1.00 96.82           N
ATOM   3440  H   ALA A 217      14.829  -5.917  -1.267  1.00 96.82           H
ATOM   3441  CA  ALA A 217      15.172  -6.935  -3.106  1.00 96.66           C
ATOM   3442  HA  ALA A 217      14.463  -7.178  -3.768  1.00 96.66           H
ATOM   3443  C   ALA A 217      15.570  -8.285  -2.482  1.00 96.99           C
ATOM   3444  O   ALA A 217      16.469  -8.942  -3.009  1.00 95.70           O
ATOM   3445  CB  ALA A 217      16.367  -6.212  -3.749  1.00 95.69           C
ATOM   3446 1HB  ALA A 217      16.086  -5.339  -4.147  1.00 95.69           H
ATOM   3447 2HB  ALA A 217      16.771  -6.766  -4.477  1.00 95.69           H
ATOM   3448 3HB  ALA A 217      17.079  -6.026  -3.072  1.00 95.69           H
ATOM   3449  N   MET A 218      14.918  -8.757  -1.396  1.00 97.35           N
ATOM   3450  H   MET A 218      14.339  -8.136  -0.869  1.00 97.35           H
ATOM   3451  CA  MET A 218      15.037 -10.155  -0.970  1.00 97.19           C
ATOM   3452  HA  MET A 218      15.988 -10.245  -0.674  1.00 97.19           H
ATOM   3453  C   MET A 218      14.734 -11.097  -2.132  1.00 96.99           C
ATOM   3454  O   MET A 218      13.767 -10.901  -2.878  1.00 96.58           O
ATOM   3455  CB  MET A 218      14.096 -10.482   0.194  1.00 97.03           C
ATOM   3456 1HB  MET A 218      13.219 -10.030   0.030  1.00 97.03           H
ATOM   3457 2HB  MET A 218      13.960 -11.472   0.224  1.00 97.03           H
ATOM   3458  CG  MET A 218      14.627 -10.027   1.552  1.00 95.73           C
ATOM   3459 1HG  MET A 218      15.547 -10.416   1.598  1.00 95.73           H
ATOM   3460 2HG  MET A 218      14.689  -9.032   1.470  1.00 95.73           H
ATOM   3461  SD  MET A 218      13.606 -10.530   2.968  1.00 95.62           S
ATOM   3462  CE  MET A 218      12.038  -9.711   2.593  1.00 90.60           C
ATOM   3463 1HE  MET A 218      11.357  -9.899   3.301  1.00 90.60           H
ATOM   3464 2HE  MET A 218      11.668 -10.027   1.719  1.00 90.60           H
ATOM   3465 3HE  MET A 218      12.156  -8.720   2.536  1.00 90.60           H
ATOM   3466  N   GLN A 219      15.537 -12.144  -2.303  1.00 97.60           N
ATOM   3467  H   GLN A 219      16.276 -12.280  -1.644  1.00 97.60           H
ATOM   3468  CA  GLN A 219      15.407 -13.108  -3.393  1.00 97.33           C
ATOM   3469  HA  GLN A 219      15.306 -12.548  -4.216  1.00 97.33           H
ATOM   3470  C   GLN A 219      14.182 -13.999  -3.213  1.00 97.25           C
ATOM   3471  O   GLN A 219      14.001 -14.635  -2.185  1.00 96.19           O
ATOM   3472  CB  GLN A 219      16.647 -13.986  -3.480  1.00 96.40           C
ATOM   3473 1HB  GLN A 219      16.823 -14.372  -2.574  1.00 96.40           H
ATOM   3474 2HB  GLN A 219      16.464 -14.726  -4.128  1.00 96.40           H
ATOM   3475  CG  GLN A 219      17.897 -13.232  -3.941  1.00 88.41           C
ATOM   3476 1HG  GLN A 219      17.778 -12.940  -4.890  1.00 88.41           H
ATOM   3477 2HG  GLN A 219      18.035 -12.430  -3.360  1.00 88.41           H
ATOM   3478  CD  GLN A 219      19.118 -14.121  -3.849  1.00 87.27           C
ATOM   3479  OE1 GLN A 219      19.208 -15.187  -4.442  1.00 79.42           O
ATOM   3480  NE2 GLN A 219      20.119 -13.719  -3.094  1.00 75.23           N
ATOM   3481 1HE2 GLN A 219      20.940 -14.283  -3.011  1.00 75.23           H
ATOM   3482 2HE2 GLN A 219      20.058 -12.849  -2.604  1.00 75.23           H
ATOM   3483  N   ALA A 220      13.375 -14.144  -4.250  1.00 96.49           N
ATOM   3484  H   ALA A 220      13.543 -13.604  -5.075  1.00 96.49           H
ATOM   3485  CA  ALA A 220      12.254 -15.063  -4.225  1.00 96.13           C
ATOM   3486  HA  ALA A 220      11.871 -15.005  -3.303  1.00 96.13           H
ATOM   3487  C   ALA A 220      12.689 -16.520  -4.455  1.00 96.08           C
ATOM   3488  O   ALA A 220      13.525 -16.800  -5.314  1.00 94.09           O
ATOM   3489  CB  ALA A 220      11.238 -14.607  -5.271  1.00 95.48           C
ATOM   3490 1HB  ALA A 220      10.962 -13.659  -5.113  1.00 95.48           H
ATOM   3491 2HB  ALA A 220      10.416 -15.175  -5.244  1.00 95.48           H
ATOM   3492 3HB  ALA A 220      11.622 -14.666  -6.193  1.00 95.48           H
ATOM   3493  N   ASN A 221      12.031 -17.455  -3.782  1.00 95.72           N
ATOM   3494  H   ASN A 221      11.374 -17.140  -3.097  1.00 95.72           H
ATOM   3495  CA  ASN A 221      12.174 -18.906  -3.946  1.00 95.78           C
ATOM   3496  HA  ASN A 221      11.561 -19.268  -3.244  1.00 95.78           H
ATOM   3497  C   ASN A 221      13.555 -19.473  -3.583  1.00 96.10           C
ATOM   3498  O   ASN A 221      14.015 -20.443  -4.208  1.00 93.23           O
ATOM   3499  CB  ASN A 221      11.699 -19.339  -5.347  1.00 94.55           C
ATOM   3500 1HB  ASN A 221      12.193 -18.810  -6.037  1.00 94.55           H
ATOM   3501 2HB  ASN A 221      11.892 -20.312  -5.471  1.00 94.55           H
ATOM   3502  CG  ASN A 221      10.233 -19.131  -5.573  1.00 93.24           C
ATOM   3503  OD1 ASN A 221       9.381 -19.699  -4.907  1.00 87.56           O
ATOM   3504  ND2 ASN A 221       9.870 -18.350  -6.556  1.00 87.68           N
ATOM   3505 1HD2 ASN A 221       8.899 -18.220  -6.759  1.00 87.68           H
ATOM   3506 2HD2 ASN A 221      10.563 -17.882  -7.105  1.00 87.68           H
ATOM   3507  N   ASN A 222      14.210 -18.924  -2.569  1.00 95.10           N
ATOM   3508  H   ASN A 222      13.800 -18.132  -2.117  1.00 95.10           H
ATOM   3509  CA  ASN A 222      15.496 -19.409  -2.073  1.00 95.00           C
ATOM   3510  HA  ASN A 222      15.756 -20.144  -2.699  1.00 95.00           H
ATOM   3511  C   ASN A 222      15.414 -20.084  -0.688  1.00 95.79           C
ATOM   3512  O   ASN A 222      16.442 -20.488  -0.148  1.00 92.98           O
ATOM   3513  CB  ASN A 222      16.525 -18.262  -2.146  1.00 94.80           C
ATOM   3514 1HB  ASN A 222      17.444 -18.640  -2.034  1.00 94.80           H
ATOM   3515 2HB  ASN A 222      16.454 -17.816  -3.038  1.00 94.80           H
ATOM   3516  CG  ASN A 222      16.309 -17.214  -1.073  1.00 95.66           C
ATOM   3517  OD1 ASN A 222      15.352 -17.260  -0.332  1.00 92.19           O
ATOM   3518  ND2 ASN A 222      17.202 -16.267  -0.948  1.00 92.62           N
ATOM   3519 1HD2 ASN A 222      17.098 -15.573  -0.236  1.00 92.62           H
ATOM   3520 2HD2 ASN A 222      17.989 -16.237  -1.564  1.00 92.62           H
ATOM   3521  N   HIS A 223      14.212 -20.261  -0.145  1.00 95.92           N
ATOM   3522  H   HIS A 223      13.423 -19.985  -0.694  1.00 95.92           H
ATOM   3523  CA  HIS A 223      13.933 -20.825   1.188  1.00 96.16           C
ATOM   3524  HA  HIS A 223      12.940 -20.738   1.263  1.00 96.16           H
ATOM   3525  C   HIS A 223      14.534 -20.009   2.342  1.00 96.63           C
ATOM   3526  O   HIS A 223      14.925 -20.568   3.372  1.00 94.45           O
ATOM   3527  CB  HIS A 223      14.314 -22.315   1.272  1.00 95.41           C
ATOM   3528 1HB  HIS A 223      15.307 -22.396   1.189  1.00 95.41           H
ATOM   3529 2HB  HIS A 223      14.023 -22.670   2.160  1.00 95.41           H
ATOM   3530  CG  HIS A 223      13.708 -23.192   0.224  1.00 93.41           C
ATOM   3531  ND1 HIS A 223      14.118 -23.300  -1.081  1.00 80.81           N
ATOM   3532  HD1 HIS A 223      14.857 -22.779  -1.509  1.00 80.81           H
ATOM   3533  CD2 HIS A 223      12.679 -24.088   0.398  1.00 81.05           C
ATOM   3534  HD2 HIS A 223      12.170 -24.241   1.245  1.00 81.05           H
ATOM   3535  CE1 HIS A 223      13.354 -24.227  -1.685  1.00 82.70           C
ATOM   3536  HE1 HIS A 223      13.432 -24.493  -2.646  1.00 82.70           H
ATOM   3537  NE2 HIS A 223      12.471 -24.746  -0.816  1.00 84.59           N
ATOM   3538  N   LYS A 224      14.625 -18.681   2.181  1.00 95.92           N
ATOM   3539  H   LYS A 224      14.280 -18.294   1.326  1.00 95.92           H
ATOM   3540  CA  LYS A 224      15.190 -17.757   3.161  1.00 96.79           C
ATOM   3541  HA  LYS A 224      15.262 -18.220   4.044  1.00 96.79           H
ATOM   3542  C   LYS A 224      14.252 -16.563   3.346  1.00 97.08           C
ATOM   3543  O   LYS A 224      13.741 -16.050   2.371  1.00 95.00           O
ATOM   3544  CB  LYS A 224      16.589 -17.354   2.672  1.00 95.91           C
ATOM   3545 1HB  LYS A 224      17.133 -18.186   2.565  1.00 95.91           H
ATOM   3546 2HB  LYS A 224      16.491 -16.904   1.785  1.00 95.91           H
ATOM   3547  CG  LYS A 224      17.355 -16.409   3.594  1.00 94.80           C
ATOM   3548 1HG  LYS A 224      18.189 -16.121   3.124  1.00 94.80           H
ATOM   3549 2HG  LYS A 224      16.780 -15.611   3.773  1.00 94.80           H
ATOM   3550  CD  LYS A 224      17.745 -17.040   4.938  1.00 92.81           C
ATOM   3551 1HD  LYS A 224      16.925 -17.277   5.460  1.00 92.81           H
ATOM   3552 2HD  LYS A 224      18.294 -17.862   4.788  1.00 92.81           H
ATOM   3553  CE  LYS A 224      18.564 -15.992   5.693  1.00 89.97           C
ATOM   3554 1HE  LYS A 224      19.329 -15.700   5.119  1.00 89.97           H
ATOM   3555 2HE  LYS A 224      17.981 -15.206   5.897  1.00 89.97           H
ATOM   3556  NZ  LYS A 224      19.127 -16.463   6.969  1.00 86.73           N
ATOM   3557 1HZ  LYS A 224      19.651 -15.739   7.418  1.00 86.73           H
ATOM   3558 2HZ  LYS A 224      19.738 -17.241   6.825  1.00 86.73           H
ATOM   3559 3HZ  LYS A 224      18.403 -16.752   7.595  1.00 86.73           H
ATOM   3560  N   CYS A 225      14.048 -16.146   4.580  1.00 94.94           N
ATOM   3561  H   CYS A 225      14.475 -16.668   5.318  1.00 94.94           H
ATOM   3562  CA  CYS A 225      13.244 -14.977   4.958  1.00 94.71           C
ATOM   3563  HA  CYS A 225      12.958 -15.166   5.897  1.00 94.71           H
ATOM   3564  C   CYS A 225      11.925 -14.837   4.169  1.00 95.01           C
ATOM   3565  O   CYS A 225      11.036 -15.685   4.304  1.00 93.09           O
ATOM   3566  CB  CYS A 225      14.116 -13.712   4.954  1.00 93.76           C
ATOM   3567 1HB  CYS A 225      14.252 -13.519   3.982  1.00 93.76           H
ATOM   3568 2HB  CYS A 225      13.523 -13.013   5.353  1.00 93.76           H
ATOM   3569  SG  CYS A 225      15.689 -13.815   5.828  1.00 91.87           S
ATOM   3570  N   GLY A 226      11.780 -13.784   3.365  1.00 95.84           N
ATOM   3571  H   GLY A 226      12.556 -13.156   3.306  1.00 95.84           H
ATOM   3572  CA  GLY A 226      10.612 -13.453   2.565  1.00 95.97           C
ATOM   3573 1HA  GLY A 226      10.008 -14.250   2.572  1.00 95.97           H
ATOM   3574 2HA  GLY A 226      10.153 -12.683   3.008  1.00 95.97           H
ATOM   3575  C   GLY A 226      10.965 -13.084   1.121  1.00 96.95           C
ATOM   3576  O   GLY A 226      11.897 -13.629   0.550  1.00 95.88           O
ATOM   3577  N   VAL A 227      10.199 -12.176   0.523  1.00 97.29           N
ATOM   3578  H   VAL A 227       9.461 -11.762   1.056  1.00 97.29           H
ATOM   3579  CA  VAL A 227      10.368 -11.742  -0.873  1.00 97.54           C
ATOM   3580  HA  VAL A 227      11.256 -12.084  -1.180  1.00 97.54           H
ATOM   3581  C   VAL A 227      10.351 -10.217  -0.935  1.00 97.82           C
ATOM   3582  O   VAL A 227       9.439  -9.589  -0.396  1.00 97.01           O
ATOM   3583  CB  VAL A 227       9.260 -12.334  -1.759  1.00 96.13           C
ATOM   3584  HB  VAL A 227       8.405 -11.939  -1.423  1.00 96.13           H
ATOM   3585  CG1 VAL A 227       9.460 -11.976  -3.232  1.00 88.71           C
ATOM   3586 1HG1 VAL A 227       8.734 -12.366  -3.798  1.00 88.71           H
ATOM   3587 2HG1 VAL A 227      10.334 -12.325  -3.570  1.00 88.71           H
ATOM   3588 3HG1 VAL A 227       9.453 -10.985  -3.364  1.00 88.71           H
ATOM   3589  CG2 VAL A 227       9.201 -13.861  -1.663  1.00 87.90           C
ATOM   3590 1HG2 VAL A 227       8.476 -14.229  -2.245  1.00 87.90           H
ATOM   3591 2HG2 VAL A 227       9.020 -14.154  -0.724  1.00 87.90           H
ATOM   3592 3HG2 VAL A 227      10.065 -14.272  -1.953  1.00 87.90           H
ATOM   3593  N   GLY A 228      11.343  -9.621  -1.606  1.00 97.11           N
ATOM   3594  H   GLY A 228      12.101 -10.179  -1.944  1.00 97.11           H
ATOM   3595  CA  GLY A 228      11.358  -8.187  -1.861  1.00 97.34           C
ATOM   3596 1HA  GLY A 228      11.216  -7.724  -0.986  1.00 97.34           H
ATOM   3597 2HA  GLY A 228      12.262  -7.954  -2.219  1.00 97.34           H
ATOM   3598  C   GLY A 228      10.278  -7.752  -2.859  1.00 97.70           C
ATOM   3599  O   GLY A 228       9.900  -8.516  -3.748  1.00 97.40           O
ATOM   3600  N   VAL A 229       9.794  -6.514  -2.762  1.00 97.93           N
ATOM   3601  H   VAL A 229      10.117  -5.929  -2.018  1.00 97.93           H
ATOM   3602  CA  VAL A 229       8.799  -5.973  -3.710  1.00 98.03           C
ATOM   3603  HA  VAL A 229       8.002  -6.572  -3.631  1.00 98.03           H
ATOM   3604  C   VAL A 229       9.313  -6.026  -5.149  1.00 98.18           C
ATOM   3605  O   VAL A 229       8.561  -6.357  -6.071  1.00 97.78           O
ATOM   3606  CB  VAL A 229       8.427  -4.525  -3.331  1.00 97.85           C
ATOM   3607  HB  VAL A 229       9.293  -4.029  -3.266  1.00 97.85           H
ATOM   3608  CG1 VAL A 229       7.525  -3.854  -4.379  1.00 96.07           C
ATOM   3609 1HG1 VAL A 229       7.299  -2.918  -4.110  1.00 96.07           H
ATOM   3610 2HG1 VAL A 229       6.668  -4.358  -4.490  1.00 96.07           H
ATOM   3611 3HG1 VAL A 229       7.977  -3.817  -5.270  1.00 96.07           H
ATOM   3612  CG2 VAL A 229       7.670  -4.485  -2.000  1.00 96.17           C
ATOM   3613 1HG2 VAL A 229       7.428  -3.547  -1.753  1.00 96.17           H
ATOM   3614 2HG2 VAL A 229       8.226  -4.864  -1.260  1.00 96.17           H
ATOM   3615 3HG2 VAL A 229       6.825  -5.016  -2.052  1.00 96.17           H
ATOM   3616  N   ALA A 230      10.599  -5.746  -5.353  1.00 98.08           N
ATOM   3617  H   ALA A 230      11.131  -5.458  -4.557  1.00 98.08           H
ATOM   3618  CA  ALA A 230      11.302  -5.820  -6.623  1.00 98.28           C
ATOM   3619  HA  ALA A 230      10.651  -6.110  -7.324  1.00 98.28           H
ATOM   3620  C   ALA A 230      12.393  -6.904  -6.580  1.00 98.33           C
ATOM   3621  O   ALA A 230      13.576  -6.631  -6.780  1.00 98.01           O
ATOM   3622  CB  ALA A 230      11.814  -4.410  -6.967  1.00 98.26           C
ATOM   3623 1HB  ALA A 230      11.063  -3.750  -6.980  1.00 98.26           H
ATOM   3624 2HB  ALA A 230      12.251  -4.397  -7.866  1.00 98.26           H
ATOM   3625 3HB  ALA A 230      12.485  -4.099  -6.295  1.00 98.26           H
ATOM   3626  N   TYR A 231      12.000  -8.159  -6.318  1.00 98.18           N
ATOM   3627  H   TYR A 231      11.020  -8.356  -6.347  1.00 98.18           H
ATOM   3628  CA  TYR A 231      12.915  -9.269  -5.990  1.00 98.15           C
ATOM   3629  HA  TYR A 231      13.475  -8.893  -5.251  1.00 98.15           H
ATOM   3630  C   TYR A 231      13.921  -9.673  -7.085  1.00 98.24           C
ATOM   3631  O   TYR A 231      14.759 -10.547  -6.855  1.00 97.44           O
ATOM   3632  CB  TYR A 231      12.083 -10.473  -5.545  1.00 97.79           C
ATOM   3633 1HB  TYR A 231      12.712 -11.203  -5.277  1.00 97.79           H
ATOM   3634 2HB  TYR A 231      11.536 -10.197  -4.755  1.00 97.79           H
ATOM   3635  CG  TYR A 231      11.136 -11.040  -6.587  1.00 97.82           C
ATOM   3636  CD1 TYR A 231       9.761 -10.764  -6.506  1.00 96.77           C
ATOM   3637  HD1 TYR A 231       9.413 -10.175  -5.777  1.00 96.77           H
ATOM   3638  CD2 TYR A 231      11.631 -11.871  -7.607  1.00 96.44           C
ATOM   3639  HD2 TYR A 231      12.609 -12.074  -7.660  1.00 96.44           H
ATOM   3640  CE1 TYR A 231       8.874 -11.313  -7.446  1.00 95.76           C
ATOM   3641  HE1 TYR A 231       7.896 -11.114  -7.384  1.00 95.76           H
ATOM   3642  CE2 TYR A 231      10.743 -12.416  -8.553  1.00 95.71           C
ATOM   3643  HE2 TYR A 231      11.095 -13.000  -9.285  1.00 95.71           H
ATOM   3644  CZ  TYR A 231       9.359 -12.146  -8.478  1.00 96.15           C
ATOM   3645  OH  TYR A 231       8.511 -12.681  -9.379  1.00 94.94           O
ATOM   3646  HH  TYR A 231       8.967 -12.808 -10.211  1.00 94.94           H
ATOM   3647  N   ASN A 232      13.856  -9.081  -8.278  1.00 98.09           N
ATOM   3648  H   ASN A 232      13.067  -8.493  -8.458  1.00 98.09           H
ATOM   3649  CA  ASN A 232      14.848  -9.224  -9.345  1.00 98.11           C
ATOM   3650  HA  ASN A 232      15.542  -9.835  -8.963  1.00 98.11           H
ATOM   3651  C   ASN A 232      15.547  -7.896  -9.697  1.00 98.21           C
ATOM   3652  O   ASN A 232      16.244  -7.831 -10.713  1.00 97.52           O
ATOM   3653  CB  ASN A 232      14.181  -9.850 -10.589  1.00 97.88           C
ATOM   3654 1HB  ASN A 232      13.316  -9.378 -10.758  1.00 97.88           H
ATOM   3655 2HB  ASN A 232      14.788  -9.724 -11.374  1.00 97.88           H
ATOM   3656  CG  ASN A 232      13.884 -11.332 -10.467  1.00 97.17           C
ATOM   3657  OD1 ASN A 232      14.637 -12.130  -9.953  1.00 90.82           O
ATOM   3658  ND2 ASN A 232      12.780 -11.772 -11.012  1.00 90.18           N
ATOM   3659 1HD2 ASN A 232      12.571 -12.750 -10.999  1.00 90.18           H
ATOM   3660 2HD2 ASN A 232      12.144 -11.131 -11.442  1.00 90.18           H
ATOM   3661  N   SER A 233      15.361  -6.841  -8.911  1.00 98.17           N
ATOM   3662  H   SER A 233      14.651  -6.892  -8.209  1.00 98.17           H
ATOM   3663  CA  SER A 233      16.142  -5.606  -9.020  1.00 98.19           C
ATOM   3664  HA  SER A 233      16.184  -5.415 -10.001  1.00 98.19           H
ATOM   3665  C   SER A 233      17.558  -5.802  -8.486  1.00 98.25           C
ATOM   3666  O   SER A 233      17.859  -6.789  -7.810  1.00 97.78           O
ATOM   3667  CB  SER A 233      15.449  -4.438  -8.314  1.00 98.01           C
ATOM   3668 1HB  SER A 233      15.926  -3.580  -8.502  1.00 98.01           H
ATOM   3669 2HB  SER A 233      14.497  -4.362  -8.610  1.00 98.01           H
ATOM   3670  OG  SER A 233      15.437  -4.609  -6.914  1.00 96.37           O
ATOM   3671  HG  SER A 233      15.434  -3.752  -6.488  1.00 96.37           H
ATOM   3672  N   LYS A 234      18.445  -4.851  -8.802  1.00 98.43           N
ATOM   3673  H   LYS A 234      18.203  -4.194  -9.516  1.00 98.43           H
ATOM   3674  CA  LYS A 234      19.739  -4.727  -8.160  1.00 98.51           C
ATOM   3675  HA  LYS A 234      19.973  -5.633  -7.808  1.00 98.51           H
ATOM   3676  C   LYS A 234      19.642  -3.771  -6.985  1.00 98.61           C
ATOM   3677  O   LYS A 234      18.988  -2.738  -7.097  1.00 98.24           O
ATOM   3678  CB  LYS A 234      20.805  -4.298  -9.183  1.00 98.28           C
ATOM   3679 1HB  LYS A 234      20.472  -3.491  -9.671  1.00 98.28           H
ATOM   3680 2HB  LYS A 234      21.644  -4.067  -8.691  1.00 98.28           H
ATOM   3681  CG  LYS A 234      21.124  -5.401 -10.212  1.00 96.88           C
ATOM   3682 1HG  LYS A 234      20.295  -5.643 -10.716  1.00 96.88           H
ATOM   3683 2HG  LYS A 234      21.820  -5.075 -10.852  1.00 96.88           H
ATOM   3684  CD  LYS A 234      21.647  -6.633  -9.490  1.00 94.25           C
ATOM   3685 1HD  LYS A 234      22.394  -6.349  -8.888  1.00 94.25           H
ATOM   3686 2HD  LYS A 234      20.902  -7.013  -8.941  1.00 94.25           H
ATOM   3687  CE  LYS A 234      22.167  -7.728 -10.399  1.00 90.71           C
ATOM   3688 1HE  LYS A 234      21.429  -8.079 -10.976  1.00 90.71           H
ATOM   3689 2HE  LYS A 234      22.905  -7.378 -10.977  1.00 90.71           H
ATOM   3690  NZ  LYS A 234      22.687  -8.821  -9.525  1.00 84.88           N
ATOM   3691 1HZ  LYS A 234      23.046  -9.577 -10.072  1.00 84.88           H
ATOM   3692 2HZ  LYS A 234      21.964  -9.184  -8.936  1.00 84.88           H
ATOM   3693 3HZ  LYS A 234      23.425  -8.489  -8.937  1.00 84.88           H
ATOM   3694  N   VAL A 235      20.289  -4.120  -5.876  1.00 98.15           N
ATOM   3695  H   VAL A 235      20.787  -4.987  -5.868  1.00 98.15           H
ATOM   3696  CA  VAL A 235      20.306  -3.297  -4.671  1.00 98.25           C
ATOM   3697  HA  VAL A 235      19.927  -2.412  -4.940  1.00 98.25           H
ATOM   3698  C   VAL A 235      21.733  -3.045  -4.207  1.00 98.35           C
ATOM   3699  O   VAL A 235      22.542  -3.970  -4.102  1.00 97.76           O
ATOM   3700  CB  VAL A 235      19.390  -3.879  -3.579  1.00 97.56           C
ATOM   3701  HB  VAL A 235      18.529  -4.096  -4.040  1.00 97.56           H
ATOM   3702  CG1 VAL A 235      19.910  -5.188  -2.964  1.00 94.98           C
ATOM   3703 1HG1 VAL A 235      19.284  -5.527  -2.262  1.00 94.98           H
ATOM   3704 2HG1 VAL A 235      20.805  -5.053  -2.539  1.00 94.98           H
ATOM   3705 3HG1 VAL A 235      20.004  -5.899  -3.661  1.00 94.98           H
ATOM   3706  CG2 VAL A 235      19.131  -2.855  -2.472  1.00 94.31           C
ATOM   3707 1HG2 VAL A 235      18.536  -3.235  -1.764  1.00 94.31           H
ATOM   3708 2HG2 VAL A 235      18.689  -2.036  -2.838  1.00 94.31           H
ATOM   3709 3HG2 VAL A 235      19.986  -2.574  -2.036  1.00 94.31           H
ATOM   3710  N   GLY A 236      22.049  -1.780  -3.945  1.00 97.94           N
ATOM   3711  H   GLY A 236      21.396  -1.073  -4.217  1.00 97.94           H
ATOM   3712  CA  GLY A 236      23.273  -1.350  -3.293  1.00 97.82           C
ATOM   3713 1HA  GLY A 236      23.859  -2.152  -3.177  1.00 97.82           H
ATOM   3714 2HA  GLY A 236      23.726  -0.690  -3.892  1.00 97.82           H
ATOM   3715  C   GLY A 236      22.994  -0.714  -1.942  1.00 98.15           C
ATOM   3716  O   GLY A 236      21.845  -0.479  -1.574  1.00 97.60           O
ATOM   3717  N   GLY A 237      24.061  -0.418  -1.203  1.00 97.59           N
ATOM   3718  H   GLY A 237      24.958  -0.704  -1.540  1.00 97.59           H
ATOM   3719  CA  GLY A 237      24.003   0.294   0.062  1.00 97.52           C
ATOM   3720 1HA  GLY A 237      23.088   0.686   0.154  1.00 97.52           H
ATOM   3721 2HA  GLY A 237      24.157  -0.368   0.796  1.00 97.52           H
ATOM   3722  C   GLY A 237      25.056   1.399   0.122  1.00 97.85           C
ATOM   3723  O   GLY A 237      26.187   1.198  -0.306  1.00 97.21           O
ATOM   3724  N   ILE A 238      24.687   2.540   0.649  1.00 97.56           N
ATOM   3725  H   ILE A 238      23.712   2.684   0.816  1.00 97.56           H
ATOM   3726  CA  ILE A 238      25.607   3.616   1.009  1.00 97.67           C
ATOM   3727  HA  ILE A 238      26.503   3.403   0.621  1.00 97.67           H
ATOM   3728  C   ILE A 238      25.681   3.657   2.527  1.00 97.60           C
ATOM   3729  O   ILE A 238      24.701   3.989   3.188  1.00 97.18           O
ATOM   3730  CB  ILE A 238      25.151   4.961   0.415  1.00 97.42           C
ATOM   3731  HB  ILE A 238      24.243   5.150   0.789  1.00 97.42           H
ATOM   3732  CG1 ILE A 238      24.988   4.933  -1.120  1.00 95.94           C
ATOM   3733 1HG1 ILE A 238      24.295   4.249  -1.347  1.00 95.94           H
ATOM   3734 2HG1 ILE A 238      24.676   5.836  -1.416  1.00 95.94           H
ATOM   3735  CG2 ILE A 238      26.115   6.072   0.838  1.00 96.89           C
ATOM   3736 1HG2 ILE A 238      25.833   6.954   0.460  1.00 96.89           H
ATOM   3737 2HG2 ILE A 238      27.043   5.883   0.517  1.00 96.89           H
ATOM   3738 3HG2 ILE A 238      26.146   6.160   1.834  1.00 96.89           H
ATOM   3739  CD1 ILE A 238      26.254   4.594  -1.911  1.00 92.44           C
ATOM   3740 1HD1 ILE A 238      26.073   4.594  -2.894  1.00 92.44           H
ATOM   3741 2HD1 ILE A 238      26.600   3.689  -1.663  1.00 92.44           H
ATOM   3742 3HD1 ILE A 238      26.978   5.260  -1.731  1.00 92.44           H
ATOM   3743  N   ARG A 239      26.857   3.351   3.081  1.00 96.71           N
ATOM   3744  H   ARG A 239      27.585   2.988   2.500  1.00 96.71           H
ATOM   3745  CA  ARG A 239      27.116   3.529   4.508  1.00 97.06           C
ATOM   3746  HA  ARG A 239      26.278   3.356   5.025  1.00 97.06           H
ATOM   3747  C   ARG A 239      27.504   4.982   4.747  1.00 97.03           C
ATOM   3748  O   ARG A 239      28.554   5.431   4.288  1.00 96.40           O
ATOM   3749  CB  ARG A 239      28.140   2.492   4.985  1.00 97.08           C
ATOM   3750 1HB  ARG A 239      27.794   1.578   4.772  1.00 97.08           H
ATOM   3751 2HB  ARG A 239      29.001   2.644   4.500  1.00 97.08           H
ATOM   3752  CG  ARG A 239      28.403   2.579   6.492  1.00 95.86           C
ATOM   3753 1HG  ARG A 239      28.897   3.426   6.690  1.00 95.86           H
ATOM   3754 2HG  ARG A 239      27.529   2.581   6.978  1.00 95.86           H
ATOM   3755  CD  ARG A 239      29.239   1.387   6.967  1.00 95.28           C
ATOM   3756 1HD  ARG A 239      28.671   0.564   6.992  1.00 95.28           H
ATOM   3757 2HD  ARG A 239      30.007   1.243   6.343  1.00 95.28           H
ATOM   3758  NE  ARG A 239      29.781   1.616   8.323  1.00 92.10           N
ATOM   3759  HE  ARG A 239      29.121   1.650   9.073  1.00 92.10           H
ATOM   3760  CZ  ARG A 239      31.055   1.780   8.640  1.00 92.88           C
ATOM   3761  NH1 ARG A 239      32.017   1.574   7.798  1.00 85.93           N
ATOM   3762 1HH1 ARG A 239      31.810   1.279   6.865  1.00 85.93           H
ATOM   3763 2HH1 ARG A 239      32.966   1.710   8.081  1.00 85.93           H
ATOM   3764  NH2 ARG A 239      31.386   2.193   9.808  1.00 87.30           N
ATOM   3765 1HH2 ARG A 239      30.679   2.393  10.486  1.00 87.30           H
ATOM   3766 2HH2 ARG A 239      32.351   2.315  10.040  1.00 87.30           H
ATOM   3767  N   MET A 240      26.635   5.727   5.400  1.00 95.88           N
ATOM   3768  H   MET A 240      25.814   5.284   5.759  1.00 95.88           H
ATOM   3769  CA  MET A 240      26.797   7.165   5.633  1.00 95.88           C
ATOM   3770  HA  MET A 240      27.789   7.290   5.620  1.00 95.88           H
ATOM   3771  C   MET A 240      26.320   7.647   7.002  1.00 95.89           C
ATOM   3772  O   MET A 240      26.680   8.748   7.407  1.00 93.61           O
ATOM   3773  CB  MET A 240      26.100   7.953   4.515  1.00 95.32           C
ATOM   3774 1HB  MET A 240      26.330   8.920   4.626  1.00 95.32           H
ATOM   3775 2HB  MET A 240      26.451   7.625   3.638  1.00 95.32           H
ATOM   3776  CG  MET A 240      24.560   7.815   4.507  1.00 94.42           C
ATOM   3777 1HG  MET A 240      24.394   6.886   4.176  1.00 94.42           H
ATOM   3778 2HG  MET A 240      24.299   7.877   5.470  1.00 94.42           H
ATOM   3779  SD  MET A 240      23.694   9.044   3.502  1.00 94.80           S
ATOM   3780  CE  MET A 240      23.943  10.509   4.518  1.00 89.67           C
ATOM   3781 1HE  MET A 240      23.516  11.311   4.101  1.00 89.67           H
ATOM   3782 2HE  MET A 240      24.917  10.704   4.633  1.00 89.67           H
ATOM   3783 3HE  MET A 240      23.545  10.387   5.427  1.00 89.67           H
ATOM   3784  N   LEU A 241      25.536   6.846   7.718  1.00 95.59           N
ATOM   3785  H   LEU A 241      25.341   5.935   7.354  1.00 95.59           H
ATOM   3786  CA  LEU A 241      24.938   7.212   9.010  1.00 94.54           C
ATOM   3787  HA  LEU A 241      24.983   8.211   9.022  1.00 94.54           H
ATOM   3788  C   LEU A 241      25.733   6.711  10.225  1.00 93.53           C
ATOM   3789  O   LEU A 241      25.563   7.249  11.317  1.00 91.15           O
ATOM   3790  CB  LEU A 241      23.484   6.717   9.071  1.00 94.62           C
ATOM   3791 1HB  LEU A 241      23.493   5.722   8.971  1.00 94.62           H
ATOM   3792 2HB  LEU A 241      23.114   6.959   9.968  1.00 94.62           H
ATOM   3793  CG  LEU A 241      22.541   7.290   8.002  1.00 94.03           C
ATOM   3794  HG  LEU A 241      22.897   7.015   7.109  1.00 94.03           H
ATOM   3795  CD1 LEU A 241      21.136   6.747   8.239  1.00 91.72           C
ATOM   3796 1HD1 LEU A 241      20.495   7.102   7.558  1.00 91.72           H
ATOM   3797 2HD1 LEU A 241      20.799   7.008   9.144  1.00 91.72           H
ATOM   3798 3HD1 LEU A 241      21.123   5.749   8.182  1.00 91.72           H
ATOM   3799  CD2 LEU A 241      22.469   8.818   8.036  1.00 91.90           C
ATOM   3800 1HD2 LEU A 241      21.849   9.163   7.331  1.00 91.90           H
ATOM   3801 2HD2 LEU A 241      23.370   9.223   7.879  1.00 91.90           H
ATOM   3802 3HD2 LEU A 241      22.137   9.141   8.922  1.00 91.90           H
ATOM   3803  N   ASP A 242      26.629   5.730  10.046  1.00 95.03           N
ATOM   3804  H   ASP A 242      26.730   5.355   9.125  1.00 95.03           H
ATOM   3805  CA  ASP A 242      27.474   5.167  11.112  1.00 93.48           C
ATOM   3806  HA  ASP A 242      26.933   5.191  11.953  1.00 93.48           H
ATOM   3807  C   ASP A 242      28.720   6.038  11.377  1.00 91.31           C
ATOM   3808  O   ASP A 242      29.865   5.591  11.322  1.00 85.08           O
ATOM   3809  CB  ASP A 242      27.796   3.701  10.789  1.00 93.16           C
ATOM   3810 1HB  ASP A 242      26.935   3.210  10.655  1.00 93.16           H
ATOM   3811 2HB  ASP A 242      28.331   3.673   9.945  1.00 93.16           H
ATOM   3812  CG  ASP A 242      28.592   2.992  11.892  1.00 91.49           C
ATOM   3813  OD1 ASP A 242      28.438   3.302  13.089  1.00 86.80           O
ATOM   3814  OD2 ASP A 242      29.378   2.075  11.557  1.00 87.70           O
ATOM   3815  N   GLY A 243      28.501   7.331  11.605  1.00 92.35           N
ATOM   3816  H   GLY A 243      27.556   7.655  11.645  1.00 92.35           H
ATOM   3817  CA  GLY A 243      29.573   8.292  11.799  1.00 90.54           C
ATOM   3818 1HA  GLY A 243      30.023   8.068  12.663  1.00 90.54           H
ATOM   3819 2HA  GLY A 243      30.220   8.175  11.046  1.00 90.54           H
ATOM   3820  C   GLY A 243      29.085   9.737  11.835  1.00 92.37           C
ATOM   3821  O   GLY A 243      27.914  10.025  12.062  1.00 89.28           O
ATOM   3822  N   ILE A 244      30.007  10.682  11.633  1.00 89.77           N
ATOM   3823  H   ILE A 244      30.966  10.410  11.549  1.00 89.77           H
ATOM   3824  CA  ILE A 244      29.664  12.099  11.530  1.00 89.37           C
ATOM   3825  HA  ILE A 244      28.965  12.271  12.224  1.00 89.37           H
ATOM   3826  C   ILE A 244      29.093  12.367  10.135  1.00 90.45           C
ATOM   3827  O   ILE A 244      29.822  12.280   9.146  1.00 87.32           O
ATOM   3828  CB  ILE A 244      30.886  13.004  11.835  1.00 88.14           C
ATOM   3829  HB  ILE A 244      31.627  12.774  11.205  1.00 88.14           H
ATOM   3830  CG1 ILE A 244      31.387  12.764  13.276  1.00 85.78           C
ATOM   3831 1HG1 ILE A 244      30.675  13.062  13.912  1.00 85.78           H
ATOM   3832 2HG1 ILE A 244      31.552  11.785  13.395  1.00 85.78           H
ATOM   3833  CG2 ILE A 244      30.519  14.486  11.624  1.00 84.96           C
ATOM   3834 1HG2 ILE A 244      31.300  15.080  11.818  1.00 84.96           H
ATOM   3835 2HG2 ILE A 244      29.769  14.759  12.226  1.00 84.96           H
ATOM   3836 3HG2 ILE A 244      30.232  14.653  10.681  1.00 84.96           H
ATOM   3837  CD1 ILE A 244      32.685  13.516  13.618  1.00 78.70           C
ATOM   3838 1HD1 ILE A 244      32.970  13.330  14.558  1.00 78.70           H
ATOM   3839 2HD1 ILE A 244      32.562  14.504  13.523  1.00 78.70           H
ATOM   3840 3HD1 ILE A 244      33.430  13.239  13.011  1.00 78.70           H
ATOM   3841  N   VAL A 245      27.827  12.747  10.071  1.00 90.99           N
ATOM   3842  H   VAL A 245      27.287  12.748  10.912  1.00 90.99           H
ATOM   3843  CA  VAL A 245      27.178  13.168   8.822  1.00 91.59           C
ATOM   3844  HA  VAL A 245      27.603  12.640   8.087  1.00 91.59           H
ATOM   3845  C   VAL A 245      27.435  14.657   8.588  1.00 91.66           C
ATOM   3846  O   VAL A 245      27.286  15.487   9.485  1.00 90.87           O
ATOM   3847  CB  VAL A 245      25.680  12.835   8.831  1.00 91.36           C
ATOM   3848  HB  VAL A 245      25.259  13.414   9.529  1.00 91.36           H
ATOM   3849  CG1 VAL A 245      25.061  13.105   7.449  1.00 87.29           C
ATOM   3850 1HG1 VAL A 245      24.084  12.891   7.446  1.00 87.29           H
ATOM   3851 2HG1 VAL A 245      25.500  12.548   6.744  1.00 87.29           H
ATOM   3852 3HG1 VAL A 245      25.166  14.065   7.191  1.00 87.29           H
ATOM   3853  CG2 VAL A 245      25.438  11.356   9.165  1.00 87.41           C
ATOM   3854 1HG2 VAL A 245      24.461  11.145   9.169  1.00 87.41           H
ATOM   3855 2HG2 VAL A 245      25.806  11.127  10.066  1.00 87.41           H
ATOM   3856 3HG2 VAL A 245      25.878  10.760   8.493  1.00 87.41           H
ATOM   3857  N   THR A 246      27.854  15.005   7.378  1.00 91.84           N
ATOM   3858  H   THR A 246      28.029  14.275   6.717  1.00 91.84           H
ATOM   3859  CA  THR A 246      28.079  16.394   6.942  1.00 91.97           C
ATOM   3860  HA  THR A 246      27.700  16.961   7.674  1.00 91.97           H
ATOM   3861  C   THR A 246      27.358  16.640   5.617  1.00 92.98           C
ATOM   3862  O   THR A 246      27.101  15.702   4.873  1.00 93.32           O
ATOM   3863  CB  THR A 246      29.575  16.714   6.769  1.00 92.46           C
ATOM   3864  HB  THR A 246      29.636  17.674   6.494  1.00 92.46           H
ATOM   3865  OG1 THR A 246      30.148  15.960   5.726  1.00 92.62           O
ATOM   3866  HG1 THR A 246      30.278  15.058   6.018  1.00 92.62           H
ATOM   3867  CG2 THR A 246      30.413  16.456   8.020  1.00 91.65           C
ATOM   3868 1HG2 THR A 246      31.375  16.678   7.859  1.00 91.65           H
ATOM   3869 2HG2 THR A 246      30.361  15.496   8.295  1.00 91.65           H
ATOM   3870 3HG2 THR A 246      30.093  17.013   8.787  1.00 91.65           H
ATOM   3871  N   ASP A 247      27.132  17.904   5.265  1.00 90.90           N
ATOM   3872  H   ASP A 247      27.359  18.625   5.919  1.00 90.90           H
ATOM   3873  CA  ASP A 247      26.565  18.297   3.962  1.00 91.72           C
ATOM   3874  HA  ASP A 247      25.633  17.935   3.934  1.00 91.72           H
ATOM   3875  C   ASP A 247      27.336  17.678   2.775  1.00 93.07           C
ATOM   3876  O   ASP A 247      26.762  17.322   1.746  1.00 92.47           O
ATOM   3877  CB  ASP A 247      26.587  19.837   3.887  1.00 91.91           C
ATOM   3878 1HB  ASP A 247      26.101  20.191   4.686  1.00 91.91           H
ATOM   3879 2HB  ASP A 247      27.542  20.133   3.919  1.00 91.91           H
ATOM   3880  CG  ASP A 247      25.943  20.453   2.631  1.00 91.11           C
ATOM   3881  OD1 ASP A 247      24.983  19.903   2.082  1.00 87.73           O
ATOM   3882  OD2 ASP A 247      26.404  21.545   2.205  1.00 86.90           O
ATOM   3883  N   ALA A 248      28.654  17.490   2.913  1.00 92.36           N
ATOM   3884  H   ALA A 248      29.098  17.799   3.754  1.00 92.36           H
ATOM   3885  CA  ALA A 248      29.468  16.852   1.885  1.00 91.57           C
ATOM   3886  HA  ALA A 248      29.170  17.266   1.025  1.00 91.57           H
ATOM   3887  C   ALA A 248      29.226  15.333   1.781  1.00 92.15           C
ATOM   3888  O   ALA A 248      29.204  14.810   0.667  1.00 91.70           O
ATOM   3889  CB  ALA A 248      30.941  17.153   2.166  1.00 91.74           C
ATOM   3890 1HB  ALA A 248      31.099  18.138   2.234  1.00 91.74           H
ATOM   3891 2HB  ALA A 248      31.525  16.797   1.436  1.00 91.74           H
ATOM   3892 3HB  ALA A 248      31.235  16.735   3.026  1.00 91.74           H
ATOM   3893  N   ILE A 249      29.024  14.636   2.909  1.00 92.59           N
ATOM   3894  H   ILE A 249      29.108  15.116   3.782  1.00 92.59           H
ATOM   3895  CA  ILE A 249      28.685  13.203   2.934  1.00 92.40           C
ATOM   3896  HA  ILE A 249      29.342  12.731   2.345  1.00 92.40           H
ATOM   3897  C   ILE A 249      27.291  12.995   2.344  1.00 93.25           C
ATOM   3898  O   ILE A 249      27.131  12.173   1.452  1.00 93.55           O
ATOM   3899  CB  ILE A 249      28.825  12.635   4.369  1.00 93.20           C
ATOM   3900  HB  ILE A 249      28.377  13.253   5.015  1.00 93.20           H
ATOM   3901  CG1 ILE A 249      30.326  12.521   4.710  1.00 91.66           C
ATOM   3902 1HG1 ILE A 249      30.732  11.822   4.121  1.00 91.66           H
ATOM   3903 2HG1 ILE A 249      30.759  13.404   4.528  1.00 91.66           H
ATOM   3904  CG2 ILE A 249      28.130  11.263   4.504  1.00 92.14           C
ATOM   3905 1HG2 ILE A 249      28.225  10.903   5.432  1.00 92.14           H
ATOM   3906 2HG2 ILE A 249      28.528  10.596   3.874  1.00 92.14           H
ATOM   3907 3HG2 ILE A 249      27.154  11.334   4.300  1.00 92.14           H
ATOM   3908  CD1 ILE A 249      30.614  12.141   6.166  1.00 85.62           C
ATOM   3909 1HD1 ILE A 249      31.598  12.081   6.333  1.00 85.62           H
ATOM   3910 2HD1 ILE A 249      30.209  11.255   6.392  1.00 85.62           H
ATOM   3911 3HD1 ILE A 249      30.237  12.821   6.795  1.00 85.62           H
ATOM   3912  N   GLU A 250      26.312  13.794   2.760  1.00 93.76           N
ATOM   3913  H   GLU A 250      26.506  14.450   3.490  1.00 93.76           H
ATOM   3914  CA  GLU A 250      24.966  13.753   2.195  1.00 93.53           C
ATOM   3915  HA  GLU A 250      24.646  12.826   2.392  1.00 93.53           H
ATOM   3916  C   GLU A 250      24.963  14.004   0.688  1.00 94.01           C
ATOM   3917  O   GLU A 250      24.417  13.214  -0.075  1.00 94.70           O
ATOM   3918  CB  GLU A 250      24.093  14.820   2.848  1.00 94.28           C
ATOM   3919 1HB  GLU A 250      24.558  15.702   2.772  1.00 94.28           H
ATOM   3920 2HB  GLU A 250      23.221  14.860   2.361  1.00 94.28           H
ATOM   3921  CG  GLU A 250      23.813  14.545   4.321  1.00 92.46           C
ATOM   3922 1HG  GLU A 250      23.375  13.650   4.408  1.00 92.46           H
ATOM   3923 2HG  GLU A 250      24.678  14.543   4.822  1.00 92.46           H
ATOM   3924  CD  GLU A 250      22.892  15.616   4.911  1.00 93.77           C
ATOM   3925  OE1 GLU A 250      22.374  15.378   6.013  1.00 85.64           O
ATOM   3926  OE2 GLU A 250      22.687  16.660   4.246  1.00 88.48           O
ATOM   3927  N   ALA A 251      25.646  15.054   0.235  1.00 93.34           N
ATOM   3928  H   ALA A 251      26.106  15.649   0.893  1.00 93.34           H
ATOM   3929  CA  ALA A 251      25.747  15.367  -1.182  1.00 92.66           C
ATOM   3930  HA  ALA A 251      24.804  15.463  -1.501  1.00 92.66           H
ATOM   3931  C   ALA A 251      26.409  14.244  -1.986  1.00 92.66           C
ATOM   3932  O   ALA A 251      25.972  13.944  -3.098  1.00 93.26           O
ATOM   3933  CB  ALA A 251      26.530  16.666  -1.341  1.00 93.86           C
ATOM   3934 1HB  ALA A 251      26.106  17.406  -0.820  1.00 93.86           H
ATOM   3935 2HB  ALA A 251      26.567  16.947  -2.300  1.00 93.86           H
ATOM   3936 3HB  ALA A 251      27.470  16.560  -1.016  1.00 93.86           H
ATOM   3937  N   SER A 252      27.457  13.633  -1.430  1.00 93.94           N
ATOM   3938  H   SER A 252      27.789  13.953  -0.543  1.00 93.94           H
ATOM   3939  CA  SER A 252      28.137  12.508  -2.079  1.00 93.12           C
ATOM   3940  HA  SER A 252      28.338  12.828  -3.005  1.00 93.12           H
ATOM   3941  C   SER A 252      27.237  11.276  -2.159  1.00 94.17           C
ATOM   3942  O   SER A 252      27.219  10.606  -3.192  1.00 93.61           O
ATOM   3943  CB  SER A 252      29.433  12.162  -1.338  1.00 93.53           C
ATOM   3944 1HB  SER A 252      29.241  11.884  -0.397  1.00 93.53           H
ATOM   3945 2HB  SER A 252      29.926  11.430  -1.808  1.00 93.53           H
ATOM   3946  OG  SER A 252      30.289  13.292  -1.286  1.00 88.06           O
ATOM   3947  HG  SER A 252      31.201  13.002  -1.274  1.00 88.06           H
ATOM   3948  N   SER A 253      26.443  11.025  -1.124  1.00 94.38           N
ATOM   3949  H   SER A 253      26.495  11.643  -0.340  1.00 94.38           H
ATOM   3950  CA  SER A 253      25.496   9.908  -1.047  1.00 94.59           C
ATOM   3951  HA  SER A 253      26.009   9.102  -1.343  1.00 94.59           H
ATOM   3952  C   SER A 253      24.306  10.088  -1.995  1.00 95.00           C
ATOM   3953  O   SER A 253      24.026   9.221  -2.828  1.00 95.30           O
ATOM   3954  CB  SER A 253      25.010   9.756   0.398  1.00 95.59           C
ATOM   3955 1HB  SER A 253      24.496  10.562   0.691  1.00 95.59           H
ATOM   3956 2HB  SER A 253      24.439   8.941   0.501  1.00 95.59           H
ATOM   3957  OG  SER A 253      26.113   9.616   1.263  1.00 93.06           O
ATOM   3958  HG  SER A 253      25.806   9.584   2.169  1.00 93.06           H
ATOM   3959  N   ILE A 254      23.654  11.254  -1.959  1.00 95.80           N
ATOM   3960  H   ILE A 254      23.953  11.928  -1.283  1.00 95.80           H
ATOM   3961  CA  ILE A 254      22.532  11.626  -2.833  1.00 95.59           C
ATOM   3962  HA  ILE A 254      21.844  10.907  -2.732  1.00 95.59           H
ATOM   3963  C   ILE A 254      22.955  11.651  -4.308  1.00 95.39           C
ATOM   3964  O   ILE A 254      22.182  11.305  -5.202  1.00 94.88           O
ATOM   3965  CB  ILE A 254      21.975  13.006  -2.377  1.00 95.94           C
ATOM   3966  HB  ILE A 254      22.752  13.632  -2.310  1.00 95.94           H
ATOM   3967  CG1 ILE A 254      21.285  12.886  -1.000  1.00 95.33           C
ATOM   3968 1HG1 ILE A 254      20.392  12.456  -1.131  1.00 95.33           H
ATOM   3969 2HG1 ILE A 254      21.851  12.307  -0.413  1.00 95.33           H
ATOM   3970  CG2 ILE A 254      20.995  13.609  -3.394  1.00 95.61           C
ATOM   3971 1HG2 ILE A 254      20.651  14.494  -3.079  1.00 95.61           H
ATOM   3972 2HG2 ILE A 254      20.209  13.007  -3.535  1.00 95.61           H
ATOM   3973 3HG2 ILE A 254      21.438  13.749  -4.279  1.00 95.61           H
ATOM   3974  CD1 ILE A 254      21.075  14.247  -0.292  1.00 93.58           C
ATOM   3975 1HD1 ILE A 254      20.627  14.125   0.593  1.00 93.58           H
ATOM   3976 2HD1 ILE A 254      20.504  14.854  -0.845  1.00 93.58           H
ATOM   3977 3HD1 ILE A 254      21.949  14.707  -0.133  1.00 93.58           H
ATOM   3978  N   GLY A 255      24.200  12.069  -4.569  1.00 95.42           N
ATOM   3979  H   GLY A 255      24.772  12.344  -3.796  1.00 95.42           H
ATOM   3980  CA  GLY A 255      24.777  12.150  -5.908  1.00 94.61           C
ATOM   3981 1HA  GLY A 255      24.019  12.294  -6.545  1.00 94.61           H
ATOM   3982 2HA  GLY A 255      25.379  12.948  -5.919  1.00 94.61           H
ATOM   3983  C   GLY A 255      25.571  10.914  -6.342  1.00 95.29           C
ATOM   3984  O   GLY A 255      26.286  11.000  -7.337  1.00 93.66           O
ATOM   3985  N   PHE A 256      25.505   9.791  -5.623  1.00 95.89           N
ATOM   3986  H   PHE A 256      24.856   9.745  -4.863  1.00 95.89           H
ATOM   3987  CA  PHE A 256      26.341   8.629  -5.901  1.00 95.62           C
ATOM   3988  HA  PHE A 256      27.259   9.008  -6.021  1.00 95.62           H
ATOM   3989  C   PHE A 256      25.949   7.921  -7.203  1.00 95.81           C
ATOM   3990  O   PHE A 256      24.824   7.449  -7.354  1.00 94.78           O
ATOM   3991  CB  PHE A 256      26.323   7.661  -4.714  1.00 95.92           C
ATOM   3992 1HB  PHE A 256      26.595   8.153  -3.887  1.00 95.92           H
ATOM   3993 2HB  PHE A 256      25.397   7.301  -4.599  1.00 95.92           H
ATOM   3994  CG  PHE A 256      27.266   6.499  -4.912  1.00 96.27           C
ATOM   3995  CD1 PHE A 256      26.784   5.237  -5.318  1.00 93.69           C
ATOM   3996  HD1 PHE A 256      25.801   5.095  -5.438  1.00 93.69           H
ATOM   3997  CD2 PHE A 256      28.657   6.686  -4.754  1.00 93.93           C
ATOM   3998  HD2 PHE A 256      29.009   7.577  -4.469  1.00 93.93           H
ATOM   3999  CE1 PHE A 256      27.670   4.187  -5.553  1.00 93.28           C
ATOM   4000  HE1 PHE A 256      27.320   3.294  -5.836  1.00 93.28           H
ATOM   4001  CE2 PHE A 256      29.547   5.629  -4.994  1.00 92.97           C
ATOM   4002  HE2 PHE A 256      30.531   5.766  -4.881  1.00 92.97           H
ATOM   4003  CZ  PHE A 256      29.051   4.379  -5.394  1.00 94.70           C
ATOM   4004  HZ  PHE A 256      29.683   3.623  -5.566  1.00 94.70           H
ATOM   4005  N   ASN A 257      26.869   7.846  -8.144  1.00 95.95           N
ATOM   4006  H   ASN A 257      27.731   8.323  -7.974  1.00 95.95           H
ATOM   4007  CA  ASN A 257      26.745   7.127  -9.418  1.00 96.24           C
ATOM   4008  HA  ASN A 257      27.389   7.601 -10.019  1.00 96.24           H
ATOM   4009  C   ASN A 257      25.385   7.289 -10.159  1.00 96.65           C
ATOM   4010  O   ASN A 257      24.756   6.296 -10.538  1.00 95.79           O
ATOM   4011  CB  ASN A 257      27.187   5.661  -9.210  1.00 95.96           C
ATOM   4012 1HB  ASN A 257      27.971   5.641  -8.590  1.00 95.96           H
ATOM   4013 2HB  ASN A 257      26.430   5.145  -8.808  1.00 95.96           H
ATOM   4014  CG  ASN A 257      27.588   4.984 -10.506  1.00 94.09           C
ATOM   4015  OD1 ASN A 257      27.621   5.595 -11.570  1.00 90.86           O
ATOM   4016  ND2 ASN A 257      27.947   3.715 -10.461  1.00 90.39           N
ATOM   4017 1HD2 ASN A 257      28.246   3.250 -11.294  1.00 90.39           H
ATOM   4018 2HD2 ASN A 257      27.920   3.218  -9.594  1.00 90.39           H
ATOM   4019  N   PRO A 258      24.900   8.519 -10.434  1.00 96.70           N
ATOM   4020  CA  PRO A 258      23.536   8.772 -10.922  1.00 96.44           C
ATOM   4021  HA  PRO A 258      22.900   8.222 -10.380  1.00 96.44           H
ATOM   4022  C   PRO A 258      23.299   8.327 -12.375  1.00 96.67           C
ATOM   4023  O   PRO A 258      22.187   8.427 -12.901  1.00 95.41           O
ATOM   4024  CB  PRO A 258      23.346  10.281 -10.756  1.00 95.70           C
ATOM   4025 1HB  PRO A 258      22.720  10.646 -11.445  1.00 95.70           H
ATOM   4026 2HB  PRO A 258      23.005  10.506  -9.843  1.00 95.70           H
ATOM   4027  CG  PRO A 258      24.759  10.813 -10.961  1.00 94.34           C
ATOM   4028 1HG  PRO A 258      24.982  10.879 -11.934  1.00 94.34           H
ATOM   4029 2HG  PRO A 258      24.873  11.709 -10.531  1.00 94.34           H
ATOM   4030  CD  PRO A 258      25.619   9.763 -10.273  1.00 96.33           C
ATOM   4031 1HD  PRO A 258      26.519   9.688 -10.703  1.00 96.33           H
ATOM   4032 2HD  PRO A 258      25.730   9.962  -9.299  1.00 96.33           H
ATOM   4033  N   GLY A 259      24.351   7.868 -13.054  1.00 95.57           N
ATOM   4034  H   GLY A 259      25.257   7.966 -12.643  1.00 95.57           H
ATOM   4035  CA  GLY A 259      24.253   7.231 -14.364  1.00 95.32           C
ATOM   4036 1HA  GLY A 259      23.521   7.692 -14.866  1.00 95.32           H
ATOM   4037 2HA  GLY A 259      25.123   7.379 -14.833  1.00 95.32           H
ATOM   4038  C   GLY A 259      23.959   5.731 -14.298  1.00 96.38           C
ATOM   4039  O   GLY A 259      23.584   5.156 -15.321  1.00 94.86           O
ATOM   4040  N   HIS A 260      24.125   5.124 -13.129  1.00 96.80           N
ATOM   4041  H   HIS A 260      24.416   5.694 -12.361  1.00 96.80           H
ATOM   4042  CA  HIS A 260      23.923   3.704 -12.858  1.00 97.67           C
ATOM   4043  HA  HIS A 260      23.701   3.280 -13.736  1.00 97.67           H
ATOM   4044  C   HIS A 260      22.735   3.457 -11.919  1.00 98.04           C
ATOM   4045  O   HIS A 260      21.889   2.624 -12.201  1.00 97.47           O
ATOM   4046  CB  HIS A 260      25.224   3.133 -12.281  1.00 97.40           C
ATOM   4047 1HB  HIS A 260      25.969   3.298 -12.927  1.00 97.40           H
ATOM   4048 2HB  HIS A 260      25.426   3.589 -11.414  1.00 97.40           H
ATOM   4049  CG  HIS A 260      25.142   1.656 -12.026  1.00 97.79           C
ATOM   4050  ND1 HIS A 260      25.072   0.684 -13.009  1.00 93.71           N
ATOM   4051  HD1 HIS A 260      25.090   0.831 -13.998  1.00 93.71           H
ATOM   4052  CD2 HIS A 260      25.094   1.057 -10.803  1.00 94.04           C
ATOM   4053  HD2 HIS A 260      25.123   1.508  -9.911  1.00 94.04           H
ATOM   4054  CE1 HIS A 260      24.975  -0.494 -12.375  1.00 94.55           C
ATOM   4055  HE1 HIS A 260      24.898  -1.383 -12.826  1.00 94.55           H
ATOM   4056  NE2 HIS A 260      24.997  -0.304 -11.047  1.00 95.18           N
ATOM   4057  N   VAL A 261      22.647   4.229 -10.834  1.00 97.67           N
ATOM   4058  H   VAL A 261      23.367   4.904 -10.673  1.00 97.67           H
ATOM   4059  CA  VAL A 261      21.550   4.139  -9.866  1.00 97.71           C
ATOM   4060  HA  VAL A 261      21.355   3.162  -9.776  1.00 97.71           H
ATOM   4061  C   VAL A 261      20.299   4.848 -10.390  1.00 97.83           C
ATOM   4062  O   VAL A 261      20.335   6.030 -10.751  1.00 97.47           O
ATOM   4063  CB  VAL A 261      21.977   4.705  -8.500  1.00 97.67           C
ATOM   4064  HB  VAL A 261      22.222   5.662  -8.653  1.00 97.67           H
ATOM   4065  CG1 VAL A 261      20.839   4.621  -7.478  1.00 96.54           C
ATOM   4066 1HG1 VAL A 261      21.124   4.990  -6.593  1.00 96.54           H
ATOM   4067 2HG1 VAL A 261      20.553   3.673  -7.338  1.00 96.54           H
ATOM   4068 3HG1 VAL A 261      20.042   5.140  -7.786  1.00 96.54           H
ATOM   4069  CG2 VAL A 261      23.180   3.939  -7.929  1.00 96.24           C
ATOM   4070 1HG2 VAL A 261      23.453   4.311  -7.042  1.00 96.24           H
ATOM   4071 2HG2 VAL A 261      23.967   3.999  -8.543  1.00 96.24           H
ATOM   4072 3HG2 VAL A 261      22.962   2.971  -7.803  1.00 96.24           H
ATOM   4073  N   ASP A 262      19.175   4.143 -10.393  1.00 98.00           N
ATOM   4074  H   ASP A 262      19.214   3.190 -10.092  1.00 98.00           H
ATOM   4075  CA  ASP A 262      17.887   4.680 -10.811  1.00 98.24           C
ATOM   4076  HA  ASP A 262      18.121   5.379 -11.487  1.00 98.24           H
ATOM   4077  C   ASP A 262      17.117   5.323  -9.643  1.00 98.49           C
ATOM   4078  O   ASP A 262      16.511   6.391  -9.812  1.00 98.10           O
ATOM   4079  CB  ASP A 262      17.028   3.557 -11.413  1.00 98.27           C
ATOM   4080 1HB  ASP A 262      16.995   2.798 -10.763  1.00 98.27           H
ATOM   4081 2HB  ASP A 262      16.104   3.908 -11.563  1.00 98.27           H
ATOM   4082  CG  ASP A 262      17.557   3.025 -12.740  1.00 98.14           C
ATOM   4083  OD1 ASP A 262      17.591   3.844 -13.704  1.00 95.76           O
ATOM   4084  OD2 ASP A 262      17.777   1.806 -12.832  1.00 96.07           O
ATOM   4085  N   ILE A 263      17.111   4.654  -8.492  1.00 98.18           N
ATOM   4086  H   ILE A 263      17.694   3.844  -8.423  1.00 98.18           H
ATOM   4087  CA  ILE A 263      16.312   5.018  -7.319  1.00 98.38           C
ATOM   4088  HA  ILE A 263      15.939   5.922  -7.528  1.00 98.38           H
ATOM   4089  C   ILE A 263      17.213   5.094  -6.076  1.00 98.30           C
ATOM   4090  O   ILE A 263      18.000   4.190  -5.819  1.00 98.20           O
ATOM   4091  CB  ILE A 263      15.141   4.023  -7.092  1.00 98.47           C
ATOM   4092  HB  ILE A 263      15.540   3.134  -6.867  1.00 98.47           H
ATOM   4093  CG1 ILE A 263      14.283   3.834  -8.369  1.00 97.99           C
ATOM   4094 1HG1 ILE A 263      13.865   4.712  -8.601  1.00 97.99           H
ATOM   4095 2HG1 ILE A 263      14.884   3.544  -9.113  1.00 97.99           H
ATOM   4096  CG2 ILE A 263      14.264   4.475  -5.907  1.00 98.31           C
ATOM   4097 1HG2 ILE A 263      13.508   3.837  -5.757  1.00 98.31           H
ATOM   4098 2HG2 ILE A 263      13.874   5.380  -6.075  1.00 98.31           H
ATOM   4099 3HG2 ILE A 263      14.799   4.522  -5.063  1.00 98.31           H
ATOM   4100  CD1 ILE A 263      13.161   2.797  -8.238  1.00 97.46           C
ATOM   4101 1HD1 ILE A 263      12.644   2.719  -9.090  1.00 97.46           H
ATOM   4102 2HD1 ILE A 263      12.521   3.051  -7.512  1.00 97.46           H
ATOM   4103 3HD1 ILE A 263      13.531   1.894  -8.020  1.00 97.46           H
ATOM   4104  N   TYR A 264      17.047   6.137  -5.288  1.00 98.16           N
ATOM   4105  H   TYR A 264      16.435   6.861  -5.605  1.00 98.16           H
ATOM   4106  CA  TYR A 264      17.685   6.318  -3.992  1.00 98.18           C
ATOM   4107  HA  TYR A 264      18.358   5.587  -3.880  1.00 98.18           H
ATOM   4108  C   TYR A 264      16.602   6.234  -2.915  1.00 98.11           C
ATOM   4109  O   TYR A 264      15.624   6.974  -2.984  1.00 97.75           O
ATOM   4110  CB  TYR A 264      18.412   7.663  -3.938  1.00 98.15           C
ATOM   4111 1HB  TYR A 264      17.738   8.390  -4.069  1.00 98.15           H
ATOM   4112 2HB  TYR A 264      18.834   7.757  -3.036  1.00 98.15           H
ATOM   4113  CG  TYR A 264      19.499   7.834  -4.986  1.00 98.23           C
ATOM   4114  CD1 TYR A 264      20.857   7.743  -4.626  1.00 97.50           C
ATOM   4115  HD1 TYR A 264      21.108   7.593  -3.670  1.00 97.50           H
ATOM   4116  CD2 TYR A 264      19.146   8.068  -6.324  1.00 97.59           C
ATOM   4117  HD2 TYR A 264      18.183   8.153  -6.580  1.00 97.59           H
ATOM   4118  CE1 TYR A 264      21.862   7.862  -5.600  1.00 97.27           C
ATOM   4119  HE1 TYR A 264      22.825   7.794  -5.340  1.00 97.27           H
ATOM   4120  CE2 TYR A 264      20.153   8.183  -7.309  1.00 97.29           C
ATOM   4121  HE2 TYR A 264      19.901   8.339  -8.264  1.00 97.29           H
ATOM   4122  CZ  TYR A 264      21.503   8.079  -6.952  1.00 97.86           C
ATOM   4123  OH  TYR A 264      22.467   8.163  -7.904  1.00 97.42           O
ATOM   4124  HH  TYR A 264      23.328   8.183  -7.486  1.00 97.42           H
ATOM   4125  N   SER A 265      16.758   5.319  -1.952  1.00 97.20           N
ATOM   4126  H   SER A 265      17.554   4.716  -2.000  1.00 97.20           H
ATOM   4127  CA  SER A 265      15.830   5.148  -0.829  1.00 97.13           C
ATOM   4128  HA  SER A 265      15.025   5.710  -1.020  1.00 97.13           H
ATOM   4129  C   SER A 265      16.503   5.618   0.455  1.00 96.78           C
ATOM   4130  O   SER A 265      17.531   5.071   0.841  1.00 96.16           O
ATOM   4131  CB  SER A 265      15.402   3.688  -0.711  1.00 97.41           C
ATOM   4132 1HB  SER A 265      15.016   3.361  -1.574  1.00 97.41           H
ATOM   4133 2HB  SER A 265      16.177   3.112  -0.453  1.00 97.41           H
ATOM   4134  OG  SER A 265      14.409   3.538   0.284  1.00 95.52           O
ATOM   4135  HG  SER A 265      13.546   3.504  -0.129  1.00 95.52           H
ATOM   4136  N   ALA A 266      15.924   6.622   1.123  1.00 95.40           N
ATOM   4137  H   ALA A 266      15.088   7.013   0.738  1.00 95.40           H
ATOM   4138  CA  ALA A 266      16.420   7.185   2.365  1.00 94.65           C
ATOM   4139  HA  ALA A 266      17.198   6.630   2.657  1.00 94.65           H
ATOM   4140  C   ALA A 266      15.346   7.105   3.452  1.00 93.72           C
ATOM   4141  O   ALA A 266      14.237   7.632   3.311  1.00 91.14           O
ATOM   4142  CB  ALA A 266      16.883   8.618   2.104  1.00 94.86           C
ATOM   4143 1HB  ALA A 266      17.584   8.644   1.391  1.00 94.86           H
ATOM   4144 2HB  ALA A 266      17.271   9.026   2.931  1.00 94.86           H
ATOM   4145 3HB  ALA A 266      16.120   9.192   1.807  1.00 94.86           H
ATOM   4146  N   SER A 267      15.692   6.444   4.552  1.00 89.67           N
ATOM   4147  H   SER A 267      16.615   6.062   4.599  1.00 89.67           H
ATOM   4148  CA  SER A 267      14.808   6.241   5.695  1.00 88.03           C
ATOM   4149  HA  SER A 267      13.929   6.650   5.452  1.00 88.03           H
ATOM   4150  C   SER A 267      15.315   6.979   6.935  1.00 88.68           C
ATOM   4151  O   SER A 267      15.281   6.458   8.046  1.00 85.21           O
ATOM   4152  CB  SER A 267      14.598   4.750   5.925  1.00 85.68           C
ATOM   4153 1HB  SER A 267      15.474   4.272   5.989  1.00 85.68           H
ATOM   4154 2HB  SER A 267      14.069   4.589   6.758  1.00 85.68           H
ATOM   4155  OG  SER A 267      13.879   4.195   4.840  1.00 81.71           O
ATOM   4156  HG  SER A 267      14.469   4.070   4.097  1.00 81.71           H
ATOM   4157  N   TRP A 268      15.796   8.205   6.724  1.00 93.48           N
ATOM   4158  H   TRP A 268      15.761   8.554   5.787  1.00 93.48           H
ATOM   4159  CA  TRP A 268      16.370   9.085   7.743  1.00 93.06           C
ATOM   4160  HA  TRP A 268      15.923   8.860   8.609  1.00 93.06           H
ATOM   4161  C   TRP A 268      16.084  10.552   7.409  1.00 93.52           C
ATOM   4162  O   TRP A 268      15.703  10.879   6.287  1.00 91.51           O
ATOM   4163  CB  TRP A 268      17.882   8.826   7.833  1.00 93.11           C
ATOM   4164 1HB  TRP A 268      18.274   9.454   8.506  1.00 93.11           H
ATOM   4165 2HB  TRP A 268      18.027   7.883   8.132  1.00 93.11           H
ATOM   4166  CG  TRP A 268      18.637   9.012   6.552  1.00 94.22           C
ATOM   4167  CD1 TRP A 268      18.956   8.027   5.681  1.00 92.43           C
ATOM   4168  HD1 TRP A 268      18.730   7.060   5.799  1.00 92.43           H
ATOM   4169  CD2 TRP A 268      19.166  10.244   5.964  1.00 94.68           C
ATOM   4170  NE1 TRP A 268      19.639   8.556   4.605  1.00 89.97           N
ATOM   4171  HE1 TRP A 268      19.979   8.017   3.834  1.00 89.97           H
ATOM   4172  CE2 TRP A 268      19.794   9.916   4.725  1.00 92.64           C
ATOM   4173  CE3 TRP A 268      19.176  11.597   6.358  1.00 92.19           C
ATOM   4174  HE3 TRP A 268      18.751  11.861   7.224  1.00 92.19           H
ATOM   4175  CZ2 TRP A 268      20.394  10.891   3.912  1.00 92.61           C
ATOM   4176  HZ2 TRP A 268      20.827  10.636   3.047  1.00 92.61           H
ATOM   4177  CZ3 TRP A 268      19.776  12.583   5.549  1.00 90.39           C
ATOM   4178  HZ3 TRP A 268      19.775  13.539   5.842  1.00 90.39           H
ATOM   4179  CH2 TRP A 268      20.375  12.224   4.333  1.00 89.93           C
ATOM   4180  HH2 TRP A 268      20.793  12.929   3.761  1.00 89.93           H
ATOM   4181  N   GLY A 269      16.290  11.423   8.398  1.00 89.22           N
ATOM   4182  H   GLY A 269      16.587  11.058   9.280  1.00 89.22           H
ATOM   4183  CA  GLY A 269      16.116  12.860   8.292  1.00 88.82           C
ATOM   4184 1HA  GLY A 269      16.616  13.169   7.483  1.00 88.82           H
ATOM   4185 2HA  GLY A 269      15.140  13.041   8.171  1.00 88.82           H
ATOM   4186  C   GLY A 269      16.630  13.590   9.530  1.00 90.84           C
ATOM   4187  O   GLY A 269      17.365  12.994  10.330  1.00 89.56           O
ATOM   4188  N   PRO A 270      16.272  14.862   9.715  1.00 90.63           N
ATOM   4189  CA  PRO A 270      16.478  15.589  10.955  1.00 89.31           C
ATOM   4190  HA  PRO A 270      17.460  15.594  11.141  1.00 89.31           H
ATOM   4191  C   PRO A 270      15.828  14.910  12.166  1.00 90.08           C
ATOM   4192  O   PRO A 270      15.043  13.975  12.038  1.00 88.54           O
ATOM   4193  CB  PRO A 270      15.895  16.987  10.711  1.00 89.04           C
ATOM   4194 1HB  PRO A 270      14.960  17.051  11.058  1.00 89.04           H
ATOM   4195 2HB  PRO A 270      16.460  17.691  11.141  1.00 89.04           H
ATOM   4196  CG  PRO A 270      15.920  17.124   9.192  1.00 89.66           C
ATOM   4197 1HG  PRO A 270      15.218  17.761   8.874  1.00 89.66           H
ATOM   4198 2HG  PRO A 270      16.817  17.428   8.871  1.00 89.66           H
ATOM   4199  CD  PRO A 270      15.622  15.700   8.732  1.00 92.85           C
ATOM   4200 1HD  PRO A 270      14.640  15.512   8.724  1.00 92.85           H
ATOM   4201 2HD  PRO A 270      16.004  15.517   7.826  1.00 92.85           H
ATOM   4202  N   ASN A 271      16.133  15.393  13.370  1.00 92.10           N
ATOM   4203  H   ASN A 271      16.760  16.169  13.447  1.00 92.10           H
ATOM   4204  CA  ASN A 271      15.563  14.803  14.578  1.00 92.49           C
ATOM   4205  HA  ASN A 271      15.784  13.830  14.513  1.00 92.49           H
ATOM   4206  C   ASN A 271      14.037  14.979  14.632  1.00 92.53           C
ATOM   4207  O   ASN A 271      13.553  16.116  14.729  1.00 89.93           O
ATOM   4208  CB  ASN A 271      16.201  15.435  15.826  1.00 90.85           C
ATOM   4209 1HB  ASN A 271      16.158  16.430  15.741  1.00 90.85           H
ATOM   4210 2HB  ASN A 271      15.685  15.147  16.633  1.00 90.85           H
ATOM   4211  CG  ASN A 271      17.646  15.045  16.031  1.00 82.66           C
ATOM   4212  OD1 ASN A 271      18.046  13.904  15.929  1.00 75.10           O
ATOM   4213  ND2 ASN A 271      18.489  15.986  16.397  1.00 74.83           N
ATOM   4214 1HD2 ASN A 271      19.444  15.756  16.586  1.00 74.83           H
ATOM   4215 2HD2 ASN A 271      18.175  16.931  16.486  1.00 74.83           H
ATOM   4216  N   ASP A 272      13.320  13.874  14.739  1.00 91.12           N
ATOM   4217  H   ASP A 272      13.818  13.008  14.702  1.00 91.12           H
ATOM   4218  CA  ASP A 272      11.861  13.794  14.907  1.00 92.35           C
ATOM   4219  HA  ASP A 272      11.483  14.490  14.296  1.00 92.35           H
ATOM   4220  C   ASP A 272      11.418  14.117  16.356  1.00 92.82           C
ATOM   4221  O   ASP A 272      10.751  13.333  17.049  1.00 88.75           O
ATOM   4222  CB  ASP A 272      11.391  12.386  14.509  1.00 90.63           C
ATOM   4223 1HB  ASP A 272      11.872  11.729  15.089  1.00 90.63           H
ATOM   4224 2HB  ASP A 272      10.409  12.332  14.687  1.00 90.63           H
ATOM   4225  CG  ASP A 272      11.620  11.970  13.053  1.00 89.36           C
ATOM   4226  OD1 ASP A 272      11.728  12.838  12.183  1.00 84.44           O
ATOM   4227  OD2 ASP A 272      11.617  10.728  12.828  1.00 86.26           O
ATOM   4228  N   ASP A 273      11.849  15.253  16.906  1.00 93.38           N
ATOM   4229  H   ASP A 273      12.341  15.897  16.320  1.00 93.38           H
ATOM   4230  CA  ASP A 273      11.651  15.620  18.306  1.00 93.22           C
ATOM   4231  HA  ASP A 273      11.301  14.786  18.732  1.00 93.22           H
ATOM   4232  C   ASP A 273      10.545  16.666  18.529  1.00 94.12           C
ATOM   4233  O   ASP A 273      10.271  17.043  19.684  1.00 91.04           O
ATOM   4234  CB  ASP A 273      13.000  15.991  18.946  1.00 92.76           C
ATOM   4235 1HB  ASP A 273      12.875  15.993  19.938  1.00 92.76           H
ATOM   4236 2HB  ASP A 273      13.660  15.284  18.694  1.00 92.76           H
ATOM   4237  CG  ASP A 273      13.596  17.353  18.545  1.00 93.54           C
ATOM   4238  OD1 ASP A 273      12.991  18.094  17.750  1.00 90.77           O
ATOM   4239  OD2 ASP A 273      14.637  17.704  19.149  1.00 89.89           O
ATOM   4240  N   GLY A 274       9.910  17.116  17.463  1.00 93.94           N
ATOM   4241  H   GLY A 274      10.152  16.708  16.582  1.00 93.94           H
ATOM   4242  CA  GLY A 274       8.885  18.157  17.456  1.00 94.35           C
ATOM   4243 1HA  GLY A 274       8.429  18.117  16.567  1.00 94.35           H
ATOM   4244 2HA  GLY A 274       8.230  17.932  18.177  1.00 94.35           H
ATOM   4245  C   GLY A 274       9.427  19.572  17.686  1.00 95.24           C
ATOM   4246  O   GLY A 274       8.686  20.444  18.150  1.00 93.26           O
ATOM   4247  N   LYS A 275      10.734  19.787  17.474  1.00 96.11           N
ATOM   4248  H   LYS A 275      11.274  19.024  17.118  1.00 96.11           H
ATOM   4249  CA  LYS A 275      11.439  21.061  17.724  1.00 96.41           C
ATOM   4250  HA  LYS A 275      10.699  21.729  17.804  1.00 96.41           H
ATOM   4251  C   LYS A 275      12.361  21.474  16.598  1.00 96.91           C
ATOM   4252  O   LYS A 275      12.586  22.667  16.400  1.00 95.27           O
ATOM   4253  CB  LYS A 275      12.304  20.946  18.983  1.00 94.90           C
ATOM   4254 1HB  LYS A 275      13.033  20.285  18.809  1.00 94.90           H
ATOM   4255 2HB  LYS A 275      12.705  21.841  19.177  1.00 94.90           H
ATOM   4256  CG  LYS A 275      11.536  20.493  20.214  1.00 92.68           C
ATOM   4257 1HG  LYS A 275      10.841  21.174  20.446  1.00 92.68           H
ATOM   4258 2HG  LYS A 275      11.095  19.615  20.031  1.00 92.68           H
ATOM   4259  CD  LYS A 275      12.531  20.347  21.369  1.00 91.76           C
ATOM   4260 1HD  LYS A 275      13.275  19.735  21.101  1.00 91.76           H
ATOM   4261 2HD  LYS A 275      12.906  21.242  21.610  1.00 91.76           H
ATOM   4262  CE  LYS A 275      11.805  19.765  22.565  1.00 82.44           C
ATOM   4263 1HE  LYS A 275      11.117  20.410  22.898  1.00 82.44           H
ATOM   4264 2HE  LYS A 275      11.361  18.905  22.314  1.00 82.44           H
ATOM   4265  NZ  LYS A 275      12.778  19.506  23.638  1.00 74.78           N
ATOM   4266 1HZ  LYS A 275      12.329  19.120  24.444  1.00 74.78           H
ATOM   4267 2HZ  LYS A 275      13.237  20.349  23.916  1.00 74.78           H
ATOM   4268 3HZ  LYS A 275      13.479  18.859  23.338  1.00 74.78           H
ATOM   4269  N   THR A 276      12.941  20.515  15.927  1.00 94.97           N
ATOM   4270  H   THR A 276      12.680  19.574  16.144  1.00 94.97           H
ATOM   4271  CA  THR A 276      13.936  20.714  14.889  1.00 95.05           C
ATOM   4272  HA  THR A 276      14.574  21.407  15.224  1.00 95.05           H
ATOM   4273  C   THR A 276      13.289  21.282  13.627  1.00 95.45           C
ATOM   4274  O   THR A 276      12.152  20.959  13.291  1.00 94.81           O
ATOM   4275  CB  THR A 276      14.718  19.411  14.662  1.00 94.62           C
ATOM   4276  HB  THR A 276      14.091  18.679  14.394  1.00 94.62           H
ATOM   4277  OG1 THR A 276      15.363  19.095  15.889  1.00 90.48           O
ATOM   4278  HG1 THR A 276      14.709  19.024  16.584  1.00 90.48           H
ATOM   4279  CG2 THR A 276      15.820  19.550  13.620  1.00 90.93           C
ATOM   4280 1HG2 THR A 276      16.308  18.686  13.497  1.00 90.93           H
ATOM   4281 2HG2 THR A 276      16.487  20.243  13.894  1.00 90.93           H
ATOM   4282 3HG2 THR A 276      15.443  19.819  12.734  1.00 90.93           H
ATOM   4283  N   VAL A 277      13.994  22.219  12.990  1.00 95.71           N
ATOM   4284  H   VAL A 277      14.780  22.611  13.468  1.00 95.71           H
ATOM   4285  CA  VAL A 277      13.702  22.717  11.643  1.00 95.55           C
ATOM   4286  HA  VAL A 277      13.017  22.116  11.232  1.00 95.55           H
ATOM   4287  C   VAL A 277      15.036  22.702  10.918  1.00 95.43           C
ATOM   4288  O   VAL A 277      15.903  23.539  11.202  1.00 94.07           O
ATOM   4289  CB  VAL A 277      13.100  24.129  11.636  1.00 95.47           C
ATOM   4290  HB  VAL A 277      13.753  24.699  12.135  1.00 95.47           H
ATOM   4291  CG1 VAL A 277      12.911  24.681  10.219  1.00 93.15           C
ATOM   4292 1HG1 VAL A 277      12.518  25.600  10.242  1.00 93.15           H
ATOM   4293 2HG1 VAL A 277      12.298  24.098   9.686  1.00 93.15           H
ATOM   4294 3HG1 VAL A 277      13.784  24.732   9.735  1.00 93.15           H
ATOM   4295  CG2 VAL A 277      11.731  24.154  12.316  1.00 93.57           C
ATOM   4296 1HG2 VAL A 277      11.344  25.076  12.308  1.00 93.57           H
ATOM   4297 2HG2 VAL A 277      11.798  23.857  13.268  1.00 93.57           H
ATOM   4298 3HG2 VAL A 277      11.088  23.547  11.849  1.00 93.57           H
ATOM   4299  N   GLU A 278      15.196  21.731  10.038  1.00 95.79           N
ATOM   4300  H   GLU A 278      14.415  21.138   9.842  1.00 95.79           H
ATOM   4301  CA  GLU A 278      16.447  21.476   9.337  1.00 95.40           C
ATOM   4302  HA  GLU A 278      16.895  22.359   9.197  1.00 95.40           H
ATOM   4303  C   GLU A 278      16.163  20.858   7.970  1.00 95.39           C
ATOM   4304  O   GLU A 278      15.137  20.212   7.757  1.00 93.99           O
ATOM   4305  CB  GLU A 278      17.346  20.585  10.202  1.00 94.08           C
ATOM   4306 1HB  GLU A 278      17.420  20.996  11.110  1.00 94.08           H
ATOM   4307 2HB  GLU A 278      16.920  19.683  10.278  1.00 94.08           H
ATOM   4308  CG  GLU A 278      18.760  20.412   9.626  1.00 89.08           C
ATOM   4309 1HG  GLU A 278      18.691  19.896   8.772  1.00 89.08           H
ATOM   4310 2HG  GLU A 278      19.136  21.319   9.438  1.00 89.08           H
ATOM   4311  CD  GLU A 278      19.725  19.668  10.571  1.00 88.05           C
ATOM   4312  OE1 GLU A 278      20.904  19.531  10.175  1.00 76.80           O
ATOM   4313  OE2 GLU A 278      19.309  19.296  11.693  1.00 79.90           O
ATOM   4314  N   GLY A 279      17.055  21.084   7.027  1.00 94.46           N
ATOM   4315  H   GLY A 279      17.838  21.667   7.242  1.00 94.46           H
ATOM   4316  CA  GLY A 279      16.955  20.527   5.691  1.00 93.89           C
ATOM   4317 1HA  GLY A 279      16.514  19.632   5.761  1.00 93.89           H
ATOM   4318 2HA  GLY A 279      16.384  21.138   5.143  1.00 93.89           H
ATOM   4319  C   GLY A 279      18.329  20.383   5.050  1.00 95.02           C
ATOM   4320  O   GLY A 279      19.337  20.703   5.685  1.00 94.12           O
ATOM   4321  N   PRO A 280      18.389  19.926   3.792  1.00 95.18           N
ATOM   4322  CA  PRO A 280      19.642  19.696   3.105  1.00 94.56           C
ATOM   4323  HA  PRO A 280      20.173  19.024   3.621  1.00 94.56           H
ATOM   4324  C   PRO A 280      20.489  20.977   3.045  1.00 94.52           C
ATOM   4325  O   PRO A 280      20.010  22.061   2.706  1.00 93.53           O
ATOM   4326  CB  PRO A 280      19.258  19.185   1.710  1.00 94.43           C
ATOM   4327 1HB  PRO A 280      19.877  19.548   1.014  1.00 94.43           H
ATOM   4328 2HB  PRO A 280      19.271  18.186   1.679  1.00 94.43           H
ATOM   4329  CG  PRO A 280      17.839  19.715   1.505  1.00 93.24           C
ATOM   4330 1HG  PRO A 280      17.850  20.648   1.146  1.00 93.24           H
ATOM   4331 2HG  PRO A 280      17.320  19.126   0.886  1.00 93.24           H
ATOM   4332  CD  PRO A 280      17.259  19.676   2.915  1.00 95.54           C
ATOM   4333 1HD  PRO A 280      16.567  20.386   3.046  1.00 95.54           H
ATOM   4334 2HD  PRO A 280      16.863  18.782   3.123  1.00 95.54           H
ATOM   4335  N   GLY A 281      21.779  20.817   3.344  1.00 94.66           N
ATOM   4336  H   GLY A 281      22.082  19.943   3.723  1.00 94.66           H
ATOM   4337  CA  GLY A 281      22.754  21.866   3.138  1.00 94.05           C
ATOM   4338 1HA  GLY A 281      22.448  22.667   3.652  1.00 94.05           H
ATOM   4339 2HA  GLY A 281      23.625  21.544   3.509  1.00 94.05           H
ATOM   4340  C   GLY A 281      22.912  22.222   1.653  1.00 95.14           C
ATOM   4341  O   GLY A 281      22.349  21.608   0.746  1.00 94.79           O
ATOM   4342  N   ARG A 282      23.722  23.240   1.372  1.00 91.62           N
ATOM   4343  H   ARG A 282      24.222  23.676   2.120  1.00 91.62           H
ATOM   4344  CA  ARG A 282      23.911  23.748   0.011  1.00 92.11           C
ATOM   4345  HA  ARG A 282      22.995  23.994  -0.305  1.00 92.11           H
ATOM   4346  C   ARG A 282      24.438  22.698  -0.969  1.00 93.64           C
ATOM   4347  O   ARG A 282      24.157  22.793  -2.170  1.00 91.45           O
ATOM   4348  CB  ARG A 282      24.841  24.966   0.067  1.00 92.10           C
ATOM   4349 1HB  ARG A 282      24.451  25.641   0.694  1.00 92.10           H
ATOM   4350 2HB  ARG A 282      25.735  24.673   0.406  1.00 92.10           H
ATOM   4351  CG  ARG A 282      25.020  25.615  -1.315  1.00 86.20           C
ATOM   4352 1HG  ARG A 282      25.449  24.962  -1.939  1.00 86.20           H
ATOM   4353 2HG  ARG A 282      24.127  25.885  -1.676  1.00 86.20           H
ATOM   4354  CD  ARG A 282      25.903  26.847  -1.201  1.00 81.68           C
ATOM   4355 1HD  ARG A 282      25.490  27.506  -0.572  1.00 81.68           H
ATOM   4356 2HD  ARG A 282      26.809  26.588  -0.865  1.00 81.68           H
ATOM   4357  NE  ARG A 282      26.052  27.484  -2.525  1.00 73.24           N
ATOM   4358  HE  ARG A 282      25.658  27.002  -3.308  1.00 73.24           H
ATOM   4359  CZ  ARG A 282      26.659  28.634  -2.771  1.00 66.07           C
ATOM   4360  NH1 ARG A 282      27.241  29.313  -1.822  1.00 59.30           N
ATOM   4361 1HH1 ARG A 282      27.235  28.967  -0.884  1.00 59.30           H
ATOM   4362 2HH1 ARG A 282      27.693  30.180  -2.032  1.00 59.30           H
ATOM   4363  NH2 ARG A 282      26.677  29.128  -3.968  1.00 58.33           N
ATOM   4364 1HH2 ARG A 282      26.229  28.640  -4.717  1.00 58.33           H
ATOM   4365 2HH2 ARG A 282      27.138  29.998  -4.143  1.00 58.33           H
ATOM   4366  N   LEU A 283      25.265  21.765  -0.505  1.00 90.02           N
ATOM   4367  H   LEU A 283      25.512  21.781   0.464  1.00 90.02           H
ATOM   4368  CA  LEU A 283      25.826  20.719  -1.353  1.00 90.02           C
ATOM   4369  HA  LEU A 283      26.061  21.162  -2.218  1.00 90.02           H
ATOM   4370  C   LEU A 283      24.781  19.632  -1.620  1.00 90.97           C
ATOM   4371  O   LEU A 283      24.574  19.290  -2.782  1.00 91.25           O
ATOM   4372  CB  LEU A 283      27.103  20.139  -0.722  1.00 91.29           C
ATOM   4373 1HB  LEU A 283      26.855  19.741   0.161  1.00 91.29           H
ATOM   4374 2HB  LEU A 283      27.445  19.420  -1.327  1.00 91.29           H
ATOM   4375  CG  LEU A 283      28.247  21.138  -0.484  1.00 88.69           C
ATOM   4376  HG  LEU A 283      27.881  21.882   0.075  1.00 88.69           H
ATOM   4377  CD1 LEU A 283      29.396  20.432   0.227  1.00 82.47           C
ATOM   4378 1HD1 LEU A 283      30.155  21.061   0.394  1.00 82.47           H
ATOM   4379 2HD1 LEU A 283      29.743  19.671  -0.321  1.00 82.47           H
ATOM   4380 3HD1 LEU A 283      29.100  20.066   1.109  1.00 82.47           H
ATOM   4381  CD2 LEU A 283      28.793  21.724  -1.798  1.00 83.16           C
ATOM   4382 1HD2 LEU A 283      29.535  22.370  -1.621  1.00 83.16           H
ATOM   4383 2HD2 LEU A 283      28.076  22.209  -2.299  1.00 83.16           H
ATOM   4384 3HD2 LEU A 283      29.149  21.002  -2.392  1.00 83.16           H
ATOM   4385  N   ALA A 284      24.066  19.180  -0.594  1.00 94.79           N
ATOM   4386  H   ALA A 284      24.287  19.523   0.319  1.00 94.79           H
ATOM   4387  CA  ALA A 284      22.978  18.213  -0.717  1.00 94.43           C
ATOM   4388  HA  ALA A 284      23.358  17.403  -1.164  1.00 94.43           H
ATOM   4389  C   ALA A 284      21.845  18.719  -1.630  1.00 94.78           C
ATOM   4390  O   ALA A 284      21.417  18.011  -2.532  1.00 95.32           O
ATOM   4391  CB  ALA A 284      22.494  17.866   0.694  1.00 95.17           C
ATOM   4392 1HB  ALA A 284      23.250  17.541   1.262  1.00 95.17           H
ATOM   4393 2HB  ALA A 284      21.798  17.148   0.668  1.00 95.17           H
ATOM   4394 3HB  ALA A 284      22.094  18.665   1.142  1.00 95.17           H
ATOM   4395  N   GLN A 285      21.447  20.001  -1.502  1.00 95.28           N
ATOM   4396  H   GLN A 285      21.818  20.546  -0.751  1.00 95.28           H
ATOM   4397  CA  GLN A 285      20.484  20.632  -2.428  1.00 94.78           C
ATOM   4398  HA  GLN A 285      19.643  20.100  -2.330  1.00 94.78           H
ATOM   4399  C   GLN A 285      20.962  20.565  -3.884  1.00 95.07           C
ATOM   4400  O   GLN A 285      20.210  20.195  -4.786  1.00 95.42           O
ATOM   4401  CB  GLN A 285      20.267  22.105  -2.040  1.00 95.38           C
ATOM   4402 1HB  GLN A 285      21.160  22.533  -1.899  1.00 95.38           H
ATOM   4403 2HB  GLN A 285      19.791  22.566  -2.789  1.00 95.38           H
ATOM   4404  CG  GLN A 285      19.440  22.276  -0.761  1.00 88.62           C
ATOM   4405 1HG  GLN A 285      18.526  21.901  -0.916  1.00 88.62           H
ATOM   4406 2HG  GLN A 285      19.885  21.773  -0.020  1.00 88.62           H
ATOM   4407  CD  GLN A 285      19.304  23.742  -0.345  1.00 84.20           C
ATOM   4408  OE1 GLN A 285      19.844  24.652  -0.951  1.00 74.18           O
ATOM   4409  NE2 GLN A 285      18.586  24.017   0.721  1.00 70.67           N
ATOM   4410 1HE2 GLN A 285      18.487  24.964   1.027  1.00 70.67           H
ATOM   4411 2HE2 GLN A 285      18.138  23.279   1.226  1.00 70.67           H
ATOM   4412  N   LYS A 286      22.242  20.882  -4.130  1.00 90.99           N
ATOM   4413  H   LYS A 286      22.816  21.199  -3.375  1.00 90.99           H
ATOM   4414  CA  LYS A 286      22.828  20.778  -5.473  1.00 89.90           C
ATOM   4415  HA  LYS A 286      22.203  21.294  -6.059  1.00 89.90           H
ATOM   4416  C   LYS A 286      22.898  19.337  -5.972  1.00 91.69           C
ATOM   4417  O   LYS A 286      22.754  19.131  -7.176  1.00 91.84           O
ATOM   4418  CB  LYS A 286      24.226  21.387  -5.489  1.00 91.92           C
ATOM   4419 1HB  LYS A 286      24.720  21.093  -4.671  1.00 91.92           H
ATOM   4420 2HB  LYS A 286      24.711  21.071  -6.304  1.00 91.92           H
ATOM   4421  CG  LYS A 286      24.154  22.912  -5.509  1.00 89.08           C
ATOM   4422 1HG  LYS A 286      23.708  23.219  -6.350  1.00 89.08           H
ATOM   4423 2HG  LYS A 286      23.635  23.237  -4.718  1.00 89.08           H
ATOM   4424  CD  LYS A 286      25.569  23.463  -5.452  1.00 81.11           C
ATOM   4425 1HD  LYS A 286      25.985  23.223  -4.575  1.00 81.11           H
ATOM   4426 2HD  LYS A 286      26.110  23.071  -6.196  1.00 81.11           H
ATOM   4427  CE  LYS A 286      25.519  24.981  -5.598  1.00 74.14           C
ATOM   4428 1HE  LYS A 286      24.576  25.280  -5.747  1.00 74.14           H
ATOM   4429 2HE  LYS A 286      25.881  25.416  -4.774  1.00 74.14           H
ATOM   4430  NZ  LYS A 286      26.328  25.413  -6.743  1.00 62.30           N
ATOM   4431 1HZ  LYS A 286      26.301  26.407  -6.846  1.00 62.30           H
ATOM   4432 2HZ  LYS A 286      25.992  25.007  -7.593  1.00 62.30           H
ATOM   4433 3HZ  LYS A 286      27.284  25.142  -6.629  1.00 62.30           H
ATOM   4434  N   ALA A 287      23.122  18.372  -5.093  1.00 94.30           N
ATOM   4435  H   ALA A 287      23.299  18.625  -4.142  1.00 94.30           H
ATOM   4436  CA  ALA A 287      23.122  16.960  -5.446  1.00 93.83           C
ATOM   4437  HA  ALA A 287      23.731  16.862  -6.233  1.00 93.83           H
ATOM   4438  C   ALA A 287      21.723  16.494  -5.884  1.00 94.24           C
ATOM   4439  O   ALA A 287      21.610  15.856  -6.928  1.00 94.53           O
ATOM   4440  CB  ALA A 287      23.680  16.150  -4.273  1.00 94.98           C
ATOM   4441 1HB  ALA A 287      24.589  16.476  -4.012  1.00 94.98           H
ATOM   4442 2HB  ALA A 287      23.758  15.182  -4.511  1.00 94.98           H
ATOM   4443 3HB  ALA A 287      23.086  16.223  -3.472  1.00 94.98           H
ATOM   4444  N   PHE A 288      20.657  16.899  -5.180  1.00 96.54           N
ATOM   4445  H   PHE A 288      20.807  17.377  -4.315  1.00 96.54           H
ATOM   4446  CA  PHE A 288      19.277  16.669  -5.628  1.00 96.02           C
ATOM   4447  HA  PHE A 288      19.201  15.675  -5.702  1.00 96.02           H
ATOM   4448  C   PHE A 288      19.003  17.290  -6.997  1.00 96.17           C
ATOM   4449  O   PHE A 288      18.559  16.597  -7.920  1.00 96.00           O
ATOM   4450  CB  PHE A 288      18.279  17.236  -4.602  1.00 96.11           C
ATOM   4451 1HB  PHE A 288      18.605  18.135  -4.308  1.00 96.11           H
ATOM   4452 2HB  PHE A 288      17.389  17.333  -5.047  1.00 96.11           H
ATOM   4453  CG  PHE A 288      18.080  16.394  -3.362  1.00 96.59           C
ATOM   4454  CD1 PHE A 288      17.618  15.070  -3.488  1.00 95.29           C
ATOM   4455  HD1 PHE A 288      17.454  14.686  -4.396  1.00 95.29           H
ATOM   4456  CD2 PHE A 288      18.292  16.937  -2.085  1.00 95.26           C
ATOM   4457  HD2 PHE A 288      18.612  17.879  -1.988  1.00 95.26           H
ATOM   4458  CE1 PHE A 288      17.386  14.286  -2.347  1.00 94.99           C
ATOM   4459  HE1 PHE A 288      17.066  13.343  -2.442  1.00 94.99           H
ATOM   4460  CE2 PHE A 288      18.054  16.154  -0.946  1.00 94.64           C
ATOM   4461  HE2 PHE A 288      18.205  16.542  -0.037  1.00 94.64           H
ATOM   4462  CZ  PHE A 288      17.605  14.830  -1.073  1.00 95.85           C
ATOM   4463  HZ  PHE A 288      17.442  14.276  -0.257  1.00 95.85           H
ATOM   4464  N   GLU A 289      19.325  18.565  -7.170  1.00 95.72           N
ATOM   4465  H   GLU A 289      19.702  19.078  -6.399  1.00 95.72           H
ATOM   4466  CA  GLU A 289      19.145  19.251  -8.462  1.00 95.33           C
ATOM   4467  HA  GLU A 289      18.159  19.203  -8.623  1.00 95.33           H
ATOM   4468  C   GLU A 289      19.922  18.569  -9.594  1.00 95.14           C
ATOM   4469  O   GLU A 289      19.413  18.460 -10.708  1.00 94.07           O
ATOM   4470  CB  GLU A 289      19.652  20.690  -8.383  1.00 95.33           C
ATOM   4471 1HB  GLU A 289      20.544  20.680  -7.931  1.00 95.33           H
ATOM   4472 2HB  GLU A 289      19.755  21.034  -9.316  1.00 95.33           H
ATOM   4473  CG  GLU A 289      18.750  21.655  -7.623  1.00 90.00           C
ATOM   4474 1HG  GLU A 289      17.826  21.604  -8.001  1.00 90.00           H
ATOM   4475 2HG  GLU A 289      18.731  21.392  -6.658  1.00 90.00           H
ATOM   4476  CD  GLU A 289      19.271  23.093  -7.747  1.00 88.92           C
ATOM   4477  OE1 GLU A 289      19.061  23.886  -6.818  1.00 78.61           O
ATOM   4478  OE2 GLU A 289      19.862  23.395  -8.816  1.00 80.94           O
ATOM   4479  N   TYR A 290      21.157  18.156  -9.328  1.00 95.76           N
ATOM   4480  H   TYR A 290      21.544  18.350  -8.427  1.00 95.76           H
ATOM   4481  CA  TYR A 290      21.968  17.434 -10.293  1.00 95.39           C
ATOM   4482  HA  TYR A 290      21.979  17.988 -11.125  1.00 95.39           H
ATOM   4483  C   TYR A 290      21.340  16.080 -10.623  1.00 95.87           C
ATOM   4484  O   TYR A 290      21.186  15.752 -11.800  1.00 95.20           O
ATOM   4485  CB  TYR A 290      23.392  17.288  -9.760  1.00 95.12           C
ATOM   4486 1HB  TYR A 290      23.757  18.197  -9.561  1.00 95.12           H
ATOM   4487 2HB  TYR A 290      23.368  16.747  -8.919  1.00 95.12           H
ATOM   4488  CG  TYR A 290      24.317  16.603 -10.748  1.00 93.27           C
ATOM   4489  CD1 TYR A 290      24.489  15.206 -10.708  1.00 87.36           C
ATOM   4490  HD1 TYR A 290      24.020  14.665 -10.010  1.00 87.36           H
ATOM   4491  CD2 TYR A 290      24.984  17.364 -11.726  1.00 87.58           C
ATOM   4492  HD2 TYR A 290      24.864  18.356 -11.755  1.00 87.58           H
ATOM   4493  CE1 TYR A 290      25.319  14.570 -11.647  1.00 84.52           C
ATOM   4494  HE1 TYR A 290      25.437  13.577 -11.619  1.00 84.52           H
ATOM   4495  CE2 TYR A 290      25.817  16.730 -12.660  1.00 83.79           C
ATOM   4496  HE2 TYR A 290      26.293  17.274 -13.351  1.00 83.79           H
ATOM   4497  CZ  TYR A 290      25.986  15.332 -12.630  1.00 84.71           C
ATOM   4498  OH  TYR A 290      26.781  14.717 -13.529  1.00 81.90           O
ATOM   4499  HH  TYR A 290      27.645  14.571 -13.144  1.00 81.90           H
ATOM   4500  N   GLY A 291      20.916  15.336  -9.615  1.00 95.23           N
ATOM   4501  H   GLY A 291      21.050  15.685  -8.688  1.00 95.23           H
ATOM   4502  CA  GLY A 291      20.268  14.043  -9.768  1.00 95.42           C
ATOM   4503 1HA  GLY A 291      20.930  13.424 -10.190  1.00 95.42           H
ATOM   4504 2HA  GLY A 291      20.038  13.712  -8.853  1.00 95.42           H
ATOM   4505  C   GLY A 291      19.004  14.103 -10.624  1.00 96.39           C
ATOM   4506  O   GLY A 291      18.872  13.342 -11.578  1.00 96.39           O
ATOM   4507  N   VAL A 292      18.113  15.078 -10.391  1.00 97.68           N
ATOM   4508  H   VAL A 292      18.285  15.734  -9.656  1.00 97.68           H
ATOM   4509  CA  VAL A 292      16.883  15.203 -11.198  1.00 97.51           C
ATOM   4510  HA  VAL A 292      16.573  14.253 -11.243  1.00 97.51           H
ATOM   4511  C   VAL A 292      17.143  15.707 -12.621  1.00 97.40           C
ATOM   4512  O   VAL A 292      16.352  15.429 -13.521  1.00 96.62           O
ATOM   4513  CB  VAL A 292      15.794  16.052 -10.524  1.00 97.24           C
ATOM   4514  HB  VAL A 292      15.014  16.051 -11.150  1.00 97.24           H
ATOM   4515  CG1 VAL A 292      15.370  15.439  -9.185  1.00 94.71           C
ATOM   4516 1HG1 VAL A 292      14.661  15.992  -8.746  1.00 94.71           H
ATOM   4517 2HG1 VAL A 292      16.146  15.379  -8.557  1.00 94.71           H
ATOM   4518 3HG1 VAL A 292      15.006  14.517  -9.313  1.00 94.71           H
ATOM   4519  CG2 VAL A 292      16.186  17.515 -10.341  1.00 94.18           C
ATOM   4520 1HG2 VAL A 292      15.451  18.030  -9.900  1.00 94.18           H
ATOM   4521 2HG2 VAL A 292      16.379  17.947 -11.222  1.00 94.18           H
ATOM   4522 3HG2 VAL A 292      17.004  17.598  -9.772  1.00 94.18           H
ATOM   4523  N   LYS A 293      18.242  16.434 -12.859  1.00 97.26           N
ATOM   4524  H   LYS A 293      18.860  16.623 -12.096  1.00 97.26           H
ATOM   4525  CA  LYS A 293      18.589  16.971 -14.190  1.00 96.70           C
ATOM   4526  HA  LYS A 293      17.711  17.082 -14.656  1.00 96.70           H
ATOM   4527  C   LYS A 293      19.425  16.003 -15.028  1.00 96.58           C
ATOM   4528  O   LYS A 293      19.224  15.931 -16.238  1.00 95.20           O
ATOM   4529  CB  LYS A 293      19.318  18.322 -14.037  1.00 96.53           C
ATOM   4530 1HB  LYS A 293      20.052  18.216 -13.366  1.00 96.53           H
ATOM   4531 2HB  LYS A 293      19.709  18.577 -14.921  1.00 96.53           H
ATOM   4532  CG  LYS A 293      18.394  19.454 -13.571  1.00 94.32           C
ATOM   4533 1HG  LYS A 293      17.763  19.678 -14.314  1.00 94.32           H
ATOM   4534 2HG  LYS A 293      17.876  19.137 -12.777  1.00 94.32           H
ATOM   4535  CD  LYS A 293      19.182  20.724 -13.182  1.00 91.31           C
ATOM   4536 1HD  LYS A 293      19.873  20.489 -12.499  1.00 91.31           H
ATOM   4537 2HD  LYS A 293      19.629  21.098 -13.994  1.00 91.31           H
ATOM   4538  CE  LYS A 293      18.240  21.783 -12.597  1.00 86.30           C
ATOM   4539 1HE  LYS A 293      17.744  22.227 -13.343  1.00 86.30           H
ATOM   4540 2HE  LYS A 293      17.589  21.337 -11.982  1.00 86.30           H
ATOM   4541  NZ  LYS A 293      18.955  22.845 -11.822  1.00 76.39           N
ATOM   4542 1HZ  LYS A 293      18.311  23.517 -11.456  1.00 76.39           H
ATOM   4543 2HZ  LYS A 293      19.610  23.331 -12.400  1.00 76.39           H
ATOM   4544 3HZ  LYS A 293      19.457  22.450 -11.053  1.00 76.39           H
ATOM   4545  N   GLN A 294      20.371  15.306 -14.412  1.00 96.28           N
ATOM   4546  H   GLN A 294      20.392  15.320 -13.412  1.00 96.28           H
ATOM   4547  CA  GLN A 294      21.388  14.517 -15.114  1.00 95.55           C
ATOM   4548  HA  GLN A 294      21.199  14.696 -16.079  1.00 95.55           H
ATOM   4549  C   GLN A 294      21.261  13.011 -14.875  1.00 96.12           C
ATOM   4550  O   GLN A 294      21.671  12.227 -15.728  1.00 94.69           O
ATOM   4551  CB  GLN A 294      22.795  14.984 -14.710  1.00 94.71           C
ATOM   4552 1HB  GLN A 294      22.922  14.791 -13.737  1.00 94.71           H
ATOM   4553 2HB  GLN A 294      23.463  14.464 -15.243  1.00 94.71           H
ATOM   4554  CG  GLN A 294      23.053  16.482 -14.942  1.00 91.24           C
ATOM   4555 1HG  GLN A 294      22.425  17.007 -14.367  1.00 91.24           H
ATOM   4556 2HG  GLN A 294      23.996  16.687 -14.681  1.00 91.24           H
ATOM   4557  CD  GLN A 294      22.852  16.918 -16.391  1.00 87.88           C
ATOM   4558  OE1 GLN A 294      23.249  16.264 -17.336  1.00 79.47           O
ATOM   4559  NE2 GLN A 294      22.211  18.040 -16.625  1.00 77.24           N
ATOM   4560 1HE2 GLN A 294      22.058  18.341 -17.566  1.00 77.24           H
ATOM   4561 2HE2 GLN A 294      21.876  18.593 -15.862  1.00 77.24           H
ATOM   4562  N   GLY A 295      20.702  12.603 -13.744  1.00 95.48           N
ATOM   4563  H   GLY A 295      20.366  13.293 -13.103  1.00 95.48           H
ATOM   4564  CA  GLY A 295      20.555  11.202 -13.392  1.00 96.00           C
ATOM   4565 1HA  GLY A 295      21.471  10.803 -13.339  1.00 96.00           H
ATOM   4566 2HA  GLY A 295      20.119  11.158 -12.493  1.00 96.00           H
ATOM   4567  C   GLY A 295      19.716  10.440 -14.414  1.00 96.90           C
ATOM   4568  O   GLY A 295      18.905  11.013 -15.152  1.00 96.57           O
ATOM   4569  N   ARG A 296      19.930   9.120 -14.474  1.00 96.99           N
ATOM   4570  H   ARG A 296      20.619   8.718 -13.871  1.00 96.99           H
ATOM   4571  CA  ARG A 296      19.192   8.237 -15.391  1.00 97.37           C
ATOM   4572  HA  ARG A 296      19.704   7.378 -15.406  1.00 97.37           H
ATOM   4573  C   ARG A 296      19.190   8.739 -16.839  1.00 97.81           C
ATOM   4574  O   ARG A 296      18.167   8.716 -17.527  1.00 96.97           O
ATOM   4575  CB  ARG A 296      17.776   7.994 -14.840  1.00 96.59           C
ATOM   4576 1HB  ARG A 296      17.298   8.871 -14.788  1.00 96.59           H
ATOM   4577 2HB  ARG A 296      17.289   7.385 -15.466  1.00 96.59           H
ATOM   4578  CG  ARG A 296      17.785   7.356 -13.442  1.00 94.86           C
ATOM   4579 1HG  ARG A 296      18.221   6.458 -13.498  1.00 94.86           H
ATOM   4580 2HG  ARG A 296      18.306   7.942 -12.822  1.00 94.86           H
ATOM   4581  CD  ARG A 296      16.360   7.186 -12.889  1.00 95.62           C
ATOM   4582 1HD  ARG A 296      16.392   6.756 -11.987  1.00 95.62           H
ATOM   4583 2HD  ARG A 296      15.911   8.077 -12.818  1.00 95.62           H
ATOM   4584  NE  ARG A 296      15.551   6.335 -13.774  1.00 94.18           N
ATOM   4585  HE  ARG A 296      15.849   5.385 -13.871  1.00 94.18           H
ATOM   4586  CZ  ARG A 296      14.475   6.684 -14.455  1.00 96.63           C
ATOM   4587  NH1 ARG A 296      13.925   7.863 -14.352  1.00 89.51           N
ATOM   4588 1HH1 ARG A 296      14.319   8.546 -13.737  1.00 89.51           H
ATOM   4589 2HH1 ARG A 296      13.110   8.083 -14.888  1.00 89.51           H
ATOM   4590  NH2 ARG A 296      13.929   5.835 -15.268  1.00 90.74           N
ATOM   4591 1HH2 ARG A 296      14.323   4.922 -15.376  1.00 90.74           H
ATOM   4592 2HH2 ARG A 296      13.114   6.093 -15.787  1.00 90.74           H
ATOM   4593  N   GLN A 297      20.348   9.224 -17.310  1.00 96.98           N
ATOM   4594  H   GLN A 297      21.142   9.208 -16.703  1.00 96.98           H
ATOM   4595  CA  GLN A 297      20.527   9.777 -18.659  1.00 96.87           C
ATOM   4596  HA  GLN A 297      21.461  10.135 -18.657  1.00 96.87           H
ATOM   4597  C   GLN A 297      19.598  10.970 -18.952  1.00 97.54           C
ATOM   4598  O   GLN A 297      18.987  11.054 -20.018  1.00 96.16           O
ATOM   4599  CB  GLN A 297      20.408   8.666 -19.717  1.00 96.12           C
ATOM   4600 1HB  GLN A 297      19.452   8.374 -19.757  1.00 96.12           H
ATOM   4601 2HB  GLN A 297      20.677   9.047 -20.601  1.00 96.12           H
ATOM   4602  CG  GLN A 297      21.280   7.427 -19.440  1.00 92.57           C
ATOM   4603 1HG  GLN A 297      22.230   7.643 -19.664  1.00 92.57           H
ATOM   4604 2HG  GLN A 297      21.210   7.192 -18.470  1.00 92.57           H
ATOM   4605  CD  GLN A 297      20.851   6.215 -20.265  1.00 84.47           C
ATOM   4606  OE1 GLN A 297      20.064   6.290 -21.198  1.00 74.57           O
ATOM   4607  NE2 GLN A 297      21.320   5.038 -19.914  1.00 72.13           N
ATOM   4608 1HE2 GLN A 297      21.033   4.218 -20.408  1.00 72.13           H
ATOM   4609 2HE2 GLN A 297      21.964   4.963 -19.153  1.00 72.13           H
ATOM   4610  N   GLY A 298      19.456  11.876 -17.985  1.00 96.64           N
ATOM   4611  H   GLY A 298      19.936  11.716 -17.123  1.00 96.64           H
ATOM   4612  CA  GLY A 298      18.648  13.086 -18.098  1.00 97.17           C
ATOM   4613 1HA  GLY A 298      19.030  13.750 -17.455  1.00 97.17           H
ATOM   4614 2HA  GLY A 298      18.762  13.423 -19.032  1.00 97.17           H
ATOM   4615  C   GLY A 298      17.155  12.911 -17.808  1.00 97.89           C
ATOM   4616  O   GLY A 298      16.412  13.884 -17.864  1.00 96.86           O
ATOM   4617  N   LYS A 299      16.695  11.700 -17.480  1.00 97.77           N
ATOM   4618  H   LYS A 299      17.321  10.923 -17.549  1.00 97.77           H
ATOM   4619  CA  LYS A 299      15.312  11.445 -17.021  1.00 98.11           C
ATOM   4620  HA  LYS A 299      14.731  12.040 -17.576  1.00 98.11           H
ATOM   4621  C   LYS A 299      15.108  11.823 -15.547  1.00 98.43           C
ATOM   4622  O   LYS A 299      13.972  12.035 -15.133  1.00 98.02           O
ATOM   4623  CB  LYS A 299      14.939   9.987 -17.266  1.00 98.05           C
ATOM   4624 1HB  LYS A 299      15.626   9.405 -16.831  1.00 98.05           H
ATOM   4625 2HB  LYS A 299      14.045   9.814 -16.853  1.00 98.05           H
ATOM   4626  CG  LYS A 299      14.873   9.649 -18.769  1.00 97.18           C
ATOM   4627 1HG  LYS A 299      14.205  10.250 -19.208  1.00 97.18           H
ATOM   4628 2HG  LYS A 299      15.774   9.799 -19.175  1.00 97.18           H
ATOM   4629  CD  LYS A 299      14.461   8.196 -19.019  1.00 95.28           C
ATOM   4630 1HD  LYS A 299      13.643   8.004 -18.476  1.00 95.28           H
ATOM   4631 2HD  LYS A 299      14.248   8.093 -19.991  1.00 95.28           H
ATOM   4632  CE  LYS A 299      15.539   7.169 -18.649  1.00 90.52           C
ATOM   4633 1HE  LYS A 299      15.978   7.439 -17.792  1.00 90.52           H
ATOM   4634 2HE  LYS A 299      15.119   6.268 -18.539  1.00 90.52           H
ATOM   4635  NZ  LYS A 299      16.589   7.056 -19.680  1.00 82.92           N
ATOM   4636 1HZ  LYS A 299      17.279   6.382 -19.417  1.00 82.92           H
ATOM   4637 2HZ  LYS A 299      17.052   7.932 -19.818  1.00 82.92           H
ATOM   4638 3HZ  LYS A 299      16.201   6.772 -20.557  1.00 82.92           H
ATOM   4639  N   GLY A 300      16.195  11.937 -14.792  1.00 97.34           N
ATOM   4640  H   GLY A 300      17.077  11.779 -15.237  1.00 97.34           H
ATOM   4641  CA  GLY A 300      16.218  12.271 -13.377  1.00 97.89           C
ATOM   4642 1HA  GLY A 300      17.054  12.793 -13.206  1.00 97.89           H
ATOM   4643 2HA  GLY A 300      15.421  12.847 -13.192  1.00 97.89           H
ATOM   4644  C   GLY A 300      16.185  11.037 -12.470  1.00 98.20           C
ATOM   4645  O   GLY A 300      15.396  10.117 -12.691  1.00 97.82           O
ATOM   4646  N   SER A 301      17.048  11.060 -11.448  1.00 97.56           N
ATOM   4647  H   SER A 301      17.746  11.776 -11.437  1.00 97.56           H
ATOM   4648  CA  SER A 301      17.029  10.100 -10.347  1.00 97.71           C
ATOM   4649  HA  SER A 301      17.135   9.202 -10.775  1.00 97.71           H
ATOM   4650  C   SER A 301      15.704  10.181  -9.589  1.00 97.95           C
ATOM   4651  O   SER A 301      15.136  11.271  -9.443  1.00 97.84           O
ATOM   4652  CB  SER A 301      18.179  10.376  -9.376  1.00 97.48           C
ATOM   4653 1HB  SER A 301      18.107  11.297  -8.993  1.00 97.48           H
ATOM   4654 2HB  SER A 301      18.186   9.705  -8.634  1.00 97.48           H
ATOM   4655  OG  SER A 301      19.423  10.286 -10.050  1.00 95.32           O
ATOM   4656  HG  SER A 301      20.133  10.266  -9.408  1.00 95.32           H
ATOM   4657  N   ILE A 302      15.222   9.048  -9.092  1.00 98.30           N
ATOM   4658  H   ILE A 302      15.690   8.194  -9.318  1.00 98.30           H
ATOM   4659  CA  ILE A 302      14.045   8.984  -8.233  1.00 98.46           C
ATOM   4660  HA  ILE A 302      13.517   9.816  -8.405  1.00 98.46           H
ATOM   4661  C   ILE A 302      14.514   8.943  -6.777  1.00 98.57           C
ATOM   4662  O   ILE A 302      15.170   7.991  -6.375  1.00 98.31           O
ATOM   4663  CB  ILE A 302      13.161   7.760  -8.582  1.00 98.28           C
ATOM   4664  HB  ILE A 302      13.700   6.950  -8.352  1.00 98.28           H
ATOM   4665  CG1 ILE A 302      12.822   7.635 -10.088  1.00 97.09           C
ATOM   4666 1HG1 ILE A 302      13.675   7.497 -10.592  1.00 97.09           H
ATOM   4667 2HG1 ILE A 302      12.229   6.839 -10.212  1.00 97.09           H
ATOM   4668  CG2 ILE A 302      11.878   7.771  -7.740  1.00 97.98           C
ATOM   4669 1HG2 ILE A 302      11.300   6.985  -7.958  1.00 97.98           H
ATOM   4670 2HG2 ILE A 302      11.345   8.600  -7.909  1.00 97.98           H
ATOM   4671 3HG2 ILE A 302      12.090   7.736  -6.763  1.00 97.98           H
ATOM   4672  CD1 ILE A 302      12.112   8.843 -10.698  1.00 93.08           C
ATOM   4673 1HD1 ILE A 302      11.924   8.695 -11.669  1.00 93.08           H
ATOM   4674 2HD1 ILE A 302      12.672   9.667 -10.615  1.00 93.08           H
ATOM   4675 3HD1 ILE A 302      11.241   9.016 -10.239  1.00 93.08           H
ATOM   4676  N   PHE A 303      14.170   9.959  -5.991  1.00 98.32           N
ATOM   4677  H   PHE A 303      13.667  10.722  -6.397  1.00 98.32           H
ATOM   4678  CA  PHE A 303      14.487  10.021  -4.566  1.00 98.19           C
ATOM   4679  HA  PHE A 303      15.175   9.320  -4.379  1.00 98.19           H
ATOM   4680  C   PHE A 303      13.246   9.709  -3.747  1.00 98.14           C
ATOM   4681  O   PHE A 303      12.234  10.399  -3.863  1.00 97.89           O
ATOM   4682  CB  PHE A 303      15.064  11.395  -4.227  1.00 98.09           C
ATOM   4683 1HB  PHE A 303      14.381  12.090  -4.451  1.00 98.09           H
ATOM   4684 2HB  PHE A 303      15.260  11.424  -3.247  1.00 98.09           H
ATOM   4685  CG  PHE A 303      16.341  11.726  -4.976  1.00 98.22           C
ATOM   4686  CD1 PHE A 303      17.550  11.095  -4.609  1.00 97.67           C
ATOM   4687  HD1 PHE A 303      17.558  10.427  -3.865  1.00 97.67           H
ATOM   4688  CD2 PHE A 303      16.333  12.651  -6.026  1.00 97.62           C
ATOM   4689  HD2 PHE A 303      15.478  13.095  -6.293  1.00 97.62           H
ATOM   4690  CE1 PHE A 303      18.740  11.403  -5.286  1.00 97.50           C
ATOM   4691  HE1 PHE A 303      19.595  10.957  -5.021  1.00 97.50           H
ATOM   4692  CE2 PHE A 303      17.524  12.958  -6.706  1.00 97.22           C
ATOM   4693  HE2 PHE A 303      17.515  13.620  -7.456  1.00 97.22           H
ATOM   4694  CZ  PHE A 303      18.730  12.335  -6.333  1.00 97.65           C
ATOM   4695  HZ  PHE A 303      19.578  12.557  -6.814  1.00 97.65           H
ATOM   4696  N   VAL A 304      13.304   8.660  -2.928  1.00 97.71           N
ATOM   4697  H   VAL A 304      14.160   8.145  -2.896  1.00 97.71           H
ATOM   4698  CA  VAL A 304      12.203   8.204  -2.068  1.00 97.79           C
ATOM   4699  HA  VAL A 304      11.398   8.743  -2.315  1.00 97.79           H
ATOM   4700  C   VAL A 304      12.595   8.454  -0.627  1.00 97.52           C
ATOM   4701  O   VAL A 304      13.665   8.020  -0.215  1.00 97.06           O
ATOM   4702  CB  VAL A 304      11.879   6.716  -2.291  1.00 97.77           C
ATOM   4703  HB  VAL A 304      12.644   6.189  -1.922  1.00 97.77           H
ATOM   4704  CG1 VAL A 304      10.587   6.342  -1.573  1.00 96.64           C
ATOM   4705 1HG1 VAL A 304      10.367   5.376  -1.711  1.00 96.64           H
ATOM   4706 2HG1 VAL A 304       9.818   6.884  -1.913  1.00 96.64           H
ATOM   4707 3HG1 VAL A 304      10.665   6.502  -0.589  1.00 96.64           H
ATOM   4708  CG2 VAL A 304      11.700   6.392  -3.785  1.00 96.77           C
ATOM   4709 1HG2 VAL A 304      11.490   5.424  -3.919  1.00 96.77           H
ATOM   4710 2HG2 VAL A 304      12.532   6.600  -4.299  1.00 96.77           H
ATOM   4711 3HG2 VAL A 304      10.953   6.926  -4.181  1.00 96.77           H
ATOM   4712  N   TRP A 305      11.744   9.138   0.132  1.00 97.38           N
ATOM   4713  H   TRP A 305      10.853   9.378  -0.253  1.00 97.38           H
ATOM   4714  CA  TRP A 305      12.044   9.557   1.497  1.00 97.28           C
ATOM   4715  HA  TRP A 305      12.881   9.069   1.746  1.00 97.28           H
ATOM   4716  C   TRP A 305      10.965   9.131   2.481  1.00 97.12           C
ATOM   4717  O   TRP A 305       9.771   9.231   2.189  1.00 95.66           O
ATOM   4718  CB  TRP A 305      12.282  11.067   1.539  1.00 96.80           C
ATOM   4719 1HB  TRP A 305      12.352  11.412   0.603  1.00 96.80           H
ATOM   4720 2HB  TRP A 305      11.511  11.506   2.000  1.00 96.80           H
ATOM   4721  CG  TRP A 305      13.537  11.439   2.270  1.00 96.75           C
ATOM   4722  CD1 TRP A 305      13.644  11.752   3.586  1.00 95.29           C
ATOM   4723  HD1 TRP A 305      12.884  11.786   4.235  1.00 95.29           H
ATOM   4724  CD2 TRP A 305      14.886  11.508   1.721  1.00 96.89           C
ATOM   4725  NE1 TRP A 305      14.972  12.017   3.892  1.00 95.76           N
ATOM   4726  HE1 TRP A 305      15.303  12.272   4.801  1.00 95.76           H
ATOM   4727  CE2 TRP A 305      15.778  11.882   2.775  1.00 96.42           C
ATOM   4728  CE3 TRP A 305      15.450  11.286   0.446  1.00 95.88           C
ATOM   4729  HE3 TRP A 305      14.859  11.012  -0.313  1.00 95.88           H
ATOM   4730  CZ2 TRP A 305      17.155  12.043   2.558  1.00 95.76           C
ATOM   4731  HZ2 TRP A 305      17.757  12.314   3.309  1.00 95.76           H
ATOM   4732  CZ3 TRP A 305      16.827  11.443   0.226  1.00 94.06           C
ATOM   4733  HZ3 TRP A 305      17.204  11.285  -0.687  1.00 94.06           H
ATOM   4734  CH2 TRP A 305      17.678  11.819   1.271  1.00 94.29           C
ATOM   4735  HH2 TRP A 305      18.658  11.929   1.103  1.00 94.29           H
ATOM   4736  N   ALA A 306      11.375   8.659   3.661  1.00 95.18           N
ATOM   4737  H   ALA A 306      12.349   8.469   3.785  1.00 95.18           H
ATOM   4738  CA  ALA A 306      10.472   8.408   4.777  1.00 94.53           C
ATOM   4739  HA  ALA A 306       9.668   7.930   4.423  1.00 94.53           H
ATOM   4740  C   ALA A 306      10.015   9.741   5.394  1.00 93.95           C
ATOM   4741  O   ALA A 306      10.845  10.597   5.658  1.00 93.04           O
ATOM   4742  CB  ALA A 306      11.198   7.521   5.792  1.00 94.58           C
ATOM   4743 1HB  ALA A 306      11.487   6.660   5.373  1.00 94.58           H
ATOM   4744 2HB  ALA A 306      10.604   7.302   6.566  1.00 94.58           H
ATOM   4745 3HB  ALA A 306      12.013   7.978   6.149  1.00 94.58           H
ATOM   4746  N   SER A 307       8.712   9.913   5.651  1.00 92.81           N
ATOM   4747  H   SER A 307       8.094   9.134   5.544  1.00 92.81           H
ATOM   4748  CA  SER A 307       8.155  11.206   6.086  1.00 92.28           C
ATOM   4749  HA  SER A 307       8.668  11.851   5.520  1.00 92.28           H
ATOM   4750  C   SER A 307       8.432  11.585   7.550  1.00 91.87           C
ATOM   4751  O   SER A 307       8.006  12.648   7.963  1.00 89.55           O
ATOM   4752  CB  SER A 307       6.642  11.267   5.806  1.00 92.97           C
ATOM   4753 1HB  SER A 307       6.298  12.201   5.903  1.00 92.97           H
ATOM   4754 2HB  SER A 307       6.435  10.929   4.888  1.00 92.97           H
ATOM   4755  OG  SER A 307       5.933  10.458   6.725  1.00 90.87           O
ATOM   4756  HG  SER A 307       5.773  10.953   7.529  1.00 90.87           H
ATOM   4757  N   GLY A 308       9.070  10.721   8.359  1.00 90.56           N
ATOM   4758  H   GLY A 308       9.364   9.846   7.975  1.00 90.56           H
ATOM   4759  CA  GLY A 308       9.358  10.986   9.766  1.00 90.58           C
ATOM   4760 1HA  GLY A 308      10.328  10.788   9.907  1.00 90.58           H
ATOM   4761 2HA  GLY A 308       9.190  11.960   9.919  1.00 90.58           H
ATOM   4762  C   GLY A 308       8.529  10.170  10.763  1.00 91.27           C
ATOM   4763  O   GLY A 308       7.452   9.649  10.452  1.00 88.80           O
ATOM   4764  N   ASN A 309       9.044  10.031  11.974  1.00 92.21           N
ATOM   4765  H   ASN A 309       9.902  10.512  12.156  1.00 92.21           H
ATOM   4766  CA  ASN A 309       8.483   9.241  13.079  1.00 91.90           C
ATOM   4767  HA  ASN A 309       7.613   8.894  12.729  1.00 91.90           H
ATOM   4768  C   ASN A 309       8.132  10.076  14.325  1.00 91.78           C
ATOM   4769  O   ASN A 309       7.875   9.522  15.406  1.00 87.46           O
ATOM   4770  CB  ASN A 309       9.440   8.081  13.408  1.00 90.92           C
ATOM   4771 1HB  ASN A 309      10.345   8.457  13.606  1.00 90.92           H
ATOM   4772 2HB  ASN A 309       9.096   7.598  14.213  1.00 90.92           H
ATOM   4773  CG  ASN A 309       9.588   7.075  12.289  1.00 89.10           C
ATOM   4774  OD1 ASN A 309       8.637   6.498  11.782  1.00 83.19           O
ATOM   4775  ND2 ASN A 309      10.799   6.771  11.881  1.00 81.27           N
ATOM   4776 1HD2 ASN A 309      10.928   6.080  11.170  1.00 81.27           H
ATOM   4777 2HD2 ASN A 309      11.592   7.230  12.282  1.00 81.27           H
ATOM   4778  N   GLY A 310       8.091  11.397  14.195  1.00 90.46           N
ATOM   4779  H   GLY A 310       8.218  11.766  13.274  1.00 90.46           H
ATOM   4780  CA  GLY A 310       7.879  12.357  15.266  1.00 89.94           C
ATOM   4781 1HA  GLY A 310       8.392  12.026  16.058  1.00 89.94           H
ATOM   4782 2HA  GLY A 310       8.266  13.226  14.957  1.00 89.94           H
ATOM   4783  C   GLY A 310       6.425  12.575  15.671  1.00 91.66           C
ATOM   4784  O   GLY A 310       6.150  13.397  16.546  1.00 89.84           O
ATOM   4785  N   GLY A 311       5.464  11.837  15.120  1.00 91.39           N
ATOM   4786  H   GLY A 311       5.734  11.097  14.504  1.00 91.39           H
ATOM   4787  CA  GLY A 311       4.026  12.045  15.363  1.00 89.03           C
ATOM   4788 1HA  GLY A 311       3.773  12.912  14.933  1.00 89.03           H
ATOM   4789 2HA  GLY A 311       3.536  11.296  14.917  1.00 89.03           H
ATOM   4790  C   GLY A 311       3.640  12.087  16.845  1.00 89.78           C
ATOM   4791  O   GLY A 311       2.843  12.929  17.270  1.00 88.37           O
ATOM   4792  N   ARG A 312       4.258  11.243  17.686  1.00 93.89           N
ATOM   4793  H   ARG A 312       4.878  10.559  17.303  1.00 93.89           H
ATOM   4794  CA  ARG A 312       4.067  11.276  19.148  1.00 92.57           C
ATOM   4795  HA  ARG A 312       3.076  11.300  19.281  1.00 92.57           H
ATOM   4796  C   ARG A 312       4.631  12.538  19.811  1.00 93.51           C
ATOM   4797  O   ARG A 312       4.194  12.891  20.907  1.00 91.06           O
ATOM   4798  CB  ARG A 312       4.687  10.013  19.763  1.00 89.99           C
ATOM   4799 1HB  ARG A 312       4.315   9.210  19.298  1.00 89.99           H
ATOM   4800 2HB  ARG A 312       5.678  10.043  19.635  1.00 89.99           H
ATOM   4801  CG  ARG A 312       4.386   9.901  21.260  1.00 78.03           C
ATOM   4802 1HG  ARG A 312       4.797  10.678  21.737  1.00 78.03           H
ATOM   4803 2HG  ARG A 312       3.396   9.911  21.397  1.00 78.03           H
ATOM   4804  CD  ARG A 312       4.957   8.604  21.833  1.00 72.54           C
ATOM   4805 1HD  ARG A 312       4.532   7.816  21.388  1.00 72.54           H
ATOM   4806 2HD  ARG A 312       5.947   8.573  21.692  1.00 72.54           H
ATOM   4807  NE  ARG A 312       4.693   8.518  23.273  1.00 64.66           N
ATOM   4808  HE  ARG A 312       4.177   9.270  23.683  1.00 64.66           H
ATOM   4809  CZ  ARG A 312       5.071   7.543  24.082  1.00 56.04           C
ATOM   4810  NH1 ARG A 312       5.752   6.520  23.631  1.00 52.65           N
ATOM   4811 1HH1 ARG A 312       5.994   6.468  22.662  1.00 52.65           H
ATOM   4812 2HH1 ARG A 312       6.031   5.790  24.255  1.00 52.65           H
ATOM   4813  NH2 ARG A 312       4.771   7.579  25.344  1.00 49.73           N
ATOM   4814 1HH2 ARG A 312       4.250   8.349  25.712  1.00 49.73           H
ATOM   4815 2HH2 ARG A 312       5.061   6.837  25.948  1.00 49.73           H
ATOM   4816  N   GLN A 313       5.620  13.172  19.194  1.00 93.25           N
ATOM   4817  H   GLN A 313       5.974  12.776  18.347  1.00 93.25           H
ATOM   4818  CA  GLN A 313       6.227  14.419  19.677  1.00 93.47           C
ATOM   4819  HA  GLN A 313       6.137  14.385  20.672  1.00 93.47           H
ATOM   4820  C   GLN A 313       5.470  15.656  19.162  1.00 94.21           C
ATOM   4821  O   GLN A 313       5.837  16.775  19.542  1.00 91.57           O
ATOM   4822  CB  GLN A 313       7.714  14.476  19.314  1.00 93.25           C
ATOM   4823 1HB  GLN A 313       7.785  14.637  18.330  1.00 93.25           H
ATOM   4824 2HB  GLN A 313       8.122  15.244  19.808  1.00 93.25           H
ATOM   4825  CG  GLN A 313       8.522  13.216  19.647  1.00 91.78           C
ATOM   4826 1HG  GLN A 313       8.214  12.483  19.041  1.00 91.78           H
ATOM   4827 2HG  GLN A 313       9.486  13.412  19.470  1.00 91.78           H
ATOM   4828  CD  GLN A 313       8.402  12.715  21.087  1.00 89.06           C
ATOM   4829  OE1 GLN A 313       8.150  13.419  22.055  1.00 80.16           O
ATOM   4830  NE2 GLN A 313       8.588  11.430  21.297  1.00 78.68           N
ATOM   4831 1HE2 GLN A 313       8.521  11.060  22.224  1.00 78.68           H
ATOM   4832 2HE2 GLN A 313       8.796  10.823  20.530  1.00 78.68           H
ATOM   4833  N   GLY A 314       4.420  15.462  18.367  1.00 92.18           N
ATOM   4834  H   GLY A 314       4.111  14.523  18.219  1.00 92.18           H
ATOM   4835  CA  GLY A 314       3.692  16.537  17.698  1.00 92.32           C
ATOM   4836 1HA  GLY A 314       2.844  16.152  17.333  1.00 92.32           H
ATOM   4837 2HA  GLY A 314       3.475  17.232  18.383  1.00 92.32           H
ATOM   4838  C   GLY A 314       4.501  17.164  16.567  1.00 94.01           C
ATOM   4839  O   GLY A 314       4.340  18.358  16.329  1.00 91.71           O
ATOM   4840  N   ASP A 315       5.388  16.385  15.923  1.00 92.57           N
ATOM   4841  H   ASP A 315       5.491  15.433  16.210  1.00 92.57           H
ATOM   4842  CA  ASP A 315       6.205  16.881  14.820  1.00 93.66           C
ATOM   4843  HA  ASP A 315       6.477  17.792  15.128  1.00 93.66           H
ATOM   4844  C   ASP A 315       5.405  17.038  13.522  1.00 93.19           C
ATOM   4845  O   ASP A 315       4.270  16.558  13.388  1.00 90.18           O
ATOM   4846  CB  ASP A 315       7.463  16.019  14.609  1.00 93.95           C
ATOM   4847 1HB  ASP A 315       7.647  15.498  15.443  1.00 93.95           H
ATOM   4848 2HB  ASP A 315       7.304  15.388  13.850  1.00 93.95           H
ATOM   4849  CG  ASP A 315       8.684  16.892  14.286  1.00 92.68           C
ATOM   4850  OD1 ASP A 315       8.486  18.075  13.898  1.00 87.91           O
ATOM   4851  OD2 ASP A 315       9.802  16.482  14.679  1.00 88.73           O
ATOM   4852  N   ASN A 316       5.987  17.801  12.596  1.00 93.87           N
ATOM   4853  H   ASN A 316       6.896  18.164  12.800  1.00 93.87           H
ATOM   4854  CA  ASN A 316       5.400  18.144  11.314  1.00 93.71           C
ATOM   4855  HA  ASN A 316       4.677  17.486  11.104  1.00 93.71           H
ATOM   4856  C   ASN A 316       6.488  18.046  10.230  1.00 93.90           C
ATOM   4857  O   ASN A 316       7.456  18.811  10.268  1.00 91.31           O
ATOM   4858  CB  ASN A 316       4.785  19.549  11.424  1.00 92.16           C
ATOM   4859 1HB  ASN A 316       4.095  19.543  12.148  1.00 92.16           H
ATOM   4860 2HB  ASN A 316       5.508  20.200  11.656  1.00 92.16           H
ATOM   4861  CG  ASN A 316       4.122  20.012  10.138  1.00 90.49           C
ATOM   4862  OD1 ASN A 316       4.535  19.717   9.046  1.00 82.60           O
ATOM   4863  ND2 ASN A 316       3.059  20.773  10.210  1.00 82.77           N
ATOM   4864 1HD2 ASN A 316       2.615  21.092   9.373  1.00 82.77           H
ATOM   4865 2HD2 ASN A 316       2.692  21.036  11.102  1.00 82.77           H
ATOM   4866  N   CYS A 317       6.301  17.160   9.270  1.00 92.50           N
ATOM   4867  H   CYS A 317       5.444  16.644   9.259  1.00 92.50           H
ATOM   4868  CA  CYS A 317       7.279  16.897   8.227  1.00 92.39           C
ATOM   4869  HA  CYS A 317       8.127  16.833   8.753  1.00 92.39           H
ATOM   4870  C   CYS A 317       7.526  18.054   7.251  1.00 93.40           C
ATOM   4871  O   CYS A 317       8.499  18.005   6.516  1.00 92.31           O
ATOM   4872  CB  CYS A 317       6.993  15.554   7.529  1.00 90.76           C
ATOM   4873 1HB  CYS A 317       7.478  15.647   6.659  1.00 90.76           H
ATOM   4874 2HB  CYS A 317       7.471  14.894   8.109  1.00 90.76           H
ATOM   4875  SG  CYS A 317       5.272  15.056   7.263  1.00 90.74           S
ATOM   4876  N   ASP A 318       6.737  19.138   7.273  1.00 92.48           N
ATOM   4877  H   ASP A 318       5.883  19.096   7.792  1.00 92.48           H
ATOM   4878  CA  ASP A 318       7.071  20.389   6.567  1.00 92.69           C
ATOM   4879  HA  ASP A 318       7.405  20.083   5.675  1.00 92.69           H
ATOM   4880  C   ASP A 318       8.204  21.175   7.278  1.00 93.00           C
ATOM   4881  O   ASP A 318       8.662  22.207   6.788  1.00 91.66           O
ATOM   4882  CB  ASP A 318       5.817  21.270   6.364  1.00 92.01           C
ATOM   4883 1HB  ASP A 318       5.476  21.523   7.269  1.00 92.01           H
ATOM   4884 2HB  ASP A 318       6.102  22.093   5.873  1.00 92.01           H
ATOM   4885  CG  ASP A 318       4.642  20.640   5.580  1.00 88.28           C
ATOM   4886  OD1 ASP A 318       4.835  19.841   4.645  1.00 81.51           O
ATOM   4887  OD2 ASP A 318       3.465  20.952   5.897  1.00 81.91           O
ATOM   4888  N   CYS A 319       8.673  20.699   8.447  1.00 92.99           N
ATOM   4889  H   CYS A 319       8.164  19.958   8.886  1.00 92.99           H
ATOM   4890  CA  CYS A 319       9.879  21.192   9.122  1.00 93.84           C
ATOM   4891  HA  CYS A 319      10.046  22.097   8.731  1.00 93.84           H
ATOM   4892  C   CYS A 319      11.133  20.356   8.825  1.00 94.11           C
ATOM   4893  O   CYS A 319      12.206  20.669   9.357  1.00 92.38           O
ATOM   4894  CB  CYS A 319       9.604  21.288  10.627  1.00 94.65           C
ATOM   4895 1HB  CYS A 319       9.321  20.371  10.909  1.00 94.65           H
ATOM   4896 2HB  CYS A 319      10.483  21.510  11.048  1.00 94.65           H
ATOM   4897  SG  CYS A 319       8.333  22.544  10.958  1.00 94.62           S
ATOM   4898  HG  CYS A 319       8.900  23.733  11.038  1.00 94.62           H
ATOM   4899  N   ASP A 320      11.008  19.343   7.983  1.00 94.44           N
ATOM   4900  H   ASP A 320      10.081  19.121   7.682  1.00 94.44           H
ATOM   4901  CA  ASP A 320      12.086  18.517   7.449  1.00 94.25           C
ATOM   4902  HA  ASP A 320      12.920  18.740   7.953  1.00 94.25           H
ATOM   4903  C   ASP A 320      12.280  18.854   5.959  1.00 94.05           C
ATOM   4904  O   ASP A 320      11.481  18.488   5.101  1.00 92.66           O
ATOM   4905  CB  ASP A 320      11.771  17.033   7.680  1.00 93.95           C
ATOM   4906 1HB  ASP A 320      11.810  16.854   8.663  1.00 93.95           H
ATOM   4907 2HB  ASP A 320      10.846  16.853   7.344  1.00 93.95           H
ATOM   4908  CG  ASP A 320      12.740  16.069   6.973  1.00 92.32           C
ATOM   4909  OD1 ASP A 320      13.645  16.534   6.237  1.00 87.91           O
ATOM   4910  OD2 ASP A 320      12.525  14.848   7.087  1.00 87.88           O
ATOM   4911  N   GLY A 321      13.346  19.569   5.638  1.00 93.67           N
ATOM   4912  H   GLY A 321      13.999  19.809   6.357  1.00 93.67           H
ATOM   4913  CA  GLY A 321      13.606  20.022   4.270  1.00 93.14           C
ATOM   4914 1HA  GLY A 321      12.783  20.497   3.958  1.00 93.14           H
ATOM   4915 2HA  GLY A 321      14.368  20.668   4.316  1.00 93.14           H
ATOM   4916  C   GLY A 321      13.951  18.917   3.271  1.00 94.21           C
ATOM   4917  O   GLY A 321      14.012  19.199   2.071  1.00 93.52           O
ATOM   4918  N   TYR A 322      14.161  17.658   3.704  1.00 95.21           N
ATOM   4919  H   TYR A 322      14.205  17.488   4.689  1.00 95.21           H
ATOM   4920  CA  TYR A 322      14.327  16.528   2.785  1.00 95.02           C
ATOM   4921  HA  TYR A 322      14.845  16.896   2.013  1.00 95.02           H
ATOM   4922  C   TYR A 322      12.963  16.021   2.321  1.00 95.62           C
ATOM   4923  O   TYR A 322      12.756  15.810   1.125  1.00 94.07           O
ATOM   4924  CB  TYR A 322      15.129  15.387   3.416  1.00 95.16           C
ATOM   4925 1HB  TYR A 322      14.618  15.043   4.204  1.00 95.16           H
ATOM   4926 2HB  TYR A 322      15.226  14.659   2.737  1.00 95.16           H
ATOM   4927  CG  TYR A 322      16.517  15.765   3.892  1.00 95.99           C
ATOM   4928  CD1 TYR A 322      17.653  15.560   3.074  1.00 94.04           C
ATOM   4929  HD1 TYR A 322      17.550  15.137   2.174  1.00 94.04           H
ATOM   4930  CD2 TYR A 322      16.659  16.343   5.158  1.00 94.48           C
ATOM   4931  HD2 TYR A 322      15.857  16.476   5.740  1.00 94.48           H
ATOM   4932  CE1 TYR A 322      18.926  15.950   3.526  1.00 93.69           C
ATOM   4933  HE1 TYR A 322      19.731  15.801   2.952  1.00 93.69           H
ATOM   4934  CE2 TYR A 322      17.930  16.737   5.612  1.00 93.27           C
ATOM   4935  HE2 TYR A 322      18.031  17.148   6.518  1.00 93.27           H
ATOM   4936  CZ  TYR A 322      19.059  16.554   4.796  1.00 94.76           C
ATOM   4937  OH  TYR A 322      20.259  16.979   5.251  1.00 93.97           O
ATOM   4938  HH  TYR A 322      20.223  17.079   6.202  1.00 93.97           H
ATOM   4939  N   THR A 323      12.019  15.866   3.249  1.00 95.87           N
ATOM   4940  H   THR A 323      12.254  16.044   4.204  1.00 95.87           H
ATOM   4941  CA  THR A 323      10.649  15.445   2.930  1.00 95.69           C
ATOM   4942  HA  THR A 323      10.776  14.705   2.269  1.00 95.69           H
ATOM   4943  C   THR A 323       9.838  16.565   2.275  1.00 95.92           C
ATOM   4944  O   THR A 323       9.015  16.284   1.401  1.00 94.70           O
ATOM   4945  CB  THR A 323       9.917  14.913   4.167  1.00 94.88           C
ATOM   4946  HB  THR A 323       8.999  14.633   3.886  1.00 94.88           H
ATOM   4947  OG1 THR A 323       9.701  15.911   5.125  1.00 86.25           O
ATOM   4948  HG1 THR A 323       9.652  16.763   4.693  1.00 86.25           H
ATOM   4949  CG2 THR A 323      10.675  13.771   4.836  1.00 85.41           C
ATOM   4950 1HG2 THR A 323      10.183  13.437   5.640  1.00 85.41           H
ATOM   4951 2HG2 THR A 323      11.583  14.068   5.132  1.00 85.41           H
ATOM   4952 3HG2 THR A 323      10.794  13.003   4.207  1.00 85.41           H
ATOM   4953  N   ASP A 324      10.129  17.811   2.620  1.00 95.43           N
ATOM   4954  H   ASP A 324      10.824  17.935   3.328  1.00 95.43           H
ATOM   4955  CA  ASP A 324       9.528  19.020   2.061  1.00 95.09           C
ATOM   4956  HA  ASP A 324       8.573  18.781   1.883  1.00 95.09           H
ATOM   4957  C   ASP A 324      10.122  19.435   0.694  1.00 95.60           C
ATOM   4958  O   ASP A 324       9.716  20.409   0.066  1.00 93.48           O
ATOM   4959  CB  ASP A 324       9.641  20.141   3.113  1.00 93.33           C
ATOM   4960 1HB  ASP A 324       9.508  19.746   4.022  1.00 93.33           H
ATOM   4961 2HB  ASP A 324      10.553  20.547   3.056  1.00 93.33           H
ATOM   4962  CG  ASP A 324       8.604  21.246   2.907  1.00 90.56           C
ATOM   4963  OD1 ASP A 324       7.429  20.900   2.649  1.00 82.16           O
ATOM   4964  OD2 ASP A 324       8.970  22.435   3.011  1.00 82.88           O
ATOM   4965  N   SER A 325      11.092  18.672   0.178  1.00 96.56           N
ATOM   4966  H   SER A 325      11.408  17.882   0.703  1.00 96.56           H
ATOM   4967  CA  SER A 325      11.711  18.942  -1.119  1.00 96.81           C
ATOM   4968  HA  SER A 325      11.804  19.937  -1.166  1.00 96.81           H
ATOM   4969  C   SER A 325      10.832  18.480  -2.285  1.00 97.21           C
ATOM   4970  O   SER A 325      10.405  17.328  -2.345  1.00 97.07           O
ATOM   4971  CB  SER A 325      13.078  18.266  -1.183  1.00 96.80           C
ATOM   4972 1HB  SER A 325      13.672  18.597  -0.450  1.00 96.80           H
ATOM   4973 2HB  SER A 325      12.986  17.272  -1.116  1.00 96.80           H
ATOM   4974  OG  SER A 325      13.713  18.555  -2.412  1.00 95.02           O
ATOM   4975  HG  SER A 325      14.658  18.620  -2.276  1.00 95.02           H
ATOM   4976  N   ILE A 326      10.677  19.319  -3.311  1.00 97.66           N
ATOM   4977  H   ILE A 326      11.042  20.246  -3.230  1.00 97.66           H
ATOM   4978  CA  ILE A 326       9.991  18.938  -4.558  1.00 98.02           C
ATOM   4979  HA  ILE A 326       9.106  18.611  -4.225  1.00 98.02           H
ATOM   4980  C   ILE A 326      10.680  17.786  -5.317  1.00 98.21           C
ATOM   4981  O   ILE A 326      10.085  17.195  -6.225  1.00 98.04           O
ATOM   4982  CB  ILE A 326       9.823  20.155  -5.500  1.00 97.98           C
ATOM   4983  HB  ILE A 326       9.268  19.847  -6.273  1.00 97.98           H
ATOM   4984  CG1 ILE A 326      11.168  20.647  -6.082  1.00 97.50           C
ATOM   4985 1HG1 ILE A 326      11.710  21.040  -5.339  1.00 97.50           H
ATOM   4986 2HG1 ILE A 326      11.652  19.862  -6.469  1.00 97.50           H
ATOM   4987  CG2 ILE A 326       9.079  21.306  -4.790  1.00 97.08           C
ATOM   4988 1HG2 ILE A 326       8.971  22.092  -5.399  1.00 97.08           H
ATOM   4989 2HG2 ILE A 326       9.580  21.611  -3.980  1.00 97.08           H
ATOM   4990 3HG2 ILE A 326       8.168  21.017  -4.496  1.00 97.08           H
[truncated: 522,911 more chars]
