# Supplementary material for: Variety of genetic defects in GnRH and hypothalamic–pituitary signaling and development in normosmic patients with IHH
Source: Front Endocrinol (Lausanne). 2024 Jul 1;15:1396805. doi: 10.3389/fendo.2024.1396805 (PMC11246878; doi:10.3389/fendo.2024.1396805)
Supplement: Supplementary file 1 [file DataSheet_1.zip › PROKR2_Afold3.pdb]

REMARK YASARA *************************************************************
REMARK YASARA *                                                           *
REMARK YASARA *                     Y  A  S  A  R  A                      *
REMARK YASARA *                                                           *
REMARK YASARA *   Yet Another Scientific Artificial Reality Application   *
REMARK YASARA *                                                           *
REMARK YASARA *            MOLECULE STRUCTURE FILE, PDB FORMAT            *
REMARK YASARA *                                                           *
REMARK YASARA * Just use YASARA every day to make your questions go away! *
REMARK YASARA *                                                           *
REMARK YASARA *                      www.YASARA.org                       *
REMARK YASARA *                                                           *
REMARK YASARA *************************************************************
REMARK YASARA
REMARK YASARA Version:           24.4.10.W.64
REMARK YASARA Written on:        Mon May 20 09:30:28 2024
REMARK YASARA Number of models:  1
REMARK YASARA Number of atoms:   6240
REMARK YASARA Please address questions or suggestions to: Eliza@yasara.org
REMARK YASARA
COMPND    MOL_ID: 1;
COMPND   2 MOLECULE: .;
COMPND   3 CHAIN: ;
SEQRES   1 A  384  MET ALA ALA GLN ASN GLY ASN THR SER PHE THR PRO ASN 
SEQRES   2 A  384  PHE ASN PRO PRO GLN ASP HIS ALA SER SER LEU SER PHE 
SEQRES   3 A  384  ASN PHE SER TYR GLY ASP TYR ASP LEU PRO MET ASP GLU 
SEQRES   4 A  384  ASP GLU ASP MET THR LYS THR ARG THR PHE PHE ALA ALA 
SEQRES   5 A  384  LYS ILE VAL ILE GLY ILE ALA LEU ALA GLY ILE MET LEU 
SEQRES   6 A  384  VAL CYS GLY ILE GLY ASN PHE VAL PHE ILE ALA ALA LEU 
SEQRES   7 A  384  THR ARG TYR LYS LYS LEU ARG ASN LEU THR ASN LEU LEU 
SEQRES   8 A  384  ILE ALA ASN LEU ALA ILE SER ASP PHE LEU VAL ALA ILE 
SEQRES   9 A  384  ILE CYS CYS PRO PHE GLU MET ASP TYR TYR VAL VAL ARG 
SEQRES  10 A  384  GLN LEU SER TRP GLU HIS GLY HIS VAL LEU CYS ALA SER 
SEQRES  11 A  384  VAL ASN TYR LEU ARG THR VAL SER LEU TYR VAL SER THR 
SEQRES  12 A  384  ASN ALA LEU LEU ALA ILE ALA ILE ASP ARG TYR LEU ALA 
SEQRES  13 A  384  ILE VAL HIS PRO LEU LYS PRO ARG MET ASN TYR GLN THR 
SEQRES  14 A  384  ALA SER PHE LEU ILE ALA LEU VAL TRP MET VAL SER ILE 
SEQRES  15 A  384  LEU ILE ALA ILE PRO SER ALA TYR PHE ALA THR GLU THR 
SEQRES  16 A  384  VAL LEU PHE ILE VAL LYS SER GLN GLU LYS ILE PHE CYS 
SEQRES  17 A  384  GLY GLN ILE TRP PRO VAL ASP GLN GLN LEU TYR TYR LYS 
SEQRES  18 A  384  SER TYR PHE LEU PHE ILE PHE GLY VAL GLU PHE VAL GLY 
SEQRES  19 A  384  PRO VAL VAL THR MET THR LEU CYS TYR ALA ARG ILE SER 
SEQRES  20 A  384  ARG GLU LEU TRP PHE LYS ALA VAL PRO GLY PHE GLN THR 
SEQRES  21 A  384  GLU GLN ILE ARG LYS ARG LEU ARG CYS ARG ARG LYS THR 
SEQRES  22 A  384  VAL LEU VAL LEU MET CYS ILE LEU THR ALA TYR VAL LEU 
SEQRES  23 A  384  CYS TRP ALA PRO PHE TYR GLY PHE THR ILE VAL ARG ASP 
SEQRES  24 A  384  PHE PHE PRO THR VAL PHE VAL LYS GLU LYS HIS TYR LEU 
SEQRES  25 A  384  THR ALA PHE TYR VAL VAL GLU CYS ILE ALA MET SER ASN 
SEQRES  26 A  384  SER MET ILE ASN THR VAL CYS PHE VAL THR VAL LYS ASN 
SEQRES  27 A  384  ASN THR MET LYS TYR PHE LYS LYS MET MET LEU LEU HIS 
SEQRES  28 A  384  TRP ARG PRO SER GLN ARG GLY SER LYS SER SER ALA ASP 
SEQRES  29 A  384  LEU ASP LEU ARG THR ASN GLY VAL PRO THR THR GLU GLU 
SEQRES  30 A  384  VAL ASP CYS ILE ARG LEU LYS 
SSBOND   0 CYS A  128    CYS A  208                                       1.98
ATOM      1  N   MET A   1      31.059 -57.670  61.450  1.00 14.70           N
ATOM      2 1H   MET A   1      32.018 -57.930  61.559  1.00 14.70           H
ATOM      3 2H   MET A   1      30.621 -57.727  62.347  1.00 14.70           H
ATOM      4 3H   MET A   1      31.031 -56.715  61.155  1.00 14.70           H
ATOM      5  CA  MET A   1      30.380 -58.547  60.472  1.00 26.20           C
ATOM      6  HA  MET A   1      30.868 -58.447  59.605  1.00 26.20           H
ATOM      7  C   MET A   1      28.929 -58.096  60.356  1.00 25.29           C
ATOM      8  O   MET A   1      28.164 -58.383  61.260  1.00 24.06           O
ATOM      9  CB  MET A   1      30.427 -60.023  60.899  1.00 28.12           C
ATOM     10 1HB  MET A   1      30.349 -60.071  61.895  1.00 28.12           H
ATOM     11 2HB  MET A   1      29.656 -60.502  60.480  1.00 28.12           H
ATOM     12  CG  MET A   1      31.715 -60.729  60.483  1.00 27.33           C
ATOM     13 1HG  MET A   1      31.712 -60.709  59.483  1.00 27.33           H
ATOM     14 2HG  MET A   1      32.453 -60.148  60.826  1.00 27.33           H
ATOM     15  SD  MET A   1      31.804 -62.417  61.139  1.00 25.53           S
ATOM     16  CE  MET A   1      33.060 -63.150  60.072  1.00 25.85           C
ATOM     17 1HE  MET A   1      33.225 -64.106  60.316  1.00 25.85           H
ATOM     18 2HE  MET A   1      33.928 -62.659  60.150  1.00 25.85           H
ATOM     19 3HE  MET A   1      32.776 -63.122  59.113  1.00 25.85           H
ATOM     20  N   ALA A   2      28.588 -57.390  59.308  1.00 20.23           N
ATOM     21  H   ALA A   2      29.321 -56.923  58.813  1.00 20.23           H
ATOM     22  CA  ALA A   2      27.229 -57.227  58.800  1.00 31.32           C
ATOM     23  HA  ALA A   2      26.801 -58.131  58.814  1.00 31.32           H
ATOM     24  C   ALA A   2      27.342 -56.654  57.375  1.00 30.94           C
ATOM     25  O   ALA A   2      27.872 -55.565  57.188  1.00 29.00           O
ATOM     26  CB  ALA A   2      26.389 -56.304  59.697  1.00 32.09           C
ATOM     27 1HB  ALA A   2      26.315 -56.675  60.623  1.00 32.09           H
ATOM     28 2HB  ALA A   2      25.464 -56.196  59.334  1.00 32.09           H
ATOM     29 3HB  ALA A   2      26.801 -55.395  59.762  1.00 32.09           H
ATOM     30  N   ALA A   3      26.925 -57.461  56.410  1.00 20.15           N
ATOM     31  H   ALA A   3      26.591 -58.367  56.670  1.00 20.15           H
ATOM     32  CA  ALA A   3      26.921 -57.115  54.995  1.00 32.48           C
ATOM     33  HA  ALA A   3      27.732 -56.562  54.806  1.00 32.48           H
ATOM     34  C   ALA A   3      25.675 -56.282  54.661  1.00 32.77           C
ATOM     35  O   ALA A   3      24.574 -56.637  55.080  1.00 31.08           O
ATOM     36  CB  ALA A   3      26.954 -58.426  54.196  1.00 32.65           C
ATOM     37 1HB  ALA A   3      27.768 -58.962  54.420  1.00 32.65           H
ATOM     38 2HB  ALA A   3      26.965 -58.246  53.212  1.00 32.65           H
ATOM     39 3HB  ALA A   3      26.152 -58.988  54.396  1.00 32.65           H
ATOM     40  N   GLN A   4      25.836 -55.258  53.860  1.00 20.40           N
ATOM     41  H   GLN A   4      26.756 -54.885  53.741  1.00 20.40           H
ATOM     42  CA  GLN A   4      24.732 -54.636  53.132  1.00 27.22           C
ATOM     43  HA  GLN A   4      23.939 -55.231  53.264  1.00 27.22           H
ATOM     44  C   GLN A   4      25.086 -54.577  51.648  1.00 26.91           C
ATOM     45  O   GLN A   4      26.065 -53.954  51.242  1.00 24.68           O
ATOM     46  CB  GLN A   4      24.368 -53.253  53.706  1.00 28.21           C
ATOM     47 1HB  GLN A   4      25.190 -52.827  54.084  1.00 28.21           H
ATOM     48 2HB  GLN A   4      24.001 -52.679  52.974  1.00 28.21           H
ATOM     49  CG  GLN A   4      23.319 -53.374  54.813  1.00 26.79           C
ATOM     50 1HG  GLN A   4      22.532 -53.872  54.449  1.00 26.79           H
ATOM     51 2HG  GLN A   4      23.718 -53.889  55.571  1.00 26.79           H
ATOM     52  CD  GLN A   4      22.834 -52.024  55.347  1.00 24.27           C
ATOM     53  OE1 GLN A   4      23.458 -50.996  55.192  1.00 25.98           O
ATOM     54  NE2 GLN A   4      21.713 -51.979  56.026  1.00 27.50           N
ATOM     55 1HE2 GLN A   4      21.391 -51.110  56.402  1.00 27.50           H
ATOM     56 2HE2 GLN A   4      21.180 -52.813  56.167  1.00 27.50           H
ATOM     57  N   ASN A   5      24.281 -55.300  50.881  1.00 21.87           N
ATOM     58  H   ASN A   5      23.642 -55.915  51.343  1.00 21.87           H
ATOM     59  CA  ASN A   5      24.247 -55.277  49.432  1.00 32.69           C
ATOM     60  HA  ASN A   5      25.186 -55.423  49.122  1.00 32.69           H
ATOM     61  C   ASN A   5      23.735 -53.916  48.942  1.00 32.30           C
ATOM     62  O   ASN A   5      22.641 -53.507  49.304  1.00 29.37           O
ATOM     63  CB  ASN A   5      23.295 -56.393  48.945  1.00 32.15           C
ATOM     64 1HB  ASN A   5      22.514 -56.441  49.568  1.00 32.15           H
ATOM     65 2HB  ASN A   5      22.975 -56.161  48.026  1.00 32.15           H
ATOM     66  CG  ASN A   5      23.916 -57.772  48.880  1.00 28.35           C
ATOM     67  OD1 ASN A   5      25.116 -57.940  48.780  1.00 26.02           O
ATOM     68  ND2 ASN A   5      23.120 -58.805  48.888  1.00 27.43           N
ATOM     69 1HD2 ASN A   5      23.498 -59.728  48.812  1.00 27.43           H
ATOM     70 2HD2 ASN A   5      22.132 -58.674  48.970  1.00 27.43           H
ATOM     71  N   GLY A   6      24.494 -53.279  48.041  1.00 23.40           N
ATOM     72  H   GLY A   6      25.421 -53.621  47.889  1.00 23.40           H
ATOM     73  CA  GLY A   6      24.065 -52.124  47.267  1.00 32.00           C
ATOM     74 1HA  GLY A   6      23.095 -51.964  47.450  1.00 32.00           H
ATOM     75 2HA  GLY A   6      24.596 -51.330  47.563  1.00 32.00           H
ATOM     76  C   GLY A   6      24.286 -52.383  45.783  1.00 33.60           C
ATOM     77  O   GLY A   6      25.420 -52.359  45.323  1.00 29.73           O
ATOM     78  N   ASN A   7      23.205 -52.690  45.061  1.00 21.73           N
ATOM     79  H   ASN A   7      22.352 -52.866  45.552  1.00 21.73           H
ATOM     80  CA  ASN A   7      23.182 -52.787  43.604  1.00 28.65           C
ATOM     81  HA  ASN A   7      23.862 -53.476  43.354  1.00 28.65           H
ATOM     82  C   ASN A   7      23.544 -51.427  42.985  1.00 27.86           C
ATOM     83  O   ASN A   7      22.796 -50.470  43.132  1.00 26.12           O
ATOM     84  CB  ASN A   7      21.769 -53.203  43.143  1.00 27.89           C
ATOM     85 1HB  ASN A   7      21.100 -52.811  43.775  1.00 27.89           H
ATOM     86 2HB  ASN A   7      21.614 -52.839  42.225  1.00 27.89           H
ATOM     87  CG  ASN A   7      21.528 -54.694  43.090  1.00 24.51           C
ATOM     88  OD1 ASN A   7      22.433 -55.506  43.056  1.00 22.90           O
ATOM     89  ND2 ASN A   7      20.285 -55.111  43.047  1.00 23.41           N
ATOM     90 1HD2 ASN A   7      20.088 -56.089  42.987  1.00 23.41           H
ATOM     91 2HD2 ASN A   7      19.535 -54.450  43.074  1.00 23.41           H
ATOM     92  N   THR A   8      24.639 -51.365  42.214  1.00 22.53           N
ATOM     93  H   THR A   8      25.284 -52.128  42.255  1.00 22.53           H
ATOM     94  CA  THR A   8      24.951 -50.252  41.317  1.00 29.02           C
ATOM     95  HA  THR A   8      24.349 -49.502  41.592  1.00 29.02           H
ATOM     96  C   THR A   8      24.651 -50.663  39.879  1.00 29.23           C
ATOM     97  O   THR A   8      25.409 -51.384  39.242  1.00 27.24           O
ATOM     98  CB  THR A   8      26.405 -49.776  41.474  1.00 26.75           C
ATOM     99  HB  THR A   8      26.672 -49.255  40.664  1.00 26.75           H
ATOM    100  OG1 THR A   8      27.292 -50.863  41.524  1.00 24.21           O
ATOM    101  HG1 THR A   8      26.795 -51.681  41.535  1.00 24.21           H
ATOM    102  CG2 THR A   8      26.581 -48.976  42.767  1.00 24.61           C
ATOM    103 1HG2 THR A   8      27.526 -48.666  42.871  1.00 24.61           H
ATOM    104 2HG2 THR A   8      26.350 -49.531  43.566  1.00 24.61           H
ATOM    105 3HG2 THR A   8      25.990 -48.169  42.772  1.00 24.61           H
ATOM    106  N   SER A   9      23.518 -50.204  39.358  1.00 20.62           N
ATOM    107  H   SER A   9      22.852 -49.791  39.979  1.00 20.62           H
ATOM    108  CA  SER A   9      23.182 -50.263  37.938  1.00 24.14           C
ATOM    109  HA  SER A   9      23.436 -51.173  37.610  1.00 24.14           H
ATOM    110  C   SER A   9      23.979 -49.203  37.181  1.00 23.89           C
ATOM    111  O   SER A   9      23.791 -48.007  37.390  1.00 23.01           O
ATOM    112  CB  SER A   9      21.678 -50.055  37.753  1.00 23.47           C
ATOM    113 1HB  SER A   9      21.456 -49.910  36.789  1.00 23.47           H
ATOM    114 2HB  SER A   9      21.166 -50.841  38.099  1.00 23.47           H
ATOM    115  OG  SER A   9      21.238 -48.917  38.464  1.00 21.30           O
ATOM    116  HG  SER A   9      21.138 -48.182  37.860  1.00 21.30           H
ATOM    117  N   PHE A  10      24.863 -49.640  36.276  1.00 19.72           N
ATOM    118  H   PHE A  10      25.089 -50.614  36.283  1.00 19.72           H
ATOM    119  CA  PHE A  10      25.522 -48.801  35.279  1.00 23.12           C
ATOM    120  HA  PHE A  10      25.847 -47.982  35.752  1.00 23.12           H
ATOM    121  C   PHE A  10      24.509 -48.410  34.193  1.00 22.34           C
ATOM    122  O   PHE A  10      24.068 -49.259  33.424  1.00 21.11           O
ATOM    123  CB  PHE A  10      26.712 -49.568  34.666  1.00 22.66           C
ATOM    124 1HB  PHE A  10      26.552 -50.547  34.789  1.00 22.66           H
ATOM    125 2HB  PHE A  10      26.753 -49.357  33.689  1.00 22.66           H
ATOM    126  CG  PHE A  10      28.071 -49.247  35.261  1.00 21.60           C
ATOM    127  CD1 PHE A  10      28.906 -48.336  34.600  1.00 19.68           C
ATOM    128  HD1 PHE A  10      28.589 -47.891  33.762  1.00 19.68           H
ATOM    129  CD2 PHE A  10      28.507 -49.863  36.442  1.00 19.82           C
ATOM    130  HD2 PHE A  10      27.910 -50.507  36.920  1.00 19.82           H
ATOM    131  CE1 PHE A  10      30.189 -48.042  35.106  1.00 18.44           C
ATOM    132  HE1 PHE A  10      30.784 -47.397  34.626  1.00 18.44           H
ATOM    133  CE2 PHE A  10      29.785 -49.575  36.956  1.00 19.45           C
ATOM    134  HE2 PHE A  10      30.097 -50.019  37.796  1.00 19.45           H
ATOM    135  CZ  PHE A  10      30.625 -48.661  36.289  1.00 21.67           C
ATOM    136  HZ  PHE A  10      31.531 -48.453  36.658  1.00 21.67           H
ATOM    137  N   THR A  11      24.169 -47.116  34.082  1.00 23.38           N
ATOM    138  H   THR A  11      24.348 -46.516  34.862  1.00 23.38           H
ATOM    139  CA  THR A  11      23.553 -46.528  32.892  1.00 26.89           C
ATOM    140  HA  THR A  11      23.267 -47.304  32.330  1.00 26.89           H
ATOM    141  C   THR A  11      24.588 -45.669  32.162  1.00 26.54           C
ATOM    142  O   THR A  11      25.212 -44.825  32.801  1.00 25.06           O
ATOM    143  CB  THR A  11      22.311 -45.691  33.235  1.00 24.66           C
ATOM    144  HB  THR A  11      22.097 -45.099  32.458  1.00 24.66           H
ATOM    145  OG1 THR A  11      22.565 -44.831  34.317  1.00 22.08           O
ATOM    146  HG1 THR A  11      22.623 -43.929  34.001  1.00 22.08           H
ATOM    147  CG2 THR A  11      21.126 -46.574  33.625  1.00 22.47           C
ATOM    148 1HG2 THR A  11      20.324 -46.020  33.846  1.00 22.47           H
ATOM    149 2HG2 THR A  11      21.344 -47.133  34.425  1.00 22.47           H
ATOM    150 3HG2 THR A  11      20.877 -47.191  32.878  1.00 22.47           H
ATOM    151  N   PRO A  12      24.823 -45.886  30.849  1.00 21.46           N
ATOM    152  CA  PRO A  12      25.717 -45.026  30.098  1.00 24.47           C
ATOM    153  HA  PRO A  12      26.545 -44.841  30.627  1.00 24.47           H
ATOM    154  C   PRO A  12      25.039 -43.672  29.838  1.00 24.74           C
ATOM    155  O   PRO A  12      23.947 -43.599  29.276  1.00 22.92           O
ATOM    156  CB  PRO A  12      26.053 -45.796  28.817  1.00 22.10           C
ATOM    157 1HB  PRO A  12      26.189 -45.171  28.048  1.00 22.10           H
ATOM    158 2HB  PRO A  12      26.872 -46.357  28.940  1.00 22.10           H
ATOM    159  CG  PRO A  12      24.825 -46.671  28.593  1.00 21.53           C
ATOM    160 1HG  PRO A  12      24.154 -46.194  28.026  1.00 21.53           H
ATOM    161 2HG  PRO A  12      25.083 -47.531  28.153  1.00 21.53           H
ATOM    162  CD  PRO A  12      24.265 -46.927  29.997  1.00 23.23           C
ATOM    163 1HD  PRO A  12      23.267 -46.863  30.007  1.00 23.23           H
ATOM    164 2HD  PRO A  12      24.546 -47.823  30.342  1.00 23.23           H
ATOM    165  N   ASN A  13      25.698 -42.610  30.262  1.00 22.26           N
ATOM    166  H   ASN A  13      26.555 -42.765  30.753  1.00 22.26           H
ATOM    167  CA  ASN A  13      25.275 -41.229  30.071  1.00 26.75           C
ATOM    168  HA  ASN A  13      24.286 -41.154  30.196  1.00 26.75           H
ATOM    169  C   ASN A  13      25.595 -40.816  28.621  1.00 25.99           C
ATOM    170  O   ASN A  13      26.727 -40.472  28.303  1.00 24.77           O
ATOM    171  CB  ASN A  13      25.976 -40.371  31.148  1.00 25.71           C
ATOM    172 1HB  ASN A  13      26.116 -40.934  31.963  1.00 25.71           H
ATOM    173 2HB  ASN A  13      26.862 -40.073  30.792  1.00 25.71           H
ATOM    174  CG  ASN A  13      25.206 -39.133  31.567  1.00 22.87           C
ATOM    175  OD1 ASN A  13      24.061 -38.913  31.210  1.00 22.23           O
ATOM    176  ND2 ASN A  13      25.791 -38.295  32.390  1.00 22.47           N
ATOM    177 1HD2 ASN A  13      25.298 -37.488  32.716  1.00 22.47           H
ATOM    178 2HD2 ASN A  13      26.730 -38.463  32.691  1.00 22.47           H
ATOM    179  N   PHE A  14      24.609 -40.913  27.723  1.00 22.46           N
ATOM    180  H   PHE A  14      23.779 -41.404  27.987  1.00 22.46           H
ATOM    181  CA  PHE A  14      24.674 -40.345  26.382  1.00 26.18           C
ATOM    182  HA  PHE A  14      25.613 -40.449  26.055  1.00 26.18           H
ATOM    183  C   PHE A  14      24.310 -38.857  26.479  1.00 25.72           C
ATOM    184  O   PHE A  14      23.142 -38.495  26.505  1.00 24.15           O
ATOM    185  CB  PHE A  14      23.757 -41.116  25.412  1.00 24.21           C
ATOM    186 1HB  PHE A  14      23.119 -41.669  25.948  1.00 24.21           H
ATOM    187 2HB  PHE A  14      23.246 -40.455  24.863  1.00 24.21           H
ATOM    188  CG  PHE A  14      24.477 -42.041  24.461  1.00 22.21           C
ATOM    189  CD1 PHE A  14      24.881 -41.570  23.193  1.00 19.67           C
ATOM    190  HD1 PHE A  14      24.700 -40.621  22.935  1.00 19.67           H
ATOM    191  CD2 PHE A  14      24.744 -43.378  24.819  1.00 19.39           C
ATOM    192  HD2 PHE A  14      24.468 -43.719  25.718  1.00 19.39           H
ATOM    193  CE1 PHE A  14      25.536 -42.426  22.290  1.00 18.54           C
ATOM    194  HE1 PHE A  14      25.818 -42.087  21.392  1.00 18.54           H
ATOM    195  CE2 PHE A  14      25.398 -44.232  23.914  1.00 19.16           C
ATOM    196  HE2 PHE A  14      25.583 -45.181  24.170  1.00 19.16           H
ATOM    197  CZ  PHE A  14      25.792 -43.758  22.653  1.00 21.24           C
ATOM    198  HZ  PHE A  14      26.256 -44.370  22.012  1.00 21.24           H
ATOM    199  N   ASN A  15      25.312 -37.992  26.534  1.00 24.29           N
ATOM    200  H   ASN A  15      26.223 -38.326  26.776  1.00 24.29           H
ATOM    201  CA  ASN A  15      25.136 -36.569  26.254  1.00 30.52           C
ATOM    202  HA  ASN A  15      24.276 -36.282  26.676  1.00 30.52           H
ATOM    203  C   ASN A  15      25.094 -36.387  24.725  1.00 29.38           C
ATOM    204  O   ASN A  15      26.096 -36.686  24.069  1.00 27.12           O
ATOM    205  CB  ASN A  15      26.285 -35.756  26.873  1.00 29.18           C
ATOM    206 1HB  ASN A  15      27.137 -36.265  26.751  1.00 29.18           H
ATOM    207 2HB  ASN A  15      26.349 -34.879  26.396  1.00 29.18           H
ATOM    208  CG  ASN A  15      26.112 -35.474  28.356  1.00 25.62           C
ATOM    209  OD1 ASN A  15      25.047 -35.596  28.942  1.00 23.76           O
ATOM    210  ND2 ASN A  15      27.158 -35.058  29.017  1.00 24.00           N
ATOM    211 1HD2 ASN A  15      27.081 -34.844  29.991  1.00 24.00           H
ATOM    212 2HD2 ASN A  15      28.036 -34.954  28.550  1.00 24.00           H
ATOM    213  N   PRO A  16      23.988 -35.921  24.135  1.00 22.66           N
ATOM    214  CA  PRO A  16      24.017 -35.462  22.760  1.00 25.59           C
ATOM    215  HA  PRO A  16      24.427 -36.155  22.167  1.00 25.59           H
ATOM    216  C   PRO A  16      24.888 -34.196  22.668  1.00 25.44           C
ATOM    217  O   PRO A  16      24.921 -33.412  23.625  1.00 23.57           O
ATOM    218  CB  PRO A  16      22.556 -35.223  22.372  1.00 23.52           C
ATOM    219 1HB  PRO A  16      22.477 -34.464  21.726  1.00 23.52           H
ATOM    220 2HB  PRO A  16      22.153 -36.046  21.971  1.00 23.52           H
ATOM    221  CG  PRO A  16      21.890 -34.879  23.710  1.00 23.54           C
ATOM    222 1HG  PRO A  16      21.927 -33.894  23.881  1.00 23.54           H
ATOM    223 2HG  PRO A  16      20.938 -35.184  23.720  1.00 23.54           H
ATOM    224  CD  PRO A  16      22.708 -35.636  24.754  1.00 25.62           C
ATOM    225 1HD  PRO A  16      22.853 -35.081  25.573  1.00 25.62           H
ATOM    226 2HD  PRO A  16      22.265 -36.496  25.008  1.00 25.62           H
ATOM    227  N   PRO A  17      25.597 -33.980  21.556  1.00 24.44           N
ATOM    228  CA  PRO A  17      26.364 -32.758  21.360  1.00 28.01           C
ATOM    229  HA  PRO A  17      27.025 -32.621  22.098  1.00 28.01           H
ATOM    230  C   PRO A  17      25.396 -31.568  21.381  1.00 27.75           C
ATOM    231  O   PRO A  17      24.404 -31.547  20.659  1.00 26.38           O
ATOM    232  CB  PRO A  17      27.109 -32.932  20.037  1.00 25.89           C
ATOM    233 1HB  PRO A  17      27.161 -32.065  19.542  1.00 25.89           H
ATOM    234 2HB  PRO A  17      28.032 -33.284  20.192  1.00 25.89           H
ATOM    235  CG  PRO A  17      26.262 -33.947  19.269  1.00 25.78           C
ATOM    236 1HG  PRO A  17      25.571 -33.482  18.716  1.00 25.78           H
ATOM    237 2HG  PRO A  17      26.838 -34.511  18.678  1.00 25.78           H
ATOM    238  CD  PRO A  17      25.601 -34.801  20.351  1.00 28.73           C
ATOM    239 1HD  PRO A  17      24.661 -35.036  20.104  1.00 28.73           H
ATOM    240 2HD  PRO A  17      26.121 -35.639  20.519  1.00 28.73           H
ATOM    241  N   GLN A  18      25.665 -30.595  22.234  1.00 25.70           N
ATOM    242  H   GLN A  18      26.352 -30.759  22.942  1.00 25.70           H
ATOM    243  CA  GLN A  18      25.008 -29.294  22.191  1.00 27.95           C
ATOM    244  HA  GLN A  18      24.021 -29.447  22.247  1.00 27.95           H
ATOM    245  C   GLN A  18      25.391 -28.634  20.866  1.00 27.51           C
ATOM    246  O   GLN A  18      26.538 -28.221  20.683  1.00 25.99           O
ATOM    247  CB  GLN A  18      25.429 -28.427  23.390  1.00 26.65           C
ATOM    248 1HB  GLN A  18      26.415 -28.520  23.525  1.00 26.65           H
ATOM    249 2HB  GLN A  18      25.208 -27.472  23.191  1.00 26.65           H
ATOM    250  CG  GLN A  18      24.716 -28.836  24.684  1.00 23.68           C
ATOM    251 1HG  GLN A  18      23.729 -28.765  24.542  1.00 23.68           H
ATOM    252 2HG  GLN A  18      24.955 -29.784  24.896  1.00 23.68           H
ATOM    253  CD  GLN A  18      25.103 -27.957  25.875  1.00 20.98           C
ATOM    254  OE1 GLN A  18      26.232 -27.540  26.050  1.00 20.48           O
ATOM    255  NE2 GLN A  18      24.191 -27.652  26.771  1.00 21.91           N
ATOM    256 1HE2 GLN A  18      24.436 -27.094  27.564  1.00 21.91           H
ATOM    257 2HE2 GLN A  18      23.252 -27.978  26.660  1.00 21.91           H
ATOM    258  N   ASP A  19      24.434 -28.565  19.949  1.00 25.84           N
ATOM    259  H   ASP A  19      23.626 -29.144  20.054  1.00 25.84           H
ATOM    260  CA  ASP A  19      24.514 -27.683  18.801  1.00 29.21           C
ATOM    261  HA  ASP A  19      25.287 -27.981  18.241  1.00 29.21           H
ATOM    262  C   ASP A  19      24.741 -26.261  19.319  1.00 28.08           C
ATOM    263  O   ASP A  19      23.860 -25.643  19.925  1.00 25.63           O
ATOM    264  CB  ASP A  19      23.240 -27.788  17.952  1.00 26.80           C
ATOM    265 1HB  ASP A  19      22.449 -27.769  18.564  1.00 26.80           H
ATOM    266 2HB  ASP A  19      23.204 -27.001  17.337  1.00 26.80           H
ATOM    267  CG  ASP A  19      23.169 -29.066  17.108  1.00 23.41           C
ATOM    268  OD1 ASP A  19      24.234 -29.519  16.642  1.00 21.77           O
ATOM    269  OD2 ASP A  19      22.037 -29.562  16.913  1.00 20.85           O
ATOM    270  N   HIS A  20      25.939 -25.752  19.094  1.00 22.03           N
ATOM    271  H   HIS A  20      26.679 -26.376  18.844  1.00 22.03           H
ATOM    272  CA  HIS A  20      26.237 -24.343  19.190  1.00 24.83           C
ATOM    273  HA  HIS A  20      25.979 -24.036  20.106  1.00 24.83           H
ATOM    274  C   HIS A  20      25.404 -23.619  18.127  1.00 23.81           C
ATOM    275  O   HIS A  20      25.871 -23.336  17.025  1.00 22.45           O
ATOM    276  CB  HIS A  20      27.745 -24.106  19.010  1.00 23.31           C
ATOM    277 1HB  HIS A  20      28.076 -24.693  18.271  1.00 23.31           H
ATOM    278 2HB  HIS A  20      27.892 -23.147  18.766  1.00 23.31           H
ATOM    279  CG  HIS A  20      28.568 -24.402  20.240  1.00 20.93           C
ATOM    280  ND1 HIS A  20      28.716 -23.569  21.317  1.00 19.32           N
ATOM    281  HD1 HIS A  20      28.277 -22.678  21.435  1.00 19.32           H
ATOM    282  CD2 HIS A  20      29.329 -25.509  20.474  1.00 17.59           C
ATOM    283  HD2 HIS A  20      29.421 -26.298  19.867  1.00 17.59           H
ATOM    284  CE1 HIS A  20      29.555 -24.158  22.188  1.00 18.25           C
ATOM    285  HE1 HIS A  20      29.836 -23.766  23.064  1.00 18.25           H
ATOM    286  NE2 HIS A  20      29.961 -25.346  21.716  1.00 19.17           N
ATOM    287  N   ALA A  21      24.145 -23.317  18.451  1.00 23.57           N
ATOM    288  H   ALA A  21      23.679 -23.869  19.143  1.00 23.57           H
ATOM    289  CA  ALA A  21      23.431 -22.221  17.838  1.00 24.51           C
ATOM    290  HA  ALA A  21      23.361 -22.363  16.851  1.00 24.51           H
ATOM    291  C   ALA A  21      24.252 -20.966  18.157  1.00 24.71           C
ATOM    292  O   ALA A  21      24.202 -20.434  19.260  1.00 23.74           O
ATOM    293  CB  ALA A  21      22.000 -22.168  18.381  1.00 22.85           C
ATOM    294 1HB  ALA A  21      21.499 -23.003  18.153  1.00 22.85           H
ATOM    295 2HB  ALA A  21      21.499 -21.393  17.995  1.00 22.85           H
ATOM    296 3HB  ALA A  21      21.998 -22.071  19.376  1.00 22.85           H
ATOM    297  N   SER A  22      25.068 -20.563  17.195  1.00 21.83           N
ATOM    298  H   SER A  22      25.231 -21.180  16.425  1.00 21.83           H
ATOM    299  CA  SER A  22      25.737 -19.278  17.196  1.00 23.82           C
ATOM    300  HA  SER A  22      26.362 -19.238  17.976  1.00 23.82           H
ATOM    301  C   SER A  22      24.650 -18.212  17.312  1.00 23.69           C
ATOM    302  O   SER A  22      23.999 -17.867  16.330  1.00 22.32           O
ATOM    303  CB  SER A  22      26.561 -19.119  15.918  1.00 22.12           C
ATOM    304 1HB  SER A  22      26.845 -18.168  15.795  1.00 22.12           H
ATOM    305 2HB  SER A  22      27.369 -19.708  15.942  1.00 22.12           H
ATOM    306  OG  SER A  22      25.808 -19.483  14.783  1.00 19.87           O
ATOM    307  HG  SER A  22      26.389 -19.565  14.027  1.00 19.87           H
ATOM    308  N   SER A  23      24.425 -17.735  18.526  1.00 20.64           N
ATOM    309  H   SER A  23      24.742 -18.265  19.312  1.00 20.64           H
ATOM    310  CA  SER A  23      23.740 -16.479  18.770  1.00 22.75           C
ATOM    311  HA  SER A  23      22.826 -16.516  18.366  1.00 22.75           H
ATOM    312  C   SER A  23      24.578 -15.397  18.102  1.00 22.64           C
ATOM    313  O   SER A  23      25.524 -14.872  18.681  1.00 21.88           O
ATOM    314  CB  SER A  23      23.569 -16.251  20.279  1.00 21.53           C
ATOM    315 1HB  SER A  23      23.211 -15.335  20.462  1.00 21.53           H
ATOM    316 2HB  SER A  23      22.955 -16.934  20.675  1.00 21.53           H
ATOM    317  OG  SER A  23      24.809 -16.360  20.948  1.00 19.45           O
ATOM    318  HG  SER A  23      24.661 -16.385  21.893  1.00 19.45           H
ATOM    319  N   LEU A  24      24.271 -15.116  16.819  1.00 22.78           N
ATOM    320  H   LEU A  24      23.744 -15.782  16.291  1.00 22.78           H
ATOM    321  CA  LEU A  24      24.681 -13.877  16.178  1.00 23.97           C
ATOM    322  HA  LEU A  24      25.678 -13.812  16.144  1.00 23.97           H
ATOM    323  C   LEU A  24      24.095 -12.757  17.037  1.00 24.50           C
ATOM    324  O   LEU A  24      22.902 -12.482  16.994  1.00 22.84           O
ATOM    325  CB  LEU A  24      24.156 -13.857  14.730  1.00 21.30           C
ATOM    326 1HB  LEU A  24      23.311 -14.390  14.687  1.00 21.30           H
ATOM    327 2HB  LEU A  24      23.967 -12.910  14.470  1.00 21.30           H
ATOM    328  CG  LEU A  24      25.162 -14.450  13.731  1.00 18.76           C
ATOM    329  HG  LEU A  24      25.689 -15.140  14.227  1.00 18.76           H
ATOM    330  CD1 LEU A  24      24.459 -15.113  12.554  1.00 16.51           C
ATOM    331 1HD1 LEU A  24      25.122 -15.496  11.910  1.00 16.51           H
ATOM    332 2HD1 LEU A  24      23.893 -14.455  12.058  1.00 16.51           H
ATOM    333 3HD1 LEU A  24      23.866 -15.857  12.863  1.00 16.51           H
ATOM    334  CD2 LEU A  24      26.091 -13.360  13.175  1.00 16.97           C
ATOM    335 1HD2 LEU A  24      26.746 -13.745  12.525  1.00 16.97           H
ATOM    336 2HD2 LEU A  24      26.609 -12.921  13.910  1.00 16.97           H
ATOM    337 3HD2 LEU A  24      25.568 -12.651  12.702  1.00 16.97           H
ATOM    338  N   SER A  25      24.936 -12.202  17.876  1.00 24.10           N
ATOM    339  H   SER A  25      25.824 -12.638  18.020  1.00 24.10           H
ATOM    340  CA  SER A  25      24.636 -10.985  18.604  1.00 25.78           C
ATOM    341  HA  SER A  25      23.802 -11.123  19.139  1.00 25.78           H
ATOM    342  C   SER A  25      24.433  -9.885  17.561  1.00 25.92           C
ATOM    343  O   SER A  25      25.393  -9.334  17.030  1.00 24.92           O
ATOM    344  CB  SER A  25      25.765 -10.665  19.589  1.00 24.11           C
ATOM    345 1HB  SER A  25      25.660  -9.744  19.963  1.00 24.11           H
ATOM    346 2HB  SER A  25      25.783 -11.329  20.337  1.00 24.11           H
ATOM    347  OG  SER A  25      27.021 -10.719  18.946  1.00 21.78           O
ATOM    348  HG  SER A  25      27.716 -10.731  19.604  1.00 21.78           H
ATOM    349  N   PHE A  26      23.170  -9.614  17.230  1.00 24.06           N
ATOM    350  H   PHE A  26      22.457 -10.263  17.495  1.00 24.06           H
ATOM    351  CA  PHE A  26      22.785  -8.418  16.501  1.00 25.69           C
ATOM    352  HA  PHE A  26      23.338  -8.358  15.670  1.00 25.69           H
ATOM    353  C   PHE A  26      23.064  -7.224  17.420  1.00 26.45           C
ATOM    354  O   PHE A  26      22.195  -6.745  18.132  1.00 24.63           O
ATOM    355  CB  PHE A  26      21.309  -8.504  16.072  1.00 22.67           C
ATOM    356 1HB  PHE A  26      20.766  -8.807  16.855  1.00 22.67           H
ATOM    357 2HB  PHE A  26      21.006  -7.594  15.788  1.00 22.67           H
ATOM    358  CG  PHE A  26      21.043  -9.458  14.928  1.00 20.01           C
ATOM    359  CD1 PHE A  26      21.190  -9.018  13.592  1.00 17.36           C
ATOM    360  HD1 PHE A  26      21.479  -8.079  13.408  1.00 17.36           H
ATOM    361  CD2 PHE A  26      20.639 -10.782  15.171  1.00 16.53           C
ATOM    362  HD2 PHE A  26      20.530 -11.101  16.112  1.00 16.53           H
ATOM    363  CE1 PHE A  26      20.934  -9.889  12.525  1.00 15.75           C
ATOM    364  HE1 PHE A  26      21.039  -9.568  11.584  1.00 15.75           H
ATOM    365  CE2 PHE A  26      20.387 -11.663  14.103  1.00 15.93           C
ATOM    366  HE2 PHE A  26      20.107 -12.605  14.287  1.00 15.93           H
ATOM    367  CZ  PHE A  26      20.529 -11.217  12.775  1.00 16.66           C
ATOM    368  HZ  PHE A  26      20.344 -11.838  12.013  1.00 16.66           H
ATOM    369  N   ASN A  27      24.301  -6.780  17.409  1.00 27.94           N
ATOM    370  H   ASN A  27      25.015  -7.340  16.988  1.00 27.94           H
ATOM    371  CA  ASN A  27      24.659  -5.503  17.989  1.00 29.52           C
ATOM    372  HA  ASN A  27      24.267  -5.430  18.906  1.00 29.52           H
ATOM    373  C   ASN A  27      24.057  -4.431  17.089  1.00 29.67           C
ATOM    374  O   ASN A  27      24.633  -4.025  16.087  1.00 27.30           O
ATOM    375  CB  ASN A  27      26.185  -5.403  18.144  1.00 26.87           C
ATOM    376 1HB  ASN A  27      26.618  -5.770  17.321  1.00 26.87           H
ATOM    377 2HB  ASN A  27      26.436  -4.441  18.253  1.00 26.87           H
ATOM    378  CG  ASN A  27      26.713  -6.171  19.341  1.00 23.73           C
ATOM    379  OD1 ASN A  27      26.042  -6.394  20.332  1.00 22.06           O
ATOM    380  ND2 ASN A  27      27.951  -6.577  19.308  1.00 20.46           N
ATOM    381 1HD2 ASN A  27      28.338  -7.065  20.090  1.00 20.46           H
ATOM    382 2HD2 ASN A  27      28.514  -6.401  18.500  1.00 20.46           H
ATOM    383  N   PHE A  28      22.862  -3.997  17.460  1.00 29.77           N
ATOM    384  H   PHE A  28      22.322  -4.552  18.093  1.00 29.77           H
ATOM    385  CA  PHE A  28      22.309  -2.747  16.982  1.00 30.81           C
ATOM    386  HA  PHE A  28      22.281  -2.742  15.982  1.00 30.81           H
ATOM    387  C   PHE A  28      23.247  -1.637  17.479  1.00 31.54           C
ATOM    388  O   PHE A  28      23.126  -1.171  18.613  1.00 29.61           O
ATOM    389  CB  PHE A  28      20.860  -2.615  17.494  1.00 27.96           C
ATOM    390 1HB  PHE A  28      20.389  -3.485  17.349  1.00 27.96           H
ATOM    391 2HB  PHE A  28      20.884  -2.408  18.472  1.00 27.96           H
ATOM    392  CG  PHE A  28      20.047  -1.537  16.819  1.00 25.22           C
ATOM    393  CD1 PHE A  28      19.926  -0.253  17.389  1.00 22.48           C
ATOM    394  HD1 PHE A  28      20.402  -0.039  18.242  1.00 22.48           H
ATOM    395  CD2 PHE A  28      19.384  -1.831  15.612  1.00 21.93           C
ATOM    396  HD2 PHE A  28      19.475  -2.739  15.203  1.00 21.93           H
ATOM    397  CE1 PHE A  28      19.138   0.725  16.761  1.00 21.10           C
ATOM    398  HE1 PHE A  28      19.051   1.635  17.167  1.00 21.10           H
ATOM    399  CE2 PHE A  28      18.596  -0.857  14.980  1.00 20.90           C
ATOM    400  HE2 PHE A  28      18.126  -1.069  14.123  1.00 20.90           H
ATOM    401  CZ  PHE A  28      18.471   0.421  15.558  1.00 21.73           C
ATOM    402  HZ  PHE A  28      17.906   1.116  15.113  1.00 21.73           H
ATOM    403  N   SER A  29      24.228  -1.276  16.662  1.00 31.76           N
ATOM    404  H   SER A  29      24.341  -1.763  15.796  1.00 31.76           H
ATOM    405  CA  SER A  29      25.147  -0.191  16.987  1.00 32.99           C
ATOM    406  HA  SER A  29      25.391  -0.302  17.950  1.00 32.99           H
ATOM    407  C   SER A  29      24.427   1.141  16.794  1.00 33.66           C
ATOM    408  O   SER A  29      24.601   1.857  15.831  1.00 31.65           O
ATOM    409  CB  SER A  29      26.454  -0.287  16.197  1.00 30.19           C
ATOM    410 1HB  SER A  29      26.866  -1.193  16.291  1.00 30.19           H
ATOM    411 2HB  SER A  29      26.306  -0.087  15.229  1.00 30.19           H
ATOM    412  OG  SER A  29      27.373   0.655  16.693  1.00 27.58           O
ATOM    413  HG  SER A  29      28.228   0.239  16.806  1.00 27.58           H
ATOM    414  N   TYR A  30      23.602   1.439  17.779  1.00 32.03           N
ATOM    415  H   TYR A  30      23.170   0.688  18.278  1.00 32.03           H
ATOM    416  CA  TYR A  30      23.286   2.802  18.178  1.00 33.13           C
ATOM    417  HA  TYR A  30      23.367   3.379  17.365  1.00 33.13           H
ATOM    418  C   TYR A  30      24.320   3.308  19.208  1.00 33.55           C
ATOM    419  O   TYR A  30      24.061   4.204  19.988  1.00 31.81           O
ATOM    420  CB  TYR A  30      21.825   2.865  18.666  1.00 30.73           C
ATOM    421 1HB  TYR A  30      21.320   2.097  18.272  1.00 30.73           H
ATOM    422 2HB  TYR A  30      21.815   2.795  19.663  1.00 30.73           H
ATOM    423  CG  TYR A  30      21.111   4.142  18.279  1.00 28.32           C
ATOM    424  CD1 TYR A  30      21.111   5.252  19.145  1.00 25.76           C
ATOM    425  HD1 TYR A  30      21.581   5.200  20.026  1.00 25.76           H
ATOM    426  CD2 TYR A  30      20.459   4.222  17.027  1.00 25.28           C
ATOM    427  HD2 TYR A  30      20.463   3.434  16.411  1.00 25.28           H
ATOM    428  CE1 TYR A  30      20.446   6.439  18.766  1.00 24.46           C
ATOM    429  HE1 TYR A  30      20.435   7.226  19.383  1.00 24.46           H
ATOM    430  CE2 TYR A  30      19.806   5.404  16.646  1.00 24.33           C
ATOM    431  HE2 TYR A  30      19.347   5.460  15.759  1.00 24.33           H
ATOM    432  CZ  TYR A  30      19.799   6.512  17.517  1.00 24.91           C
ATOM    433  OH  TYR A  30      19.162   7.659  17.132  1.00 24.27           O
ATOM    434  HH  TYR A  30      19.802   8.365  17.042  1.00 24.27           H
ATOM    435  N   GLY A  31      25.483   2.671  19.253  1.00 27.52           N
ATOM    436  H   GLY A  31      25.758   2.178  18.427  1.00 27.52           H
ATOM    437  CA  GLY A  31      26.402   2.617  20.385  1.00 29.00           C
ATOM    438 1HA  GLY A  31      25.881   2.889  21.194  1.00 29.00           H
ATOM    439 2HA  GLY A  31      26.690   1.664  20.479  1.00 29.00           H
ATOM    440  C   GLY A  31      27.641   3.498  20.277  1.00 29.57           C
ATOM    441  O   GLY A  31      28.618   3.191  20.937  1.00 27.39           O
ATOM    442  N   ASP A  32      27.616   4.588  19.504  1.00 28.31           N
ATOM    443  H   ASP A  32      26.827   4.741  18.909  1.00 28.31           H
ATOM    444  CA  ASP A  32      28.716   5.574  19.501  1.00 29.49           C
ATOM    445  HA  ASP A  32      29.367   5.206  20.165  1.00 29.49           H
ATOM    446  C   ASP A  32      28.320   6.958  20.043  1.00 30.03           C
ATOM    447  O   ASP A  32      29.054   7.928  19.894  1.00 27.61           O
ATOM    448  CB  ASP A  32      29.401   5.635  18.128  1.00 26.15           C
ATOM    449 1HB  ASP A  32      28.696   5.560  17.423  1.00 26.15           H
ATOM    450 2HB  ASP A  32      29.861   6.519  18.047  1.00 26.15           H
ATOM    451  CG  ASP A  32      30.439   4.531  17.886  1.00 23.22           C
ATOM    452  OD1 ASP A  32      30.980   3.973  18.866  1.00 21.05           O
ATOM    453  OD2 ASP A  32      30.715   4.273  16.691  1.00 20.72           O
ATOM    454  N   TYR A  33      27.170   7.041  20.701  1.00 28.33           N
ATOM    455  H   TYR A  33      26.528   6.275  20.655  1.00 28.33           H
ATOM    456  CA  TYR A  33      26.813   8.221  21.493  1.00 29.68           C
ATOM    457  HA  TYR A  33      27.645   8.761  21.622  1.00 29.68           H
ATOM    458  C   TYR A  33      26.313   7.772  22.867  1.00 30.44           C
ATOM    459  O   TYR A  33      25.126   7.565  23.061  1.00 28.16           O
ATOM    460  CB  TYR A  33      25.811   9.106  20.734  1.00 26.62           C
ATOM    461 1HB  TYR A  33      24.990   8.569  20.539  1.00 26.62           H
ATOM    462 2HB  TYR A  33      25.570   9.886  21.311  1.00 26.62           H
ATOM    463  CG  TYR A  33      26.347   9.639  19.421  1.00 23.71           C
ATOM    464  CD1 TYR A  33      27.251  10.722  19.404  1.00 20.99           C
ATOM    465  HD1 TYR A  33      27.507  11.171  20.260  1.00 20.99           H
ATOM    466  CD2 TYR A  33      25.983   9.018  18.203  1.00 19.72           C
ATOM    467  HD2 TYR A  33      25.335   8.256  18.207  1.00 19.72           H
ATOM    468  CE1 TYR A  33      27.792  11.172  18.189  1.00 18.92           C
ATOM    469  HE1 TYR A  33      28.432  11.940  18.182  1.00 18.92           H
ATOM    470  CE2 TYR A  33      26.527   9.467  16.990  1.00 20.11           C
ATOM    471  HE2 TYR A  33      26.269   9.022  16.133  1.00 20.11           H
ATOM    472  CZ  TYR A  33      27.434  10.541  16.976  1.00 20.28           C
ATOM    473  OH  TYR A  33      27.966  10.958  15.801  1.00 20.30           O
ATOM    474  HH  TYR A  33      28.913  11.056  15.896  1.00 20.30           H
ATOM    475  N   ASP A  34      27.231   7.661  23.803  1.00 28.35           N
ATOM    476  H   ASP A  34      28.185   7.591  23.511  1.00 28.35           H
ATOM    477  CA  ASP A  34      26.959   7.633  25.240  1.00 30.81           C
ATOM    478  HA  ASP A  34      26.345   6.860  25.400  1.00 30.81           H
ATOM    479  C   ASP A  34      26.286   8.952  25.644  1.00 31.34           C
ATOM    480  O   ASP A  34      26.918   9.914  26.094  1.00 29.16           O
ATOM    481  CB  ASP A  34      28.262   7.421  26.038  1.00 27.85           C
ATOM    482 1HB  ASP A  34      28.984   7.964  25.610  1.00 27.85           H
ATOM    483 2HB  ASP A  34      28.113   7.742  26.973  1.00 27.85           H
ATOM    484  CG  ASP A  34      28.742   5.967  26.108  1.00 24.57           C
ATOM    485  OD1 ASP A  34      27.878   5.066  26.181  1.00 22.38           O
ATOM    486  OD2 ASP A  34      29.981   5.782  26.133  1.00 21.00           O
ATOM    487  N   LEU A  35      24.985   9.027  25.436  1.00 30.55           N
ATOM    488  H   LEU A  35      24.567   8.367  24.812  1.00 30.55           H
ATOM    489  CA  LEU A  35      24.125  10.017  26.065  1.00 31.77           C
ATOM    490  HA  LEU A  35      24.693  10.708  26.511  1.00 31.77           H
ATOM    491  C   LEU A  35      23.278   9.269  27.097  1.00 32.43           C
ATOM    492  O   LEU A  35      22.659   8.258  26.747  1.00 29.70           O
ATOM    493  CB  LEU A  35      23.283  10.746  25.011  1.00 28.30           C
ATOM    494 1HB  LEU A  35      23.057  10.104  24.278  1.00 28.30           H
ATOM    495 2HB  LEU A  35      22.441  11.072  25.440  1.00 28.30           H
ATOM    496  CG  LEU A  35      24.040  11.948  24.411  1.00 25.07           C
ATOM    497  HG  LEU A  35      25.005  11.694  24.345  1.00 25.07           H
ATOM    498  CD1 LEU A  35      23.508  12.286  23.031  1.00 22.25           C
ATOM    499 1HD1 LEU A  35      23.997  13.065  22.639  1.00 22.25           H
ATOM    500 2HD1 LEU A  35      22.537  12.520  23.069  1.00 22.25           H
ATOM    501 3HD1 LEU A  35      23.613  11.512  22.407  1.00 22.25           H
ATOM    502  CD2 LEU A  35      23.887  13.192  25.290  1.00 22.74           C
ATOM    503 1HD2 LEU A  35      24.379  13.970  24.899  1.00 22.74           H
ATOM    504 2HD2 LEU A  35      24.250  13.029  26.208  1.00 22.74           H
ATOM    505 3HD2 LEU A  35      22.925  13.451  25.381  1.00 22.74           H
ATOM    506  N   PRO A  36      23.241   9.720  28.339  1.00 33.79           N
ATOM    507  CA  PRO A  36      22.400   9.116  29.355  1.00 36.21           C
ATOM    508  HA  PRO A  36      22.559   8.132  29.437  1.00 36.21           H
ATOM    509  C   PRO A  36      20.945   9.315  28.931  1.00 37.39           C
ATOM    510  O   PRO A  36      20.387  10.405  29.035  1.00 36.01           O
ATOM    511  CB  PRO A  36      22.772   9.813  30.670  1.00 32.72           C
ATOM    512 1HB  PRO A  36      21.973   9.906  31.265  1.00 32.72           H
ATOM    513 2HB  PRO A  36      23.490   9.310  31.152  1.00 32.72           H
ATOM    514  CG  PRO A  36      23.276  11.178  30.229  1.00 32.44           C
ATOM    515 1HG  PRO A  36      22.521  11.831  30.169  1.00 32.44           H
ATOM    516 2HG  PRO A  36      23.966  11.523  30.865  1.00 32.44           H
ATOM    517  CD  PRO A  36      23.885  10.924  28.854  1.00 35.01           C
ATOM    518 1HD  PRO A  36      23.706  11.688  28.234  1.00 35.01           H
ATOM    519 2HD  PRO A  36      24.871  10.772  28.920  1.00 35.01           H
ATOM    520  N   MET A  37      20.340   8.244  28.377  1.00 44.22           N
ATOM    521  H   MET A  37      20.898   7.529  27.955  1.00 44.22           H
ATOM    522  CA  MET A  37      18.892   8.109  28.381  1.00 46.33           C
ATOM    523  HA  MET A  37      18.473   8.893  27.924  1.00 46.33           H
ATOM    524  C   MET A  37      18.507   8.027  29.853  1.00 48.41           C
ATOM    525  O   MET A  37      18.988   7.137  30.555  1.00 46.40           O
ATOM    526  CB  MET A  37      18.482   6.835  27.625  1.00 42.38           C
ATOM    527 1HB  MET A  37      19.011   6.067  27.987  1.00 42.38           H
ATOM    528 2HB  MET A  37      17.508   6.672  27.783  1.00 42.38           H
ATOM    529  CG  MET A  37      18.722   6.920  26.110  1.00 36.91           C
ATOM    530 1HG  MET A  37      19.642   7.304  26.035  1.00 36.91           H
ATOM    531 2HG  MET A  37      18.735   5.964  25.816  1.00 36.91           H
ATOM    532  SD  MET A  37      17.499   7.901  25.175  1.00 34.91           S
ATOM    533  CE  MET A  37      16.086   6.777  25.180  1.00 31.29           C
ATOM    534 1HE  MET A  37      15.309   7.176  24.694  1.00 31.29           H
ATOM    535 2HE  MET A  37      15.793   6.574  26.114  1.00 31.29           H
ATOM    536 3HE  MET A  37      16.315   5.911  24.735  1.00 31.29           H
ATOM    537  N   ASP A  38      17.697   8.970  30.325  1.00 49.32           N
ATOM    538  H   ASP A  38      17.476   9.752  29.742  1.00 49.32           H
ATOM    539  CA  ASP A  38      17.118   8.904  31.668  1.00 51.43           C
ATOM    540  HA  ASP A  38      17.865   9.053  32.315  1.00 51.43           H
ATOM    541  C   ASP A  38      16.498   7.516  31.857  1.00 52.18           C
ATOM    542  O   ASP A  38      15.533   7.154  31.174  1.00 49.65           O
ATOM    543  CB  ASP A  38      16.054  10.005  31.865  1.00 48.11           C
ATOM    544 1HB  ASP A  38      15.452  10.006  31.067  1.00 48.11           H
ATOM    545 2HB  ASP A  38      15.523   9.786  32.683  1.00 48.11           H
ATOM    546  CG  ASP A  38      16.626  11.421  32.033  1.00 43.71           C
ATOM    547  OD1 ASP A  38      17.689  11.556  32.671  1.00 39.81           O
ATOM    548  OD2 ASP A  38      15.973  12.366  31.523  1.00 39.58           O
ATOM    549  N   GLU A  39      17.091   6.690  32.713  1.00 47.08           N
ATOM    550  H   GLU A  39      17.743   7.093  33.355  1.00 47.08           H
ATOM    551  CA  GLU A  39      16.877   5.238  32.804  1.00 48.10           C
ATOM    552  HA  GLU A  39      17.004   4.930  31.861  1.00 48.10           H
ATOM    553  C   GLU A  39      15.443   4.834  33.221  1.00 50.19           C
ATOM    554  O   GLU A  39      15.140   3.637  33.210  1.00 46.82           O
ATOM    555  CB  GLU A  39      17.927   4.603  33.743  1.00 44.25           C
ATOM    556 1HB  GLU A  39      17.974   5.158  34.573  1.00 44.25           H
ATOM    557 2HB  GLU A  39      17.616   3.682  33.975  1.00 44.25           H
ATOM    558  CG  GLU A  39      19.355   4.492  33.161  1.00 37.46           C
ATOM    559 1HG  GLU A  39      19.297   4.138  32.228  1.00 37.46           H
ATOM    560 2HG  GLU A  39      19.770   5.402  33.147  1.00 37.46           H
ATOM    561  CD  GLU A  39      20.246   3.546  34.003  1.00 34.67           C
ATOM    562  OE1 GLU A  39      20.978   2.701  33.425  1.00 31.55           O
ATOM    563  OE2 GLU A  39      20.130   3.483  35.242  1.00 31.59           O
ATOM    564  N   ASP A  40      14.548   5.777  33.500  1.00 53.67           N
ATOM    565  H   ASP A  40      14.724   6.711  33.190  1.00 53.67           H
ATOM    566  CA  ASP A  40      13.310   5.502  34.246  1.00 55.46           C
ATOM    567  HA  ASP A  40      13.295   4.504  34.300  1.00 55.46           H
ATOM    568  C   ASP A  40      11.982   5.850  33.539  1.00 58.43           C
ATOM    569  O   ASP A  40      10.921   5.490  34.048  1.00 55.22           O
ATOM    570  CB  ASP A  40      13.419   6.161  35.630  1.00 49.68           C
ATOM    571 1HB  ASP A  40      13.648   7.126  35.504  1.00 49.68           H
ATOM    572 2HB  ASP A  40      12.533   6.085  36.088  1.00 49.68           H
ATOM    573  CG  ASP A  40      14.487   5.521  36.529  1.00 43.71           C
ATOM    574  OD1 ASP A  40      14.623   4.281  36.487  1.00 39.52           O
ATOM    575  OD2 ASP A  40      15.110   6.274  37.305  1.00 37.58           O
ATOM    576  N   GLU A  41      11.966   6.496  32.370  1.00 61.56           N
ATOM    577  H   GLU A  41      12.828   6.764  31.940  1.00 61.56           H
ATOM    578  CA  GLU A  41      10.692   6.815  31.712  1.00 64.34           C
ATOM    579  HA  GLU A  41      10.031   6.615  32.435  1.00 64.34           H
ATOM    580  C   GLU A  41      10.346   5.893  30.532  1.00 66.47           C
ATOM    581  O   GLU A  41      10.851   6.032  29.415  1.00 63.31           O
ATOM    582  CB  GLU A  41      10.583   8.304  31.339  1.00 60.21           C
ATOM    583 1HB  GLU A  41      11.476   8.620  31.019  1.00 60.21           H
ATOM    584 2HB  GLU A  41       9.912   8.402  30.604  1.00 60.21           H
ATOM    585  CG  GLU A  41      10.144   9.177  32.536  1.00 52.54           C
ATOM    586 1HG  GLU A  41       9.423   8.697  33.035  1.00 52.54           H
ATOM    587 2HG  GLU A  41      10.931   9.315  33.137  1.00 52.54           H
ATOM    588  CD  GLU A  41       9.608  10.556  32.108  1.00 49.31           C
ATOM    589  OE1 GLU A  41       8.898  11.209  32.912  1.00 45.06           O
ATOM    590  OE2 GLU A  41       9.835  10.978  30.949  1.00 44.55           O
ATOM    591  N   ASP A  42       9.379   5.000  30.756  1.00 68.40           N
ATOM    592  H   ASP A  42       9.091   4.835  31.699  1.00 68.40           H
ATOM    593  CA  ASP A  42       8.718   4.248  29.681  1.00 69.95           C
ATOM    594  HA  ASP A  42       9.431   3.779  29.160  1.00 69.95           H
ATOM    595  C   ASP A  42       7.992   5.217  28.733  1.00 71.10           C
ATOM    596  O   ASP A  42       6.894   5.714  29.004  1.00 69.04           O
ATOM    597  CB  ASP A  42       7.779   3.188  30.287  1.00 66.10           C
ATOM    598 1HB  ASP A  42       8.327   2.574  30.855  1.00 66.10           H
ATOM    599 2HB  ASP A  42       7.105   3.658  30.857  1.00 66.10           H
ATOM    600  CG  ASP A  42       7.022   2.336  29.248  1.00 59.96           C
ATOM    601  OD1 ASP A  42       7.182   2.551  28.023  1.00 57.56           O
ATOM    602  OD2 ASP A  42       6.213   1.484  29.691  1.00 57.91           O
ATOM    603  N   MET A  43       8.580   5.427  27.576  1.00 70.63           N
ATOM    604  H   MET A  43       9.450   4.962  27.413  1.00 70.63           H
ATOM    605  CA  MET A  43       8.065   6.289  26.503  1.00 71.53           C
ATOM    606  HA  MET A  43       8.048   7.210  26.892  1.00 71.53           H
ATOM    607  C   MET A  43       6.638   5.922  26.075  1.00 73.08           C
ATOM    608  O   MET A  43       5.894   6.775  25.601  1.00 69.99           O
ATOM    609  CB  MET A  43       9.002   6.181  25.294  1.00 67.31           C
ATOM    610 1HB  MET A  43       9.147   5.214  25.085  1.00 67.31           H
ATOM    611 2HB  MET A  43       8.570   6.630  24.512  1.00 67.31           H
ATOM    612  CG  MET A  43      10.364   6.839  25.549  1.00 56.33           C
ATOM    613 1HG  MET A  43      10.741   6.334  26.325  1.00 56.33           H
ATOM    614 2HG  MET A  43      10.895   6.633  24.727  1.00 56.33           H
ATOM    615  SD  MET A  43      10.284   8.627  25.876  1.00 50.73           S
ATOM    616  CE  MET A  43       9.549   9.195  24.342  1.00 45.28           C
ATOM    617 1HE  MET A  43       9.429  10.188  24.348  1.00 45.28           H
ATOM    618 2HE  MET A  43       8.652   8.778  24.198  1.00 45.28           H
ATOM    619 3HE  MET A  43      10.126   8.960  23.560  1.00 45.28           H
ATOM    620  N   THR A  44       6.221   4.672  26.247  1.00 73.55           N
ATOM    621  H   THR A  44       6.855   4.017  26.657  1.00 73.55           H
ATOM    622  CA  THR A  44       4.882   4.195  25.870  1.00 74.17           C
ATOM    623  HA  THR A  44       4.725   4.681  25.010  1.00 74.17           H
ATOM    624  C   THR A  44       3.774   4.608  26.844  1.00 74.92           C
ATOM    625  O   THR A  44       2.596   4.517  26.508  1.00 72.46           O
ATOM    626  CB  THR A  44       4.853   2.678  25.627  1.00 71.49           C
ATOM    627  HB  THR A  44       3.925   2.432  25.346  1.00 71.49           H
ATOM    628  OG1 THR A  44       5.031   1.914  26.790  1.00 64.01           O
ATOM    629  HG1 THR A  44       5.072   2.494  27.550  1.00 64.01           H
ATOM    630  CG2 THR A  44       5.902   2.258  24.602  1.00 63.15           C
ATOM    631 1HG2 THR A  44       5.878   1.270  24.449  1.00 63.15           H
ATOM    632 2HG2 THR A  44       6.822   2.498  24.912  1.00 63.15           H
ATOM    633 3HG2 THR A  44       5.745   2.709  23.723  1.00 63.15           H
ATOM    634  N   LYS A  45       4.142   5.136  28.017  1.00 73.15           N
ATOM    635  H   LYS A  45       5.119   5.174  28.228  1.00 73.15           H
ATOM    636  CA  LYS A  45       3.198   5.665  29.019  1.00 74.57           C
ATOM    637  HA  LYS A  45       2.312   5.268  28.780  1.00 74.57           H
ATOM    638  C   LYS A  45       3.013   7.183  28.942  1.00 76.25           C
ATOM    639  O   LYS A  45       2.158   7.739  29.631  1.00 72.76           O
ATOM    640  CB  LYS A  45       3.638   5.213  30.422  1.00 71.26           C
ATOM    641 1HB  LYS A  45       4.586   5.492  30.574  1.00 71.26           H
ATOM    642 2HB  LYS A  45       3.050   5.646  31.105  1.00 71.26           H
ATOM    643  CG  LYS A  45       3.537   3.691  30.570  1.00 66.18           C
ATOM    644 1HG  LYS A  45       2.587   3.411  30.432  1.00 66.18           H
ATOM    645 2HG  LYS A  45       4.116   3.256  29.881  1.00 66.18           H
ATOM    646  CD  LYS A  45       3.993   3.244  31.961  1.00 63.87           C
ATOM    647 1HD  LYS A  45       4.920   3.577  32.135  1.00 63.87           H
ATOM    648 2HD  LYS A  45       3.371   3.611  32.653  1.00 63.87           H
ATOM    649  CE  LYS A  45       3.980   1.721  32.021  1.00 58.53           C
ATOM    650 1HE  LYS A  45       3.037   1.399  32.108  1.00 58.53           H
ATOM    651 2HE  LYS A  45       4.382   1.351  31.184  1.00 58.53           H
ATOM    652  NZ  LYS A  45       4.758   1.211  33.179  1.00 50.90           N
ATOM    653 1HZ  LYS A  45       4.743   0.212  33.209  1.00 50.90           H
ATOM    654 2HZ  LYS A  45       4.381   1.550  34.041  1.00 50.90           H
ATOM    655 3HZ  LYS A  45       5.713   1.502  33.125  1.00 50.90           H
ATOM    656  N   THR A  46       3.761   7.855  28.089  1.00 77.54           N
ATOM    657  H   THR A  46       4.416   7.350  27.527  1.00 77.54           H
ATOM    658  CA  THR A  46       3.676   9.311  27.928  1.00 78.62           C
ATOM    659  HA  THR A  46       3.677   9.671  28.861  1.00 78.62           H
ATOM    660  C   THR A  46       2.367   9.732  27.246  1.00 80.40           C
ATOM    661  O   THR A  46       1.861   9.065  26.343  1.00 77.59           O
ATOM    662  CB  THR A  46       4.899   9.847  27.157  1.00 75.41           C
ATOM    663  HB  THR A  46       4.818   9.554  26.204  1.00 75.41           H
ATOM    664  OG1 THR A  46       6.083   9.303  27.678  1.00 66.65           O
ATOM    665  HG1 THR A  46       5.976   8.359  27.797  1.00 66.65           H
ATOM    666  CG2 THR A  46       5.058  11.363  27.283  1.00 66.01           C
ATOM    667 1HG2 THR A  46       5.857  11.683  26.774  1.00 66.01           H
ATOM    668 2HG2 THR A  46       5.174  11.633  28.239  1.00 66.01           H
ATOM    669 3HG2 THR A  46       4.255  11.839  26.924  1.00 66.01           H
ATOM    670  N   ARG A  47       1.816  10.900  27.616  1.00 80.27           N
ATOM    671  H   ARG A  47       2.256  11.421  28.347  1.00 80.27           H
ATOM    672  CA  ARG A  47       0.592  11.455  26.998  1.00 81.53           C
ATOM    673  HA  ARG A  47      -0.104  10.765  27.196  1.00 81.53           H
ATOM    674  C   ARG A  47       0.708  11.623  25.477  1.00 82.99           C
ATOM    675  O   ARG A  47      -0.279  11.422  24.768  1.00 80.74           O
ATOM    676  CB  ARG A  47       0.235  12.817  27.622  1.00 81.13           C
ATOM    677 1HB  ARG A  47       1.048  13.399  27.607  1.00 81.13           H
ATOM    678 2HB  ARG A  47      -0.488  13.239  27.075  1.00 81.13           H
ATOM    679  CG  ARG A  47      -0.255  12.706  29.071  1.00 72.91           C
ATOM    680 1HG  ARG A  47      -1.028  12.073  29.114  1.00 72.91           H
ATOM    681 2HG  ARG A  47       0.487  12.366  29.649  1.00 72.91           H
ATOM    682  CD  ARG A  47      -0.697  14.081  29.571  1.00 69.38           C
ATOM    683 1HD  ARG A  47       0.076  14.714  29.534  1.00 69.38           H
ATOM    684 2HD  ARG A  47      -1.437  14.424  28.993  1.00 69.38           H
ATOM    685  NE  ARG A  47      -1.187  14.040  30.964  1.00 62.00           N
ATOM    686  HE  ARG A  47      -1.131  13.159  31.433  1.00 62.00           H
ATOM    687  CZ  ARG A  47      -1.692  15.048  31.654  1.00 53.38           C
ATOM    688  NH1 ARG A  47      -1.816  16.243  31.137  1.00 49.53           N
ATOM    689 1HH1 ARG A  47      -1.525  16.413  30.195  1.00 49.53           H
ATOM    690 2HH1 ARG A  47      -2.202  16.987  31.683  1.00 49.53           H
ATOM    691  NH2 ARG A  47      -2.084  14.881  32.893  1.00 46.71           N
ATOM    692 1HH2 ARG A  47      -2.003  13.984  33.326  1.00 46.71           H
ATOM    693 2HH2 ARG A  47      -2.465  15.651  33.405  1.00 46.71           H
ATOM    694  N   THR A  48       1.894  11.959  24.979  1.00 81.10           N
ATOM    695  H   THR A  48       2.642  12.125  25.621  1.00 81.10           H
ATOM    696  CA  THR A  48       2.174  12.102  23.545  1.00 81.24           C
ATOM    697  HA  THR A  48       1.461  12.721  23.215  1.00 81.24           H
ATOM    698  C   THR A  48       2.076  10.767  22.811  1.00 82.03           C
ATOM    699  O   THR A  48       1.444  10.699  21.759  1.00 80.45           O
ATOM    700  CB  THR A  48       3.572  12.694  23.317  1.00 79.64           C
ATOM    701  HB  THR A  48       3.830  12.603  22.355  1.00 79.64           H
ATOM    702  OG1 THR A  48       4.511  11.965  24.072  1.00 69.82           O
ATOM    703  HG1 THR A  48       4.159  11.800  24.946  1.00 69.82           H
ATOM    704  CG2 THR A  48       3.644  14.151  23.776  1.00 69.12           C
ATOM    705 1HG2 THR A  48       4.557  14.530  23.624  1.00 69.12           H
ATOM    706 2HG2 THR A  48       3.436  14.230  24.751  1.00 69.12           H
ATOM    707 3HG2 THR A  48       2.989  14.717  23.275  1.00 69.12           H
ATOM    708  N   PHE A  49       2.600   9.689  23.378  1.00 80.40           N
ATOM    709  H   PHE A  49       3.107   9.802  24.233  1.00 80.40           H
ATOM    710  CA  PHE A  49       2.476   8.350  22.821  1.00 80.93           C
ATOM    711  HA  PHE A  49       2.790   8.419  21.874  1.00 80.93           H
ATOM    712  C   PHE A  49       1.015   7.875  22.818  1.00 83.05           C
ATOM    713  O   PHE A  49       0.540   7.343  21.818  1.00 82.97           O
ATOM    714  CB  PHE A  49       3.372   7.389  23.598  1.00 78.75           C
ATOM    715 1HB  PHE A  49       4.300   7.761  23.619  1.00 78.75           H
ATOM    716 2HB  PHE A  49       3.023   7.308  24.532  1.00 78.75           H
ATOM    717  CG  PHE A  49       3.422   6.003  22.980  1.00 75.71           C
ATOM    718  CD1 PHE A  49       2.612   4.969  23.471  1.00 73.21           C
ATOM    719  HD1 PHE A  49       2.000   5.141  24.243  1.00 73.21           H
ATOM    720  CD2 PHE A  49       4.275   5.759  21.889  1.00 71.58           C
ATOM    721  HD2 PHE A  49       4.850   6.495  21.532  1.00 71.58           H
ATOM    722  CE1 PHE A  49       2.656   3.692  22.884  1.00 69.19           C
ATOM    723  HE1 PHE A  49       2.078   2.957  23.239  1.00 69.19           H
ATOM    724  CE2 PHE A  49       4.322   4.486  21.300  1.00 68.71           C
ATOM    725  HE2 PHE A  49       4.931   4.316  20.525  1.00 68.71           H
ATOM    726  CZ  PHE A  49       3.514   3.450  21.798  1.00 68.66           C
ATOM    727  HZ  PHE A  49       3.550   2.542  21.380  1.00 68.66           H
ATOM    728  N   PHE A  50       0.271   8.135  23.891  1.00 82.62           N
ATOM    729  H   PHE A  50       0.702   8.558  24.688  1.00 82.62           H
ATOM    730  CA  PHE A  50      -1.160   7.821  23.941  1.00 84.07           C
ATOM    731  HA  PHE A  50      -1.231   6.843  23.745  1.00 84.07           H
ATOM    732  C   PHE A  50      -1.959   8.557  22.861  1.00 85.66           C
ATOM    733  O   PHE A  50      -2.775   7.949  22.165  1.00 85.60           O
ATOM    734  CB  PHE A  50      -1.693   8.133  25.344  1.00 83.96           C
ATOM    735 1HB  PHE A  50      -1.152   7.627  26.016  1.00 83.96           H
ATOM    736 2HB  PHE A  50      -1.603   9.114  25.514  1.00 83.96           H
ATOM    737  CG  PHE A  50      -3.150   7.748  25.512  1.00 82.08           C
ATOM    738  CD1 PHE A  50      -4.159   8.729  25.450  1.00 77.85           C
ATOM    739  HD1 PHE A  50      -3.916   9.689  25.307  1.00 77.85           H
ATOM    740  CD2 PHE A  50      -3.499   6.399  25.707  1.00 77.96           C
ATOM    741  HD2 PHE A  50      -2.785   5.700  25.751  1.00 77.96           H
ATOM    742  CE1 PHE A  50      -5.509   8.357  25.589  1.00 76.84           C
ATOM    743  HE1 PHE A  50      -6.225   9.053  25.545  1.00 76.84           H
ATOM    744  CE2 PHE A  50      -4.848   6.031  25.840  1.00 76.36           C
ATOM    745  HE2 PHE A  50      -5.095   5.071  25.971  1.00 76.36           H
ATOM    746  CZ  PHE A  50      -5.851   7.015  25.788  1.00 77.07           C
ATOM    747  HZ  PHE A  50      -6.811   6.755  25.893  1.00 77.07           H
ATOM    748  N   ALA A  51      -1.703   9.848  22.653  1.00 87.09           N
ATOM    749  H   ALA A  51      -1.055  10.312  23.258  1.00 87.09           H
ATOM    750  CA  ALA A  51      -2.329  10.613  21.579  1.00 86.90           C
ATOM    751  HA  ALA A  51      -3.316  10.503  21.697  1.00 86.90           H
ATOM    752  C   ALA A  51      -1.963  10.060  20.190  1.00 87.99           C
ATOM    753  O   ALA A  51      -2.841   9.879  19.349  1.00 87.03           O
ATOM    754  CB  ALA A  51      -1.924  12.087  21.727  1.00 86.01           C
ATOM    755 1HB  ALA A  51      -2.166  12.436  22.632  1.00 86.01           H
ATOM    756 2HB  ALA A  51      -2.385  12.655  21.045  1.00 86.01           H
ATOM    757 3HB  ALA A  51      -0.938  12.201  21.607  1.00 86.01           H
ATOM    758  N   ALA A  52      -0.696   9.707  19.961  1.00 87.86           N
ATOM    759  H   ALA A  52      -0.020   9.869  20.680  1.00 87.86           H
ATOM    760  CA  ALA A  52      -0.251   9.099  18.717  1.00 87.14           C
ATOM    761  HA  ALA A  52      -0.537   9.725  17.992  1.00 87.14           H
ATOM    762  C   ALA A  52      -0.925   7.746  18.448  1.00 88.24           C
ATOM    763  O   ALA A  52      -1.398   7.529  17.337  1.00 87.62           O
ATOM    764  CB  ALA A  52       1.268   8.967  18.758  1.00 85.82           C
ATOM    765 1HB  ALA A  52       1.700   9.852  18.933  1.00 85.82           H
ATOM    766 2HB  ALA A  52       1.621   8.619  17.889  1.00 85.82           H
ATOM    767 3HB  ALA A  52       1.554   8.337  19.480  1.00 85.82           H
ATOM    768  N   LYS A  53      -1.088   6.893  19.454  1.00 89.08           N
ATOM    769  H   LYS A  53      -0.680   7.122  20.338  1.00 89.08           H
ATOM    770  CA  LYS A  53      -1.834   5.631  19.341  1.00 88.81           C
ATOM    771  HA  LYS A  53      -1.321   5.109  18.660  1.00 88.81           H
ATOM    772  C   LYS A  53      -3.270   5.841  18.860  1.00 90.00           C
ATOM    773  O   LYS A  53      -3.746   5.066  18.033  1.00 89.12           O
ATOM    774  CB  LYS A  53      -1.884   4.912  20.691  1.00 87.15           C
ATOM    775 1HB  LYS A  53      -2.073   5.586  21.405  1.00 87.15           H
ATOM    776 2HB  LYS A  53      -2.621   4.236  20.666  1.00 87.15           H
ATOM    777  CG  LYS A  53      -0.575   4.196  21.028  1.00 78.68           C
ATOM    778 1HG  LYS A  53      -0.412   3.477  20.352  1.00 78.68           H
ATOM    779 2HG  LYS A  53       0.175   4.857  21.000  1.00 78.68           H
ATOM    780  CD  LYS A  53      -0.639   3.567  22.425  1.00 79.40           C
ATOM    781 1HD  LYS A  53       0.235   3.124  22.625  1.00 79.40           H
ATOM    782 2HD  LYS A  53      -0.812   4.285  23.100  1.00 79.40           H
ATOM    783  CE  LYS A  53      -1.751   2.527  22.514  1.00 70.86           C
ATOM    784 1HE  LYS A  53      -2.630   2.962  22.316  1.00 70.86           H
ATOM    785 2HE  LYS A  53      -1.581   1.800  21.848  1.00 70.86           H
ATOM    786  NZ  LYS A  53      -1.836   1.910  23.855  1.00 66.08           N
ATOM    787 1HZ  LYS A  53      -2.570   1.232  23.892  1.00 66.08           H
ATOM    788 2HZ  LYS A  53      -2.019   2.600  24.556  1.00 66.08           H
ATOM    789 3HZ  LYS A  53      -0.981   1.450  24.093  1.00 66.08           H
ATOM    790  N   ILE A  54      -3.956   6.860  19.365  1.00 92.25           N
ATOM    791  H   ILE A  54      -3.530   7.430  20.068  1.00 92.25           H
ATOM    792  CA  ILE A  54      -5.317   7.175  18.925  1.00 92.42           C
ATOM    793  HA  ILE A  54      -5.842   6.329  19.018  1.00 92.42           H
ATOM    794  C   ILE A  54      -5.305   7.588  17.451  1.00 92.83           C
ATOM    795  O   ILE A  54      -6.108   7.080  16.674  1.00 92.04           O
ATOM    796  CB  ILE A  54      -5.959   8.255  19.829  1.00 92.51           C
ATOM    797  HB  ILE A  54      -5.338   9.037  19.877  1.00 92.51           H
ATOM    798  CG1 ILE A  54      -6.182   7.691  21.250  1.00 88.37           C
ATOM    799 1HG1 ILE A  54      -6.917   7.015  21.212  1.00 88.37           H
ATOM    800 2HG1 ILE A  54      -5.338   7.249  21.553  1.00 88.37           H
ATOM    801  CG2 ILE A  54      -7.292   8.749  19.242  1.00 87.28           C
ATOM    802 1HG2 ILE A  54      -7.705   9.447  19.828  1.00 87.28           H
ATOM    803 2HG2 ILE A  54      -7.945   7.997  19.153  1.00 87.28           H
ATOM    804 3HG2 ILE A  54      -7.158   9.149  18.335  1.00 87.28           H
ATOM    805  CD1 ILE A  54      -6.564   8.760  22.285  1.00 78.09           C
ATOM    806 1HD1 ILE A  54      -6.698   8.352  23.188  1.00 78.09           H
ATOM    807 2HD1 ILE A  54      -7.413   9.222  22.027  1.00 78.09           H
ATOM    808 3HD1 ILE A  54      -5.848   9.454  22.364  1.00 78.09           H
ATOM    809  N   VAL A  55      -4.384   8.470  17.049  1.00 92.44           N
ATOM    810  H   VAL A  55      -3.748   8.839  17.727  1.00 92.44           H
ATOM    811  CA  VAL A  55      -4.265   8.921  15.653  1.00 91.81           C
ATOM    812  HA  VAL A  55      -5.161   9.291  15.409  1.00 91.81           H
ATOM    813  C   VAL A  55      -3.957   7.747  14.724  1.00 92.77           C
ATOM    814  O   VAL A  55      -4.636   7.579  13.706  1.00 92.24           O
ATOM    815  CB  VAL A  55      -3.196  10.026  15.529  1.00 90.78           C
ATOM    816  HB  VAL A  55      -2.356   9.649  15.919  1.00 90.78           H
ATOM    817  CG1 VAL A  55      -2.935  10.428  14.074  1.00 86.14           C
ATOM    818 1HG1 VAL A  55      -2.240  11.144  14.019  1.00 86.14           H
ATOM    819 2HG1 VAL A  55      -3.768  10.775  13.643  1.00 86.14           H
ATOM    820 3HG1 VAL A  55      -2.614   9.647  13.538  1.00 86.14           H
ATOM    821  CG2 VAL A  55      -3.645  11.294  16.276  1.00 86.25           C
ATOM    822 1HG2 VAL A  55      -2.958  12.016  16.201  1.00 86.25           H
ATOM    823 2HG2 VAL A  55      -3.788  11.106  17.248  1.00 86.25           H
ATOM    824 3HG2 VAL A  55      -4.503  11.646  15.901  1.00 86.25           H
ATOM    825  N   ILE A  56      -2.989   6.910  15.081  1.00 91.78           N
ATOM    826  H   ILE A  56      -2.484   7.111  15.920  1.00 91.78           H
ATOM    827  CA  ILE A  56      -2.613   5.714  14.328  1.00 91.43           C
ATOM    828  HA  ILE A  56      -2.394   6.017  13.400  1.00 91.43           H
ATOM    829  C   ILE A  56      -3.791   4.738  14.235  1.00 92.49           C
ATOM    830  O   ILE A  56      -4.122   4.283  13.146  1.00 92.17           O
ATOM    831  CB  ILE A  56      -1.369   5.065  14.983  1.00 90.48           C
ATOM    832  HB  ILE A  56      -1.565   4.955  15.957  1.00 90.48           H
ATOM    833  CG1 ILE A  56      -0.124   5.972  14.813  1.00 86.93           C
ATOM    834 1HG1 ILE A  56       0.178   5.919  13.861  1.00 86.93           H
ATOM    835 2HG1 ILE A  56      -0.386   6.913  15.028  1.00 86.93           H
ATOM    836  CG2 ILE A  56      -1.086   3.668  14.398  1.00 86.94           C
ATOM    837 1HG2 ILE A  56      -0.282   3.256  14.826  1.00 86.94           H
ATOM    838 2HG2 ILE A  56      -0.918   3.719  13.414  1.00 86.94           H
ATOM    839 3HG2 ILE A  56      -1.861   3.054  14.546  1.00 86.94           H
ATOM    840  CD1 ILE A  56       1.063   5.592  15.710  1.00 80.27           C
ATOM    841 1HD1 ILE A  56       1.837   6.207  15.560  1.00 80.27           H
ATOM    842 2HD1 ILE A  56       1.371   4.660  15.521  1.00 80.27           H
ATOM    843 3HD1 ILE A  56       0.812   5.643  16.677  1.00 80.27           H
ATOM    844  N   GLY A  57      -4.475   4.474  15.344  1.00 93.41           N
ATOM    845  H   GLY A  57      -4.181   4.905  16.197  1.00 93.41           H
ATOM    846  CA  GLY A  57      -5.632   3.589  15.379  1.00 93.71           C
ATOM    847 1HA  GLY A  57      -5.330   2.685  15.076  1.00 93.71           H
ATOM    848 2HA  GLY A  57      -5.942   3.536  16.328  1.00 93.71           H
ATOM    849  C   GLY A  57      -6.778   4.076  14.488  1.00 94.53           C
ATOM    850  O   GLY A  57      -7.341   3.288  13.723  1.00 93.74           O
ATOM    851  N   ILE A  58      -7.097   5.376  14.518  1.00 95.15           N
ATOM    852  H   ILE A  58      -6.620   5.968  15.168  1.00 95.15           H
ATOM    853  CA  ILE A  58      -8.111   5.975  13.645  1.00 94.89           C
ATOM    854  HA  ILE A  58      -8.937   5.427  13.775  1.00 94.89           H
ATOM    855  C   ILE A  58      -7.688   5.875  12.174  1.00 94.99           C
ATOM    856  O   ILE A  58      -8.511   5.528  11.328  1.00 93.98           O
ATOM    857  CB  ILE A  58      -8.388   7.444  14.060  1.00 94.56           C
ATOM    858  HB  ILE A  58      -7.508   7.913  14.135  1.00 94.56           H
ATOM    859  CG1 ILE A  58      -9.108   7.485  15.427  1.00 92.22           C
ATOM    860 1HG1 ILE A  58     -10.047   7.166  15.301  1.00 92.22           H
ATOM    861 2HG1 ILE A  58      -8.630   6.872  16.056  1.00 92.22           H
ATOM    862  CG2 ILE A  58      -9.242   8.181  12.997  1.00 91.60           C
ATOM    863 1HG2 ILE A  58      -9.417   9.127  13.271  1.00 91.60           H
ATOM    864 2HG2 ILE A  58     -10.125   7.729  12.871  1.00 91.60           H
ATOM    865 3HG2 ILE A  58      -8.776   8.198  12.112  1.00 91.60           H
ATOM    866  CD1 ILE A  58      -9.153   8.889  16.058  1.00 86.36           C
ATOM    867 1HD1 ILE A  58      -9.626   8.871  16.939  1.00 86.36           H
ATOM    868 2HD1 ILE A  58      -9.634   9.534  15.464  1.00 86.36           H
ATOM    869 3HD1 ILE A  58      -8.230   9.242  16.212  1.00 86.36           H
ATOM    870  N   ALA A  59      -6.422   6.145  11.860  1.00 94.15           N
ATOM    871  H   ALA A  59      -5.796   6.418  12.591  1.00 94.15           H
ATOM    872  CA  ALA A  59      -5.907   6.060  10.494  1.00 93.36           C
ATOM    873  HA  ALA A  59      -6.494   6.639   9.928  1.00 93.36           H
ATOM    874  C   ALA A  59      -5.997   4.623   9.951  1.00 94.15           C
ATOM    875  O   ALA A  59      -6.570   4.410   8.889  1.00 93.24           O
ATOM    876  CB  ALA A  59      -4.475   6.597  10.468  1.00 92.29           C
ATOM    877 1HB  ALA A  59      -4.436   7.531  10.824  1.00 92.29           H
ATOM    878 2HB  ALA A  59      -4.113   6.608   9.536  1.00 92.29           H
ATOM    879 3HB  ALA A  59      -3.869   6.030  11.026  1.00 92.29           H
ATOM    880  N   LEU A  60      -5.520   3.630  10.703  1.00 94.30           N
ATOM    881  H   LEU A  60      -5.113   3.859  11.587  1.00 94.30           H
ATOM    882  CA  LEU A  60      -5.560   2.225  10.303  1.00 94.42           C
ATOM    883  HA  LEU A  60      -5.144   2.201   9.394  1.00 94.42           H
ATOM    884  C   LEU A  60      -6.995   1.697  10.187  1.00 94.90           C
ATOM    885  O   LEU A  60      -7.330   1.038   9.201  1.00 94.42           O
ATOM    886  CB  LEU A  60      -4.755   1.382  11.309  1.00 93.87           C
ATOM    887 1HB  LEU A  60      -5.079   1.602  12.229  1.00 93.87           H
ATOM    888 2HB  LEU A  60      -4.930   0.417  11.116  1.00 93.87           H
ATOM    889  CG  LEU A  60      -3.235   1.607  11.274  1.00 92.34           C
ATOM    890  HG  LEU A  60      -3.079   2.590  11.366  1.00 92.34           H
ATOM    891  CD1 LEU A  60      -2.583   0.817  12.411  1.00 89.82           C
ATOM    892 1HD1 LEU A  60      -1.591   0.945  12.413  1.00 89.82           H
ATOM    893 2HD1 LEU A  60      -2.767  -0.162  12.319  1.00 89.82           H
ATOM    894 3HD1 LEU A  60      -2.933   1.113  13.300  1.00 89.82           H
ATOM    895  CD2 LEU A  60      -2.602   1.141   9.963  1.00 89.74           C
ATOM    896 1HD2 LEU A  60      -1.614   1.298   9.966  1.00 89.74           H
ATOM    897 2HD2 LEU A  60      -2.989   1.633   9.183  1.00 89.74           H
ATOM    898 3HD2 LEU A  60      -2.757   0.164   9.818  1.00 89.74           H
ATOM    899  N   ALA A  61      -7.886   2.048  11.118  1.00 96.02           N
ATOM    900  H   ALA A  61      -7.569   2.560  11.916  1.00 96.02           H
ATOM    901  CA  ALA A  61      -9.304   1.714  11.017  1.00 96.16           C
ATOM    902  HA  ALA A  61      -9.350   0.721  10.913  1.00 96.16           H
ATOM    903  C   ALA A  61      -9.949   2.349   9.777  1.00 96.06           C
ATOM    904  O   ALA A  61     -10.702   1.696   9.056  1.00 94.93           O
ATOM    905  CB  ALA A  61     -10.011   2.157  12.304  1.00 95.92           C
ATOM    906 1HB  ALA A  61      -9.586   1.740  13.108  1.00 95.92           H
ATOM    907 2HB  ALA A  61     -10.975   1.891  12.293  1.00 95.92           H
ATOM    908 3HB  ALA A  61      -9.967   3.150  12.413  1.00 95.92           H
ATOM    909  N   GLY A  62      -9.615   3.608   9.483  1.00 95.99           N
ATOM    910  H   GLY A  62      -9.038   4.104  10.132  1.00 95.99           H
ATOM    911  CA  GLY A  62     -10.038   4.304   8.277  1.00 95.26           C
ATOM    912 1HA  GLY A  62     -11.037   4.355   8.291  1.00 95.26           H
ATOM    913 2HA  GLY A  62      -9.656   5.227   8.311  1.00 95.26           H
ATOM    914  C   GLY A  62      -9.575   3.599   7.002  1.00 95.48           C
ATOM    915  O   GLY A  62     -10.384   3.378   6.106  1.00 94.20           O
ATOM    916  N   ILE A  63      -8.313   3.181   6.939  1.00 94.91           N
ATOM    917  H   ILE A  63      -7.708   3.390   7.707  1.00 94.91           H
ATOM    918  CA  ILE A  63      -7.762   2.433   5.810  1.00 94.48           C
ATOM    919  HA  ILE A  63      -7.941   2.993   5.001  1.00 94.48           H
ATOM    920  C   ILE A  63      -8.494   1.094   5.644  1.00 94.61           C
ATOM    921  O   ILE A  63      -8.985   0.809   4.549  1.00 93.61           O
ATOM    922  CB  ILE A  63      -6.230   2.247   5.970  1.00 93.76           C
ATOM    923  HB  ILE A  63      -6.066   1.844   6.870  1.00 93.76           H
ATOM    924  CG1 ILE A  63      -5.497   3.604   5.871  1.00 91.60           C
ATOM    925 1HG1 ILE A  63      -5.455   3.873   4.909  1.00 91.60           H
ATOM    926 2HG1 ILE A  63      -6.018   4.285   6.386  1.00 91.60           H
ATOM    927  CG2 ILE A  63      -5.676   1.305   4.887  1.00 91.70           C
ATOM    928 1HG2 ILE A  63      -4.689   1.184   4.988  1.00 91.70           H
ATOM    929 2HG2 ILE A  63      -5.849   1.670   3.972  1.00 91.70           H
ATOM    930 3HG2 ILE A  63      -6.104   0.403   4.944  1.00 91.70           H
ATOM    931  CD1 ILE A  63      -4.062   3.565   6.429  1.00 86.73           C
ATOM    932 1HD1 ILE A  63      -3.621   4.459   6.348  1.00 86.73           H
ATOM    933 2HD1 ILE A  63      -3.503   2.900   5.933  1.00 86.73           H
ATOM    934 3HD1 ILE A  63      -4.060   3.308   7.395  1.00 86.73           H
ATOM    935  N   MET A  64      -8.660   0.323   6.702  1.00 95.48           N
ATOM    936  H   MET A  64      -8.294   0.626   7.582  1.00 95.48           H
ATOM    937  CA  MET A  64      -9.362  -0.963   6.633  1.00 95.13           C
ATOM    938  HA  MET A  64      -8.842  -1.497   5.966  1.00 95.13           H
ATOM    939  C   MET A  64     -10.802  -0.810   6.134  1.00 94.89           C
ATOM    940  O   MET A  64     -11.249  -1.564   5.270  1.00 93.34           O
ATOM    941  CB  MET A  64      -9.355  -1.651   8.000  1.00 94.74           C
ATOM    942 1HB  MET A  64      -9.640  -0.989   8.693  1.00 94.74           H
ATOM    943 2HB  MET A  64     -10.004  -2.412   7.979  1.00 94.74           H
ATOM    944  CG  MET A  64      -7.973  -2.194   8.378  1.00 91.41           C
ATOM    945 1HG  MET A  64      -7.687  -2.716   7.574  1.00 91.41           H
ATOM    946 2HG  MET A  64      -7.404  -1.376   8.464  1.00 91.41           H
ATOM    947  SD  MET A  64      -7.945  -3.206   9.893  1.00 88.36           S
ATOM    948  CE  MET A  64      -8.240  -1.951  11.151  1.00 76.75           C
ATOM    949 1HE  MET A  64      -8.254  -2.356  12.065  1.00 76.75           H
ATOM    950 2HE  MET A  64      -9.118  -1.495  11.003  1.00 76.75           H
ATOM    951 3HE  MET A  64      -7.524  -1.253  11.135  1.00 76.75           H
ATOM    952  N   LEU A  65     -11.537   0.180   6.633  1.00 95.25           N
ATOM    953  H   LEU A  65     -11.121   0.799   7.299  1.00 95.25           H
ATOM    954  CA  LEU A  65     -12.930   0.398   6.246  1.00 94.97           C
ATOM    955  HA  LEU A  65     -13.349  -0.510   6.235  1.00 94.97           H
ATOM    956  C   LEU A  65     -13.050   0.986   4.835  1.00 94.36           C
ATOM    957  O   LEU A  65     -13.794   0.460   4.000  1.00 92.79           O
ATOM    958  CB  LEU A  65     -13.615   1.303   7.286  1.00 94.66           C
ATOM    959 1HB  LEU A  65     -13.059   2.127   7.398  1.00 94.66           H
ATOM    960 2HB  LEU A  65     -14.517   1.555   6.935  1.00 94.66           H
ATOM    961  CG  LEU A  65     -13.800   0.654   8.671  1.00 88.56           C
ATOM    962  HG  LEU A  65     -12.912   0.297   8.960  1.00 88.56           H
ATOM    963  CD1 LEU A  65     -14.336   1.708   9.653  1.00 83.11           C
ATOM    964 1HD1 LEU A  65     -14.467   1.316  10.563  1.00 83.11           H
ATOM    965 2HD1 LEU A  65     -15.216   2.070   9.345  1.00 83.11           H
ATOM    966 3HD1 LEU A  65     -13.700   2.475   9.737  1.00 83.11           H
ATOM    967  CD2 LEU A  65     -14.776  -0.516   8.642  1.00 83.44           C
ATOM    968 1HD2 LEU A  65     -14.879  -0.920   9.551  1.00 83.44           H
ATOM    969 2HD2 LEU A  65     -14.458  -1.233   8.022  1.00 83.44           H
ATOM    970 3HD2 LEU A  65     -15.680  -0.221   8.333  1.00 83.44           H
ATOM    971  N   VAL A  66     -12.337   2.071   4.540  1.00 94.30           N
ATOM    972  H   VAL A  66     -11.675   2.403   5.212  1.00 94.30           H
ATOM    973  CA  VAL A  66     -12.477   2.800   3.279  1.00 93.40           C
ATOM    974  HA  VAL A  66     -13.461   2.824   3.105  1.00 93.40           H
ATOM    975  C   VAL A  66     -11.800   2.049   2.143  1.00 93.28           C
ATOM    976  O   VAL A  66     -12.431   1.833   1.114  1.00 91.82           O
ATOM    977  CB  VAL A  66     -11.949   4.247   3.392  1.00 92.39           C
ATOM    978  HB  VAL A  66     -10.989   4.186   3.665  1.00 92.39           H
ATOM    979  CG1 VAL A  66     -12.066   4.994   2.055  1.00 89.22           C
ATOM    980 1HG1 VAL A  66     -11.722   5.930   2.136  1.00 89.22           H
ATOM    981 2HG1 VAL A  66     -13.018   5.041   1.753  1.00 89.22           H
ATOM    982 3HG1 VAL A  66     -11.539   4.534   1.340  1.00 89.22           H
ATOM    983  CG2 VAL A  66     -12.745   5.039   4.433  1.00 89.50           C
ATOM    984 1HG2 VAL A  66     -12.404   5.976   4.507  1.00 89.50           H
ATOM    985 2HG2 VAL A  66     -12.676   4.614   5.336  1.00 89.50           H
ATOM    986 3HG2 VAL A  66     -13.713   5.082   4.187  1.00 89.50           H
ATOM    987  N   CYS A  67     -10.557   1.603   2.311  1.00 94.14           N
ATOM    988  H   CYS A  67     -10.090   1.786   3.176  1.00 94.14           H
ATOM    989  CA  CYS A  67      -9.855   0.855   1.273  1.00 93.43           C
ATOM    990  HA  CYS A  67     -10.071   1.352   0.433  1.00 93.43           H
ATOM    991  C   CYS A  67     -10.380  -0.573   1.164  1.00 93.88           C
ATOM    992  O   CYS A  67     -10.604  -1.037   0.053  1.00 92.28           O
ATOM    993  CB  CYS A  67      -8.332   0.853   1.497  1.00 92.15           C
ATOM    994 1HB  CYS A  67      -8.179   0.400   2.375  1.00 92.15           H
ATOM    995 2HB  CYS A  67      -7.942   0.298   0.762  1.00 92.15           H
ATOM    996  SG  CYS A  67      -7.722   2.544   1.480  1.00 86.98           S
ATOM    997  HG  CYS A  67      -6.402   2.536   1.476  1.00 86.98           H
ATOM    998  N   GLY A  68     -10.655  -1.249   2.280  1.00 94.23           N
ATOM    999  H   GLY A  68     -10.467  -0.819   3.163  1.00 94.23           H
ATOM   1000  CA  GLY A  68     -11.219  -2.592   2.258  1.00 93.82           C
ATOM   1001 1HA  GLY A  68     -10.572  -3.190   1.785  1.00 93.82           H
ATOM   1002 2HA  GLY A  68     -11.325  -2.897   3.205  1.00 93.82           H
ATOM   1003  C   GLY A  68     -12.575  -2.615   1.543  1.00 93.79           C
ATOM   1004  O   GLY A  68     -12.730  -3.244   0.502  1.00 92.44           O
ATOM   1005  N   ILE A  69     -13.551  -1.855   2.035  1.00 92.52           N
ATOM   1006  H   ILE A  69     -13.355  -1.267   2.819  1.00 92.52           H
ATOM   1007  CA  ILE A  69     -14.903  -1.849   1.469  1.00 91.64           C
ATOM   1008  HA  ILE A  69     -15.133  -2.813   1.335  1.00 91.64           H
ATOM   1009  C   ILE A  69     -14.922  -1.143   0.102  1.00 91.16           C
ATOM   1010  O   ILE A  69     -15.501  -1.655  -0.855  1.00 89.94           O
ATOM   1011  CB  ILE A  69     -15.920  -1.222   2.454  1.00 91.08           C
ATOM   1012  HB  ILE A  69     -15.640  -0.280   2.636  1.00 91.08           H
ATOM   1013  CG1 ILE A  69     -15.933  -1.998   3.795  1.00 88.39           C
ATOM   1014 1HG1 ILE A  69     -16.308  -2.910   3.629  1.00 88.39           H
ATOM   1015 2HG1 ILE A  69     -14.992  -2.079   4.122  1.00 88.39           H
ATOM   1016  CG2 ILE A  69     -17.330  -1.184   1.834  1.00 87.56           C
ATOM   1017 1HG2 ILE A  69     -17.989  -0.780   2.468  1.00 87.56           H
ATOM   1018 2HG2 ILE A  69     -17.647  -2.105   1.607  1.00 87.56           H
ATOM   1019 3HG2 ILE A  69     -17.338  -0.641   0.994  1.00 87.56           H
ATOM   1020  CD1 ILE A  69     -16.770  -1.330   4.902  1.00 79.52           C
ATOM   1021 1HD1 ILE A  69     -16.746  -1.869   5.744  1.00 79.52           H
ATOM   1022 2HD1 ILE A  69     -17.726  -1.239   4.623  1.00 79.52           H
ATOM   1023 3HD1 ILE A  69     -16.423  -0.416   5.112  1.00 79.52           H
ATOM   1024  N   GLY A  70     -14.297   0.022  -0.017  1.00 91.22           N
ATOM   1025  H   GLY A  70     -13.774   0.361   0.765  1.00 91.22           H
ATOM   1026  CA  GLY A  70     -14.334   0.835  -1.232  1.00 90.20           C
ATOM   1027 1HA  GLY A  70     -15.293   1.040  -1.429  1.00 90.20           H
ATOM   1028 2HA  GLY A  70     -13.844   1.685  -1.041  1.00 90.20           H
ATOM   1029  C   GLY A  70     -13.704   0.146  -2.438  1.00 90.75           C
ATOM   1030  O   GLY A  70     -14.321   0.091  -3.510  1.00 89.80           O
ATOM   1031  N   ASN A  71     -12.526  -0.446  -2.272  1.00 91.90           N
ATOM   1032  H   ASN A  71     -12.081  -0.391  -1.378  1.00 91.90           H
ATOM   1033  CA  ASN A  71     -11.857  -1.173  -3.345  1.00 91.83           C
ATOM   1034  HA  ASN A  71     -11.948  -0.588  -4.151  1.00 91.83           H
ATOM   1035  C   ASN A  71     -12.555  -2.491  -3.666  1.00 91.81           C
ATOM   1036  O   ASN A  71     -12.727  -2.811  -4.839  1.00 90.84           O
ATOM   1037  CB  ASN A  71     -10.368  -1.366  -3.018  1.00 91.78           C
ATOM   1038 1HB  ASN A  71     -10.281  -1.749  -2.098  1.00 91.78           H
ATOM   1039 2HB  ASN A  71      -9.965  -1.996  -3.681  1.00 91.78           H
ATOM   1040  CG  ASN A  71      -9.606  -0.056  -3.071  1.00 90.73           C
ATOM   1041  OD1 ASN A  71      -9.880   0.804  -3.893  1.00 84.33           O
ATOM   1042  ND2 ASN A  71      -8.642   0.138  -2.213  1.00 84.79           N
ATOM   1043 1HD2 ASN A  71      -8.125   0.994  -2.227  1.00 84.79           H
ATOM   1044 2HD2 ASN A  71      -8.421  -0.569  -1.541  1.00 84.79           H
ATOM   1045  N   PHE A  72     -13.063  -3.212  -2.668  1.00 91.98           N
ATOM   1046  H   PHE A  72     -12.880  -2.926  -1.727  1.00 91.98           H
ATOM   1047  CA  PHE A  72     -13.880  -4.407  -2.894  1.00 91.76           C
ATOM   1048  HA  PHE A  72     -13.287  -5.054  -3.373  1.00 91.76           H
ATOM   1049  C   PHE A  72     -15.098  -4.090  -3.770  1.00 91.55           C
ATOM   1050  O   PHE A  72     -15.335  -4.754  -4.781  1.00 90.74           O
ATOM   1051  CB  PHE A  72     -14.326  -4.994  -1.559  1.00 91.82           C
ATOM   1052 1HB  PHE A  72     -13.515  -5.270  -1.043  1.00 91.82           H
ATOM   1053 2HB  PHE A  72     -14.823  -4.292  -1.049  1.00 91.82           H
ATOM   1054  CG  PHE A  72     -15.231  -6.205  -1.726  1.00 91.21           C
ATOM   1055  CD1 PHE A  72     -16.623  -6.081  -1.595  1.00 88.30           C
ATOM   1056  HD1 PHE A  72     -17.025  -5.196  -1.359  1.00 88.30           H
ATOM   1057  CD2 PHE A  72     -14.666  -7.454  -2.067  1.00 88.56           C
ATOM   1058  HD2 PHE A  72     -13.675  -7.545  -2.164  1.00 88.56           H
ATOM   1059  CE1 PHE A  72     -17.454  -7.200  -1.795  1.00 87.73           C
ATOM   1060  HE1 PHE A  72     -18.445  -7.112  -1.698  1.00 87.73           H
ATOM   1061  CE2 PHE A  72     -15.495  -8.567  -2.270  1.00 87.89           C
ATOM   1062  HE2 PHE A  72     -15.095  -9.451  -2.513  1.00 87.89           H
ATOM   1063  CZ  PHE A  72     -16.886  -8.441  -2.132  1.00 88.70           C
ATOM   1064  HZ  PHE A  72     -17.475  -9.237  -2.274  1.00 88.70           H
ATOM   1065  N   VAL A  73     -15.831  -3.036  -3.426  1.00 90.04           N
ATOM   1066  H   VAL A  73     -15.575  -2.537  -2.598  1.00 90.04           H
ATOM   1067  CA  VAL A  73     -16.992  -2.559  -4.186  1.00 88.70           C
ATOM   1068  HA  VAL A  73     -17.630  -3.327  -4.241  1.00 88.70           H
ATOM   1069  C   VAL A  73     -16.613  -2.180  -5.615  1.00 89.02           C
ATOM   1070  O   VAL A  73     -17.326  -2.516  -6.561  1.00 88.21           O
ATOM   1071  CB  VAL A  73     -17.618  -1.362  -3.438  1.00 87.47           C
ATOM   1072  HB  VAL A  73     -16.858  -0.764  -3.182  1.00 87.47           H
ATOM   1073  CG1 VAL A  73     -18.581  -0.535  -4.306  1.00 83.87           C
ATOM   1074 1HG1 VAL A  73     -18.965   0.229  -3.787  1.00 83.87           H
ATOM   1075 2HG1 VAL A  73     -19.341  -1.097  -4.633  1.00 83.87           H
ATOM   1076 3HG1 VAL A  73     -18.111  -0.159  -5.104  1.00 83.87           H
ATOM   1077  CG2 VAL A  73     -18.363  -1.844  -2.186  1.00 83.98           C
ATOM   1078 1HG2 VAL A  73     -18.772  -1.075  -1.694  1.00 83.98           H
ATOM   1079 2HG2 VAL A  73     -17.743  -2.315  -1.559  1.00 83.98           H
ATOM   1080 3HG2 VAL A  73     -19.096  -2.480  -2.428  1.00 83.98           H
ATOM   1081  N   PHE A  74     -15.502  -1.480  -5.801  1.00 88.91           N
ATOM   1082  H   PHE A  74     -14.970  -1.212  -4.998  1.00 88.91           H
ATOM   1083  CA  PHE A  74     -15.015  -1.080  -7.118  1.00 88.83           C
ATOM   1084  HA  PHE A  74     -15.779  -0.612  -7.562  1.00 88.83           H
ATOM   1085  C   PHE A  74     -14.650  -2.287  -7.991  1.00 89.31           C
ATOM   1086  O   PHE A  74     -15.106  -2.383  -9.134  1.00 88.87           O
ATOM   1087  CB  PHE A  74     -13.832  -0.122  -6.946  1.00 88.47           C
ATOM   1088 1HB  PHE A  74     -14.145   0.694  -6.461  1.00 88.47           H
ATOM   1089 2HB  PHE A  74     -13.122  -0.578  -6.409  1.00 88.47           H
ATOM   1090  CG  PHE A  74     -13.228   0.310  -8.266  1.00 88.24           C
ATOM   1091  CD1 PHE A  74     -12.051  -0.294  -8.737  1.00 86.64           C
ATOM   1092  HD1 PHE A  74     -11.583  -0.978  -8.177  1.00 86.64           H
ATOM   1093  CD2 PHE A  74     -13.877   1.278  -9.052  1.00 86.56           C
ATOM   1094  HD2 PHE A  74     -14.711   1.715  -8.716  1.00 86.56           H
ATOM   1095  CE1 PHE A  74     -11.529   0.059  -9.992  1.00 85.94           C
ATOM   1096  HE1 PHE A  74     -10.692  -0.374 -10.326  1.00 85.94           H
ATOM   1097  CE2 PHE A  74     -13.359   1.633 -10.306  1.00 85.74           C
ATOM   1098  HE2 PHE A  74     -13.825   2.321 -10.863  1.00 85.74           H
ATOM   1099  CZ  PHE A  74     -12.188   1.025 -10.780  1.00 86.13           C
ATOM   1100  HZ  PHE A  74     -11.821   1.276 -11.676  1.00 86.13           H
ATOM   1101  N   ILE A  75     -13.897  -3.240  -7.436  1.00 90.51           N
ATOM   1102  H   ILE A  75     -13.593  -3.106  -6.493  1.00 90.51           H
ATOM   1103  CA  ILE A  75     -13.486  -4.472  -8.120  1.00 91.10           C
ATOM   1104  HA  ILE A  75     -13.049  -4.196  -8.976  1.00 91.10           H
ATOM   1105  C   ILE A  75     -14.718  -5.328  -8.464  1.00 91.01           C
ATOM   1106  O   ILE A  75     -14.864  -5.773  -9.606  1.00 90.29           O
ATOM   1107  CB  ILE A  75     -12.462  -5.240  -7.246  1.00 91.92           C
ATOM   1108  HB  ILE A  75     -12.873  -5.361  -6.343  1.00 91.92           H
ATOM   1109  CG1 ILE A  75     -11.145  -4.443  -7.096  1.00 90.89           C
ATOM   1110 1HG1 ILE A  75     -10.615  -4.543  -7.938  1.00 90.89           H
ATOM   1111 2HG1 ILE A  75     -11.371  -3.479  -6.957  1.00 90.89           H
ATOM   1112  CG2 ILE A  75     -12.152  -6.628  -7.846  1.00 90.55           C
ATOM   1113 1HG2 ILE A  75     -11.491  -7.123  -7.282  1.00 90.55           H
ATOM   1114 2HG2 ILE A  75     -11.768  -6.543  -8.766  1.00 90.55           H
ATOM   1115 3HG2 ILE A  75     -12.980  -7.184  -7.909  1.00 90.55           H
ATOM   1116  CD1 ILE A  75     -10.273  -4.910  -5.917  1.00 86.52           C
ATOM   1117 1HD1 ILE A  75      -9.434  -4.370  -5.856  1.00 86.52           H
ATOM   1118 2HD1 ILE A  75     -10.014  -5.870  -6.021  1.00 86.52           H
ATOM   1119 3HD1 ILE A  75     -10.762  -4.816  -5.050  1.00 86.52           H
ATOM   1120  N   ALA A  76     -15.649  -5.488  -7.527  1.00 91.19           N
ATOM   1121  H   ALA A  76     -15.491  -5.082  -6.627  1.00 91.19           H
ATOM   1122  CA  ALA A  76     -16.896  -6.229  -7.747  1.00 90.43           C
ATOM   1123  HA  ALA A  76     -16.633  -7.132  -8.088  1.00 90.43           H
ATOM   1124  C   ALA A  76     -17.779  -5.584  -8.826  1.00 90.29           C
ATOM   1125  O   ALA A  76     -18.348  -6.274  -9.676  1.00 88.89           O
ATOM   1126  CB  ALA A  76     -17.634  -6.330  -6.403  1.00 90.17           C
ATOM   1127 1HB  ALA A  76     -17.053  -6.751  -5.706  1.00 90.17           H
ATOM   1128 2HB  ALA A  76     -18.461  -6.885  -6.489  1.00 90.17           H
ATOM   1129 3HB  ALA A  76     -17.904  -5.425  -6.073  1.00 90.17           H
ATOM   1130  N   ALA A  77     -17.862  -4.252  -8.862  1.00 89.39           N
ATOM   1131  H   ALA A  77     -17.417  -3.721  -8.140  1.00 89.39           H
ATOM   1132  CA  ALA A  77     -18.579  -3.543  -9.918  1.00 88.21           C
ATOM   1133  HA  ALA A  77     -19.493  -3.948  -9.952  1.00 88.21           H
ATOM   1134  C   ALA A  77     -17.923  -3.754 -11.293  1.00 88.47           C
ATOM   1135  O   ALA A  77     -18.614  -4.018 -12.282  1.00 87.16           O
ATOM   1136  CB  ALA A  77     -18.674  -2.056  -9.551  1.00 86.89           C
ATOM   1137 1HB  ALA A  77     -19.102  -1.935  -8.655  1.00 86.89           H
ATOM   1138 2HB  ALA A  77     -19.220  -1.555 -10.223  1.00 86.89           H
ATOM   1139 3HB  ALA A  77     -17.767  -1.637  -9.517  1.00 86.89           H
ATOM   1140  N   LEU A  78     -16.601  -3.697 -11.368  1.00 89.01           N
ATOM   1141  H   LEU A  78     -16.087  -3.527 -10.528  1.00 89.01           H
ATOM   1142  CA  LEU A  78     -15.856  -3.869 -12.610  1.00 88.85           C
ATOM   1143  HA  LEU A  78     -16.303  -3.274 -13.278  1.00 88.85           H
ATOM   1144  C   LEU A  78     -15.939  -5.300 -13.164  1.00 89.41           C
ATOM   1145  O   LEU A  78     -16.075  -5.493 -14.372  1.00 88.31           O
ATOM   1146  CB  LEU A  78     -14.395  -3.454 -12.351  1.00 87.86           C
ATOM   1147 1HB  LEU A  78     -14.391  -2.538 -11.951  1.00 87.86           H
ATOM   1148 2HB  LEU A  78     -13.991  -4.102 -11.705  1.00 87.86           H
ATOM   1149  CG  LEU A  78     -13.532  -3.433 -13.626  1.00 81.60           C
ATOM   1150  HG  LEU A  78     -13.625  -4.324 -14.070  1.00 81.60           H
ATOM   1151  CD1 LEU A  78     -13.983  -2.335 -14.595  1.00 77.06           C
ATOM   1152 1HD1 LEU A  78     -13.417  -2.330 -15.419  1.00 77.06           H
ATOM   1153 2HD1 LEU A  78     -13.916  -1.432 -14.170  1.00 77.06           H
ATOM   1154 3HD1 LEU A  78     -14.933  -2.473 -14.876  1.00 77.06           H
ATOM   1155  CD2 LEU A  78     -12.077  -3.161 -13.259  1.00 77.26           C
ATOM   1156 1HD2 LEU A  78     -11.499  -3.143 -14.075  1.00 77.26           H
ATOM   1157 2HD2 LEU A  78     -11.723  -3.868 -12.647  1.00 77.26           H
ATOM   1158 3HD2 LEU A  78     -11.983  -2.279 -12.796  1.00 77.26           H
ATOM   1159  N   THR A  79     -15.899  -6.308 -12.294  1.00 90.61           N
ATOM   1160  H   THR A  79     -15.771  -6.098 -11.325  1.00 90.61           H
ATOM   1161  CA  THR A  79     -16.035  -7.716 -12.695  1.00 90.86           C
ATOM   1162  HA  THR A  79     -15.398  -7.819 -13.459  1.00 90.86           H
ATOM   1163  C   THR A  79     -17.457  -8.025 -13.168  1.00 90.44           C
ATOM   1164  O   THR A  79     -17.621  -8.685 -14.194  1.00 88.74           O
ATOM   1165  CB  THR A  79     -15.633  -8.672 -11.563  1.00 91.20           C
ATOM   1166  HB  THR A  79     -15.891  -9.605 -11.814  1.00 91.20           H
ATOM   1167  OG1 THR A  79     -16.356  -8.371 -10.401  1.00 81.73           O
ATOM   1168  HG1 THR A  79     -17.287  -8.302 -10.613  1.00 81.73           H
ATOM   1169  CG2 THR A  79     -14.142  -8.603 -11.236  1.00 79.81           C
ATOM   1170 1HG2 THR A  79     -13.908  -9.234 -10.497  1.00 79.81           H
ATOM   1171 2HG2 THR A  79     -13.881  -7.682 -10.948  1.00 79.81           H
ATOM   1172 3HG2 THR A  79     -13.589  -8.844 -12.033  1.00 79.81           H
ATOM   1173  N   ARG A  80     -18.477  -7.470 -12.499  1.00 90.03           N
ATOM   1174  H   ARG A  80     -18.260  -6.846 -11.748  1.00 90.03           H
ATOM   1175  CA  ARG A  80     -19.891  -7.719 -12.798  1.00 89.25           C
ATOM   1176  HA  ARG A  80     -19.946  -8.700 -12.985  1.00 89.25           H
ATOM   1177  C   ARG A  80     -20.381  -7.015 -14.067  1.00 89.23           C
ATOM   1178  O   ARG A  80     -21.158  -7.606 -14.827  1.00 86.97           O
ATOM   1179  CB  ARG A  80     -20.739  -7.316 -11.569  1.00 87.52           C
ATOM   1180 1HB  ARG A  80     -20.362  -7.772 -10.763  1.00 87.52           H
ATOM   1181 2HB  ARG A  80     -20.674  -6.325 -11.452  1.00 87.52           H
ATOM   1182  CG  ARG A  80     -22.227  -7.688 -11.677  1.00 77.04           C
ATOM   1183 1HG  ARG A  80     -22.709  -7.333 -10.876  1.00 77.04           H
ATOM   1184 2HG  ARG A  80     -22.606  -7.275 -12.505  1.00 77.04           H
ATOM   1185  CD  ARG A  80     -22.430  -9.207 -11.744  1.00 73.98           C
ATOM   1186 1HD  ARG A  80     -21.966  -9.572 -12.551  1.00 73.98           H
ATOM   1187 2HD  ARG A  80     -22.053  -9.633 -10.922  1.00 73.98           H
ATOM   1188  NE  ARG A  80     -23.856  -9.576 -11.833  1.00 66.87           N
ATOM   1189  HE  ARG A  80     -24.347  -9.664 -10.967  1.00 66.87           H
ATOM   1190  CZ  ARG A  80     -24.556  -9.803 -12.932  1.00 61.59           C
ATOM   1191  NH1 ARG A  80     -24.057  -9.640 -14.122  1.00 56.87           N
ATOM   1192 1HH1 ARG A  80     -23.112  -9.332 -14.230  1.00 56.87           H
ATOM   1193 2HH1 ARG A  80     -24.619  -9.822 -14.929  1.00 56.87           H
ATOM   1194  NH2 ARG A  80     -25.795 -10.213 -12.840  1.00 55.34           N
ATOM   1195 1HH2 ARG A  80     -26.210 -10.354 -11.941  1.00 55.34           H
ATOM   1196 2HH2 ARG A  80     -26.327 -10.386 -13.669  1.00 55.34           H
ATOM   1197  N   TYR A  81     -19.966  -5.771 -14.309  1.00 86.47           N
ATOM   1198  H   TYR A  81     -19.251  -5.389 -13.724  1.00 86.47           H
ATOM   1199  CA  TYR A  81     -20.501  -4.933 -15.386  1.00 85.75           C
ATOM   1200  HA  TYR A  81     -21.263  -5.454 -15.772  1.00 85.75           H
ATOM   1201  C   TYR A  81     -19.467  -4.702 -16.506  1.00 85.10           C
ATOM   1202  O   TYR A  81     -18.599  -3.834 -16.416  1.00 82.88           O
ATOM   1203  CB  TYR A  81     -21.025  -3.611 -14.814  1.00 85.18           C
ATOM   1204 1HB  TYR A  81     -20.277  -3.150 -14.336  1.00 85.18           H
ATOM   1205 2HB  TYR A  81     -21.341  -3.038 -15.570  1.00 85.18           H
ATOM   1206  CG  TYR A  81     -22.172  -3.780 -13.840  1.00 82.90           C
ATOM   1207  CD1 TYR A  81     -23.468  -4.089 -14.310  1.00 79.97           C
ATOM   1208  HD1 TYR A  81     -23.632  -4.191 -15.291  1.00 79.97           H
ATOM   1209  CD2 TYR A  81     -21.955  -3.626 -12.455  1.00 80.66           C
ATOM   1210  HD2 TYR A  81     -21.041  -3.399 -12.118  1.00 80.66           H
ATOM   1211  CE1 TYR A  81     -24.530  -4.254 -13.398  1.00 78.79           C
ATOM   1212  HE1 TYR A  81     -25.446  -4.474 -13.733  1.00 78.79           H
ATOM   1213  CE2 TYR A  81     -23.020  -3.791 -11.540  1.00 78.81           C
ATOM   1214  HE2 TYR A  81     -22.861  -3.682 -10.559  1.00 78.81           H
ATOM   1215  CZ  TYR A  81     -24.303  -4.109 -12.016  1.00 79.36           C
ATOM   1216  OH  TYR A  81     -25.335  -4.265 -11.124  1.00 77.88           O
ATOM   1217  HH  TYR A  81     -26.165  -4.301 -11.599  1.00 77.88           H
ATOM   1218  N   LYS A  82     -19.622  -5.415 -17.628  1.00 87.85           N
ATOM   1219  H   LYS A  82     -20.377  -6.069 -17.673  1.00 87.85           H
ATOM   1220  CA  LYS A  82     -18.739  -5.288 -18.801  1.00 87.35           C
ATOM   1221  HA  LYS A  82     -17.841  -5.534 -18.436  1.00 87.35           H
ATOM   1222  C   LYS A  82     -18.657  -3.850 -19.357  1.00 86.63           C
ATOM   1223  O   LYS A  82     -17.619  -3.466 -19.878  1.00 84.13           O
ATOM   1224  CB  LYS A  82     -19.169  -6.262 -19.919  1.00 86.67           C
ATOM   1225 1HB  LYS A  82     -20.129  -6.088 -20.141  1.00 86.67           H
ATOM   1226 2HB  LYS A  82     -18.604  -6.090 -20.726  1.00 86.67           H
ATOM   1227  CG  LYS A  82     -19.024  -7.740 -19.537  1.00 80.36           C
ATOM   1228 1HG  LYS A  82     -18.082  -7.906 -19.245  1.00 80.36           H
ATOM   1229 2HG  LYS A  82     -19.648  -7.939 -18.781  1.00 80.36           H
ATOM   1230  CD  LYS A  82     -19.355  -8.672 -20.721  1.00 76.52           C
ATOM   1231 1HD  LYS A  82     -20.294  -8.499 -21.018  1.00 76.52           H
ATOM   1232 2HD  LYS A  82     -18.726  -8.477 -21.474  1.00 76.52           H
ATOM   1233  CE  LYS A  82     -19.220 -10.157 -20.328  1.00 70.80           C
ATOM   1234 1HE  LYS A  82     -18.281 -10.337 -20.035  1.00 70.80           H
ATOM   1235 2HE  LYS A  82     -19.848 -10.358 -19.577  1.00 70.80           H
ATOM   1236  NZ  LYS A  82     -19.539 -11.084 -21.461  1.00 62.02           N
ATOM   1237 1HZ  LYS A  82     -19.444 -12.039 -21.180  1.00 62.02           H
ATOM   1238 2HZ  LYS A  82     -18.925 -10.929 -22.235  1.00 62.02           H
ATOM   1239 3HZ  LYS A  82     -20.477 -10.950 -21.781  1.00 62.02           H
ATOM   1240  N   LYS A  83     -19.719  -3.047 -19.206  1.00 85.42           N
ATOM   1241  H   LYS A  83     -20.532  -3.430 -18.768  1.00 85.42           H
ATOM   1242  CA  LYS A  83     -19.774  -1.634 -19.641  1.00 84.04           C
ATOM   1243  HA  LYS A  83     -19.530  -1.674 -20.610  1.00 84.04           H
ATOM   1244  C   LYS A  83     -18.734  -0.740 -18.931  1.00 83.62           C
ATOM   1245  O   LYS A  83     -18.359   0.289 -19.481  1.00 80.95           O
ATOM   1246  CB  LYS A  83     -21.202  -1.060 -19.464  1.00 82.57           C
ATOM   1247 1HB  LYS A  83     -21.494  -1.213 -18.520  1.00 82.57           H
ATOM   1248 2HB  LYS A  83     -21.178  -0.078 -19.651  1.00 82.57           H
ATOM   1249  CG  LYS A  83     -22.235  -1.711 -20.406  1.00 72.65           C
ATOM   1250 1HG  LYS A  83     -21.947  -1.545 -21.349  1.00 72.65           H
ATOM   1251 2HG  LYS A  83     -22.245  -2.695 -20.228  1.00 72.65           H
ATOM   1252  CD  LYS A  83     -23.677  -1.158 -20.221  1.00 68.43           C
ATOM   1253 1HD  LYS A  83     -23.965  -1.286 -19.272  1.00 68.43           H
ATOM   1254 2HD  LYS A  83     -23.693  -0.184 -20.446  1.00 68.43           H
ATOM   1255  CE  LYS A  83     -24.651  -1.906 -21.149  1.00 60.09           C
ATOM   1256 1HE  LYS A  83     -24.450  -1.650 -22.095  1.00 60.09           H
ATOM   1257 2HE  LYS A  83     -24.511  -2.889 -21.032  1.00 60.09           H
ATOM   1258  NZ  LYS A  83     -26.111  -1.618 -20.897  1.00 52.23           N
ATOM   1259 1HZ  LYS A  83     -26.692  -2.131 -21.529  1.00 52.23           H
ATOM   1260 2HZ  LYS A  83     -26.310  -0.646 -21.017  1.00 52.23           H
ATOM   1261 3HZ  LYS A  83     -26.371  -1.872 -19.965  1.00 52.23           H
ATOM   1262  N   LEU A  84     -18.275  -1.123 -17.737  1.00 83.55           N
ATOM   1263  H   LEU A  84     -18.657  -1.950 -17.325  1.00 83.55           H
ATOM   1264  CA  LEU A  84     -17.238  -0.391 -16.998  1.00 83.05           C
ATOM   1265  HA  LEU A  84     -17.383   0.567 -17.245  1.00 83.05           H
ATOM   1266  C   LEU A  84     -15.813  -0.776 -17.427  1.00 83.51           C
ATOM   1267  O   LEU A  84     -14.870  -0.087 -17.054  1.00 82.00           O
ATOM   1268  CB  LEU A  84     -17.423  -0.619 -15.483  1.00 82.16           C
ATOM   1269 1HB  LEU A  84     -17.416  -1.604 -15.313  1.00 82.16           H
ATOM   1270 2HB  LEU A  84     -16.653  -0.193 -15.008  1.00 82.16           H
ATOM   1271  CG  LEU A  84     -18.725  -0.042 -14.896  1.00 78.66           C
ATOM   1272  HG  LEU A  84     -19.493  -0.430 -15.406  1.00 78.66           H
ATOM   1273  CD1 LEU A  84     -18.799  -0.400 -13.408  1.00 75.54           C
ATOM   1274 1HD1 LEU A  84     -19.635  -0.040 -12.994  1.00 75.54           H
ATOM   1275 2HD1 LEU A  84     -18.020  -0.020 -12.909  1.00 75.54           H
ATOM   1276 3HD1 LEU A  84     -18.794  -1.391 -13.277  1.00 75.54           H
ATOM   1277  CD2 LEU A  84     -18.787   1.482 -15.023  1.00 75.24           C
ATOM   1278 1HD2 LEU A  84     -19.638   1.839 -14.637  1.00 75.24           H
ATOM   1279 2HD2 LEU A  84     -18.742   1.764 -15.981  1.00 75.24           H
ATOM   1280 3HD2 LEU A  84     -18.025   1.913 -14.539  1.00 75.24           H
ATOM   1281  N   ARG A  85     -15.653  -1.855 -18.184  1.00 86.29           N
ATOM   1282  H   ARG A  85     -16.467  -2.351 -18.487  1.00 86.29           H
ATOM   1283  CA  ARG A  85     -14.339  -2.350 -18.595  1.00 86.44           C
ATOM   1284  HA  ARG A  85     -13.750  -2.279 -17.790  1.00 86.44           H
ATOM   1285  C   ARG A  85     -13.764  -1.465 -19.700  1.00 86.36           C
ATOM   1286  O   ARG A  85     -14.125  -1.589 -20.867  1.00 84.07           O
ATOM   1287  CB  ARG A  85     -14.407  -3.827 -19.005  1.00 86.10           C
ATOM   1288 1HB  ARG A  85     -15.044  -3.920 -19.770  1.00 86.10           H
ATOM   1289 2HB  ARG A  85     -13.496  -4.124 -19.292  1.00 86.10           H
ATOM   1290  CG  ARG A  85     -14.880  -4.728 -17.858  1.00 82.19           C
ATOM   1291 1HG  ARG A  85     -14.267  -4.618 -17.076  1.00 82.19           H
ATOM   1292 2HG  ARG A  85     -15.808  -4.468 -17.593  1.00 82.19           H
ATOM   1293  CD  ARG A  85     -14.874  -6.191 -18.302  1.00 81.52           C
ATOM   1294 1HD  ARG A  85     -15.375  -6.287 -19.162  1.00 81.52           H
ATOM   1295 2HD  ARG A  85     -13.933  -6.504 -18.427  1.00 81.52           H
ATOM   1296  NE  ARG A  85     -15.519  -7.049 -17.290  1.00 78.71           N
ATOM   1297  HE  ARG A  85     -15.879  -6.591 -16.477  1.00 78.71           H
ATOM   1298  CZ  ARG A  85     -15.670  -8.358 -17.346  1.00 74.48           C
ATOM   1299  NH1 ARG A  85     -15.221  -9.084 -18.331  1.00 71.34           N
ATOM   1300 1HH1 ARG A  85     -14.736  -8.651 -19.091  1.00 71.34           H
ATOM   1301 2HH1 ARG A  85     -15.361 -10.074 -18.327  1.00 71.34           H
ATOM   1302  NH2 ARG A  85     -16.288  -8.975 -16.378  1.00 67.54           N
ATOM   1303 1HH2 ARG A  85     -16.643  -8.456 -15.601  1.00 67.54           H
ATOM   1304 2HH2 ARG A  85     -16.407  -9.967 -16.413  1.00 67.54           H
ATOM   1305  N   ASN A  86     -12.883  -0.578 -19.330  1.00 86.99           N
ATOM   1306  H   ASN A  86     -12.786  -0.408 -18.349  1.00 86.99           H
ATOM   1307  CA  ASN A  86     -12.032   0.183 -20.227  1.00 86.71           C
ATOM   1308  HA  ASN A  86     -12.049  -0.272 -21.117  1.00 86.71           H
ATOM   1309  C   ASN A  86     -10.585   0.151 -19.707  1.00 88.18           C
ATOM   1310  O   ASN A  86     -10.356  -0.216 -18.552  1.00 86.90           O
ATOM   1311  CB  ASN A  86     -12.605   1.603 -20.418  1.00 83.64           C
ATOM   1312 1HB  ASN A  86     -12.051   2.083 -21.099  1.00 83.64           H
ATOM   1313 2HB  ASN A  86     -13.546   1.527 -20.747  1.00 83.64           H
ATOM   1314  CG  ASN A  86     -12.619   2.441 -19.153  1.00 76.79           C
ATOM   1315  OD1 ASN A  86     -11.660   2.547 -18.426  1.00 69.47           O
ATOM   1316  ND2 ASN A  86     -13.712   3.112 -18.860  1.00 71.82           N
ATOM   1317 1HD2 ASN A  86     -13.738   3.696 -18.049  1.00 71.82           H
ATOM   1318 2HD2 ASN A  86     -14.517   3.038 -19.449  1.00 71.82           H
ATOM   1319  N   LEU A  87      -9.625   0.546 -20.521  1.00 87.43           N
ATOM   1320  H   LEU A  87      -9.882   0.905 -21.418  1.00 87.43           H
ATOM   1321  CA  LEU A  87      -8.201   0.486 -20.179  1.00 88.58           C
ATOM   1322  HA  LEU A  87      -8.023  -0.483 -20.009  1.00 88.58           H
ATOM   1323  C   LEU A  87      -7.853   1.250 -18.901  1.00 89.55           C
ATOM   1324  O   LEU A  87      -7.160   0.733 -18.040  1.00 88.14           O
ATOM   1325  CB  LEU A  87      -7.381   1.057 -21.360  1.00 87.43           C
ATOM   1326 1HB  LEU A  87      -7.760   1.946 -21.616  1.00 87.43           H
ATOM   1327 2HB  LEU A  87      -6.431   1.171 -21.068  1.00 87.43           H
ATOM   1328  CG  LEU A  87      -7.402   0.150 -22.593  1.00 78.54           C
ATOM   1329  HG  LEU A  87      -8.346  -0.132 -22.765  1.00 78.54           H
ATOM   1330  CD1 LEU A  87      -6.850   0.921 -23.789  1.00 71.35           C
ATOM   1331 1HD1 LEU A  87      -6.851   0.354 -24.612  1.00 71.35           H
ATOM   1332 2HD1 LEU A  87      -5.910   1.218 -23.621  1.00 71.35           H
ATOM   1333 3HD1 LEU A  87      -7.400   1.735 -23.976  1.00 71.35           H
ATOM   1334  CD2 LEU A  87      -6.558  -1.104 -22.371  1.00 73.32           C
ATOM   1335 1HD2 LEU A  87      -6.574  -1.694 -23.178  1.00 73.32           H
ATOM   1336 2HD2 LEU A  87      -6.901  -1.634 -21.596  1.00 73.32           H
ATOM   1337 3HD2 LEU A  87      -5.605  -0.866 -22.183  1.00 73.32           H
ATOM   1338  N   THR A  88      -8.403   2.448 -18.723  1.00 87.11           N
ATOM   1339  H   THR A  88      -9.004   2.815 -19.433  1.00 87.11           H
ATOM   1340  CA  THR A  88      -8.156   3.247 -17.518  1.00 86.77           C
ATOM   1341  HA  THR A  88      -7.160   3.294 -17.440  1.00 86.77           H
ATOM   1342  C   THR A  88      -8.724   2.580 -16.273  1.00 88.34           C
ATOM   1343  O   THR A  88      -8.073   2.558 -15.242  1.00 87.67           O
ATOM   1344  CB  THR A  88      -8.746   4.646 -17.668  1.00 84.85           C
ATOM   1345  HB  THR A  88      -9.743   4.584 -17.703  1.00 84.85           H
ATOM   1346  OG1 THR A  88      -8.283   5.177 -18.879  1.00 77.84           O
ATOM   1347  HG1 THR A  88      -8.177   4.472 -19.517  1.00 77.84           H
ATOM   1348  CG2 THR A  88      -8.326   5.606 -16.556  1.00 76.84           C
ATOM   1349 1HG2 THR A  88      -8.732   6.510 -16.690  1.00 76.84           H
ATOM   1350 2HG2 THR A  88      -7.332   5.716 -16.534  1.00 76.84           H
ATOM   1351 3HG2 THR A  88      -8.618   5.268 -15.661  1.00 76.84           H
ATOM   1352  N   ASN A  89      -9.924   1.983 -16.355  1.00 87.62           N
ATOM   1353  H   ASN A  89     -10.441   2.048 -17.208  1.00 87.62           H
ATOM   1354  CA  ASN A  89     -10.495   1.243 -15.238  1.00 88.17           C
ATOM   1355  HA  ASN A  89     -10.423   1.878 -14.469  1.00 88.17           H
ATOM   1356  C   ASN A  89      -9.703  -0.024 -14.913  1.00 89.92           C
ATOM   1357  O   ASN A  89      -9.664  -0.389 -13.756  1.00 89.74           O
ATOM   1358  CB  ASN A  89     -11.958   0.884 -15.519  1.00 86.67           C
ATOM   1359 1HB  ASN A  89     -12.029   0.529 -16.451  1.00 86.67           H
ATOM   1360 2HB  ASN A  89     -12.247   0.180 -14.871  1.00 86.67           H
ATOM   1361  CG  ASN A  89     -12.902   2.052 -15.391  1.00 83.48           C
ATOM   1362  OD1 ASN A  89     -12.557   3.143 -15.001  1.00 79.13           O
ATOM   1363  ND2 ASN A  89     -14.160   1.856 -15.704  1.00 78.08           N
ATOM   1364 1HD2 ASN A  89     -14.819   2.603 -15.619  1.00 78.08           H
ATOM   1365 2HD2 ASN A  89     -14.461   0.959 -16.028  1.00 78.08           H
ATOM   1366  N   LEU A  90      -9.076  -0.651 -15.903  1.00 90.26           N
ATOM   1367  H   LEU A  90      -9.217  -0.331 -16.840  1.00 90.26           H
ATOM   1368  CA  LEU A  90      -8.190  -1.787 -15.677  1.00 91.51           C
ATOM   1369  HA  LEU A  90      -8.699  -2.437 -15.113  1.00 91.51           H
ATOM   1370  C   LEU A  90      -6.943  -1.376 -14.885  1.00 92.62           C
ATOM   1371  O   LEU A  90      -6.599  -2.032 -13.909  1.00 92.12           O
ATOM   1372  CB  LEU A  90      -7.840  -2.425 -17.032  1.00 91.48           C
ATOM   1373 1HB  LEU A  90      -8.694  -2.667 -17.493  1.00 91.48           H
ATOM   1374 2HB  LEU A  90      -7.347  -1.748 -17.578  1.00 91.48           H
ATOM   1375  CG  LEU A  90      -6.970  -3.691 -16.934  1.00 82.35           C
ATOM   1376  HG  LEU A  90      -6.159  -3.471 -16.393  1.00 82.35           H
ATOM   1377  CD1 LEU A  90      -7.730  -4.839 -16.258  1.00 77.62           C
ATOM   1378 1HD1 LEU A  90      -7.161  -5.659 -16.197  1.00 77.62           H
ATOM   1379 2HD1 LEU A  90      -8.554  -5.075 -16.773  1.00 77.62           H
ATOM   1380 3HD1 LEU A  90      -8.008  -4.588 -15.331  1.00 77.62           H
ATOM   1381  CD2 LEU A  90      -6.584  -4.147 -18.342  1.00 79.25           C
ATOM   1382 1HD2 LEU A  90      -6.017  -4.970 -18.309  1.00 79.25           H
ATOM   1383 2HD2 LEU A  90      -6.067  -3.437 -18.820  1.00 79.25           H
ATOM   1384 3HD2 LEU A  90      -7.396  -4.355 -18.887  1.00 79.25           H
ATOM   1385  N   LEU A  91      -6.319  -0.253 -15.244  1.00 91.10           N
ATOM   1386  H   LEU A  91      -6.642   0.238 -16.053  1.00 91.10           H
ATOM   1387  CA  LEU A  91      -5.177   0.292 -14.499  1.00 91.26           C
ATOM   1388  HA  LEU A  91      -4.530  -0.466 -14.418  1.00 91.26           H
ATOM   1389  C   LEU A  91      -5.569   0.744 -13.080  1.00 92.03           C
ATOM   1390  O   LEU A  91      -4.838   0.497 -12.132  1.00 91.56           O
ATOM   1391  CB  LEU A  91      -4.563   1.462 -15.288  1.00 91.27           C
ATOM   1392 1HB  LEU A  91      -5.283   2.136 -15.451  1.00 91.27           H
ATOM   1393 2HB  LEU A  91      -3.845   1.871 -14.725  1.00 91.27           H
ATOM   1394  CG  LEU A  91      -3.946   1.093 -16.645  1.00 89.83           C
ATOM   1395  HG  LEU A  91      -4.642   0.607 -17.173  1.00 89.83           H
ATOM   1396  CD1 LEU A  91      -3.500   2.370 -17.360  1.00 86.37           C
ATOM   1397 1HD1 LEU A  91      -3.093   2.160 -18.249  1.00 86.37           H
ATOM   1398 2HD1 LEU A  91      -2.819   2.864 -16.820  1.00 86.37           H
ATOM   1399 3HD1 LEU A  91      -4.274   2.984 -17.514  1.00 86.37           H
ATOM   1400  CD2 LEU A  91      -2.745   0.167 -16.505  1.00 86.14           C
ATOM   1401 1HD2 LEU A  91      -2.361  -0.059 -17.400  1.00 86.14           H
ATOM   1402 2HD2 LEU A  91      -3.003  -0.689 -16.056  1.00 86.14           H
ATOM   1403 3HD2 LEU A  91      -2.024   0.595 -15.960  1.00 86.14           H
ATOM   1404  N   ILE A  92      -6.753   1.351 -12.916  1.00 91.25           N
ATOM   1405  H   ILE A  92      -7.304   1.561 -13.724  1.00 91.25           H
ATOM   1406  CA  ILE A  92      -7.270   1.718 -11.589  1.00 91.10           C
ATOM   1407  HA  ILE A  92      -6.529   2.210 -11.133  1.00 91.10           H
ATOM   1408  C   ILE A  92      -7.601   0.465 -10.768  1.00 92.24           C
ATOM   1409  O   ILE A  92      -7.389   0.460  -9.567  1.00 92.16           O
ATOM   1410  CB  ILE A  92      -8.498   2.646 -11.724  1.00 89.65           C
ATOM   1411  HB  ILE A  92      -9.152   2.189 -12.327  1.00 89.65           H
ATOM   1412  CG1 ILE A  92      -8.082   3.997 -12.335  1.00 86.95           C
ATOM   1413 1HG1 ILE A  92      -7.598   4.527 -11.639  1.00 86.95           H
ATOM   1414 2HG1 ILE A  92      -7.471   3.824 -13.108  1.00 86.95           H
ATOM   1415  CG2 ILE A  92      -9.178   2.896 -10.360  1.00 86.87           C
ATOM   1416 1HG2 ILE A  92      -9.971   3.497 -10.460  1.00 86.87           H
ATOM   1417 2HG2 ILE A  92      -8.544   3.327  -9.717  1.00 86.87           H
ATOM   1418 3HG2 ILE A  92      -9.492   2.038  -9.954  1.00 86.87           H
ATOM   1419  CD1 ILE A  92      -9.268   4.826 -12.834  1.00 81.01           C
ATOM   1420 1HD1 ILE A  92      -8.960   5.694 -13.223  1.00 81.01           H
ATOM   1421 2HD1 ILE A  92      -9.901   5.031 -12.088  1.00 81.01           H
ATOM   1422 3HD1 ILE A  92      -9.776   4.335 -13.542  1.00 81.01           H
ATOM   1423  N   ALA A  93      -8.099  -0.605 -11.394  1.00 93.05           N
ATOM   1424  H   ALA A  93      -8.312  -0.541 -12.369  1.00 93.05           H
ATOM   1425  CA  ALA A  93      -8.341  -1.864 -10.698  1.00 93.50           C
ATOM   1426  HA  ALA A  93      -8.911  -1.631  -9.910  1.00 93.50           H
ATOM   1427  C   ALA A  93      -7.045  -2.492 -10.184  1.00 94.45           C
ATOM   1428  O   ALA A  93      -7.049  -3.032  -9.093  1.00 94.15           O
ATOM   1429  CB  ALA A  93      -9.072  -2.825 -11.632  1.00 93.01           C
ATOM   1430 1HB  ALA A  93      -9.921  -2.419 -11.971  1.00 93.01           H
ATOM   1431 2HB  ALA A  93      -9.305  -3.675 -11.160  1.00 93.01           H
ATOM   1432 3HB  ALA A  93      -8.505  -3.057 -12.422  1.00 93.01           H
ATOM   1433  N   ASN A  94      -5.956  -2.372 -10.934  1.00 94.19           N
ATOM   1434  H   ASN A  94      -6.042  -1.977 -11.848  1.00 94.19           H
ATOM   1435  CA  ASN A  94      -4.637  -2.796 -10.473  1.00 94.59           C
ATOM   1436  HA  ASN A  94      -4.709  -3.771 -10.263  1.00 94.59           H
ATOM   1437  C   ASN A  94      -4.221  -2.078  -9.179  1.00 94.77           C
ATOM   1438  O   ASN A  94      -3.846  -2.730  -8.210  1.00 93.81           O
ATOM   1439  CB  ASN A  94      -3.631  -2.553 -11.605  1.00 94.45           C
ATOM   1440 1HB  ASN A  94      -3.911  -3.065 -12.417  1.00 94.45           H
ATOM   1441 2HB  ASN A  94      -3.600  -1.577 -11.821  1.00 94.45           H
ATOM   1442  CG  ASN A  94      -2.250  -3.007 -11.193  1.00 92.08           C
ATOM   1443  OD1 ASN A  94      -2.067  -4.155 -10.849  1.00 83.37           O
ATOM   1444  ND2 ASN A  94      -1.281  -2.144 -11.203  1.00 83.95           N
ATOM   1445 1HD2 ASN A  94      -0.362  -2.421 -10.923  1.00 83.95           H
ATOM   1446 2HD2 ASN A  94      -1.453  -1.202 -11.490  1.00 83.95           H
ATOM   1447  N   LEU A  95      -4.369  -0.753  -9.144  1.00 93.97           N
ATOM   1448  H   LEU A  95      -4.648  -0.287  -9.984  1.00 93.97           H
ATOM   1449  CA  LEU A  95      -4.146   0.060  -7.944  1.00 93.33           C
ATOM   1450  HA  LEU A  95      -3.208  -0.100  -7.636  1.00 93.33           H
ATOM   1451  C   LEU A  95      -5.083  -0.367  -6.794  1.00 94.01           C
ATOM   1452  O   LEU A  95      -4.632  -0.599  -5.681  1.00 93.28           O
ATOM   1453  CB  LEU A  95      -4.337   1.530  -8.338  1.00 92.10           C
ATOM   1454 1HB  LEU A  95      -3.658   1.755  -9.037  1.00 92.10           H
ATOM   1455 2HB  LEU A  95      -5.256   1.633  -8.720  1.00 92.10           H
ATOM   1456  CG  LEU A  95      -4.183   2.528  -7.178  1.00 88.64           C
ATOM   1457  HG  LEU A  95      -4.811   2.256  -6.449  1.00 88.64           H
ATOM   1458  CD1 LEU A  95      -2.770   2.535  -6.623  1.00 82.08           C
ATOM   1459 1HD1 LEU A  95      -2.684   3.188  -5.870  1.00 82.08           H
ATOM   1460 2HD1 LEU A  95      -2.109   2.791  -7.329  1.00 82.08           H
ATOM   1461 3HD1 LEU A  95      -2.516   1.632  -6.277  1.00 82.08           H
ATOM   1462  CD2 LEU A  95      -4.479   3.936  -7.691  1.00 82.00           C
ATOM   1463 1HD2 LEU A  95      -4.387   4.611  -6.959  1.00 82.00           H
ATOM   1464 2HD2 LEU A  95      -5.410   3.998  -8.051  1.00 82.00           H
ATOM   1465 3HD2 LEU A  95      -3.848   4.190  -8.424  1.00 82.00           H
ATOM   1466  N   ALA A  96      -6.373  -0.541  -7.077  1.00 94.31           N
ATOM   1467  H   ALA A  96      -6.675  -0.394  -8.019  1.00 94.31           H
ATOM   1468  CA  ALA A  96      -7.362  -0.932  -6.091  1.00 94.35           C
ATOM   1469  HA  ALA A  96      -7.275  -0.256  -5.359  1.00 94.35           H
ATOM   1470  C   ALA A  96      -7.085  -2.317  -5.480  1.00 95.07           C
ATOM   1471  O   ALA A  96      -7.344  -2.521  -4.305  1.00 94.55           O
ATOM   1472  CB  ALA A  96      -8.750  -0.882  -6.739  1.00 93.63           C
ATOM   1473 1HB  ALA A  96      -8.928   0.019  -7.135  1.00 93.63           H
ATOM   1474 2HB  ALA A  96      -9.466  -1.069  -6.067  1.00 93.63           H
ATOM   1475 3HB  ALA A  96      -8.829  -1.560  -7.469  1.00 93.63           H
ATOM   1476  N   ILE A  97      -6.575  -3.277  -6.263  1.00 95.76           N
ATOM   1477  H   ILE A  97      -6.462  -3.084  -7.238  1.00 95.76           H
ATOM   1478  CA  ILE A  97      -6.173  -4.600  -5.764  1.00 96.23           C
ATOM   1479  HA  ILE A  97      -6.959  -4.966  -5.266  1.00 96.23           H
ATOM   1480  C   ILE A  97      -5.005  -4.461  -4.787  1.00 96.17           C
ATOM   1481  O   ILE A  97      -5.045  -5.049  -3.721  1.00 95.29           O
ATOM   1482  CB  ILE A  97      -5.845  -5.552  -6.936  1.00 96.17           C
ATOM   1483  HB  ILE A  97      -5.226  -5.064  -7.551  1.00 96.17           H
ATOM   1484  CG1 ILE A  97      -7.138  -5.942  -7.688  1.00 93.83           C
ATOM   1485 1HG1 ILE A  97      -7.628  -6.624  -7.144  1.00 93.83           H
ATOM   1486 2HG1 ILE A  97      -7.705  -5.125  -7.788  1.00 93.83           H
ATOM   1487  CG2 ILE A  97      -5.133  -6.830  -6.453  1.00 93.51           C
ATOM   1488 1HG2 ILE A  97      -4.927  -7.437  -7.220  1.00 93.51           H
ATOM   1489 2HG2 ILE A  97      -5.704  -7.336  -5.806  1.00 93.51           H
ATOM   1490 3HG2 ILE A  97      -4.272  -6.609  -5.995  1.00 93.51           H
ATOM   1491  CD1 ILE A  97      -6.897  -6.529  -9.083  1.00 83.98           C
ATOM   1492 1HD1 ILE A  97      -7.762  -6.764  -9.527  1.00 83.98           H
ATOM   1493 2HD1 ILE A  97      -6.342  -7.359  -9.031  1.00 83.98           H
ATOM   1494 3HD1 ILE A  97      -6.419  -5.875  -9.669  1.00 83.98           H
ATOM   1495  N   SER A  98      -4.004  -3.668  -5.142  1.00 95.78           N
ATOM   1496  H   SER A  98      -4.043  -3.221  -6.036  1.00 95.78           H
ATOM   1497  CA  SER A  98      -2.845  -3.417  -4.285  1.00 95.32           C
ATOM   1498  HA  SER A  98      -2.424  -4.308  -4.113  1.00 95.32           H
ATOM   1499  C   SER A  98      -3.247  -2.818  -2.928  1.00 95.11           C
ATOM   1500  O   SER A  98      -2.948  -3.397  -1.883  1.00 93.60           O
ATOM   1501  CB  SER A  98      -1.889  -2.485  -5.032  1.00 94.21           C
ATOM   1502 1HB  SER A  98      -1.678  -2.839  -5.943  1.00 94.21           H
ATOM   1503 2HB  SER A  98      -2.271  -1.564  -5.111  1.00 94.21           H
ATOM   1504  OG  SER A  98      -0.683  -2.384  -4.328  1.00 83.55           O
ATOM   1505  HG  SER A  98      -0.863  -2.361  -3.388  1.00 83.55           H
ATOM   1506  N   ASP A  99      -4.027  -1.742  -2.939  1.00 95.19           N
ATOM   1507  H   ASP A  99      -4.303  -1.367  -3.824  1.00 95.19           H
ATOM   1508  CA  ASP A  99      -4.504  -1.075  -1.724  1.00 94.44           C
ATOM   1509  HA  ASP A  99      -3.675  -0.884  -1.199  1.00 94.44           H
ATOM   1510  C   ASP A  99      -5.441  -1.975  -0.886  1.00 94.99           C
ATOM   1511  O   ASP A  99      -5.427  -1.933   0.343  1.00 93.53           O
ATOM   1512  CB  ASP A  99      -5.245   0.215  -2.108  1.00 93.29           C
ATOM   1513 1HB  ASP A  99      -5.906  -0.010  -2.824  1.00 93.29           H
ATOM   1514 2HB  ASP A  99      -5.730   0.545  -1.298  1.00 93.29           H
ATOM   1515  CG  ASP A  99      -4.359   1.357  -2.625  1.00 90.60           C
ATOM   1516  OD1 ASP A  99      -3.157   1.410  -2.283  1.00 86.31           O
ATOM   1517  OD2 ASP A  99      -4.925   2.261  -3.293  1.00 85.79           O
ATOM   1518  N   PHE A 100      -6.236  -2.818  -1.547  1.00 95.33           N
ATOM   1519  H   PHE A 100      -6.231  -2.789  -2.547  1.00 95.33           H
ATOM   1520  CA  PHE A 100      -7.114  -3.782  -0.885  1.00 95.66           C
ATOM   1521  HA  PHE A 100      -7.634  -3.256  -0.212  1.00 95.66           H
ATOM   1522  C   PHE A 100      -6.334  -4.863  -0.134  1.00 95.84           C
ATOM   1523  O   PHE A 100      -6.692  -5.215   0.992  1.00 95.00           O
ATOM   1524  CB  PHE A 100      -8.034  -4.411  -1.928  1.00 95.59           C
ATOM   1525 1HB  PHE A 100      -8.589  -3.686  -2.335  1.00 95.59           H
ATOM   1526 2HB  PHE A 100      -7.465  -4.832  -2.635  1.00 95.59           H
ATOM   1527  CG  PHE A 100      -8.973  -5.469  -1.401  1.00 95.75           C
ATOM   1528  CD1 PHE A 100      -8.678  -6.836  -1.585  1.00 93.28           C
ATOM   1529  HD1 PHE A 100      -7.824  -7.108  -2.029  1.00 93.28           H
ATOM   1530  CD2 PHE A 100     -10.155  -5.085  -0.757  1.00 93.72           C
ATOM   1531  HD2 PHE A 100     -10.353  -4.116  -0.610  1.00 93.72           H
ATOM   1532  CE1 PHE A 100      -9.586  -7.816  -1.144  1.00 93.35           C
ATOM   1533  HE1 PHE A 100      -9.382  -8.785  -1.282  1.00 93.35           H
ATOM   1534  CE2 PHE A 100     -11.066  -6.068  -0.316  1.00 93.63           C
ATOM   1535  HE2 PHE A 100     -11.916  -5.794   0.135  1.00 93.63           H
ATOM   1536  CZ  PHE A 100     -10.783  -7.430  -0.508  1.00 94.32           C
ATOM   1537  HZ  PHE A 100     -11.430  -8.125  -0.194  1.00 94.32           H
ATOM   1538  N   LEU A 101      -5.250  -5.376  -0.722  1.00 94.89           N
ATOM   1539  H   LEU A 101      -5.016  -5.069  -1.644  1.00 94.89           H
ATOM   1540  CA  LEU A 101      -4.390  -6.367  -0.077  1.00 94.62           C
ATOM   1541  HA  LEU A 101      -4.992  -7.127   0.169  1.00 94.62           H
ATOM   1542  C   LEU A 101      -3.760  -5.808   1.203  1.00 94.66           C
ATOM   1543  O   LEU A 101      -3.796  -6.469   2.234  1.00 93.67           O
ATOM   1544  CB  LEU A 101      -3.307  -6.840  -1.060  1.00 94.17           C
ATOM   1545 1HB  LEU A 101      -2.885  -6.031  -1.469  1.00 94.17           H
ATOM   1546 2HB  LEU A 101      -2.619  -7.349  -0.543  1.00 94.17           H
ATOM   1547  CG  LEU A 101      -3.814  -7.742  -2.198  1.00 89.97           C
ATOM   1548  HG  LEU A 101      -4.585  -7.268  -2.623  1.00 89.97           H
ATOM   1549  CD1 LEU A 101      -2.678  -7.989  -3.199  1.00 84.95           C
ATOM   1550 1HD1 LEU A 101      -2.983  -8.574  -3.950  1.00 84.95           H
ATOM   1551 2HD1 LEU A 101      -1.901  -8.437  -2.756  1.00 84.95           H
ATOM   1552 3HD1 LEU A 101      -2.353  -7.129  -3.592  1.00 84.95           H
ATOM   1553  CD2 LEU A 101      -4.307  -9.104  -1.701  1.00 84.92           C
ATOM   1554 1HD2 LEU A 101      -4.630  -9.668  -2.461  1.00 84.92           H
ATOM   1555 2HD2 LEU A 101      -5.063  -8.998  -1.055  1.00 84.92           H
ATOM   1556 3HD2 LEU A 101      -3.575  -9.603  -1.238  1.00 84.92           H
ATOM   1557  N   VAL A 102      -3.257  -4.569   1.168  1.00 93.70           N
ATOM   1558  H   VAL A 102      -3.251  -4.071   0.301  1.00 93.70           H
ATOM   1559  CA  VAL A 102      -2.713  -3.919   2.367  1.00 93.09           C
ATOM   1560  HA  VAL A 102      -2.019  -4.552   2.712  1.00 93.09           H
ATOM   1561  C   VAL A 102      -3.788  -3.734   3.429  1.00 93.61           C
ATOM   1562  O   VAL A 102      -3.573  -4.093   4.583  1.00 92.91           O
ATOM   1563  CB  VAL A 102      -2.060  -2.573   2.024  1.00 91.59           C
ATOM   1564  HB  VAL A 102      -2.733  -2.039   1.513  1.00 91.59           H
ATOM   1565  CG1 VAL A 102      -1.650  -1.772   3.264  1.00 86.87           C
ATOM   1566 1HG1 VAL A 102      -1.229  -0.903   3.006  1.00 86.87           H
ATOM   1567 2HG1 VAL A 102      -0.990  -2.281   3.817  1.00 86.87           H
ATOM   1568 3HG1 VAL A 102      -2.443  -1.571   3.839  1.00 86.87           H
ATOM   1569  CG2 VAL A 102      -0.786  -2.846   1.223  1.00 86.98           C
ATOM   1570 1HG2 VAL A 102      -0.327  -1.992   0.978  1.00 86.98           H
ATOM   1571 2HG2 VAL A 102      -0.993  -3.338   0.377  1.00 86.98           H
ATOM   1572 3HG2 VAL A 102      -0.143  -3.400   1.751  1.00 86.98           H
ATOM   1573  N   ALA A 103      -4.974  -3.252   3.042  1.00 94.59           N
ATOM   1574  H   ALA A 103      -5.124  -3.066   2.071  1.00 94.59           H
ATOM   1575  CA  ALA A 103      -6.058  -2.987   3.985  1.00 94.61           C
ATOM   1576  HA  ALA A 103      -5.671  -2.373   4.672  1.00 94.61           H
ATOM   1577  C   ALA A 103      -6.539  -4.245   4.727  1.00 95.03           C
ATOM   1578  O   ALA A 103      -6.934  -4.151   5.886  1.00 93.96           O
ATOM   1579  CB  ALA A 103      -7.207  -2.331   3.216  1.00 94.39           C
ATOM   1580 1HB  ALA A 103      -6.894  -1.513   2.733  1.00 94.39           H
ATOM   1581 2HB  ALA A 103      -7.944  -2.060   3.835  1.00 94.39           H
ATOM   1582 3HB  ALA A 103      -7.590  -2.960   2.539  1.00 94.39           H
ATOM   1583  N   ILE A 104      -6.523  -5.407   4.069  1.00 95.54           N
ATOM   1584  H   ILE A 104      -6.146  -5.429   3.143  1.00 95.54           H
ATOM   1585  CA  ILE A 104      -7.036  -6.653   4.650  1.00 95.23           C
ATOM   1586  HA  ILE A 104      -7.647  -6.361   5.386  1.00 95.23           H
ATOM   1587  C   ILE A 104      -5.948  -7.486   5.313  1.00 95.59           C
ATOM   1588  O   ILE A 104      -6.227  -8.150   6.303  1.00 94.20           O
ATOM   1589  CB  ILE A 104      -7.829  -7.453   3.594  1.00 94.12           C
ATOM   1590  HB  ILE A 104      -7.265  -7.594   2.780  1.00 94.12           H
ATOM   1591  CG1 ILE A 104      -9.093  -6.624   3.259  1.00 85.33           C
ATOM   1592 1HG1 ILE A 104      -9.499  -6.305   4.115  1.00 85.33           H
ATOM   1593 2HG1 ILE A 104      -8.819  -5.837   2.706  1.00 85.33           H
ATOM   1594  CG2 ILE A 104      -8.180  -8.877   4.058  1.00 81.69           C
ATOM   1595 1HG2 ILE A 104      -8.692  -9.368   3.353  1.00 81.69           H
ATOM   1596 2HG2 ILE A 104      -8.740  -8.856   4.886  1.00 81.69           H
ATOM   1597 3HG2 ILE A 104      -7.353  -9.402   4.259  1.00 81.69           H
ATOM   1598  CD1 ILE A 104     -10.169  -7.380   2.489  1.00 73.27           C
ATOM   1599 1HD1 ILE A 104     -10.957  -6.793   2.304  1.00 73.27           H
ATOM   1600 2HD1 ILE A 104     -10.491  -8.172   3.008  1.00 73.27           H
ATOM   1601 3HD1 ILE A 104      -9.818  -7.709   1.612  1.00 73.27           H
ATOM   1602  N   ILE A 105      -4.733  -7.485   4.764  1.00 94.66           N
ATOM   1603  H   ILE A 105      -4.545  -6.856   4.010  1.00 94.66           H
ATOM   1604  CA  ILE A 105      -3.664  -8.374   5.227  1.00 94.02           C
ATOM   1605  HA  ILE A 105      -4.118  -9.087   5.761  1.00 94.02           H
ATOM   1606  C   ILE A 105      -2.713  -7.638   6.164  1.00 94.25           C
ATOM   1607  O   ILE A 105      -2.416  -8.155   7.227  1.00 92.98           O
ATOM   1608  CB  ILE A 105      -2.941  -9.049   4.042  1.00 93.04           C
ATOM   1609  HB  ILE A 105      -2.510  -8.338   3.486  1.00 93.04           H
ATOM   1610  CG1 ILE A 105      -3.951  -9.821   3.152  1.00 89.55           C
ATOM   1611 1HG1 ILE A 105      -4.371 -10.542   3.703  1.00 89.55           H
ATOM   1612 2HG1 ILE A 105      -4.656  -9.181   2.846  1.00 89.55           H
ATOM   1613  CG2 ILE A 105      -1.839  -9.992   4.560  1.00 88.20           C
ATOM   1614 1HG2 ILE A 105      -1.362 -10.436   3.802  1.00 88.20           H
ATOM   1615 2HG2 ILE A 105      -2.224 -10.708   5.142  1.00 88.20           H
ATOM   1616 3HG2 ILE A 105      -1.161  -9.490   5.097  1.00 88.20           H
ATOM   1617  CD1 ILE A 105      -3.337 -10.475   1.908  1.00 80.10           C
ATOM   1618 1HD1 ILE A 105      -4.033 -10.956   1.375  1.00 80.10           H
ATOM   1619 2HD1 ILE A 105      -2.632 -11.137   2.162  1.00 80.10           H
ATOM   1620 3HD1 ILE A 105      -2.915  -9.790   1.314  1.00 80.10           H
ATOM   1621  N   CYS A 106      -2.247  -6.449   5.813  1.00 93.41           N
ATOM   1622  H   CYS A 106      -2.605  -6.014   4.987  1.00 93.41           H
ATOM   1623  CA  CYS A 106      -1.227  -5.753   6.593  1.00 92.53           C
ATOM   1624  HA  CYS A 106      -0.652  -6.483   6.963  1.00 92.53           H
ATOM   1625  C   CYS A 106      -1.828  -4.971   7.774  1.00 92.89           C
ATOM   1626  O   CYS A 106      -1.393  -5.152   8.911  1.00 92.12           O
ATOM   1627  CB  CYS A 106      -0.398  -4.834   5.683  1.00 91.69           C
ATOM   1628 1HB  CYS A 106      -1.038  -4.150   5.332  1.00 91.69           H
ATOM   1629 2HB  CYS A 106       0.270  -4.390   6.281  1.00 91.69           H
ATOM   1630  SG  CYS A 106       0.385  -5.794   4.361  1.00 88.09           S
ATOM   1631  HG  CYS A 106       0.575  -7.034   4.771  1.00 88.09           H
ATOM   1632  N   CYS A 107      -2.860  -4.155   7.521  1.00 94.37           N
ATOM   1633  H   CYS A 107      -3.267  -4.159   6.608  1.00 94.37           H
ATOM   1634  CA  CYS A 107      -3.412  -3.257   8.537  1.00 94.11           C
ATOM   1635  HA  CYS A 107      -2.615  -2.705   8.782  1.00 94.11           H
ATOM   1636  C   CYS A 107      -3.898  -3.950   9.829  1.00 94.33           C
ATOM   1637  O   CYS A 107      -3.722  -3.346  10.882  1.00 93.46           O
ATOM   1638  CB  CYS A 107      -4.531  -2.396   7.937  1.00 93.73           C
ATOM   1639 1HB  CYS A 107      -5.183  -3.043   7.542  1.00 93.73           H
ATOM   1640 2HB  CYS A 107      -4.954  -1.928   8.713  1.00 93.73           H
ATOM   1641  SG  CYS A 107      -3.874  -1.239   6.707  1.00 90.69           S
ATOM   1642  HG  CYS A 107      -3.714  -1.864   5.555  1.00 90.69           H
ATOM   1643  N   PRO A 108      -4.491  -5.166   9.821  1.00 95.49           N
ATOM   1644  CA  PRO A 108      -4.862  -5.835  11.076  1.00 95.53           C
ATOM   1645  HA  PRO A 108      -5.427  -5.204  11.608  1.00 95.53           H
ATOM   1646  C   PRO A 108      -3.666  -6.155  11.977  1.00 95.44           C
ATOM   1647  O   PRO A 108      -3.744  -5.941  13.184  1.00 94.07           O
ATOM   1648  CB  PRO A 108      -5.604  -7.105  10.654  1.00 95.06           C
ATOM   1649 1HB  PRO A 108      -4.979  -7.884  10.600  1.00 95.06           H
ATOM   1650 2HB  PRO A 108      -6.346  -7.316  11.291  1.00 95.06           H
ATOM   1651  CG  PRO A 108      -6.154  -6.753   9.277  1.00 93.96           C
ATOM   1652 1HG  PRO A 108      -6.306  -7.575   8.728  1.00 93.96           H
ATOM   1653 2HG  PRO A 108      -7.008  -6.238   9.350  1.00 93.96           H
ATOM   1654  CD  PRO A 108      -5.036  -5.893   8.690  1.00 95.63           C
ATOM   1655 1HD  PRO A 108      -4.320  -6.455   8.275  1.00 95.63           H
ATOM   1656 2HD  PRO A 108      -5.387  -5.247   8.013  1.00 95.63           H
ATOM   1657  N   PHE A 109      -2.546  -6.608  11.402  1.00 94.90           N
ATOM   1658  H   PHE A 109      -2.545  -6.767  10.415  1.00 94.90           H
ATOM   1659  CA  PHE A 109      -1.320  -6.881  12.159  1.00 94.64           C
ATOM   1660  HA  PHE A 109      -1.616  -7.408  12.956  1.00 94.64           H
ATOM   1661  C   PHE A 109      -0.646  -5.595  12.643  1.00 94.22           C
ATOM   1662  O   PHE A 109      -0.170  -5.529  13.769  1.00 92.60           O
ATOM   1663  CB  PHE A 109      -0.347  -7.690  11.298  1.00 94.20           C
ATOM   1664 1HB  PHE A 109      -0.200  -7.200  10.439  1.00 94.20           H
ATOM   1665 2HB  PHE A 109       0.520  -7.770  11.789  1.00 94.20           H
ATOM   1666  CG  PHE A 109      -0.832  -9.088  10.966  1.00 94.29           C
ATOM   1667  CD1 PHE A 109      -0.902 -10.062  11.977  1.00 91.80           C
ATOM   1668  HD1 PHE A 109      -0.631  -9.830  12.911  1.00 91.80           H
ATOM   1669  CD2 PHE A 109      -1.211  -9.416   9.652  1.00 92.28           C
ATOM   1670  HD2 PHE A 109      -1.158  -8.727   8.930  1.00 92.28           H
ATOM   1671  CE1 PHE A 109      -1.350 -11.357  11.682  1.00 91.40           C
ATOM   1672  HE1 PHE A 109      -1.398 -12.048  12.404  1.00 91.40           H
ATOM   1673  CE2 PHE A 109      -1.663 -10.707   9.355  1.00 91.70           C
ATOM   1674  HE2 PHE A 109      -1.937 -10.936   8.421  1.00 91.70           H
ATOM   1675  CZ  PHE A 109      -1.733 -11.683  10.366  1.00 91.77           C
ATOM   1676  HZ  PHE A 109      -2.054 -12.605  10.151  1.00 91.77           H
ATOM   1677  N   GLU A 110      -0.671  -4.544  11.836  1.00 92.47           N
ATOM   1678  H   GLU A 110      -1.047  -4.653  10.916  1.00 92.47           H
ATOM   1679  CA  GLU A 110      -0.169  -3.231  12.241  1.00 91.59           C
ATOM   1680  HA  GLU A 110       0.752  -3.397  12.593  1.00 91.59           H
ATOM   1681  C   GLU A 110      -1.036  -2.612  13.347  1.00 91.46           C
ATOM   1682  O   GLU A 110      -0.514  -2.010  14.285  1.00 89.72           O
ATOM   1683  CB  GLU A 110      -0.128  -2.297  11.033  1.00 90.68           C
ATOM   1684 1HB  GLU A 110      -1.026  -2.303  10.593  1.00 90.68           H
ATOM   1685 2HB  GLU A 110       0.081  -1.372  11.351  1.00 90.68           H
ATOM   1686  CG  GLU A 110       0.930  -2.719  10.005  1.00 86.81           C
ATOM   1687 1HG  GLU A 110       1.833  -2.657  10.430  1.00 86.81           H
ATOM   1688 2HG  GLU A 110       0.754  -3.665   9.732  1.00 86.81           H
ATOM   1689  CD  GLU A 110       0.910  -1.830   8.752  1.00 82.96           C
ATOM   1690  OE1 GLU A 110       1.885  -1.881   7.986  1.00 73.84           O
ATOM   1691  OE2 GLU A 110      -0.104  -1.138   8.540  1.00 72.99           O
ATOM   1692  N   MET A 111      -2.351  -2.799  13.296  1.00 93.12           N
ATOM   1693  H   MET A 111      -2.734  -3.251  12.491  1.00 93.12           H
ATOM   1694  CA  MET A 111      -3.268  -2.378  14.357  1.00 93.43           C
ATOM   1695  HA  MET A 111      -3.121  -1.396  14.474  1.00 93.43           H
ATOM   1696  C   MET A 111      -2.944  -3.092  15.681  1.00 93.24           C
ATOM   1697  O   MET A 111      -2.886  -2.435  16.724  1.00 91.16           O
ATOM   1698  CB  MET A 111      -4.720  -2.650  13.926  1.00 92.83           C
ATOM   1699 1HB  MET A 111      -4.895  -2.166  13.069  1.00 92.83           H
ATOM   1700 2HB  MET A 111      -4.832  -3.633  13.783  1.00 92.83           H
ATOM   1701  CG  MET A 111      -5.750  -2.188  14.965  1.00 87.05           C
ATOM   1702 1HG  MET A 111      -6.606  -2.604  14.658  1.00 87.05           H
ATOM   1703 2HG  MET A 111      -5.451  -2.626  15.813  1.00 87.05           H
ATOM   1704  SD  MET A 111      -5.907  -0.388  15.157  1.00 84.78           S
ATOM   1705  CE  MET A 111      -6.975  -0.030  13.746  1.00 75.53           C
ATOM   1706 1HE  MET A 111      -7.176   0.948  13.688  1.00 75.53           H
ATOM   1707 2HE  MET A 111      -7.844  -0.519  13.821  1.00 75.53           H
ATOM   1708 3HE  MET A 111      -6.540  -0.306  12.889  1.00 75.53           H
ATOM   1709  N   ASP A 112      -2.710  -4.403  15.629  1.00 93.27           N
ATOM   1710  H   ASP A 112      -2.815  -4.883  14.758  1.00 93.27           H
ATOM   1711  CA  ASP A 112      -2.304  -5.155  16.813  1.00 92.60           C
ATOM   1712  HA  ASP A 112      -3.005  -4.972  17.503  1.00 92.60           H
ATOM   1713  C   ASP A 112      -0.959  -4.657  17.360  1.00 91.60           C
ATOM   1714  O   ASP A 112      -0.863  -4.283  18.526  1.00 89.76           O
ATOM   1715  CB  ASP A 112      -2.277  -6.657  16.499  1.00 92.32           C
ATOM   1716 1HB  ASP A 112      -3.133  -6.917  16.052  1.00 92.32           H
ATOM   1717 2HB  ASP A 112      -1.509  -6.854  15.889  1.00 92.32           H
ATOM   1718  CG  ASP A 112      -2.117  -7.468  17.783  1.00 89.00           C
ATOM   1719  OD1 ASP A 112      -3.088  -7.463  18.587  1.00 81.36           O
ATOM   1720  OD2 ASP A 112      -1.040  -8.055  18.006  1.00 82.70           O
ATOM   1721  N   TYR A 113       0.045  -4.521  16.488  1.00 90.60           N
ATOM   1722  H   TYR A 113      -0.130  -4.746  15.529  1.00 90.60           H
ATOM   1723  CA  TYR A 113       1.378  -4.064  16.853  1.00 89.22           C
ATOM   1724  HA  TYR A 113       1.685  -4.693  17.567  1.00 89.22           H
ATOM   1725  C   TYR A 113       1.391  -2.650  17.462  1.00 88.73           C
ATOM   1726  O   TYR A 113       1.891  -2.445  18.570  1.00 87.04           O
ATOM   1727  CB  TYR A 113       2.273  -4.150  15.620  1.00 88.30           C
ATOM   1728 1HB  TYR A 113       2.315  -5.104  15.324  1.00 88.30           H
ATOM   1729 2HB  TYR A 113       1.869  -3.593  14.895  1.00 88.30           H
ATOM   1730  CG  TYR A 113       3.690  -3.664  15.860  1.00 87.30           C
ATOM   1731  CD1 TYR A 113       4.155  -2.496  15.223  1.00 83.33           C
ATOM   1732  HD1 TYR A 113       3.550  -1.981  14.616  1.00 83.33           H
ATOM   1733  CD2 TYR A 113       4.530  -4.376  16.725  1.00 83.69           C
ATOM   1734  HD2 TYR A 113       4.194  -5.199  17.182  1.00 83.69           H
ATOM   1735  CE1 TYR A 113       5.468  -2.059  15.442  1.00 82.48           C
ATOM   1736  HE1 TYR A 113       5.801  -1.235  14.983  1.00 82.48           H
ATOM   1737  CE2 TYR A 113       5.846  -3.935  16.952  1.00 82.52           C
ATOM   1738  HE2 TYR A 113       6.443  -4.445  17.572  1.00 82.52           H
ATOM   1739  CZ  TYR A 113       6.326  -2.777  16.309  1.00 83.85           C
ATOM   1740  OH  TYR A 113       7.594  -2.358  16.522  1.00 82.64           O
ATOM   1741  HH  TYR A 113       8.177  -3.116  16.572  1.00 82.64           H
ATOM   1742  N   TYR A 114       0.811  -1.665  16.766  1.00 89.38           N
ATOM   1743  H   TYR A 114       0.313  -1.890  15.928  1.00 89.38           H
ATOM   1744  CA  TYR A 114       0.884  -0.267  17.196  1.00 88.39           C
ATOM   1745  HA  TYR A 114       1.816  -0.181  17.548  1.00 88.39           H
ATOM   1746  C   TYR A 114      -0.082   0.076  18.331  1.00 88.28           C
ATOM   1747  O   TYR A 114       0.265   0.841  19.235  1.00 86.28           O
ATOM   1748  CB  TYR A 114       0.626   0.669  16.001  1.00 87.79           C
ATOM   1749 1HB  TYR A 114      -0.222   0.384  15.555  1.00 87.79           H
ATOM   1750 2HB  TYR A 114       0.524   1.602  16.347  1.00 87.79           H
ATOM   1751  CG  TYR A 114       1.718   0.684  14.949  1.00 86.14           C
ATOM   1752  CD1 TYR A 114       3.029   1.009  15.314  1.00 83.19           C
ATOM   1753  HD1 TYR A 114       3.240   1.246  16.262  1.00 83.19           H
ATOM   1754  CD2 TYR A 114       1.422   0.392  13.605  1.00 84.07           C
ATOM   1755  HD2 TYR A 114       0.480   0.191  13.336  1.00 84.07           H
ATOM   1756  CE1 TYR A 114       4.049   1.002  14.349  1.00 82.13           C
ATOM   1757  HE1 TYR A 114       4.985   1.233  14.614  1.00 82.13           H
ATOM   1758  CE2 TYR A 114       2.438   0.381  12.641  1.00 82.23           C
ATOM   1759  HE2 TYR A 114       2.221   0.166  11.689  1.00 82.23           H
ATOM   1760  CZ  TYR A 114       3.763   0.672  13.010  1.00 82.43           C
ATOM   1761  OH  TYR A 114       4.761   0.628  12.089  1.00 80.54           O
ATOM   1762  HH  TYR A 114       5.608   0.618  12.536  1.00 80.54           H
ATOM   1763  N   VAL A 115      -1.311  -0.440  18.282  1.00 89.19           N
ATOM   1764  H   VAL A 115      -1.504  -1.162  17.618  1.00 89.19           H
ATOM   1765  CA  VAL A 115      -2.389   0.014  19.167  1.00 88.89           C
ATOM   1766  HA  VAL A 115      -2.066   0.883  19.541  1.00 88.89           H
ATOM   1767  C   VAL A 115      -2.591  -0.937  20.333  1.00 88.09           C
ATOM   1768  O   VAL A 115      -2.640  -0.476  21.482  1.00 85.08           O
ATOM   1769  CB  VAL A 115      -3.695   0.263  18.388  1.00 89.09           C
ATOM   1770  HB  VAL A 115      -3.985  -0.620  18.019  1.00 89.09           H
ATOM   1771  CG1 VAL A 115      -4.791   0.835  19.302  1.00 84.36           C
ATOM   1772 1HG1 VAL A 115      -5.636   0.995  18.792  1.00 84.36           H
ATOM   1773 2HG1 VAL A 115      -4.505   1.705  19.703  1.00 84.36           H
ATOM   1774 3HG1 VAL A 115      -4.998   0.205  20.050  1.00 84.36           H
ATOM   1775  CG2 VAL A 115      -3.475   1.251  17.243  1.00 84.87           C
ATOM   1776 1HG2 VAL A 115      -4.324   1.411  16.739  1.00 84.87           H
ATOM   1777 2HG2 VAL A 115      -2.795   0.905  16.597  1.00 84.87           H
ATOM   1778 3HG2 VAL A 115      -3.152   2.132  17.587  1.00 84.87           H
ATOM   1779  N   VAL A 116      -2.708  -2.247  20.068  1.00 90.05           N
ATOM   1780  H   VAL A 116      -2.569  -2.556  19.127  1.00 90.05           H
ATOM   1781  CA  VAL A 116      -3.029  -3.246  21.090  1.00 89.07           C
ATOM   1782  HA  VAL A 116      -3.705  -2.811  21.684  1.00 89.07           H
ATOM   1783  C   VAL A 116      -1.783  -3.582  21.915  1.00 87.46           C
ATOM   1784  O   VAL A 116      -1.793  -3.396  23.132  1.00 84.67           O
ATOM   1785  CB  VAL A 116      -3.665  -4.508  20.469  1.00 89.29           C
ATOM   1786  HB  VAL A 116      -2.975  -4.921  19.875  1.00 89.29           H
ATOM   1787  CG1 VAL A 116      -4.078  -5.511  21.545  1.00 84.21           C
ATOM   1788 1HG1 VAL A 116      -4.489  -6.326  21.136  1.00 84.21           H
ATOM   1789 2HG1 VAL A 116      -4.747  -5.110  22.171  1.00 84.21           H
ATOM   1790 3HG1 VAL A 116      -3.288  -5.803  22.085  1.00 84.21           H
ATOM   1791  CG2 VAL A 116      -4.918  -4.150  19.659  1.00 84.60           C
ATOM   1792 1HG2 VAL A 116      -5.330  -4.967  19.257  1.00 84.60           H
ATOM   1793 2HG2 VAL A 116      -4.696  -3.520  18.915  1.00 84.60           H
ATOM   1794 3HG2 VAL A 116      -5.606  -3.712  20.238  1.00 84.60           H
ATOM   1795  N   ARG A 117      -0.718  -4.002  21.255  1.00 84.74           N
ATOM   1796  H   ARG A 117      -0.749  -3.978  20.256  1.00 84.74           H
ATOM   1797  CA  ARG A 117       0.513  -4.504  21.892  1.00 82.59           C
ATOM   1798  HA  ARG A 117       0.208  -4.858  22.776  1.00 82.59           H
ATOM   1799  C   ARG A 117       1.547  -3.420  22.200  1.00 81.46           C
ATOM   1800  O   ARG A 117       2.531  -3.697  22.881  1.00 77.34           O
ATOM   1801  CB  ARG A 117       1.118  -5.616  21.038  1.00 82.29           C
ATOM   1802 1HB  ARG A 117       1.352  -5.231  20.146  1.00 82.29           H
ATOM   1803 2HB  ARG A 117       1.949  -5.939  21.491  1.00 82.29           H
ATOM   1804  CG  ARG A 117       0.180  -6.819  20.821  1.00 79.82           C
ATOM   1805 1HG  ARG A 117      -0.690  -6.493  20.451  1.00 79.82           H
ATOM   1806 2HG  ARG A 117       0.603  -7.451  20.171  1.00 79.82           H
ATOM   1807  CD  ARG A 117      -0.090  -7.565  22.126  1.00 76.92           C
ATOM   1808 1HD  ARG A 117       0.772  -7.885  22.520  1.00 76.92           H
ATOM   1809 2HD  ARG A 117      -0.550  -6.960  22.776  1.00 76.92           H
ATOM   1810  NE  ARG A 117      -0.953  -8.733  21.889  1.00 72.23           N
ATOM   1811  HE  ARG A 117      -1.514  -8.725  21.062  1.00 72.23           H
ATOM   1812  CZ  ARG A 117      -1.050  -9.786  22.671  1.00 64.67           C
ATOM   1813  NH1 ARG A 117      -0.400  -9.873  23.801  1.00 59.77           N
ATOM   1814 1HH1 ARG A 117       0.194  -9.124  24.095  1.00 59.77           H
ATOM   1815 2HH1 ARG A 117      -0.497 -10.688  24.372  1.00 59.77           H
ATOM   1816  NH2 ARG A 117      -1.797 -10.786  22.326  1.00 58.09           N
ATOM   1817 1HH2 ARG A 117      -2.302 -10.759  21.463  1.00 58.09           H
ATOM   1818 2HH2 ARG A 117      -1.869 -11.585  22.922  1.00 58.09           H
ATOM   1819  N   GLN A 118       1.317  -2.185  21.766  1.00 80.74           N
ATOM   1820  H   GLN A 118       0.520  -2.031  21.183  1.00 80.74           H
ATOM   1821  CA  GLN A 118       2.166  -1.035  22.094  1.00 78.99           C
ATOM   1822  HA  GLN A 118       1.795  -0.303  21.522  1.00 78.99           H
ATOM   1823  C   GLN A 118       3.638  -1.252  21.699  1.00 78.35           C
ATOM   1824  O   GLN A 118       4.534  -1.139  22.543  1.00 73.63           O
ATOM   1825  CB  GLN A 118       2.037  -0.644  23.579  1.00 76.37           C
ATOM   1826 1HB  GLN A 118       2.442  -1.368  24.137  1.00 76.37           H
ATOM   1827 2HB  GLN A 118       2.534   0.211  23.730  1.00 76.37           H
ATOM   1828  CG  GLN A 118       0.599  -0.443  24.034  1.00 70.69           C
ATOM   1829 1HG  GLN A 118       0.180   0.260  23.459  1.00 70.69           H
ATOM   1830 2HG  GLN A 118       0.106  -1.306  23.918  1.00 70.69           H
ATOM   1831  CD  GLN A 118       0.499  -0.008  25.502  1.00 67.14           C
ATOM   1832  OE1 GLN A 118       1.469   0.327  26.157  1.00 62.67           O
ATOM   1833  NE2 GLN A 118      -0.668   0.035  26.055  1.00 58.75           N
ATOM   1834 1HE2 GLN A 118      -0.761   0.339  27.003  1.00 58.75           H
ATOM   1835 2HE2 GLN A 118      -1.478  -0.236  25.535  1.00 58.75           H
ATOM   1836  N   LEU A 119       3.854  -1.543  20.424  1.00 79.59           N
ATOM   1837  H   LEU A 119       3.054  -1.597  19.827  1.00 79.59           H
ATOM   1838  CA  LEU A 119       5.161  -1.793  19.813  1.00 79.64           C
ATOM   1839  HA  LEU A 119       4.916  -1.875  18.847  1.00 79.64           H
ATOM   1840  C   LEU A 119       5.811  -3.133  20.220  1.00 80.97           C
ATOM   1841  O   LEU A 119       7.024  -3.249  20.160  1.00 77.79           O
ATOM   1842  CB  LEU A 119       6.127  -0.599  20.016  1.00 77.22           C
ATOM   1843 1HB  LEU A 119       6.418  -0.594  20.973  1.00 77.22           H
ATOM   1844 2HB  LEU A 119       6.922  -0.739  19.426  1.00 77.22           H
ATOM   1845  CG  LEU A 119       5.554   0.786  19.699  1.00 72.84           C
ATOM   1846  HG  LEU A 119       4.688   0.879  20.191  1.00 72.84           H
ATOM   1847  CD1 LEU A 119       6.546   1.869  20.136  1.00 68.56           C
ATOM   1848 1HD1 LEU A 119       6.190   2.782  19.937  1.00 68.56           H
ATOM   1849 2HD1 LEU A 119       7.419   1.769  19.659  1.00 68.56           H
ATOM   1850 3HD1 LEU A 119       6.725   1.816  21.118  1.00 68.56           H
ATOM   1851  CD2 LEU A 119       5.280   0.950  18.211  1.00 69.61           C
ATOM   1852 1HD2 LEU A 119       4.906   1.856  18.013  1.00 69.61           H
ATOM   1853 2HD2 LEU A 119       4.621   0.269  17.891  1.00 69.61           H
ATOM   1854 3HD2 LEU A 119       6.119   0.840  17.678  1.00 69.61           H
ATOM   1855  N   SER A 120       5.019  -4.128  20.579  1.00 83.57           N
ATOM   1856  H   SER A 120       4.049  -3.935  20.727  1.00 83.57           H
ATOM   1857  CA  SER A 120       5.494  -5.501  20.770  1.00 84.81           C
ATOM   1858  HA  SER A 120       6.488  -5.467  20.670  1.00 84.81           H
ATOM   1859  C   SER A 120       4.909  -6.415  19.705  1.00 86.37           C
ATOM   1860  O   SER A 120       3.686  -6.505  19.568  1.00 83.49           O
ATOM   1861  CB  SER A 120       5.146  -6.008  22.168  1.00 81.04           C
ATOM   1862 1HB  SER A 120       5.356  -5.318  22.861  1.00 81.04           H
ATOM   1863 2HB  SER A 120       4.180  -6.258  22.228  1.00 81.04           H
ATOM   1864  OG  SER A 120       5.909  -7.161  22.461  1.00 70.49           O
ATOM   1865  HG  SER A 120       5.329  -7.920  22.527  1.00 70.49           H
ATOM   1866  N   TRP A 121       5.756  -7.084  18.927  1.00 86.72           N
ATOM   1867  H   TRP A 121       6.734  -6.923  19.060  1.00 86.72           H
ATOM   1868  CA  TRP A 121       5.362  -8.031  17.898  1.00 88.14           C
ATOM   1869  HA  TRP A 121       4.440  -7.781  17.602  1.00 88.14           H
ATOM   1870  C   TRP A 121       5.328  -9.454  18.468  1.00 88.26           C
ATOM   1871  O   TRP A 121       6.328  -9.924  18.996  1.00 85.54           O
ATOM   1872  CB  TRP A 121       6.327  -7.914  16.724  1.00 88.40           C
ATOM   1873 1HB  TRP A 121       6.361  -6.960  16.426  1.00 88.40           H
ATOM   1874 2HB  TRP A 121       7.237  -8.203  17.022  1.00 88.40           H
ATOM   1875  CG  TRP A 121       5.951  -8.742  15.550  1.00 89.28           C
ATOM   1876  CD1 TRP A 121       6.439  -9.969  15.260  1.00 87.03           C
ATOM   1877  HD1 TRP A 121       7.116 -10.465  15.804  1.00 87.03           H
ATOM   1878  CD2 TRP A 121       4.995  -8.433  14.493  1.00 89.85           C
ATOM   1879  NE1 TRP A 121       5.859 -10.431  14.097  1.00 87.82           N
ATOM   1880  HE1 TRP A 121       6.064 -11.317  13.682  1.00 87.82           H
ATOM   1881  CE2 TRP A 121       4.964  -9.525  13.578  1.00 89.65           C
ATOM   1882  CE3 TRP A 121       4.156  -7.337  14.221  1.00 88.42           C
ATOM   1883  HE3 TRP A 121       4.153  -6.553  14.841  1.00 88.42           H
ATOM   1884  CZ2 TRP A 121       4.136  -9.530  12.447  1.00 89.02           C
ATOM   1885  HZ2 TRP A 121       4.130 -10.314  11.826  1.00 89.02           H
ATOM   1886  CZ3 TRP A 121       3.316  -7.328  13.083  1.00 87.44           C
ATOM   1887  HZ3 TRP A 121       2.721  -6.543  12.908  1.00 87.44           H
ATOM   1888  CH2 TRP A 121       3.315  -8.418  12.198  1.00 87.14           C
ATOM   1889  HH2 TRP A 121       2.728  -8.403  11.388  1.00 87.14           H
ATOM   1890  N   GLU A 122       4.201 -10.155  18.337  1.00 86.46           N
ATOM   1891  H   GLU A 122       3.433  -9.735  17.854  1.00 86.46           H
ATOM   1892  CA  GLU A 122       4.032 -11.520  18.870  1.00 86.88           C
ATOM   1893  HA  GLU A 122       4.930 -11.757  19.241  1.00 86.88           H
ATOM   1894  C   GLU A 122       3.686 -12.551  17.781  1.00 87.78           C
ATOM   1895  O   GLU A 122       3.418 -13.711  18.071  1.00 82.79           O
ATOM   1896  CB  GLU A 122       2.977 -11.529  19.983  1.00 83.44           C
ATOM   1897 1HB  GLU A 122       2.146 -11.095  19.634  1.00 83.44           H
ATOM   1898 2HB  GLU A 122       2.781 -12.480  20.224  1.00 83.44           H
ATOM   1899  CG  GLU A 122       3.421 -10.784  21.254  1.00 75.80           C
ATOM   1900 1HG  GLU A 122       4.267 -11.200  21.586  1.00 75.80           H
ATOM   1901 2HG  GLU A 122       3.590  -9.827  21.018  1.00 75.80           H
ATOM   1902  CD  GLU A 122       2.370 -10.835  22.383  1.00 70.67           C
ATOM   1903  OE1 GLU A 122       2.537 -10.128  23.397  1.00 63.88           O
ATOM   1904  OE2 GLU A 122       1.316 -11.497  22.245  1.00 61.58           O
ATOM   1905  N   HIS A 123       3.681 -12.150  16.511  1.00 89.87           N
ATOM   1906  H   HIS A 123       4.016 -11.232  16.299  1.00 89.87           H
ATOM   1907  CA  HIS A 123       3.206 -12.996  15.408  1.00 90.58           C
ATOM   1908  HA  HIS A 123       2.596 -13.656  15.846  1.00 90.58           H
ATOM   1909  C   HIS A 123       4.300 -13.835  14.730  1.00 90.69           C
ATOM   1910  O   HIS A 123       4.000 -14.598  13.818  1.00 86.32           O
ATOM   1911  CB  HIS A 123       2.440 -12.134  14.407  1.00 89.85           C
ATOM   1912 1HB  HIS A 123       3.062 -11.447  14.031  1.00 89.85           H
ATOM   1913 2HB  HIS A 123       2.104 -12.719  13.669  1.00 89.85           H
ATOM   1914  CG  HIS A 123       1.261 -11.418  15.011  1.00 90.62           C
ATOM   1915  ND1 HIS A 123       0.126 -12.022  15.539  1.00 79.33           N
ATOM   1916  HD1 HIS A 123      -0.069 -13.002  15.565  1.00 79.33           H
ATOM   1917  CD2 HIS A 123       1.134 -10.066  15.156  1.00 81.52           C
ATOM   1918  HD2 HIS A 123       1.791  -9.370  14.867  1.00 81.52           H
ATOM   1919  CE1 HIS A 123      -0.653 -11.045  16.004  1.00 83.28           C
ATOM   1920  HE1 HIS A 123      -1.535 -11.184  16.453  1.00 83.28           H
ATOM   1921  NE2 HIS A 123      -0.086  -9.846  15.784  1.00 84.98           N
ATOM   1922  N   GLY A 124       5.533 -13.723  15.166  1.00 89.37           N
ATOM   1923  H   GLY A 124       5.709 -13.080  15.912  1.00 89.37           H
ATOM   1924  CA  GLY A 124       6.659 -14.473  14.635  1.00 89.90           C
ATOM   1925 1HA  GLY A 124       7.322 -14.566  15.378  1.00 89.90           H
ATOM   1926 2HA  GLY A 124       6.312 -15.376  14.382  1.00 89.90           H
ATOM   1927  C   GLY A 124       7.341 -13.825  13.416  1.00 91.06           C
ATOM   1928  O   GLY A 124       6.755 -13.032  12.675  1.00 89.13           O
ATOM   1929  N   HIS A 125       8.577 -14.240  13.180  1.00 92.24           N
ATOM   1930  H   HIS A 125       8.934 -14.972  13.760  1.00 92.24           H
ATOM   1931  CA  HIS A 125       9.460 -13.715  12.142  1.00 91.99           C
ATOM   1932  HA  HIS A 125       9.569 -12.744  12.355  1.00 91.99           H
ATOM   1933  C   HIS A 125       8.864 -13.804  10.727  1.00 92.74           C
ATOM   1934  O   HIS A 125       8.954 -12.862   9.944  1.00 91.46           O
ATOM   1935  CB  HIS A 125      10.782 -14.494  12.213  1.00 90.16           C
ATOM   1936 1HB  HIS A 125      11.205 -14.337  13.106  1.00 90.16           H
ATOM   1937 2HB  HIS A 125      10.591 -15.469  12.101  1.00 90.16           H
ATOM   1938  CG  HIS A 125      11.768 -14.088  11.154  1.00 84.02           C
ATOM   1939  ND1 HIS A 125      11.881 -14.642   9.898  1.00 71.19           N
ATOM   1940  HD1 HIS A 125      11.348 -15.408   9.540  1.00 71.19           H
ATOM   1941  CD2 HIS A 125      12.680 -13.076  11.243  1.00 71.70           C
ATOM   1942  HD2 HIS A 125      12.836 -12.490  12.038  1.00 71.70           H
ATOM   1943  CE1 HIS A 125      12.833 -13.969   9.245  1.00 70.01           C
ATOM   1944  HE1 HIS A 125      13.118 -14.156   8.305  1.00 70.01           H
ATOM   1945  NE2 HIS A 125      13.354 -13.007  10.024  1.00 73.67           N
ATOM   1946  N   VAL A 126       8.199 -14.915  10.395  1.00 93.79           N
ATOM   1947  H   VAL A 126       8.081 -15.631  11.083  1.00 93.79           H
ATOM   1948  CA  VAL A 126       7.634 -15.122   9.049  1.00 94.43           C
ATOM   1949  HA  VAL A 126       8.400 -14.982   8.422  1.00 94.43           H
ATOM   1950  C   VAL A 126       6.544 -14.094   8.734  1.00 94.57           C
ATOM   1951  O   VAL A 126       6.515 -13.543   7.633  1.00 93.61           O
ATOM   1952  CB  VAL A 126       7.087 -16.553   8.895  1.00 94.11           C
ATOM   1953  HB  VAL A 126       6.384 -16.664   9.597  1.00 94.11           H
ATOM   1954  CG1 VAL A 126       6.471 -16.783   7.506  1.00 89.64           C
ATOM   1955 1HG1 VAL A 126       6.120 -17.715   7.420  1.00 89.64           H
ATOM   1956 2HG1 VAL A 126       7.150 -16.642   6.785  1.00 89.64           H
ATOM   1957 3HG1 VAL A 126       5.712 -16.153   7.342  1.00 89.64           H
ATOM   1958  CG2 VAL A 126       8.198 -17.589   9.089  1.00 88.90           C
ATOM   1959 1HG2 VAL A 126       7.843 -18.518   8.989  1.00 88.90           H
ATOM   1960 2HG2 VAL A 126       8.605 -17.512   9.999  1.00 88.90           H
ATOM   1961 3HG2 VAL A 126       8.926 -17.464   8.415  1.00 88.90           H
ATOM   1962  N   LEU A 127       5.662 -13.802   9.690  1.00 93.47           N
ATOM   1963  H   LEU A 127       5.713 -14.294  10.559  1.00 93.47           H
ATOM   1964  CA  LEU A 127       4.623 -12.790   9.514  1.00 93.75           C
ATOM   1965  HA  LEU A 127       4.241 -12.963   8.606  1.00 93.75           H
ATOM   1966  C   LEU A 127       5.206 -11.378   9.515  1.00 93.51           C
ATOM   1967  O   LEU A 127       4.786 -10.569   8.686  1.00 92.38           O
ATOM   1968  CB  LEU A 127       3.520 -12.955  10.570  1.00 93.20           C
ATOM   1969 1HB  LEU A 127       3.952 -13.129  11.455  1.00 93.20           H
ATOM   1970 2HB  LEU A 127       2.995 -12.105  10.616  1.00 93.20           H
ATOM   1971  CG  LEU A 127       2.553 -14.109  10.263  1.00 87.69           C
ATOM   1972  HG  LEU A 127       3.121 -14.912  10.084  1.00 87.69           H
ATOM   1973  CD1 LEU A 127       1.608 -14.332  11.446  1.00 80.86           C
ATOM   1974 1HD1 LEU A 127       0.972 -15.081  11.260  1.00 80.86           H
ATOM   1975 2HD1 LEU A 127       1.069 -13.511  11.634  1.00 80.86           H
ATOM   1976 3HD1 LEU A 127       2.119 -14.561  12.275  1.00 80.86           H
ATOM   1977  CD2 LEU A 127       1.673 -13.827   9.043  1.00 81.30           C
ATOM   1978 1HD2 LEU A 127       1.053 -14.591   8.864  1.00 81.30           H
ATOM   1979 2HD2 LEU A 127       2.230 -13.684   8.225  1.00 81.30           H
ATOM   1980 3HD2 LEU A 127       1.118 -13.007   9.183  1.00 81.30           H
ATOM   1981  N   CYS A 128       6.216 -11.110  10.333  1.00 92.08           N
ATOM   1982  H   CYS A 128       6.498 -11.807  10.993  1.00 92.08           H
ATOM   1983  CA  CYS A 128       6.932  -9.838  10.308  1.00 91.75           C
ATOM   1984  HA  CYS A 128       6.252  -9.136  10.518  1.00 91.75           H
ATOM   1985  C   CYS A 128       7.514  -9.549   8.914  1.00 92.13           C
ATOM   1986  O   CYS A 128       7.224  -8.515   8.314  1.00 91.21           O
ATOM   1987  CB  CYS A 128       8.036  -9.857  11.377  1.00 90.53           C
ATOM   1988 1HB  CYS A 128       7.559 -10.048  12.235  1.00 90.53           H
ATOM   1989 2HB  CYS A 128       8.614 -10.636  11.135  1.00 90.53           H
ATOM   1990  SG  CYS A 128       8.977  -8.315  11.455  1.00 87.17           S
ATOM   1991  N   ALA A 129       8.255 -10.521   8.356  1.00 93.32           N
ATOM   1992  H   ALA A 129       8.423 -11.358   8.877  1.00 93.32           H
ATOM   1993  CA  ALA A 129       8.823 -10.401   7.018  1.00 93.44           C
ATOM   1994  HA  ALA A 129       9.350  -9.551   7.007  1.00 93.44           H
ATOM   1995  C   ALA A 129       7.733 -10.275   5.937  1.00 93.80           C
ATOM   1996  O   ALA A 129       7.819  -9.407   5.067  1.00 93.06           O
ATOM   1997  CB  ALA A 129       9.739 -11.603   6.777  1.00 93.14           C
ATOM   1998 1HB  ALA A 129      10.439 -11.668   7.488  1.00 93.14           H
ATOM   1999 2HB  ALA A 129      10.203 -11.529   5.894  1.00 93.14           H
ATOM   2000 3HB  ALA A 129       9.218 -12.457   6.779  1.00 93.14           H
ATOM   2001  N   SER A 130       6.675 -11.082   6.017  1.00 94.94           N
ATOM   2002  H   SER A 130       6.616 -11.714   6.789  1.00 94.94           H
ATOM   2003  CA  SER A 130       5.591 -11.087   5.024  1.00 94.90           C
ATOM   2004  HA  SER A 130       6.075 -11.193   4.155  1.00 94.90           H
ATOM   2005  C   SER A 130       4.795  -9.782   4.997  1.00 94.91           C
ATOM   2006  O   SER A 130       4.499  -9.268   3.915  1.00 93.63           O
ATOM   2007  CB  SER A 130       4.621 -12.248   5.282  1.00 94.04           C
ATOM   2008 1HB  SER A 130       4.220 -12.182   6.196  1.00 94.04           H
ATOM   2009 2HB  SER A 130       3.892 -12.263   4.598  1.00 94.04           H
ATOM   2010  OG  SER A 130       5.292 -13.484   5.207  1.00 82.08           O
ATOM   2011  HG  SER A 130       4.651 -14.195   5.190  1.00 82.08           H
ATOM   2012  N   VAL A 131       4.463  -9.214   6.155  1.00 94.06           N
ATOM   2013  H   VAL A 131       4.737  -9.674   6.999  1.00 94.06           H
ATOM   2014  CA  VAL A 131       3.718  -7.951   6.267  1.00 93.39           C
ATOM   2015  HA  VAL A 131       2.917  -8.046   5.676  1.00 93.39           H
ATOM   2016  C   VAL A 131       4.561  -6.785   5.746  1.00 93.12           C
ATOM   2017  O   VAL A 131       4.085  -6.027   4.898  1.00 92.27           O
ATOM   2018  CB  VAL A 131       3.249  -7.722   7.725  1.00 92.90           C
ATOM   2019  HB  VAL A 131       4.055  -7.841   8.305  1.00 92.90           H
ATOM   2020  CG1 VAL A 131       2.679  -6.314   7.955  1.00 90.16           C
ATOM   2021 1HG1 VAL A 131       2.385  -6.197   8.904  1.00 90.16           H
ATOM   2022 2HG1 VAL A 131       1.889  -6.147   7.366  1.00 90.16           H
ATOM   2023 3HG1 VAL A 131       3.364  -5.613   7.757  1.00 90.16           H
ATOM   2024  CG2 VAL A 131       2.134  -8.722   8.078  1.00 90.27           C
ATOM   2025 1HG2 VAL A 131       1.818  -8.589   9.017  1.00 90.27           H
ATOM   2026 2HG2 VAL A 131       2.458  -9.664   7.993  1.00 90.27           H
ATOM   2027 3HG2 VAL A 131       1.348  -8.611   7.470  1.00 90.27           H
ATOM   2028  N   ASN A 132       5.820  -6.686   6.167  1.00 93.13           N
ATOM   2029  H   ASN A 132       6.155  -7.341   6.844  1.00 93.13           H
ATOM   2030  CA  ASN A 132       6.737  -5.646   5.671  1.00 92.06           C
ATOM   2031  HA  ASN A 132       6.292  -4.772   5.866  1.00 92.06           H
ATOM   2032  C   ASN A 132       6.954  -5.748   4.156  1.00 92.27           C
ATOM   2033  O   ASN A 132       6.934  -4.745   3.443  1.00 91.22           O
ATOM   2034  CB  ASN A 132       8.076  -5.758   6.410  1.00 90.65           C
ATOM   2035 1HB  ASN A 132       8.290  -6.723   6.559  1.00 90.65           H
ATOM   2036 2HB  ASN A 132       8.795  -5.339   5.855  1.00 90.65           H
ATOM   2037  CG  ASN A 132       8.021  -5.054   7.755  1.00 84.58           C
ATOM   2038  OD1 ASN A 132       8.080  -3.838   7.816  1.00 76.07           O
ATOM   2039  ND2 ASN A 132       7.890  -5.776   8.832  1.00 74.61           N
ATOM   2040 1HD2 ASN A 132       7.836  -5.333   9.727  1.00 74.61           H
ATOM   2041 2HD2 ASN A 132       7.843  -6.773   8.763  1.00 74.61           H
ATOM   2042  N   TYR A 133       7.116  -6.963   3.645  1.00 94.21           N
ATOM   2043  H   TYR A 133       7.123  -7.742   4.272  1.00 94.21           H
ATOM   2044  CA  TYR A 133       7.284  -7.223   2.222  1.00 94.63           C
ATOM   2045  HA  TYR A 133       8.052  -6.652   1.931  1.00 94.63           H
ATOM   2046  C   TYR A 133       6.055  -6.821   1.422  1.00 94.58           C
ATOM   2047  O   TYR A 133       6.164  -6.031   0.477  1.00 93.82           O
ATOM   2048  CB  TYR A 133       7.577  -8.706   2.018  1.00 94.88           C
ATOM   2049 1HB  TYR A 133       8.405  -8.943   2.526  1.00 94.88           H
ATOM   2050 2HB  TYR A 133       6.806  -9.237   2.370  1.00 94.88           H
ATOM   2051  CG  TYR A 133       7.786  -9.070   0.560  1.00 95.45           C
ATOM   2052  CD1 TYR A 133       6.927  -9.993  -0.074  1.00 93.07           C
ATOM   2053  HD1 TYR A 133       6.158 -10.390   0.427  1.00 93.07           H
ATOM   2054  CD2 TYR A 133       8.841  -8.481  -0.149  1.00 93.51           C
ATOM   2055  HD2 TYR A 133       9.427  -7.806   0.298  1.00 93.51           H
ATOM   2056  CE1 TYR A 133       7.158 -10.351  -1.411  1.00 93.26           C
ATOM   2057  HE1 TYR A 133       6.557 -11.009  -1.864  1.00 93.26           H
ATOM   2058  CE2 TYR A 133       9.076  -8.835  -1.479  1.00 93.67           C
ATOM   2059  HE2 TYR A 133       9.835  -8.420  -1.980  1.00 93.67           H
ATOM   2060  CZ  TYR A 133       8.241  -9.780  -2.116  1.00 94.65           C
ATOM   2061  OH  TYR A 133       8.503 -10.146  -3.391  1.00 93.84           O
ATOM   2062  HH  TYR A 133       8.565 -11.100  -3.443  1.00 93.84           H
ATOM   2063  N   LEU A 134       4.870  -7.316   1.792  1.00 94.91           N
ATOM   2064  H   LEU A 134       4.831  -7.905   2.599  1.00 94.91           H
ATOM   2065  CA  LEU A 134       3.629  -7.038   1.075  1.00 94.81           C
ATOM   2066  HA  LEU A 134       3.783  -7.320   0.128  1.00 94.81           H
ATOM   2067  C   LEU A 134       3.301  -5.541   1.065  1.00 94.58           C
ATOM   2068  O   LEU A 134       2.905  -5.006   0.033  1.00 93.37           O
ATOM   2069  CB  LEU A 134       2.498  -7.858   1.706  1.00 94.43           C
ATOM   2070 1HB  LEU A 134       2.749  -8.825   1.659  1.00 94.43           H
ATOM   2071 2HB  LEU A 134       2.408  -7.583   2.663  1.00 94.43           H
ATOM   2072  CG  LEU A 134       1.132  -7.670   1.010  1.00 85.40           C
ATOM   2073  HG  LEU A 134       0.909  -6.696   1.054  1.00 85.40           H
ATOM   2074  CD1 LEU A 134       1.158  -8.105  -0.459  1.00 78.81           C
ATOM   2075 1HD1 LEU A 134       0.264  -7.974  -0.887  1.00 78.81           H
ATOM   2076 2HD1 LEU A 134       1.400  -9.072  -0.542  1.00 78.81           H
ATOM   2077 3HD1 LEU A 134       1.828  -7.574  -0.978  1.00 78.81           H
ATOM   2078  CD2 LEU A 134       0.075  -8.510   1.717  1.00 79.92           C
ATOM   2079 1HD2 LEU A 134      -0.819  -8.402   1.281  1.00 79.92           H
ATOM   2080 2HD2 LEU A 134      -0.016  -8.239   2.675  1.00 79.92           H
ATOM   2081 3HD2 LEU A 134       0.314  -9.481   1.693  1.00 79.92           H
ATOM   2082  N   ARG A 135       3.523  -4.854   2.180  1.00 94.38           N
ATOM   2083  H   ARG A 135       3.807  -5.359   2.995  1.00 94.38           H
ATOM   2084  CA  ARG A 135       3.377  -3.402   2.287  1.00 93.41           C
ATOM   2085  HA  ARG A 135       2.436  -3.175   2.036  1.00 93.41           H
ATOM   2086  C   ARG A 135       4.298  -2.672   1.305  1.00 93.76           C
ATOM   2087  O   ARG A 135       3.845  -1.785   0.585  1.00 92.66           O
ATOM   2088  CB  ARG A 135       3.663  -3.006   3.737  1.00 91.88           C
ATOM   2089 1HB  ARG A 135       3.067  -3.539   4.338  1.00 91.88           H
ATOM   2090 2HB  ARG A 135       4.619  -3.216   3.943  1.00 91.88           H
ATOM   2091  CG  ARG A 135       3.420  -1.517   4.000  1.00 85.06           C
ATOM   2092 1HG  ARG A 135       4.058  -0.973   3.456  1.00 85.06           H
ATOM   2093 2HG  ARG A 135       2.481  -1.282   3.748  1.00 85.06           H
ATOM   2094  CD  ARG A 135       3.634  -1.214   5.474  1.00 82.74           C
ATOM   2095 1HD  ARG A 135       3.338  -0.278   5.666  1.00 82.74           H
ATOM   2096 2HD  ARG A 135       3.098  -1.853   6.025  1.00 82.74           H
ATOM   2097  NE  ARG A 135       5.049  -1.339   5.875  1.00 74.19           N
ATOM   2098  HE  ARG A 135       5.417  -2.265   5.956  1.00 74.19           H
ATOM   2099  CZ  ARG A 135       5.873  -0.343   6.136  1.00 68.52           C
ATOM   2100  NH1 ARG A 135       5.556   0.897   5.887  1.00 63.83           N
ATOM   2101 1HH1 ARG A 135       4.666   1.115   5.487  1.00 63.83           H
ATOM   2102 2HH1 ARG A 135       6.203   1.630   6.096  1.00 63.83           H
ATOM   2103  NH2 ARG A 135       7.037  -0.546   6.674  1.00 61.81           N
ATOM   2104 1HH2 ARG A 135       7.328  -1.476   6.901  1.00 61.81           H
ATOM   2105 2HH2 ARG A 135       7.643   0.227   6.862  1.00 61.81           H
ATOM   2106  N   THR A 136       5.556  -3.098   1.221  1.00 93.51           N
ATOM   2107  H   THR A 136       5.836  -3.866   1.797  1.00 93.51           H
ATOM   2108  CA  THR A 136       6.557  -2.498   0.324  1.00 93.72           C
ATOM   2109  HA  THR A 136       6.505  -1.512   0.481  1.00 93.72           H
ATOM   2110  C   THR A 136       6.228  -2.773  -1.143  1.00 94.33           C
ATOM   2111  O   THR A 136       6.230  -1.857  -1.964  1.00 93.35           O
ATOM   2112  CB  THR A 136       7.960  -3.013   0.672  1.00 93.15           C
ATOM   2113  HB  THR A 136       7.979  -4.005   0.551  1.00 93.15           H
ATOM   2114  OG1 THR A 136       8.247  -2.739   2.022  1.00 88.85           O
ATOM   2115  HG1 THR A 136       7.430  -2.677   2.516  1.00 88.85           H
ATOM   2116  CG2 THR A 136       9.047  -2.321  -0.149  1.00 88.89           C
ATOM   2117 1HG2 THR A 136       9.953  -2.669   0.091  1.00 88.89           H
ATOM   2118 2HG2 THR A 136       9.044  -1.334   0.012  1.00 88.89           H
ATOM   2119 3HG2 THR A 136       8.908  -2.473  -1.128  1.00 88.89           H
ATOM   2120  N   VAL A 137       5.855  -4.009  -1.489  1.00 95.56           N
ATOM   2121  H   VAL A 137       5.893  -4.726  -0.793  1.00 95.56           H
ATOM   2122  CA  VAL A 137       5.392  -4.374  -2.838  1.00 95.94           C
ATOM   2123  HA  VAL A 137       6.161  -4.173  -3.445  1.00 95.94           H
ATOM   2124  C   VAL A 137       4.183  -3.529  -3.233  1.00 95.79           C
ATOM   2125  O   VAL A 137       4.161  -2.965  -4.327  1.00 94.81           O
ATOM   2126  CB  VAL A 137       5.041  -5.871  -2.927  1.00 96.18           C
ATOM   2127  HB  VAL A 137       4.422  -6.044  -2.161  1.00 96.18           H
ATOM   2128  CG1 VAL A 137       4.347  -6.240  -4.244  1.00 94.19           C
ATOM   2129 1HG1 VAL A 137       4.131  -7.216  -4.274  1.00 94.19           H
ATOM   2130 2HG1 VAL A 137       4.931  -6.030  -5.028  1.00 94.19           H
ATOM   2131 3HG1 VAL A 137       3.492  -5.733  -4.353  1.00 94.19           H
ATOM   2132  CG2 VAL A 137       6.295  -6.745  -2.827  1.00 93.75           C
ATOM   2133 1HG2 VAL A 137       6.061  -7.715  -2.885  1.00 93.75           H
ATOM   2134 2HG2 VAL A 137       6.768  -6.595  -1.959  1.00 93.75           H
ATOM   2135 3HG2 VAL A 137       6.936  -6.538  -3.566  1.00 93.75           H
ATOM   2136  N   SER A 138       3.199  -3.405  -2.351  1.00 94.60           N
ATOM   2137  H   SER A 138       3.285  -3.869  -1.470  1.00 94.60           H
ATOM   2138  CA  SER A 138       1.994  -2.618  -2.613  1.00 93.63           C
ATOM   2139  HA  SER A 138       1.611  -3.008  -3.451  1.00 93.63           H
ATOM   2140  C   SER A 138       2.302  -1.144  -2.858  1.00 93.59           C
ATOM   2141  O   SER A 138       1.747  -0.553  -3.786  1.00 91.59           O
ATOM   2142  CB  SER A 138       1.019  -2.758  -1.454  1.00 92.41           C
ATOM   2143 1HB  SER A 138       0.708  -3.704  -1.362  1.00 92.41           H
ATOM   2144 2HB  SER A 138       1.438  -2.460  -0.597  1.00 92.41           H
ATOM   2145  OG  SER A 138      -0.115  -1.949  -1.687  1.00 78.06           O
ATOM   2146  HG  SER A 138       0.153  -1.031  -1.740  1.00 78.06           H
ATOM   2147  N   LEU A 139       3.220  -0.559  -2.106  1.00 92.26           N
ATOM   2148  H   LEU A 139       3.614  -1.075  -1.346  1.00 92.26           H
ATOM   2149  CA  LEU A 139       3.685   0.808  -2.336  1.00 91.97           C
ATOM   2150  HA  LEU A 139       2.886   1.402  -2.245  1.00 91.97           H
ATOM   2151  C   LEU A 139       4.217   0.981  -3.762  1.00 92.55           C
ATOM   2152  O   LEU A 139       3.747   1.845  -4.496  1.00 91.95           O
ATOM   2153  CB  LEU A 139       4.746   1.164  -1.269  1.00 90.92           C
ATOM   2154 1HB  LEU A 139       4.291   1.235  -0.381  1.00 90.92           H
ATOM   2155 2HB  LEU A 139       5.424   0.429  -1.238  1.00 90.92           H
ATOM   2156  CG  LEU A 139       5.482   2.488  -1.542  1.00 83.92           C
ATOM   2157  HG  LEU A 139       5.937   2.412  -2.429  1.00 83.92           H
ATOM   2158  CD1 LEU A 139       4.519   3.674  -1.621  1.00 76.79           C
ATOM   2159 1HD1 LEU A 139       5.013   4.525  -1.799  1.00 76.79           H
ATOM   2160 2HD1 LEU A 139       4.015   3.784  -0.764  1.00 76.79           H
ATOM   2161 3HD1 LEU A 139       3.853   3.546  -2.356  1.00 76.79           H
ATOM   2162  CD2 LEU A 139       6.506   2.738  -0.420  1.00 77.73           C
ATOM   2163 1HD2 LEU A 139       7.001   3.594  -0.571  1.00 77.73           H
ATOM   2164 2HD2 LEU A 139       7.177   1.998  -0.376  1.00 77.73           H
ATOM   2165 3HD2 LEU A 139       6.055   2.797   0.470  1.00 77.73           H
ATOM   2166  N   TYR A 140       5.129   0.116  -4.200  1.00 94.87           N
ATOM   2167  H   TYR A 140       5.411  -0.631  -3.598  1.00 94.87           H
ATOM   2168  CA  TYR A 140       5.734   0.215  -5.528  1.00 94.97           C
ATOM   2169  HA  TYR A 140       6.024   1.168  -5.618  1.00 94.97           H
ATOM   2170  C   TYR A 140       4.726  -0.071  -6.645  1.00 94.96           C
ATOM   2171  O   TYR A 140       4.685   0.654  -7.643  1.00 94.09           O
ATOM   2172  CB  TYR A 140       6.946  -0.719  -5.614  1.00 94.79           C
ATOM   2173 1HB  TYR A 140       6.620  -1.659  -5.508  1.00 94.79           H
ATOM   2174 2HB  TYR A 140       7.358  -0.608  -6.518  1.00 94.79           H
ATOM   2175  CG  TYR A 140       8.037  -0.496  -4.585  1.00 94.64           C
ATOM   2176  CD1 TYR A 140       8.210   0.748  -3.946  1.00 91.13           C
ATOM   2177  HD1 TYR A 140       7.612   1.514  -4.181  1.00 91.13           H
ATOM   2178  CD2 TYR A 140       8.915  -1.561  -4.276  1.00 91.26           C
ATOM   2179  HD2 TYR A 140       8.813  -2.441  -4.740  1.00 91.26           H
ATOM   2180  CE1 TYR A 140       9.222   0.920  -2.977  1.00 90.46           C
ATOM   2181  HE1 TYR A 140       9.330   1.799  -2.513  1.00 90.46           H
ATOM   2182  CE2 TYR A 140       9.926  -1.390  -3.324  1.00 90.95           C
ATOM   2183  HE2 TYR A 140      10.542  -2.148  -3.110  1.00 90.95           H
ATOM   2184  CZ  TYR A 140      10.078  -0.154  -2.667  1.00 91.73           C
ATOM   2185  OH  TYR A 140      11.040   0.002  -1.726  1.00 90.08           O
ATOM   2186  HH  TYR A 140      10.636   0.039  -0.859  1.00 90.08           H
ATOM   2187  N   VAL A 141       3.838  -1.054  -6.467  1.00 95.80           N
ATOM   2188  H   VAL A 141       3.923  -1.638  -5.660  1.00 95.80           H
ATOM   2189  CA  VAL A 141       2.742  -1.311  -7.410  1.00 95.77           C
ATOM   2190  HA  VAL A 141       3.191  -1.481  -8.287  1.00 95.77           H
ATOM   2191  C   VAL A 141       1.837  -0.088  -7.534  1.00 95.23           C
ATOM   2192  O   VAL A 141       1.464   0.281  -8.652  1.00 94.15           O
ATOM   2193  CB  VAL A 141       1.924  -2.553  -7.003  1.00 95.80           C
ATOM   2194  HB  VAL A 141       1.681  -2.417  -6.043  1.00 95.80           H
ATOM   2195  CG1 VAL A 141       0.657  -2.721  -7.858  1.00 93.45           C
ATOM   2196 1HG1 VAL A 141       0.141  -3.531  -7.579  1.00 93.45           H
ATOM   2197 2HG1 VAL A 141       0.888  -2.822  -8.826  1.00 93.45           H
ATOM   2198 3HG1 VAL A 141       0.056  -1.927  -7.767  1.00 93.45           H
ATOM   2199  CG2 VAL A 141       2.741  -3.832  -7.194  1.00 93.17           C
ATOM   2200 1HG2 VAL A 141       2.211  -4.638  -6.930  1.00 93.17           H
ATOM   2201 2HG2 VAL A 141       3.571  -3.814  -6.637  1.00 93.17           H
ATOM   2202 3HG2 VAL A 141       3.015  -3.943  -8.149  1.00 93.17           H
ATOM   2203  N   SER A 142       1.496   0.558  -6.422  1.00 94.22           N
ATOM   2204  H   SER A 142       1.840   0.213  -5.549  1.00 94.22           H
ATOM   2205  CA  SER A 142       0.644   1.747  -6.410  1.00 92.85           C
ATOM   2206  HA  SER A 142      -0.181   1.479  -6.908  1.00 92.85           H
ATOM   2207  C   SER A 142       1.290   2.923  -7.146  1.00 93.13           C
ATOM   2208  O   SER A 142       0.663   3.524  -8.021  1.00 91.54           O
ATOM   2209  CB  SER A 142       0.293   2.133  -4.969  1.00 91.05           C
ATOM   2210 1HB  SER A 142       1.117   2.227  -4.411  1.00 91.05           H
ATOM   2211 2HB  SER A 142      -0.227   2.987  -4.942  1.00 91.05           H
ATOM   2212  OG  SER A 142      -0.507   1.121  -4.391  1.00 76.72           O
ATOM   2213  HG  SER A 142      -1.396   1.452  -4.260  1.00 76.72           H
ATOM   2214  N   THR A 143       2.565   3.197  -6.885  1.00 93.96           N
ATOM   2215  H   THR A 143       3.033   2.650  -6.191  1.00 93.96           H
ATOM   2216  CA  THR A 143       3.323   4.256  -7.558  1.00 93.89           C
ATOM   2217  HA  THR A 143       2.807   5.097  -7.394  1.00 93.89           H
ATOM   2218  C   THR A 143       3.412   4.015  -9.063  1.00 93.97           C
ATOM   2219  O   THR A 143       3.050   4.887  -9.866  1.00 92.79           O
ATOM   2220  CB  THR A 143       4.733   4.349  -6.961  1.00 93.17           C
ATOM   2221  HB  THR A 143       5.209   3.479  -7.089  1.00 93.17           H
ATOM   2222  OG1 THR A 143       4.632   4.587  -5.579  1.00 85.17           O
ATOM   2223  HG1 THR A 143       4.609   5.530  -5.418  1.00 85.17           H
ATOM   2224  CG2 THR A 143       5.528   5.511  -7.554  1.00 85.10           C
ATOM   2225 1HG2 THR A 143       6.444   5.559  -7.156  1.00 85.10           H
ATOM   2226 2HG2 THR A 143       5.071   6.383  -7.380  1.00 85.10           H
ATOM   2227 3HG2 THR A 143       5.628   5.408  -8.544  1.00 85.10           H
ATOM   2228  N   ASN A 144       3.798   2.809  -9.480  1.00 94.93           N
ATOM   2229  H   ASN A 144       4.005   2.115  -8.791  1.00 94.93           H
ATOM   2230  CA  ASN A 144       3.935   2.447 -10.885  1.00 94.77           C
ATOM   2231  HA  ASN A 144       4.440   3.191 -11.323  1.00 94.77           H
ATOM   2232  C   ASN A 144       2.581   2.373 -11.605  1.00 94.86           C
ATOM   2233  O   ASN A 144       2.477   2.710 -12.788  1.00 93.72           O
ATOM   2234  CB  ASN A 144       4.734   1.140 -10.970  1.00 94.42           C
ATOM   2235 1HB  ASN A 144       4.361   0.483 -10.315  1.00 94.42           H
ATOM   2236 2HB  ASN A 144       4.658   0.768 -11.895  1.00 94.42           H
ATOM   2237  CG  ASN A 144       6.204   1.371 -10.652  1.00 92.94           C
ATOM   2238  OD1 ASN A 144       6.818   2.250 -11.238  1.00 85.01           O
ATOM   2239  ND2 ASN A 144       6.784   0.635  -9.740  1.00 84.68           N
ATOM   2240 1HD2 ASN A 144       7.746   0.787  -9.512  1.00 84.68           H
ATOM   2241 2HD2 ASN A 144       6.266  -0.080  -9.271  1.00 84.68           H
ATOM   2242  N   ALA A 145       1.491   2.012 -10.914  1.00 94.50           N
ATOM   2243  H   ALA A 145       1.610   1.681  -9.978  1.00 94.50           H
ATOM   2244  CA  ALA A 145       0.139   2.078 -11.458  1.00 93.80           C
ATOM   2245  HA  ALA A 145       0.178   1.606 -12.339  1.00 93.80           H
ATOM   2246  C   ALA A 145      -0.306   3.522 -11.727  1.00 93.78           C
ATOM   2247  O   ALA A 145      -0.860   3.801 -12.793  1.00 92.43           O
ATOM   2248  CB  ALA A 145      -0.823   1.358 -10.504  1.00 93.20           C
ATOM   2249 1HB  ALA A 145      -0.524   0.419 -10.335  1.00 93.20           H
ATOM   2250 2HB  ALA A 145      -1.747   1.323 -10.886  1.00 93.20           H
ATOM   2251 3HB  ALA A 145      -0.872   1.828  -9.623  1.00 93.20           H
ATOM   2252  N   LEU A 146      -0.038   4.454 -10.818  1.00 93.44           N
ATOM   2253  H   LEU A 146       0.366   4.167  -9.949  1.00 93.44           H
ATOM   2254  CA  LEU A 146      -0.304   5.876 -11.023  1.00 93.01           C
ATOM   2255  HA  LEU A 146      -1.278   5.923 -11.244  1.00 93.01           H
ATOM   2256  C   LEU A 146       0.500   6.439 -12.202  1.00 93.32           C
ATOM   2257  O   LEU A 146      -0.062   7.146 -13.042  1.00 92.81           O
ATOM   2258  CB  LEU A 146       0.004   6.668  -9.737  1.00 92.61           C
ATOM   2259 1HB  LEU A 146       0.912   6.397  -9.419  1.00 92.61           H
ATOM   2260 2HB  LEU A 146       0.008   7.641  -9.968  1.00 92.61           H
ATOM   2261  CG  LEU A 146      -0.995   6.455  -8.576  1.00 90.34           C
ATOM   2262  HG  LEU A 146      -1.045   5.474  -8.391  1.00 90.34           H
ATOM   2263  CD1 LEU A 146      -0.512   7.222  -7.343  1.00 87.14           C
ATOM   2264 1HD1 LEU A 146      -1.142   7.101  -6.576  1.00 87.14           H
ATOM   2265 2HD1 LEU A 146      -0.445   8.201  -7.534  1.00 87.14           H
ATOM   2266 3HD1 LEU A 146       0.390   6.903  -7.053  1.00 87.14           H
ATOM   2267  CD2 LEU A 146      -2.401   6.957  -8.928  1.00 87.12           C
ATOM   2268 1HD2 LEU A 146      -3.034   6.812  -8.168  1.00 87.12           H
ATOM   2269 2HD2 LEU A 146      -2.764   6.476  -9.726  1.00 87.12           H
ATOM   2270 3HD2 LEU A 146      -2.390   7.935  -9.137  1.00 87.12           H
ATOM   2271  N   LEU A 147       1.761   6.054 -12.314  1.00 94.55           N
ATOM   2272  H   LEU A 147       2.151   5.487 -11.588  1.00 94.55           H
ATOM   2273  CA  LEU A 147       2.614   6.416 -13.446  1.00 95.04           C
ATOM   2274  HA  LEU A 147       2.613   7.414 -13.505  1.00 95.04           H
ATOM   2275  C   LEU A 147       2.049   5.890 -14.769  1.00 94.82           C
ATOM   2276  O   LEU A 147       1.911   6.645 -15.739  1.00 94.04           O
ATOM   2277  CB  LEU A 147       4.033   5.892 -13.172  1.00 95.43           C
ATOM   2278 1HB  LEU A 147       4.377   6.339 -12.346  1.00 95.43           H
ATOM   2279 2HB  LEU A 147       3.978   4.905 -13.019  1.00 95.43           H
ATOM   2280  CG  LEU A 147       5.032   6.154 -14.322  1.00 94.77           C
ATOM   2281  HG  LEU A 147       4.671   5.726 -15.151  1.00 94.77           H
ATOM   2282  CD1 LEU A 147       5.199   7.639 -14.612  1.00 91.74           C
ATOM   2283 1HD1 LEU A 147       5.848   7.788 -15.358  1.00 91.74           H
ATOM   2284 2HD1 LEU A 147       5.539   8.125 -13.807  1.00 91.74           H
ATOM   2285 3HD1 LEU A 147       4.328   8.053 -14.876  1.00 91.74           H
ATOM   2286  CD2 LEU A 147       6.394   5.559 -13.966  1.00 91.74           C
ATOM   2287 1HD2 LEU A 147       7.057   5.717 -14.698  1.00 91.74           H
ATOM   2288 2HD2 LEU A 147       6.327   4.572 -13.821  1.00 91.74           H
ATOM   2289 3HD2 LEU A 147       6.756   5.969 -13.129  1.00 91.74           H
ATOM   2290  N   ALA A 148       1.636   4.626 -14.828  1.00 95.02           N
ATOM   2291  H   ALA A 148       1.749   4.057 -14.014  1.00 95.02           H
ATOM   2292  CA  ALA A 148       1.029   4.021 -16.008  1.00 94.28           C
ATOM   2293  HA  ALA A 148       1.687   4.140 -16.752  1.00 94.28           H
ATOM   2294  C   ALA A 148      -0.267   4.736 -16.421  1.00 93.68           C
ATOM   2295  O   ALA A 148      -0.497   4.986 -17.611  1.00 92.15           O
ATOM   2296  CB  ALA A 148       0.790   2.533 -15.726  1.00 93.97           C
ATOM   2297 1HB  ALA A 148       1.639   2.078 -15.458  1.00 93.97           H
ATOM   2298 2HB  ALA A 148       0.434   2.067 -16.536  1.00 93.97           H
ATOM   2299 3HB  ALA A 148       0.129   2.410 -14.986  1.00 93.97           H
ATOM   2300  N   ILE A 149      -1.109   5.122 -15.449  1.00 92.75           N
ATOM   2301  H   ILE A 149      -0.904   4.851 -14.508  1.00 92.75           H
ATOM   2302  CA  ILE A 149      -2.316   5.921 -15.696  1.00 91.62           C
ATOM   2303  HA  ILE A 149      -2.839   5.422 -16.387  1.00 91.62           H
ATOM   2304  C   ILE A 149      -1.950   7.290 -16.273  1.00 91.97           C
ATOM   2305  O   ILE A 149      -2.574   7.719 -17.245  1.00 91.11           O
ATOM   2306  CB  ILE A 149      -3.160   6.047 -14.402  1.00 90.80           C
ATOM   2307  HB  ILE A 149      -2.551   6.369 -13.678  1.00 90.80           H
ATOM   2308  CG1 ILE A 149      -3.756   4.680 -13.996  1.00 89.42           C
ATOM   2309 1HG1 ILE A 149      -4.527   4.480 -14.600  1.00 89.42           H
ATOM   2310 2HG1 ILE A 149      -3.051   3.981 -14.112  1.00 89.42           H
ATOM   2311  CG2 ILE A 149      -4.310   7.063 -14.586  1.00 89.48           C
ATOM   2312 1HG2 ILE A 149      -4.854   7.144 -13.751  1.00 89.48           H
ATOM   2313 2HG2 ILE A 149      -4.922   6.782 -15.325  1.00 89.48           H
ATOM   2314 3HG2 ILE A 149      -3.954   7.970 -14.810  1.00 89.48           H
ATOM   2315  CD1 ILE A 149      -4.256   4.621 -12.543  1.00 86.20           C
ATOM   2316 1HD1 ILE A 149      -4.631   3.719 -12.330  1.00 86.20           H
ATOM   2317 2HD1 ILE A 149      -4.974   5.298 -12.383  1.00 86.20           H
ATOM   2318 3HD1 ILE A 149      -3.512   4.804 -11.900  1.00 86.20           H
ATOM   2319  N   ALA A 150      -0.950   7.971 -15.726  1.00 92.52           N
ATOM   2320  H   ALA A 150      -0.472   7.568 -14.945  1.00 92.52           H
ATOM   2321  CA  ALA A 150      -0.514   9.279 -16.208  1.00 92.54           C
ATOM   2322  HA  ALA A 150      -1.326   9.863 -16.195  1.00 92.54           H
ATOM   2323  C   ALA A 150      -0.011   9.224 -17.659  1.00 92.75           C
ATOM   2324  O   ALA A 150      -0.408  10.048 -18.482  1.00 91.89           O
ATOM   2325  CB  ALA A 150       0.554   9.826 -15.257  1.00 93.02           C
ATOM   2326 1HB  ALA A 150       0.215   9.857 -14.317  1.00 93.02           H
ATOM   2327 2HB  ALA A 150       0.824  10.753 -15.517  1.00 93.02           H
ATOM   2328 3HB  ALA A 150       1.373   9.252 -15.270  1.00 93.02           H
ATOM   2329  N   ILE A 151       0.792   8.209 -18.000  1.00 94.02           N
ATOM   2330  H   ILE A 151       1.063   7.566 -17.284  1.00 94.02           H
ATOM   2331  CA  ILE A 151       1.300   7.980 -19.358  1.00 93.67           C
ATOM   2332  HA  ILE A 151       1.712   8.843 -19.648  1.00 93.67           H
ATOM   2333  C   ILE A 151       0.153   7.660 -20.325  1.00 92.93           C
ATOM   2334  O   ILE A 151       0.075   8.256 -21.396  1.00 91.55           O
ATOM   2335  CB  ILE A 151       2.388   6.884 -19.350  1.00 93.88           C
ATOM   2336  HB  ILE A 151       2.006   6.077 -18.899  1.00 93.88           H
ATOM   2337  CG1 ILE A 151       3.641   7.375 -18.571  1.00 92.64           C
ATOM   2338 1HG1 ILE A 151       4.096   8.083 -19.111  1.00 92.64           H
ATOM   2339 2HG1 ILE A 151       3.343   7.761 -17.698  1.00 92.64           H
ATOM   2340  CG2 ILE A 151       2.785   6.484 -20.784  1.00 92.25           C
ATOM   2341 1HG2 ILE A 151       3.489   5.774 -20.776  1.00 92.25           H
ATOM   2342 2HG2 ILE A 151       3.145   7.269 -21.288  1.00 92.25           H
ATOM   2343 3HG2 ILE A 151       1.997   6.130 -21.288  1.00 92.25           H
ATOM   2344  CD1 ILE A 151       4.664   6.271 -18.277  1.00 87.86           C
ATOM   2345 1HD1 ILE A 151       5.449   6.634 -17.776  1.00 87.86           H
ATOM   2346 2HD1 ILE A 151       5.003   5.861 -19.124  1.00 87.86           H
ATOM   2347 3HD1 ILE A 151       4.257   5.543 -17.725  1.00 87.86           H
ATOM   2348  N   ASP A 152      -0.787   6.774 -19.952  1.00 93.10           N
ATOM   2349  H   ASP A 152      -0.679   6.305 -19.076  1.00 93.10           H
ATOM   2350  CA  ASP A 152      -1.967   6.463 -20.773  1.00 91.92           C
ATOM   2351  HA  ASP A 152      -1.618   6.116 -21.643  1.00 91.92           H
ATOM   2352  C   ASP A 152      -2.796   7.725 -21.057  1.00 91.93           C
ATOM   2353  O   ASP A 152      -3.209   7.978 -22.196  1.00 90.55           O
ATOM   2354  CB  ASP A 152      -2.812   5.381 -20.079  1.00 90.57           C
ATOM   2355 1HB  ASP A 152      -2.311   4.516 -20.106  1.00 90.57           H
ATOM   2356 2HB  ASP A 152      -2.961   5.651 -19.128  1.00 90.57           H
ATOM   2357  CG  ASP A 152      -4.178   5.181 -20.754  1.00 87.04           C
ATOM   2358  OD1 ASP A 152      -4.245   4.728 -21.911  1.00 82.44           O
ATOM   2359  OD2 ASP A 152      -5.208   5.561 -20.131  1.00 81.33           O
ATOM   2360  N   ARG A 153      -3.022   8.562 -20.041  1.00 91.35           N
ATOM   2361  H   ARG A 153      -2.687   8.316 -19.132  1.00 91.35           H
ATOM   2362  CA  ARG A 153      -3.746   9.834 -20.209  1.00 90.89           C
ATOM   2363  HA  ARG A 153      -4.591   9.589 -20.684  1.00 90.89           H
ATOM   2364  C   ARG A 153      -2.978  10.820 -21.080  1.00 91.80           C
ATOM   2365  O   ARG A 153      -3.599  11.470 -21.931  1.00 89.67           O
ATOM   2366  CB  ARG A 153      -4.057  10.462 -18.842  1.00 89.50           C
ATOM   2367 1HB  ARG A 153      -3.201  10.518 -18.329  1.00 89.50           H
ATOM   2368 2HB  ARG A 153      -4.411  11.383 -19.002  1.00 89.50           H
ATOM   2369  CG  ARG A 153      -5.075   9.713 -17.973  1.00 82.96           C
ATOM   2370 1HG  ARG A 153      -4.691   8.818 -17.747  1.00 82.96           H
ATOM   2371 2HG  ARG A 153      -5.212  10.239 -17.133  1.00 82.96           H
ATOM   2372  CD  ARG A 153      -6.446   9.493 -18.629  1.00 79.35           C
ATOM   2373 1HD  ARG A 153      -7.153   9.448 -17.923  1.00 79.35           H
ATOM   2374 2HD  ARG A 153      -6.645  10.248 -19.253  1.00 79.35           H
ATOM   2375  NE  ARG A 153      -6.500   8.241 -19.403  1.00 75.08           N
ATOM   2376  HE  ARG A 153      -5.706   7.636 -19.340  1.00 75.08           H
ATOM   2377  CZ  ARG A 153      -7.503   7.839 -20.177  1.00 69.45           C
ATOM   2378  NH1 ARG A 153      -8.584   8.553 -20.328  1.00 61.68           N
ATOM   2379 1HH1 ARG A 153      -8.675   9.429 -19.855  1.00 61.68           H
ATOM   2380 2HH1 ARG A 153      -9.322   8.224 -20.917  1.00 61.68           H
ATOM   2381  NH2 ARG A 153      -7.438   6.717 -20.798  1.00 62.61           N
ATOM   2382 1HH2 ARG A 153      -6.628   6.138 -20.701  1.00 62.61           H
ATOM   2383 2HH2 ARG A 153      -8.197   6.422 -21.378  1.00 62.61           H
ATOM   2384  N   TYR A 154      -1.672  10.928 -20.902  1.00 92.34           N
ATOM   2385  H   TYR A 154      -1.252  10.399 -20.164  1.00 92.34           H
ATOM   2386  CA  TYR A 154      -0.808  11.772 -21.718  1.00 92.95           C
ATOM   2387  HA  TYR A 154      -1.163  12.703 -21.634  1.00 92.95           H
ATOM   2388  C   TYR A 154      -0.879  11.381 -23.198  1.00 92.81           C
ATOM   2389  O   TYR A 154      -1.196  12.222 -24.038  1.00 92.09           O
ATOM   2390  CB  TYR A 154       0.624  11.703 -21.172  1.00 93.70           C
ATOM   2391 1HB  TYR A 154       0.651  12.151 -20.279  1.00 93.70           H
ATOM   2392 2HB  TYR A 154       0.885  10.743 -21.072  1.00 93.70           H
ATOM   2393  CG  TYR A 154       1.638  12.377 -22.069  1.00 94.18           C
ATOM   2394  CD1 TYR A 154       2.431  11.604 -22.947  1.00 92.25           C
ATOM   2395  HD1 TYR A 154       2.349  10.607 -22.949  1.00 92.25           H
ATOM   2396  CD2 TYR A 154       1.762  13.775 -22.061  1.00 92.94           C
ATOM   2397  HD2 TYR A 154       1.208  14.321 -21.433  1.00 92.94           H
ATOM   2398  CE1 TYR A 154       3.335  12.237 -23.817  1.00 92.79           C
ATOM   2399  HE1 TYR A 154       3.897  11.691 -24.438  1.00 92.79           H
ATOM   2400  CE2 TYR A 154       2.666  14.412 -22.936  1.00 93.24           C
ATOM   2401  HE2 TYR A 154       2.751  15.408 -22.932  1.00 93.24           H
ATOM   2402  CZ  TYR A 154       3.449  13.639 -23.815  1.00 93.63           C
ATOM   2403  OH  TYR A 154       4.308  14.253 -24.674  1.00 92.50           O
ATOM   2404  HH  TYR A 154       5.148  14.397 -24.237  1.00 92.50           H
ATOM   2405  N   LEU A 155      -0.709  10.111 -23.520  1.00 92.72           N
ATOM   2406  H   LEU A 155      -0.517   9.455 -22.790  1.00 92.72           H
ATOM   2407  CA  LEU A 155      -0.788   9.619 -24.896  1.00 92.18           C
ATOM   2408  HA  LEU A 155      -0.135  10.166 -25.420  1.00 92.18           H
ATOM   2409  C   LEU A 155      -2.187   9.835 -25.493  1.00 91.77           C
ATOM   2410  O   LEU A 155      -2.312  10.280 -26.628  1.00 90.27           O
ATOM   2411  CB  LEU A 155      -0.404   8.128 -24.925  1.00 92.20           C
ATOM   2412 1HB  LEU A 155      -0.964   7.650 -24.249  1.00 92.20           H
ATOM   2413 2HB  LEU A 155      -0.607   7.772 -25.837  1.00 92.20           H
ATOM   2414  CG  LEU A 155       1.082   7.842 -24.613  1.00 89.04           C
ATOM   2415  HG  LEU A 155       1.303   8.276 -23.740  1.00 89.04           H
ATOM   2416  CD1 LEU A 155       1.302   6.333 -24.539  1.00 83.84           C
ATOM   2417 1HD1 LEU A 155       2.258   6.120 -24.338  1.00 83.84           H
ATOM   2418 2HD1 LEU A 155       1.065   5.893 -25.405  1.00 83.84           H
ATOM   2419 3HD1 LEU A 155       0.738   5.923 -23.822  1.00 83.84           H
ATOM   2420  CD2 LEU A 155       2.016   8.414 -25.685  1.00 83.57           C
ATOM   2421 1HD2 LEU A 155       2.973   8.220 -25.467  1.00 83.57           H
ATOM   2422 2HD2 LEU A 155       1.913   9.406 -25.758  1.00 83.57           H
ATOM   2423 3HD2 LEU A 155       1.818   8.017 -26.581  1.00 83.57           H
ATOM   2424  N   ALA A 156      -3.244   9.595 -24.725  1.00 91.63           N
ATOM   2425  H   ALA A 156      -3.091   9.297 -23.783  1.00 91.63           H
ATOM   2426  CA  ALA A 156      -4.621   9.747 -25.195  1.00 90.37           C
ATOM   2427  HA  ALA A 156      -4.639   9.274 -26.076  1.00 90.37           H
ATOM   2428  C   ALA A 156      -5.041  11.201 -25.474  1.00 90.59           C
ATOM   2429  O   ALA A 156      -5.995  11.423 -26.229  1.00 88.46           O
ATOM   2430  CB  ALA A 156      -5.552   9.110 -24.148  1.00 88.76           C
ATOM   2431 1HB  ALA A 156      -5.286   8.164 -23.960  1.00 88.76           H
ATOM   2432 2HB  ALA A 156      -6.500   9.105 -24.467  1.00 88.76           H
ATOM   2433 3HB  ALA A 156      -5.520   9.615 -23.286  1.00 88.76           H
ATOM   2434  N   ILE A 157      -4.403  12.179 -24.831  1.00 89.63           N
ATOM   2435  H   ILE A 157      -3.625  11.936 -24.251  1.00 89.63           H
ATOM   2436  CA  ILE A 157      -4.783  13.599 -24.929  1.00 89.67           C
ATOM   2437  HA  ILE A 157      -5.673  13.615 -25.385  1.00 89.67           H
ATOM   2438  C   ILE A 157      -3.824  14.379 -25.826  1.00 90.35           C
ATOM   2439  O   ILE A 157      -4.279  15.107 -26.694  1.00 89.24           O
ATOM   2440  CB  ILE A 157      -4.923  14.218 -23.515  1.00 88.97           C
ATOM   2441  HB  ILE A 157      -4.079  14.048 -23.006  1.00 88.97           H
ATOM   2442  CG1 ILE A 157      -6.121  13.563 -22.776  1.00 86.41           C
ATOM   2443 1HG1 ILE A 157      -6.969  13.881 -23.201  1.00 86.41           H
ATOM   2444 2HG1 ILE A 157      -6.050  12.570 -22.874  1.00 86.41           H
ATOM   2445  CG2 ILE A 157      -5.120  15.745 -23.598  1.00 85.96           C
ATOM   2446 1HG2 ILE A 157      -5.210  16.145 -22.686  1.00 85.96           H
ATOM   2447 2HG2 ILE A 157      -5.944  15.972 -24.116  1.00 85.96           H
ATOM   2448 3HG2 ILE A 157      -4.343  16.183 -24.050  1.00 85.96           H
ATOM   2449  CD1 ILE A 157      -6.194  13.885 -21.280  1.00 80.82           C
ATOM   2450 1HD1 ILE A 157      -6.982  13.439 -20.855  1.00 80.82           H
ATOM   2451 2HD1 ILE A 157      -6.280  14.870 -21.129  1.00 80.82           H
ATOM   2452 3HD1 ILE A 157      -5.371  13.572 -20.806  1.00 80.82           H
ATOM   2453  N   VAL A 158      -2.523  14.209 -25.638  1.00 91.29           N
ATOM   2454  H   VAL A 158      -2.227  13.520 -24.976  1.00 91.29           H
ATOM   2455  CA  VAL A 158      -1.491  14.979 -26.350  1.00 91.67           C
ATOM   2456  HA  VAL A 158      -1.894  15.883 -26.494  1.00 91.67           H
ATOM   2457  C   VAL A 158      -1.179  14.369 -27.719  1.00 91.77           C
ATOM   2458  O   VAL A 158      -0.885  15.084 -28.662  1.00 89.82           O
ATOM   2459  CB  VAL A 158      -0.219  15.120 -25.495  1.00 91.82           C
ATOM   2460  HB  VAL A 158       0.132  14.193 -25.367  1.00 91.82           H
ATOM   2461  CG1 VAL A 158       0.858  15.958 -26.181  1.00 86.91           C
ATOM   2462 1HG1 VAL A 158       1.673  16.035 -25.606  1.00 86.91           H
ATOM   2463 2HG1 VAL A 158       0.527  16.883 -26.369  1.00 86.91           H
ATOM   2464 3HG1 VAL A 158       1.133  15.547 -27.050  1.00 86.91           H
ATOM   2465  CG2 VAL A 158      -0.538  15.780 -24.142  1.00 86.75           C
ATOM   2466 1HG2 VAL A 158       0.287  15.872 -23.585  1.00 86.75           H
ATOM   2467 2HG2 VAL A 158      -1.199  15.236 -23.625  1.00 86.75           H
ATOM   2468 3HG2 VAL A 158      -0.926  16.693 -24.271  1.00 86.75           H
ATOM   2469  N   HIS A 159      -1.311  13.046 -27.847  1.00 92.31           N
ATOM   2470  H   HIS A 159      -1.601  12.521 -27.047  1.00 92.31           H
ATOM   2471  CA  HIS A 159      -1.055  12.320 -29.093  1.00 92.15           C
ATOM   2472  HA  HIS A 159      -0.884  13.015 -29.792  1.00 92.15           H
ATOM   2473  C   HIS A 159      -2.285  11.517 -29.559  1.00 91.42           C
ATOM   2474  O   HIS A 159      -2.223  10.287 -29.634  1.00 87.85           O
ATOM   2475  CB  HIS A 159       0.198  11.450 -28.921  1.00 92.05           C
ATOM   2476 1HB  HIS A 159       0.053  10.818 -28.160  1.00 92.05           H
ATOM   2477 2HB  HIS A 159       0.351  10.931 -29.762  1.00 92.05           H
ATOM   2478  CG  HIS A 159       1.439  12.246 -28.634  1.00 91.66           C
ATOM   2479  ND1 HIS A 159       2.024  13.169 -29.470  1.00 77.01           N
ATOM   2480  HD1 HIS A 159       1.697  13.435 -30.377  1.00 77.01           H
ATOM   2481  CD2 HIS A 159       2.207  12.184 -27.499  1.00 79.00           C
ATOM   2482  HD2 HIS A 159       2.035  11.605 -26.702  1.00 79.00           H
ATOM   2483  CE1 HIS A 159       3.115  13.649 -28.846  1.00 82.55           C
ATOM   2484  HE1 HIS A 159       3.727  14.344 -29.224  1.00 82.55           H
ATOM   2485  NE2 HIS A 159       3.269  13.071 -27.655  1.00 84.58           N
ATOM   2486  N   PRO A 160      -3.410  12.170 -29.901  1.00 91.60           N
ATOM   2487  CA  PRO A 160      -4.666  11.483 -30.213  1.00 89.92           C
ATOM   2488  HA  PRO A 160      -4.837  10.830 -29.475  1.00 89.92           H
ATOM   2489  C   PRO A 160      -4.631  10.625 -31.487  1.00 90.22           C
ATOM   2490  O   PRO A 160      -5.473   9.743 -31.646  1.00 86.48           O
ATOM   2491  CB  PRO A 160      -5.708  12.602 -30.323  1.00 87.44           C
ATOM   2492 1HB  PRO A 160      -6.404  12.376 -31.004  1.00 87.44           H
ATOM   2493 2HB  PRO A 160      -6.147  12.769 -29.440  1.00 87.44           H
ATOM   2494  CG  PRO A 160      -4.888  13.818 -30.764  1.00 84.85           C
ATOM   2495 1HG  PRO A 160      -4.740  13.818 -31.753  1.00 84.85           H
ATOM   2496 2HG  PRO A 160      -5.330  14.673 -30.493  1.00 84.85           H
ATOM   2497  CD  PRO A 160      -3.579  13.613 -30.011  1.00 88.79           C
ATOM   2498 1HD  PRO A 160      -2.807  14.003 -30.513  1.00 88.79           H
ATOM   2499 2HD  PRO A 160      -3.620  14.016 -29.097  1.00 88.79           H
ATOM   2500  N   LEU A 161      -3.670  10.885 -32.391  1.00 90.35           N
ATOM   2501  H   LEU A 161      -3.034  11.630 -32.192  1.00 90.35           H
ATOM   2502  CA  LEU A 161      -3.490  10.152 -33.648  1.00 90.93           C
ATOM   2503  HA  LEU A 161      -4.414   9.871 -33.909  1.00 90.93           H
ATOM   2504  C   LEU A 161      -2.641   8.882 -33.491  1.00 91.28           C
ATOM   2505  O   LEU A 161      -2.624   8.043 -34.390  1.00 88.38           O
ATOM   2506  CB  LEU A 161      -2.860  11.084 -34.695  1.00 90.63           C
ATOM   2507 1HB  LEU A 161      -1.969  11.377 -34.348  1.00 90.63           H
ATOM   2508 2HB  LEU A 161      -2.734  10.559 -35.537  1.00 90.63           H
ATOM   2509  CG  LEU A 161      -3.670  12.345 -35.041  1.00 87.26           C
ATOM   2510  HG  LEU A 161      -3.814  12.854 -34.192  1.00 87.26           H
ATOM   2511  CD1 LEU A 161      -2.900  13.193 -36.046  1.00 81.32           C
ATOM   2512 1HD1 LEU A 161      -3.411  14.019 -36.284  1.00 81.32           H
ATOM   2513 2HD1 LEU A 161      -2.730  12.683 -36.889  1.00 81.32           H
ATOM   2514 3HD1 LEU A 161      -2.016  13.475 -35.674  1.00 81.32           H
ATOM   2515  CD2 LEU A 161      -5.040  12.014 -35.624  1.00 82.16           C
ATOM   2516 1HD2 LEU A 161      -5.548  12.848 -35.841  1.00 82.16           H
ATOM   2517 2HD2 LEU A 161      -5.586  11.481 -34.977  1.00 82.16           H
ATOM   2518 3HD2 LEU A 161      -4.952  11.480 -36.465  1.00 82.16           H
ATOM   2519  N   LYS A 162      -1.919   8.714 -32.365  1.00 89.93           N
ATOM   2520  H   LYS A 162      -1.898   9.447 -31.686  1.00 89.93           H
ATOM   2521  CA  LYS A 162      -1.164   7.485 -32.111  1.00 88.83           C
ATOM   2522  HA  LYS A 162      -0.734   7.252 -32.983  1.00 88.83           H
ATOM   2523  C   LYS A 162      -2.112   6.354 -31.698  1.00 88.60           C
ATOM   2524  O   LYS A 162      -3.099   6.614 -30.993  1.00 86.89           O
ATOM   2525  CB  LYS A 162      -0.055   7.708 -31.066  1.00 87.75           C
ATOM   2526 1HB  LYS A 162      -0.441   8.185 -30.277  1.00 87.75           H
ATOM   2527 2HB  LYS A 162       0.304   6.821 -30.776  1.00 87.75           H
ATOM   2528  CG  LYS A 162       1.094   8.545 -31.638  1.00 80.23           C
ATOM   2529 1HG  LYS A 162       1.361   8.164 -32.523  1.00 80.23           H
ATOM   2530 2HG  LYS A 162       0.777   9.485 -31.762  1.00 80.23           H
ATOM   2531  CD  LYS A 162       2.317   8.545 -30.699  1.00 75.82           C
ATOM   2532 1HD  LYS A 162       2.066   8.970 -29.829  1.00 75.82           H
ATOM   2533 2HD  LYS A 162       2.611   7.603 -30.538  1.00 75.82           H
ATOM   2534  CE  LYS A 162       3.474   9.334 -31.332  1.00 68.89           C
ATOM   2535 1HE  LYS A 162       3.684   8.949 -32.231  1.00 68.89           H
ATOM   2536 2HE  LYS A 162       3.205  10.292 -31.434  1.00 68.89           H
ATOM   2537  NZ  LYS A 162       4.718   9.286 -30.503  1.00 60.37           N
ATOM   2538 1HZ  LYS A 162       5.456   9.805 -30.934  1.00 60.37           H
ATOM   2539 2HZ  LYS A 162       5.033   8.344 -30.384  1.00 60.37           H
ATOM   2540 3HZ  LYS A 162       4.559   9.674 -29.595  1.00 60.37           H
ATOM   2541  N   PRO A 163      -1.834   5.105 -32.104  1.00 90.47           N
ATOM   2542  CA  PRO A 163      -2.630   3.967 -31.675  1.00 89.34           C
ATOM   2543  HA  PRO A 163      -3.580   4.080 -31.966  1.00 89.34           H
ATOM   2544  C   PRO A 163      -2.627   3.890 -30.146  1.00 88.70           C
ATOM   2545  O   PRO A 163      -1.586   3.996 -29.493  1.00 85.52           O
ATOM   2546  CB  PRO A 163      -2.004   2.736 -32.338  1.00 87.81           C
ATOM   2547 1HB  PRO A 163      -2.039   1.945 -31.727  1.00 87.81           H
ATOM   2548 2HB  PRO A 163      -2.470   2.516 -33.195  1.00 87.81           H
ATOM   2549  CG  PRO A 163      -0.556   3.162 -32.598  1.00 83.07           C
ATOM   2550 1HG  PRO A 163       0.019   2.986 -31.799  1.00 83.07           H
ATOM   2551 2HG  PRO A 163      -0.179   2.685 -33.392  1.00 83.07           H
ATOM   2552  CD  PRO A 163      -0.677   4.664 -32.866  1.00 87.19           C
ATOM   2553 1HD  PRO A 163       0.135   5.156 -32.554  1.00 87.19           H
ATOM   2554 2HD  PRO A 163      -0.827   4.850 -33.837  1.00 87.19           H
ATOM   2555  N   ARG A 164      -3.825   3.730 -29.565  1.00 87.63           N
ATOM   2556  H   ARG A 164      -4.644   3.718 -30.139  1.00 87.63           H
ATOM   2557  CA  ARG A 164      -3.973   3.572 -28.118  1.00 86.96           C
ATOM   2558  HA  ARG A 164      -3.420   4.295 -27.703  1.00 86.96           H
ATOM   2559  C   ARG A 164      -3.445   2.212 -27.690  1.00 89.58           C
ATOM   2560  O   ARG A 164      -3.541   1.243 -28.437  1.00 85.10           O
ATOM   2561  CB  ARG A 164      -5.429   3.755 -27.684  1.00 81.16           C
ATOM   2562 1HB  ARG A 164      -6.009   3.148 -28.227  1.00 81.16           H
ATOM   2563 2HB  ARG A 164      -5.512   3.518 -26.716  1.00 81.16           H
ATOM   2564  CG  ARG A 164      -5.892   5.202 -27.886  1.00 69.67           C
ATOM   2565 1HG  ARG A 164      -5.237   5.823 -27.456  1.00 69.67           H
ATOM   2566 2HG  ARG A 164      -5.946   5.400 -28.865  1.00 69.67           H
ATOM   2567  CD  ARG A 164      -7.274   5.397 -27.249  1.00 65.96           C
ATOM   2568 1HD  ARG A 164      -7.939   4.788 -27.682  1.00 65.96           H
ATOM   2569 2HD  ARG A 164      -7.230   5.201 -26.269  1.00 65.96           H
ATOM   2570  NE  ARG A 164      -7.744   6.773 -27.415  1.00 59.29           N
ATOM   2571  HE  ARG A 164      -7.207   7.362 -28.019  1.00 59.29           H
ATOM   2572  CZ  ARG A 164      -8.804   7.315 -26.849  1.00 52.57           C
ATOM   2573  NH1 ARG A 164      -9.577   6.640 -26.029  1.00 50.27           N
ATOM   2574 1HH1 ARG A 164      -9.369   5.685 -25.818  1.00 50.27           H
ATOM   2575 2HH1 ARG A 164     -10.374   7.081 -25.616  1.00 50.27           H
ATOM   2576  NH2 ARG A 164      -9.104   8.553 -27.090  1.00 46.95           N
ATOM   2577 1HH2 ARG A 164      -8.532   9.096 -27.705  1.00 46.95           H
ATOM   2578 2HH2 ARG A 164      -9.908   8.965 -26.661  1.00 46.95           H
ATOM   2579  N   MET A 165      -2.983   2.154 -26.467  1.00 84.29           N
ATOM   2580  H   MET A 165      -2.862   3.006 -25.958  1.00 84.29           H
ATOM   2581  CA  MET A 165      -2.637   0.894 -25.816  1.00 86.25           C
ATOM   2582  HA  MET A 165      -1.860   0.493 -26.302  1.00 86.25           H
ATOM   2583  C   MET A 165      -3.820  -0.088 -25.914  1.00 87.33           C
ATOM   2584  O   MET A 165      -4.962   0.278 -25.632  1.00 84.48           O
ATOM   2585  CB  MET A 165      -2.223   1.191 -24.369  1.00 82.92           C
ATOM   2586 1HB  MET A 165      -1.497   1.878 -24.376  1.00 82.92           H
ATOM   2587 2HB  MET A 165      -3.015   1.548 -23.874  1.00 82.92           H
ATOM   2588  CG  MET A 165      -1.712  -0.049 -23.639  1.00 79.06           C
ATOM   2589 1HG  MET A 165      -2.526  -0.619 -23.529  1.00 79.06           H
ATOM   2590 2HG  MET A 165      -1.090  -0.478 -24.294  1.00 79.06           H
ATOM   2591  SD  MET A 165      -0.900   0.279 -22.053  1.00 77.92           S
ATOM   2592  CE  MET A 165      -2.192   1.163 -21.147  1.00 69.33           C
ATOM   2593 1HE  MET A 165      -1.879   1.414 -20.231  1.00 69.33           H
ATOM   2594 2HE  MET A 165      -3.011   0.598 -21.048  1.00 69.33           H
ATOM   2595 3HE  MET A 165      -2.454   2.002 -21.624  1.00 69.33           H
ATOM   2596  N   ASN A 166      -3.567  -1.329 -26.329  1.00 89.81           N
ATOM   2597  H   ASN A 166      -2.641  -1.552 -26.634  1.00 89.81           H
ATOM   2598  CA  ASN A 166      -4.582  -2.375 -26.357  1.00 90.42           C
ATOM   2599  HA  ASN A 166      -5.470  -1.930 -26.472  1.00 90.42           H
ATOM   2600  C   ASN A 166      -4.663  -3.102 -24.992  1.00 92.01           C
ATOM   2601  O   ASN A 166      -3.849  -2.876 -24.101  1.00 91.06           O
ATOM   2602  CB  ASN A 166      -4.347  -3.279 -27.599  1.00 87.34           C
ATOM   2603 1HB  ASN A 166      -5.134  -3.886 -27.711  1.00 87.34           H
ATOM   2604 2HB  ASN A 166      -4.255  -2.699 -28.409  1.00 87.34           H
ATOM   2605  CG  ASN A 166      -3.105  -4.143 -27.504  1.00 80.15           C
ATOM   2606  OD1 ASN A 166      -2.650  -4.483 -26.438  1.00 68.52           O
ATOM   2607  ND2 ASN A 166      -2.563  -4.580 -28.609  1.00 72.99           N
ATOM   2608 1HD2 ASN A 166      -1.774  -5.194 -28.570  1.00 72.99           H
ATOM   2609 2HD2 ASN A 166      -2.937  -4.301 -29.494  1.00 72.99           H
ATOM   2610  N   TYR A 167      -5.656  -3.966 -24.814  1.00 90.51           N
ATOM   2611  H   TYR A 167      -6.309  -4.113 -25.557  1.00 90.51           H
ATOM   2612  CA  TYR A 167      -5.826  -4.711 -23.563  1.00 91.75           C
ATOM   2613  HA  TYR A 167      -5.841  -3.997 -22.863  1.00 91.75           H
ATOM   2614  C   TYR A 167      -4.656  -5.665 -23.269  1.00 93.06           C
ATOM   2615  O   TYR A 167      -4.292  -5.808 -22.115  1.00 91.74           O
ATOM   2616  CB  TYR A 167      -7.145  -5.491 -23.576  1.00 90.01           C
ATOM   2617 1HB  TYR A 167      -7.257  -5.916 -24.474  1.00 90.01           H
ATOM   2618 2HB  TYR A 167      -7.104  -6.201 -22.874  1.00 90.01           H
ATOM   2619  CG  TYR A 167      -8.362  -4.635 -23.307  1.00 84.56           C
ATOM   2620  CD1 TYR A 167      -8.719  -4.327 -21.973  1.00 79.88           C
ATOM   2621  HD1 TYR A 167      -8.165  -4.674 -21.216  1.00 79.88           H
ATOM   2622  CD2 TYR A 167      -9.145  -4.144 -24.371  1.00 79.88           C
ATOM   2623  HD2 TYR A 167      -8.896  -4.359 -25.315  1.00 79.88           H
ATOM   2624  CE1 TYR A 167      -9.850  -3.535 -21.708  1.00 76.39           C
ATOM   2625  HE1 TYR A 167     -10.100  -3.322 -20.763  1.00 76.39           H
ATOM   2626  CE2 TYR A 167     -10.276  -3.352 -24.106  1.00 76.92           C
ATOM   2627  HE2 TYR A 167     -10.831  -3.008 -24.863  1.00 76.92           H
ATOM   2628  CZ  TYR A 167     -10.632  -3.040 -22.772  1.00 75.66           C
ATOM   2629  OH  TYR A 167     -11.725  -2.277 -22.528  1.00 74.78           O
ATOM   2630  HH  TYR A 167     -11.466  -1.357 -22.471  1.00 74.78           H
ATOM   2631  N   GLN A 168      -4.053  -6.266 -24.299  1.00 93.41           N
ATOM   2632  H   GLN A 168      -4.398  -6.093 -25.222  1.00 93.41           H
ATOM   2633  CA  GLN A 168      -2.909  -7.168 -24.137  1.00 93.84           C
ATOM   2634  HA  GLN A 168      -3.196  -7.850 -23.464  1.00 93.84           H
ATOM   2635  C   GLN A 168      -1.680  -6.402 -23.618  1.00 94.43           C
ATOM   2636  O   GLN A 168      -1.074  -6.817 -22.631  1.00 93.70           O
ATOM   2637  CB  GLN A 168      -2.577  -7.844 -25.474  1.00 93.97           C
ATOM   2638 1HB  GLN A 168      -2.460  -7.132 -26.167  1.00 93.97           H
ATOM   2639 2HB  GLN A 168      -1.721  -8.350 -25.368  1.00 93.97           H
ATOM   2640  CG  GLN A 168      -3.662  -8.819 -25.957  1.00 84.18           C
ATOM   2641 1HG  GLN A 168      -3.706  -9.592 -25.324  1.00 84.18           H
ATOM   2642 2HG  GLN A 168      -4.542  -8.344 -25.966  1.00 84.18           H
ATOM   2643  CD  GLN A 168      -3.386  -9.355 -27.359  1.00 77.55           C
ATOM   2644  OE1 GLN A 168      -2.662  -8.770 -28.138  1.00 69.73           O
ATOM   2645  NE2 GLN A 168      -3.977 -10.457 -27.745  1.00 66.75           N
ATOM   2646 1HE2 GLN A 168      -3.829 -10.806 -28.670  1.00 66.75           H
ATOM   2647 2HE2 GLN A 168      -4.576 -10.950 -27.115  1.00 66.75           H
ATOM   2648  N   THR A 169      -1.381  -5.254 -24.196  1.00 94.14           N
ATOM   2649  H   THR A 169      -1.920  -4.964 -24.987  1.00 94.14           H
ATOM   2650  CA  THR A 169      -0.295  -4.384 -23.733  1.00 93.83           C
ATOM   2651  HA  THR A 169       0.517  -4.968 -23.740  1.00 93.83           H
ATOM   2652  C   THR A 169      -0.555  -3.875 -22.316  1.00 94.25           C
ATOM   2653  O   THR A 169       0.370  -3.831 -21.514  1.00 93.41           O
ATOM   2654  CB  THR A 169      -0.112  -3.187 -24.677  1.00 92.81           C
ATOM   2655  HB  THR A 169      -0.945  -2.635 -24.630  1.00 92.81           H
ATOM   2656  OG1 THR A 169       0.017  -3.603 -26.006  1.00 84.83           O
ATOM   2657  HG1 THR A 169       0.046  -4.559 -26.040  1.00 84.83           H
ATOM   2658  CG2 THR A 169       1.137  -2.366 -24.360  1.00 82.57           C
ATOM   2659 1HG2 THR A 169       1.229  -1.595 -24.990  1.00 82.57           H
ATOM   2660 2HG2 THR A 169       1.962  -2.925 -24.436  1.00 82.57           H
ATOM   2661 3HG2 THR A 169       1.099  -2.000 -23.430  1.00 82.57           H
ATOM   2662  N   ALA A 170      -1.802  -3.543 -21.962  1.00 93.84           N
ATOM   2663  H   ALA A 170      -2.524  -3.581 -22.653  1.00 93.84           H
ATOM   2664  CA  ALA A 170      -2.149  -3.128 -20.606  1.00 93.61           C
ATOM   2665  HA  ALA A 170      -1.501  -2.404 -20.371  1.00 93.61           H
ATOM   2666  C   ALA A 170      -1.978  -4.270 -19.592  1.00 94.75           C
ATOM   2667  O   ALA A 170      -1.428  -4.046 -18.523  1.00 94.28           O
ATOM   2668  CB  ALA A 170      -3.582  -2.593 -20.595  1.00 92.38           C
ATOM   2669 1HB  ALA A 170      -3.692  -1.850 -21.255  1.00 92.38           H
ATOM   2670 2HB  ALA A 170      -3.826  -2.240 -19.692  1.00 92.38           H
ATOM   2671 3HB  ALA A 170      -4.235  -3.313 -20.831  1.00 92.38           H
ATOM   2672  N   SER A 171      -2.413  -5.488 -19.923  1.00 94.78           N
ATOM   2673  H   SER A 171      -2.897  -5.605 -20.790  1.00 94.78           H
ATOM   2674  CA  SER A 171      -2.210  -6.662 -19.068  1.00 95.46           C
ATOM   2675  HA  SER A 171      -2.590  -6.395 -18.182  1.00 95.46           H
ATOM   2676  C   SER A 171      -0.729  -7.000 -18.905  1.00 96.17           C
ATOM   2677  O   SER A 171      -0.300  -7.286 -17.792  1.00 95.81           O
ATOM   2678  CB  SER A 171      -2.948  -7.878 -19.635  1.00 94.83           C
ATOM   2679 1HB  SER A 171      -2.691  -8.039 -20.588  1.00 94.83           H
ATOM   2680 2HB  SER A 171      -2.755  -8.697 -19.095  1.00 94.83           H
ATOM   2681  OG  SER A 171      -4.341  -7.669 -19.602  1.00 80.58           O
ATOM   2682  HG  SER A 171      -4.523  -6.729 -19.595  1.00 80.58           H
ATOM   2683  N   PHE A 172       0.055  -6.921 -19.977  1.00 96.16           N
ATOM   2684  H   PHE A 172      -0.363  -6.735 -20.866  1.00 96.16           H
ATOM   2685  CA  PHE A 172       1.504  -7.096 -19.903  1.00 96.35           C
ATOM   2686  HA  PHE A 172       1.650  -7.986 -19.471  1.00 96.35           H
ATOM   2687  C   PHE A 172       2.158  -6.027 -19.019  1.00 96.42           C
ATOM   2688  O   PHE A 172       2.968  -6.360 -18.166  1.00 95.86           O
ATOM   2689  CB  PHE A 172       2.092  -7.075 -21.327  1.00 96.40           C
ATOM   2690 1HB  PHE A 172       1.700  -7.827 -21.857  1.00 96.40           H
ATOM   2691 2HB  PHE A 172       1.865  -6.205 -21.764  1.00 96.40           H
ATOM   2692  CG  PHE A 172       3.593  -7.228 -21.325  1.00 92.94           C
ATOM   2693  CD1 PHE A 172       4.431  -6.104 -21.450  1.00 85.95           C
ATOM   2694  HD1 PHE A 172       4.030  -5.196 -21.574  1.00 85.95           H
ATOM   2695  CD2 PHE A 172       4.172  -8.507 -21.164  1.00 86.69           C
ATOM   2696  HD2 PHE A 172       3.586  -9.313 -21.083  1.00 86.69           H
ATOM   2697  CE1 PHE A 172       5.827  -6.250 -21.402  1.00 83.58           C
ATOM   2698  HE1 PHE A 172       6.415  -5.446 -21.484  1.00 83.58           H
ATOM   2699  CE2 PHE A 172       5.567  -8.648 -21.118  1.00 84.08           C
ATOM   2700  HE2 PHE A 172       5.971  -9.555 -20.998  1.00 84.08           H
ATOM   2701  CZ  PHE A 172       6.400  -7.523 -21.239  1.00 83.67           C
ATOM   2702  HZ  PHE A 172       7.394  -7.627 -21.209  1.00 83.67           H
ATOM   2703  N   LEU A 173       1.772  -4.758 -19.177  1.00 95.33           N
ATOM   2704  H   LEU A 173       1.120  -4.543 -19.904  1.00 95.33           H
ATOM   2705  CA  LEU A 173       2.261  -3.673 -18.334  1.00 95.01           C
ATOM   2706  HA  LEU A 173       3.257  -3.684 -18.419  1.00 95.01           H
ATOM   2707  C   LEU A 173       1.932  -3.898 -16.856  1.00 95.60           C
ATOM   2708  O   LEU A 173       2.796  -3.711 -16.011  1.00 94.84           O
ATOM   2709  CB  LEU A 173       1.681  -2.347 -18.850  1.00 94.14           C
ATOM   2710 1HB  LEU A 173       1.975  -2.227 -19.798  1.00 94.14           H
ATOM   2711 2HB  LEU A 173       0.684  -2.409 -18.816  1.00 94.14           H
ATOM   2712  CG  LEU A 173       2.120  -1.105 -18.042  1.00 89.24           C
ATOM   2713  HG  LEU A 173       1.880  -1.254 -17.083  1.00 89.24           H
ATOM   2714  CD1 LEU A 173       3.632  -0.871 -18.116  1.00 83.47           C
ATOM   2715 1HD1 LEU A 173       3.896  -0.064 -17.588  1.00 83.47           H
ATOM   2716 2HD1 LEU A 173       3.927  -0.730 -19.061  1.00 83.47           H
ATOM   2717 3HD1 LEU A 173       4.134  -1.655 -17.751  1.00 83.47           H
ATOM   2718  CD2 LEU A 173       1.410   0.128 -18.608  1.00 83.52           C
ATOM   2719 1HD2 LEU A 173       1.671   0.953 -18.107  1.00 83.52           H
ATOM   2720 2HD2 LEU A 173       0.417   0.031 -18.543  1.00 83.52           H
ATOM   2721 3HD2 LEU A 173       1.643   0.266 -19.571  1.00 83.52           H
ATOM   2722  N   ILE A 174       0.706  -4.335 -16.540  1.00 96.15           N
ATOM   2723  H   ILE A 174       0.030  -4.440 -17.269  1.00 96.15           H
ATOM   2724  CA  ILE A 174       0.319  -4.665 -15.168  1.00 96.20           C
ATOM   2725  HA  ILE A 174       0.511  -3.847 -14.626  1.00 96.20           H
ATOM   2726  C   ILE A 174       1.178  -5.807 -14.621  1.00 96.53           C
ATOM   2727  O   ILE A 174       1.713  -5.693 -13.526  1.00 95.99           O
ATOM   2728  CB  ILE A 174      -1.195  -4.992 -15.098  1.00 95.59           C
ATOM   2729  HB  ILE A 174      -1.409  -5.648 -15.822  1.00 95.59           H
ATOM   2730  CG1 ILE A 174      -2.016  -3.700 -15.305  1.00 93.75           C
ATOM   2731 1HG1 ILE A 174      -1.956  -3.147 -14.474  1.00 93.75           H
ATOM   2732 2HG1 ILE A 174      -1.624  -3.192 -16.072  1.00 93.75           H
ATOM   2733  CG2 ILE A 174      -1.577  -5.656 -13.767  1.00 93.91           C
ATOM   2734 1HG2 ILE A 174      -2.555  -5.861 -13.736  1.00 93.91           H
ATOM   2735 2HG2 ILE A 174      -1.364  -5.058 -12.994  1.00 93.91           H
ATOM   2736 3HG2 ILE A 174      -1.079  -6.514 -13.639  1.00 93.91           H
ATOM   2737  CD1 ILE A 174      -3.494  -3.952 -15.605  1.00 89.38           C
ATOM   2738 1HD1 ILE A 174      -3.986  -3.091 -15.731  1.00 89.38           H
ATOM   2739 2HD1 ILE A 174      -3.932  -4.449 -14.856  1.00 89.38           H
ATOM   2740 3HD1 ILE A 174      -3.603  -4.494 -16.439  1.00 89.38           H
ATOM   2741  N   ALA A 175       1.359  -6.887 -15.391  1.00 97.26           N
ATOM   2742  H   ALA A 175       0.898  -6.934 -16.277  1.00 97.26           H
ATOM   2743  CA  ALA A 175       2.212  -8.001 -14.975  1.00 97.38           C
ATOM   2744  HA  ALA A 175       1.851  -8.325 -14.101  1.00 97.38           H
ATOM   2745  C   ALA A 175       3.668  -7.553 -14.738  1.00 97.25           C
ATOM   2746  O   ALA A 175       4.269  -7.956 -13.746  1.00 96.41           O
ATOM   2747  CB  ALA A 175       2.122  -9.103 -16.037  1.00 97.20           C
ATOM   2748 1HB  ALA A 175       1.173  -9.385 -16.182  1.00 97.20           H
ATOM   2749 2HB  ALA A 175       2.644  -9.910 -15.761  1.00 97.20           H
ATOM   2750 3HB  ALA A 175       2.486  -8.787 -16.913  1.00 97.20           H
ATOM   2751  N   LEU A 176       4.195  -6.691 -15.603  1.00 96.57           N
ATOM   2752  H   LEU A 176       3.650  -6.424 -16.397  1.00 96.57           H
ATOM   2753  CA  LEU A 176       5.521  -6.118 -15.454  1.00 96.37           C
ATOM   2754  HA  LEU A 176       6.138  -6.898 -15.354  1.00 96.37           H
ATOM   2755  C   LEU A 176       5.638  -5.258 -14.182  1.00 96.20           C
ATOM   2756  O   LEU A 176       6.604  -5.403 -13.445  1.00 95.31           O
ATOM   2757  CB  LEU A 176       5.863  -5.309 -16.718  1.00 95.97           C
ATOM   2758 1HB  LEU A 176       5.792  -5.917 -17.508  1.00 95.97           H
ATOM   2759 2HB  LEU A 176       5.197  -4.569 -16.806  1.00 95.97           H
ATOM   2760  CG  LEU A 176       7.271  -4.691 -16.711  1.00 91.55           C
ATOM   2761  HG  LEU A 176       7.376  -4.166 -15.866  1.00 91.55           H
ATOM   2762  CD1 LEU A 176       8.360  -5.762 -16.752  1.00 85.85           C
ATOM   2763 1HD1 LEU A 176       9.270  -5.348 -16.747  1.00 85.85           H
ATOM   2764 2HD1 LEU A 176       8.281  -6.322 -17.577  1.00 85.85           H
ATOM   2765 3HD1 LEU A 176       8.295  -6.370 -15.961  1.00 85.85           H
ATOM   2766  CD2 LEU A 176       7.432  -3.793 -17.937  1.00 85.66           C
ATOM   2767 1HD2 LEU A 176       8.341  -3.376 -17.959  1.00 85.66           H
ATOM   2768 2HD2 LEU A 176       6.756  -3.056 -17.933  1.00 85.66           H
ATOM   2769 3HD2 LEU A 176       7.313  -4.315 -18.782  1.00 85.66           H
ATOM   2770  N   VAL A 177       4.647  -4.414 -13.897  1.00 96.41           N
ATOM   2771  H   VAL A 177       3.895  -4.330 -14.551  1.00 96.41           H
ATOM   2772  CA  VAL A 177       4.599  -3.598 -12.671  1.00 95.92           C
ATOM   2773  HA  VAL A 177       5.414  -3.018 -12.690  1.00 95.92           H
ATOM   2774  C   VAL A 177       4.670  -4.484 -11.433  1.00 96.08           C
ATOM   2775  O   VAL A 177       5.504  -4.238 -10.563  1.00 95.22           O
ATOM   2776  CB  VAL A 177       3.337  -2.709 -12.657  1.00 94.95           C
ATOM   2777  HB  VAL A 177       2.584  -3.305 -12.937  1.00 94.95           H
ATOM   2778  CG1 VAL A 177       3.010  -2.135 -11.274  1.00 92.27           C
ATOM   2779 1HG1 VAL A 177       2.188  -1.566 -11.307  1.00 92.27           H
ATOM   2780 2HG1 VAL A 177       3.761  -1.569 -10.934  1.00 92.27           H
ATOM   2781 3HG1 VAL A 177       2.851  -2.866 -10.611  1.00 92.27           H
ATOM   2782  CG2 VAL A 177       3.508  -1.519 -13.614  1.00 92.22           C
ATOM   2783 1HG2 VAL A 177       2.695  -0.937 -13.611  1.00 92.22           H
ATOM   2784 2HG2 VAL A 177       3.659  -1.832 -14.552  1.00 92.22           H
ATOM   2785 3HG2 VAL A 177       4.290  -0.955 -13.349  1.00 92.22           H
ATOM   2786  N   TRP A 178       3.868  -5.549 -11.366  1.00 97.09           N
ATOM   2787  H   TRP A 178       3.211  -5.709 -12.103  1.00 97.09           H
ATOM   2788  CA  TRP A 178       3.922  -6.494 -10.240  1.00 97.20           C
ATOM   2789  HA  TRP A 178       3.814  -5.933  -9.419  1.00 97.20           H
ATOM   2790  C   TRP A 178       5.268  -7.206 -10.151  1.00 97.32           C
ATOM   2791  O   TRP A 178       5.863  -7.242  -9.075  1.00 96.25           O
ATOM   2792  CB  TRP A 178       2.780  -7.509 -10.346  1.00 96.88           C
ATOM   2793 1HB  TRP A 178       2.657  -7.758 -11.307  1.00 96.88           H
ATOM   2794 2HB  TRP A 178       3.021  -8.323  -9.818  1.00 96.88           H
ATOM   2795  CG  TRP A 178       1.469  -7.002  -9.833  1.00 96.77           C
ATOM   2796  CD1 TRP A 178       0.505  -6.403 -10.564  1.00 95.06           C
ATOM   2797  HD1 TRP A 178       0.550  -6.238 -11.549  1.00 95.06           H
ATOM   2798  CD2 TRP A 178       0.980  -7.015  -8.465  1.00 96.02           C
ATOM   2799  NE1 TRP A 178      -0.551  -6.052  -9.750  1.00 94.52           N
ATOM   2800  HE1 TRP A 178      -1.382  -5.598 -10.071  1.00 94.52           H
ATOM   2801  CE2 TRP A 178      -0.318  -6.404  -8.441  1.00 95.61           C
ATOM   2802  CE3 TRP A 178       1.491  -7.484  -7.235  1.00 95.31           C
ATOM   2803  HE3 TRP A 178       2.392  -7.918  -7.209  1.00 95.31           H
ATOM   2804  CZ2 TRP A 178      -1.061  -6.269  -7.264  1.00 94.47           C
ATOM   2805  HZ2 TRP A 178      -1.965  -5.842  -7.282  1.00 94.47           H
ATOM   2806  CZ3 TRP A 178       0.746  -7.349  -6.038  1.00 93.98           C
ATOM   2807  HZ3 TRP A 178       1.122  -7.688  -5.175  1.00 93.98           H
ATOM   2808  CH2 TRP A 178      -0.522  -6.739  -6.060  1.00 93.25           C
ATOM   2809  HH2 TRP A 178      -1.041  -6.641  -5.211  1.00 93.25           H
ATOM   2810  N   MET A 179       5.786  -7.728 -11.262  1.00 97.31           N
ATOM   2811  H   MET A 179       5.279  -7.630 -12.119  1.00 97.31           H
ATOM   2812  CA  MET A 179       7.063  -8.438 -11.282  1.00 97.12           C
ATOM   2813  HA  MET A 179       6.972  -9.199 -10.640  1.00 97.12           H
ATOM   2814  C   MET A 179       8.213  -7.551 -10.795  1.00 97.01           C
ATOM   2815  O   MET A 179       8.973  -7.958  -9.922  1.00 96.11           O
ATOM   2816  CB  MET A 179       7.320  -8.952 -12.703  1.00 97.01           C
ATOM   2817 1HB  MET A 179       6.542  -9.513 -12.987  1.00 97.01           H
ATOM   2818 2HB  MET A 179       7.408  -8.168 -13.317  1.00 97.01           H
ATOM   2819  CG  MET A 179       8.594  -9.796 -12.800  1.00 86.43           C
ATOM   2820 1HG  MET A 179       9.311  -9.205 -12.429  1.00 86.43           H
ATOM   2821 2HG  MET A 179       8.433 -10.559 -12.174  1.00 86.43           H
ATOM   2822  SD  MET A 179       8.984 -10.366 -14.482  1.00 77.20           S
ATOM   2823  CE  MET A 179       7.646 -11.554 -14.747  1.00 62.92           C
ATOM   2824 1HE  MET A 179       7.713 -11.973 -15.652  1.00 62.92           H
ATOM   2825 2HE  MET A 179       6.753 -11.109 -14.680  1.00 62.92           H
ATOM   2826 3HE  MET A 179       7.677 -12.286 -14.066  1.00 62.92           H
ATOM   2827  N   VAL A 180       8.322  -6.339 -11.322  1.00 96.53           N
ATOM   2828  H   VAL A 180       7.656  -6.061 -12.014  1.00 96.53           H
ATOM   2829  CA  VAL A 180       9.368  -5.387 -10.942  1.00 95.62           C
ATOM   2830  HA  VAL A 180      10.236  -5.868 -11.066  1.00 95.62           H
ATOM   2831  C   VAL A 180       9.241  -5.002  -9.469  1.00 95.74           C
ATOM   2832  O   VAL A 180      10.228  -5.048  -8.740  1.00 94.89           O
ATOM   2833  CB  VAL A 180       9.339  -4.154 -11.864  1.00 94.56           C
ATOM   2834  HB  VAL A 180       8.394  -3.828 -11.858  1.00 94.56           H
ATOM   2835  CG1 VAL A 180      10.254  -3.023 -11.382  1.00 91.13           C
ATOM   2836 1HG1 VAL A 180      10.212  -2.239 -12.002  1.00 91.13           H
ATOM   2837 2HG1 VAL A 180      11.206  -3.327 -11.335  1.00 91.13           H
ATOM   2838 3HG1 VAL A 180       9.987  -2.709 -10.471  1.00 91.13           H
ATOM   2839  CG2 VAL A 180       9.800  -4.536 -13.277  1.00 90.87           C
ATOM   2840 1HG2 VAL A 180       9.785  -3.743 -13.885  1.00 90.87           H
ATOM   2841 2HG2 VAL A 180       9.205  -5.236 -13.671  1.00 90.87           H
ATOM   2842 3HG2 VAL A 180      10.733  -4.897 -13.264  1.00 90.87           H
ATOM   2843  N   SER A 181       8.026  -4.693  -8.999  1.00 96.16           N
ATOM   2844  H   SER A 181       7.251  -4.706  -9.631  1.00 96.16           H
ATOM   2845  CA  SER A 181       7.783  -4.335  -7.594  1.00 95.89           C
ATOM   2846  HA  SER A 181       8.397  -3.565  -7.423  1.00 95.89           H
ATOM   2847  C   SER A 181       8.128  -5.477  -6.634  1.00 95.80           C
ATOM   2848  O   SER A 181       8.744  -5.248  -5.597  1.00 94.54           O
ATOM   2849  CB  SER A 181       6.329  -3.921  -7.390  1.00 95.18           C
ATOM   2850 1HB  SER A 181       5.711  -4.670  -7.627  1.00 95.18           H
ATOM   2851 2HB  SER A 181       6.169  -3.644  -6.443  1.00 95.18           H
ATOM   2852  OG  SER A 181       6.006  -2.821  -8.218  1.00 90.07           O
ATOM   2853  HG  SER A 181       5.933  -3.115  -9.126  1.00 90.07           H
ATOM   2854  N   ILE A 182       7.767  -6.720  -6.988  1.00 96.95           N
ATOM   2855  H   ILE A 182       7.233  -6.829  -7.827  1.00 96.95           H
ATOM   2856  CA  ILE A 182       8.101  -7.925  -6.231  1.00 96.83           C
ATOM   2857  HA  ILE A 182       7.756  -7.781  -5.304  1.00 96.83           H
ATOM   2858  C   ILE A 182       9.620  -8.111  -6.128  1.00 96.50           C
ATOM   2859  O   ILE A 182      10.133  -8.343  -5.042  1.00 95.22           O
ATOM   2860  CB  ILE A 182       7.400  -9.146  -6.878  1.00 96.54           C
ATOM   2861  HB  ILE A 182       7.528  -9.072  -7.867  1.00 96.54           H
ATOM   2862  CG1 ILE A 182       5.895  -9.127  -6.512  1.00 95.06           C
ATOM   2863 1HG1 ILE A 182       5.801  -9.374  -5.548  1.00 95.06           H
ATOM   2864 2HG1 ILE A 182       5.547  -8.201  -6.655  1.00 95.06           H
ATOM   2865  CG2 ILE A 182       8.020 -10.493  -6.464  1.00 94.73           C
ATOM   2866 1HG2 ILE A 182       7.543 -11.256  -6.900  1.00 94.73           H
ATOM   2867 2HG2 ILE A 182       7.967 -10.623  -5.474  1.00 94.73           H
ATOM   2868 3HG2 ILE A 182       8.983 -10.541  -6.729  1.00 94.73           H
ATOM   2869  CD1 ILE A 182       5.034 -10.098  -7.343  1.00 92.05           C
ATOM   2870 1HD1 ILE A 182       4.073 -10.049  -7.070  1.00 92.05           H
ATOM   2871 2HD1 ILE A 182       5.340 -11.042  -7.221  1.00 92.05           H
ATOM   2872 3HD1 ILE A 182       5.088  -9.881  -8.318  1.00 92.05           H
ATOM   2873  N   LEU A 183      10.339  -7.972  -7.251  1.00 96.33           N
ATOM   2874  H   LEU A 183       9.864  -7.729  -8.097  1.00 96.33           H
ATOM   2875  CA  LEU A 183      11.788  -8.160  -7.292  1.00 96.11           C
ATOM   2876  HA  LEU A 183      11.951  -9.038  -6.843  1.00 96.11           H
ATOM   2877  C   LEU A 183      12.535  -7.072  -6.507  1.00 95.88           C
ATOM   2878  O   LEU A 183      13.417  -7.388  -5.712  1.00 94.90           O
ATOM   2879  CB  LEU A 183      12.258  -8.188  -8.756  1.00 96.22           C
ATOM   2880 1HB  LEU A 183      11.878  -7.387  -9.219  1.00 96.22           H
ATOM   2881 2HB  LEU A 183      13.257  -8.135  -8.763  1.00 96.22           H
ATOM   2882  CG  LEU A 183      11.834  -9.450  -9.541  1.00 93.47           C
ATOM   2883  HG  LEU A 183      10.848  -9.570  -9.427  1.00 93.47           H
ATOM   2884  CD1 LEU A 183      12.214  -9.267 -11.017  1.00 88.55           C
ATOM   2885 1HD1 LEU A 183      11.953 -10.068 -11.556  1.00 88.55           H
ATOM   2886 2HD1 LEU A 183      13.200  -9.135 -11.120  1.00 88.55           H
ATOM   2887 3HD1 LEU A 183      11.755  -8.470 -11.409  1.00 88.55           H
ATOM   2888  CD2 LEU A 183      12.507 -10.716  -9.021  1.00 89.52           C
ATOM   2889 1HD2 LEU A 183      12.217 -11.517  -9.544  1.00 89.52           H
ATOM   2890 2HD2 LEU A 183      12.277 -10.876  -8.061  1.00 89.52           H
ATOM   2891 3HD2 LEU A 183      13.502 -10.647  -9.091  1.00 89.52           H
ATOM   2892  N   ILE A 184      12.158  -5.815  -6.696  1.00 95.75           N
ATOM   2893  H   ILE A 184      11.405  -5.633  -7.328  1.00 95.75           H
ATOM   2894  CA  ILE A 184      12.795  -4.678  -6.021  1.00 94.71           C
ATOM   2895  HA  ILE A 184      13.781  -4.782  -6.153  1.00 94.71           H
ATOM   2896  C   ILE A 184      12.550  -4.715  -4.507  1.00 94.63           C
ATOM   2897  O   ILE A 184      13.410  -4.291  -3.734  1.00 93.05           O
ATOM   2898  CB  ILE A 184      12.313  -3.360  -6.677  1.00 93.08           C
ATOM   2899  HB  ILE A 184      11.314  -3.377  -6.717  1.00 93.08           H
ATOM   2900  CG1 ILE A 184      12.901  -3.228  -8.104  1.00 85.67           C
ATOM   2901 1HG1 ILE A 184      13.897  -3.183  -8.034  1.00 85.67           H
ATOM   2902 2HG1 ILE A 184      12.640  -4.037  -8.631  1.00 85.67           H
ATOM   2903  CG2 ILE A 184      12.724  -2.149  -5.846  1.00 83.70           C
ATOM   2904 1HG2 ILE A 184      12.412  -1.300  -6.272  1.00 83.70           H
ATOM   2905 2HG2 ILE A 184      13.718  -2.099  -5.753  1.00 83.70           H
ATOM   2906 3HG2 ILE A 184      12.332  -2.195  -4.927  1.00 83.70           H
ATOM   2907  CD1 ILE A 184      12.416  -1.982  -8.865  1.00 79.68           C
ATOM   2908 1HD1 ILE A 184      12.821  -1.940  -9.778  1.00 79.68           H
ATOM   2909 2HD1 ILE A 184      12.667  -1.145  -8.379  1.00 79.68           H
ATOM   2910 3HD1 ILE A 184      11.422  -1.991  -8.970  1.00 79.68           H
ATOM   2911  N   ALA A 185      11.407  -5.263  -4.063  1.00 94.64           N
ATOM   2912  H   ALA A 185      10.756  -5.619  -4.733  1.00 94.64           H
ATOM   2913  CA  ALA A 185      11.074  -5.361  -2.646  1.00 94.13           C
ATOM   2914  HA  ALA A 185      11.445  -4.526  -2.239  1.00 94.13           H
ATOM   2915  C   ALA A 185      11.762  -6.533  -1.916  1.00 94.07           C
ATOM   2916  O   ALA A 185      11.709  -6.569  -0.686  1.00 92.55           O
ATOM   2917  CB  ALA A 185       9.550  -5.418  -2.510  1.00 93.68           C
ATOM   2918 1HB  ALA A 185       9.119  -4.653  -2.988  1.00 93.68           H
ATOM   2919 2HB  ALA A 185       9.274  -5.376  -1.550  1.00 93.68           H
ATOM   2920 3HB  ALA A 185       9.187  -6.266  -2.897  1.00 93.68           H
ATOM   2921  N   ILE A 186      12.420  -7.473  -2.602  1.00 95.24           N
ATOM   2922  H   ILE A 186      12.475  -7.381  -3.596  1.00 95.24           H
ATOM   2923  CA  ILE A 186      13.070  -8.641  -1.971  1.00 94.98           C
ATOM   2924  HA  ILE A 186      12.297  -9.158  -1.604  1.00 94.98           H
ATOM   2925  C   ILE A 186      13.977  -8.269  -0.777  1.00 94.37           C
ATOM   2926  O   ILE A 186      13.837  -8.908   0.269  1.00 92.97           O
ATOM   2927  CB  ILE A 186      13.816  -9.510  -3.010  1.00 94.85           C
ATOM   2928  HB  ILE A 186      14.399  -8.900  -3.547  1.00 94.85           H
ATOM   2929  CG1 ILE A 186      12.797 -10.219  -3.934  1.00 92.25           C
ATOM   2930 1HG1 ILE A 186      12.308 -10.907  -3.398  1.00 92.25           H
ATOM   2931 2HG1 ILE A 186      12.149  -9.537  -4.273  1.00 92.25           H
ATOM   2932  CG2 ILE A 186      14.728 -10.563  -2.339  1.00 91.24           C
ATOM   2933 1HG2 ILE A 186      15.202 -11.115  -3.025  1.00 91.24           H
ATOM   2934 2HG2 ILE A 186      14.196 -11.181  -1.760  1.00 91.24           H
ATOM   2935 3HG2 ILE A 186      15.420 -10.124  -1.765  1.00 91.24           H
ATOM   2936  CD1 ILE A 186      13.429 -10.919  -5.145  1.00 85.19           C
ATOM   2937 1HD1 ILE A 186      12.731 -11.360  -5.709  1.00 85.19           H
ATOM   2938 2HD1 ILE A 186      14.078 -11.622  -4.854  1.00 85.19           H
ATOM   2939 3HD1 ILE A 186      13.920 -10.265  -5.721  1.00 85.19           H
ATOM   2940  N   PRO A 187      14.835  -7.249  -0.855  1.00 93.92           N
ATOM   2941  CA  PRO A 187      15.660  -6.854   0.292  1.00 93.16           C
ATOM   2942  HA  PRO A 187      16.205  -7.645   0.569  1.00 93.16           H
ATOM   2943  C   PRO A 187      14.834  -6.477   1.523  1.00 92.71           C
ATOM   2944  O   PRO A 187      15.239  -6.760   2.642  1.00 90.80           O
ATOM   2945  CB  PRO A 187      16.517  -5.684  -0.196  1.00 92.31           C
ATOM   2946 1HB  PRO A 187      16.073  -4.809  -0.005  1.00 92.31           H
ATOM   2947 2HB  PRO A 187      17.422  -5.699   0.230  1.00 92.31           H
ATOM   2948  CG  PRO A 187      16.617  -5.930  -1.699  1.00 90.81           C
ATOM   2949 1HG  PRO A 187      16.798  -5.081  -2.196  1.00 90.81           H
ATOM   2950 2HG  PRO A 187      17.328  -6.600  -1.912  1.00 90.81           H
ATOM   2951  CD  PRO A 187      15.230  -6.474  -2.020  1.00 92.92           C
ATOM   2952 1HD  PRO A 187      14.575  -5.733  -2.167  1.00 92.92           H
ATOM   2953 2HD  PRO A 187      15.250  -7.067  -2.825  1.00 92.92           H
ATOM   2954  N   SER A 188      13.635  -5.910   1.346  1.00 91.55           N
ATOM   2955  H   SER A 188      13.324  -5.714   0.416  1.00 91.55           H
ATOM   2956  CA  SER A 188      12.765  -5.568   2.473  1.00 89.55           C
ATOM   2957  HA  SER A 188      13.373  -5.052   3.076  1.00 89.55           H
ATOM   2958  C   SER A 188      12.253  -6.794   3.232  1.00 89.51           C
ATOM   2959  O   SER A 188      12.068  -6.717   4.440  1.00 87.09           O
ATOM   2960  CB  SER A 188      11.586  -4.697   2.027  1.00 87.80           C
ATOM   2961 1HB  SER A 188      11.149  -4.270   2.819  1.00 87.80           H
ATOM   2962 2HB  SER A 188      11.896  -3.987   1.394  1.00 87.80           H
ATOM   2963  OG  SER A 188      10.587  -5.434   1.356  1.00 75.38           O
ATOM   2964  HG  SER A 188       9.825  -4.875   1.204  1.00 75.38           H
ATOM   2965  N   ALA A 189      12.061  -7.926   2.541  1.00 90.80           N
ATOM   2966  H   ALA A 189      12.160  -7.898   1.546  1.00 90.80           H
ATOM   2967  CA  ALA A 189      11.714  -9.200   3.169  1.00 90.43           C
ATOM   2968  HA  ALA A 189      11.028  -8.983   3.864  1.00 90.43           H
ATOM   2969  C   ALA A 189      12.926  -9.841   3.850  1.00 91.15           C
ATOM   2970  O   ALA A 189      12.819 -10.320   4.968  1.00 89.73           O
ATOM   2971  CB  ALA A 189      11.152 -10.148   2.105  1.00 89.61           C
ATOM   2972 1HB  ALA A 189      10.358  -9.745   1.649  1.00 89.61           H
ATOM   2973 2HB  ALA A 189      10.865 -11.015   2.513  1.00 89.61           H
ATOM   2974 3HB  ALA A 189      11.838 -10.350   1.406  1.00 89.61           H
ATOM   2975  N   TYR A 190      14.062  -9.838   3.153  1.00 92.13           N
ATOM   2976  H   TYR A 190      14.081  -9.372   2.269  1.00 92.13           H
ATOM   2977  CA  TYR A 190      15.279 -10.488   3.629  1.00 91.64           C
ATOM   2978  HA  TYR A 190      15.019 -11.428   3.849  1.00 91.64           H
ATOM   2979  C   TYR A 190      15.825  -9.854   4.920  1.00 91.61           C
ATOM   2980  O   TYR A 190      16.261 -10.556   5.819  1.00 89.67           O
ATOM   2981  CB  TYR A 190      16.319 -10.437   2.502  1.00 91.44           C
ATOM   2982 1HB  TYR A 190      15.931 -10.859   1.682  1.00 91.44           H
ATOM   2983 2HB  TYR A 190      16.544  -9.482   2.311  1.00 91.44           H
ATOM   2984  CG  TYR A 190      17.596 -11.163   2.846  1.00 89.74           C
ATOM   2985  CD1 TYR A 190      18.711 -10.446   3.335  1.00 84.14           C
ATOM   2986  HD1 TYR A 190      18.661  -9.452   3.429  1.00 84.14           H
ATOM   2987  CD2 TYR A 190      17.674 -12.565   2.717  1.00 83.94           C
ATOM   2988  HD2 TYR A 190      16.890 -13.078   2.366  1.00 83.94           H
ATOM   2989  CE1 TYR A 190      19.893 -11.125   3.691  1.00 82.35           C
ATOM   2990  HE1 TYR A 190      20.683 -10.614   4.029  1.00 82.35           H
ATOM   2991  CE2 TYR A 190      18.853 -13.246   3.081  1.00 82.90           C
ATOM   2992  HE2 TYR A 190      18.905 -14.241   2.992  1.00 82.90           H
ATOM   2993  CZ  TYR A 190      19.957 -12.524   3.569  1.00 83.70           C
ATOM   2994  OH  TYR A 190      21.096 -13.187   3.929  1.00 82.17           O
ATOM   2995  HH  TYR A 190      20.908 -14.122   4.013  1.00 82.17           H
ATOM   2996  N   PHE A 191      15.789  -8.539   5.001  1.00 90.85           N
ATOM   2997  H   PHE A 191      15.420  -8.026   4.226  1.00 90.85           H
ATOM   2998  CA  PHE A 191      16.262  -7.790   6.169  1.00 90.36           C
ATOM   2999  HA  PHE A 191      16.901  -8.407   6.628  1.00 90.36           H
ATOM   3000  C   PHE A 191      15.163  -7.485   7.197  1.00 89.50           C
ATOM   3001  O   PHE A 191      15.437  -6.827   8.201  1.00 86.07           O
ATOM   3002  CB  PHE A 191      16.988  -6.530   5.701  1.00 90.30           C
ATOM   3003 1HB  PHE A 191      16.383  -6.021   5.089  1.00 90.30           H
ATOM   3004 2HB  PHE A 191      17.202  -5.969   6.501  1.00 90.30           H
ATOM   3005  CG  PHE A 191      18.278  -6.811   4.963  1.00 90.64           C
ATOM   3006  CD1 PHE A 191      19.403  -7.280   5.670  1.00 86.88           C
ATOM   3007  HD1 PHE A 191      19.347  -7.415   6.659  1.00 86.88           H
ATOM   3008  CD2 PHE A 191      18.373  -6.620   3.578  1.00 87.82           C
ATOM   3009  HD2 PHE A 191      17.580  -6.286   3.068  1.00 87.82           H
ATOM   3010  CE1 PHE A 191      20.599  -7.558   4.998  1.00 86.77           C
ATOM   3011  HE1 PHE A 191      21.391  -7.895   5.507  1.00 86.77           H
ATOM   3012  CE2 PHE A 191      19.582  -6.896   2.895  1.00 87.53           C
ATOM   3013  HE2 PHE A 191      19.645  -6.757   1.907  1.00 87.53           H
ATOM   3014  CZ  PHE A 191      20.687  -7.365   3.612  1.00 87.85           C
ATOM   3015  HZ  PHE A 191      21.543  -7.563   3.135  1.00 87.85           H
ATOM   3016  N   ALA A 192      13.915  -7.929   6.967  1.00 89.08           N
ATOM   3017  H   ALA A 192      13.695  -8.334   6.080  1.00 89.08           H
ATOM   3018  CA  ALA A 192      12.877  -7.832   7.985  1.00 88.22           C
ATOM   3019  HA  ALA A 192      12.959  -6.921   8.390  1.00 88.22           H
ATOM   3020  C   ALA A 192      13.113  -8.893   9.062  1.00 88.06           C
ATOM   3021  O   ALA A 192      13.116 -10.084   8.776  1.00 85.97           O
ATOM   3022  CB  ALA A 192      11.488  -7.958   7.355  1.00 87.11           C
ATOM   3023 1HB  ALA A 192      11.348  -7.259   6.654  1.00 87.11           H
ATOM   3024 2HB  ALA A 192      10.771  -7.850   8.044  1.00 87.11           H
ATOM   3025 3HB  ALA A 192      11.369  -8.853   6.925  1.00 87.11           H
ATOM   3026  N   THR A 193      13.290  -8.463  10.290  1.00 87.31           N
ATOM   3027  H   THR A 193      13.225  -7.480  10.463  1.00 87.31           H
ATOM   3028  CA  THR A 193      13.577  -9.347  11.417  1.00 86.52           C
ATOM   3029  HA  THR A 193      13.167 -10.228  11.179  1.00 86.52           H
ATOM   3030  C   THR A 193      12.898  -8.856  12.694  1.00 86.75           C
ATOM   3031  O   THR A 193      12.431  -7.720  12.783  1.00 82.98           O
ATOM   3032  CB  THR A 193      15.093  -9.539  11.586  1.00 83.04           C
ATOM   3033  HB  THR A 193      15.477  -9.792  10.698  1.00 83.04           H
ATOM   3034  OG1 THR A 193      15.346 -10.609  12.464  1.00 71.00           O
ATOM   3035  HG1 THR A 193      15.403 -10.279  13.361  1.00 71.00           H
ATOM   3036  CG2 THR A 193      15.824  -8.310  12.109  1.00 70.51           C
ATOM   3037 1HG2 THR A 193      16.804  -8.488  12.200  1.00 70.51           H
ATOM   3038 2HG2 THR A 193      15.475  -8.041  13.007  1.00 70.51           H
ATOM   3039 3HG2 THR A 193      15.709  -7.534  11.489  1.00 70.51           H
ATOM   3040  N   GLU A 194      12.842  -9.755  13.654  1.00 80.92           N
ATOM   3041  H   GLU A 194      13.091 -10.698  13.432  1.00 80.92           H
ATOM   3042  CA  GLU A 194      12.440  -9.457  15.016  1.00 81.21           C
ATOM   3043  HA  GLU A 194      11.874  -8.634  14.969  1.00 81.21           H
ATOM   3044  C   GLU A 194      13.682  -9.210  15.864  1.00 80.75           C
ATOM   3045  O   GLU A 194      14.650  -9.963  15.797  1.00 76.52           O
ATOM   3046  CB  GLU A 194      11.625 -10.613  15.599  1.00 78.34           C
ATOM   3047 1HB  GLU A 194      12.183 -11.443  15.588  1.00 78.34           H
ATOM   3048 2HB  GLU A 194      11.375 -10.392  16.542  1.00 78.34           H
ATOM   3049  CG  GLU A 194      10.350 -10.861  14.791  1.00 71.63           C
ATOM   3050 1HG  GLU A 194       9.785 -10.036  14.817  1.00 71.63           H
ATOM   3051 2HG  GLU A 194      10.602 -11.063  13.845  1.00 71.63           H
ATOM   3052  CD  GLU A 194       9.537 -12.028  15.341  1.00 73.02           C
ATOM   3053  OE1 GLU A 194       8.301 -11.930  15.260  1.00 66.21           O
ATOM   3054  OE2 GLU A 194      10.115 -13.035  15.788  1.00 70.18           O
ATOM   3055  N   THR A 195      13.655  -8.176  16.680  1.00 84.14           N
ATOM   3056  H   THR A 195      12.885  -7.540  16.629  1.00 84.14           H
ATOM   3057  CA  THR A 195      14.713  -7.928  17.658  1.00 82.90           C
ATOM   3058  HA  THR A 195      15.176  -8.807  17.777  1.00 82.90           H
ATOM   3059  C   THR A 195      14.106  -7.488  18.983  1.00 83.15           C
ATOM   3060  O   THR A 195      13.093  -6.800  19.021  1.00 79.69           O
ATOM   3061  CB  THR A 195      15.746  -6.920  17.149  1.00 79.36           C
ATOM   3062  HB  THR A 195      16.068  -7.240  16.258  1.00 79.36           H
ATOM   3063  OG1 THR A 195      16.850  -6.893  18.009  1.00 67.60           O
ATOM   3064  HG1 THR A 195      16.547  -6.887  18.917  1.00 67.60           H
ATOM   3065  CG2 THR A 195      15.226  -5.492  17.023  1.00 66.67           C
ATOM   3066 1HG2 THR A 195      15.941  -4.879  16.687  1.00 66.67           H
ATOM   3067 2HG2 THR A 195      14.914  -5.145  17.907  1.00 66.67           H
ATOM   3068 3HG2 THR A 195      14.457  -5.446  16.385  1.00 66.67           H
ATOM   3069  N   VAL A 196      14.736  -7.905  20.067  1.00 79.53           N
ATOM   3070  H   VAL A 196      15.503  -8.539  19.972  1.00 79.53           H
ATOM   3071  CA  VAL A 196      14.339  -7.462  21.399  1.00 77.96           C
ATOM   3072  HA  VAL A 196      13.339  -7.461  21.417  1.00 77.96           H
ATOM   3073  C   VAL A 196      14.874  -6.047  21.613  1.00 77.17           C
ATOM   3074  O   VAL A 196      16.076  -5.805  21.566  1.00 74.28           O
ATOM   3075  CB  VAL A 196      14.815  -8.435  22.492  1.00 75.83           C
ATOM   3076  HB  VAL A 196      15.815  -8.438  22.480  1.00 75.83           H
ATOM   3077  CG1 VAL A 196      14.315  -7.985  23.861  1.00 67.69           C
ATOM   3078 1HG1 VAL A 196      14.620  -8.612  24.578  1.00 67.69           H
ATOM   3079 2HG1 VAL A 196      13.316  -7.953  23.885  1.00 67.69           H
ATOM   3080 3HG1 VAL A 196      14.657  -7.072  24.085  1.00 67.69           H
ATOM   3081  CG2 VAL A 196      14.275  -9.853  22.234  1.00 69.58           C
ATOM   3082 1HG2 VAL A 196      14.583 -10.488  22.943  1.00 69.58           H
ATOM   3083 2HG2 VAL A 196      14.590 -10.201  21.351  1.00 69.58           H
ATOM   3084 3HG2 VAL A 196      13.275  -9.860  22.228  1.00 69.58           H
ATOM   3085  N   LEU A 197      13.953  -5.115  21.842  1.00 73.81           N
ATOM   3086  H   LEU A 197      12.990  -5.374  21.772  1.00 73.81           H
ATOM   3087  CA  LEU A 197      14.272  -3.736  22.190  1.00 70.95           C
ATOM   3088  HA  LEU A 197      15.241  -3.579  21.998  1.00 70.95           H
ATOM   3089  C   LEU A 197      14.031  -3.532  23.689  1.00 70.18           C
ATOM   3090  O   LEU A 197      12.909  -3.650  24.179  1.00 67.35           O
ATOM   3091  CB  LEU A 197      13.427  -2.789  21.318  1.00 67.55           C
ATOM   3092 1HB  LEU A 197      13.529  -3.065  20.362  1.00 67.55           H
ATOM   3093 2HB  LEU A 197      12.469  -2.879  21.591  1.00 67.55           H
ATOM   3094  CG  LEU A 197      13.828  -1.310  21.440  1.00 60.50           C
ATOM   3095  HG  LEU A 197      13.891  -1.104  22.416  1.00 60.50           H
ATOM   3096  CD1 LEU A 197      15.181  -1.026  20.773  1.00 56.84           C
ATOM   3097 1HD1 LEU A 197      15.428  -0.061  20.860  1.00 56.84           H
ATOM   3098 2HD1 LEU A 197      15.154  -1.249  19.799  1.00 56.84           H
ATOM   3099 3HD1 LEU A 197      15.908  -1.569  21.193  1.00 56.84           H
ATOM   3100  CD2 LEU A 197      12.781  -0.425  20.760  1.00 56.04           C
ATOM   3101 1HD2 LEU A 197      13.028   0.541  20.831  1.00 56.04           H
ATOM   3102 2HD2 LEU A 197      11.882  -0.544  21.182  1.00 56.04           H
ATOM   3103 3HD2 LEU A 197      12.697  -0.650  19.789  1.00 56.04           H
ATOM   3104  N   PHE A 198      15.089  -3.188  24.398  1.00 66.72           N
ATOM   3105  H   PHE A 198      15.983  -3.184  23.950  1.00 66.72           H
ATOM   3106  CA  PHE A 198      15.014  -2.813  25.805  1.00 64.54           C
ATOM   3107  HA  PHE A 198      14.325  -3.389  26.245  1.00 64.54           H
ATOM   3108  C   PHE A 198      14.580  -1.349  25.900  1.00 63.97           C
ATOM   3109  O   PHE A 198      15.357  -0.448  25.614  1.00 60.13           O
ATOM   3110  CB  PHE A 198      16.366  -3.072  26.483  1.00 59.50           C
ATOM   3111 1HB  PHE A 198      17.073  -2.552  26.003  1.00 59.50           H
ATOM   3112 2HB  PHE A 198      16.314  -2.766  27.434  1.00 59.50           H
ATOM   3113  CG  PHE A 198      16.760  -4.539  26.473  1.00 55.02           C
ATOM   3114  CD1 PHE A 198      16.272  -5.408  27.463  1.00 49.73           C
ATOM   3115  HD1 PHE A 198      15.678  -5.056  28.186  1.00 49.73           H
ATOM   3116  CD2 PHE A 198      17.589  -5.044  25.453  1.00 49.45           C
ATOM   3117  HD2 PHE A 198      17.936  -4.432  24.743  1.00 49.45           H
ATOM   3118  CE1 PHE A 198      16.615  -6.767  27.440  1.00 40.85           C
ATOM   3119  HE1 PHE A 198      16.268  -7.378  28.152  1.00 40.85           H
ATOM   3120  CE2 PHE A 198      17.930  -6.410  25.432  1.00 42.91           C
ATOM   3121  HE2 PHE A 198      18.522  -6.766  24.709  1.00 42.91           H
ATOM   3122  CZ  PHE A 198      17.438  -7.277  26.430  1.00 42.19           C
ATOM   3123  HZ  PHE A 198      17.675  -8.248  26.416  1.00 42.19           H
ATOM   3124  N   ILE A 199      13.322  -1.122  26.281  1.00 65.00           N
ATOM   3125  H   ILE A 199      12.719  -1.900  26.458  1.00 65.00           H
ATOM   3126  CA  ILE A 199      12.796   0.249  26.449  1.00 63.44           C
ATOM   3127  HA  ILE A 199      13.307   0.840  25.824  1.00 63.44           H
ATOM   3128  C   ILE A 199      13.070   0.756  27.871  1.00 63.44           C
ATOM   3129  O   ILE A 199      13.344   1.936  28.053  1.00 59.46           O
ATOM   3130  CB  ILE A 199      11.302   0.310  26.044  1.00 58.53           C
ATOM   3131  HB  ILE A 199      10.785  -0.342  26.599  1.00 58.53           H
ATOM   3132  CG1 ILE A 199      11.184  -0.048  24.544  1.00 53.48           C
ATOM   3133 1HG1 ILE A 199      11.737   0.602  24.023  1.00 53.48           H
ATOM   3134 2HG1 ILE A 199      11.544  -0.972  24.414  1.00 53.48           H
ATOM   3135  CG2 ILE A 199      10.701   1.705  26.308  1.00 52.41           C
ATOM   3136 1HG2 ILE A 199       9.737   1.736  26.044  1.00 52.41           H
ATOM   3137 2HG2 ILE A 199      11.185   2.408  25.787  1.00 52.41           H
ATOM   3138 3HG2 ILE A 199      10.762   1.944  27.277  1.00 52.41           H
ATOM   3139  CD1 ILE A 199       9.758  -0.014  23.978  1.00 49.44           C
ATOM   3140 1HD1 ILE A 199       9.752  -0.254  23.007  1.00 49.44           H
ATOM   3141 2HD1 ILE A 199       9.357   0.897  24.072  1.00 49.44           H
ATOM   3142 3HD1 ILE A 199       9.166  -0.661  24.459  1.00 49.44           H
ATOM   3143  N   VAL A 200      13.034  -0.151  28.851  1.00 58.58           N
ATOM   3144  H   VAL A 200      12.738  -1.075  28.609  1.00 58.58           H
ATOM   3145  CA  VAL A 200      13.394   0.094  30.259  1.00 59.16           C
ATOM   3146  HA  VAL A 200      14.043   0.854  30.285  1.00 59.16           H
ATOM   3147  C   VAL A 200      14.004  -1.213  30.795  1.00 61.27           C
ATOM   3148  O   VAL A 200      13.614  -2.289  30.346  1.00 56.69           O
ATOM   3149  CB  VAL A 200      12.147   0.479  31.091  1.00 53.49           C
ATOM   3150  HB  VAL A 200      11.555  -0.325  31.039  1.00 53.49           H
ATOM   3151  CG1 VAL A 200      12.479   0.792  32.555  1.00 47.77           C
ATOM   3152 1HG1 VAL A 200      11.654   1.037  33.065  1.00 47.77           H
ATOM   3153 2HG1 VAL A 200      13.120   1.557  32.622  1.00 47.77           H
ATOM   3154 3HG1 VAL A 200      12.896   0.002  33.005  1.00 47.77           H
ATOM   3155  CG2 VAL A 200      11.423   1.712  30.534  1.00 48.10           C
ATOM   3156 1HG2 VAL A 200      10.623   1.939  31.089  1.00 48.10           H
ATOM   3157 2HG2 VAL A 200      11.112   1.552  29.597  1.00 48.10           H
ATOM   3158 3HG2 VAL A 200      12.027   2.509  30.526  1.00 48.10           H
ATOM   3159  N   LYS A 201      14.881  -1.160  31.785  1.00 59.91           N
ATOM   3160  H   LYS A 201      15.128  -0.252  32.124  1.00 59.91           H
ATOM   3161  CA  LYS A 201      15.532  -2.323  32.439  1.00 61.09           C
ATOM   3162  HA  LYS A 201      16.135  -2.664  31.718  1.00 61.09           H
ATOM   3163  C   LYS A 201      14.593  -3.497  32.826  1.00 63.57           C
ATOM   3164  O   LYS A 201      15.076  -4.597  33.045  1.00 59.28           O
ATOM   3165  CB  LYS A 201      16.301  -1.847  33.689  1.00 55.75           C
ATOM   3166 1HB  LYS A 201      15.788  -1.101  34.113  1.00 55.75           H
ATOM   3167 2HB  LYS A 201      16.369  -2.611  34.330  1.00 55.75           H
ATOM   3168  CG  LYS A 201      17.722  -1.345  33.379  1.00 50.23           C
ATOM   3169 1HG  LYS A 201      18.263  -2.111  33.032  1.00 50.23           H
ATOM   3170 2HG  LYS A 201      17.664  -0.633  32.679  1.00 50.23           H
ATOM   3171  CD  LYS A 201      18.426  -0.762  34.625  1.00 45.54           C
ATOM   3172 1HD  LYS A 201      17.932   0.051  34.933  1.00 45.54           H
ATOM   3173 2HD  LYS A 201      18.428  -1.447  35.354  1.00 45.54           H
ATOM   3174  CE  LYS A 201      19.873  -0.373  34.304  1.00 40.97           C
ATOM   3175 1HE  LYS A 201      20.446  -1.192  34.335  1.00 40.97           H
ATOM   3176 2HE  LYS A 201      19.909   0.025  33.387  1.00 40.97           H
ATOM   3177  NZ  LYS A 201      20.442   0.624  35.261  1.00 34.08           N
ATOM   3178 1HZ  LYS A 201      21.385   0.853  35.021  1.00 34.08           H
ATOM   3179 2HZ  LYS A 201      20.441   0.266  36.195  1.00 34.08           H
ATOM   3180 3HZ  LYS A 201      19.909   1.470  35.256  1.00 34.08           H
ATOM   3181  N   SER A 202      13.280  -3.286  32.888  1.00 66.64           N
ATOM   3182  H   SER A 202      12.952  -2.374  32.641  1.00 66.64           H
ATOM   3183  CA  SER A 202      12.273  -4.276  33.287  1.00 67.51           C
ATOM   3184  HA  SER A 202      12.812  -5.105  33.438  1.00 67.51           H
ATOM   3185  C   SER A 202      11.231  -4.630  32.213  1.00 69.86           C
ATOM   3186  O   SER A 202      10.344  -5.439  32.500  1.00 66.11           O
ATOM   3187  CB  SER A 202      11.575  -3.784  34.554  1.00 63.05           C
ATOM   3188 1HB  SER A 202      10.910  -4.458  34.876  1.00 63.05           H
ATOM   3189 2HB  SER A 202      12.241  -3.601  35.277  1.00 63.05           H
ATOM   3190  OG  SER A 202      10.875  -2.578  34.299  1.00 56.07           O
ATOM   3191  HG  SER A 202      11.498  -1.853  34.242  1.00 56.07           H
ATOM   3192  N   GLN A 203      11.273  -4.049  30.995  1.00 70.19           N
ATOM   3193  H   GLN A 203      11.983  -3.366  30.823  1.00 70.19           H
ATOM   3194  CA  GLN A 203      10.340  -4.360  29.912  1.00 71.57           C
ATOM   3195  HA  GLN A 203       9.917  -5.216  30.210  1.00 71.57           H
ATOM   3196  C   GLN A 203      11.064  -4.591  28.584  1.00 74.29           C
ATOM   3197  O   GLN A 203      11.607  -3.673  27.966  1.00 71.83           O
ATOM   3198  CB  GLN A 203       9.256  -3.280  29.753  1.00 67.66           C
ATOM   3199 1HB  GLN A 203       9.693  -2.381  29.754  1.00 67.66           H
ATOM   3200 2HB  GLN A 203       8.785  -3.421  28.882  1.00 67.66           H
ATOM   3201  CG  GLN A 203       8.222  -3.328  30.888  1.00 59.82           C
ATOM   3202 1HG  GLN A 203       7.959  -4.281  31.035  1.00 59.82           H
ATOM   3203 2HG  GLN A 203       8.647  -2.967  31.718  1.00 59.82           H
ATOM   3204  CD  GLN A 203       6.953  -2.518  30.608  1.00 55.93           C
ATOM   3205  OE1 GLN A 203       6.878  -1.631  29.774  1.00 52.44           O
ATOM   3206  NE2 GLN A 203       5.879  -2.806  31.300  1.00 48.22           N
ATOM   3207 1HE2 GLN A 203       5.030  -2.304  31.137  1.00 48.22           H
ATOM   3208 2HE2 GLN A 203       5.908  -3.528  31.991  1.00 48.22           H
ATOM   3209  N   GLU A 204      10.994  -5.844  28.143  1.00 73.20           N
ATOM   3210  H   GLU A 204      10.638  -6.539  28.767  1.00 73.20           H
ATOM   3211  CA  GLU A 204      11.402  -6.271  26.810  1.00 75.11           C
ATOM   3212  HA  GLU A 204      12.152  -5.678  26.519  1.00 75.11           H
ATOM   3213  C   GLU A 204      10.215  -6.122  25.855  1.00 76.81           C
ATOM   3214  O   GLU A 204       9.100  -6.560  26.150  1.00 74.22           O
ATOM   3215  CB  GLU A 204      11.887  -7.725  26.863  1.00 71.70           C
ATOM   3216 1HB  GLU A 204      11.159  -8.295  27.244  1.00 71.70           H
ATOM   3217 2HB  GLU A 204      12.097  -8.029  25.934  1.00 71.70           H
ATOM   3218  CG  GLU A 204      13.148  -7.870  27.737  1.00 62.24           C
ATOM   3219 1HG  GLU A 204      13.872  -7.302  27.345  1.00 62.24           H
ATOM   3220 2HG  GLU A 204      12.933  -7.548  28.659  1.00 62.24           H
ATOM   3221  CD  GLU A 204      13.671  -9.307  27.842  1.00 59.68           C
ATOM   3222  OE1 GLU A 204      14.664  -9.487  28.569  1.00 56.03           O
ATOM   3223  OE2 GLU A 204      13.061 -10.214  27.233  1.00 55.12           O
ATOM   3224  N   LYS A 205      10.443  -5.496  24.698  1.00 79.09           N
ATOM   3225  H   LYS A 205      11.319  -5.029  24.576  1.00 79.09           H
ATOM   3226  CA  LYS A 205       9.481  -5.458  23.603  1.00 80.00           C
ATOM   3227  HA  LYS A 205       8.720  -6.047  23.875  1.00 80.00           H
ATOM   3228  C   LYS A 205      10.125  -6.011  22.345  1.00 82.17           C
ATOM   3229  O   LYS A 205      11.297  -5.754  22.078  1.00 80.17           O
ATOM   3230  CB  LYS A 205       8.944  -4.040  23.384  1.00 77.95           C
ATOM   3231 1HB  LYS A 205       9.715  -3.409  23.296  1.00 77.95           H
ATOM   3232 2HB  LYS A 205       8.402  -4.023  22.544  1.00 77.95           H
ATOM   3233  CG  LYS A 205       8.062  -3.599  24.564  1.00 75.65           C
ATOM   3234 1HG  LYS A 205       7.402  -4.323  24.766  1.00 75.65           H
ATOM   3235 2HG  LYS A 205       8.642  -3.443  25.364  1.00 75.65           H
ATOM   3236  CD  LYS A 205       7.301  -2.303  24.235  1.00 72.73           C
ATOM   3237 1HD  LYS A 205       7.951  -1.576  24.014  1.00 72.73           H
ATOM   3238 2HD  LYS A 205       6.694  -2.456  23.455  1.00 72.73           H
ATOM   3239  CE  LYS A 205       6.474  -1.897  25.456  1.00 68.48           C
ATOM   3240 1HE  LYS A 205       5.816  -2.618  25.672  1.00 68.48           H
ATOM   3241 2HE  LYS A 205       7.079  -1.752  26.239  1.00 68.48           H
ATOM   3242  NZ  LYS A 205       5.725  -0.649  25.218  1.00 61.51           N
ATOM   3243 1HZ  LYS A 205       5.189  -0.394  26.023  1.00 61.51           H
ATOM   3244 2HZ  LYS A 205       5.095  -0.750  24.448  1.00 61.51           H
ATOM   3245 3HZ  LYS A 205       6.345   0.107  25.010  1.00 61.51           H
ATOM   3246  N   ILE A 206       9.346  -6.740  21.560  1.00 83.65           N
ATOM   3247  H   ILE A 206       8.397  -6.895  21.835  1.00 83.65           H
ATOM   3248  CA  ILE A 206       9.818  -7.324  20.313  1.00 85.23           C
ATOM   3249  HA  ILE A 206      10.808  -7.444  20.386  1.00 85.23           H
ATOM   3250  C   ILE A 206       9.508  -6.340  19.189  1.00 85.70           C
ATOM   3251  O   ILE A 206       8.346  -6.143  18.823  1.00 83.72           O
ATOM   3252  CB  ILE A 206       9.224  -8.725  20.088  1.00 84.55           C
ATOM   3253  HB  ILE A 206       8.231  -8.654  19.994  1.00 84.55           H
ATOM   3254  CG1 ILE A 206       9.524  -9.641  21.296  1.00 78.87           C
ATOM   3255 1HG1 ILE A 206      10.512  -9.788  21.343  1.00 78.87           H
ATOM   3256 2HG1 ILE A 206       9.215  -9.179  22.127  1.00 78.87           H
ATOM   3257  CG2 ILE A 206       9.803  -9.315  18.794  1.00 78.15           C
ATOM   3258 1HG2 ILE A 206       9.435 -10.228  18.620  1.00 78.15           H
ATOM   3259 2HG2 ILE A 206      10.799  -9.391  18.849  1.00 78.15           H
ATOM   3260 3HG2 ILE A 206       9.581  -8.739  18.007  1.00 78.15           H
ATOM   3261  CD1 ILE A 206       8.834 -11.017  21.223  1.00 72.71           C
ATOM   3262 1HD1 ILE A 206       9.057 -11.573  22.024  1.00 72.71           H
ATOM   3263 2HD1 ILE A 206       9.124 -11.521  20.409  1.00 72.71           H
ATOM   3264 3HD1 ILE A 206       7.840 -10.918  21.185  1.00 72.71           H
ATOM   3265  N   PHE A 207      10.538  -5.727  18.644  1.00 85.69           N
ATOM   3266  H   PHE A 207      11.441  -5.866  19.050  1.00 85.69           H
ATOM   3267  CA  PHE A 207      10.432  -4.859  17.484  1.00 84.80           C
ATOM   3268  HA  PHE A 207       9.566  -4.365  17.558  1.00 84.80           H
ATOM   3269  C   PHE A 207      10.412  -5.698  16.207  1.00 86.46           C
ATOM   3270  O   PHE A 207      11.260  -6.569  16.021  1.00 85.77           O
ATOM   3271  CB  PHE A 207      11.595  -3.864  17.495  1.00 81.98           C
ATOM   3272 1HB  PHE A 207      11.517  -3.291  18.311  1.00 81.98           H
ATOM   3273 2HB  PHE A 207      12.453  -4.377  17.529  1.00 81.98           H
ATOM   3274  CG  PHE A 207      11.638  -2.955  16.285  1.00 74.36           C
ATOM   3275  CD1 PHE A 207      12.517  -3.240  15.217  1.00 68.21           C
ATOM   3276  HD1 PHE A 207      13.121  -4.036  15.266  1.00 68.21           H
ATOM   3277  CD2 PHE A 207      10.789  -1.843  16.209  1.00 66.29           C
ATOM   3278  HD2 PHE A 207      10.159  -1.644  16.960  1.00 66.29           H
ATOM   3279  CE1 PHE A 207      12.544  -2.407  14.086  1.00 60.02           C
ATOM   3280  HE1 PHE A 207      13.165  -2.611  13.329  1.00 60.02           H
ATOM   3281  CE2 PHE A 207      10.820  -1.004  15.078  1.00 61.01           C
ATOM   3282  HE2 PHE A 207      10.217  -0.208  15.029  1.00 61.01           H
ATOM   3283  CZ  PHE A 207      11.698  -1.286  14.019  1.00 60.80           C
ATOM   3284  HZ  PHE A 207      11.722  -0.689  13.217  1.00 60.80           H
ATOM   3285  N   CYS A 208       9.468  -5.414  15.308  1.00 83.93           N
ATOM   3286  H   CYS A 208       8.751  -4.770  15.574  1.00 83.93           H
ATOM   3287  CA  CYS A 208       9.410  -5.974  13.971  1.00 83.83           C
ATOM   3288  HA  CYS A 208      10.122  -6.673  13.912  1.00 83.83           H
ATOM   3289  C   CYS A 208       9.691  -4.870  12.944  1.00 83.42           C
ATOM   3290  O   CYS A 208       8.950  -3.890  12.870  1.00 81.05           O
ATOM   3291  CB  CYS A 208       8.037  -6.623  13.746  1.00 83.28           C
ATOM   3292 1HB  CYS A 208       8.068  -7.460  14.292  1.00 83.28           H
ATOM   3293 2HB  CYS A 208       7.391  -5.980  14.157  1.00 83.28           H
ATOM   3294  SG  CYS A 208       7.635  -6.965  12.010  1.00 80.67           S
ATOM   3295  N   GLY A 209      10.742  -5.039  12.147  1.00 85.76           N
ATOM   3296  H   GLY A 209      11.310  -5.854  12.260  1.00 85.76           H
ATOM   3297  CA  GLY A 209      11.090  -4.077  11.118  1.00 84.54           C
ATOM   3298 1HA  GLY A 209      10.294  -3.970  10.523  1.00 84.54           H
ATOM   3299 2HA  GLY A 209      11.288  -3.208  11.571  1.00 84.54           H
ATOM   3300  C   GLY A 209      12.291  -4.506  10.291  1.00 85.54           C
ATOM   3301  O   GLY A 209      12.884  -5.561  10.507  1.00 83.13           O
ATOM   3302  N   GLN A 210      12.648  -3.687   9.310  1.00 85.24           N
ATOM   3303  H   GLN A 210      12.095  -2.870   9.147  1.00 85.24           H
ATOM   3304  CA  GLN A 210      13.803  -3.920   8.461  1.00 85.11           C
ATOM   3305  HA  GLN A 210      13.882  -4.904   8.304  1.00 85.11           H
ATOM   3306  C   GLN A 210      15.076  -3.443   9.177  1.00 85.17           C
ATOM   3307  O   GLN A 210      15.243  -2.248   9.413  1.00 83.20           O
ATOM   3308  CB  GLN A 210      13.572  -3.228   7.120  1.00 83.77           C
ATOM   3309 1HB  GLN A 210      12.689  -3.521   6.753  1.00 83.77           H
ATOM   3310 2HB  GLN A 210      13.562  -2.239   7.264  1.00 83.77           H
ATOM   3311  CG  GLN A 210      14.668  -3.571   6.110  1.00 76.08           C
ATOM   3312 1HG  GLN A 210      15.546  -3.266   6.480  1.00 76.08           H
ATOM   3313 2HG  GLN A 210      14.685  -4.563   5.986  1.00 76.08           H
ATOM   3314  CD  GLN A 210      14.463  -2.914   4.743  1.00 75.63           C
ATOM   3315  OE1 GLN A 210      13.457  -2.298   4.438  1.00 69.33           O
ATOM   3316  NE2 GLN A 210      15.424  -3.015   3.863  1.00 65.40           N
ATOM   3317 1HE2 GLN A 210      15.324  -2.592   2.963  1.00 65.40           H
ATOM   3318 2HE2 GLN A 210      16.259  -3.516   4.090  1.00 65.40           H
ATOM   3319  N   ILE A 211      15.975  -4.384   9.481  1.00 86.03           N
ATOM   3320  H   ILE A 211      15.776  -5.325   9.207  1.00 86.03           H
ATOM   3321  CA  ILE A 211      17.236  -4.129  10.190  1.00 85.54           C
ATOM   3322  HA  ILE A 211      17.316  -3.139  10.307  1.00 85.54           H
ATOM   3323  C   ILE A 211      18.385  -4.639   9.332  1.00 86.77           C
ATOM   3324  O   ILE A 211      18.467  -5.831   9.031  1.00 84.48           O
ATOM   3325  CB  ILE A 211      17.234  -4.770  11.591  1.00 82.28           C
ATOM   3326  HB  ILE A 211      17.144  -5.761  11.490  1.00 82.28           H
ATOM   3327  CG1 ILE A 211      16.034  -4.258  12.420  1.00 74.59           C
ATOM   3328 1HG1 ILE A 211      16.143  -3.274  12.560  1.00 74.59           H
ATOM   3329 2HG1 ILE A 211      15.196  -4.431  11.903  1.00 74.59           H
ATOM   3330  CG2 ILE A 211      18.564  -4.463  12.312  1.00 72.91           C
ATOM   3331 1HG2 ILE A 211      18.580  -4.872  13.224  1.00 72.91           H
ATOM   3332 2HG2 ILE A 211      18.697  -3.477  12.415  1.00 72.91           H
ATOM   3333 3HG2 ILE A 211      19.342  -4.826  11.799  1.00 72.91           H
ATOM   3334  CD1 ILE A 211      15.893  -4.924  13.796  1.00 68.30           C
ATOM   3335 1HD1 ILE A 211      15.104  -4.560  14.291  1.00 68.30           H
ATOM   3336 2HD1 ILE A 211      16.707  -4.767  14.355  1.00 68.30           H
ATOM   3337 3HD1 ILE A 211      15.769  -5.912  13.705  1.00 68.30           H
ATOM   3338  N   TRP A 212      19.245  -3.737   8.929  1.00 86.88           N
ATOM   3339  H   TRP A 212      19.068  -2.777   9.148  1.00 86.88           H
ATOM   3340  CA  TRP A 212      20.448  -4.070   8.176  1.00 87.41           C
ATOM   3341  HA  TRP A 212      20.266  -4.953   7.744  1.00 87.41           H
ATOM   3342  C   TRP A 212      21.645  -4.208   9.115  1.00 87.54           C
ATOM   3343  O   TRP A 212      21.777  -3.403  10.041  1.00 85.07           O
ATOM   3344  CB  TRP A 212      20.711  -3.019   7.094  1.00 87.72           C
ATOM   3345 1HB  TRP A 212      20.643  -2.111   7.508  1.00 87.72           H
ATOM   3346 2HB  TRP A 212      21.635  -3.154   6.736  1.00 87.72           H
ATOM   3347  CG  TRP A 212      19.765  -3.060   5.933  1.00 88.29           C
ATOM   3348  CD1 TRP A 212      18.441  -2.780   5.968  1.00 84.59           C
ATOM   3349  HD1 TRP A 212      17.931  -2.515   6.786  1.00 84.59           H
ATOM   3350  CD2 TRP A 212      20.060  -3.389   4.542  1.00 88.23           C
ATOM   3351  NE1 TRP A 212      17.902  -2.915   4.708  1.00 85.59           N
ATOM   3352  HE1 TRP A 212      16.936  -2.769   4.493  1.00 85.59           H
ATOM   3353  CE2 TRP A 212      18.854  -3.276   3.779  1.00 88.08           C
ATOM   3354  CE3 TRP A 212      21.232  -3.763   3.846  1.00 86.28           C
ATOM   3355  HE3 TRP A 212      22.091  -3.866   4.347  1.00 86.28           H
ATOM   3356  CZ2 TRP A 212      18.818  -3.504   2.389  1.00 87.03           C
ATOM   3357  HZ2 TRP A 212      17.962  -3.411   1.881  1.00 87.03           H
ATOM   3358  CZ3 TRP A 212      21.206  -3.993   2.454  1.00 85.05           C
ATOM   3359  HZ3 TRP A 212      22.047  -4.250   1.978  1.00 85.05           H
ATOM   3360  CH2 TRP A 212      20.003  -3.863   1.729  1.00 84.79           C
ATOM   3361  HH2 TRP A 212      19.995  -4.027   0.743  1.00 84.79           H
ATOM   3362  N   PRO A 213      22.539  -5.187   8.866  1.00 87.14           N
ATOM   3363  CA  PRO A 213      23.801  -5.289   9.592  1.00 86.92           C
ATOM   3364  HA  PRO A 213      23.603  -5.387  10.567  1.00 86.92           H
ATOM   3365  C   PRO A 213      24.653  -4.020   9.455  1.00 86.90           C
ATOM   3366  O   PRO A 213      24.635  -3.350   8.419  1.00 85.03           O
ATOM   3367  CB  PRO A 213      24.504  -6.515   9.013  1.00 85.47           C
ATOM   3368 1HB  PRO A 213      25.150  -6.249   8.298  1.00 85.47           H
ATOM   3369 2HB  PRO A 213      24.988  -7.018   9.729  1.00 85.47           H
ATOM   3370  CG  PRO A 213      23.375  -7.358   8.432  1.00 82.13           C
ATOM   3371 1HG  PRO A 213      23.700  -7.929   7.678  1.00 82.13           H
ATOM   3372 2HG  PRO A 213      22.958  -7.937   9.133  1.00 82.13           H
ATOM   3373  CD  PRO A 213      22.397  -6.301   7.939  1.00 85.72           C
ATOM   3374 1HD  PRO A 213      22.624  -6.000   7.013  1.00 85.72           H
ATOM   3375 2HD  PRO A 213      21.456  -6.639   7.959  1.00 85.72           H
ATOM   3376  N   VAL A 214      25.426  -3.713  10.488  1.00 86.25           N
ATOM   3377  H   VAL A 214      25.457  -4.344  11.263  1.00 86.25           H
ATOM   3378  CA  VAL A 214      26.243  -2.484  10.548  1.00 85.11           C
ATOM   3379  HA  VAL A 214      25.604  -1.734  10.379  1.00 85.11           H
ATOM   3380  C   VAL A 214      27.314  -2.451   9.448  1.00 85.80           C
ATOM   3381  O   VAL A 214      27.553  -1.402   8.843  1.00 83.93           O
ATOM   3382  CB  VAL A 214      26.891  -2.346  11.947  1.00 82.54           C
ATOM   3383  HB  VAL A 214      27.474  -3.149  12.071  1.00 82.54           H
ATOM   3384  CG1 VAL A 214      27.742  -1.067  12.074  1.00 71.66           C
ATOM   3385 1HG1 VAL A 214      28.151  -0.997  12.984  1.00 71.66           H
ATOM   3386 2HG1 VAL A 214      27.185  -0.250  11.924  1.00 71.66           H
ATOM   3387 3HG1 VAL A 214      28.483  -1.062  11.403  1.00 71.66           H
ATOM   3388  CG2 VAL A 214      25.819  -2.291  13.034  1.00 71.64           C
ATOM   3389 1HG2 VAL A 214      26.232  -2.202  13.940  1.00 71.64           H
ATOM   3390 2HG2 VAL A 214      25.262  -3.122  13.030  1.00 71.64           H
ATOM   3391 3HG2 VAL A 214      25.209  -1.511  12.896  1.00 71.64           H
ATOM   3392  N   ASP A 215      27.890  -3.599   9.131  1.00 88.06           N
ATOM   3393  H   ASP A 215      27.642  -4.405   9.669  1.00 88.06           H
ATOM   3394  CA  ASP A 215      28.861  -3.778   8.055  1.00 88.51           C
ATOM   3395  HA  ASP A 215      29.544  -3.065   8.211  1.00 88.51           H
ATOM   3396  C   ASP A 215      28.271  -3.534   6.656  1.00 89.23           C
ATOM   3397  O   ASP A 215      28.987  -3.197   5.714  1.00 86.71           O
ATOM   3398  CB  ASP A 215      29.469  -5.196   8.160  1.00 86.87           C
ATOM   3399 1HB  ASP A 215      30.172  -5.300   7.456  1.00 86.87           H
ATOM   3400 2HB  ASP A 215      29.883  -5.305   9.064  1.00 86.87           H
ATOM   3401  CG  ASP A 215      28.427  -6.300   7.969  1.00 78.28           C
ATOM   3402  OD1 ASP A 215      27.421  -6.279   8.711  1.00 70.18           O
ATOM   3403  OD2 ASP A 215      28.603  -7.137   7.059  1.00 72.27           O
ATOM   3404  N   GLN A 216      26.946  -3.637   6.518  1.00 88.43           N
ATOM   3405  H   GLN A 216      26.411  -3.868   7.331  1.00 88.43           H
ATOM   3406  CA  GLN A 216      26.222  -3.436   5.260  1.00 88.55           C
ATOM   3407  HA  GLN A 216      26.937  -3.449   4.561  1.00 88.55           H
ATOM   3408  C   GLN A 216      25.536  -2.065   5.153  1.00 88.75           C
ATOM   3409  O   GLN A 216      24.727  -1.838   4.247  1.00 86.78           O
ATOM   3410  CB  GLN A 216      25.234  -4.589   5.039  1.00 88.10           C
ATOM   3411 1HB  GLN A 216      24.597  -4.627   5.809  1.00 88.10           H
ATOM   3412 2HB  GLN A 216      24.725  -4.427   4.193  1.00 88.10           H
ATOM   3413  CG  GLN A 216      25.983  -5.930   4.932  1.00 83.84           C
ATOM   3414 1HG  GLN A 216      26.679  -5.857   4.218  1.00 83.84           H
ATOM   3415 2HG  GLN A 216      26.423  -6.126   5.808  1.00 83.84           H
ATOM   3416  CD  GLN A 216      25.070  -7.091   4.588  1.00 79.61           C
ATOM   3417  OE1 GLN A 216      23.959  -6.950   4.079  1.00 73.02           O
ATOM   3418  NE2 GLN A 216      25.511  -8.306   4.822  1.00 70.08           N
ATOM   3419 1HE2 GLN A 216      24.946  -9.097   4.587  1.00 70.08           H
ATOM   3420 2HE2 GLN A 216      26.412  -8.440   5.235  1.00 70.08           H
ATOM   3421  N   GLN A 217      25.872  -1.112   6.008  1.00 88.83           N
ATOM   3422  H   GLN A 217      26.595  -1.302   6.672  1.00 88.83           H
ATOM   3423  CA  GLN A 217      25.236   0.207   6.029  1.00 87.89           C
ATOM   3424  HA  GLN A 217      24.264   0.023   6.175  1.00 87.89           H
ATOM   3425  C   GLN A 217      25.370   0.966   4.692  1.00 89.65           C
ATOM   3426  O   GLN A 217      24.448   1.660   4.266  1.00 88.50           O
ATOM   3427  CB  GLN A 217      25.840   1.027   7.181  1.00 85.11           C
ATOM   3428 1HB  GLN A 217      25.896   0.449   7.995  1.00 85.11           H
ATOM   3429 2HB  GLN A 217      26.758   1.324   6.920  1.00 85.11           H
ATOM   3430  CG  GLN A 217      24.994   2.265   7.510  1.00 75.01           C
ATOM   3431 1HG  GLN A 217      24.878   2.803   6.675  1.00 75.01           H
ATOM   3432 2HG  GLN A 217      24.099   1.962   7.838  1.00 75.01           H
ATOM   3433  CD  GLN A 217      25.615   3.162   8.575  1.00 67.43           C
ATOM   3434  OE1 GLN A 217      26.789   3.119   8.850  1.00 61.60           O
ATOM   3435  NE2 GLN A 217      24.865   4.051   9.184  1.00 56.25           N
ATOM   3436 1HE2 GLN A 217      25.270   4.670   9.857  1.00 56.25           H
ATOM   3437 2HE2 GLN A 217      23.889   4.109   8.975  1.00 56.25           H
ATOM   3438  N   LEU A 218      26.504   0.810   3.997  1.00 89.27           N
ATOM   3439  H   LEU A 218      27.237   0.254   4.388  1.00 89.27           H
ATOM   3440  CA  LEU A 218      26.706   1.426   2.685  1.00 90.47           C
ATOM   3441  HA  LEU A 218      26.473   2.391   2.804  1.00 90.47           H
ATOM   3442  C   LEU A 218      25.761   0.848   1.625  1.00 91.53           C
ATOM   3443  O   LEU A 218      25.203   1.598   0.816  1.00 91.04           O
ATOM   3444  CB  LEU A 218      28.179   1.268   2.266  1.00 89.93           C
ATOM   3445 1HB  LEU A 218      28.754   1.667   2.980  1.00 89.93           H
ATOM   3446 2HB  LEU A 218      28.380   0.292   2.183  1.00 89.93           H
ATOM   3447  CG  LEU A 218      28.523   1.949   0.929  1.00 79.15           C
ATOM   3448  HG  LEU A 218      27.884   1.596   0.245  1.00 79.15           H
ATOM   3449  CD1 LEU A 218      28.369   3.472   1.001  1.00 73.78           C
ATOM   3450 1HD1 LEU A 218      28.596   3.897   0.125  1.00 73.78           H
ATOM   3451 2HD1 LEU A 218      28.973   3.861   1.697  1.00 73.78           H
ATOM   3452 3HD1 LEU A 218      27.430   3.727   1.232  1.00 73.78           H
ATOM   3453  CD2 LEU A 218      29.979   1.636   0.546  1.00 75.32           C
ATOM   3454 1HD2 LEU A 218      30.223   2.070  -0.321  1.00 75.32           H
ATOM   3455 2HD2 LEU A 218      30.120   0.651   0.447  1.00 75.32           H
ATOM   3456 3HD2 LEU A 218      30.613   1.968   1.245  1.00 75.32           H
ATOM   3457  N   TYR A 219      25.536  -0.471   1.636  1.00 91.18           N
ATOM   3458  H   TYR A 219      26.046  -1.032   2.288  1.00 91.18           H
ATOM   3459  CA  TYR A 219      24.588  -1.135   0.749  1.00 91.43           C
ATOM   3460  HA  TYR A 219      24.845  -0.833  -0.169  1.00 91.43           H
ATOM   3461  C   TYR A 219      23.156  -0.696   1.039  1.00 91.79           C
ATOM   3462  O   TYR A 219      22.422  -0.376   0.103  1.00 90.96           O
ATOM   3463  CB  TYR A 219      24.712  -2.660   0.857  1.00 91.01           C
ATOM   3464 1HB  TYR A 219      24.600  -2.921   1.816  1.00 91.01           H
ATOM   3465 2HB  TYR A 219      23.986  -3.078   0.310  1.00 91.01           H
ATOM   3466  CG  TYR A 219      26.034  -3.215   0.376  1.00 87.79           C
ATOM   3467  CD1 TYR A 219      26.346  -3.192  -0.993  1.00 80.93           C
ATOM   3468  HD1 TYR A 219      25.696  -2.807  -1.648  1.00 80.93           H
ATOM   3469  CD2 TYR A 219      26.945  -3.755   1.298  1.00 81.00           C
ATOM   3470  HD2 TYR A 219      26.724  -3.764   2.273  1.00 81.00           H
ATOM   3471  CE1 TYR A 219      27.577  -3.713  -1.444  1.00 78.63           C
ATOM   3472  HE1 TYR A 219      27.802  -3.693  -2.418  1.00 78.63           H
ATOM   3473  CE2 TYR A 219      28.171  -4.285   0.847  1.00 79.68           C
ATOM   3474  HE2 TYR A 219      28.816  -4.679   1.502  1.00 79.68           H
ATOM   3475  CZ  TYR A 219      28.488  -4.261  -0.522  1.00 79.04           C
ATOM   3476  OH  TYR A 219      29.674  -4.777  -0.960  1.00 77.68           O
ATOM   3477  HH  TYR A 219      29.591  -5.725  -1.062  1.00 77.68           H
ATOM   3478  N   TYR A 220      22.792  -0.595   2.305  1.00 90.11           N
ATOM   3479  H   TYR A 220      23.426  -0.909   3.011  1.00 90.11           H
ATOM   3480  CA  TYR A 220      21.503  -0.045   2.718  1.00 90.13           C
ATOM   3481  HA  TYR A 220      20.826  -0.659   2.312  1.00 90.13           H
ATOM   3482  C   TYR A 220      21.274   1.363   2.173  1.00 90.96           C
ATOM   3483  O   TYR A 220      20.279   1.614   1.492  1.00 90.99           O
ATOM   3484  CB  TYR A 220      21.399  -0.035   4.250  1.00 89.17           C
ATOM   3485 1HB  TYR A 220      21.310  -0.976   4.577  1.00 89.17           H
ATOM   3486 2HB  TYR A 220      22.229   0.373   4.630  1.00 89.17           H
ATOM   3487  CG  TYR A 220      20.200   0.763   4.737  1.00 88.05           C
ATOM   3488  CD1 TYR A 220      20.383   2.014   5.360  1.00 85.02           C
ATOM   3489  HD1 TYR A 220      21.306   2.360   5.529  1.00 85.02           H
ATOM   3490  CD2 TYR A 220      18.905   0.284   4.495  1.00 85.23           C
ATOM   3491  HD2 TYR A 220      18.779  -0.604   4.052  1.00 85.23           H
ATOM   3492  CE1 TYR A 220      19.258   2.776   5.744  1.00 84.46           C
ATOM   3493  HE1 TYR A 220      19.385   3.661   6.191  1.00 84.46           H
ATOM   3494  CE2 TYR A 220      17.774   1.047   4.872  1.00 84.09           C
ATOM   3495  HE2 TYR A 220      16.853   0.701   4.693  1.00 84.09           H
ATOM   3496  CZ  TYR A 220      17.950   2.291   5.498  1.00 83.66           C
ATOM   3497  OH  TYR A 220      16.866   3.019   5.853  1.00 82.40           O
ATOM   3498  HH  TYR A 220      17.113   3.940   5.937  1.00 82.40           H
ATOM   3499  N   LYS A 221      22.217   2.281   2.403  1.00 90.74           N
ATOM   3500  H   LYS A 221      23.033   2.012   2.914  1.00 90.74           H
ATOM   3501  CA  LYS A 221      22.103   3.675   1.933  1.00 91.29           C
ATOM   3502  HA  LYS A 221      21.240   4.018   2.305  1.00 91.29           H
ATOM   3503  C   LYS A 221      22.024   3.758   0.407  1.00 92.74           C
ATOM   3504  O   LYS A 221      21.221   4.520  -0.124  1.00 92.53           O
ATOM   3505  CB  LYS A 221      23.287   4.502   2.464  1.00 90.98           C
ATOM   3506 1HB  LYS A 221      24.135   3.994   2.314  1.00 90.98           H
ATOM   3507 2HB  LYS A 221      23.327   5.371   1.970  1.00 90.98           H
ATOM   3508  CG  LYS A 221      23.135   4.787   3.962  1.00 88.16           C
ATOM   3509 1HG  LYS A 221      22.278   5.281   4.110  1.00 88.16           H
ATOM   3510 2HG  LYS A 221      23.107   3.916   4.453  1.00 88.16           H
ATOM   3511  CD  LYS A 221      24.305   5.635   4.505  1.00 84.56           C
ATOM   3512 1HD  LYS A 221      25.164   5.130   4.424  1.00 84.56           H
ATOM   3513 2HD  LYS A 221      24.374   6.494   3.997  1.00 84.56           H
ATOM   3514  CE  LYS A 221      24.017   5.927   5.973  1.00 79.56           C
ATOM   3515 1HE  LYS A 221      23.144   6.410   6.045  1.00 79.56           H
ATOM   3516 2HE  LYS A 221      23.963   5.063   6.473  1.00 79.56           H
ATOM   3517  NZ  LYS A 221      25.063   6.768   6.618  1.00 72.55           N
ATOM   3518 1HZ  LYS A 221      24.843   6.940   7.578  1.00 72.55           H
ATOM   3519 2HZ  LYS A 221      25.145   7.652   6.159  1.00 72.55           H
ATOM   3520 3HZ  LYS A 221      25.956   6.319   6.583  1.00 72.55           H
ATOM   3521  N   SER A 222      22.808   2.942  -0.298  1.00 93.61           N
ATOM   3522  H   SER A 222      23.438   2.343   0.196  1.00 93.61           H
ATOM   3523  CA  SER A 222      22.791   2.881  -1.763  1.00 94.03           C
ATOM   3524  HA  SER A 222      22.898   3.829  -2.062  1.00 94.03           H
ATOM   3525  C   SER A 222      21.467   2.342  -2.293  1.00 94.16           C
ATOM   3526  O   SER A 222      20.876   2.928  -3.197  1.00 93.35           O
ATOM   3527  CB  SER A 222      23.946   2.007  -2.272  1.00 93.86           C
ATOM   3528 1HB  SER A 222      23.854   1.067  -1.944  1.00 93.86           H
ATOM   3529 2HB  SER A 222      23.983   2.010  -3.271  1.00 93.86           H
ATOM   3530  OG  SER A 222      25.181   2.503  -1.800  1.00 82.54           O
ATOM   3531  HG  SER A 222      25.797   1.778  -1.693  1.00 82.54           H
ATOM   3532  N   TYR A 223      20.963   1.257  -1.704  1.00 93.71           N
ATOM   3533  H   TYR A 223      21.516   0.802  -1.007  1.00 93.71           H
ATOM   3534  CA  TYR A 223      19.652   0.693  -2.015  1.00 93.04           C
ATOM   3535  HA  TYR A 223      19.651   0.490  -2.994  1.00 93.04           H
ATOM   3536  C   TYR A 223      18.537   1.710  -1.747  1.00 93.69           C
ATOM   3537  O   TYR A 223      17.728   1.968  -2.632  1.00 93.13           O
ATOM   3538  CB  TYR A 223      19.458  -0.600  -1.206  1.00 92.48           C
ATOM   3539 1HB  TYR A 223      20.085  -1.295  -1.559  1.00 92.48           H
ATOM   3540 2HB  TYR A 223      19.674  -0.412  -0.248  1.00 92.48           H
ATOM   3541  CG  TYR A 223      18.041  -1.157  -1.275  1.00 91.88           C
ATOM   3542  CD1 TYR A 223      17.173  -1.008  -0.181  1.00 88.97           C
ATOM   3543  HD1 TYR A 223      17.493  -0.549   0.648  1.00 88.97           H
ATOM   3544  CD2 TYR A 223      17.590  -1.793  -2.443  1.00 89.45           C
ATOM   3545  HD2 TYR A 223      18.205  -1.894  -3.225  1.00 89.45           H
ATOM   3546  CE1 TYR A 223      15.860  -1.499  -0.243  1.00 88.82           C
ATOM   3547  HE1 TYR A 223      15.249  -1.397   0.542  1.00 88.82           H
ATOM   3548  CE2 TYR A 223      16.275  -2.288  -2.516  1.00 88.77           C
ATOM   3549  HE2 TYR A 223      15.959  -2.746  -3.347  1.00 88.77           H
ATOM   3550  CZ  TYR A 223      15.402  -2.138  -1.417  1.00 89.82           C
ATOM   3551  OH  TYR A 223      14.131  -2.613  -1.474  1.00 88.25           O
ATOM   3552  HH  TYR A 223      13.516  -1.879  -1.487  1.00 88.25           H
ATOM   3553  N   PHE A 224      18.539   2.354  -0.585  1.00 92.90           N
ATOM   3554  H   PHE A 224      19.255   2.141   0.080  1.00 92.90           H
ATOM   3555  CA  PHE A 224      17.542   3.356  -0.242  1.00 92.92           C
ATOM   3556  HA  PHE A 224      16.665   2.880  -0.313  1.00 92.92           H
ATOM   3557  C   PHE A 224      17.533   4.534  -1.232  1.00 93.74           C
ATOM   3558  O   PHE A 224      16.477   4.926  -1.710  1.00 93.75           O
ATOM   3559  CB  PHE A 224      17.782   3.847   1.190  1.00 92.47           C
ATOM   3560 1HB  PHE A 224      17.679   3.076   1.819  1.00 92.47           H
ATOM   3561 2HB  PHE A 224      18.711   4.210   1.257  1.00 92.47           H
ATOM   3562  CG  PHE A 224      16.807   4.938   1.599  1.00 92.05           C
ATOM   3563  CD1 PHE A 224      17.134   6.290   1.385  1.00 89.77           C
ATOM   3564  HD1 PHE A 224      18.034   6.535   1.025  1.00 89.77           H
ATOM   3565  CD2 PHE A 224      15.536   4.598   2.111  1.00 90.09           C
ATOM   3566  HD2 PHE A 224      15.299   3.639   2.266  1.00 90.09           H
ATOM   3567  CE1 PHE A 224      16.195   7.298   1.677  1.00 89.58           C
ATOM   3568  HE1 PHE A 224      16.428   8.259   1.525  1.00 89.58           H
ATOM   3569  CE2 PHE A 224      14.607   5.607   2.402  1.00 89.24           C
ATOM   3570  HE2 PHE A 224      13.708   5.367   2.768  1.00 89.24           H
ATOM   3571  CZ  PHE A 224      14.936   6.953   2.180  1.00 89.17           C
ATOM   3572  HZ  PHE A 224      14.268   7.669   2.382  1.00 89.17           H
ATOM   3573  N   LEU A 225      18.692   5.077  -1.594  1.00 94.63           N
ATOM   3574  H   LEU A 225      19.534   4.731  -1.180  1.00 94.63           H
ATOM   3575  CA  LEU A 225      18.785   6.161  -2.575  1.00 95.47           C
ATOM   3576  HA  LEU A 225      18.146   6.853  -2.240  1.00 95.47           H
ATOM   3577  C   LEU A 225      18.343   5.725  -3.978  1.00 95.77           C
ATOM   3578  O   LEU A 225      17.688   6.493  -4.679  1.00 95.11           O
ATOM   3579  CB  LEU A 225      20.227   6.699  -2.629  1.00 95.30           C
ATOM   3580 1HB  LEU A 225      20.849   5.919  -2.701  1.00 95.30           H
ATOM   3581 2HB  LEU A 225      20.316   7.273  -3.443  1.00 95.30           H
ATOM   3582  CG  LEU A 225      20.648   7.532  -1.410  1.00 91.90           C
ATOM   3583  HG  LEU A 225      20.503   6.973  -0.594  1.00 91.90           H
ATOM   3584  CD1 LEU A 225      22.115   7.930  -1.579  1.00 88.04           C
ATOM   3585 1HD1 LEU A 225      22.430   8.476  -0.803  1.00 88.04           H
ATOM   3586 2HD1 LEU A 225      22.246   8.472  -2.409  1.00 88.04           H
ATOM   3587 3HD1 LEU A 225      22.700   7.122  -1.644  1.00 88.04           H
ATOM   3588  CD2 LEU A 225      19.821   8.813  -1.257  1.00 88.51           C
ATOM   3589 1HD2 LEU A 225      20.115   9.336  -0.457  1.00 88.51           H
ATOM   3590 2HD2 LEU A 225      18.850   8.602  -1.146  1.00 88.51           H
ATOM   3591 3HD2 LEU A 225      19.918   9.400  -2.061  1.00 88.51           H
ATOM   3592  N   PHE A 226      18.671   4.490  -4.376  1.00 96.30           N
ATOM   3593  H   PHE A 226      19.270   3.940  -3.794  1.00 96.30           H
ATOM   3594  CA  PHE A 226      18.187   3.913  -5.630  1.00 96.14           C
ATOM   3595  HA  PHE A 226      18.462   4.538  -6.361  1.00 96.14           H
ATOM   3596  C   PHE A 226      16.659   3.831  -5.649  1.00 96.37           C
ATOM   3597  O   PHE A 226      16.031   4.325  -6.585  1.00 95.78           O
ATOM   3598  CB  PHE A 226      18.845   2.541  -5.839  1.00 95.67           C
ATOM   3599 1HB  PHE A 226      19.821   2.674  -6.012  1.00 95.67           H
ATOM   3600 2HB  PHE A 226      18.725   1.996  -5.009  1.00 95.67           H
ATOM   3601  CG  PHE A 226      18.257   1.769  -7.004  1.00 94.72           C
ATOM   3602  CD1 PHE A 226      17.297   0.767  -6.773  1.00 91.24           C
ATOM   3603  HD1 PHE A 226      17.019   0.545  -5.838  1.00 91.24           H
ATOM   3604  CD2 PHE A 226      18.636   2.086  -8.319  1.00 91.77           C
ATOM   3605  HD2 PHE A 226      19.312   2.804  -8.483  1.00 91.77           H
ATOM   3606  CE1 PHE A 226      16.729   0.079  -7.860  1.00 91.11           C
ATOM   3607  HE1 PHE A 226      16.050  -0.637  -7.696  1.00 91.11           H
ATOM   3608  CE2 PHE A 226      18.068   1.397  -9.404  1.00 91.29           C
ATOM   3609  HE2 PHE A 226      18.345   1.622 -10.338  1.00 91.29           H
ATOM   3610  CZ  PHE A 226      17.111   0.392  -9.177  1.00 92.14           C
ATOM   3611  HZ  PHE A 226      16.704  -0.098  -9.948  1.00 92.14           H
ATOM   3612  N   ILE A 227      16.055   3.281  -4.593  1.00 95.18           N
ATOM   3613  H   ILE A 227      16.626   2.912  -3.860  1.00 95.18           H
ATOM   3614  CA  ILE A 227      14.601   3.190  -4.451  1.00 94.69           C
ATOM   3615  HA  ILE A 227      14.281   2.714  -5.270  1.00 94.69           H
ATOM   3616  C   ILE A 227      13.952   4.573  -4.422  1.00 95.01           C
ATOM   3617  O   ILE A 227      13.000   4.828  -5.153  1.00 94.30           O
ATOM   3618  CB  ILE A 227      14.252   2.395  -3.171  1.00 93.61           C
ATOM   3619  HB  ILE A 227      14.763   2.817  -2.422  1.00 93.61           H
ATOM   3620  CG1 ILE A 227      14.681   0.917  -3.289  1.00 89.76           C
ATOM   3621 1HG1 ILE A 227      15.678   0.881  -3.360  1.00 89.76           H
ATOM   3622 2HG1 ILE A 227      14.387   0.435  -2.463  1.00 89.76           H
ATOM   3623  CG2 ILE A 227      12.756   2.485  -2.826  1.00 89.89           C
ATOM   3624 1HG2 ILE A 227      12.548   1.966  -1.997  1.00 89.89           H
ATOM   3625 2HG2 ILE A 227      12.194   2.118  -3.568  1.00 89.89           H
ATOM   3626 3HG2 ILE A 227      12.480   3.434  -2.672  1.00 89.89           H
ATOM   3627  CD1 ILE A 227      14.105   0.179  -4.486  1.00 80.64           C
ATOM   3628 1HD1 ILE A 227      14.419  -0.770  -4.507  1.00 80.64           H
ATOM   3629 2HD1 ILE A 227      14.383   0.613  -5.343  1.00 80.64           H
ATOM   3630 3HD1 ILE A 227      13.105   0.172  -4.456  1.00 80.64           H
ATOM   3631  N   PHE A 228      14.493   5.493  -3.645  1.00 95.75           N
ATOM   3632  H   PHE A 228      15.271   5.240  -3.070  1.00 95.75           H
ATOM   3633  CA  PHE A 228      13.998   6.864  -3.594  1.00 96.06           C
ATOM   3634  HA  PHE A 228      13.042   6.812  -3.305  1.00 96.06           H
ATOM   3635  C   PHE A 228      14.016   7.530  -4.973  1.00 96.39           C
ATOM   3636  O   PHE A 228      13.045   8.173  -5.379  1.00 95.85           O
ATOM   3637  CB  PHE A 228      14.845   7.643  -2.575  1.00 96.02           C
ATOM   3638 1HB  PHE A 228      14.725   7.232  -1.671  1.00 96.02           H
ATOM   3639 2HB  PHE A 228      15.807   7.587  -2.842  1.00 96.02           H
ATOM   3640  CG  PHE A 228      14.465   9.103  -2.483  1.00 96.24           C
ATOM   3641  CD1 PHE A 228      15.368  10.104  -2.901  1.00 94.02           C
ATOM   3642  HD1 PHE A 228      16.268   9.849  -3.254  1.00 94.02           H
ATOM   3643  CD2 PHE A 228      13.200   9.473  -2.010  1.00 94.63           C
ATOM   3644  HD2 PHE A 228      12.552   8.766  -1.727  1.00 94.63           H
ATOM   3645  CE1 PHE A 228      15.004  11.455  -2.821  1.00 94.41           C
ATOM   3646  HE1 PHE A 228      15.649  12.164  -3.108  1.00 94.41           H
ATOM   3647  CE2 PHE A 228      12.833  10.822  -1.929  1.00 94.70           C
ATOM   3648  HE2 PHE A 228      11.931  11.076  -1.580  1.00 94.70           H
ATOM   3649  CZ  PHE A 228      13.733  11.816  -2.338  1.00 95.18           C
ATOM   3650  HZ  PHE A 228      13.472  12.780  -2.287  1.00 95.18           H
ATOM   3651  N   GLY A 229      15.089   7.318  -5.747  1.00 97.25           N
ATOM   3652  H   GLY A 229      15.848   6.782  -5.378  1.00 97.25           H
ATOM   3653  CA  GLY A 229      15.195   7.837  -7.104  1.00 97.13           C
ATOM   3654 1HA  GLY A 229      15.029   8.822  -7.060  1.00 97.13           H
ATOM   3655 2HA  GLY A 229      16.131   7.670  -7.414  1.00 97.13           H
ATOM   3656  C   GLY A 229      14.210   7.196  -8.084  1.00 96.96           C
ATOM   3657  O   GLY A 229      13.507   7.913  -8.805  1.00 95.94           O
ATOM   3658  N   VAL A 230      14.134   5.859  -8.106  1.00 96.66           N
ATOM   3659  H   VAL A 230      14.623   5.349  -7.399  1.00 96.66           H
ATOM   3660  CA  VAL A 230      13.374   5.097  -9.108  1.00 95.90           C
ATOM   3661  HA  VAL A 230      13.456   5.629  -9.951  1.00 95.90           H
ATOM   3662  C   VAL A 230      11.887   5.012  -8.776  1.00 95.67           C
ATOM   3663  O   VAL A 230      11.064   5.118  -9.688  1.00 94.09           O
ATOM   3664  CB  VAL A 230      13.989   3.696  -9.294  1.00 94.78           C
ATOM   3665  HB  VAL A 230      14.015   3.285  -8.383  1.00 94.78           H
ATOM   3666  CG1 VAL A 230      13.166   2.790 -10.218  1.00 89.04           C
ATOM   3667 1HG1 VAL A 230      13.595   1.892 -10.314  1.00 89.04           H
ATOM   3668 2HG1 VAL A 230      13.082   3.190 -11.131  1.00 89.04           H
ATOM   3669 3HG1 VAL A 230      12.244   2.653  -9.857  1.00 89.04           H
ATOM   3670  CG2 VAL A 230      15.388   3.820  -9.927  1.00 88.69           C
ATOM   3671 1HG2 VAL A 230      15.804   2.920 -10.056  1.00 88.69           H
ATOM   3672 2HG2 VAL A 230      15.997   4.360  -9.347  1.00 88.69           H
ATOM   3673 3HG2 VAL A 230      15.339   4.267 -10.820  1.00 88.69           H
ATOM   3674  N   GLU A 231      11.524   4.838  -7.513  1.00 94.69           N
ATOM   3675  H   GLU A 231      12.237   4.871  -6.813  1.00 94.69           H
ATOM   3676  CA  GLU A 231      10.138   4.599  -7.074  1.00 94.17           C
ATOM   3677  HA  GLU A 231       9.654   4.344  -7.911  1.00 94.17           H
ATOM   3678  C   GLU A 231       9.449   5.852  -6.524  1.00 94.12           C
ATOM   3679  O   GLU A 231       8.226   5.860  -6.394  1.00 92.06           O
ATOM   3680  CB  GLU A 231      10.097   3.452  -6.050  1.00 93.07           C
ATOM   3681 1HB  GLU A 231      10.704   3.688  -5.291  1.00 93.07           H
ATOM   3682 2HB  GLU A 231       9.159   3.366  -5.713  1.00 93.07           H
ATOM   3683  CG  GLU A 231      10.536   2.087  -6.619  1.00 89.74           C
ATOM   3684 1HG  GLU A 231      11.441   2.191  -7.032  1.00 89.74           H
ATOM   3685 2HG  GLU A 231      10.586   1.430  -5.867  1.00 89.74           H
ATOM   3686  CD  GLU A 231       9.577   1.532  -7.684  1.00 89.63           C
ATOM   3687  OE1 GLU A 231       9.977   0.612  -8.425  1.00 81.52           O
ATOM   3688  OE2 GLU A 231       8.422   2.001  -7.780  1.00 81.55           O
ATOM   3689  N   PHE A 232      10.179   6.929  -6.241  1.00 94.88           N
ATOM   3690  H   PHE A 232      11.174   6.883  -6.330  1.00 94.88           H
ATOM   3691  CA  PHE A 232       9.557   8.174  -5.804  1.00 95.33           C
ATOM   3692  HA  PHE A 232       8.574   8.003  -5.873  1.00 95.33           H
ATOM   3693  C   PHE A 232       9.869   9.347  -6.746  1.00 96.07           C
ATOM   3694  O   PHE A 232       8.965   9.844  -7.417  1.00 95.59           O
ATOM   3695  CB  PHE A 232       9.927   8.473  -4.334  1.00 94.92           C
ATOM   3696 1HB  PHE A 232       9.681   7.685  -3.770  1.00 94.92           H
ATOM   3697 2HB  PHE A 232      10.912   8.632  -4.273  1.00 94.92           H
ATOM   3698  CG  PHE A 232       9.225   9.685  -3.770  1.00 95.06           C
ATOM   3699  CD1 PHE A 232       9.930  10.891  -3.555  1.00 92.93           C
ATOM   3700  HD1 PHE A 232      10.906  10.942  -3.768  1.00 92.93           H
ATOM   3701  CD2 PHE A 232       7.847   9.622  -3.472  1.00 93.17           C
ATOM   3702  HD2 PHE A 232       7.340   8.773  -3.624  1.00 93.17           H
ATOM   3703  CE1 PHE A 232       9.271  12.010  -3.047  1.00 92.41           C
ATOM   3704  HE1 PHE A 232       9.777  12.859  -2.894  1.00 92.41           H
ATOM   3705  CE2 PHE A 232       7.186  10.756  -2.960  1.00 92.54           C
ATOM   3706  HE2 PHE A 232       6.210  10.710  -2.747  1.00 92.54           H
ATOM   3707  CZ  PHE A 232       7.893  11.951  -2.748  1.00 93.05           C
ATOM   3708  HZ  PHE A 232       7.422  12.756  -2.387  1.00 93.05           H
ATOM   3709  N   VAL A 233      11.116   9.765  -6.854  1.00 96.98           N
ATOM   3710  H   VAL A 233      11.840   9.241  -6.405  1.00 96.98           H
ATOM   3711  CA  VAL A 233      11.478  10.971  -7.609  1.00 97.32           C
ATOM   3712  HA  VAL A 233      10.887  11.685  -7.234  1.00 97.32           H
ATOM   3713  C   VAL A 233      11.177  10.810  -9.098  1.00 97.40           C
ATOM   3714  O   VAL A 233      10.497  11.658  -9.686  1.00 96.95           O
ATOM   3715  CB  VAL A 233      12.959  11.349  -7.394  1.00 97.07           C
ATOM   3716  HB  VAL A 233      13.500  10.570  -7.711  1.00 97.07           H
ATOM   3717  CG1 VAL A 233      13.357  12.596  -8.189  1.00 94.69           C
ATOM   3718 1HG1 VAL A 233      14.318  12.826  -8.038  1.00 94.69           H
ATOM   3719 2HG1 VAL A 233      12.806  13.385  -7.917  1.00 94.69           H
ATOM   3720 3HG1 VAL A 233      13.226  12.453  -9.170  1.00 94.69           H
ATOM   3721  CG2 VAL A 233      13.245  11.629  -5.917  1.00 94.39           C
ATOM   3722 1HG2 VAL A 233      14.205  11.874  -5.778  1.00 94.39           H
ATOM   3723 2HG2 VAL A 233      13.048  10.825  -5.355  1.00 94.39           H
ATOM   3724 3HG2 VAL A 233      12.683  12.384  -5.580  1.00 94.39           H
ATOM   3725  N   GLY A 234      11.628   9.720  -9.728  1.00 97.46           N
ATOM   3726  H   GLY A 234      12.145   9.050  -9.195  1.00 97.46           H
ATOM   3727  CA  GLY A 234      11.412   9.446 -11.149  1.00 97.40           C
ATOM   3728 1HA  GLY A 234      11.885  10.159 -11.666  1.00 97.40           H
ATOM   3729 2HA  GLY A 234      11.827   8.558 -11.348  1.00 97.40           H
ATOM   3730  C   GLY A 234       9.930   9.420 -11.549  1.00 97.53           C
ATOM   3731  O   GLY A 234       9.536  10.172 -12.447  1.00 96.92           O
ATOM   3732  N   PRO A 235       9.076   8.638 -10.863  1.00 96.99           N
ATOM   3733  CA  PRO A 235       7.636   8.642 -11.101  1.00 96.62           C
ATOM   3734  HA  PRO A 235       7.483   8.437 -12.068  1.00 96.62           H
ATOM   3735  C   PRO A 235       6.987  10.008 -10.876  1.00 97.03           C
ATOM   3736  O   PRO A 235       6.236  10.463 -11.743  1.00 96.47           O
ATOM   3737  CB  PRO A 235       7.066   7.576 -10.169  1.00 95.63           C
ATOM   3738 1HB  PRO A 235       6.839   7.962  -9.275  1.00 95.63           H
ATOM   3739 2HB  PRO A 235       6.253   7.148 -10.564  1.00 95.63           H
ATOM   3740  CG  PRO A 235       8.219   6.579 -10.064  1.00 94.08           C
ATOM   3741 1HG  PRO A 235       8.155   6.035  -9.227  1.00 94.08           H
ATOM   3742 2HG  PRO A 235       8.246   5.970 -10.856  1.00 94.08           H
ATOM   3743  CD  PRO A 235       9.434   7.503 -10.033  1.00 96.01           C
ATOM   3744 1HD  PRO A 235       9.630   7.817  -9.104  1.00 96.01           H
ATOM   3745 2HD  PRO A 235      10.244   7.054 -10.411  1.00 96.01           H
ATOM   3746  N   VAL A 236       7.284  10.703  -9.782  1.00 96.79           N
ATOM   3747  H   VAL A 236       7.937  10.312  -9.133  1.00 96.79           H
ATOM   3748  CA  VAL A 236       6.701  12.016  -9.480  1.00 96.79           C
ATOM   3749  HA  VAL A 236       5.712  11.867  -9.508  1.00 96.79           H
ATOM   3750  C   VAL A 236       7.059  13.053 -10.545  1.00 96.96           C
ATOM   3751  O   VAL A 236       6.177  13.753 -11.042  1.00 96.46           O
ATOM   3752  CB  VAL A 236       7.116  12.496  -8.075  1.00 96.15           C
ATOM   3753  HB  VAL A 236       8.107  12.375  -8.023  1.00 96.15           H
ATOM   3754  CG1 VAL A 236       6.788  13.974  -7.821  1.00 94.08           C
ATOM   3755 1HG1 VAL A 236       7.070  14.251  -6.902  1.00 94.08           H
ATOM   3756 2HG1 VAL A 236       5.806  14.143  -7.905  1.00 94.08           H
ATOM   3757 3HG1 VAL A 236       7.258  14.563  -8.478  1.00 94.08           H
ATOM   3758  CG2 VAL A 236       6.376  11.679  -7.002  1.00 94.08           C
ATOM   3759 1HG2 VAL A 236       6.634  11.978  -6.083  1.00 94.08           H
ATOM   3760 2HG2 VAL A 236       6.592  10.706  -7.081  1.00 94.08           H
ATOM   3761 3HG2 VAL A 236       5.385  11.783  -7.092  1.00 94.08           H
ATOM   3762  N   VAL A 237       8.324  13.124 -10.951  1.00 97.65           N
ATOM   3763  H   VAL A 237       8.999  12.530 -10.512  1.00 97.65           H
ATOM   3764  CA  VAL A 237       8.779  14.035 -12.016  1.00 97.79           C
ATOM   3765  HA  VAL A 237       8.504  14.956 -11.740  1.00 97.79           H
ATOM   3766  C   VAL A 237       8.085  13.698 -13.333  1.00 97.61           C
ATOM   3767  O   VAL A 237       7.520  14.579 -13.978  1.00 97.12           O
ATOM   3768  CB  VAL A 237      10.315  13.985 -12.153  1.00 97.67           C
ATOM   3769  HB  VAL A 237      10.562  13.019 -12.231  1.00 97.67           H
ATOM   3770  CG1 VAL A 237      10.813  14.728 -13.394  1.00 95.51           C
ATOM   3771 1HG1 VAL A 237      11.810  14.683 -13.463  1.00 95.51           H
ATOM   3772 2HG1 VAL A 237      10.550  15.692 -13.364  1.00 95.51           H
ATOM   3773 3HG1 VAL A 237      10.429  14.331 -14.228  1.00 95.51           H
ATOM   3774  CG2 VAL A 237      10.982  14.645 -10.932  1.00 95.20           C
ATOM   3775 1HG2 VAL A 237      11.979  14.618 -11.010  1.00 95.20           H
ATOM   3776 2HG2 VAL A 237      10.727  14.175 -10.087  1.00 95.20           H
ATOM   3777 3HG2 VAL A 237      10.706  15.602 -10.847  1.00 95.20           H
ATOM   3778  N   THR A 238       8.050  12.417 -13.712  1.00 97.72           N
ATOM   3779  H   THR A 238       8.466  11.730 -13.116  1.00 97.72           H
ATOM   3780  CA  THR A 238       7.427  11.973 -14.968  1.00 97.61           C
ATOM   3781  HA  THR A 238       7.875  12.510 -15.683  1.00 97.61           H
ATOM   3782  C   THR A 238       5.924  12.269 -14.991  1.00 97.52           C
ATOM   3783  O   THR A 238       5.423  12.837 -15.967  1.00 96.50           O
ATOM   3784  CB  THR A 238       7.678  10.479 -15.198  1.00 97.19           C
ATOM   3785  HB  THR A 238       7.277   9.955 -14.446  1.00 97.19           H
ATOM   3786  OG1 THR A 238       9.066  10.240 -15.207  1.00 91.37           O
ATOM   3787  HG1 THR A 238       9.228   9.297 -15.209  1.00 91.37           H
ATOM   3788  CG2 THR A 238       7.144  10.012 -16.551  1.00 91.17           C
ATOM   3789 1HG2 THR A 238       7.315   9.036 -16.686  1.00 91.17           H
ATOM   3790 2HG2 THR A 238       7.583  10.508 -17.300  1.00 91.17           H
ATOM   3791 3HG2 THR A 238       6.158  10.163 -16.619  1.00 91.17           H
ATOM   3792  N   MET A 239       5.203  11.957 -13.917  1.00 96.78           N
ATOM   3793  H   MET A 239       5.660  11.487 -13.161  1.00 96.78           H
ATOM   3794  CA  MET A 239       3.781  12.263 -13.781  1.00 96.16           C
ATOM   3795  HA  MET A 239       3.347  11.828 -14.570  1.00 96.16           H
ATOM   3796  C   MET A 239       3.519  13.769 -13.830  1.00 96.20           C
ATOM   3797  O   MET A 239       2.622  14.217 -14.550  1.00 95.19           O
ATOM   3798  CB  MET A 239       3.238  11.682 -12.475  1.00 95.30           C
ATOM   3799 1HB  MET A 239       3.869  11.917 -11.735  1.00 95.30           H
ATOM   3800 2HB  MET A 239       2.343  12.090 -12.293  1.00 95.30           H
ATOM   3801  CG  MET A 239       3.082  10.158 -12.522  1.00 92.88           C
ATOM   3802 1HG  MET A 239       2.609   9.983 -13.386  1.00 92.88           H
ATOM   3803 2HG  MET A 239       4.019   9.813 -12.578  1.00 92.88           H
ATOM   3804  SD  MET A 239       2.190   9.458 -11.111  1.00 90.85           S
ATOM   3805  CE  MET A 239       3.478   9.452  -9.848  1.00 81.49           C
ATOM   3806 1HE  MET A 239       3.132   9.083  -8.985  1.00 81.49           H
ATOM   3807 2HE  MET A 239       3.814  10.378  -9.674  1.00 81.49           H
ATOM   3808 3HE  MET A 239       4.256   8.891 -10.132  1.00 81.49           H
ATOM   3809  N   THR A 240       4.328  14.561 -13.145  1.00 96.97           N
ATOM   3810  H   THR A 240       5.048  14.137 -12.596  1.00 96.97           H
ATOM   3811  CA  THR A 240       4.231  16.026 -13.144  1.00 96.80           C
ATOM   3812  HA  THR A 240       3.304  16.223 -12.824  1.00 96.80           H
ATOM   3813  C   THR A 240       4.402  16.594 -14.551  1.00 96.62           C
ATOM   3814  O   THR A 240       3.584  17.393 -15.004  1.00 95.67           O
ATOM   3815  CB  THR A 240       5.259  16.647 -12.183  1.00 96.74           C
ATOM   3816  HB  THR A 240       6.176  16.353 -12.452  1.00 96.74           H
ATOM   3817  OG1 THR A 240       5.012  16.180 -10.879  1.00 91.55           O
ATOM   3818  HG1 THR A 240       4.956  16.923 -10.279  1.00 91.55           H
ATOM   3819  CG2 THR A 240       5.169  18.173 -12.126  1.00 91.45           C
ATOM   3820 1HG2 THR A 240       5.848  18.549 -11.495  1.00 91.45           H
ATOM   3821 2HG2 THR A 240       4.265  18.467 -11.816  1.00 91.45           H
ATOM   3822 3HG2 THR A 240       5.331  18.575 -13.027  1.00 91.45           H
ATOM   3823  N   LEU A 241       5.402  16.124 -15.293  1.00 96.93           N
ATOM   3824  H   LEU A 241       6.031  15.463 -14.883  1.00 96.93           H
ATOM   3825  CA  LEU A 241       5.624  16.531 -16.684  1.00 96.84           C
ATOM   3826  HA  LEU A 241       5.670  17.530 -16.671  1.00 96.84           H
ATOM   3827  C   LEU A 241       4.457  16.116 -17.592  1.00 96.45           C
ATOM   3828  O   LEU A 241       4.000  16.921 -18.408  1.00 95.59           O
ATOM   3829  CB  LEU A 241       6.947  15.924 -17.185  1.00 97.18           C
ATOM   3830 1HB  LEU A 241       6.932  14.943 -16.992  1.00 97.18           H
ATOM   3831 2HB  LEU A 241       7.001  16.068 -18.173  1.00 97.18           H
ATOM   3832  CG  LEU A 241       8.215  16.517 -16.546  1.00 94.94           C
ATOM   3833  HG  LEU A 241       8.112  16.454 -15.553  1.00 94.94           H
ATOM   3834  CD1 LEU A 241       9.434  15.729 -17.033  1.00 90.16           C
ATOM   3835 1HD1 LEU A 241      10.277  16.091 -16.635  1.00 90.16           H
ATOM   3836 2HD1 LEU A 241       9.518  15.778 -18.028  1.00 90.16           H
ATOM   3837 3HD1 LEU A 241       9.363  14.765 -16.778  1.00 90.16           H
ATOM   3838  CD2 LEU A 241       8.419  17.993 -16.907  1.00 91.50           C
ATOM   3839 1HD2 LEU A 241       9.248  18.355 -16.481  1.00 91.50           H
ATOM   3840 2HD2 LEU A 241       7.647  18.548 -16.597  1.00 91.50           H
ATOM   3841 3HD2 LEU A 241       8.505  18.111 -17.896  1.00 91.50           H
ATOM   3842  N   CYS A 242       3.935  14.902 -17.434  1.00 96.65           N
ATOM   3843  H   CYS A 242       4.368  14.280 -16.782  1.00 96.65           H
ATOM   3844  CA  CYS A 242       2.761  14.433 -18.166  1.00 95.85           C
ATOM   3845  HA  CYS A 242       3.007  14.502 -19.133  1.00 95.85           H
ATOM   3846  C   CYS A 242       1.543  15.329 -17.906  1.00 95.42           C
ATOM   3847  O   CYS A 242       0.937  15.833 -18.855  1.00 94.31           O
ATOM   3848  CB  CYS A 242       2.457  12.970 -17.793  1.00 95.56           C
ATOM   3849 1HB  CYS A 242       2.480  12.932 -16.794  1.00 95.56           H
ATOM   3850 2HB  CYS A 242       1.526  12.794 -18.112  1.00 95.56           H
ATOM   3851  SG  CYS A 242       3.680  11.867 -18.563  1.00 93.52           S
ATOM   3852  HG  CYS A 242       3.143  10.676 -18.750  1.00 93.52           H
ATOM   3853  N   TYR A 243       1.212  15.596 -16.645  1.00 95.77           N
ATOM   3854  H   TYR A 243       1.775  15.214 -15.912  1.00 95.77           H
ATOM   3855  CA  TYR A 243       0.060  16.424 -16.285  1.00 95.38           C
ATOM   3856  HA  TYR A 243      -0.681  16.072 -16.857  1.00 95.38           H
ATOM   3857  C   TYR A 243       0.245  17.902 -16.641  1.00 95.44           C
ATOM   3858  O   TYR A 243      -0.724  18.526 -17.074  1.00 94.12           O
ATOM   3859  CB  TYR A 243      -0.286  16.245 -14.803  1.00 94.25           C
ATOM   3860 1HB  TYR A 243       0.538  16.416 -14.264  1.00 94.25           H
ATOM   3861 2HB  TYR A 243      -0.989  16.914 -14.560  1.00 94.25           H
ATOM   3862  CG  TYR A 243      -0.806  14.865 -14.440  1.00 93.22           C
ATOM   3863  CD1 TYR A 243      -1.828  14.252 -15.199  1.00 89.73           C
ATOM   3864  HD1 TYR A 243      -2.223  14.736 -15.980  1.00 89.73           H
ATOM   3865  CD2 TYR A 243      -0.272  14.190 -13.330  1.00 89.93           C
ATOM   3866  HD2 TYR A 243       0.439  14.625 -12.777  1.00 89.93           H
ATOM   3867  CE1 TYR A 243      -2.293  12.971 -14.868  1.00 87.83           C
ATOM   3868  HE1 TYR A 243      -3.013  12.542 -15.413  1.00 87.83           H
ATOM   3869  CE2 TYR A 243      -0.731  12.908 -12.993  1.00 88.38           C
ATOM   3870  HE2 TYR A 243      -0.341  12.431 -12.205  1.00 88.38           H
ATOM   3871  CZ  TYR A 243      -1.739  12.288 -13.759  1.00 88.98           C
ATOM   3872  OH  TYR A 243      -2.159  11.032 -13.449  1.00 86.85           O
ATOM   3873  HH  TYR A 243      -3.113  11.023 -13.376  1.00 86.85           H
ATOM   3874  N   ALA A 244       1.451  18.435 -16.577  1.00 95.54           N
ATOM   3875  H   ALA A 244       2.195  17.892 -16.187  1.00 95.54           H
ATOM   3876  CA  ALA A 244       1.745  19.784 -17.052  1.00 95.33           C
ATOM   3877  HA  ALA A 244       1.116  20.398 -16.575  1.00 95.33           H
ATOM   3878  C   ALA A 244       1.478  19.919 -18.560  1.00 95.07           C
ATOM   3879  O   ALA A 244       0.795  20.855 -19.005  1.00 93.96           O
ATOM   3880  CB  ALA A 244       3.197  20.128 -16.694  1.00 95.55           C
ATOM   3881 1HB  ALA A 244       3.355  20.036 -15.711  1.00 95.55           H
ATOM   3882 2HB  ALA A 244       3.417  21.068 -16.954  1.00 95.55           H
ATOM   3883 3HB  ALA A 244       3.836  19.521 -17.166  1.00 95.55           H
ATOM   3884  N   ARG A 245       1.926  18.946 -19.368  1.00 95.91           N
ATOM   3885  H   ARG A 245       2.459  18.202 -18.965  1.00 95.91           H
ATOM   3886  CA  ARG A 245       1.670  18.919 -20.825  1.00 95.57           C
ATOM   3887  HA  ARG A 245       1.942  19.819 -21.165  1.00 95.57           H
ATOM   3888  C   ARG A 245       0.185  18.728 -21.151  1.00 95.13           C
ATOM   3889  O   ARG A 245      -0.338  19.437 -22.007  1.00 93.32           O
ATOM   3890  CB  ARG A 245       2.519  17.827 -21.482  1.00 95.39           C
ATOM   3891 1HB  ARG A 245       2.363  16.971 -20.989  1.00 95.39           H
ATOM   3892 2HB  ARG A 245       2.217  17.725 -22.430  1.00 95.39           H
ATOM   3893  CG  ARG A 245       4.032  18.123 -21.480  1.00 87.37           C
ATOM   3894 1HG  ARG A 245       4.313  18.357 -20.549  1.00 87.37           H
ATOM   3895 2HG  ARG A 245       4.520  17.304 -21.780  1.00 87.37           H
ATOM   3896  CD  ARG A 245       4.411  19.282 -22.408  1.00 82.30           C
ATOM   3897 1HD  ARG A 245       4.097  19.089 -23.337  1.00 82.30           H
ATOM   3898 2HD  ARG A 245       3.989  20.128 -22.083  1.00 82.30           H
ATOM   3899  NE  ARG A 245       5.871  19.482 -22.449  1.00 73.47           N
ATOM   3900  HE  ARG A 245       6.251  20.102 -21.763  1.00 73.47           H
ATOM   3901  CZ  ARG A 245       6.739  18.935 -23.290  1.00 65.97           C
ATOM   3902  NH1 ARG A 245       6.362  18.110 -24.229  1.00 59.99           N
ATOM   3903 1HH1 ARG A 245       5.395  17.875 -24.329  1.00 59.99           H
ATOM   3904 2HH1 ARG A 245       7.040  17.714 -24.848  1.00 59.99           H
ATOM   3905  NH2 ARG A 245       8.012  19.200 -23.190  1.00 59.43           N
ATOM   3906 1HH2 ARG A 245       8.339  19.819 -22.476  1.00 59.43           H
ATOM   3907 2HH2 ARG A 245       8.661  18.784 -23.827  1.00 59.43           H
ATOM   3908  N   ILE A 246      -0.494  17.834 -20.440  1.00 93.74           N
ATOM   3909  H   ILE A 246       0.003  17.272 -19.779  1.00 93.74           H
ATOM   3910  CA  ILE A 246      -1.940  17.634 -20.582  1.00 92.66           C
ATOM   3911  HA  ILE A 246      -2.090  17.415 -21.546  1.00 92.66           H
ATOM   3912  C   ILE A 246      -2.704  18.917 -20.235  1.00 92.59           C
ATOM   3913  O   ILE A 246      -3.614  19.313 -20.964  1.00 91.42           O
ATOM   3914  CB  ILE A 246      -2.405  16.467 -19.680  1.00 91.90           C
ATOM   3915  HB  ILE A 246      -2.041  16.637 -18.764  1.00 91.90           H
ATOM   3916  CG1 ILE A 246      -1.878  15.100 -20.184  1.00 89.04           C
ATOM   3917 1HG1 ILE A 246      -2.405  14.830 -20.990  1.00 89.04           H
ATOM   3918 2HG1 ILE A 246      -0.914  15.199 -20.433  1.00 89.04           H
ATOM   3919  CG2 ILE A 246      -3.937  16.414 -19.634  1.00 89.20           C
ATOM   3920 1HG2 ILE A 246      -4.252  15.663 -19.054  1.00 89.20           H
ATOM   3921 2HG2 ILE A 246      -4.318  16.277 -20.548  1.00 89.20           H
ATOM   3922 3HG2 ILE A 246      -4.314  17.265 -19.268  1.00 89.20           H
ATOM   3923  CD1 ILE A 246      -1.996  13.985 -19.131  1.00 86.75           C
ATOM   3924 1HD1 ILE A 246      -1.648  13.118 -19.487  1.00 86.75           H
ATOM   3925 2HD1 ILE A 246      -2.949  13.846 -18.861  1.00 86.75           H
ATOM   3926 3HD1 ILE A 246      -1.474  14.212 -18.309  1.00 86.75           H
ATOM   3927  N   SER A 247      -2.333  19.587 -19.147  1.00 93.84           N
ATOM   3928  H   SER A 247      -1.580  19.222 -18.600  1.00 93.84           H
ATOM   3929  CA  SER A 247      -2.970  20.831 -18.708  1.00 93.20           C
ATOM   3930  HA  SER A 247      -3.941  20.613 -18.608  1.00 93.20           H
ATOM   3931  C   SER A 247      -2.809  21.922 -19.754  1.00 92.65           C
ATOM   3932  O   SER A 247      -3.791  22.570 -20.124  1.00 91.21           O
ATOM   3933  CB  SER A 247      -2.408  21.289 -17.363  1.00 92.51           C
ATOM   3934 1HB  SER A 247      -1.417  21.417 -17.411  1.00 92.51           H
ATOM   3935 2HB  SER A 247      -2.841  22.139 -17.061  1.00 92.51           H
ATOM   3936  OG  SER A 247      -2.672  20.299 -16.394  1.00 80.43           O
ATOM   3937  HG  SER A 247      -2.732  20.706 -15.530  1.00 80.43           H
ATOM   3938  N   ARG A 248      -1.617  22.069 -20.323  1.00 94.02           N
ATOM   3939  H   ARG A 248      -0.852  21.524 -19.980  1.00 94.02           H
ATOM   3940  CA  ARG A 248      -1.376  22.993 -21.429  1.00 93.40           C
ATOM   3941  HA  ARG A 248      -1.618  23.903 -21.091  1.00 93.40           H
ATOM   3942  C   ARG A 248      -2.286  22.697 -22.625  1.00 92.94           C
ATOM   3943  O   ARG A 248      -2.870  23.621 -23.172  1.00 90.71           O
ATOM   3944  CB  ARG A 248       0.110  22.952 -21.807  1.00 93.21           C
ATOM   3945 1HB  ARG A 248       0.660  23.091 -20.983  1.00 93.21           H
ATOM   3946 2HB  ARG A 248       0.321  22.058 -22.202  1.00 93.21           H
ATOM   3947  CG  ARG A 248       0.459  24.039 -22.826  1.00 81.57           C
ATOM   3948 1HG  ARG A 248      -0.048  23.871 -23.672  1.00 81.57           H
ATOM   3949 2HG  ARG A 248       0.202  24.931 -22.455  1.00 81.57           H
ATOM   3950  CD  ARG A 248       1.961  24.033 -23.129  1.00 79.36           C
ATOM   3951 1HD  ARG A 248       2.476  24.232 -22.296  1.00 79.36           H
ATOM   3952 2HD  ARG A 248       2.232  23.138 -23.483  1.00 79.36           H
ATOM   3953  NE  ARG A 248       2.305  25.051 -24.138  1.00 69.14           N
ATOM   3954  HE  ARG A 248       1.541  25.531 -24.569  1.00 69.14           H
ATOM   3955  CZ  ARG A 248       3.519  25.396 -24.533  1.00 63.07           C
ATOM   3956  NH1 ARG A 248       4.579  24.824 -24.048  1.00 57.81           N
ATOM   3957 1HH1 ARG A 248       4.488  24.105 -23.359  1.00 57.81           H
ATOM   3958 2HH1 ARG A 248       5.486  25.103 -24.363  1.00 57.81           H
ATOM   3959  NH2 ARG A 248       3.693  26.335 -25.423  1.00 54.33           N
ATOM   3960 1HH2 ARG A 248       2.902  26.804 -25.816  1.00 54.33           H
ATOM   3961 2HH2 ARG A 248       4.617  26.585 -25.712  1.00 54.33           H
ATOM   3962  N   GLU A 249      -2.459  21.437 -23.004  1.00 91.57           N
ATOM   3963  H   GLU A 249      -1.978  20.721 -22.499  1.00 91.57           H
ATOM   3964  CA  GLU A 249      -3.317  21.038 -24.123  1.00 90.32           C
ATOM   3965  HA  GLU A 249      -3.045  21.629 -24.882  1.00 90.32           H
ATOM   3966  C   GLU A 249      -4.813  21.287 -23.854  1.00 89.94           C
ATOM   3967  O   GLU A 249      -5.539  21.770 -24.724  1.00 85.93           O
ATOM   3968  CB  GLU A 249      -3.065  19.552 -24.434  1.00 89.02           C
ATOM   3969 1HB  GLU A 249      -2.084  19.375 -24.358  1.00 89.02           H
ATOM   3970 2HB  GLU A 249      -3.557  19.000 -23.760  1.00 89.02           H
ATOM   3971  CG  GLU A 249      -3.530  19.133 -25.844  1.00 80.78           C
ATOM   3972 1HG  GLU A 249      -3.454  18.139 -25.924  1.00 80.78           H
ATOM   3973 2HG  GLU A 249      -4.485  19.405 -25.960  1.00 80.78           H
ATOM   3974  CD  GLU A 249      -2.697  19.780 -26.964  1.00 81.56           C
ATOM   3975  OE1 GLU A 249      -3.197  19.958 -28.089  1.00 73.95           O
ATOM   3976  OE2 GLU A 249      -1.531  20.171 -26.720  1.00 74.68           O
ATOM   3977  N   LEU A 250      -5.291  20.990 -22.634  1.00 89.99           N
ATOM   3978  H   LEU A 250      -4.647  20.704 -21.924  1.00 89.99           H
ATOM   3979  CA  LEU A 250      -6.716  21.067 -22.300  1.00 89.02           C
ATOM   3980  HA  LEU A 250      -7.166  20.808 -23.154  1.00 89.02           H
ATOM   3981  C   LEU A 250      -7.203  22.471 -21.932  1.00 89.19           C
ATOM   3982  O   LEU A 250      -8.386  22.763 -22.144  1.00 86.19           O
ATOM   3983  CB  LEU A 250      -7.027  20.101 -21.144  1.00 87.91           C
ATOM   3984 1HB  LEU A 250      -6.368  20.274 -20.412  1.00 87.91           H
ATOM   3985 2HB  LEU A 250      -7.950  20.301 -20.816  1.00 87.91           H
ATOM   3986  CG  LEU A 250      -6.963  18.606 -21.494  1.00 84.87           C
ATOM   3987  HG  LEU A 250      -6.048  18.407 -21.844  1.00 84.87           H
ATOM   3988  CD1 LEU A 250      -7.284  17.806 -20.233  1.00 80.42           C
ATOM   3989 1HD1 LEU A 250      -7.254  16.823 -20.415  1.00 80.42           H
ATOM   3990 2HD1 LEU A 250      -8.197  18.027 -19.891  1.00 80.42           H
ATOM   3991 3HD1 LEU A 250      -6.627  18.004 -19.506  1.00 80.42           H
ATOM   3992  CD2 LEU A 250      -7.987  18.217 -22.566  1.00 81.62           C
ATOM   3993 1HD2 LEU A 250      -7.929  17.242 -22.779  1.00 81.62           H
ATOM   3994 2HD2 LEU A 250      -7.831  18.727 -23.412  1.00 81.62           H
ATOM   3995 3HD2 LEU A 250      -8.919  18.410 -22.258  1.00 81.62           H
ATOM   3996  N   TRP A 251      -6.362  23.304 -21.343  1.00 89.64           N
ATOM   3997  H   TRP A 251      -5.410  23.019 -21.229  1.00 89.64           H
ATOM   3998  CA  TRP A 251      -6.761  24.626 -20.850  1.00 89.05           C
ATOM   3999  HA  TRP A 251      -7.758  24.602 -20.924  1.00 89.05           H
ATOM   4000  C   TRP A 251      -6.291  25.781 -21.726  1.00 87.87           C
ATOM   4001  O   TRP A 251      -7.055  26.725 -21.880  1.00 81.86           O
ATOM   4002  CB  TRP A 251      -6.326  24.825 -19.384  1.00 88.28           C
ATOM   4003 1HB  TRP A 251      -5.407  24.448 -19.266  1.00 88.28           H
ATOM   4004 2HB  TRP A 251      -6.313  25.804 -19.182  1.00 88.28           H
ATOM   4005  CG  TRP A 251      -7.215  24.168 -18.373  1.00 87.32           C
ATOM   4006  CD1 TRP A 251      -8.240  24.771 -17.724  1.00 80.27           C
ATOM   4007  HD1 TRP A 251      -8.519  25.724 -17.844  1.00 80.27           H
ATOM   4008  CD2 TRP A 251      -7.195  22.791 -17.880  1.00 85.32           C
ATOM   4009  NE1 TRP A 251      -8.839  23.868 -16.873  1.00 81.12           N
ATOM   4010  HE1 TRP A 251      -9.619  24.084 -16.286  1.00 81.12           H
ATOM   4011  CE2 TRP A 251      -8.238  22.638 -16.928  1.00 84.89           C
ATOM   4012  CE3 TRP A 251      -6.390  21.667 -18.144  1.00 81.25           C
ATOM   4013  HE3 TRP A 251      -5.645  21.738 -18.808  1.00 81.25           H
ATOM   4014  CZ2 TRP A 251      -8.474  21.421 -16.259  1.00 82.91           C
ATOM   4015  HZ2 TRP A 251      -9.213  21.343 -15.590  1.00 82.91           H
ATOM   4016  CZ3 TRP A 251      -6.619  20.443 -17.486  1.00 78.94           C
ATOM   4017  HZ3 TRP A 251      -6.036  19.657 -17.692  1.00 78.94           H
ATOM   4018  CH2 TRP A 251      -7.647  20.311 -16.551  1.00 78.80           C
ATOM   4019  HH2 TRP A 251      -7.798  19.437 -16.090  1.00 78.80           H
ATOM   4020  N   PHE A 252      -5.121  25.683 -22.329  1.00 88.22           N
ATOM   4021  H   PHE A 252      -4.640  24.807 -22.313  1.00 88.22           H
ATOM   4022  CA  PHE A 252      -4.505  26.819 -23.022  1.00 86.52           C
ATOM   4023  HA  PHE A 252      -5.070  27.600 -22.756  1.00 86.52           H
ATOM   4024  C   PHE A 252      -4.579  26.739 -24.554  1.00 84.80           C
ATOM   4025  O   PHE A 252      -4.413  27.767 -25.208  1.00 80.09           O
ATOM   4026  CB  PHE A 252      -3.057  26.988 -22.539  1.00 85.18           C
ATOM   4027 1HB  PHE A 252      -2.559  26.138 -22.714  1.00 85.18           H
ATOM   4028 2HB  PHE A 252      -2.633  27.734 -23.052  1.00 85.18           H
ATOM   4029  CG  PHE A 252      -2.941  27.306 -21.063  1.00 82.46           C
ATOM   4030  CD1 PHE A 252      -3.101  28.628 -20.606  1.00 77.39           C
ATOM   4031  HD1 PHE A 252      -3.302  29.359 -21.259  1.00 77.39           H
ATOM   4032  CD2 PHE A 252      -2.666  26.290 -20.126  1.00 76.56           C
ATOM   4033  HD2 PHE A 252      -2.551  25.348 -20.440  1.00 76.56           H
ATOM   4034  CE1 PHE A 252      -2.980  28.928 -19.235  1.00 74.77           C
ATOM   4035  HE1 PHE A 252      -3.092  29.869 -18.916  1.00 74.77           H
ATOM   4036  CE2 PHE A 252      -2.552  26.582 -18.760  1.00 74.23           C
ATOM   4037  HE2 PHE A 252      -2.365  25.851 -18.104  1.00 74.23           H
ATOM   4038  CZ  PHE A 252      -2.702  27.904 -18.319  1.00 75.20           C
ATOM   4039  HZ  PHE A 252      -2.610  28.118 -17.346  1.00 75.20           H
ATOM   4040  N   LYS A 253      -4.866  25.575 -25.143  1.00 84.21           N
ATOM   4041  H   LYS A 253      -4.906  24.740 -24.594  1.00 84.21           H
ATOM   4042  CA  LYS A 253      -5.125  25.507 -26.593  1.00 81.00           C
ATOM   4043  HA  LYS A 253      -4.643  26.293 -26.981  1.00 81.00           H
ATOM   4044  C   LYS A 253      -6.612  25.652 -26.896  1.00 79.49           C
ATOM   4045  O   LYS A 253      -7.454  24.947 -26.349  1.00 74.36           O
ATOM   4046  CB  LYS A 253      -4.547  24.235 -27.217  1.00 77.70           C
ATOM   4047 1HB  LYS A 253      -4.844  23.449 -26.674  1.00 77.70           H
ATOM   4048 2HB  LYS A 253      -4.898  24.148 -28.149  1.00 77.70           H
ATOM   4049  CG  LYS A 253      -3.010  24.254 -27.265  1.00 70.56           C
ATOM   4050 1HG  LYS A 253      -2.690  25.118 -27.654  1.00 70.56           H
ATOM   4051 2HG  LYS A 253      -2.637  24.144 -26.344  1.00 70.56           H
ATOM   4052  CD  LYS A 253      -2.555  23.098 -28.143  1.00 67.19           C
ATOM   4053 1HD  LYS A 253      -2.949  22.254 -27.780  1.00 67.19           H
ATOM   4054 2HD  LYS A 253      -2.897  23.254 -29.070  1.00 67.19           H
ATOM   4055  CE  LYS A 253      -1.034  22.939 -28.205  1.00 60.60           C
ATOM   4056 1HE  LYS A 253      -0.631  23.676 -28.747  1.00 60.60           H
ATOM   4057 2HE  LYS A 253      -0.647  22.953 -27.283  1.00 60.60           H
ATOM   4058  NZ  LYS A 253      -0.718  21.634 -28.846  1.00 52.43           N
ATOM   4059 1HZ  LYS A 253       0.270  21.494 -28.905  1.00 52.43           H
ATOM   4060 2HZ  LYS A 253      -1.090  21.591 -29.773  1.00 52.43           H
ATOM   4061 3HZ  LYS A 253      -1.106  20.875 -28.323  1.00 52.43           H
ATOM   4062  N   ALA A 254      -6.916  26.547 -27.832  1.00 82.72           N
ATOM   4063  H   ALA A 254      -6.203  27.174 -28.145  1.00 82.72           H
ATOM   4064  CA  ALA A 254      -8.243  26.651 -28.419  1.00 80.91           C
ATOM   4065  HA  ALA A 254      -8.901  26.677 -27.667  1.00 80.91           H
ATOM   4066  C   ALA A 254      -8.521  25.415 -29.290  1.00 80.02           C
ATOM   4067  O   ALA A 254      -7.681  25.019 -30.097  1.00 75.05           O
ATOM   4068  CB  ALA A 254      -8.345  27.954 -29.217  1.00 76.74           C
ATOM   4069 1HB  ALA A 254      -8.161  28.746 -28.635  1.00 76.74           H
ATOM   4070 2HB  ALA A 254      -9.259  28.065 -29.607  1.00 76.74           H
ATOM   4071 3HB  ALA A 254      -7.686  27.966 -29.969  1.00 76.74           H
ATOM   4072  N   VAL A 255      -9.687  24.809 -29.126  1.00 80.60           N
ATOM   4073  H   VAL A 255     -10.299  25.122 -28.400  1.00 80.60           H
ATOM   4074  CA  VAL A 255     -10.106  23.690 -29.981  1.00 79.41           C
ATOM   4075  HA  VAL A 255      -9.320  23.080 -30.083  1.00 79.41           H
ATOM   4076  C   VAL A 255     -10.544  24.284 -31.325  1.00 80.91           C
ATOM   4077  O   VAL A 255     -11.494  25.073 -31.330  1.00 77.59           O
ATOM   4078  CB  VAL A 255     -11.231  22.864 -29.344  1.00 75.11           C
ATOM   4079  HB  VAL A 255     -12.028  23.467 -29.296  1.00 75.11           H
ATOM   4080  CG1 VAL A 255     -11.553  21.626 -30.188  1.00 66.08           C
ATOM   4081 1HG1 VAL A 255     -12.286  21.089 -29.771  1.00 66.08           H
ATOM   4082 2HG1 VAL A 255     -10.752  21.035 -30.277  1.00 66.08           H
ATOM   4083 3HG1 VAL A 255     -11.847  21.886 -31.108  1.00 66.08           H
ATOM   4084  CG2 VAL A 255     -10.860  22.388 -27.933  1.00 68.61           C
ATOM   4085 1HG2 VAL A 255     -11.601  21.851 -27.529  1.00 68.61           H
ATOM   4086 2HG2 VAL A 255     -10.678  23.164 -27.329  1.00 68.61           H
ATOM   4087 3HG2 VAL A 255     -10.041  21.815 -27.952  1.00 68.61           H
ATOM   4088  N   PRO A 256      -9.886  23.957 -32.442  1.00 78.67           N
ATOM   4089  CA  PRO A 256     -10.256  24.504 -33.737  1.00 79.93           C
ATOM   4090  HA  PRO A 256     -10.357  25.496 -33.665  1.00 79.93           H
ATOM   4091  C   PRO A 256     -11.625  23.976 -34.189  1.00 81.04           C
ATOM   4092  O   PRO A 256     -11.974  22.818 -33.955  1.00 75.73           O
ATOM   4093  CB  PRO A 256      -9.108  24.117 -34.686  1.00 76.41           C
ATOM   4094 1HB  PRO A 256      -9.452  23.922 -35.605  1.00 76.41           H
ATOM   4095 2HB  PRO A 256      -8.421  24.842 -34.734  1.00 76.41           H
ATOM   4096  CG  PRO A 256      -8.522  22.862 -34.053  1.00 72.09           C
ATOM   4097 1HG  PRO A 256      -9.009  22.046 -34.365  1.00 72.09           H
ATOM   4098 2HG  PRO A 256      -7.550  22.774 -34.271  1.00 72.09           H
ATOM   4099  CD  PRO A 256      -8.725  23.077 -32.558  1.00 76.17           C
ATOM   4100 1HD  PRO A 256      -8.910  22.213 -32.090  1.00 76.17           H
ATOM   4101 2HD  PRO A 256      -7.928  23.516 -32.144  1.00 76.17           H
ATOM   4102  N   GLY A 257     -12.429  24.830 -34.841  1.00 79.66           N
ATOM   4103  H   GLY A 257     -12.110  25.772 -34.949  1.00 79.66           H
ATOM   4104  CA  GLY A 257     -13.734  24.493 -35.406  1.00 80.97           C
ATOM   4105 1HA  GLY A 257     -13.801  24.969 -36.283  1.00 80.97           H
ATOM   4106 2HA  GLY A 257     -13.735  23.505 -35.562  1.00 80.97           H
ATOM   4107  C   GLY A 257     -14.944  24.868 -34.535  1.00 82.95           C
ATOM   4108  O   GLY A 257     -14.823  25.435 -33.446  1.00 79.25           O
ATOM   4109  N   PHE A 258     -16.147  24.547 -35.015  1.00 79.01           N
ATOM   4110  H   PHE A 258     -16.192  24.066 -35.891  1.00 79.01           H
ATOM   4111  CA  PHE A 258     -17.407  24.859 -34.331  1.00 79.64           C
ATOM   4112  HA  PHE A 258     -17.339  25.830 -34.102  1.00 79.64           H
ATOM   4113  C   PHE A 258     -17.561  24.054 -33.027  1.00 80.18           C
ATOM   4114  O   PHE A 258     -17.584  22.825 -33.014  1.00 75.00           O
ATOM   4115  CB  PHE A 258     -18.607  24.629 -35.269  1.00 76.30           C
ATOM   4116 1HB  PHE A 258     -18.504  23.738 -35.711  1.00 76.30           H
ATOM   4117 2HB  PHE A 258     -19.447  24.637 -34.726  1.00 76.30           H
ATOM   4118  CG  PHE A 258     -18.736  25.683 -36.354  1.00 70.62           C
ATOM   4119  CD1 PHE A 258     -19.361  26.910 -36.072  1.00 65.68           C
ATOM   4120  HD1 PHE A 258     -19.719  27.087 -35.155  1.00 65.68           H
ATOM   4121  CD2 PHE A 258     -18.232  25.447 -37.652  1.00 64.71           C
ATOM   4122  HD2 PHE A 258     -17.787  24.576 -37.861  1.00 64.71           H
ATOM   4123  CE1 PHE A 258     -19.485  27.895 -37.079  1.00 56.60           C
ATOM   4124  HE1 PHE A 258     -19.933  28.766 -36.876  1.00 56.60           H
ATOM   4125  CE2 PHE A 258     -18.351  26.421 -38.646  1.00 60.67           C
ATOM   4126  HE2 PHE A 258     -17.989  26.246 -39.562  1.00 60.67           H
ATOM   4127  CZ  PHE A 258     -18.980  27.649 -38.361  1.00 60.26           C
ATOM   4128  HZ  PHE A 258     -19.066  28.345 -39.074  1.00 60.26           H
ATOM   4129  N   GLN A 259     -17.719  24.779 -31.919  1.00 82.00           N
ATOM   4130  H   GLN A 259     -17.743  25.775 -32.007  1.00 82.00           H
ATOM   4131  CA  GLN A 259     -17.859  24.204 -30.588  1.00 82.63           C
ATOM   4132  HA  GLN A 259     -17.257  23.406 -30.580  1.00 82.63           H
ATOM   4133  C   GLN A 259     -19.305  23.746 -30.333  1.00 85.16           C
ATOM   4134  O   GLN A 259     -20.105  24.480 -29.754  1.00 82.81           O
ATOM   4135  CB  GLN A 259     -17.410  25.223 -29.524  1.00 77.56           C
ATOM   4136 1HB  GLN A 259     -17.953  26.055 -29.635  1.00 77.56           H
ATOM   4137 2HB  GLN A 259     -17.581  24.831 -28.620  1.00 77.56           H
ATOM   4138  CG  GLN A 259     -15.920  25.599 -29.616  1.00 69.83           C
ATOM   4139 1HG  GLN A 259     -15.728  25.944 -30.535  1.00 69.83           H
ATOM   4140 2HG  GLN A 259     -15.723  26.313 -28.944  1.00 69.83           H
ATOM   4141  CD  GLN A 259     -15.002  24.421 -29.346  1.00 65.15           C
ATOM   4142  OE1 GLN A 259     -15.233  23.609 -28.461  1.00 60.58           O
ATOM   4143  NE2 GLN A 259     -13.949  24.290 -30.108  1.00 56.75           N
ATOM   4144 1HE2 GLN A 259     -13.324  23.521 -29.970  1.00 56.75           H
ATOM   4145 2HE2 GLN A 259     -13.768  24.958 -30.829  1.00 56.75           H
ATOM   4146  N   THR A 260     -19.637  22.516 -30.730  1.00 85.21           N
ATOM   4147  H   THR A 260     -18.993  21.990 -31.285  1.00 85.21           H
ATOM   4148  CA  THR A 260     -20.933  21.919 -30.366  1.00 85.61           C
ATOM   4149  HA  THR A 260     -21.607  22.619 -30.603  1.00 85.61           H
ATOM   4150  C   THR A 260     -20.999  21.626 -28.862  1.00 86.77           C
ATOM   4151  O   THR A 260     -19.985  21.373 -28.206  1.00 85.17           O
ATOM   4152  CB  THR A 260     -21.232  20.648 -31.178  1.00 82.81           C
ATOM   4153  HB  THR A 260     -22.125  20.307 -30.885  1.00 82.81           H
ATOM   4154  OG1 THR A 260     -20.314  19.626 -30.887  1.00 72.98           O
ATOM   4155  HG1 THR A 260     -20.777  18.791 -30.821  1.00 72.98           H
ATOM   4156  CG2 THR A 260     -21.190  20.879 -32.694  1.00 72.38           C
ATOM   4157 1HG2 THR A 260     -21.388  20.034 -33.191  1.00 72.38           H
ATOM   4158 2HG2 THR A 260     -20.288  21.201 -32.983  1.00 72.38           H
ATOM   4159 3HG2 THR A 260     -21.864  21.564 -32.971  1.00 72.38           H
ATOM   4160  N   GLU A 261     -22.222  21.602 -28.300  1.00 85.09           N
ATOM   4161  H   GLU A 261     -23.018  21.820 -28.865  1.00 85.09           H
ATOM   4162  CA  GLU A 261     -22.425  21.266 -26.882  1.00 85.84           C
ATOM   4163  HA  GLU A 261     -21.914  21.965 -26.382  1.00 85.84           H
ATOM   4164  C   GLU A 261     -21.847  19.896 -26.494  1.00 86.19           C
ATOM   4165  O   GLU A 261     -21.329  19.713 -25.391  1.00 84.52           O
ATOM   4166  CB  GLU A 261     -23.930  21.310 -26.561  1.00 84.35           C
ATOM   4167 1HB  GLU A 261     -24.432  20.886 -27.315  1.00 84.35           H
ATOM   4168 2HB  GLU A 261     -24.094  20.795 -25.720  1.00 84.35           H
ATOM   4169  CG  GLU A 261     -24.443  22.752 -26.370  1.00 72.43           C
ATOM   4170 1HG  GLU A 261     -24.327  23.257 -27.225  1.00 72.43           H
ATOM   4171 2HG  GLU A 261     -25.413  22.725 -26.128  1.00 72.43           H
ATOM   4172  CD  GLU A 261     -23.657  23.466 -25.246  1.00 66.29           C
ATOM   4173  OE1 GLU A 261     -23.187  24.602 -25.483  1.00 61.06           O
ATOM   4174  OE2 GLU A 261     -23.414  22.815 -24.206  1.00 61.55           O
ATOM   4175  N   GLN A 262     -21.836  18.944 -27.425  1.00 85.61           N
ATOM   4176  H   GLN A 262     -22.263  19.135 -28.309  1.00 85.61           H
ATOM   4177  CA  GLN A 262     -21.227  17.633 -27.212  1.00 84.66           C
ATOM   4178  HA  GLN A 262     -21.646  17.300 -26.367  1.00 84.66           H
ATOM   4179  C   GLN A 262     -19.699  17.730 -27.034  1.00 85.92           C
ATOM   4180  O   GLN A 262     -19.139  17.092 -26.137  1.00 85.10           O
ATOM   4181  CB  GLN A 262     -21.548  16.701 -28.383  1.00 83.62           C
ATOM   4182 1HB  GLN A 262     -21.264  17.150 -29.230  1.00 83.62           H
ATOM   4183 2HB  GLN A 262     -21.029  15.855 -28.264  1.00 83.62           H
ATOM   4184  CG  GLN A 262     -23.048  16.353 -28.484  1.00 74.20           C
ATOM   4185 1HG  GLN A 262     -23.346  15.946 -27.620  1.00 74.20           H
ATOM   4186 2HG  GLN A 262     -23.565  17.192 -28.653  1.00 74.20           H
ATOM   4187  CD  GLN A 262     -23.339  15.364 -29.615  1.00 67.71           C
ATOM   4188  OE1 GLN A 262     -22.468  15.030 -30.419  1.00 64.76           O
ATOM   4189  NE2 GLN A 262     -24.537  14.859 -29.725  1.00 59.88           N
ATOM   4190 1HE2 GLN A 262     -24.740  14.208 -30.456  1.00 59.88           H
ATOM   4191 2HE2 GLN A 262     -25.252  15.123 -29.078  1.00 59.88           H
ATOM   4192  N   ILE A 263     -19.023  18.548 -27.837  1.00 84.85           N
ATOM   4193  H   ILE A 263     -19.524  19.038 -28.550  1.00 84.85           H
ATOM   4194  CA  ILE A 263     -17.574  18.764 -27.723  1.00 84.48           C
ATOM   4195  HA  ILE A 263     -17.154  17.857 -27.735  1.00 84.48           H
ATOM   4196  C   ILE A 263     -17.245  19.439 -26.381  1.00 85.72           C
ATOM   4197  O   ILE A 263     -16.345  18.990 -25.673  1.00 85.34           O
ATOM   4198  CB  ILE A 263     -17.040  19.570 -28.934  1.00 83.26           C
ATOM   4199  HB  ILE A 263     -17.596  20.394 -29.037  1.00 83.26           H
ATOM   4200  CG1 ILE A 263     -17.151  18.724 -30.217  1.00 75.49           C
ATOM   4201 1HG1 ILE A 263     -16.471  17.992 -30.170  1.00 75.49           H
ATOM   4202 2HG1 ILE A 263     -18.068  18.326 -30.252  1.00 75.49           H
ATOM   4203  CG2 ILE A 263     -15.569  19.998 -28.709  1.00 74.23           C
ATOM   4204 1HG2 ILE A 263     -15.224  20.518 -29.490  1.00 74.23           H
ATOM   4205 2HG2 ILE A 263     -14.979  19.200 -28.586  1.00 74.23           H
ATOM   4206 3HG2 ILE A 263     -15.483  20.573 -27.895  1.00 74.23           H
ATOM   4207  CD1 ILE A 263     -16.917  19.520 -31.518  1.00 69.60           C
ATOM   4208 1HD1 ILE A 263     -17.000  18.928 -32.320  1.00 69.60           H
ATOM   4209 2HD1 ILE A 263     -16.004  19.928 -31.529  1.00 69.60           H
ATOM   4210 3HD1 ILE A 263     -17.585  20.259 -31.611  1.00 69.60           H
ATOM   4211  N   ARG A 264     -18.021  20.459 -25.976  1.00 87.27           N
ATOM   4212  H   ARG A 264     -18.744  20.776 -26.590  1.00 87.27           H
ATOM   4213  CA  ARG A 264     -17.864  21.132 -24.682  1.00 86.96           C
ATOM   4214  HA  ARG A 264     -16.916  21.449 -24.674  1.00 86.96           H
ATOM   4215  C   ARG A 264     -18.065  20.180 -23.503  1.00 87.82           C
ATOM   4216  O   ARG A 264     -17.278  20.202 -22.555  1.00 87.02           O
ATOM   4217  CB  ARG A 264     -18.845  22.309 -24.578  1.00 86.11           C
ATOM   4218 1HB  ARG A 264     -19.762  21.981 -24.807  1.00 86.11           H
ATOM   4219 2HB  ARG A 264     -18.837  22.648 -23.637  1.00 86.11           H
ATOM   4220  CG  ARG A 264     -18.489  23.470 -25.522  1.00 75.05           C
ATOM   4221 1HG  ARG A 264     -17.584  23.828 -25.292  1.00 75.05           H
ATOM   4222 2HG  ARG A 264     -18.491  23.149 -26.469  1.00 75.05           H
ATOM   4223  CD  ARG A 264     -19.532  24.574 -25.355  1.00 73.23           C
ATOM   4224 1HD  ARG A 264     -20.428  24.233 -25.641  1.00 73.23           H
ATOM   4225 2HD  ARG A 264     -19.572  24.854 -24.396  1.00 73.23           H
ATOM   4226  NE  ARG A 264     -19.221  25.766 -26.163  1.00 66.57           N
ATOM   4227  HE  ARG A 264     -18.331  25.799 -26.618  1.00 66.57           H
ATOM   4228  CZ  ARG A 264     -20.033  26.794 -26.330  1.00 58.13           C
ATOM   4229  NH1 ARG A 264     -21.235  26.825 -25.805  1.00 55.32           N
ATOM   4230 1HH1 ARG A 264     -21.562  26.054 -25.258  1.00 55.32           H
ATOM   4231 2HH1 ARG A 264     -21.824  27.620 -25.951  1.00 55.32           H
ATOM   4232  NH2 ARG A 264     -19.659  27.818 -27.033  1.00 51.22           N
ATOM   4233 1HH2 ARG A 264     -18.751  27.832 -27.452  1.00 51.22           H
ATOM   4234 2HH2 ARG A 264     -20.278  28.593 -27.156  1.00 51.22           H
ATOM   4235  N   LYS A 265     -19.071  19.303 -23.555  1.00 85.83           N
ATOM   4236  H   LYS A 265     -19.700  19.354 -24.331  1.00 85.83           H
ATOM   4237  CA  LYS A 265     -19.308  18.266 -22.537  1.00 84.83           C
ATOM   4238  HA  LYS A 265     -19.378  18.765 -21.673  1.00 84.83           H
ATOM   4239  C   LYS A 265     -18.131  17.287 -22.432  1.00 85.37           C
ATOM   4240  O   LYS A 265     -17.602  17.092 -21.341  1.00 83.88           O
ATOM   4241  CB  LYS A 265     -20.626  17.524 -22.809  1.00 84.11           C
ATOM   4242 1HB  LYS A 265     -20.680  17.309 -23.784  1.00 84.11           H
ATOM   4243 2HB  LYS A 265     -20.635  16.676 -22.279  1.00 84.11           H
ATOM   4244  CG  LYS A 265     -21.850  18.371 -22.416  1.00 74.36           C
ATOM   4245 1HG  LYS A 265     -21.811  18.566 -21.436  1.00 74.36           H
ATOM   4246 2HG  LYS A 265     -21.830  19.230 -22.928  1.00 74.36           H
ATOM   4247  CD  LYS A 265     -23.163  17.628 -22.730  1.00 71.52           C
ATOM   4248 1HD  LYS A 265     -23.197  17.417 -23.707  1.00 71.52           H
ATOM   4249 2HD  LYS A 265     -23.195  16.778 -22.204  1.00 71.52           H
ATOM   4250  CE  LYS A 265     -24.375  18.496 -22.360  1.00 63.31           C
ATOM   4251 1HE  LYS A 265     -24.322  18.746 -21.393  1.00 63.31           H
ATOM   4252 2HE  LYS A 265     -24.374  19.325 -22.920  1.00 63.31           H
ATOM   4253  NZ  LYS A 265     -25.666  17.786 -22.585  1.00 56.29           N
ATOM   4254 1HZ  LYS A 265     -26.442  18.367 -22.339  1.00 56.29           H
ATOM   4255 2HZ  LYS A 265     -25.718  16.953 -22.034  1.00 56.29           H
ATOM   4256 3HZ  LYS A 265     -25.769  17.526 -23.545  1.00 56.29           H
ATOM   4257  N   ARG A 266     -17.632  16.770 -23.567  1.00 87.35           N
ATOM   4258  H   ARG A 266     -18.077  16.996 -24.433  1.00 87.35           H
ATOM   4259  CA  ARG A 266     -16.455  15.884 -23.587  1.00 86.27           C
ATOM   4260  HA  ARG A 266     -16.722  15.113 -23.008  1.00 86.27           H
ATOM   4261  C   ARG A 266     -15.211  16.562 -23.006  1.00 87.74           C
ATOM   4262  O   ARG A 266     -14.479  15.936 -22.247  1.00 86.46           O
ATOM   4263  CB  ARG A 266     -16.141  15.421 -25.015  1.00 84.04           C
ATOM   4264 1HB  ARG A 266     -16.120  16.223 -25.611  1.00 84.04           H
ATOM   4265 2HB  ARG A 266     -15.243  14.981 -25.016  1.00 84.04           H
ATOM   4266  CG  ARG A 266     -17.180  14.425 -25.564  1.00 72.63           C
ATOM   4267 1HG  ARG A 266     -17.216  13.614 -24.981  1.00 72.63           H
ATOM   4268 2HG  ARG A 266     -18.082  14.855 -25.593  1.00 72.63           H
ATOM   4269  CD  ARG A 266     -16.763  14.021 -26.974  1.00 70.10           C
ATOM   4270 1HD  ARG A 266     -16.492  14.835 -27.487  1.00 70.10           H
ATOM   4271 2HD  ARG A 266     -15.992  13.386 -26.924  1.00 70.10           H
ATOM   4272  NE  ARG A 266     -17.845  13.359 -27.718  1.00 64.65           N
ATOM   4273  HE  ARG A 266     -18.731  13.282 -27.261  1.00 64.65           H
ATOM   4274  CZ  ARG A 266     -17.749  12.854 -28.945  1.00 57.66           C
ATOM   4275  NH1 ARG A 266     -16.616  12.767 -29.580  1.00 54.94           N
ATOM   4276 1HH1 ARG A 266     -15.774  13.087 -29.146  1.00 54.94           H
ATOM   4277 2HH1 ARG A 266     -16.588  12.380 -30.502  1.00 54.94           H
ATOM   4278  NH2 ARG A 266     -18.798  12.430 -29.577  1.00 50.13           N
ATOM   4279 1HH2 ARG A 266     -19.697  12.480 -29.143  1.00 50.13           H
ATOM   4280 2HH2 ARG A 266     -18.708  12.053 -30.499  1.00 50.13           H
ATOM   4281  N   LEU A 267     -14.982  17.817 -23.335  1.00 84.65           N
ATOM   4282  H   LEU A 267     -15.610  18.267 -23.970  1.00 84.65           H
ATOM   4283  CA  LEU A 267     -13.849  18.580 -22.812  1.00 85.06           C
ATOM   4284  HA  LEU A 267     -13.027  18.041 -22.995  1.00 85.06           H
ATOM   4285  C   LEU A 267     -13.959  18.758 -21.292  1.00 85.98           C
ATOM   4286  O   LEU A 267     -12.981  18.514 -20.590  1.00 85.69           O
ATOM   4287  CB  LEU A 267     -13.764  19.924 -23.552  1.00 84.98           C
ATOM   4288 1HB  LEU A 267     -13.739  19.740 -24.535  1.00 84.98           H
ATOM   4289 2HB  LEU A 267     -14.583  20.455 -23.333  1.00 84.98           H
ATOM   4290  CG  LEU A 267     -12.519  20.761 -23.176  1.00 76.21           C
ATOM   4291  HG  LEU A 267     -12.514  20.888 -22.184  1.00 76.21           H
ATOM   4292  CD1 LEU A 267     -11.217  20.059 -23.586  1.00 71.23           C
ATOM   4293 1HD1 LEU A 267     -10.420  20.609 -23.338  1.00 71.23           H
ATOM   4294 2HD1 LEU A 267     -11.189  19.905 -24.574  1.00 71.23           H
ATOM   4295 3HD1 LEU A 267     -11.131  19.171 -23.134  1.00 71.23           H
ATOM   4296  CD2 LEU A 267     -12.584  22.110 -23.877  1.00 72.91           C
ATOM   4297 1HD2 LEU A 267     -11.788  22.671 -23.649  1.00 72.91           H
ATOM   4298 2HD2 LEU A 267     -13.404  22.615 -23.607  1.00 72.91           H
ATOM   4299 3HD2 LEU A 267     -12.606  21.997 -24.870  1.00 72.91           H
ATOM   4300  N   ARG A 268     -15.154  19.101 -20.773  1.00 88.52           N
ATOM   4301  H   ARG A 268     -15.907  19.305 -21.399  1.00 88.52           H
ATOM   4302  CA  ARG A 268     -15.399  19.189 -19.322  1.00 87.80           C
ATOM   4303  HA  ARG A 268     -14.724  19.851 -18.998  1.00 87.80           H
ATOM   4304  C   ARG A 268     -15.147  17.862 -18.608  1.00 87.67           C
ATOM   4305  O   ARG A 268     -14.466  17.856 -17.590  1.00 85.80           O
ATOM   4306  CB  ARG A 268     -16.830  19.688 -19.033  1.00 86.92           C
ATOM   4307 1HB  ARG A 268     -17.470  19.195 -19.622  1.00 86.92           H
ATOM   4308 2HB  ARG A 268     -17.049  19.504 -18.075  1.00 86.92           H
ATOM   4309  CG  ARG A 268     -16.975  21.200 -19.296  1.00 75.52           C
ATOM   4310 1HG  ARG A 268     -16.253  21.684 -18.802  1.00 75.52           H
ATOM   4311 2HG  ARG A 268     -16.879  21.368 -20.277  1.00 75.52           H
ATOM   4312  CD  ARG A 268     -18.336  21.744 -18.835  1.00 74.26           C
ATOM   4313 1HD  ARG A 268     -18.515  21.434 -17.901  1.00 74.26           H
ATOM   4314 2HD  ARG A 268     -18.315  22.744 -18.856  1.00 74.26           H
ATOM   4315  NE  ARG A 268     -19.470  21.297 -19.686  1.00 67.56           N
ATOM   4316  HE  ARG A 268     -19.300  20.542 -20.319  1.00 67.56           H
ATOM   4317  CZ  ARG A 268     -20.686  21.818 -19.673  1.00 60.57           C
ATOM   4318  NH1 ARG A 268     -21.026  22.781 -18.873  1.00 56.60           N
ATOM   4319 1HH1 ARG A 268     -20.357  23.159 -18.233  1.00 56.60           H
ATOM   4320 2HH1 ARG A 268     -21.957  23.145 -18.897  1.00 56.60           H
ATOM   4321  NH2 ARG A 268     -21.603  21.384 -20.477  1.00 52.86           N
ATOM   4322 1HH2 ARG A 268     -21.397  20.646 -21.119  1.00 52.86           H
ATOM   4323 2HH2 ARG A 268     -22.518  21.787 -20.456  1.00 52.86           H
ATOM   4324  N   CYS A 269     -15.611  16.742 -19.153  1.00 87.20           N
ATOM   4325  H   CYS A 269     -16.165  16.810 -19.983  1.00 87.20           H
ATOM   4326  CA  CYS A 269     -15.349  15.415 -18.596  1.00 85.62           C
ATOM   4327  HA  CYS A 269     -15.700  15.451 -17.660  1.00 85.62           H
ATOM   4328  C   CYS A 269     -13.843  15.100 -18.548  1.00 86.01           C
ATOM   4329  O   CYS A 269     -13.337  14.701 -17.503  1.00 84.09           O
ATOM   4330  CB  CYS A 269     -16.099  14.352 -19.406  1.00 83.02           C
ATOM   4331 1HB  CYS A 269     -15.857  14.516 -20.362  1.00 83.02           H
ATOM   4332 2HB  CYS A 269     -15.725  13.472 -19.114  1.00 83.02           H
ATOM   4333  SG  CYS A 269     -17.878  14.485 -19.107  1.00 69.01           S
ATOM   4334  HG  CYS A 269     -18.517  14.517 -20.261  1.00 69.01           H
ATOM   4335  N   ARG A 270     -13.111  15.349 -19.643  1.00 86.37           N
ATOM   4336  H   ARG A 270     -13.570  15.688 -20.464  1.00 86.37           H
ATOM   4337  CA  ARG A 270     -11.655  15.141 -19.678  1.00 86.39           C
ATOM   4338  HA  ARG A 270     -11.536  14.181 -19.426  1.00 86.39           H
ATOM   4339  C   ARG A 270     -10.925  16.011 -18.659  1.00 87.52           C
ATOM   4340  O   ARG A 270     -10.080  15.493 -17.934  1.00 86.86           O
ATOM   4341  CB  ARG A 270     -11.096  15.408 -21.085  1.00 84.98           C
ATOM   4342 1HB  ARG A 270     -11.476  16.269 -21.424  1.00 84.98           H
ATOM   4343 2HB  ARG A 270     -10.101  15.483 -21.026  1.00 84.98           H
ATOM   4344  CG  ARG A 270     -11.443  14.298 -22.080  1.00 77.64           C
ATOM   4345 1HG  ARG A 270     -11.074  13.429 -21.752  1.00 77.64           H
ATOM   4346 2HG  ARG A 270     -12.437  14.227 -22.167  1.00 77.64           H
ATOM   4347  CD  ARG A 270     -10.833  14.629 -23.445  1.00 75.43           C
ATOM   4348 1HD  ARG A 270     -11.195  15.503 -23.769  1.00 75.43           H
ATOM   4349 2HD  ARG A 270      -9.838  14.690 -23.360  1.00 75.43           H
ATOM   4350  NE  ARG A 270     -11.144  13.599 -24.461  1.00 70.24           N
ATOM   4351  HE  ARG A 270     -11.804  12.893 -24.205  1.00 70.24           H
ATOM   4352  CZ  ARG A 270     -10.627  13.528 -25.679  1.00 63.80           C
ATOM   4353  NH1 ARG A 270      -9.736  14.389 -26.111  1.00 60.91           N
ATOM   4354 1HH1 ARG A 270      -9.426  15.129 -25.515  1.00 60.91           H
ATOM   4355 2HH1 ARG A 270      -9.367  14.305 -27.037  1.00 60.91           H
ATOM   4356  NH2 ARG A 270     -10.993  12.583 -26.491  1.00 56.83           N
ATOM   4357 1HH2 ARG A 270     -11.667  11.905 -26.198  1.00 56.83           H
ATOM   4358 2HH2 ARG A 270     -10.600  12.533 -27.409  1.00 56.83           H
ATOM   4359  N   ARG A 271     -11.280  17.289 -18.553  1.00 87.49           N
ATOM   4360  H   ARG A 271     -11.971  17.641 -19.185  1.00 87.49           H
ATOM   4361  CA  ARG A 271     -10.712  18.214 -17.557  1.00 88.13           C
ATOM   4362  HA  ARG A 271      -9.725  18.211 -17.718  1.00 88.13           H
ATOM   4363  C   ARG A 271     -10.971  17.728 -16.137  1.00 88.14           C
ATOM   4364  O   ARG A 271     -10.036  17.688 -15.346  1.00 87.21           O
ATOM   4365  CB  ARG A 271     -11.279  19.629 -17.753  1.00 88.57           C
ATOM   4366 1HB  ARG A 271     -12.267  19.564 -17.893  1.00 88.57           H
ATOM   4367 2HB  ARG A 271     -11.093  20.168 -16.931  1.00 88.57           H
ATOM   4368  CG  ARG A 271     -10.655  20.341 -18.961  1.00 84.75           C
ATOM   4369 1HG  ARG A 271      -9.667  20.417 -18.826  1.00 84.75           H
ATOM   4370 2HG  ARG A 271     -10.838  19.810 -19.788  1.00 84.75           H
ATOM   4371  CD  ARG A 271     -11.253  21.743 -19.118  1.00 85.72           C
ATOM   4372 1HD  ARG A 271     -12.235  21.674 -19.294  1.00 85.72           H
ATOM   4373 2HD  ARG A 271     -11.099  22.272 -18.283  1.00 85.72           H
ATOM   4374  NE  ARG A 271     -10.638  22.471 -20.240  1.00 82.26           N
ATOM   4375  HE  ARG A 271      -9.890  22.005 -20.712  1.00 82.26           H
ATOM   4376  CZ  ARG A 271     -10.961  23.672 -20.697  1.00 78.46           C
ATOM   4377  NH1 ARG A 271     -11.932  24.374 -20.182  1.00 74.37           N
ATOM   4378 1HH1 ARG A 271     -12.461  24.009 -19.416  1.00 74.37           H
ATOM   4379 2HH1 ARG A 271     -12.147  25.277 -20.553  1.00 74.37           H
ATOM   4380  NH2 ARG A 271     -10.305  24.193 -21.685  1.00 71.60           N
ATOM   4381 1HH2 ARG A 271      -9.551  23.688 -22.106  1.00 71.60           H
ATOM   4382 2HH2 ARG A 271     -10.552  25.100 -22.027  1.00 71.60           H
ATOM   4383  N   LYS A 272     -12.195  17.278 -15.832  1.00 88.76           N
ATOM   4384  H   LYS A 272     -12.905  17.313 -16.535  1.00 88.76           H
ATOM   4385  CA  LYS A 272     -12.542  16.734 -14.508  1.00 87.54           C
ATOM   4386  HA  LYS A 272     -12.309  17.447 -13.846  1.00 87.54           H
ATOM   4387  C   LYS A 272     -11.700  15.499 -14.166  1.00 87.87           C
ATOM   4388  O   LYS A 272     -11.119  15.451 -13.089  1.00 86.39           O
ATOM   4389  CB  LYS A 272     -14.053  16.439 -14.442  1.00 85.74           C
ATOM   4390 1HB  LYS A 272     -14.557  17.258 -14.717  1.00 85.74           H
ATOM   4391 2HB  LYS A 272     -14.266  15.690 -15.069  1.00 85.74           H
ATOM   4392  CG  LYS A 272     -14.484  16.039 -13.018  1.00 75.24           C
ATOM   4393 1HG  LYS A 272     -13.994  15.209 -12.752  1.00 75.24           H
ATOM   4394 2HG  LYS A 272     -14.250  16.780 -12.389  1.00 75.24           H
ATOM   4395  CD  LYS A 272     -15.989  15.771 -12.922  1.00 73.68           C
ATOM   4396 1HD  LYS A 272     -16.493  16.598 -13.172  1.00 73.68           H
ATOM   4397 2HD  LYS A 272     -16.237  15.028 -13.543  1.00 73.68           H
ATOM   4398  CE  LYS A 272     -16.333  15.374 -11.482  1.00 63.98           C
ATOM   4399 1HE  LYS A 272     -15.803  14.566 -11.227  1.00 63.98           H
ATOM   4400 2HE  LYS A 272     -16.106  16.130 -10.868  1.00 63.98           H
ATOM   4401  NZ  LYS A 272     -17.770  15.053 -11.296  1.00 59.27           N
ATOM   4402 1HZ  LYS A 272     -17.961  14.799 -10.348  1.00 59.27           H
ATOM   4403 2HZ  LYS A 272     -18.045  14.290 -11.880  1.00 59.27           H
ATOM   4404 3HZ  LYS A 272     -18.345  15.838 -11.525  1.00 59.27           H
ATOM   4405  N   THR A 273     -11.580  14.540 -15.078  1.00 86.86           N
ATOM   4406  H   THR A 273     -12.067  14.635 -15.946  1.00 86.86           H
ATOM   4407  CA  THR A 273     -10.754  13.342 -14.853  1.00 86.06           C
ATOM   4408  HA  THR A 273     -11.130  12.931 -14.023  1.00 86.06           H
ATOM   4409  C   THR A 273      -9.290  13.695 -14.613  1.00 87.09           C
ATOM   4410  O   THR A 273      -8.683  13.175 -13.683  1.00 86.20           O
ATOM   4411  CB  THR A 273     -10.861  12.371 -16.040  1.00 84.08           C
ATOM   4412  HB  THR A 273     -10.567  12.859 -16.862  1.00 84.08           H
ATOM   4413  OG1 THR A 273     -12.192  11.984 -16.243  1.00 77.40           O
ATOM   4414  HG1 THR A 273     -12.747  12.762 -16.289  1.00 77.40           H
ATOM   4415  CG2 THR A 273     -10.063  11.080 -15.833  1.00 77.30           C
ATOM   4416 1HG2 THR A 273     -10.154  10.472 -16.622  1.00 77.30           H
ATOM   4417 2HG2 THR A 273     -10.384  10.586 -15.025  1.00 77.30           H
ATOM   4418 3HG2 THR A 273      -9.091  11.276 -15.707  1.00 77.30           H
ATOM   4419  N   VAL A 274      -8.720  14.585 -15.412  1.00 86.21           N
ATOM   4420  H   VAL A 274      -9.265  14.987 -16.148  1.00 86.21           H
ATOM   4421  CA  VAL A 274      -7.317  15.007 -15.261  1.00 86.87           C
ATOM   4422  HA  VAL A 274      -6.783  14.163 -15.210  1.00 86.87           H
ATOM   4423  C   VAL A 274      -7.098  15.764 -13.958  1.00 88.19           C
ATOM   4424  O   VAL A 274      -6.113  15.505 -13.283  1.00 88.33           O
ATOM   4425  CB  VAL A 274      -6.867  15.831 -16.483  1.00 86.93           C
ATOM   4426  HB  VAL A 274      -7.533  16.567 -16.604  1.00 86.93           H
ATOM   4427  CG1 VAL A 274      -5.484  16.468 -16.298  1.00 83.14           C
ATOM   4428 1HG1 VAL A 274      -5.221  16.995 -17.106  1.00 83.14           H
ATOM   4429 2HG1 VAL A 274      -4.785  15.769 -16.146  1.00 83.14           H
ATOM   4430 3HG1 VAL A 274      -5.477  17.086 -15.512  1.00 83.14           H
ATOM   4431  CG2 VAL A 274      -6.799  14.912 -17.708  1.00 83.67           C
ATOM   4432 1HG2 VAL A 274      -6.509  15.418 -18.520  1.00 83.67           H
ATOM   4433 2HG2 VAL A 274      -7.692  14.506 -17.901  1.00 83.67           H
ATOM   4434 3HG2 VAL A 274      -6.148  14.167 -17.561  1.00 83.67           H
ATOM   4435  N   LEU A 275      -8.025  16.649 -13.577  1.00 89.63           N
ATOM   4436  H   LEU A 275      -8.796  16.831 -14.187  1.00 89.63           H
ATOM   4437  CA  LEU A 275      -7.954  17.361 -12.303  1.00 90.14           C
ATOM   4438  HA  LEU A 275      -7.090  17.864 -12.309  1.00 90.14           H
ATOM   4439  C   LEU A 275      -7.910  16.396 -11.118  1.00 90.52           C
ATOM   4440  O   LEU A 275      -7.077  16.548 -10.237  1.00 89.90           O
ATOM   4441  CB  LEU A 275      -9.148  18.327 -12.206  1.00 89.94           C
ATOM   4442 1HB  LEU A 275      -9.131  18.928 -13.005  1.00 89.94           H
ATOM   4443 2HB  LEU A 275      -9.990  17.787 -12.213  1.00 89.94           H
ATOM   4444  CG  LEU A 275      -9.143  19.205 -10.937  1.00 79.80           C
ATOM   4445  HG  LEU A 275      -9.064  18.613 -10.135  1.00 79.80           H
ATOM   4446  CD1 LEU A 275      -7.966  20.184 -10.943  1.00 76.24           C
ATOM   4447 1HD1 LEU A 275      -7.967  20.751 -10.119  1.00 76.24           H
ATOM   4448 2HD1 LEU A 275      -8.011  20.793 -11.735  1.00 76.24           H
ATOM   4449 3HD1 LEU A 275      -7.094  19.696 -10.979  1.00 76.24           H
ATOM   4450  CD2 LEU A 275     -10.435  20.003 -10.881  1.00 76.41           C
ATOM   4451 1HD2 LEU A 275     -10.462  20.584 -10.067  1.00 76.41           H
ATOM   4452 2HD2 LEU A 275     -11.230  19.397 -10.853  1.00 76.41           H
ATOM   4453 3HD2 LEU A 275     -10.527  20.593 -11.683  1.00 76.41           H
ATOM   4454  N   VAL A 276      -8.748  15.359 -11.127  1.00 89.28           N
ATOM   4455  H   VAL A 276      -9.396  15.272 -11.884  1.00 89.28           H
ATOM   4456  CA  VAL A 276      -8.757  14.339 -10.069  1.00 88.46           C
ATOM   4457  HA  VAL A 276      -8.857  14.837  -9.208  1.00 88.46           H
ATOM   4458  C   VAL A 276      -7.441  13.574 -10.018  1.00 89.60           C
ATOM   4459  O   VAL A 276      -6.903  13.371  -8.935  1.00 89.51           O
ATOM   4460  CB  VAL A 276      -9.943  13.390 -10.262  1.00 86.89           C
ATOM   4461  HB  VAL A 276      -9.895  13.017 -11.188  1.00 86.89           H
ATOM   4462  CG1 VAL A 276      -9.911  12.194  -9.298  1.00 82.77           C
ATOM   4463 1HG1 VAL A 276     -10.696  11.593  -9.447  1.00 82.77           H
ATOM   4464 2HG1 VAL A 276      -9.934  12.500  -8.346  1.00 82.77           H
ATOM   4465 3HG1 VAL A 276      -9.080  11.652  -9.426  1.00 82.77           H
ATOM   4466  CG2 VAL A 276     -11.232  14.192 -10.042  1.00 83.09           C
ATOM   4467 1HG2 VAL A 276     -12.039  13.613 -10.158  1.00 83.09           H
ATOM   4468 2HG2 VAL A 276     -11.300  14.947 -10.694  1.00 83.09           H
ATOM   4469 3HG2 VAL A 276     -11.261  14.578  -9.120  1.00 83.09           H
ATOM   4470  N   LEU A 277      -6.886  13.191 -11.164  1.00 86.83           N
ATOM   4471  H   LEU A 277      -7.370  13.370 -12.021  1.00 86.83           H
ATOM   4472  CA  LEU A 277      -5.590  12.516 -11.209  1.00 86.21           C
ATOM   4473  HA  LEU A 277      -5.664  11.747 -10.573  1.00 86.21           H
ATOM   4474  C   LEU A 277      -4.451  13.423 -10.722  1.00 88.11           C
ATOM   4475  O   LEU A 277      -3.550  12.944 -10.039  1.00 88.47           O
ATOM   4476  CB  LEU A 277      -5.329  12.015 -12.635  1.00 85.60           C
ATOM   4477 1HB  LEU A 277      -5.446  12.785 -13.262  1.00 85.60           H
ATOM   4478 2HB  LEU A 277      -4.386  11.687 -12.682  1.00 85.60           H
ATOM   4479  CG  LEU A 277      -6.254  10.880 -13.094  1.00 82.54           C
ATOM   4480  HG  LEU A 277      -7.190  11.172 -12.897  1.00 82.54           H
ATOM   4481  CD1 LEU A 277      -6.038  10.619 -14.591  1.00 78.42           C
ATOM   4482 1HD1 LEU A 277      -6.631   9.882 -14.915  1.00 78.42           H
ATOM   4483 2HD1 LEU A 277      -5.091  10.356 -14.776  1.00 78.42           H
ATOM   4484 3HD1 LEU A 277      -6.241  11.436 -15.130  1.00 78.42           H
ATOM   4485  CD2 LEU A 277      -5.995   9.569 -12.350  1.00 78.48           C
ATOM   4486 1HD2 LEU A 277      -6.611   8.848 -12.669  1.00 78.48           H
ATOM   4487 2HD2 LEU A 277      -6.136   9.681 -11.366  1.00 78.48           H
ATOM   4488 3HD2 LEU A 277      -5.056   9.256 -12.492  1.00 78.48           H
ATOM   4489  N   MET A 278      -4.511  14.716 -10.997  1.00 90.06           N
ATOM   4490  H   MET A 278      -5.225  15.045 -11.615  1.00 90.06           H
ATOM   4491  CA  MET A 278      -3.563  15.688 -10.425  1.00 91.29           C
ATOM   4492  HA  MET A 278      -2.658  15.314 -10.627  1.00 91.29           H
ATOM   4493  C   MET A 278      -3.740  15.810  -8.909  1.00 91.99           C
ATOM   4494  O   MET A 278      -2.738  15.794  -8.200  1.00 90.95           O
ATOM   4495  CB  MET A 278      -3.706  17.062 -11.086  1.00 91.16           C
ATOM   4496 1HB  MET A 278      -4.670  17.327 -11.072  1.00 91.16           H
ATOM   4497 2HB  MET A 278      -3.170  17.726 -10.566  1.00 91.16           H
ATOM   4498  CG  MET A 278      -3.216  17.061 -12.538  1.00 86.45           C
ATOM   4499 1HG  MET A 278      -2.307  16.648 -12.480  1.00 86.45           H
ATOM   4500 2HG  MET A 278      -3.841  16.430 -12.998  1.00 86.45           H
ATOM   4501  SD  MET A 278      -3.169  18.686 -13.364  1.00 83.02           S
ATOM   4502  CE  MET A 278      -4.898  19.191 -13.294  1.00 69.82           C
ATOM   4503 1HE  MET A 278      -5.027  20.086 -13.720  1.00 69.82           H
ATOM   4504 2HE  MET A 278      -5.215  19.252 -12.348  1.00 69.82           H
ATOM   4505 3HE  MET A 278      -5.482  18.536 -13.772  1.00 69.82           H
ATOM   4506  N   CYS A 279      -4.968  15.853  -8.389  1.00 92.73           N
ATOM   4507  H   CYS A 279      -5.751  15.895  -9.009  1.00 92.73           H
ATOM   4508  CA  CYS A 279      -5.213  15.841  -6.950  1.00 92.28           C
ATOM   4509  HA  CYS A 279      -4.718  16.639  -6.606  1.00 92.28           H
ATOM   4510  C   CYS A 279      -4.654  14.583  -6.281  1.00 92.76           C
ATOM   4511  O   CYS A 279      -4.061  14.682  -5.214  1.00 91.48           O
ATOM   4512  CB  CYS A 279      -6.715  15.961  -6.666  1.00 91.25           C
ATOM   4513 1HB  CYS A 279      -7.142  15.218  -7.181  1.00 91.25           H
ATOM   4514 2HB  CYS A 279      -6.814  15.788  -5.686  1.00 91.25           H
ATOM   4515  SG  CYS A 279      -7.347  17.595  -7.151  1.00 82.36           S
ATOM   4516  HG  CYS A 279      -6.340  18.440  -7.268  1.00 82.36           H
ATOM   4517  N   ILE A 280      -4.799  13.402  -6.916  1.00 91.09           N
ATOM   4518  H   ILE A 280      -5.321  13.383  -7.769  1.00 91.09           H
ATOM   4519  CA  ILE A 280      -4.230  12.145  -6.420  1.00 90.69           C
ATOM   4520  HA  ILE A 280      -4.552  12.050  -5.478  1.00 90.69           H
ATOM   4521  C   ILE A 280      -2.702  12.213  -6.388  1.00 91.55           C
ATOM   4522  O   ILE A 280      -2.108  11.830  -5.387  1.00 90.98           O
ATOM   4523  CB  ILE A 280      -4.740  10.953  -7.271  1.00 89.48           C
ATOM   4524  HB  ILE A 280      -4.609  11.176  -8.237  1.00 89.48           H
ATOM   4525  CG1 ILE A 280      -6.235  10.719  -7.001  1.00 86.09           C
ATOM   4526 1HG1 ILE A 280      -6.332  10.298  -6.099  1.00 86.09           H
ATOM   4527 2HG1 ILE A 280      -6.700  11.604  -7.008  1.00 86.09           H
ATOM   4528  CG2 ILE A 280      -3.946   9.670  -6.986  1.00 85.00           C
ATOM   4529 1HG2 ILE A 280      -4.284   8.909  -7.540  1.00 85.00           H
ATOM   4530 2HG2 ILE A 280      -4.022   9.407  -6.024  1.00 85.00           H
ATOM   4531 3HG2 ILE A 280      -2.976   9.795  -7.194  1.00 85.00           H
ATOM   4532  CD1 ILE A 280      -6.911   9.808  -8.035  1.00 80.28           C
ATOM   4533 1HD1 ILE A 280      -7.880   9.682  -7.823  1.00 80.28           H
ATOM   4534 2HD1 ILE A 280      -6.481   8.905  -8.053  1.00 80.28           H
ATOM   4535 3HD1 ILE A 280      -6.846  10.198  -8.953  1.00 80.28           H
ATOM   4536  N   LEU A 281      -2.065  12.729  -7.438  1.00 90.23           N
ATOM   4537  H   LEU A 281      -2.595  12.987  -8.246  1.00 90.23           H
ATOM   4538  CA  LEU A 281      -0.617  12.930  -7.449  1.00 90.99           C
ATOM   4539  HA  LEU A 281      -0.225  12.030  -7.256  1.00 90.99           H
ATOM   4540  C   LEU A 281      -0.168  13.894  -6.344  1.00 92.29           C
ATOM   4541  O   LEU A 281       0.778  13.601  -5.630  1.00 92.19           O
ATOM   4542  CB  LEU A 281      -0.169  13.433  -8.836  1.00 91.37           C
ATOM   4543 1HB  LEU A 281      -0.341  12.710  -9.506  1.00 91.37           H
ATOM   4544 2HB  LEU A 281      -0.710  14.240  -9.070  1.00 91.37           H
ATOM   4545  CG  LEU A 281       1.321  13.812  -8.903  1.00 89.44           C
ATOM   4546  HG  LEU A 281       1.482  14.520  -8.215  1.00 89.44           H
ATOM   4547  CD1 LEU A 281       2.238  12.629  -8.593  1.00 85.23           C
ATOM   4548 1HD1 LEU A 281       3.200  12.898  -8.642  1.00 85.23           H
ATOM   4549 2HD1 LEU A 281       2.094  11.884  -9.244  1.00 85.23           H
ATOM   4550 3HD1 LEU A 281       2.065  12.273  -7.675  1.00 85.23           H
ATOM   4551  CD2 LEU A 281       1.656  14.325 -10.299  1.00 85.47           C
ATOM   4552 1HD2 LEU A 281       2.621  14.578 -10.366  1.00 85.47           H
ATOM   4553 2HD2 LEU A 281       1.111  15.132 -10.525  1.00 85.47           H
ATOM   4554 3HD2 LEU A 281       1.472  13.627 -10.991  1.00 85.47           H
ATOM   4555  N   THR A 282      -0.861  15.016  -6.167  1.00 94.94           N
ATOM   4556  H   THR A 282      -1.623  15.212  -6.784  1.00 94.94           H
ATOM   4557  CA  THR A 282      -0.551  15.974  -5.105  1.00 95.41           C
ATOM   4558  HA  THR A 282       0.404  16.227  -5.261  1.00 95.41           H
ATOM   4559  C   THR A 282      -0.694  15.333  -3.726  1.00 95.48           C
ATOM   4560  O   THR A 282       0.209  15.467  -2.907  1.00 94.14           O
ATOM   4561  CB  THR A 282      -1.448  17.216  -5.202  1.00 95.19           C
ATOM   4562  HB  THR A 282      -2.400  16.921  -5.118  1.00 95.19           H
ATOM   4563  OG1 THR A 282      -1.294  17.828  -6.460  1.00 87.71           O
ATOM   4564  HG1 THR A 282      -1.259  17.155  -7.140  1.00 87.71           H
ATOM   4565  CG2 THR A 282      -1.107  18.278  -4.164  1.00 86.56           C
ATOM   4566 1HG2 THR A 282      -1.708  19.072  -4.253  1.00 86.56           H
ATOM   4567 2HG2 THR A 282      -0.164  18.593  -4.270  1.00 86.56           H
ATOM   4568 3HG2 THR A 282      -1.209  17.918  -3.236  1.00 86.56           H
ATOM   4569  N   ALA A 283      -1.769  14.578  -3.496  1.00 93.91           N
ATOM   4570  H   ALA A 283      -2.472  14.514  -4.204  1.00 93.91           H
ATOM   4571  CA  ALA A 283      -1.958  13.844  -2.253  1.00 93.12           C
ATOM   4572  HA  ALA A 283      -1.891  14.520  -1.519  1.00 93.12           H
ATOM   4573  C   ALA A 283      -0.858  12.805  -2.020  1.00 93.40           C
ATOM   4574  O   ALA A 283      -0.292  12.754  -0.931  1.00 92.09           O
ATOM   4575  CB  ALA A 283      -3.342  13.194  -2.279  1.00 92.16           C
ATOM   4576 1HB  ALA A 283      -4.056  13.877  -2.431  1.00 92.16           H
ATOM   4577 2HB  ALA A 283      -3.538  12.733  -1.414  1.00 92.16           H
ATOM   4578 3HB  ALA A 283      -3.405  12.515  -3.010  1.00 92.16           H
ATOM   4579  N   TYR A 284      -0.475  12.060  -3.060  1.00 93.15           N
ATOM   4580  H   TYR A 284      -0.973  12.161  -3.921  1.00 93.15           H
ATOM   4581  CA  TYR A 284       0.633  11.104  -3.010  1.00 92.87           C
ATOM   4582  HA  TYR A 284       0.390  10.429  -2.314  1.00 92.87           H
ATOM   4583  C   TYR A 284       1.934  11.777  -2.571  1.00 93.44           C
ATOM   4584  O   TYR A 284       2.588  11.318  -1.647  1.00 92.88           O
ATOM   4585  CB  TYR A 284       0.783  10.427  -4.380  1.00 92.85           C
ATOM   4586 1HB  TYR A 284      -0.026   9.864  -4.550  1.00 92.85           H
ATOM   4587 2HB  TYR A 284       0.850  11.136  -5.082  1.00 92.85           H
ATOM   4588  CG  TYR A 284       2.008   9.539  -4.487  1.00 92.60           C
ATOM   4589  CD1 TYR A 284       3.203  10.041  -5.040  1.00 89.81           C
ATOM   4590  HD1 TYR A 284       3.228  10.965  -5.422  1.00 89.81           H
ATOM   4591  CD2 TYR A 284       1.969   8.228  -3.973  1.00 90.10           C
ATOM   4592  HD2 TYR A 284       1.116   7.863  -3.599  1.00 90.10           H
ATOM   4593  CE1 TYR A 284       4.360   9.243  -5.055  1.00 88.64           C
ATOM   4594  HE1 TYR A 284       5.208   9.599  -5.448  1.00 88.64           H
ATOM   4595  CE2 TYR A 284       3.130   7.430  -3.986  1.00 89.07           C
ATOM   4596  HE2 TYR A 284       3.103   6.500  -3.618  1.00 89.07           H
ATOM   4597  CZ  TYR A 284       4.326   7.942  -4.516  1.00 89.96           C
ATOM   4598  OH  TYR A 284       5.455   7.186  -4.486  1.00 88.22           O
ATOM   4599  HH  TYR A 284       5.218   6.259  -4.479  1.00 88.22           H
ATOM   4600  N   VAL A 285       2.284  12.902  -3.187  1.00 94.55           N
ATOM   4601  H   VAL A 285       1.701  13.251  -3.921  1.00 94.55           H
ATOM   4602  CA  VAL A 285       3.497  13.653  -2.830  1.00 94.89           C
ATOM   4603  HA  VAL A 285       4.241  12.987  -2.888  1.00 94.89           H
ATOM   4604  C   VAL A 285       3.414  14.185  -1.396  1.00 95.18           C
ATOM   4605  O   VAL A 285       4.364  14.030  -0.644  1.00 94.03           O
ATOM   4606  CB  VAL A 285       3.761  14.795  -3.827  1.00 94.83           C
ATOM   4607  HB  VAL A 285       2.924  15.342  -3.841  1.00 94.83           H
ATOM   4608  CG1 VAL A 285       4.937  15.686  -3.416  1.00 91.96           C
ATOM   4609 1HG1 VAL A 285       5.083  16.417  -4.083  1.00 91.96           H
ATOM   4610 2HG1 VAL A 285       5.783  15.156  -3.351  1.00 91.96           H
ATOM   4611 3HG1 VAL A 285       4.771  16.110  -2.526  1.00 91.96           H
ATOM   4612  CG2 VAL A 285       4.105  14.225  -5.214  1.00 92.02           C
ATOM   4613 1HG2 VAL A 285       4.279  14.959  -5.870  1.00 92.02           H
ATOM   4614 2HG2 VAL A 285       3.355  13.667  -5.568  1.00 92.02           H
ATOM   4615 3HG2 VAL A 285       4.922  13.650  -5.173  1.00 92.02           H
ATOM   4616  N   LEU A 286       2.280  14.748  -0.979  1.00 95.67           N
ATOM   4617  H   LEU A 286       1.516  14.808  -1.622  1.00 95.67           H
ATOM   4618  CA  LEU A 286       2.095  15.282   0.367  1.00 95.69           C
ATOM   4619  HA  LEU A 286       2.887  15.878   0.496  1.00 95.69           H
ATOM   4620  C   LEU A 286       2.136  14.210   1.455  1.00 95.33           C
ATOM   4621  O   LEU A 286       2.591  14.490   2.559  1.00 93.94           O
ATOM   4622  CB  LEU A 286       0.773  16.063   0.447  1.00 95.49           C
ATOM   4623 1HB  LEU A 286       0.048  15.483   0.074  1.00 95.49           H
ATOM   4624 2HB  LEU A 286       0.585  16.254   1.410  1.00 95.49           H
ATOM   4625  CG  LEU A 286       0.765  17.403  -0.323  1.00 92.35           C
ATOM   4626  HG  LEU A 286       1.049  17.220  -1.264  1.00 92.35           H
ATOM   4627  CD1 LEU A 286      -0.648  18.001  -0.260  1.00 87.96           C
ATOM   4628 1HD1 LEU A 286      -0.691  18.872  -0.750  1.00 87.96           H
ATOM   4629 2HD1 LEU A 286      -0.925  18.167   0.686  1.00 87.96           H
ATOM   4630 3HD1 LEU A 286      -1.317  17.383  -0.673  1.00 87.96           H
ATOM   4631  CD2 LEU A 286       1.746  18.419   0.251  1.00 88.24           C
ATOM   4632 1HD2 LEU A 286       1.719  19.275  -0.266  1.00 88.24           H
ATOM   4633 2HD2 LEU A 286       2.683  18.070   0.220  1.00 88.24           H
ATOM   4634 3HD2 LEU A 286       1.528  18.629   1.204  1.00 88.24           H
ATOM   4635  N   CYS A 287       1.678  12.996   1.160  1.00 94.42           N
ATOM   4636  H   CYS A 287       1.282  12.839   0.255  1.00 94.42           H
ATOM   4637  CA  CYS A 287       1.731  11.883   2.107  1.00 93.55           C
ATOM   4638  HA  CYS A 287       1.525  12.271   3.005  1.00 93.55           H
ATOM   4639  C   CYS A 287       3.132  11.255   2.182  1.00 93.84           C
ATOM   4640  O   CYS A 287       3.627  11.005   3.277  1.00 92.57           O
ATOM   4641  CB  CYS A 287       0.673  10.852   1.715  1.00 92.10           C
ATOM   4642 1HB  CYS A 287       0.845  10.652   0.750  1.00 92.10           H
ATOM   4643 2HB  CYS A 287       0.878  10.042   2.265  1.00 92.10           H
ATOM   4644  SG  CYS A 287      -1.008  11.491   2.009  1.00 87.44           S
ATOM   4645  HG  CYS A 287      -0.972  12.809   2.080  1.00 87.44           H
ATOM   4646  N   TRP A 288       3.789  11.023   1.039  1.00 94.58           N
ATOM   4647  H   TRP A 288       3.410  11.380   0.185  1.00 94.58           H
ATOM   4648  CA  TRP A 288       5.040  10.267   0.991  1.00 94.48           C
ATOM   4649  HA  TRP A 288       5.008   9.698   1.813  1.00 94.48           H
ATOM   4650  C   TRP A 288       6.307  11.128   1.114  1.00 95.04           C
ATOM   4651  O   TRP A 288       7.312  10.644   1.623  1.00 93.83           O
ATOM   4652  CB  TRP A 288       5.066   9.407  -0.273  1.00 93.50           C
ATOM   4653 1HB  TRP A 288       4.741   9.953  -1.045  1.00 93.50           H
ATOM   4654 2HB  TRP A 288       6.005   9.111  -0.446  1.00 93.50           H
ATOM   4655  CG  TRP A 288       4.207   8.187  -0.177  1.00 91.92           C
ATOM   4656  CD1 TRP A 288       2.992   8.008  -0.728  1.00 88.07           C
ATOM   4657  HD1 TRP A 288       2.521   8.674  -1.306  1.00 88.07           H
ATOM   4658  CD2 TRP A 288       4.481   6.961   0.578  1.00 89.64           C
ATOM   4659  NE1 TRP A 288       2.493   6.773  -0.378  1.00 85.66           N
ATOM   4660  HE1 TRP A 288       1.609   6.417  -0.681  1.00 85.66           H
ATOM   4661  CE2 TRP A 288       3.361   6.092   0.440  1.00 87.94           C
ATOM   4662  CE3 TRP A 288       5.556   6.520   1.367  1.00 85.37           C
ATOM   4663  HE3 TRP A 288       6.362   7.102   1.475  1.00 85.37           H
ATOM   4664  CZ2 TRP A 288       3.297   4.846   1.074  1.00 84.95           C
ATOM   4665  HZ2 TRP A 288       2.496   4.258   0.961  1.00 84.95           H
ATOM   4666  CZ3 TRP A 288       5.510   5.266   2.008  1.00 84.78           C
ATOM   4667  HZ3 TRP A 288       6.286   4.966   2.562  1.00 84.78           H
ATOM   4668  CH2 TRP A 288       4.386   4.432   1.878  1.00 83.28           C
ATOM   4669  HH2 TRP A 288       4.356   3.551   2.351  1.00 83.28           H
ATOM   4670  N   ALA A 289       6.290  12.397   0.709  1.00 95.46           N
ATOM   4671  H   ALA A 289       5.454  12.771   0.307  1.00 95.46           H
ATOM   4672  CA  ALA A 289       7.469  13.256   0.839  1.00 95.68           C
ATOM   4673  HA  ALA A 289       8.192  12.743   0.376  1.00 95.68           H
ATOM   4674  C   ALA A 289       7.927  13.444   2.299  1.00 95.83           C
ATOM   4675  O   ALA A 289       9.131  13.335   2.533  1.00 95.03           O
ATOM   4676  CB  ALA A 289       7.257  14.589   0.107  1.00 95.38           C
ATOM   4677 1HB  ALA A 289       6.961  14.437  -0.836  1.00 95.38           H
ATOM   4678 2HB  ALA A 289       8.103  15.122   0.081  1.00 95.38           H
ATOM   4679 3HB  ALA A 289       6.559  15.141   0.563  1.00 95.38           H
ATOM   4680  N   PRO A 290       7.024  13.638   3.293  1.00 96.03           N
ATOM   4681  CA  PRO A 290       7.438  13.685   4.691  1.00 95.88           C
ATOM   4682  HA  PRO A 290       8.149  14.384   4.773  1.00 95.88           H
ATOM   4683  C   PRO A 290       8.073  12.377   5.169  1.00 95.56           C
ATOM   4684  O   PRO A 290       9.065  12.419   5.877  1.00 94.35           O
ATOM   4685  CB  PRO A 290       6.171  14.012   5.491  1.00 95.08           C
ATOM   4686 1HB  PRO A 290       5.735  13.178   5.830  1.00 95.08           H
ATOM   4687 2HB  PRO A 290       6.378  14.617   6.260  1.00 95.08           H
ATOM   4688  CG  PRO A 290       5.279  14.714   4.476  1.00 93.43           C
ATOM   4689 1HG  PRO A 290       4.312  14.609   4.709  1.00 93.43           H
ATOM   4690 2HG  PRO A 290       5.502  15.687   4.409  1.00 93.43           H
ATOM   4691  CD  PRO A 290       5.620  13.979   3.187  1.00 95.56           C
ATOM   4692 1HD  PRO A 290       5.080  13.143   3.091  1.00 95.56           H
ATOM   4693 2HD  PRO A 290       5.478  14.562   2.387  1.00 95.56           H
ATOM   4694  N   PHE A 291       7.558  11.225   4.743  1.00 94.50           N
ATOM   4695  H   PHE A 291       6.755  11.256   4.148  1.00 94.50           H
ATOM   4696  CA  PHE A 291       8.106   9.915   5.100  1.00 93.33           C
ATOM   4697  HA  PHE A 291       8.154   9.907   6.099  1.00 93.33           H
ATOM   4698  C   PHE A 291       9.526   9.722   4.547  1.00 93.18           C
ATOM   4699  O   PHE A 291      10.444   9.381   5.296  1.00 92.57           O
ATOM   4700  CB  PHE A 291       7.166   8.809   4.605  1.00 92.30           C
ATOM   4701 1HB  PHE A 291       6.300   8.875   5.100  1.00 92.30           H
ATOM   4702 2HB  PHE A 291       7.002   8.937   3.627  1.00 92.30           H
ATOM   4703  CG  PHE A 291       7.723   7.421   4.812  1.00 91.08           C
ATOM   4704  CD1 PHE A 291       8.397   6.765   3.765  1.00 87.75           C
ATOM   4705  HD1 PHE A 291       8.479   7.204   2.870  1.00 87.75           H
ATOM   4706  CD2 PHE A 291       7.618   6.796   6.075  1.00 88.13           C
ATOM   4707  HD2 PHE A 291       7.146   7.260   6.825  1.00 88.13           H
ATOM   4708  CE1 PHE A 291       8.958   5.487   3.977  1.00 86.95           C
ATOM   4709  HE1 PHE A 291       9.438   5.021   3.234  1.00 86.95           H
ATOM   4710  CE2 PHE A 291       8.176   5.523   6.278  1.00 86.92           C
ATOM   4711  HE2 PHE A 291       8.099   5.079   7.171  1.00 86.92           H
ATOM   4712  CZ  PHE A 291       8.841   4.875   5.227  1.00 86.96           C
ATOM   4713  HZ  PHE A 291       9.235   3.967   5.374  1.00 86.96           H
ATOM   4714  N   TYR A 292       9.739   9.984   3.258  1.00 95.38           N
ATOM   4715  H   TYR A 292       8.965  10.251   2.684  1.00 95.38           H
ATOM   4716  CA  TYR A 292      11.065   9.894   2.659  1.00 94.99           C
ATOM   4717  HA  TYR A 292      11.392   8.979   2.897  1.00 94.99           H
ATOM   4718  C   TYR A 292      12.024  10.933   3.251  1.00 95.03           C
ATOM   4719  O   TYR A 292      13.158  10.590   3.570  1.00 94.30           O
ATOM   4720  CB  TYR A 292      10.974  10.045   1.135  1.00 94.70           C
ATOM   4721 1HB  TYR A 292      10.332  10.783   0.925  1.00 94.70           H
ATOM   4722 2HB  TYR A 292      11.880  10.281   0.783  1.00 94.70           H
ATOM   4723  CG  TYR A 292      10.502   8.792   0.421  1.00 94.40           C
ATOM   4724  CD1 TYR A 292      11.337   7.655   0.381  1.00 91.46           C
ATOM   4725  HD1 TYR A 292      12.228   7.676   0.835  1.00 91.46           H
ATOM   4726  CD2 TYR A 292       9.263   8.767  -0.230  1.00 91.49           C
ATOM   4727  HD2 TYR A 292       8.675   9.575  -0.215  1.00 91.49           H
ATOM   4728  CE1 TYR A 292      10.924   6.494  -0.292  1.00 90.56           C
ATOM   4729  HE1 TYR A 292      11.518   5.690  -0.310  1.00 90.56           H
ATOM   4730  CE2 TYR A 292       8.843   7.601  -0.908  1.00 90.93           C
ATOM   4731  HE2 TYR A 292       7.954   7.585  -1.365  1.00 90.93           H
ATOM   4732  CZ  TYR A 292       9.669   6.461  -0.944  1.00 91.44           C
ATOM   4733  OH  TYR A 292       9.271   5.342  -1.598  1.00 89.76           O
ATOM   4734  HH  TYR A 292       9.177   4.623  -0.973  1.00 89.76           H
ATOM   4735  N   GLY A 293      11.573  12.157   3.456  1.00 95.50           N
ATOM   4736  H   GLY A 293      10.642  12.375   3.162  1.00 95.50           H
ATOM   4737  CA  GLY A 293      12.365  13.210   4.091  1.00 95.15           C
ATOM   4738 1HA  GLY A 293      13.173  13.368   3.524  1.00 95.15           H
ATOM   4739 2HA  GLY A 293      11.807  14.039   4.115  1.00 95.15           H
ATOM   4740  C   GLY A 293      12.797  12.840   5.510  1.00 94.38           C
ATOM   4741  O   GLY A 293      13.978  12.933   5.831  1.00 92.85           O
ATOM   4742  N   PHE A 294      11.865  12.339   6.322  1.00 94.19           N
ATOM   4743  H   PHE A 294      10.922  12.284   5.994  1.00 94.19           H
ATOM   4744  CA  PHE A 294      12.167  11.868   7.670  1.00 92.60           C
ATOM   4745  HA  PHE A 294      12.587  12.642   8.144  1.00 92.60           H
ATOM   4746  C   PHE A 294      13.177  10.712   7.656  1.00 91.83           C
ATOM   4747  O   PHE A 294      14.146  10.726   8.409  1.00 90.47           O
ATOM   4748  CB  PHE A 294      10.859  11.447   8.354  1.00 91.40           C
ATOM   4749 1HB  PHE A 294      10.197  12.191   8.269  1.00 91.40           H
ATOM   4750 2HB  PHE A 294      10.504  10.631   7.897  1.00 91.40           H
ATOM   4751  CG  PHE A 294      11.021  11.129   9.821  1.00 90.43           C
ATOM   4752  CD1 PHE A 294      11.495   9.871  10.231  1.00 87.44           C
ATOM   4753  HD1 PHE A 294      11.709   9.171   9.550  1.00 87.44           H
ATOM   4754  CD2 PHE A 294      10.703  12.104  10.786  1.00 87.97           C
ATOM   4755  HD2 PHE A 294      10.355  12.996  10.497  1.00 87.97           H
ATOM   4756  CE1 PHE A 294      11.668   9.597  11.599  1.00 86.67           C
ATOM   4757  HE1 PHE A 294      12.013   8.705  11.890  1.00 86.67           H
ATOM   4758  CE2 PHE A 294      10.872  11.831  12.148  1.00 86.87           C
ATOM   4759  HE2 PHE A 294      10.648  12.528  12.829  1.00 86.87           H
ATOM   4760  CZ  PHE A 294      11.356  10.578  12.559  1.00 87.20           C
ATOM   4761  HZ  PHE A 294      11.479  10.383  13.532  1.00 87.20           H
ATOM   4762  N   THR A 295      12.979   9.744   6.752  1.00 92.55           N
ATOM   4763  H   THR A 295      12.188   9.813   6.145  1.00 92.55           H
ATOM   4764  CA  THR A 295      13.874   8.583   6.612  1.00 90.92           C
ATOM   4765  HA  THR A 295      13.938   8.186   7.528  1.00 90.92           H
ATOM   4766  C   THR A 295      15.278   9.005   6.156  1.00 90.32           C
ATOM   4767  O   THR A 295      16.259   8.511   6.695  1.00 88.81           O
ATOM   4768  CB  THR A 295      13.275   7.560   5.637  1.00 90.07           C
ATOM   4769  HB  THR A 295      13.190   7.983   4.735  1.00 90.07           H
ATOM   4770  OG1 THR A 295      11.987   7.188   6.082  1.00 84.97           O
ATOM   4771  HG1 THR A 295      11.401   7.104   5.330  1.00 84.97           H
ATOM   4772  CG2 THR A 295      14.091   6.277   5.563  1.00 84.13           C
ATOM   4773 1HG2 THR A 295      13.681   5.628   4.922  1.00 84.13           H
ATOM   4774 2HG2 THR A 295      14.144   5.834   6.458  1.00 84.13           H
ATOM   4775 3HG2 THR A 295      15.024   6.463   5.257  1.00 84.13           H
ATOM   4776  N   ILE A 296      15.395   9.958   5.238  1.00 93.31           N
ATOM   4777  H   ILE A 296      14.565  10.306   4.803  1.00 93.31           H
ATOM   4778  CA  ILE A 296      16.683  10.521   4.834  1.00 92.90           C
ATOM   4779  HA  ILE A 296      17.228   9.739   4.531  1.00 92.90           H
ATOM   4780  C   ILE A 296      17.383  11.172   6.027  1.00 91.93           C
ATOM   4781  O   ILE A 296      18.547  10.892   6.273  1.00 90.27           O
ATOM   4782  CB  ILE A 296      16.509  11.526   3.660  1.00 93.42           C
ATOM   4783  HB  ILE A 296      15.768  12.154   3.897  1.00 93.42           H
ATOM   4784  CG1 ILE A 296      16.161  10.757   2.366  1.00 90.90           C
ATOM   4785 1HG1 ILE A 296      16.986  10.299   2.036  1.00 90.90           H
ATOM   4786 2HG1 ILE A 296      15.463  10.074   2.579  1.00 90.90           H
ATOM   4787  CG2 ILE A 296      17.777  12.372   3.430  1.00 90.49           C
ATOM   4788 1HG2 ILE A 296      17.648  13.012   2.673  1.00 90.49           H
ATOM   4789 2HG2 ILE A 296      18.561  11.791   3.211  1.00 90.49           H
ATOM   4790 3HG2 ILE A 296      18.006  12.903   4.246  1.00 90.49           H
ATOM   4791  CD1 ILE A 296      15.628  11.652   1.242  1.00 84.40           C
ATOM   4792 1HD1 ILE A 296      15.416  11.114   0.426  1.00 84.40           H
ATOM   4793 2HD1 ILE A 296      16.301  12.346   0.987  1.00 84.40           H
ATOM   4794 3HD1 ILE A 296      14.793  12.123   1.525  1.00 84.40           H
ATOM   4795  N   VAL A 297      16.682  12.003   6.780  1.00 92.30           N
ATOM   4796  H   VAL A 297      15.722  12.179   6.560  1.00 92.30           H
ATOM   4797  CA  VAL A 297      17.295  12.671   7.935  1.00 91.01           C
ATOM   4798  HA  VAL A 297      18.124  13.104   7.581  1.00 91.01           H
ATOM   4799  C   VAL A 297      17.694  11.648   8.999  1.00 89.71           C
ATOM   4800  O   VAL A 297      18.808  11.716   9.513  1.00 88.16           O
ATOM   4801  CB  VAL A 297      16.377  13.770   8.509  1.00 90.81           C
ATOM   4802  HB  VAL A 297      15.522  13.318   8.763  1.00 90.81           H
ATOM   4803  CG1 VAL A 297      17.010  14.449   9.724  1.00 87.02           C
ATOM   4804 1HG1 VAL A 297      16.410  15.160  10.091  1.00 87.02           H
ATOM   4805 2HG1 VAL A 297      17.881  14.877   9.482  1.00 87.02           H
ATOM   4806 3HG1 VAL A 297      17.185  13.788  10.454  1.00 87.02           H
ATOM   4807  CG2 VAL A 297      16.130  14.879   7.481  1.00 87.40           C
ATOM   4808 1HG2 VAL A 297      15.535  15.589   7.856  1.00 87.40           H
ATOM   4809 2HG2 VAL A 297      15.693  14.515   6.659  1.00 87.40           H
ATOM   4810 3HG2 VAL A 297      16.989  15.311   7.207  1.00 87.40           H
ATOM   4811  N   ARG A 298      16.848  10.654   9.262  1.00 89.20           N
ATOM   4812  H   ARG A 298      15.961  10.655   8.799  1.00 89.20           H
ATOM   4813  CA  ARG A 298      17.141   9.560  10.189  1.00 86.85           C
ATOM   4814  HA  ARG A 298      17.293   9.990  11.079  1.00 86.85           H
ATOM   4815  C   ARG A 298      18.413   8.802   9.807  1.00 85.85           C
ATOM   4816  O   ARG A 298      19.277   8.597  10.641  1.00 84.45           O
ATOM   4817  CB  ARG A 298      15.943   8.603  10.214  1.00 85.15           C
ATOM   4818 1HB  ARG A 298      15.128   9.117  10.483  1.00 85.15           H
ATOM   4819 2HB  ARG A 298      15.813   8.228   9.296  1.00 85.15           H
ATOM   4820  CG  ARG A 298      16.144   7.440  11.200  1.00 80.66           C
ATOM   4821 1HG  ARG A 298      17.028   7.008  11.020  1.00 80.66           H
ATOM   4822 2HG  ARG A 298      16.131   7.797  12.134  1.00 80.66           H
ATOM   4823  CD  ARG A 298      15.033   6.390  11.049  1.00 78.97           C
ATOM   4824 1HD  ARG A 298      15.070   5.737  11.805  1.00 78.97           H
ATOM   4825 2HD  ARG A 298      14.137   6.834  11.036  1.00 78.97           H
ATOM   4826  NE  ARG A 298      15.183   5.647   9.806  1.00 73.43           N
ATOM   4827  HE  ARG A 298      16.027   5.808   9.294  1.00 73.43           H
ATOM   4828  CZ  ARG A 298      14.336   4.786   9.277  1.00 70.03           C
ATOM   4829  NH1 ARG A 298      13.217   4.451   9.874  1.00 66.35           N
ATOM   4830 1HH1 ARG A 298      12.983   4.852  10.760  1.00 66.35           H
ATOM   4831 2HH1 ARG A 298      12.598   3.794   9.443  1.00 66.35           H
ATOM   4832  NH2 ARG A 298      14.614   4.243   8.132  1.00 64.41           N
ATOM   4833 1HH2 ARG A 298      15.463   4.479   7.660  1.00 64.41           H
ATOM   4834 2HH2 ARG A 298      13.979   3.589   7.722  1.00 64.41           H
ATOM   4835  N   ASP A 299      18.521   8.378   8.560  1.00 89.09           N
ATOM   4836  H   ASP A 299      17.897   8.742   7.869  1.00 89.09           H
ATOM   4837  CA  ASP A 299      19.531   7.388   8.158  1.00 86.96           C
ATOM   4838  HA  ASP A 299      19.722   6.854   8.982  1.00 86.96           H
ATOM   4839  C   ASP A 299      20.857   8.024   7.724  1.00 86.85           C
ATOM   4840  O   ASP A 299      21.912   7.392   7.789  1.00 84.79           O
ATOM   4841  CB  ASP A 299      18.950   6.504   7.046  1.00 85.58           C
ATOM   4842 1HB  ASP A 299      18.671   7.093   6.288  1.00 85.58           H
ATOM   4843 2HB  ASP A 299      19.664   5.877   6.736  1.00 85.58           H
ATOM   4844  CG  ASP A 299      17.740   5.675   7.479  1.00 82.27           C
ATOM   4845  OD1 ASP A 299      17.488   5.514   8.695  1.00 78.88           O
ATOM   4846  OD2 ASP A 299      17.014   5.177   6.588  1.00 79.51           O
ATOM   4847  N   PHE A 300      20.826   9.280   7.278  1.00 88.28           N
ATOM   4848  H   PHE A 300      19.945   9.753   7.250  1.00 88.28           H
ATOM   4849  CA  PHE A 300      22.019  10.001   6.827  1.00 87.99           C
ATOM   4850  HA  PHE A 300      22.719   9.290   6.755  1.00 87.99           H
ATOM   4851  C   PHE A 300      22.532  11.020   7.844  1.00 87.85           C
ATOM   4852  O   PHE A 300      23.736  11.290   7.860  1.00 85.02           O
ATOM   4853  CB  PHE A 300      21.760  10.657   5.456  1.00 88.80           C
ATOM   4854 1HB  PHE A 300      20.931  11.213   5.516  1.00 88.80           H
ATOM   4855 2HB  PHE A 300      22.538  11.242   5.226  1.00 88.80           H
ATOM   4856  CG  PHE A 300      21.575   9.659   4.332  1.00 89.67           C
ATOM   4857  CD1 PHE A 300      22.656   9.362   3.459  1.00 86.54           C
ATOM   4858  HD1 PHE A 300      23.536   9.820   3.584  1.00 86.54           H
ATOM   4859  CD2 PHE A 300      20.347   8.998   4.136  1.00 87.42           C
ATOM   4860  HD2 PHE A 300      19.577   9.202   4.740  1.00 87.42           H
ATOM   4861  CE1 PHE A 300      22.495   8.433   2.426  1.00 86.35           C
ATOM   4862  HE1 PHE A 300      23.259   8.234   1.813  1.00 86.35           H
ATOM   4863  CE2 PHE A 300      20.187   8.055   3.103  1.00 87.06           C
ATOM   4864  HE2 PHE A 300      19.313   7.585   2.980  1.00 87.06           H
ATOM   4865  CZ  PHE A 300      21.266   7.779   2.245  1.00 87.60           C
ATOM   4866  HZ  PHE A 300      21.158   7.116   1.504  1.00 87.60           H
ATOM   4867  N   PHE A 301      21.662  11.540   8.716  1.00 87.63           N
ATOM   4868  H   PHE A 301      20.716  11.219   8.672  1.00 87.63           H
ATOM   4869  CA  PHE A 301      21.989  12.542   9.729  1.00 86.45           C
ATOM   4870  HA  PHE A 301      22.987  12.562   9.780  1.00 86.45           H
ATOM   4871  C   PHE A 301      21.450  12.144  11.118  1.00 84.84           C
ATOM   4872  O   PHE A 301      20.690  12.900  11.721  1.00 81.18           O
ATOM   4873  CB  PHE A 301      21.476  13.915   9.282  1.00 87.23           C
ATOM   4874 1HB  PHE A 301      20.476  13.895   9.281  1.00 87.23           H
ATOM   4875 2HB  PHE A 301      21.796  14.601   9.935  1.00 87.23           H
ATOM   4876  CG  PHE A 301      21.934  14.336   7.903  1.00 87.04           C
ATOM   4877  CD1 PHE A 301      23.207  14.904   7.713  1.00 84.09           C
ATOM   4878  HD1 PHE A 301      23.812  15.040   8.497  1.00 84.09           H
ATOM   4879  CD2 PHE A 301      21.086  14.144   6.789  1.00 84.95           C
ATOM   4880  HD2 PHE A 301      20.179  13.743   6.917  1.00 84.95           H
ATOM   4881  CE1 PHE A 301      23.633  15.280   6.431  1.00 83.91           C
ATOM   4882  HE1 PHE A 301      24.538  15.686   6.305  1.00 83.91           H
ATOM   4883  CE2 PHE A 301      21.515  14.516   5.497  1.00 84.33           C
ATOM   4884  HE2 PHE A 301      20.915  14.373   4.710  1.00 84.33           H
ATOM   4885  CZ  PHE A 301      22.786  15.087   5.318  1.00 84.95           C
ATOM   4886  HZ  PHE A 301      23.090  15.356   4.404  1.00 84.95           H
ATOM   4887  N   PRO A 302      21.824  10.968  11.658  1.00 84.28           N
ATOM   4888  CA  PRO A 302      21.244  10.440  12.893  1.00 82.38           C
ATOM   4889  HA  PRO A 302      20.256  10.364  12.761  1.00 82.38           H
ATOM   4890  C   PRO A 302      21.408  11.377  14.100  1.00 82.25           C
ATOM   4891  O   PRO A 302      20.541  11.432  14.967  1.00 79.18           O
ATOM   4892  CB  PRO A 302      21.930   9.085  13.112  1.00 80.02           C
ATOM   4893 1HB  PRO A 302      22.094   8.923  14.085  1.00 80.02           H
ATOM   4894 2HB  PRO A 302      21.375   8.341  12.739  1.00 80.02           H
ATOM   4895  CG  PRO A 302      23.253   9.209  12.352  1.00 77.14           C
ATOM   4896 1HG  PRO A 302      23.953   9.654  12.911  1.00 77.14           H
ATOM   4897 2HG  PRO A 302      23.584   8.315  12.051  1.00 77.14           H
ATOM   4898  CD  PRO A 302      22.861  10.081  11.162  1.00 80.43           C
ATOM   4899 1HD  PRO A 302      23.636  10.622  10.836  1.00 80.43           H
ATOM   4900 2HD  PRO A 302      22.498   9.530  10.410  1.00 80.43           H
ATOM   4901  N   THR A 303      22.460  12.191  14.111  1.00 84.18           N
ATOM   4902  H   THR A 303      23.107  12.129  13.351  1.00 84.18           H
ATOM   4903  CA  THR A 303      22.733  13.175  15.168  1.00 82.93           C
ATOM   4904  HA  THR A 303      22.807  12.604  15.985  1.00 82.93           H
ATOM   4905  C   THR A 303      21.611  14.192  15.378  1.00 81.92           C
ATOM   4906  O   THR A 303      21.482  14.740  16.472  1.00 78.64           O
ATOM   4907  CB  THR A 303      24.024  13.948  14.862  1.00 82.02           C
ATOM   4908  HB  THR A 303      24.116  14.701  15.514  1.00 82.02           H
ATOM   4909  OG1 THR A 303      23.948  14.522  13.583  1.00 73.19           O
ATOM   4910  HG1 THR A 303      23.931  13.829  12.923  1.00 73.19           H
ATOM   4911  CG2 THR A 303      25.255  13.038  14.875  1.00 71.33           C
ATOM   4912 1HG2 THR A 303      26.086  13.557  14.674  1.00 71.33           H
ATOM   4913 2HG2 THR A 303      25.172  12.313  14.191  1.00 71.33           H
ATOM   4914 3HG2 THR A 303      25.371  12.605  15.769  1.00 71.33           H
ATOM   4915  N   VAL A 304      20.780  14.438  14.361  1.00 82.05           N
ATOM   4916  H   VAL A 304      20.941  13.966  13.494  1.00 82.05           H
ATOM   4917  CA  VAL A 304      19.640  15.366  14.448  1.00 80.82           C
ATOM   4918  HA  VAL A 304      20.017  16.216  14.815  1.00 80.82           H
ATOM   4919  C   VAL A 304      18.573  14.850  15.417  1.00 79.32           C
ATOM   4920  O   VAL A 304      17.978  15.636  16.143  1.00 75.79           O
ATOM   4921  CB  VAL A 304      19.038  15.617  13.051  1.00 80.42           C
ATOM   4922  HB  VAL A 304      18.770  14.720  12.698  1.00 80.42           H
ATOM   4923  CG1 VAL A 304      17.804  16.526  13.094  1.00 73.99           C
ATOM   4924 1HG1 VAL A 304      17.434  16.672  12.176  1.00 73.99           H
ATOM   4925 2HG1 VAL A 304      18.031  17.420  13.480  1.00 73.99           H
ATOM   4926 3HG1 VAL A 304      17.082  16.123  13.656  1.00 73.99           H
ATOM   4927  CG2 VAL A 304      20.068  16.289  12.134  1.00 75.14           C
ATOM   4928 1HG2 VAL A 304      19.685  16.455  11.225  1.00 75.14           H
ATOM   4929 2HG2 VAL A 304      20.879  15.715  12.025  1.00 75.14           H
ATOM   4930 3HG2 VAL A 304      20.362  17.168  12.509  1.00 75.14           H
ATOM   4931  N   PHE A 305      18.365  13.528  15.448  1.00 78.13           N
ATOM   4932  H   PHE A 305      18.961  12.937  14.904  1.00 78.13           H
ATOM   4933  CA  PHE A 305      17.304  12.912  16.243  1.00 76.36           C
ATOM   4934  HA  PHE A 305      16.690  13.672  16.457  1.00 76.36           H
ATOM   4935  C   PHE A 305      17.764  12.344  17.591  1.00 75.07           C
ATOM   4936  O   PHE A 305      16.916  12.025  18.419  1.00 70.66           O
ATOM   4937  CB  PHE A 305      16.609  11.842  15.402  1.00 74.13           C
ATOM   4938 1HB  PHE A 305      17.306  11.238  15.017  1.00 74.13           H
ATOM   4939 2HB  PHE A 305      16.002  11.315  15.996  1.00 74.13           H
ATOM   4940  CG  PHE A 305      15.785  12.391  14.262  1.00 74.82           C
ATOM   4941  CD1 PHE A 305      14.709  13.262  14.516  1.00 71.62           C
ATOM   4942  HD1 PHE A 305      14.514  13.555  15.452  1.00 71.62           H
ATOM   4943  CD2 PHE A 305      16.066  11.999  12.933  1.00 72.50           C
ATOM   4944  HD2 PHE A 305      16.837  11.391  12.743  1.00 72.50           H
ATOM   4945  CE1 PHE A 305      13.908  13.721  13.458  1.00 69.68           C
ATOM   4946  HE1 PHE A 305      13.141  14.335  13.645  1.00 69.68           H
ATOM   4947  CE2 PHE A 305      15.264  12.463  11.881  1.00 71.54           C
ATOM   4948  HE2 PHE A 305      15.465  12.181  10.943  1.00 71.54           H
ATOM   4949  CZ  PHE A 305      14.179  13.321  12.134  1.00 70.50           C
ATOM   4950  HZ  PHE A 305      13.605  13.644  11.382  1.00 70.50           H
ATOM   4951  N   VAL A 306      19.064  12.269  17.845  1.00 74.07           N
ATOM   4952  H   VAL A 306      19.704  12.597  17.150  1.00 74.07           H
ATOM   4953  CA  VAL A 306      19.613  11.724  19.105  1.00 71.88           C
ATOM   4954  HA  VAL A 306      19.291  10.778  19.144  1.00 71.88           H
ATOM   4955  C   VAL A 306      19.071  12.446  20.347  1.00 71.42           C
ATOM   4956  O   VAL A 306      18.905  11.834  21.395  1.00 67.47           O
ATOM   4957  CB  VAL A 306      21.156  11.783  19.068  1.00 67.90           C
ATOM   4958  HB  VAL A 306      21.371  12.729  18.825  1.00 67.90           H
ATOM   4959  CG1 VAL A 306      21.825  11.448  20.402  1.00 60.05           C
ATOM   4960 1HG1 VAL A 306      22.821  11.500  20.327  1.00 60.05           H
ATOM   4961 2HG1 VAL A 306      21.587  10.524  20.700  1.00 60.05           H
ATOM   4962 3HG1 VAL A 306      21.537  12.085  21.117  1.00 60.05           H
ATOM   4963  CG2 VAL A 306      21.713  10.781  18.055  1.00 61.27           C
ATOM   4964 1HG2 VAL A 306      22.712  10.816  18.028  1.00 61.27           H
ATOM   4965 2HG2 VAL A 306      21.374  10.976  17.135  1.00 61.27           H
ATOM   4966 3HG2 VAL A 306      21.445   9.847  18.290  1.00 61.27           H
ATOM   4967  N   LYS A 307      18.752  13.740  20.235  1.00 72.83           N
ATOM   4968  H   LYS A 307      18.870  14.183  19.347  1.00 72.83           H
ATOM   4969  CA  LYS A 307      18.236  14.543  21.354  1.00 72.32           C
ATOM   4970  HA  LYS A 307      18.569  14.067  22.168  1.00 72.32           H
ATOM   4971  C   LYS A 307      16.704  14.563  21.454  1.00 73.94           C
ATOM   4972  O   LYS A 307      16.170  15.113  22.414  1.00 70.67           O
ATOM   4973  CB  LYS A 307      18.805  15.965  21.279  1.00 68.62           C
ATOM   4974 1HB  LYS A 307      18.574  16.362  20.391  1.00 68.62           H
ATOM   4975 2HB  LYS A 307      18.399  16.517  22.007  1.00 68.62           H
ATOM   4976  CG  LYS A 307      20.328  15.967  21.444  1.00 61.43           C
ATOM   4977 1HG  LYS A 307      20.566  15.512  22.302  1.00 61.43           H
ATOM   4978 2HG  LYS A 307      20.742  15.473  20.679  1.00 61.43           H
ATOM   4979  CD  LYS A 307      20.869  17.398  21.468  1.00 56.73           C
ATOM   4980 1HD  LYS A 307      20.648  17.853  20.605  1.00 56.73           H
ATOM   4981 2HD  LYS A 307      20.453  17.900  22.226  1.00 56.73           H
ATOM   4982  CE  LYS A 307      22.385  17.363  21.652  1.00 50.42           C
ATOM   4983 1HE  LYS A 307      22.609  16.892  22.505  1.00 50.42           H
ATOM   4984 2HE  LYS A 307      22.805  16.880  20.884  1.00 50.42           H
ATOM   4985  NZ  LYS A 307      22.958  18.724  21.712  1.00 40.93           N
ATOM   4986 1HZ  LYS A 307      23.950  18.690  21.832  1.00 40.93           H
ATOM   4987 2HZ  LYS A 307      22.573  19.242  22.476  1.00 40.93           H
ATOM   4988 3HZ  LYS A 307      22.768  19.230  20.871  1.00 40.93           H
ATOM   4989  N   GLU A 308      16.004  13.990  20.471  1.00 74.93           N
ATOM   4990  H   GLU A 308      16.492  13.471  19.769  1.00 74.93           H
ATOM   4991  CA  GLU A 308      14.551  14.096  20.387  1.00 75.41           C
ATOM   4992  HA  GLU A 308      14.321  14.943  20.866  1.00 75.41           H
ATOM   4993  C   GLU A 308      13.862  12.930  21.107  1.00 75.91           C
ATOM   4994  O   GLU A 308      13.769  11.809  20.600  1.00 72.85           O
ATOM   4995  CB  GLU A 308      14.104  14.198  18.922  1.00 73.67           C
ATOM   4996 1HB  GLU A 308      14.555  13.473  18.401  1.00 73.67           H
ATOM   4997 2HB  GLU A 308      13.113  14.070  18.883  1.00 73.67           H
ATOM   4998  CG  GLU A 308      14.456  15.563  18.286  1.00 65.14           C
ATOM   4999 1HG  GLU A 308      15.445  15.700  18.348  1.00 65.14           H
ATOM   5000 2HG  GLU A 308      14.181  15.549  17.325  1.00 65.14           H
ATOM   5001  CD  GLU A 308      13.756  16.746  18.976  1.00 63.69           C
ATOM   5002  OE1 GLU A 308      14.296  17.873  18.863  1.00 57.67           O
ATOM   5003  OE2 GLU A 308      12.709  16.522  19.622  1.00 56.63           O
ATOM   5004  N   LYS A 309      13.317  13.213  22.272  1.00 72.04           N
ATOM   5005  H   LYS A 309      13.382  14.154  22.603  1.00 72.04           H
ATOM   5006  CA  LYS A 309      12.617  12.230  23.118  1.00 71.63           C
ATOM   5007  HA  LYS A 309      13.278  11.516  23.347  1.00 71.63           H
ATOM   5008  C   LYS A 309      11.481  11.505  22.383  1.00 72.52           C
ATOM   5009  O   LYS A 309      11.232  10.328  22.617  1.00 68.93           O
ATOM   5010  CB  LYS A 309      12.133  12.966  24.380  1.00 67.96           C
ATOM   5011 1HB  LYS A 309      12.899  13.478  24.768  1.00 67.96           H
ATOM   5012 2HB  LYS A 309      11.404  13.600  24.123  1.00 67.96           H
ATOM   5013  CG  LYS A 309      11.595  12.018  25.450  1.00 61.11           C
ATOM   5014 1HG  LYS A 309      10.735  11.621  25.129  1.00 61.11           H
ATOM   5015 2HG  LYS A 309      12.262  11.289  25.602  1.00 61.11           H
ATOM   5016  CD  LYS A 309      11.346  12.758  26.773  1.00 57.68           C
ATOM   5017 1HD  LYS A 309      12.195  13.197  27.068  1.00 57.68           H
ATOM   5018 2HD  LYS A 309      10.642  13.454  26.632  1.00 57.68           H
[truncated: 96,695 more chars]
