# Supplementary material for: Variety of genetic defects in GnRH and hypothalamic–pituitary signaling and development in normosmic patients with IHH
Source: Front Endocrinol (Lausanne). 2024 Jul 1;15:1396805. doi: 10.3389/fendo.2024.1396805 (PMC11246878; doi:10.3389/fendo.2024.1396805)
Supplement: Supplementary file 1 [file DataSheet_1.zip › PROKR2_Arg85Cys_Afold.pdb]

REMARK YASARA *************************************************************
REMARK YASARA *                                                           *
REMARK YASARA *                     Y  A  S  A  R  A                      *
REMARK YASARA *                                                           *
REMARK YASARA *   Yet Another Scientific Artificial Reality Application   *
REMARK YASARA *                                                           *
REMARK YASARA *            MOLECULE STRUCTURE FILE, PDB FORMAT            *
REMARK YASARA *                                                           *
REMARK YASARA * Just use YASARA every day to make your questions go away! *
REMARK YASARA *                                                           *
REMARK YASARA *                      www.YASARA.org                       *
REMARK YASARA *                                                           *
REMARK YASARA *************************************************************
REMARK YASARA
REMARK YASARA Version:           24.4.10.W.64
REMARK YASARA Written on:        Mon May 20 12:18:36 2024
REMARK YASARA Number of models:  1
REMARK YASARA Number of atoms:   6225
REMARK YASARA Please address questions or suggestions to: Eliza@yasara.org
REMARK YASARA
COMPND    MOL_ID: 1;
COMPND   2 MOLECULE: .;
COMPND   3 CHAIN: ;
SEQRES   1 A  384  MET ALA ALA GLN ASN GLY ASN THR SER PHE THR PRO ASN 
SEQRES   2 A  384  PHE ASN PRO PRO GLN ASP HIS ALA SER SER LEU SER PHE 
SEQRES   3 A  384  ASN PHE SER TYR GLY ASP TYR ASP LEU PRO MET ASP GLU 
SEQRES   4 A  384  ASP GLU ASP MET THR LYS THR ARG THR PHE PHE ALA ALA 
SEQRES   5 A  384  LYS ILE VAL ILE GLY ILE ALA LEU ALA GLY ILE MET LEU 
SEQRES   6 A  384  VAL CYS GLY ILE GLY ASN PHE VAL PHE ILE ALA ALA LEU 
SEQRES   7 A  384  THR ARG TYR LYS LYS LEU CYS ASN LEU THR ASN LEU LEU 
SEQRES   8 A  384  ILE ALA ASN LEU ALA ILE SER ASP PHE LEU VAL ALA ILE 
SEQRES   9 A  384  ILE CYS CYS PRO PHE GLU MET ASP TYR TYR VAL VAL ARG 
SEQRES  10 A  384  GLN LEU SER TRP GLU HIS GLY HIS VAL LEU CYS ALA SER 
SEQRES  11 A  384  VAL ASN TYR LEU ARG THR VAL SER LEU TYR VAL SER THR 
SEQRES  12 A  384  ASN ALA LEU LEU ALA ILE ALA ILE ASP ARG TYR LEU ALA 
SEQRES  13 A  384  ILE VAL HIS PRO LEU LYS PRO ARG MET ASN TYR GLN THR 
SEQRES  14 A  384  ALA SER PHE LEU ILE ALA LEU VAL TRP MET VAL SER ILE 
SEQRES  15 A  384  LEU ILE ALA ILE PRO SER ALA TYR PHE ALA THR GLU THR 
SEQRES  16 A  384  VAL LEU PHE ILE VAL LYS SER GLN GLU LYS ILE PHE CYS 
SEQRES  17 A  384  GLY GLN ILE TRP PRO VAL ASP GLN GLN LEU TYR TYR LYS 
SEQRES  18 A  384  SER TYR PHE LEU PHE ILE PHE GLY VAL GLU PHE VAL GLY 
SEQRES  19 A  384  PRO VAL VAL THR MET THR LEU CYS TYR ALA ARG ILE SER 
SEQRES  20 A  384  ARG GLU LEU TRP PHE LYS ALA VAL PRO GLY PHE GLN THR 
SEQRES  21 A  384  GLU GLN ILE ARG LYS ARG LEU ARG CYS ARG ARG LYS THR 
SEQRES  22 A  384  VAL LEU VAL LEU MET CYS ILE LEU THR ALA TYR VAL LEU 
SEQRES  23 A  384  CYS TRP ALA PRO PHE TYR GLY PHE THR ILE VAL ARG ASP 
SEQRES  24 A  384  PHE PHE PRO THR VAL PHE VAL LYS GLU LYS HIS TYR LEU 
SEQRES  25 A  384  THR ALA PHE TYR VAL VAL GLU CYS ILE ALA MET SER ASN 
SEQRES  26 A  384  SER MET ILE ASN THR VAL CYS PHE VAL THR VAL LYS ASN 
SEQRES  27 A  384  ASN THR MET LYS TYR PHE LYS LYS MET MET LEU LEU HIS 
SEQRES  28 A  384  TRP ARG PRO SER GLN ARG GLY SER LYS SER SER ALA ASP 
SEQRES  29 A  384  LEU ASP LEU ARG THR ASN GLY VAL PRO THR THR GLU GLU 
SEQRES  30 A  384  VAL ASP CYS ILE ARG LEU LYS 
SSBOND   0 CYS A  128    CYS A  208                                       1.98
SSBOND   1 CYS A  269    CYS A  380                                       2.00
ATOM      1  N   MET A   1     -51.385 -64.010 -41.069  1.00 15.44           N
ATOM      2 1H   MET A   1     -52.040 -64.472 -41.667  1.00 15.44           H
ATOM      3 2H   MET A   1     -50.516 -64.503 -41.125  1.00 15.44           H
ATOM      4 3H   MET A   1     -51.239 -63.088 -41.428  1.00 15.44           H
ATOM      5  CA  MET A   1     -51.877 -63.965 -39.684  1.00 27.54           C
ATOM      6  HA  MET A   1     -52.743 -63.467 -39.644  1.00 27.54           H
ATOM      7  C   MET A   1     -50.803 -63.243 -38.874  1.00 26.59           C
ATOM      8  O   MET A   1     -49.710 -63.775 -38.799  1.00 25.28           O
ATOM      9  CB  MET A   1     -52.158 -65.380 -39.169  1.00 29.42           C
ATOM     10 1HB  MET A   1     -51.433 -65.989 -39.490  1.00 29.42           H
ATOM     11 2HB  MET A   1     -52.162 -65.364 -38.169  1.00 29.42           H
ATOM     12  CG  MET A   1     -53.516 -65.908 -39.669  1.00 28.31           C
ATOM     13 1HG  MET A   1     -54.198 -65.359 -39.186  1.00 28.31           H
ATOM     14 2HG  MET A   1     -53.535 -65.682 -40.643  1.00 28.31           H
ATOM     15  SD  MET A   1     -53.748 -67.680 -39.381  1.00 26.18           S
ATOM     16  CE  MET A   1     -55.556 -67.796 -39.425  1.00 26.00           C
ATOM     17 1HE  MET A   1     -55.858 -68.738 -39.278  1.00 26.00           H
ATOM     18 2HE  MET A   1     -55.913 -67.493 -40.308  1.00 26.00           H
ATOM     19 3HE  MET A   1     -55.969 -67.226 -38.714  1.00 26.00           H
ATOM     20  N   ALA A   2     -50.964 -61.933 -38.723  1.00 22.12           N
ATOM     21  H   ALA A   2     -50.772 -61.344 -39.508  1.00 22.12           H
ATOM     22  CA  ALA A   2     -51.409 -61.291 -37.468  1.00 32.72           C
ATOM     23  HA  ALA A   2     -51.525 -60.319 -37.673  1.00 32.72           H
ATOM     24  C   ALA A   2     -50.326 -61.408 -36.379  1.00 32.24           C
ATOM     25  O   ALA A   2     -50.116 -62.495 -35.855  1.00 30.43           O
ATOM     26  CB  ALA A   2     -52.786 -61.800 -37.034  1.00 33.61           C
ATOM     27 1HB  ALA A   2     -53.453 -61.703 -37.773  1.00 33.61           H
ATOM     28 2HB  ALA A   2     -53.125 -61.288 -36.245  1.00 33.61           H
ATOM     29 3HB  ALA A   2     -52.747 -62.766 -36.780  1.00 33.61           H
ATOM     30  N   ALA A   3     -49.469 -60.408 -36.227  1.00 22.28           N
ATOM     31  H   ALA A   3     -48.583 -60.535 -36.673  1.00 22.28           H
ATOM     32  CA  ALA A   3     -49.628 -59.143 -35.501  1.00 35.06           C
ATOM     33  HA  ALA A   3     -48.932 -58.591 -35.961  1.00 35.06           H
ATOM     34  C   ALA A   3     -49.272 -59.235 -33.997  1.00 35.46           C
ATOM     35  O   ALA A   3     -49.841 -60.029 -33.263  1.00 33.52           O
ATOM     36  CB  ALA A   3     -50.970 -58.442 -35.732  1.00 35.29           C
ATOM     37 1HB  ALA A   3     -51.184 -58.391 -36.707  1.00 35.29           H
ATOM     38 2HB  ALA A   3     -50.954 -57.509 -35.372  1.00 35.29           H
ATOM     39 3HB  ALA A   3     -51.714 -58.934 -35.279  1.00 35.29           H
ATOM     40  N   GLN A   4     -48.444 -58.299 -33.639  1.00 22.93           N
ATOM     41  H   GLN A   4     -47.799 -58.002 -34.343  1.00 22.93           H
ATOM     42  CA  GLN A   4     -48.324 -57.615 -32.338  1.00 30.30           C
ATOM     43  HA  GLN A   4     -47.812 -56.826 -32.678  1.00 30.30           H
ATOM     44  C   GLN A   4     -47.338 -58.105 -31.261  1.00 29.72           C
ATOM     45  O   GLN A   4     -47.547 -59.087 -30.567  1.00 27.68           O
ATOM     46  CB  GLN A   4     -49.706 -57.237 -31.771  1.00 31.44           C
ATOM     47 1HB  GLN A   4     -50.328 -58.014 -31.873  1.00 31.44           H
ATOM     48 2HB  GLN A   4     -49.613 -57.009 -30.802  1.00 31.44           H
ATOM     49  CG  GLN A   4     -50.287 -56.028 -32.517  1.00 30.15           C
ATOM     50 1HG  GLN A   4     -49.664 -55.254 -32.406  1.00 30.15           H
ATOM     51 2HG  GLN A   4     -50.365 -56.257 -33.487  1.00 30.15           H
ATOM     52  CD  GLN A   4     -51.658 -55.609 -32.017  1.00 27.09           C
ATOM     53  OE1 GLN A   4     -52.341 -56.292 -31.272  1.00 28.92           O
ATOM     54  NE2 GLN A   4     -52.137 -54.453 -32.414  1.00 30.52           N
ATOM     55 1HE2 GLN A   4     -53.040 -54.153 -32.106  1.00 30.52           H
ATOM     56 2HE2 GLN A   4     -51.599 -53.872 -33.025  1.00 30.52           H
ATOM     57  N   ASN A   5     -46.362 -57.242 -31.101  1.00 22.87           N
ATOM     58  H   ASN A   5     -45.837 -57.032 -31.926  1.00 22.87           H
ATOM     59  CA  ASN A   5     -45.930 -56.541 -29.887  1.00 33.97           C
ATOM     60  HA  ASN A   5     -45.191 -56.018 -30.311  1.00 33.97           H
ATOM     61  C   ASN A   5     -45.202 -57.289 -28.758  1.00 34.10           C
ATOM     62  O   ASN A   5     -45.745 -58.187 -28.128  1.00 30.53           O
ATOM     63  CB  ASN A   5     -47.094 -55.706 -29.304  1.00 33.74           C
ATOM     64 1HB  ASN A   5     -47.897 -56.294 -29.203  1.00 33.74           H
ATOM     65 2HB  ASN A   5     -46.824 -55.353 -28.408  1.00 33.74           H
ATOM     66  CG  ASN A   5     -47.480 -54.529 -30.177  1.00 29.79           C
ATOM     67  OD1 ASN A   5     -46.886 -54.252 -31.202  1.00 26.97           O
ATOM     68  ND2 ASN A   5     -48.503 -53.790 -29.803  1.00 28.38           N
ATOM     69 1HD2 ASN A   5     -48.786 -53.009 -30.360  1.00 28.38           H
ATOM     70 2HD2 ASN A   5     -48.998 -54.010 -28.962  1.00 28.38           H
ATOM     71  N   GLY A   6     -44.059 -56.731 -28.410  1.00 25.31           N
ATOM     72  H   GLY A   6     -43.577 -56.146 -29.062  1.00 25.31           H
ATOM     73  CA  GLY A   6     -43.487 -56.957 -27.082  1.00 34.23           C
ATOM     74 1HA  GLY A   6     -44.055 -56.450 -26.434  1.00 34.23           H
ATOM     75 2HA  GLY A   6     -43.566 -57.937 -26.899  1.00 34.23           H
ATOM     76  C   GLY A   6     -42.029 -56.536 -26.892  1.00 35.54           C
ATOM     77  O   GLY A   6     -41.188 -57.390 -26.668  1.00 31.91           O
ATOM     78  N   ASN A   7     -41.766 -55.250 -27.005  1.00 23.22           N
ATOM     79  H   ASN A   7     -42.349 -54.730 -27.629  1.00 23.22           H
ATOM     80  CA  ASN A   7     -40.710 -54.494 -26.315  1.00 30.66           C
ATOM     81  HA  ASN A   7     -40.504 -53.798 -27.003  1.00 30.66           H
ATOM     82  C   ASN A   7     -39.319 -55.110 -26.117  1.00 29.89           C
ATOM     83  O   ASN A   7     -39.043 -55.865 -25.179  1.00 27.86           O
ATOM     84  CB  ASN A   7     -41.291 -53.951 -25.003  1.00 30.08           C
ATOM     85 1HB  ASN A   7     -41.690 -54.710 -24.488  1.00 30.08           H
ATOM     86 2HB  ASN A   7     -40.553 -53.537 -24.470  1.00 30.08           H
ATOM     87  CG  ASN A   7     -42.366 -52.906 -25.217  1.00 26.65           C
ATOM     88  OD1 ASN A   7     -42.606 -52.443 -26.319  1.00 24.71           O
ATOM     89  ND2 ASN A   7     -43.059 -52.510 -24.189  1.00 25.66           N
ATOM     90 1HD2 ASN A   7     -43.783 -51.830 -24.306  1.00 25.66           H
ATOM     91 2HD2 ASN A   7     -42.867 -52.886 -23.282  1.00 25.66           H
ATOM     92  N   THR A   8     -38.397 -54.583 -26.899  1.00 24.93           N
ATOM     93  H   THR A   8     -38.684 -54.294 -27.812  1.00 24.93           H
ATOM     94  CA  THR A   8     -36.992 -54.384 -26.547  1.00 31.71           C
ATOM     95  HA  THR A   8     -36.612 -55.300 -26.416  1.00 31.71           H
ATOM     96  C   THR A   8     -36.853 -53.567 -25.266  1.00 31.71           C
ATOM     97  O   THR A   8     -37.296 -52.421 -25.217  1.00 29.61           O
ATOM     98  CB  THR A   8     -36.318 -53.574 -27.680  1.00 29.41           C
ATOM     99  HB  THR A   8     -35.461 -53.188 -27.338  1.00 29.41           H
ATOM    100  OG1 THR A   8     -37.138 -52.485 -28.059  1.00 26.52           O
ATOM    101  HG1 THR A   8     -36.602 -51.696 -28.145  1.00 26.52           H
ATOM    102  CG2 THR A   8     -36.088 -54.422 -28.939  1.00 26.87           C
ATOM    103 1HG2 THR A   8     -35.652 -53.883 -29.660  1.00 26.87           H
ATOM    104 2HG2 THR A   8     -36.953 -54.773 -29.298  1.00 26.87           H
ATOM    105 3HG2 THR A   8     -35.498 -55.205 -28.741  1.00 26.87           H
ATOM    106  N   SER A   9     -36.124 -54.088 -24.308  1.00 21.70           N
ATOM    107  H   SER A   9     -36.050 -55.083 -24.246  1.00 21.70           H
ATOM    108  CA  SER A   9     -35.415 -53.265 -23.327  1.00 25.82           C
ATOM    109  HA  SER A   9     -35.208 -52.406 -23.794  1.00 25.82           H
ATOM    110  C   SER A   9     -34.104 -53.936 -22.941  1.00 25.27           C
ATOM    111  O   SER A   9     -34.007 -54.678 -21.985  1.00 24.56           O
ATOM    112  CB  SER A   9     -36.291 -52.906 -22.115  1.00 25.41           C
ATOM    113 1HB  SER A   9     -35.767 -52.390 -21.438  1.00 25.41           H
ATOM    114 2HB  SER A   9     -37.087 -52.371 -22.398  1.00 25.41           H
ATOM    115  OG  SER A   9     -36.777 -54.053 -21.469  1.00 23.17           O
ATOM    116  HG  SER A   9     -36.888 -53.871 -20.536  1.00 23.17           H
ATOM    117  N   PHE A  10     -33.086 -53.672 -23.777  1.00 21.10           N
ATOM    118  H   PHE A  10     -33.272 -53.456 -24.736  1.00 21.10           H
ATOM    119  CA  PHE A  10     -31.718 -53.699 -23.294  1.00 25.34           C
ATOM    120  HA  PHE A  10     -31.544 -54.590 -22.875  1.00 25.34           H
ATOM    121  C   PHE A  10     -31.596 -52.546 -22.289  1.00 24.21           C
ATOM    122  O   PHE A  10     -31.679 -51.383 -22.672  1.00 23.08           O
ATOM    123  CB  PHE A  10     -30.741 -53.498 -24.466  1.00 25.06           C
ATOM    124 1HB  PHE A  10     -31.242 -53.088 -25.228  1.00 25.06           H
ATOM    125 2HB  PHE A  10     -30.016 -52.876 -24.170  1.00 25.06           H
ATOM    126  CG  PHE A  10     -30.083 -54.767 -24.974  1.00 23.89           C
ATOM    127  CD1 PHE A  10     -28.792 -55.094 -24.531  1.00 21.63           C
ATOM    128  HD1 PHE A  10     -28.326 -54.501 -23.875  1.00 21.63           H
ATOM    129  CD2 PHE A  10     -30.732 -55.607 -25.891  1.00 22.04           C
ATOM    130  HD2 PHE A  10     -31.651 -55.377 -26.212  1.00 22.04           H
ATOM    131  CE1 PHE A  10     -28.150 -56.251 -25.005  1.00 20.30           C
ATOM    132  HE1 PHE A  10     -27.229 -56.477 -24.688  1.00 20.30           H
ATOM    133  CE2 PHE A  10     -30.100 -56.767 -26.359  1.00 21.54           C
ATOM    134  HE2 PHE A  10     -30.573 -57.367 -27.004  1.00 21.54           H
ATOM    135  CZ  PHE A  10     -28.801 -57.089 -25.922  1.00 24.07           C
ATOM    136  HZ  PHE A  10     -28.345 -57.911 -26.264  1.00 24.07           H
ATOM    137  N   THR A  11     -31.411 -52.851 -21.027  1.00 24.16           N
ATOM    138  H   THR A  11     -31.566 -53.797 -20.743  1.00 24.16           H
ATOM    139  CA  THR A  11     -30.991 -51.888 -20.013  1.00 28.16           C
ATOM    140  HA  THR A  11     -31.455 -51.028 -20.224  1.00 28.16           H
ATOM    141  C   THR A  11     -29.470 -51.744 -20.099  1.00 27.70           C
ATOM    142  O   THR A  11     -28.767 -52.693 -19.757  1.00 26.21           O
ATOM    143  CB  THR A  11     -31.407 -52.339 -18.601  1.00 26.07           C
ATOM    144  HB  THR A  11     -30.841 -51.865 -17.926  1.00 26.07           H
ATOM    145  OG1 THR A  11     -31.155 -53.710 -18.421  1.00 23.53           O
ATOM    146  HG1 THR A  11     -31.985 -54.185 -18.380  1.00 23.53           H
ATOM    147  CG2 THR A  11     -32.900 -52.110 -18.354  1.00 24.13           C
ATOM    148 1HG2 THR A  11     -33.161 -52.406 -17.435  1.00 24.13           H
ATOM    149 2HG2 THR A  11     -33.454 -52.622 -19.010  1.00 24.13           H
ATOM    150 3HG2 THR A  11     -33.134 -51.142 -18.443  1.00 24.13           H
ATOM    151  N   PRO A  12     -28.927 -50.609 -20.553  1.00 22.15           N
ATOM    152  CA  PRO A  12     -27.555 -50.290 -20.252  1.00 25.87           C
ATOM    153  HA  PRO A  12     -26.957 -51.070 -20.437  1.00 25.87           H
ATOM    154  C   PRO A  12     -27.488 -49.957 -18.769  1.00 26.00           C
ATOM    155  O   PRO A  12     -28.267 -49.155 -18.260  1.00 24.28           O
ATOM    156  CB  PRO A  12     -27.157 -49.120 -21.153  1.00 23.68           C
ATOM    157 1HB  PRO A  12     -26.728 -48.394 -20.616  1.00 23.68           H
ATOM    158 2HB  PRO A  12     -26.525 -49.425 -21.866  1.00 23.68           H
ATOM    159  CG  PRO A  12     -28.459 -48.625 -21.773  1.00 23.53           C
ATOM    160 1HG  PRO A  12     -28.590 -47.654 -21.572  1.00 23.53           H
ATOM    161 2HG  PRO A  12     -28.444 -48.762 -22.763  1.00 23.53           H
ATOM    162  CD  PRO A  12     -29.577 -49.452 -21.141  1.00 25.76           C
ATOM    163 1HD  PRO A  12     -30.050 -48.937 -20.426  1.00 25.76           H
ATOM    164 2HD  PRO A  12     -30.238 -49.755 -21.828  1.00 25.76           H
ATOM    165  N   ASN A  13     -26.563 -50.588 -18.080  1.00 22.98           N
ATOM    166  H   ASN A  13     -26.063 -51.322 -18.540  1.00 22.98           H
ATOM    167  CA  ASN A  13     -26.214 -50.300 -16.705  1.00 27.75           C
ATOM    168  HA  ASN A  13     -27.025 -50.309 -16.120  1.00 27.75           H
ATOM    169  C   ASN A  13     -25.629 -48.882 -16.657  1.00 26.75           C
ATOM    170  O   ASN A  13     -24.444 -48.676 -16.867  1.00 25.51           O
ATOM    171  CB  ASN A  13     -25.240 -51.416 -16.251  1.00 26.80           C
ATOM    172 1HB  ASN A  13     -25.471 -52.259 -16.737  1.00 26.80           H
ATOM    173 2HB  ASN A  13     -24.307 -51.141 -16.485  1.00 26.80           H
ATOM    174  CG  ASN A  13     -25.269 -51.720 -14.769  1.00 23.81           C
ATOM    175  OD1 ASN A  13     -26.084 -51.238 -14.008  1.00 22.88           O
ATOM    176  ND2 ASN A  13     -24.414 -52.600 -14.311  1.00 23.14           N
ATOM    177 1HD2 ASN A  13     -24.438 -52.866 -13.347  1.00 23.14           H
ATOM    178 2HD2 ASN A  13     -23.737 -53.006 -14.925  1.00 23.14           H
ATOM    179  N   PHE A  14     -26.498 -47.864 -16.488  1.00 21.79           N
ATOM    180  H   PHE A  14     -27.475 -48.058 -16.572  1.00 21.79           H
ATOM    181  CA  PHE A  14     -26.090 -46.501 -16.190  1.00 25.98           C
ATOM    182  HA  PHE A  14     -25.320 -46.264 -16.783  1.00 25.98           H
ATOM    183  C   PHE A  14     -25.668 -46.488 -14.721  1.00 25.61           C
ATOM    184  O   PHE A  14     -26.510 -46.408 -13.826  1.00 23.98           O
ATOM    185  CB  PHE A  14     -27.202 -45.489 -16.516  1.00 24.07           C
ATOM    186 1HB  PHE A  14     -28.077 -45.972 -16.536  1.00 24.07           H
ATOM    187 2HB  PHE A  14     -27.221 -44.794 -15.797  1.00 24.07           H
ATOM    188  CG  PHE A  14     -27.026 -44.782 -17.849  1.00 21.99           C
ATOM    189  CD1 PHE A  14     -26.300 -43.574 -17.903  1.00 19.40           C
ATOM    190  HD1 PHE A  14     -25.898 -43.196 -17.069  1.00 19.40           H
ATOM    191  CD2 PHE A  14     -27.579 -45.311 -19.023  1.00 19.24           C
ATOM    192  HD2 PHE A  14     -28.097 -46.165 -18.990  1.00 19.24           H
ATOM    193  CE1 PHE A  14     -26.139 -42.899 -19.127  1.00 18.61           C
ATOM    194  HE1 PHE A  14     -25.632 -42.038 -19.160  1.00 18.61           H
ATOM    195  CE2 PHE A  14     -27.405 -44.640 -20.249  1.00 19.50           C
ATOM    196  HE2 PHE A  14     -27.793 -45.024 -21.087  1.00 19.50           H
ATOM    197  CZ  PHE A  14     -26.688 -43.433 -20.299  1.00 21.79           C
ATOM    198  HZ  PHE A  14     -26.570 -42.956 -21.170  1.00 21.79           H
ATOM    199  N   ASN A  15     -24.365 -46.583 -14.496  1.00 23.66           N
ATOM    200  H   ASN A  15     -23.769 -47.028 -15.164  1.00 23.66           H
ATOM    201  CA  ASN A  15     -23.809 -46.033 -13.265  1.00 29.83           C
ATOM    202  HA  ASN A  15     -24.146 -46.576 -12.496  1.00 29.83           H
ATOM    203  C   ASN A  15     -24.274 -44.571 -13.171  1.00 28.66           C
ATOM    204  O   ASN A  15     -24.158 -43.856 -14.174  1.00 26.49           O
ATOM    205  CB  ASN A  15     -22.275 -46.118 -13.299  1.00 28.57           C
ATOM    206 1HB  ASN A  15     -21.957 -45.820 -14.199  1.00 28.57           H
ATOM    207 2HB  ASN A  15     -21.905 -45.511 -12.596  1.00 28.57           H
ATOM    208  CG  ASN A  15     -21.742 -47.521 -13.046  1.00 25.07           C
ATOM    209  OD1 ASN A  15     -22.364 -48.362 -12.427  1.00 23.28           O
ATOM    210  ND2 ASN A  15     -20.552 -47.809 -13.500  1.00 23.46           N
ATOM    211 1HD2 ASN A  15     -20.160 -48.715 -13.337  1.00 23.46           H
ATOM    212 2HD2 ASN A  15     -20.032 -47.124 -14.010  1.00 23.46           H
ATOM    213  N   PRO A  16     -24.822 -44.125 -12.039  1.00 21.77           N
ATOM    214  CA  PRO A  16     -25.095 -42.709 -11.861  1.00 24.79           C
ATOM    215  HA  PRO A  16     -25.768 -42.380 -12.523  1.00 24.79           H
ATOM    216  C   PRO A  16     -23.789 -41.945 -12.093  1.00 24.82           C
ATOM    217  O   PRO A  16     -22.719 -42.453 -11.738  1.00 23.06           O
ATOM    218  CB  PRO A  16     -25.637 -42.563 -10.431  1.00 22.82           C
ATOM    219 1HB  PRO A  16     -25.317 -41.714 -10.011  1.00 22.82           H
ATOM    220 2HB  PRO A  16     -26.637 -42.583 -10.423  1.00 22.82           H
ATOM    221  CG  PRO A  16     -25.064 -43.777  -9.703  1.00 22.88           C
ATOM    222 1HG  PRO A  16     -24.165 -43.568  -9.319  1.00 22.88           H
ATOM    223 2HG  PRO A  16     -25.678 -44.075  -8.972  1.00 22.88           H
ATOM    224  CD  PRO A  16     -24.954 -44.846 -10.785  1.00 24.91           C
ATOM    225 1HD  PRO A  16     -24.149 -45.422 -10.645  1.00 24.91           H
ATOM    226 2HD  PRO A  16     -25.773 -45.419 -10.814  1.00 24.91           H
ATOM    227  N   PRO A  17     -23.840 -40.756 -12.720  1.00 22.81           N
ATOM    228  CA  PRO A  17     -22.676 -39.897 -12.766  1.00 26.12           C
ATOM    229  HA  PRO A  17     -21.953 -40.298 -13.328  1.00 26.12           H
ATOM    230  C   PRO A  17     -22.195 -39.744 -11.324  1.00 26.15           C
ATOM    231  O   PRO A  17     -22.977 -39.344 -10.456  1.00 24.87           O
ATOM    232  CB  PRO A  17     -23.124 -38.563 -13.374  1.00 24.31           C
ATOM    233 1HB  PRO A  17     -23.158 -37.849 -12.675  1.00 24.31           H
ATOM    234 2HB  PRO A  17     -22.506 -38.283 -14.108  1.00 24.31           H
ATOM    235  CG  PRO A  17     -24.515 -38.834 -13.925  1.00 24.30           C
ATOM    236 1HG  PRO A  17     -25.107 -38.040 -13.786  1.00 24.30           H
ATOM    237 2HG  PRO A  17     -24.469 -39.049 -14.901  1.00 24.30           H
ATOM    238  CD  PRO A  17     -25.028 -40.035 -13.132  1.00 27.10           C
ATOM    239 1HD  PRO A  17     -25.542 -39.747 -12.324  1.00 27.10           H
ATOM    240 2HD  PRO A  17     -25.600 -40.629 -13.697  1.00 27.10           H
ATOM    241  N   GLN A  18     -20.963 -40.116 -11.065  1.00 24.40           N
ATOM    242  H   GLN A  18     -20.476 -40.711 -11.705  1.00 24.40           H
ATOM    243  CA  GLN A  18     -20.307 -39.666  -9.854  1.00 26.57           C
ATOM    244  HA  GLN A  18     -20.761 -40.075  -9.062  1.00 26.57           H
ATOM    245  C   GLN A  18     -20.427 -38.147  -9.886  1.00 26.43           C
ATOM    246  O   GLN A  18     -19.907 -37.507 -10.795  1.00 24.99           O
ATOM    247  CB  GLN A  18     -18.836 -40.109  -9.823  1.00 24.98           C
ATOM    248 1HB  GLN A  18     -18.439 -39.974 -10.731  1.00 24.98           H
ATOM    249 2HB  GLN A  18     -18.344 -39.548  -9.157  1.00 24.98           H
ATOM    250  CG  GLN A  18     -18.690 -41.590  -9.431  1.00 21.99           C
ATOM    251 1HG  GLN A  18     -19.080 -41.723  -8.520  1.00 21.99           H
ATOM    252 2HG  GLN A  18     -19.190 -42.150 -10.092  1.00 21.99           H
ATOM    253  CD  GLN A  18     -17.242 -42.058  -9.405  1.00 19.44           C
ATOM    254  OE1 GLN A  18     -16.418 -41.684 -10.219  1.00 18.80           O
ATOM    255  NE2 GLN A  18     -16.869 -42.925  -8.498  1.00 20.30           N
ATOM    256 1HE2 GLN A  18     -15.928 -43.263  -8.486  1.00 20.30           H
ATOM    257 2HE2 GLN A  18     -17.525 -43.250  -7.817  1.00 20.30           H
ATOM    258  N   ASP A  19     -21.179 -37.608  -8.931  1.00 25.61           N
ATOM    259  H   ASP A  19     -21.767 -38.209  -8.389  1.00 25.61           H
ATOM    260  CA  ASP A  19     -21.185 -36.194  -8.641  1.00 29.11           C
ATOM    261  HA  ASP A  19     -21.648 -35.711  -9.384  1.00 29.11           H
ATOM    262  C   ASP A  19     -19.718 -35.786  -8.525  1.00 28.37           C
ATOM    263  O   ASP A  19     -19.034 -36.098  -7.553  1.00 26.06           O
ATOM    264  CB  ASP A  19     -21.960 -35.917  -7.346  1.00 26.51           C
ATOM    265 1HB  ASP A  19     -21.646 -36.556  -6.644  1.00 26.51           H
ATOM    266 2HB  ASP A  19     -21.768 -34.980  -7.054  1.00 26.51           H
ATOM    267  CG  ASP A  19     -23.475 -36.075  -7.504  1.00 23.00           C
ATOM    268  OD1 ASP A  19     -23.993 -35.648  -8.560  1.00 21.28           O
ATOM    269  OD2 ASP A  19     -24.100 -36.597  -6.560  1.00 20.28           O
ATOM    270  N   HIS A  20     -19.225 -35.133  -9.564  1.00 23.24           N
ATOM    271  H   HIS A  20     -19.673 -35.232 -10.452  1.00 23.24           H
ATOM    272  CA  HIS A  20     -18.064 -34.283  -9.462  1.00 26.12           C
ATOM    273  HA  HIS A  20     -17.302 -34.818  -9.098  1.00 26.12           H
ATOM    274  C   HIS A  20     -18.462 -33.151  -8.509  1.00 25.40           C
ATOM    275  O   HIS A  20     -18.750 -32.037  -8.922  1.00 24.10           O
ATOM    276  CB  HIS A  20     -17.630 -33.775 -10.851  1.00 24.75           C
ATOM    277 1HB  HIS A  20     -18.444 -33.495 -11.360  1.00 24.75           H
ATOM    278 2HB  HIS A  20     -17.025 -32.988 -10.731  1.00 24.75           H
ATOM    279  CG  HIS A  20     -16.895 -34.801 -11.682  1.00 22.16           C
ATOM    280  ND1 HIS A  20     -15.596 -35.187 -11.508  1.00 20.55           N
ATOM    281  HD1 HIS A  20     -14.979 -34.865 -10.790  1.00 20.55           H
ATOM    282  CD2 HIS A  20     -17.379 -35.475 -12.769  1.00 18.90           C
ATOM    283  HD2 HIS A  20     -18.304 -35.401 -13.142  1.00 18.90           H
ATOM    284  CE1 HIS A  20     -15.292 -36.075 -12.470  1.00 19.77           C
ATOM    285  HE1 HIS A  20     -14.402 -36.517 -12.578  1.00 19.77           H
ATOM    286  NE2 HIS A  20     -16.356 -36.284 -13.267  1.00 20.85           N
ATOM    287  N   ALA A  21     -18.516 -33.462  -7.226  1.00 25.67           N
ATOM    288  H   ALA A  21     -18.766 -34.395  -6.968  1.00 25.67           H
ATOM    289  CA  ALA A  21     -18.229 -32.512  -6.185  1.00 26.90           C
ATOM    290  HA  ALA A  21     -18.904 -31.774  -6.161  1.00 26.90           H
ATOM    291  C   ALA A  21     -16.845 -31.990  -6.544  1.00 27.30           C
ATOM    292  O   ALA A  21     -15.825 -32.634  -6.286  1.00 26.19           O
ATOM    293  CB  ALA A  21     -18.295 -33.211  -4.822  1.00 25.24           C
ATOM    294 1HB  ALA A  21     -19.221 -33.536  -4.630  1.00 25.24           H
ATOM    295 2HB  ALA A  21     -18.030 -32.588  -4.086  1.00 25.24           H
ATOM    296 3HB  ALA A  21     -17.681 -33.999  -4.793  1.00 25.24           H
ATOM    297  N   SER A  22     -16.835 -30.868  -7.272  1.00 24.82           N
ATOM    298  H   SER A  22     -17.698 -30.564  -7.676  1.00 24.82           H
ATOM    299  CA  SER A  22     -15.660 -30.070  -7.510  1.00 27.22           C
ATOM    300  HA  SER A  22     -15.005 -30.589  -8.059  1.00 27.22           H
ATOM    301  C   SER A  22     -15.104 -29.744  -6.123  1.00 27.35           C
ATOM    302  O   SER A  22     -15.591 -28.843  -5.441  1.00 26.04           O
ATOM    303  CB  SER A  22     -16.034 -28.811  -8.302  1.00 25.56           C
ATOM    304 1HB  SER A  22     -15.290 -28.143  -8.280  1.00 25.56           H
ATOM    305 2HB  SER A  22     -16.249 -29.039  -9.252  1.00 25.56           H
ATOM    306  OG  SER A  22     -17.174 -28.189  -7.751  1.00 23.35           O
ATOM    307  HG  SER A  22     -17.000 -27.256  -7.626  1.00 23.35           H
ATOM    308  N   SER A  23     -14.147 -30.535  -5.691  1.00 24.33           N
ATOM    309  H   SER A  23     -14.001 -31.401  -6.169  1.00 24.33           H
ATOM    310  CA  SER A  23     -13.290 -30.227  -4.563  1.00 26.25           C
ATOM    311  HA  SER A  23     -13.849 -30.038  -3.755  1.00 26.25           H
ATOM    312  C   SER A  23     -12.491 -28.987  -4.965  1.00 26.34           C
ATOM    313  O   SER A  23     -11.360 -29.079  -5.444  1.00 25.26           O
ATOM    314  CB  SER A  23     -12.415 -31.436  -4.214  1.00 24.95           C
ATOM    315 1HB  SER A  23     -11.747 -31.198  -3.508  1.00 24.95           H
ATOM    316 2HB  SER A  23     -12.977 -32.200  -3.898  1.00 24.95           H
ATOM    317  OG  SER A  23     -11.692 -31.887  -5.337  1.00 22.87           O
ATOM    318  HG  SER A  23     -10.769 -31.989  -5.103  1.00 22.87           H
ATOM    319  N   LEU A  24     -13.129 -27.806  -4.848  1.00 25.77           N
ATOM    320  H   LEU A  24     -14.124 -27.820  -4.750  1.00 25.77           H
ATOM    321  CA  LEU A  24     -12.465 -26.515  -4.855  1.00 27.17           C
ATOM    322  HA  LEU A  24     -11.927 -26.408  -5.691  1.00 27.17           H
ATOM    323  C   LEU A  24     -11.554 -26.504  -3.633  1.00 28.11           C
ATOM    324  O   LEU A  24     -11.938 -26.132  -2.533  1.00 26.04           O
ATOM    325  CB  LEU A  24     -13.524 -25.396  -4.823  1.00 23.83           C
ATOM    326 1HB  LEU A  24     -14.243 -25.660  -4.180  1.00 23.83           H
ATOM    327 2HB  LEU A  24     -13.085 -24.555  -4.507  1.00 23.83           H
ATOM    328  CG  LEU A  24     -14.174 -25.120  -6.192  1.00 20.80           C
ATOM    329  HG  LEU A  24     -14.352 -26.005  -6.621  1.00 20.80           H
ATOM    330  CD1 LEU A  24     -15.477 -24.352  -6.012  1.00 18.01           C
ATOM    331 1HD1 LEU A  24     -15.909 -24.167  -6.895  1.00 18.01           H
ATOM    332 2HD1 LEU A  24     -15.317 -23.475  -5.558  1.00 18.01           H
ATOM    333 3HD1 LEU A  24     -16.125 -24.872  -5.456  1.00 18.01           H
ATOM    334  CD2 LEU A  24     -13.256 -24.294  -7.102  1.00 18.32           C
ATOM    335 1HD2 LEU A  24     -13.689 -24.122  -7.987  1.00 18.32           H
ATOM    336 2HD2 LEU A  24     -12.394 -24.772  -7.270  1.00 18.32           H
ATOM    337 3HD2 LEU A  24     -13.042 -23.410  -6.687  1.00 18.32           H
ATOM    338  N   SER A  25     -10.359 -27.012  -3.842  1.00 27.82           N
ATOM    339  H   SER A  25     -10.157 -27.422  -4.732  1.00 27.82           H
ATOM    340  CA  SER A  25      -9.329 -26.998  -2.830  1.00 29.45           C
ATOM    341  HA  SER A  25      -9.729 -27.237  -1.945  1.00 29.45           H
ATOM    342  C   SER A  25      -8.782 -25.578  -2.749  1.00 29.94           C
ATOM    343  O   SER A  25      -8.370 -24.960  -3.727  1.00 28.66           O
ATOM    344  CB  SER A  25      -8.295 -28.075  -3.118  1.00 27.57           C
ATOM    345 1HB  SER A  25      -8.663 -28.982  -2.910  1.00 27.57           H
ATOM    346 2HB  SER A  25      -8.009 -28.042  -4.076  1.00 27.57           H
ATOM    347  OG  SER A  25      -7.146 -27.917  -2.346  1.00 25.18           O
ATOM    348  HG  SER A  25      -7.386 -27.881  -1.420  1.00 25.18           H
ATOM    349  N   PHE A  26      -8.860 -25.067  -1.546  1.00 30.57           N
ATOM    350  H   PHE A  26      -9.347 -25.614  -0.865  1.00 30.57           H
ATOM    351  CA  PHE A  26      -8.323 -23.800  -1.085  1.00 32.29           C
ATOM    352  HA  PHE A  26      -8.845 -23.070  -1.526  1.00 32.29           H
ATOM    353  C   PHE A  26      -6.846 -23.651  -1.487  1.00 33.25           C
ATOM    354  O   PHE A  26      -6.151 -24.633  -1.699  1.00 31.25           O
ATOM    355  CB  PHE A  26      -8.473 -23.787   0.445  1.00 29.28           C
ATOM    356 1HB  PHE A  26      -8.071 -24.625   0.813  1.00 29.28           H
ATOM    357 2HB  PHE A  26      -7.983 -22.994   0.808  1.00 29.28           H
ATOM    358  CG  PHE A  26      -9.895 -23.709   0.932  1.00 26.57           C
ATOM    359  CD1 PHE A  26     -10.420 -22.468   1.342  1.00 23.34           C
ATOM    360  HD1 PHE A  26      -9.834 -21.658   1.345  1.00 23.34           H
ATOM    361  CD2 PHE A  26     -10.730 -24.849   0.954  1.00 23.02           C
ATOM    362  HD2 PHE A  26     -10.362 -25.739   0.686  1.00 23.02           H
ATOM    363  CE1 PHE A  26     -11.756 -22.360   1.746  1.00 21.88           C
ATOM    364  HE1 PHE A  26     -12.121 -21.477   2.042  1.00 21.88           H
ATOM    365  CE2 PHE A  26     -12.073 -24.741   1.350  1.00 21.79           C
ATOM    366  HE2 PHE A  26     -12.663 -25.548   1.358  1.00 21.79           H
ATOM    367  CZ  PHE A  26     -12.579 -23.494   1.734  1.00 22.98           C
ATOM    368  HZ  PHE A  26     -13.539 -23.411   2.003  1.00 22.98           H
ATOM    369  N   ASN A  27      -6.314 -22.424  -1.425  1.00 38.23           N
ATOM    370  H   ASN A  27      -6.932 -21.641  -1.501  1.00 38.23           H
ATOM    371  CA  ASN A  27      -4.872 -22.154  -1.252  1.00 39.84           C
ATOM    372  HA  ASN A  27      -4.436 -22.571  -2.050  1.00 39.84           H
ATOM    373  C   ASN A  27      -4.255 -22.837   0.002  1.00 39.98           C
ATOM    374  O   ASN A  27      -3.146 -22.523   0.413  1.00 37.40           O
ATOM    375  CB  ASN A  27      -4.641 -20.633  -1.246  1.00 37.09           C
ATOM    376 1HB  ASN A  27      -5.394 -20.198  -0.753  1.00 37.09           H
ATOM    377 2HB  ASN A  27      -3.780 -20.443  -0.775  1.00 37.09           H
ATOM    378  CG  ASN A  27      -4.566 -20.014  -2.630  1.00 33.70           C
ATOM    379  OD1 ASN A  27      -4.119 -20.602  -3.589  1.00 31.11           O
ATOM    380  ND2 ASN A  27      -4.947 -18.767  -2.770  1.00 29.50           N
ATOM    381 1HD2 ASN A  27      -4.866 -18.316  -3.659  1.00 29.50           H
ATOM    382 2HD2 ASN A  27      -5.318 -18.267  -1.988  1.00 29.50           H
ATOM    383  N   PHE A  28      -4.984 -23.750   0.600  1.00 34.47           N
ATOM    384  H   PHE A  28      -5.953 -23.769   0.353  1.00 34.47           H
ATOM    385  CA  PHE A  28      -4.557 -24.735   1.576  1.00 35.53           C
ATOM    386  HA  PHE A  28      -3.633 -24.497   1.875  1.00 35.53           H
ATOM    387  C   PHE A  28      -4.566 -26.101   0.890  1.00 36.42           C
ATOM    388  O   PHE A  28      -5.625 -26.652   0.607  1.00 34.45           O
ATOM    389  CB  PHE A  28      -5.481 -24.705   2.798  1.00 32.92           C
ATOM    390 1HB  PHE A  28      -6.388 -24.396   2.514  1.00 32.92           H
ATOM    391 2HB  PHE A  28      -5.547 -25.627   3.180  1.00 32.92           H
ATOM    392  CG  PHE A  28      -4.980 -23.779   3.877  1.00 30.14           C
ATOM    393  CD1 PHE A  28      -4.207 -24.314   4.930  1.00 27.36           C
ATOM    394  HD1 PHE A  28      -4.069 -25.302   4.999  1.00 27.36           H
ATOM    395  CD2 PHE A  28      -5.197 -22.392   3.788  1.00 27.05           C
ATOM    396  HD2 PHE A  28      -5.762 -22.016   3.054  1.00 27.05           H
ATOM    397  CE1 PHE A  28      -3.638 -23.462   5.871  1.00 25.57           C
ATOM    398  HE1 PHE A  28      -3.098 -23.839   6.623  1.00 25.57           H
ATOM    399  CE2 PHE A  28      -4.615 -21.543   4.736  1.00 25.30           C
ATOM    400  HE2 PHE A  28      -4.764 -20.556   4.681  1.00 25.30           H
ATOM    401  CZ  PHE A  28      -3.819 -22.079   5.768  1.00 26.58           C
ATOM    402  HZ  PHE A  28      -3.382 -21.469   6.429  1.00 26.58           H
ATOM    403  N   SER A  29      -3.387 -26.653   0.673  1.00 34.26           N
ATOM    404  H   SER A  29      -2.577 -26.066   0.673  1.00 34.26           H
ATOM    405  CA  SER A  29      -3.213 -28.079   0.433  1.00 34.98           C
ATOM    406  HA  SER A  29      -3.813 -28.346  -0.321  1.00 34.98           H
ATOM    407  C   SER A  29      -3.605 -28.833   1.711  1.00 35.67           C
ATOM    408  O   SER A  29      -2.763 -29.210   2.514  1.00 33.27           O
ATOM    409  CB  SER A  29      -1.767 -28.359   0.022  1.00 32.11           C
ATOM    410 1HB  SER A  29      -1.527 -27.848  -0.803  1.00 32.11           H
ATOM    411 2HB  SER A  29      -1.135 -28.119   0.759  1.00 32.11           H
ATOM    412  OG  SER A  29      -1.579 -29.722  -0.262  1.00 29.32           O
ATOM    413  HG  SER A  29      -1.536 -30.216   0.557  1.00 29.32           H
ATOM    414  N   TYR A  30      -4.914 -29.002   1.933  1.00 28.61           N
ATOM    415  H   TYR A  30      -5.553 -28.407   1.445  1.00 28.61           H
ATOM    416  CA  TYR A  30      -5.465 -29.995   2.838  1.00 29.10           C
ATOM    417  HA  TYR A  30      -4.842 -30.093   3.614  1.00 29.10           H
ATOM    418  C   TYR A  30      -5.557 -31.312   2.052  1.00 29.76           C
ATOM    419  O   TYR A  30      -6.633 -31.709   1.612  1.00 27.92           O
ATOM    420  CB  TYR A  30      -6.812 -29.532   3.423  1.00 26.32           C
ATOM    421 1HB  TYR A  30      -7.170 -28.790   2.856  1.00 26.32           H
ATOM    422 2HB  TYR A  30      -7.450 -30.302   3.408  1.00 26.32           H
ATOM    423  CG  TYR A  30      -6.717 -29.029   4.850  1.00 23.83           C
ATOM    424  CD1 TYR A  30      -6.796 -29.941   5.923  1.00 21.21           C
ATOM    425  HD1 TYR A  30      -6.916 -30.917   5.740  1.00 21.21           H
ATOM    426  CD2 TYR A  30      -6.539 -27.658   5.113  1.00 20.21           C
ATOM    427  HD2 TYR A  30      -6.480 -27.009   4.354  1.00 20.21           H
ATOM    428  CE1 TYR A  30      -6.706 -29.483   7.251  1.00 19.54           C
ATOM    429  HE1 TYR A  30      -6.770 -30.132   8.009  1.00 19.54           H
ATOM    430  CE2 TYR A  30      -6.443 -27.194   6.443  1.00 19.49           C
ATOM    431  HE2 TYR A  30      -6.317 -26.219   6.626  1.00 19.49           H
ATOM    432  CZ  TYR A  30      -6.525 -28.108   7.513  1.00 19.44           C
ATOM    433  OH  TYR A  30      -6.430 -27.664   8.786  1.00 19.17           O
ATOM    434  HH  TYR A  30      -6.408 -26.707   8.790  1.00 19.17           H
ATOM    435  N   GLY A  31      -4.408 -31.919   1.802  1.00 26.53           N
ATOM    436  H   GLY A  31      -3.566 -31.513   2.158  1.00 26.53           H
ATOM    437  CA  GLY A  31      -4.313 -33.156   1.030  1.00 27.53           C
ATOM    438 1HA  GLY A  31      -5.207 -33.308   0.609  1.00 27.53           H
ATOM    439 2HA  GLY A  31      -3.630 -33.003   0.316  1.00 27.53           H
ATOM    440  C   GLY A  31      -3.924 -34.394   1.835  1.00 28.27           C
ATOM    441  O   GLY A  31      -4.279 -35.484   1.415  1.00 26.26           O
ATOM    442  N   ASP A  32      -3.242 -34.249   2.977  1.00 26.41           N
ATOM    443  H   ASP A  32      -3.218 -33.360   3.434  1.00 26.41           H
ATOM    444  CA  ASP A  32      -2.524 -35.401   3.565  1.00 26.99           C
ATOM    445  HA  ASP A  32      -3.015 -36.180   3.175  1.00 26.99           H
ATOM    446  C   ASP A  32      -2.647 -35.593   5.095  1.00 27.52           C
ATOM    447  O   ASP A  32      -1.889 -36.372   5.656  1.00 25.39           O
ATOM    448  CB  ASP A  32      -1.056 -35.367   3.120  1.00 23.91           C
ATOM    449 1HB  ASP A  32      -0.730 -34.424   3.188  1.00 23.91           H
ATOM    450 2HB  ASP A  32      -0.527 -35.948   3.739  1.00 23.91           H
ATOM    451  CG  ASP A  32      -0.820 -35.854   1.686  1.00 21.55           C
ATOM    452  OD1 ASP A  32      -1.520 -36.780   1.232  1.00 19.45           O
ATOM    453  OD2 ASP A  32       0.116 -35.308   1.052  1.00 18.92           O
ATOM    454  N   TYR A  33      -3.579 -34.927   5.780  1.00 25.74           N
ATOM    455  H   TYR A  33      -4.155 -34.251   5.321  1.00 25.74           H
ATOM    456  CA  TYR A  33      -3.751 -35.194   7.210  1.00 26.37           C
ATOM    457  HA  TYR A  33      -3.396 -36.119   7.345  1.00 26.37           H
ATOM    458  C   TYR A  33      -5.237 -35.202   7.612  1.00 27.12           C
ATOM    459  O   TYR A  33      -5.860 -34.154   7.745  1.00 25.04           O
ATOM    460  CB  TYR A  33      -2.908 -34.224   8.058  1.00 23.35           C
ATOM    461 1HB  TYR A  33      -3.150 -33.285   7.813  1.00 23.35           H
ATOM    462 2HB  TYR A  33      -3.111 -34.379   9.025  1.00 23.35           H
ATOM    463  CG  TYR A  33      -1.415 -34.398   7.852  1.00 20.72           C
ATOM    464  CD1 TYR A  33      -0.716 -35.444   8.494  1.00 18.21           C
ATOM    465  HD1 TYR A  33      -1.191 -36.029   9.152  1.00 18.21           H
ATOM    466  CD2 TYR A  33      -0.729 -33.562   6.942  1.00 16.70           C
ATOM    467  HD2 TYR A  33      -1.211 -32.809   6.494  1.00 16.70           H
ATOM    468  CE1 TYR A  33       0.639 -35.667   8.215  1.00 15.90           C
ATOM    469  HE1 TYR A  33       1.126 -36.413   8.670  1.00 15.90           H
ATOM    470  CE2 TYR A  33       0.633 -33.790   6.667  1.00 16.69           C
ATOM    471  HE2 TYR A  33       1.116 -33.199   6.021  1.00 16.69           H
ATOM    472  CZ  TYR A  33       1.315 -34.844   7.297  1.00 16.49           C
ATOM    473  OH  TYR A  33       2.621 -35.074   7.008  1.00 16.59           O
ATOM    474  HH  TYR A  33       3.123 -35.128   7.821  1.00 16.59           H
ATOM    475  N   ASP A  34      -5.752 -36.395   7.858  1.00 24.85           N
ATOM    476  H   ASP A  34      -5.278 -37.185   7.469  1.00 24.85           H
ATOM    477  CA  ASP A  34      -6.949 -36.659   8.646  1.00 26.70           C
ATOM    478  HA  ASP A  34      -7.700 -36.193   8.178  1.00 26.70           H
ATOM    479  C   ASP A  34      -6.745 -36.102  10.071  1.00 27.30           C
ATOM    480  O   ASP A  34      -6.243 -36.778  10.966  1.00 25.45           O
ATOM    481  CB  ASP A  34      -7.228 -38.177   8.708  1.00 23.98           C
ATOM    482 1HB  ASP A  34      -6.371 -38.647   8.919  1.00 23.98           H
ATOM    483 2HB  ASP A  34      -7.890 -38.347   9.438  1.00 23.98           H
ATOM    484  CG  ASP A  34      -7.789 -38.771   7.411  1.00 21.40           C
ATOM    485  OD1 ASP A  34      -8.641 -38.103   6.793  1.00 19.37           O
ATOM    486  OD2 ASP A  34      -7.380 -39.903   7.080  1.00 18.11           O
ATOM    487  N   LEU A  35      -7.069 -34.814  10.255  1.00 29.39           N
ATOM    488  H   LEU A  35      -7.225 -34.230   9.458  1.00 29.39           H
ATOM    489  CA  LEU A  35      -7.198 -34.247  11.591  1.00 30.17           C
ATOM    490  HA  LEU A  35      -6.502 -34.677  12.166  1.00 30.17           H
ATOM    491  C   LEU A  35      -8.600 -34.578  12.123  1.00 30.54           C
ATOM    492  O   LEU A  35      -9.576 -34.374  11.395  1.00 28.13           O
ATOM    493  CB  LEU A  35      -6.918 -32.736  11.575  1.00 27.12           C
ATOM    494 1HB  LEU A  35      -7.329 -32.344  10.752  1.00 27.12           H
ATOM    495 2HB  LEU A  35      -7.337 -32.326  12.385  1.00 27.12           H
ATOM    496  CG  LEU A  35      -5.415 -32.407  11.578  1.00 24.28           C
ATOM    497  HG  LEU A  35      -4.972 -33.043  10.946  1.00 24.28           H
ATOM    498  CD1 LEU A  35      -5.190 -30.965  11.132  1.00 21.57           C
ATOM    499 1HD1 LEU A  35      -4.216 -30.738  11.130  1.00 21.57           H
ATOM    500 2HD1 LEU A  35      -5.653 -30.324  11.744  1.00 21.57           H
ATOM    501 3HD1 LEU A  35      -5.542 -30.817  10.208  1.00 21.57           H
ATOM    502  CD2 LEU A  35      -4.801 -32.566  12.975  1.00 21.89           C
ATOM    503 1HD2 LEU A  35      -3.825 -32.350  12.964  1.00 21.89           H
ATOM    504 2HD2 LEU A  35      -4.904 -33.504  13.307  1.00 21.89           H
ATOM    505 3HD2 LEU A  35      -5.244 -31.956  13.633  1.00 21.89           H
ATOM    506  N   PRO A  36      -8.734 -35.061  13.378  1.00 30.05           N
ATOM    507  CA  PRO A  36     -10.030 -35.183  14.008  1.00 31.81           C
ATOM    508  HA  PRO A  36     -10.612 -35.803  13.482  1.00 31.81           H
ATOM    509  C   PRO A  36     -10.673 -33.800  14.027  1.00 32.98           C
ATOM    510  O   PRO A  36     -10.110 -32.853  14.580  1.00 31.52           O
ATOM    511  CB  PRO A  36      -9.799 -35.745  15.419  1.00 28.33           C
ATOM    512 1HB  PRO A  36      -9.988 -35.050  16.112  1.00 28.33           H
ATOM    513 2HB  PRO A  36     -10.378 -36.544  15.581  1.00 28.33           H
ATOM    514  CG  PRO A  36      -8.327 -36.140  15.448  1.00 28.18           C
ATOM    515 1HG  PRO A  36      -7.920 -35.917  16.333  1.00 28.18           H
ATOM    516 2HG  PRO A  36      -8.221 -37.118  15.269  1.00 28.18           H
ATOM    517  CD  PRO A  36      -7.680 -35.322  14.341  1.00 30.77           C
ATOM    518 1HD  PRO A  36      -7.325 -34.455  14.691  1.00 30.77           H
ATOM    519 2HD  PRO A  36      -6.942 -35.831  13.898  1.00 30.77           H
ATOM    520  N   MET A  37     -11.808 -33.662  13.364  1.00 37.41           N
ATOM    521  H   MET A  37     -12.094 -34.406  12.759  1.00 37.41           H
ATOM    522  CA  MET A  37     -12.667 -32.489  13.463  1.00 38.54           C
ATOM    523  HA  MET A  37     -12.118 -31.669  13.299  1.00 38.54           H
ATOM    524  C   MET A  37     -13.246 -32.475  14.882  1.00 40.12           C
ATOM    525  O   MET A  37     -14.319 -33.020  15.121  1.00 38.13           O
ATOM    526  CB  MET A  37     -13.766 -32.552  12.387  1.00 34.11           C
ATOM    527 1HB  MET A  37     -14.190 -33.457  12.418  1.00 34.11           H
ATOM    528 2HB  MET A  37     -14.453 -31.855  12.593  1.00 34.11           H
ATOM    529  CG  MET A  37     -13.245 -32.312  10.965  1.00 29.34           C
ATOM    530 1HG  MET A  37     -12.362 -32.782  10.951  1.00 29.34           H
ATOM    531 2HG  MET A  37     -13.894 -32.805  10.386  1.00 29.34           H
ATOM    532  SD  MET A  37     -13.089 -30.565  10.471  1.00 26.69           S
ATOM    533  CE  MET A  37     -14.807 -30.183  10.080  1.00 23.41           C
ATOM    534 1HE  MET A  37     -14.904 -29.233   9.782  1.00 23.41           H
ATOM    535 2HE  MET A  37     -15.394 -30.316  10.878  1.00 23.41           H
ATOM    536 3HE  MET A  37     -15.147 -30.772   9.346  1.00 23.41           H
ATOM    537  N   ASP A  38     -12.509 -31.900  15.828  1.00 44.12           N
ATOM    538  H   ASP A  38     -11.553 -31.680  15.633  1.00 44.12           H
ATOM    539  CA  ASP A  38     -13.052 -31.582  17.136  1.00 46.12           C
ATOM    540  HA  ASP A  38     -13.477 -32.428  17.458  1.00 46.12           H
ATOM    541  C   ASP A  38     -14.119 -30.499  16.992  1.00 46.98           C
ATOM    542  O   ASP A  38     -13.949 -29.477  16.308  1.00 44.32           O
ATOM    543  CB  ASP A  38     -11.958 -31.214  18.156  1.00 43.21           C
ATOM    544 1HB  ASP A  38     -11.244 -30.704  17.676  1.00 43.21           H
ATOM    545 2HB  ASP A  38     -12.370 -30.632  18.857  1.00 43.21           H
ATOM    546  CG  ASP A  38     -11.300 -32.423  18.856  1.00 39.20           C
ATOM    547  OD1 ASP A  38     -11.934 -33.504  18.909  1.00 35.35           O
ATOM    548  OD2 ASP A  38     -10.177 -32.240  19.379  1.00 34.61           O
ATOM    549  N   GLU A  39     -15.240 -30.785  17.590  1.00 43.18           N
ATOM    550  H   GLU A  39     -15.173 -31.510  18.275  1.00 43.18           H
ATOM    551  CA  GLU A  39     -16.570 -30.227  17.428  1.00 43.81           C
ATOM    552  HA  GLU A  39     -16.780 -30.355  16.459  1.00 43.81           H
ATOM    553  C   GLU A  39     -16.680 -28.703  17.662  1.00 46.05           C
ATOM    554  O   GLU A  39     -16.068 -28.121  18.562  1.00 42.74           O
ATOM    555  CB  GLU A  39     -17.499 -31.016  18.372  1.00 39.61           C
ATOM    556 1HB  GLU A  39     -17.120 -30.973  19.296  1.00 39.61           H
ATOM    557 2HB  GLU A  39     -18.401 -30.584  18.361  1.00 39.61           H
ATOM    558  CG  GLU A  39     -17.659 -32.504  17.973  1.00 33.39           C
ATOM    559 1HG  GLU A  39     -18.213 -32.545  17.142  1.00 33.39           H
ATOM    560 2HG  GLU A  39     -16.749 -32.875  17.786  1.00 33.39           H
ATOM    561  CD  GLU A  39     -18.331 -33.398  19.041  1.00 30.88           C
ATOM    562  OE1 GLU A  39     -19.009 -34.358  18.630  1.00 27.28           O
ATOM    563  OE2 GLU A  39     -18.117 -33.145  20.244  1.00 28.39           O
ATOM    564  N   ASP A  40     -17.527 -28.053  16.838  1.00 51.27           N
ATOM    565  H   ASP A  40     -17.509 -28.327  15.877  1.00 51.27           H
ATOM    566  CA  ASP A  40     -18.476 -26.984  17.195  1.00 53.56           C
ATOM    567  HA  ASP A  40     -18.745 -26.725  16.267  1.00 53.56           H
ATOM    568  C   ASP A  40     -18.015 -25.591  17.676  1.00 56.60           C
ATOM    569  O   ASP A  40     -18.876 -24.766  18.015  1.00 53.47           O
ATOM    570  CB  ASP A  40     -19.600 -27.583  18.057  1.00 48.16           C
ATOM    571 1HB  ASP A  40     -19.192 -27.987  18.876  1.00 48.16           H
ATOM    572 2HB  ASP A  40     -20.223 -26.847  18.323  1.00 48.16           H
ATOM    573  CG  ASP A  40     -20.409 -28.670  17.325  1.00 42.21           C
ATOM    574  OD1 ASP A  40     -20.422 -28.646  16.066  1.00 37.92           O
ATOM    575  OD2 ASP A  40     -21.056 -29.471  18.020  1.00 35.94           O
ATOM    576  N   GLU A  41     -16.755 -25.198  17.672  1.00 59.39           N
ATOM    577  H   GLU A  41     -16.034 -25.854  17.448  1.00 59.39           H
ATOM    578  CA  GLU A  41     -16.398 -23.810  17.992  1.00 61.70           C
ATOM    579  HA  GLU A  41     -17.183 -23.503  18.530  1.00 61.70           H
ATOM    580  C   GLU A  41     -16.298 -22.908  16.742  1.00 64.15           C
ATOM    581  O   GLU A  41     -15.292 -22.876  16.029  1.00 60.92           O
ATOM    582  CB  GLU A  41     -15.151 -23.711  18.884  1.00 57.74           C
ATOM    583 1HB  GLU A  41     -14.481 -24.387  18.575  1.00 57.74           H
ATOM    584 2HB  GLU A  41     -14.764 -22.793  18.794  1.00 57.74           H
ATOM    585  CG  GLU A  41     -15.473 -23.972  20.368  1.00 50.32           C
ATOM    586 1HG  GLU A  41     -16.317 -23.489  20.601  1.00 50.32           H
ATOM    587 2HG  GLU A  41     -15.604 -24.955  20.498  1.00 50.32           H
ATOM    588  CD  GLU A  41     -14.348 -23.491  21.313  1.00 46.98           C
ATOM    589  OE1 GLU A  41     -14.642 -23.273  22.508  1.00 43.06           O
ATOM    590  OE2 GLU A  41     -13.195 -23.275  20.829  1.00 42.74           O
ATOM    591  N   ASP A  42     -17.328 -22.089  16.535  1.00 66.64           N
ATOM    592  H   ASP A  42     -18.170 -22.247  17.051  1.00 66.64           H
ATOM    593  CA  ASP A  42     -17.293 -20.968  15.591  1.00 67.85           C
ATOM    594  HA  ASP A  42     -17.112 -21.352  14.685  1.00 67.85           H
ATOM    595  C   ASP A  42     -16.140 -20.015  15.953  1.00 69.21           C
ATOM    596  O   ASP A  42     -16.206 -19.228  16.905  1.00 67.26           O
ATOM    597  CB  ASP A  42     -18.667 -20.257  15.567  1.00 63.76           C
ATOM    598 1HB  ASP A  42     -19.362 -20.930  15.316  1.00 63.76           H
ATOM    599 2HB  ASP A  42     -18.855 -19.910  16.486  1.00 63.76           H
ATOM    600  CG  ASP A  42     -18.773 -19.078  14.584  1.00 57.32           C
ATOM    601  OD1 ASP A  42     -17.775 -18.730  13.905  1.00 55.08           O
ATOM    602  OD2 ASP A  42     -19.866 -18.459  14.542  1.00 55.13           O
ATOM    603  N   MET A  43     -15.088 -20.046  15.149  1.00 68.90           N
ATOM    604  H   MET A  43     -15.130 -20.676  14.374  1.00 68.90           H
ATOM    605  CA  MET A  43     -13.866 -19.244  15.286  1.00 69.73           C
ATOM    606  HA  MET A  43     -13.438 -19.551  16.136  1.00 69.73           H
ATOM    607  C   MET A  43     -14.149 -17.745  15.413  1.00 71.76           C
ATOM    608  O   MET A  43     -13.357 -17.007  16.003  1.00 68.66           O
ATOM    609  CB  MET A  43     -12.986 -19.493  14.055  1.00 65.08           C
ATOM    610 1HB  MET A  43     -13.551 -19.398  13.235  1.00 65.08           H
ATOM    611 2HB  MET A  43     -12.258 -18.807  14.040  1.00 65.08           H
ATOM    612  CG  MET A  43     -12.345 -20.890  14.050  1.00 54.27           C
ATOM    613 1HG  MET A  43     -13.104 -21.513  14.237  1.00 54.27           H
ATOM    614 2HG  MET A  43     -12.033 -21.017  13.108  1.00 54.27           H
ATOM    615  SD  MET A  43     -10.995 -21.098  15.240  1.00 49.35           S
ATOM    616  CE  MET A  43      -9.730 -20.062  14.463  1.00 44.34           C
ATOM    617 1HE  MET A  43      -8.888 -20.060  15.002  1.00 44.34           H
ATOM    618 2HE  MET A  43     -10.044 -19.116  14.379  1.00 44.34           H
ATOM    619 3HE  MET A  43      -9.507 -20.395  13.547  1.00 44.34           H
ATOM    620  N   THR A  44     -15.274 -17.253  14.887  1.00 71.35           N
ATOM    621  H   THR A  44     -15.891 -17.893  14.429  1.00 71.35           H
ATOM    622  CA  THR A  44     -15.668 -15.839  14.934  1.00 72.06           C
ATOM    623  HA  THR A  44     -14.788 -15.376  14.833  1.00 72.06           H
ATOM    624  C   THR A  44     -16.259 -15.391  16.272  1.00 73.21           C
ATOM    625  O   THR A  44     -16.414 -14.194  16.501  1.00 70.91           O
ATOM    626  CB  THR A  44     -16.598 -15.466  13.772  1.00 68.96           C
ATOM    627  HB  THR A  44     -16.861 -14.509  13.891  1.00 68.96           H
ATOM    628  OG1 THR A  44     -17.832 -16.132  13.797  1.00 61.48           O
ATOM    629  HG1 THR A  44     -18.542 -15.490  13.803  1.00 61.48           H
ATOM    630  CG2 THR A  44     -15.932 -15.745  12.421  1.00 60.46           C
ATOM    631 1HG2 THR A  44     -16.539 -15.501  11.665  1.00 60.46           H
ATOM    632 2HG2 THR A  44     -15.700 -16.713  12.329  1.00 60.46           H
ATOM    633 3HG2 THR A  44     -15.089 -15.216  12.321  1.00 60.46           H
ATOM    634  N   LYS A  45     -16.538 -16.329  17.186  1.00 72.19           N
ATOM    635  H   LYS A  45     -16.390 -17.286  16.936  1.00 72.19           H
ATOM    636  CA  LYS A  45     -17.049 -16.038  18.537  1.00 73.78           C
ATOM    637  HA  LYS A  45     -17.405 -15.105  18.481  1.00 73.78           H
ATOM    638  C   LYS A  45     -15.959 -16.011  19.613  1.00 75.56           C
ATOM    639  O   LYS A  45     -16.229 -15.657  20.759  1.00 72.30           O
ATOM    640  CB  LYS A  45     -18.170 -17.030  18.887  1.00 70.39           C
ATOM    641 1HB  LYS A  45     -17.828 -17.962  18.768  1.00 70.39           H
ATOM    642 2HB  LYS A  45     -18.439 -16.893  19.840  1.00 70.39           H
ATOM    643  CG  LYS A  45     -19.400 -16.831  17.987  1.00 65.06           C
ATOM    644 1HG  LYS A  45     -19.750 -15.902  18.107  1.00 65.06           H
ATOM    645 2HG  LYS A  45     -19.135 -16.967  17.032  1.00 65.06           H
ATOM    646  CD  LYS A  45     -20.502 -17.829  18.346  1.00 62.68           C
ATOM    647 1HD  LYS A  45     -20.144 -18.760  18.281  1.00 62.68           H
ATOM    648 2HD  LYS A  45     -20.818 -17.657  19.279  1.00 62.68           H
ATOM    649  CE  LYS A  45     -21.670 -17.659  17.369  1.00 57.32           C
ATOM    650 1HE  LYS A  45     -22.154 -16.807  17.569  1.00 57.32           H
ATOM    651 2HE  LYS A  45     -21.323 -17.633  16.432  1.00 57.32           H
ATOM    652  NZ  LYS A  45     -22.637 -18.777  17.473  1.00 49.67           N
ATOM    653 1HZ  LYS A  45     -23.395 -18.656  16.832  1.00 49.67           H
ATOM    654 2HZ  LYS A  45     -23.021 -18.834  18.395  1.00 49.67           H
ATOM    655 3HZ  LYS A  45     -22.197 -19.651  17.268  1.00 49.67           H
ATOM    656  N   THR A  46     -14.722 -16.318  19.256  1.00 77.04           N
ATOM    657  H   THR A  46     -14.546 -16.554  18.300  1.00 77.04           H
ATOM    658  CA  THR A  46     -13.594 -16.328  20.200  1.00 78.02           C
ATOM    659  HA  THR A  46     -13.921 -16.837  20.996  1.00 78.02           H
ATOM    660  C   THR A  46     -13.222 -14.903  20.639  1.00 79.72           C
ATOM    661  O   THR A  46     -13.198 -13.965  19.841  1.00 77.30           O
ATOM    662  CB  THR A  46     -12.383 -17.055  19.598  1.00 74.75           C
ATOM    663  HB  THR A  46     -12.004 -16.471  18.880  1.00 74.75           H
ATOM    664  OG1 THR A  46     -12.774 -18.263  18.999  1.00 66.27           O
ATOM    665  HG1 THR A  46     -12.863 -18.939  19.671  1.00 66.27           H
ATOM    666  CG2 THR A  46     -11.340 -17.436  20.655  1.00 65.78           C
ATOM    667 1HG2 THR A  46     -10.563 -17.907  20.238  1.00 65.78           H
ATOM    668 2HG2 THR A  46     -11.734 -18.044  21.345  1.00 65.78           H
ATOM    669 3HG2 THR A  46     -10.992 -16.624  21.124  1.00 65.78           H
ATOM    670  N   ARG A  47     -12.839 -14.715  21.916  1.00 80.57           N
ATOM    671  H   ARG A  47     -12.855 -15.499  22.537  1.00 80.57           H
ATOM    672  CA  ARG A  47     -12.397 -13.411  22.445  1.00 81.82           C
ATOM    673  HA  ARG A  47     -13.206 -12.834  22.331  1.00 81.82           H
ATOM    674  C   ARG A  47     -11.226 -12.804  21.655  1.00 83.29           C
ATOM    675  O   ARG A  47     -11.153 -11.583  21.518  1.00 81.17           O
ATOM    676  CB  ARG A  47     -11.988 -13.526  23.924  1.00 81.20           C
ATOM    677 1HB  ARG A  47     -11.384 -14.316  24.028  1.00 81.20           H
ATOM    678 2HB  ARG A  47     -11.498 -12.694  24.186  1.00 81.20           H
ATOM    679  CG  ARG A  47     -13.179 -13.702  24.867  1.00 72.53           C
ATOM    680 1HG  ARG A  47     -13.833 -12.961  24.716  1.00 72.53           H
ATOM    681 2HG  ARG A  47     -13.621 -14.580  24.682  1.00 72.53           H
ATOM    682  CD  ARG A  47     -12.706 -13.670  26.321  1.00 68.87           C
ATOM    683 1HD  ARG A  47     -12.089 -14.439  26.488  1.00 68.87           H
ATOM    684 2HD  ARG A  47     -12.225 -12.811  26.496  1.00 68.87           H
ATOM    685  NE  ARG A  47     -13.819 -13.768  27.281  1.00 61.87           N
ATOM    686  HE  ARG A  47     -14.732 -13.908  26.897  1.00 61.87           H
ATOM    687  CZ  ARG A  47     -13.735 -13.689  28.604  1.00 53.80           C
ATOM    688  NH1 ARG A  47     -12.590 -13.504  29.217  1.00 50.03           N
ATOM    689 1HH1 ARG A  47     -11.747 -13.418  28.686  1.00 50.03           H
ATOM    690 2HH1 ARG A  47     -12.560 -13.449  30.215  1.00 50.03           H
ATOM    691  NH2 ARG A  47     -14.797 -13.793  29.344  1.00 46.80           N
ATOM    692 1HH2 ARG A  47     -15.691 -13.934  28.919  1.00 46.80           H
ATOM    693 2HH2 ARG A  47     -14.721 -13.732  30.339  1.00 46.80           H
ATOM    694  N   THR A  48     -10.333 -13.643  21.138  1.00 81.44           N
ATOM    695  H   THR A  48     -10.445 -14.620  21.320  1.00 81.44           H
ATOM    696  CA  THR A  48      -9.194 -13.220  20.316  1.00 81.42           C
ATOM    697  HA  THR A  48      -8.752 -12.509  20.863  1.00 81.42           H
ATOM    698  C   THR A  48      -9.645 -12.637  18.975  1.00 82.00           C
ATOM    699  O   THR A  48      -9.150 -11.579  18.586  1.00 80.73           O
ATOM    700  CB  THR A  48      -8.236 -14.397  20.053  1.00 79.84           C
ATOM    701  HB  THR A  48      -7.565 -14.141  19.357  1.00 79.84           H
ATOM    702  OG1 THR A  48      -8.964 -15.493  19.545  1.00 69.81           O
ATOM    703  HG1 THR A  48      -9.880 -15.242  19.430  1.00 69.81           H
ATOM    704  CG2 THR A  48      -7.549 -14.859  21.335  1.00 69.18           C
ATOM    705 1HG2 THR A  48      -6.929 -15.623  21.154  1.00 69.18           H
ATOM    706 2HG2 THR A  48      -8.220 -15.161  22.012  1.00 69.18           H
ATOM    707 3HG2 THR A  48      -7.014 -14.119  21.742  1.00 69.18           H
ATOM    708  N   PHE A  49     -10.626 -13.241  18.326  1.00 80.33           N
ATOM    709  H   PHE A  49     -10.985 -14.096  18.700  1.00 80.33           H
ATOM    710  CA  PHE A  49     -11.213 -12.727  17.093  1.00 80.72           C
ATOM    711  HA  PHE A  49     -10.445 -12.566  16.474  1.00 80.72           H
ATOM    712  C   PHE A  49     -11.945 -11.398  17.341  1.00 82.77           C
ATOM    713  O   PHE A  49     -11.782 -10.455  16.575  1.00 82.75           O
ATOM    714  CB  PHE A  49     -12.146 -13.768  16.481  1.00 78.65           C
ATOM    715 1HB  PHE A  49     -11.645 -14.627  16.376  1.00 78.65           H
ATOM    716 2HB  PHE A  49     -12.922 -13.907  17.097  1.00 78.65           H
ATOM    717  CG  PHE A  49     -12.679 -13.357  15.126  1.00 75.82           C
ATOM    718  CD1 PHE A  49     -13.912 -12.687  15.014  1.00 73.42           C
ATOM    719  HD1 PHE A  49     -14.456 -12.510  15.834  1.00 73.42           H
ATOM    720  CD2 PHE A  49     -11.918 -13.605  13.971  1.00 71.84           C
ATOM    721  HD2 PHE A  49     -11.041 -14.079  14.045  1.00 71.84           H
ATOM    722  CE1 PHE A  49     -14.385 -12.265  13.758  1.00 69.80           C
ATOM    723  HE1 PHE A  49     -15.262 -11.790  13.685  1.00 69.80           H
ATOM    724  CE2 PHE A  49     -12.386 -13.188  12.706  1.00 69.27           C
ATOM    725  HE2 PHE A  49     -11.843 -13.371  11.886  1.00 69.27           H
ATOM    726  CZ  PHE A  49     -13.615 -12.515  12.600  1.00 68.90           C
ATOM    727  HZ  PHE A  49     -13.944 -12.213  11.705  1.00 68.90           H
ATOM    728  N   PHE A  50     -12.690 -11.281  18.433  1.00 82.82           N
ATOM    729  H   PHE A  50     -12.801 -12.080  19.024  1.00 82.82           H
ATOM    730  CA  PHE A  50     -13.359 -10.029  18.811  1.00 83.97           C
ATOM    731  HA  PHE A  50     -13.929  -9.773  18.030  1.00 83.97           H
ATOM    732  C   PHE A  50     -12.357  -8.885  19.052  1.00 85.36           C
ATOM    733  O   PHE A  50     -12.557  -7.770  18.573  1.00 85.37           O
ATOM    734  CB  PHE A  50     -14.236 -10.277  20.035  1.00 83.88           C
ATOM    735 1HB  PHE A  50     -14.856 -11.037  19.838  1.00 83.88           H
ATOM    736 2HB  PHE A  50     -13.649 -10.517  20.808  1.00 83.88           H
ATOM    737  CG  PHE A  50     -15.065  -9.065  20.417  1.00 82.02           C
ATOM    738  CD1 PHE A  50     -14.678  -8.242  21.497  1.00 78.27           C
ATOM    739  HD1 PHE A  50     -13.858  -8.464  22.025  1.00 78.27           H
ATOM    740  CD2 PHE A  50     -16.215  -8.747  19.674  1.00 78.40           C
ATOM    741  HD2 PHE A  50     -16.489  -9.325  18.906  1.00 78.40           H
ATOM    742  CE1 PHE A  50     -15.441  -7.115  21.831  1.00 77.13           C
ATOM    743  HE1 PHE A  50     -15.163  -6.533  22.596  1.00 77.13           H
ATOM    744  CE2 PHE A  50     -16.983  -7.613  20.011  1.00 76.86           C
ATOM    745  HE2 PHE A  50     -17.801  -7.387  19.482  1.00 76.86           H
ATOM    746  CZ  PHE A  50     -16.596  -6.800  21.094  1.00 77.14           C
ATOM    747  HZ  PHE A  50     -17.143  -5.999  21.339  1.00 77.14           H
ATOM    748  N   ALA A  51     -11.253  -9.157  19.747  1.00 87.37           N
ATOM    749  H   ALA A  51     -11.148 -10.068  20.145  1.00 87.37           H
ATOM    750  CA  ALA A  51     -10.191  -8.177  19.950  1.00 87.01           C
ATOM    751  HA  ALA A  51     -10.627  -7.364  20.335  1.00 87.01           H
ATOM    752  C   ALA A  51      -9.529  -7.772  18.617  1.00 87.87           C
ATOM    753  O   ALA A  51      -9.367  -6.585  18.346  1.00 87.09           O
ATOM    754  CB  ALA A  51      -9.175  -8.751  20.942  1.00 86.32           C
ATOM    755 1HB  ALA A  51      -9.618  -9.009  21.800  1.00 86.32           H
ATOM    756 2HB  ALA A  51      -8.463  -8.082  21.153  1.00 86.32           H
ATOM    757 3HB  ALA A  51      -8.731  -9.566  20.569  1.00 86.32           H
ATOM    758  N   ALA A  52      -9.225  -8.745  17.749  1.00 87.58           N
ATOM    759  H   ALA A  52      -9.391  -9.693  18.019  1.00 87.58           H
ATOM    760  CA  ALA A  52      -8.662  -8.487  16.426  1.00 86.53           C
ATOM    761  HA  ALA A  52      -7.829  -7.953  16.570  1.00 86.53           H
ATOM    762  C   ALA A  52      -9.606  -7.647  15.564  1.00 87.64           C
ATOM    763  O   ALA A  52      -9.171  -6.672  14.954  1.00 86.95           O
ATOM    764  CB  ALA A  52      -8.332  -9.824  15.762  1.00 85.16           C
ATOM    765 1HB  ALA A  52      -7.715 -10.365  16.333  1.00 85.16           H
ATOM    766 2HB  ALA A  52      -7.888  -9.685  14.877  1.00 85.16           H
ATOM    767 3HB  ALA A  52      -9.161 -10.362  15.609  1.00 85.16           H
ATOM    768  N   LYS A  53     -10.913  -7.930  15.577  1.00 88.48           N
ATOM    769  H   LYS A  53     -11.206  -8.733  16.096  1.00 88.48           H
ATOM    770  CA  LYS A  53     -11.949  -7.153  14.888  1.00 88.31           C
ATOM    771  HA  LYS A  53     -11.725  -7.168  13.913  1.00 88.31           H
ATOM    772  C   LYS A  53     -11.947  -5.675  15.311  1.00 89.40           C
ATOM    773  O   LYS A  53     -12.030  -4.797  14.457  1.00 88.63           O
ATOM    774  CB  LYS A  53     -13.302  -7.833  15.147  1.00 86.55           C
ATOM    775 1HB  LYS A  53     -13.296  -8.731  14.707  1.00 86.55           H
ATOM    776 2HB  LYS A  53     -13.418  -7.946  16.134  1.00 86.55           H
ATOM    777  CG  LYS A  53     -14.495  -7.038  14.608  1.00 78.09           C
ATOM    778 1HG  LYS A  53     -14.511  -6.141  15.049  1.00 78.09           H
ATOM    779 2HG  LYS A  53     -14.387  -6.923  13.621  1.00 78.09           H
ATOM    780  CD  LYS A  53     -15.825  -7.751  14.883  1.00 78.83           C
ATOM    781 1HD  LYS A  53     -15.935  -8.521  14.254  1.00 78.83           H
ATOM    782 2HD  LYS A  53     -15.843  -8.085  15.825  1.00 78.83           H
ATOM    783  CE  LYS A  53     -16.956  -6.750  14.671  1.00 70.17           C
ATOM    784 1HE  LYS A  53     -16.968  -6.105  15.435  1.00 70.17           H
ATOM    785 2HE  LYS A  53     -16.796  -6.254  13.818  1.00 70.17           H
ATOM    786  NZ  LYS A  53     -18.300  -7.389  14.587  1.00 65.50           N
ATOM    787 1HZ  LYS A  53     -19.015  -6.703  14.448  1.00 65.50           H
ATOM    788 2HZ  LYS A  53     -18.512  -7.889  15.427  1.00 65.50           H
ATOM    789 3HZ  LYS A  53     -18.342  -8.036  13.825  1.00 65.50           H
ATOM    790  N   ILE A  54     -11.826  -5.393  16.617  1.00 91.59           N
ATOM    791  H   ILE A  54     -11.789  -6.147  17.273  1.00 91.59           H
ATOM    792  CA  ILE A  54     -11.746  -4.014  17.114  1.00 91.74           C
ATOM    793  HA  ILE A  54     -12.534  -3.541  16.719  1.00 91.74           H
ATOM    794  C   ILE A  54     -10.475  -3.330  16.609  1.00 92.23           C
ATOM    795  O   ILE A  54     -10.535  -2.211  16.113  1.00 91.51           O
ATOM    796  CB  ILE A  54     -11.840  -3.977  18.666  1.00 91.94           C
ATOM    797  HB  ILE A  54     -11.172  -4.622  19.038  1.00 91.94           H
ATOM    798  CG1 ILE A  54     -13.257  -4.388  19.117  1.00 87.79           C
ATOM    799 1HG1 ILE A  54     -13.892  -3.652  18.881  1.00 87.79           H
ATOM    800 2HG1 ILE A  54     -13.516  -5.222  18.630  1.00 87.79           H
ATOM    801  CG2 ILE A  54     -11.511  -2.569  19.214  1.00 86.95           C
ATOM    802 1HG2 ILE A  54     -11.573  -2.549  20.212  1.00 86.95           H
ATOM    803 2HG2 ILE A  54     -12.147  -1.887  18.853  1.00 86.95           H
ATOM    804 3HG2 ILE A  54     -10.585  -2.292  18.958  1.00 86.95           H
ATOM    805  CD1 ILE A  54     -13.366  -4.655  20.626  1.00 77.99           C
ATOM    806 1HD1 ILE A  54     -14.298  -4.918  20.877  1.00 77.99           H
ATOM    807 2HD1 ILE A  54     -13.124  -3.840  21.153  1.00 77.99           H
ATOM    808 3HD1 ILE A  54     -12.752  -5.394  20.904  1.00 77.99           H
ATOM    809  N   VAL A  55      -9.323  -4.003  16.693  1.00 91.94           N
ATOM    810  H   VAL A  55      -9.337  -4.921  17.089  1.00 91.94           H
ATOM    811  CA  VAL A  55      -8.036  -3.460  16.232  1.00 91.20           C
ATOM    812  HA  VAL A  55      -7.915  -2.598  16.725  1.00 91.20           H
ATOM    813  C   VAL A  55      -8.074  -3.168  14.726  1.00 92.19           C
ATOM    814  O   VAL A  55      -7.703  -2.070  14.316  1.00 91.65           O
ATOM    815  CB  VAL A  55      -6.880  -4.411  16.590  1.00 90.16           C
ATOM    816  HB  VAL A  55      -7.128  -5.301  16.208  1.00 90.16           H
ATOM    817  CG1 VAL A  55      -5.540  -3.961  15.996  1.00 85.40           C
ATOM    818 1HG1 VAL A  55      -4.807  -4.595  16.243  1.00 85.40           H
ATOM    819 2HG1 VAL A  55      -5.287  -3.053  16.330  1.00 85.40           H
ATOM    820 3HG1 VAL A  55      -5.586  -3.919  14.998  1.00 85.40           H
ATOM    821  CG2 VAL A  55      -6.693  -4.479  18.114  1.00 85.50           C
ATOM    822 1HG2 VAL A  55      -5.943  -5.095  18.356  1.00 85.50           H
ATOM    823 2HG2 VAL A  55      -7.522  -4.813  18.562  1.00 85.50           H
ATOM    824 3HG2 VAL A  55      -6.483  -3.577  18.490  1.00 85.50           H
ATOM    825  N   ILE A  56      -8.566  -4.108  13.924  1.00 91.28           N
ATOM    826  H   ILE A  56      -8.851  -4.974  14.335  1.00 91.28           H
ATOM    827  CA  ILE A  56      -8.717  -3.953  12.472  1.00 90.92           C
ATOM    828  HA  ILE A  56      -7.815  -3.710  12.115  1.00 90.92           H
ATOM    829  C   ILE A  56      -9.677  -2.803  12.160  1.00 91.99           C
ATOM    830  O   ILE A  56      -9.349  -1.946  11.346  1.00 91.68           O
ATOM    831  CB  ILE A  56      -9.179  -5.290  11.835  1.00 89.62           C
ATOM    832  HB  ILE A  56      -9.989  -5.602  12.331  1.00 89.62           H
ATOM    833  CG1 ILE A  56      -8.065  -6.360  11.944  1.00 85.75           C
ATOM    834 1HG1 ILE A  56      -7.350  -6.142  11.280  1.00 85.75           H
ATOM    835 2HG1 ILE A  56      -7.684  -6.328  12.868  1.00 85.75           H
ATOM    836  CG2 ILE A  56      -9.572  -5.102  10.364  1.00 85.75           C
ATOM    837 1HG2 ILE A  56      -9.869  -5.967   9.959  1.00 85.75           H
ATOM    838 2HG2 ILE A  56      -8.800  -4.760   9.828  1.00 85.75           H
ATOM    839 3HG2 ILE A  56     -10.322  -4.447  10.274  1.00 85.75           H
ATOM    840  CD1 ILE A  56      -8.549  -7.794  11.674  1.00 78.87           C
ATOM    841 1HD1 ILE A  56      -7.797  -8.448  11.756  1.00 78.87           H
ATOM    842 2HD1 ILE A  56      -8.929  -7.876  10.753  1.00 78.87           H
ATOM    843 3HD1 ILE A  56      -9.260  -8.061  12.325  1.00 78.87           H
ATOM    844  N   GLY A  57     -10.817  -2.717  12.846  1.00 92.71           N
ATOM    845  H   GLY A  57     -11.021  -3.424  13.523  1.00 92.71           H
ATOM    846  CA  GLY A  57     -11.784  -1.634  12.653  1.00 93.00           C
ATOM    847 1HA  GLY A  57     -12.088  -1.667  11.701  1.00 93.00           H
ATOM    848 2HA  GLY A  57     -12.560  -1.811  13.258  1.00 93.00           H
ATOM    849  C   GLY A  57     -11.206  -0.252  12.956  1.00 93.80           C
ATOM    850  O   GLY A  57     -11.376   0.678  12.160  1.00 93.06           O
ATOM    851  N   ILE A  58     -10.481  -0.104  14.065  1.00 94.69           N
ATOM    852  H   ILE A  58     -10.394  -0.885  14.684  1.00 94.69           H
ATOM    853  CA  ILE A  58      -9.804   1.150  14.422  1.00 94.39           C
ATOM    854  HA  ILE A  58     -10.511   1.857  14.402  1.00 94.39           H
ATOM    855  C   ILE A  58      -8.738   1.500  13.383  1.00 94.49           C
ATOM    856  O   ILE A  58      -8.639   2.660  12.975  1.00 93.50           O
ATOM    857  CB  ILE A  58      -9.203   1.063  15.846  1.00 94.16           C
ATOM    858  HB  ILE A  58      -8.653   0.229  15.895  1.00 94.16           H
ATOM    859  CG1 ILE A  58     -10.337   1.008  16.899  1.00 91.46           C
ATOM    860 1HG1 ILE A  58     -10.767   1.909  16.950  1.00 91.46           H
ATOM    861 2HG1 ILE A  58     -11.012   0.332  16.604  1.00 91.46           H
ATOM    862  CG2 ILE A  58      -8.278   2.258  16.145  1.00 90.86           C
ATOM    863 1HG2 ILE A  58      -7.895   2.193  17.066  1.00 90.86           H
ATOM    864 2HG2 ILE A  58      -8.777   3.122  16.080  1.00 90.86           H
ATOM    865 3HG2 ILE A  58      -7.517   2.293  15.497  1.00 90.86           H
ATOM    866  CD1 ILE A  58      -9.855   0.624  18.308  1.00 84.96           C
ATOM    867 1HD1 ILE A  58     -10.618   0.601  18.954  1.00 84.96           H
ATOM    868 2HD1 ILE A  58      -9.184   1.282  18.649  1.00 84.96           H
ATOM    869 3HD1 ILE A  58      -9.426  -0.279  18.306  1.00 84.96           H
ATOM    870  N   ALA A  59      -7.956   0.526  12.935  1.00 93.68           N
ATOM    871  H   ALA A  59      -8.088  -0.399  13.291  1.00 93.68           H
ATOM    872  CA  ALA A  59      -6.913   0.754  11.945  1.00 92.66           C
ATOM    873  HA  ALA A  59      -6.362   1.518  12.279  1.00 92.66           H
ATOM    874  C   ALA A  59      -7.499   1.173  10.589  1.00 93.47           C
ATOM    875  O   ALA A  59      -7.069   2.186  10.038  1.00 92.58           O
ATOM    876  CB  ALA A  59      -6.047  -0.495  11.848  1.00 91.29           C
ATOM    877 1HB  ALA A  59      -5.678  -0.746  12.743  1.00 91.29           H
ATOM    878 2HB  ALA A  59      -5.276  -0.349  11.228  1.00 91.29           H
ATOM    879 3HB  ALA A  59      -6.575  -1.272  11.504  1.00 91.29           H
ATOM    880  N   LEU A  60      -8.533   0.488  10.086  1.00 93.43           N
ATOM    881  H   LEU A  60      -8.863  -0.309  10.593  1.00 93.43           H
ATOM    882  CA  LEU A  60      -9.207   0.839   8.838  1.00 93.54           C
ATOM    883  HA  LEU A  60      -8.473   0.884   8.160  1.00 93.54           H
ATOM    884  C   LEU A  60      -9.885   2.212   8.921  1.00 94.23           C
ATOM    885  O   LEU A  60      -9.742   3.020   8.004  1.00 93.73           O
ATOM    886  CB  LEU A  60     -10.239  -0.246   8.464  1.00 92.92           C
ATOM    887 1HB  LEU A  60     -10.805  -0.430   9.268  1.00 92.92           H
ATOM    888 2HB  LEU A  60     -10.813   0.109   7.726  1.00 92.92           H
ATOM    889  CG  LEU A  60      -9.636  -1.576   7.995  1.00 90.98           C
ATOM    890  HG  LEU A  60      -8.985  -1.866   8.696  1.00 90.98           H
ATOM    891  CD1 LEU A  60     -10.762  -2.596   7.801  1.00 88.16           C
ATOM    892 1HD1 LEU A  60     -10.399  -3.476   7.494  1.00 88.16           H
ATOM    893 2HD1 LEU A  60     -11.419  -2.279   7.117  1.00 88.16           H
ATOM    894 3HD1 LEU A  60     -11.258  -2.749   8.656  1.00 88.16           H
ATOM    895  CD2 LEU A  60      -8.890  -1.448   6.661  1.00 87.95           C
ATOM    896 1HD2 LEU A  60      -8.507  -2.328   6.379  1.00 87.95           H
ATOM    897 2HD2 LEU A  60      -8.137  -0.794   6.733  1.00 87.95           H
ATOM    898 3HD2 LEU A  60      -9.503  -1.133   5.936  1.00 87.95           H
ATOM    899  N   ALA A  61     -10.547   2.529  10.030  1.00 95.43           N
ATOM    900  H   ALA A  61     -10.669   1.829  10.733  1.00 95.43           H
ATOM    901  CA  ALA A  61     -11.103   3.862  10.261  1.00 95.67           C
ATOM    902  HA  ALA A  61     -11.714   4.055   9.493  1.00 95.67           H
ATOM    903  C   ALA A  61     -10.004   4.936  10.272  1.00 95.65           C
ATOM    904  O   ALA A  61     -10.148   5.996   9.656  1.00 94.58           O
ATOM    905  CB  ALA A  61     -11.892   3.848  11.570  1.00 95.52           C
ATOM    906 1HB  ALA A  61     -12.604   3.146  11.552  1.00 95.52           H
ATOM    907 2HB  ALA A  61     -12.334   4.730  11.731  1.00 95.52           H
ATOM    908 3HB  ALA A  61     -11.293   3.658  12.348  1.00 95.52           H
ATOM    909  N   GLY A  62      -8.874   4.655  10.915  1.00 95.57           N
ATOM    910  H   GLY A  62      -8.831   3.803  11.438  1.00 95.57           H
ATOM    911  CA  GLY A  62      -7.694   5.512  10.905  1.00 94.98           C
ATOM    912 1HA  GLY A  62      -7.952   6.388  11.312  1.00 94.98           H
ATOM    913 2HA  GLY A  62      -6.996   5.073  11.471  1.00 94.98           H
ATOM    914  C   GLY A  62      -7.146   5.740   9.495  1.00 94.99           C
ATOM    915  O   GLY A  62      -6.894   6.889   9.119  1.00 93.61           O
ATOM    916  N   ILE A  63      -7.028   4.685   8.693  1.00 94.51           N
ATOM    917  H   ILE A  63      -7.256   3.785   9.064  1.00 94.51           H
ATOM    918  CA  ILE A  63      -6.583   4.762   7.297  1.00 93.88           C
ATOM    919  HA  ILE A  63      -5.696   5.224   7.318  1.00 93.88           H
ATOM    920  C   ILE A  63      -7.560   5.613   6.478  1.00 94.10           C
ATOM    921  O   ILE A  63      -7.120   6.558   5.807  1.00 93.08           O
ATOM    922  CB  ILE A  63      -6.391   3.347   6.691  1.00 92.85           C
ATOM    923  HB  ILE A  63      -7.236   2.834   6.841  1.00 92.85           H
ATOM    924  CG1 ILE A  63      -5.216   2.614   7.376  1.00 90.17           C
ATOM    925 1HG1 ILE A  63      -4.359   2.985   7.020  1.00 90.17           H
ATOM    926 2HG1 ILE A  63      -5.268   2.780   8.361  1.00 90.17           H
ATOM    927  CG2 ILE A  63      -6.132   3.418   5.179  1.00 90.21           C
ATOM    928 1HG2 ILE A  63      -6.009   2.504   4.793  1.00 90.21           H
ATOM    929 2HG2 ILE A  63      -5.308   3.949   4.981  1.00 90.21           H
ATOM    930 3HG2 ILE A  63      -6.898   3.851   4.704  1.00 90.21           H
ATOM    931  CD1 ILE A  63      -5.220   1.094   7.141  1.00 84.44           C
ATOM    932 1HD1 ILE A  63      -4.446   0.658   7.600  1.00 84.44           H
ATOM    933 2HD1 ILE A  63      -5.158   0.882   6.166  1.00 84.44           H
ATOM    934 3HD1 ILE A  63      -6.059   0.679   7.493  1.00 84.44           H
ATOM    935  N   MET A  64      -8.862   5.375   6.571  1.00 94.57           N
ATOM    936  H   MET A  64      -9.173   4.628   7.159  1.00 94.57           H
ATOM    937  CA  MET A  64      -9.865   6.167   5.843  1.00 94.34           C
ATOM    938  HA  MET A  64      -9.626   6.057   4.878  1.00 94.34           H
ATOM    939  C   MET A  64      -9.797   7.651   6.202  1.00 94.16           C
ATOM    940  O   MET A  64      -9.831   8.507   5.317  1.00 92.83           O
ATOM    941  CB  MET A  64     -11.276   5.631   6.129  1.00 93.87           C
ATOM    942 1HB  MET A  64     -11.377   5.498   7.115  1.00 93.87           H
ATOM    943 2HB  MET A  64     -11.947   6.302   5.812  1.00 93.87           H
ATOM    944  CG  MET A  64     -11.548   4.301   5.428  1.00 90.32           C
ATOM    945 1HG  MET A  64     -11.272   4.461   4.480  1.00 90.32           H
ATOM    946 2HG  MET A  64     -10.910   3.661   5.857  1.00 90.32           H
ATOM    947  SD  MET A  64     -13.275   3.735   5.553  1.00 87.41           S
ATOM    948  CE  MET A  64     -13.355   3.229   7.285  1.00 75.83           C
ATOM    949 1HE  MET A  64     -14.265   2.885   7.516  1.00 75.83           H
ATOM    950 2HE  MET A  64     -13.154   3.997   7.892  1.00 75.83           H
ATOM    951 3HE  MET A  64     -12.694   2.504   7.477  1.00 75.83           H
ATOM    952  N   LEU A  65      -9.664   7.987   7.483  1.00 94.98           N
ATOM    953  H   LEU A  65      -9.610   7.258   8.166  1.00 94.98           H
ATOM    954  CA  LEU A  65      -9.594   9.377   7.935  1.00 94.66           C
ATOM    955  HA  LEU A  65     -10.337   9.850   7.461  1.00 94.66           H
ATOM    956  C   LEU A  65      -8.272  10.043   7.531  1.00 94.29           C
ATOM    957  O   LEU A  65      -8.268  11.133   6.953  1.00 92.59           O
ATOM    958  CB  LEU A  65      -9.804   9.437   9.456  1.00 94.28           C
ATOM    959 1HB  LEU A  65      -9.177   8.785   9.882  1.00 94.28           H
ATOM    960 2HB  LEU A  65      -9.584  10.362   9.764  1.00 94.28           H
ATOM    961  CG  LEU A  65     -11.237   9.102   9.917  1.00 86.58           C
ATOM    962  HG  LEU A  65     -11.497   8.231   9.500  1.00 86.58           H
ATOM    963  CD1 LEU A  65     -11.269   9.017  11.444  1.00 81.41           C
ATOM    964 1HD1 LEU A  65     -12.189   8.800  11.772  1.00 81.41           H
ATOM    965 2HD1 LEU A  65     -10.992   9.884  11.857  1.00 81.41           H
ATOM    966 3HD1 LEU A  65     -10.649   8.306  11.776  1.00 81.41           H
ATOM    967  CD2 LEU A  65     -12.246  10.166   9.480  1.00 81.53           C
ATOM    968 1HD2 LEU A  65     -13.169   9.933   9.787  1.00 81.53           H
ATOM    969 2HD2 LEU A  65     -12.266  10.253   8.484  1.00 81.53           H
ATOM    970 3HD2 LEU A  65     -12.012  11.060   9.862  1.00 81.53           H
ATOM    971  N   VAL A  66      -7.143   9.405   7.818  1.00 94.02           N
ATOM    972  H   VAL A  66      -7.199   8.482   8.199  1.00 94.02           H
ATOM    973  CA  VAL A  66      -5.819   9.994   7.601  1.00 93.13           C
ATOM    974  HA  VAL A  66      -5.898  10.941   7.912  1.00 93.13           H
ATOM    975  C   VAL A  66      -5.464   9.999   6.118  1.00 92.88           C
ATOM    976  O   VAL A  66      -5.084  11.049   5.601  1.00 91.44           O
ATOM    977  CB  VAL A  66      -4.742   9.279   8.440  1.00 92.03           C
ATOM    978  HB  VAL A  66      -4.784   8.310   8.196  1.00 92.03           H
ATOM    979  CG1 VAL A  66      -3.346   9.833   8.145  1.00 88.50           C
ATOM    980 1HG1 VAL A  66      -2.652   9.365   8.692  1.00 88.50           H
ATOM    981 2HG1 VAL A  66      -3.296  10.809   8.355  1.00 88.50           H
ATOM    982 3HG1 VAL A  66      -3.109   9.713   7.181  1.00 88.50           H
ATOM    983  CG2 VAL A  66      -4.998   9.469   9.941  1.00 88.79           C
ATOM    984 1HG2 VAL A  66      -4.299   9.005  10.485  1.00 88.79           H
ATOM    985 2HG2 VAL A  66      -5.889   9.097  10.203  1.00 88.79           H
ATOM    986 3HG2 VAL A  66      -4.986  10.438  10.187  1.00 88.79           H
ATOM    987  N   CYS A  67      -5.611   8.879   5.413  1.00 93.34           N
ATOM    988  H   CYS A  67      -5.940   8.057   5.878  1.00 93.34           H
ATOM    989  CA  CYS A  67      -5.310   8.805   3.986  1.00 92.53           C
ATOM    990  HA  CYS A  67      -4.446   9.299   3.890  1.00 92.53           H
ATOM    991  C   CYS A  67      -6.384   9.500   3.154  1.00 92.85           C
ATOM    992  O   CYS A  67      -6.033  10.248   2.253  1.00 91.22           O
ATOM    993  CB  CYS A  67      -5.136   7.350   3.524  1.00 91.36           C
ATOM    994 1HB  CYS A  67      -5.995   6.885   3.739  1.00 91.36           H
ATOM    995 2HB  CYS A  67      -5.016   7.386   2.532  1.00 91.36           H
ATOM    996  SG  CYS A  67      -3.723   6.615   4.365  1.00 85.86           S
ATOM    997  HG  CYS A  67      -4.014   6.435   5.640  1.00 85.86           H
ATOM    998  N   GLY A  68      -7.663   9.316   3.471  1.00 93.54           N
ATOM    999  H   GLY A  68      -7.889   8.709   4.233  1.00 93.54           H
ATOM   1000  CA  GLY A  68      -8.746   9.968   2.746  1.00 93.02           C
ATOM   1001 1HA  GLY A  68      -8.686   9.691   1.787  1.00 93.02           H
ATOM   1002 2HA  GLY A  68      -9.611   9.648   3.132  1.00 93.02           H
ATOM   1003  C   GLY A  68      -8.651  11.493   2.860  1.00 93.09           C
ATOM   1004  O   GLY A  68      -8.430  12.182   1.870  1.00 91.65           O
ATOM   1005  N   ILE A  69      -8.716  12.032   4.073  1.00 92.40           N
ATOM   1006  H   ILE A  69      -8.781  11.427   4.867  1.00 92.40           H
ATOM   1007  CA  ILE A  69      -8.696  13.484   4.289  1.00 91.32           C
ATOM   1008  HA  ILE A  69      -9.350  13.851   3.628  1.00 91.32           H
ATOM   1009  C   ILE A  69      -7.306  14.066   3.984  1.00 90.96           C
ATOM   1010  O   ILE A  69      -7.190  15.089   3.313  1.00 89.63           O
ATOM   1011  CB  ILE A  69      -9.171  13.852   5.715  1.00 90.89           C
ATOM   1012  HB  ILE A  69      -8.549  13.427   6.372  1.00 90.89           H
ATOM   1013  CG1 ILE A  69     -10.592  13.306   5.979  1.00 87.92           C
ATOM   1014 1HG1 ILE A  69     -11.229  13.781   5.372  1.00 87.92           H
ATOM   1015 2HG1 ILE A  69     -10.597  12.328   5.769  1.00 87.92           H
ATOM   1016  CG2 ILE A  69      -9.124  15.380   5.927  1.00 86.87           C
ATOM   1017 1HG2 ILE A  69      -9.430  15.624   6.847  1.00 86.87           H
ATOM   1018 2HG2 ILE A  69      -9.715  15.851   5.272  1.00 86.87           H
ATOM   1019 3HG2 ILE A  69      -8.195  15.730   5.810  1.00 86.87           H
ATOM   1020  CD1 ILE A  69     -11.081  13.489   7.428  1.00 78.48           C
ATOM   1021 1HD1 ILE A  69     -12.003  13.120   7.544  1.00 78.48           H
ATOM   1022 2HD1 ILE A  69     -11.103  14.457   7.679  1.00 78.48           H
ATOM   1023 3HD1 ILE A  69     -10.478  13.018   8.072  1.00 78.48           H
ATOM   1024  N   GLY A  70      -6.235  13.420   4.448  1.00 91.02           N
ATOM   1025  H   GLY A  70      -6.375  12.554   4.928  1.00 91.02           H
ATOM   1026  CA  GLY A  70      -4.868  13.911   4.291  1.00 89.94           C
ATOM   1027 1HA  GLY A  70      -4.818  14.811   4.724  1.00 89.94           H
ATOM   1028 2HA  GLY A  70      -4.262  13.277   4.771  1.00 89.94           H
ATOM   1029  C   GLY A  70      -4.441  14.021   2.826  1.00 90.25           C
ATOM   1030  O   GLY A  70      -3.957  15.074   2.409  1.00 89.19           O
ATOM   1031  N   ASN A  71      -4.672  12.977   2.030  1.00 91.20           N
ATOM   1032  H   ASN A  71      -5.090  12.157   2.422  1.00 91.20           H
ATOM   1033  CA  ASN A  71      -4.338  12.984   0.607  1.00 91.03           C
ATOM   1034  HA  ASN A  71      -3.421  13.379   0.551  1.00 91.03           H
ATOM   1035  C   ASN A  71      -5.271  13.896  -0.192  1.00 90.90           C
ATOM   1036  O   ASN A  71      -4.793  14.623  -1.054  1.00 89.74           O
ATOM   1037  CB  ASN A  71      -4.302  11.549   0.058  1.00 90.86           C
ATOM   1038 1HB  ASN A  71      -5.144  11.077   0.317  1.00 90.86           H
ATOM   1039 2HB  ASN A  71      -4.230  11.580  -0.939  1.00 90.86           H
ATOM   1040  CG  ASN A  71      -3.126  10.767   0.601  1.00 89.69           C
ATOM   1041  OD1 ASN A  71      -2.058  11.310   0.843  1.00 83.12           O
ATOM   1042  ND2 ASN A  71      -3.262   9.478   0.793  1.00 83.62           N
ATOM   1043 1HD2 ASN A  71      -2.493   8.940   1.137  1.00 83.62           H
ATOM   1044 2HD2 ASN A  71      -4.135   9.032   0.595  1.00 83.62           H
ATOM   1045  N   PHE A  72      -6.569  13.956   0.140  1.00 91.49           N
ATOM   1046  H   PHE A  72      -6.919  13.328   0.835  1.00 91.49           H
ATOM   1047  CA  PHE A  72      -7.489  14.907  -0.479  1.00 91.29           C
ATOM   1048  HA  PHE A  72      -7.486  14.683  -1.454  1.00 91.29           H
ATOM   1049  C   PHE A  72      -7.012  16.347  -0.302  1.00 90.97           C
ATOM   1050  O   PHE A  72      -6.899  17.103  -1.274  1.00 89.99           O
ATOM   1051  CB  PHE A  72      -8.890  14.736   0.106  1.00 91.49           C
ATOM   1052 1HB  PHE A  72      -9.213  13.812  -0.096  1.00 91.49           H
ATOM   1053 2HB  PHE A  72      -8.843  14.864   1.097  1.00 91.49           H
ATOM   1054  CG  PHE A  72      -9.886  15.731  -0.463  1.00 90.91           C
ATOM   1055  CD1 PHE A  72     -10.251  16.880   0.271  1.00 87.98           C
ATOM   1056  HD1 PHE A  72      -9.872  17.032   1.184  1.00 87.98           H
ATOM   1057  CD2 PHE A  72     -10.413  15.529  -1.753  1.00 88.29           C
ATOM   1058  HD2 PHE A  72     -10.150  14.718  -2.277  1.00 88.29           H
ATOM   1059  CE1 PHE A  72     -11.151  17.815  -0.284  1.00 87.57           C
ATOM   1060  HE1 PHE A  72     -11.417  18.627   0.236  1.00 87.57           H
ATOM   1061  CE2 PHE A  72     -11.306  16.461  -2.308  1.00 87.74           C
ATOM   1062  HE2 PHE A  72     -11.679  16.314  -3.224  1.00 87.74           H
ATOM   1063  CZ  PHE A  72     -11.672  17.599  -1.572  1.00 88.55           C
ATOM   1064  HZ  PHE A  72     -12.308  18.261  -1.967  1.00 88.55           H
ATOM   1065  N   VAL A  73      -6.656  16.730   0.921  1.00 89.72           N
ATOM   1066  H   VAL A  73      -6.755  16.069   1.665  1.00 89.72           H
ATOM   1067  CA  VAL A  73      -6.129  18.054   1.249  1.00 88.34           C
ATOM   1068  HA  VAL A  73      -6.819  18.709   0.941  1.00 88.34           H
ATOM   1069  C   VAL A  73      -4.826  18.335   0.499  1.00 88.22           C
ATOM   1070  O   VAL A  73      -4.623  19.445  -0.001  1.00 87.32           O
ATOM   1071  CB  VAL A  73      -5.915  18.158   2.769  1.00 87.11           C
ATOM   1072  HB  VAL A  73      -5.433  17.324   3.036  1.00 87.11           H
ATOM   1073  CG1 VAL A  73      -5.039  19.349   3.185  1.00 83.56           C
ATOM   1074 1HG1 VAL A  73      -4.925  19.380   4.178  1.00 83.56           H
ATOM   1075 2HG1 VAL A  73      -5.449  20.214   2.895  1.00 83.56           H
ATOM   1076 3HG1 VAL A  73      -4.130  19.286   2.773  1.00 83.56           H
ATOM   1077  CG2 VAL A  73      -7.269  18.269   3.489  1.00 83.70           C
ATOM   1078 1HG2 VAL A  73      -7.144  18.337   4.479  1.00 83.70           H
ATOM   1079 2HG2 VAL A  73      -7.839  17.468   3.306  1.00 83.70           H
ATOM   1080 3HG2 VAL A  73      -7.771  19.079   3.186  1.00 83.70           H
ATOM   1081  N   PHE A  74      -3.942  17.342   0.407  1.00 88.21           N
ATOM   1082  H   PHE A  74      -4.159  16.468   0.841  1.00 88.21           H
ATOM   1083  CA  PHE A  74      -2.675  17.472  -0.296  1.00 87.93           C
ATOM   1084  HA  PHE A  74      -2.235  18.295   0.064  1.00 87.93           H
ATOM   1085  C   PHE A  74      -2.870  17.693  -1.805  1.00 88.14           C
ATOM   1086  O   PHE A  74      -2.295  18.623  -2.374  1.00 87.68           O
ATOM   1087  CB  PHE A  74      -1.826  16.234   0.008  1.00 87.48           C
ATOM   1088 1HB  PHE A  74      -1.681  16.177   0.996  1.00 87.48           H
ATOM   1089 2HB  PHE A  74      -2.318  15.421  -0.304  1.00 87.48           H
ATOM   1090  CG  PHE A  74      -0.473  16.259  -0.669  1.00 86.93           C
ATOM   1091  CD1 PHE A  74      -0.244  15.480  -1.809  1.00 85.07           C
ATOM   1092  HD1 PHE A  74      -0.968  14.889  -2.166  1.00 85.07           H
ATOM   1093  CD2 PHE A  74       0.539  17.096  -0.167  1.00 84.86           C
ATOM   1094  HD2 PHE A  74       0.372  17.652   0.647  1.00 84.86           H
ATOM   1095  CE1 PHE A  74       1.011  15.530  -2.454  1.00 83.95           C
ATOM   1096  HE1 PHE A  74       1.181  14.967  -3.262  1.00 83.95           H
ATOM   1097  CE2 PHE A  74       1.782  17.149  -0.811  1.00 83.69           C
ATOM   1098  HE2 PHE A  74       2.504  17.742  -0.454  1.00 83.69           H
ATOM   1099  CZ  PHE A  74       2.018  16.371  -1.959  1.00 84.18           C
ATOM   1100  HZ  PHE A  74       2.903  16.418  -2.422  1.00 84.18           H
ATOM   1101  N   ILE A  75      -3.730  16.885  -2.438  1.00 89.70           N
ATOM   1102  H   ILE A  75      -4.169  16.159  -1.908  1.00 89.70           H
ATOM   1103  CA  ILE A  75      -4.068  17.000  -3.862  1.00 90.21           C
ATOM   1104  HA  ILE A  75      -3.204  17.002  -4.365  1.00 90.21           H
ATOM   1105  C   ILE A  75      -4.769  18.332  -4.146  1.00 89.90           C
ATOM   1106  O   ILE A  75      -4.384  19.052  -5.068  1.00 88.95           O
ATOM   1107  CB  ILE A  75      -4.931  15.780  -4.288  1.00 91.04           C
ATOM   1108  HB  ILE A  75      -5.713  15.739  -3.666  1.00 91.04           H
ATOM   1109  CG1 ILE A  75      -4.120  14.456  -4.188  1.00 90.03           C
ATOM   1110 1HG1 ILE A  75      -3.509  14.392  -4.977  1.00 90.03           H
ATOM   1111 2HG1 ILE A  75      -3.578  14.473  -3.348  1.00 90.03           H
ATOM   1112  CG2 ILE A  75      -5.457  15.944  -5.728  1.00 89.76           C
ATOM   1113 1HG2 ILE A  75      -6.012  15.157  -5.999  1.00 89.76           H
ATOM   1114 2HG2 ILE A  75      -4.702  16.026  -6.378  1.00 89.76           H
ATOM   1115 3HG2 ILE A  75      -6.024  16.763  -5.811  1.00 89.76           H
ATOM   1116  CD1 ILE A  75      -5.005  13.201  -4.163  1.00 86.04           C
ATOM   1117 1HD1 ILE A  75      -4.449  12.372  -4.098  1.00 86.04           H
ATOM   1118 2HD1 ILE A  75      -5.558  13.136  -4.993  1.00 86.04           H
ATOM   1119 3HD1 ILE A  75      -5.627  13.216  -3.380  1.00 86.04           H
ATOM   1120  N   ALA A  76      -5.736  18.728  -3.311  1.00 90.16           N
ATOM   1121  H   ALA A  76      -5.993  18.119  -2.561  1.00 90.16           H
ATOM   1122  CA  ALA A  76      -6.438  20.008  -3.438  1.00 89.30           C
ATOM   1123  HA  ALA A  76      -6.806  20.035  -4.367  1.00 89.30           H
ATOM   1124  C   ALA A  76      -5.493  21.213  -3.286  1.00 88.95           C
ATOM   1125  O   ALA A  76      -5.616  22.206  -4.002  1.00 87.52           O
ATOM   1126  CB  ALA A  76      -7.561  20.045  -2.394  1.00 89.24           C
ATOM   1127 1HB  ALA A  76      -8.172  19.260  -2.497  1.00 89.24           H
ATOM   1128 2HB  ALA A  76      -8.110  20.876  -2.487  1.00 89.24           H
ATOM   1129 3HB  ALA A  76      -7.189  20.025  -1.466  1.00 89.24           H
ATOM   1130  N   ALA A  77      -4.502  21.126  -2.395  1.00 88.18           N
ATOM   1131  H   ALA A  77      -4.451  20.321  -1.804  1.00 88.18           H
ATOM   1132  CA  ALA A  77      -3.491  22.169  -2.258  1.00 86.63           C
ATOM   1133  HA  ALA A  77      -3.993  23.029  -2.169  1.00 86.63           H
ATOM   1134  C   ALA A  77      -2.600  22.272  -3.513  1.00 86.56           C
ATOM   1135  O   ALA A  77      -2.300  23.383  -3.951  1.00 85.05           O
ATOM   1136  CB  ALA A  77      -2.671  21.910  -0.990  1.00 85.10           C
ATOM   1137 1HB  ALA A  77      -3.263  21.846  -0.187  1.00 85.10           H
ATOM   1138 2HB  ALA A  77      -2.015  22.648  -0.830  1.00 85.10           H
ATOM   1139 3HB  ALA A  77      -2.159  21.054  -1.063  1.00 85.10           H
ATOM   1140  N   LEU A  78      -2.209  21.148  -4.106  1.00 86.90           N
ATOM   1141  H   LEU A  78      -2.488  20.277  -3.702  1.00 86.90           H
ATOM   1142  CA  LEU A  78      -1.393  21.120  -5.317  1.00 86.56           C
ATOM   1143  HA  LEU A  78      -0.625  21.727  -5.116  1.00 86.56           H
ATOM   1144  C   LEU A  78      -2.133  21.672  -6.541  1.00 87.13           C
ATOM   1145  O   LEU A  78      -1.561  22.467  -7.285  1.00 85.95           O
ATOM   1146  CB  LEU A  78      -0.925  19.680  -5.589  1.00 85.25           C
ATOM   1147 1HB  LEU A  78      -1.695  19.061  -5.435  1.00 85.25           H
ATOM   1148 2HB  LEU A  78      -0.632  19.616  -6.543  1.00 85.25           H
ATOM   1149  CG  LEU A  78       0.240  19.239  -4.692  1.00 79.36           C
ATOM   1150  HG  LEU A  78       0.004  19.476  -3.750  1.00 79.36           H
ATOM   1151  CD1 LEU A  78       0.461  17.739  -4.867  1.00 74.80           C
ATOM   1152 1HD1 LEU A  78       1.216  17.419  -4.294  1.00 74.80           H
ATOM   1153 2HD1 LEU A  78       0.681  17.518  -5.817  1.00 74.80           H
ATOM   1154 3HD1 LEU A  78      -0.358  17.224  -4.613  1.00 74.80           H
ATOM   1155  CD2 LEU A  78       1.548  19.932  -5.074  1.00 75.04           C
ATOM   1156 1HD2 LEU A  78       2.297  19.635  -4.482  1.00 75.04           H
ATOM   1157 2HD2 LEU A  78       1.465  20.925  -4.990  1.00 75.04           H
ATOM   1158 3HD2 LEU A  78       1.802  19.723  -6.018  1.00 75.04           H
ATOM   1159  N   THR A  79      -3.394  21.296  -6.721  1.00 88.62           N
ATOM   1160  H   THR A  79      -3.805  20.659  -6.068  1.00 88.62           H
ATOM   1161  CA  THR A  79      -4.210  21.783  -7.847  1.00 88.85           C
ATOM   1162  HA  THR A  79      -3.639  21.633  -8.655  1.00 88.85           H
ATOM   1163  C   THR A  79      -4.518  23.273  -7.726  1.00 88.11           C
ATOM   1164  O   THR A  79      -4.498  23.997  -8.727  1.00 86.37           O
ATOM   1165  CB  THR A  79      -5.515  20.989  -7.966  1.00 89.24           C
ATOM   1166  HB  THR A  79      -6.108  21.440  -8.632  1.00 89.24           H
ATOM   1167  OG1 THR A  79      -6.206  21.001  -6.738  1.00 79.86           O
ATOM   1168  HG1 THR A  79      -7.149  21.004  -6.902  1.00 79.86           H
ATOM   1169  CG2 THR A  79      -5.284  19.540  -8.364  1.00 77.94           C
ATOM   1170 1HG2 THR A  79      -6.150  19.045  -8.434  1.00 77.94           H
ATOM   1171 2HG2 THR A  79      -4.715  19.069  -7.689  1.00 77.94           H
ATOM   1172 3HG2 THR A  79      -4.823  19.481  -9.250  1.00 77.94           H
ATOM   1173  N   ARG A  80      -4.726  23.780  -6.507  1.00 88.03           N
ATOM   1174  H   ARG A  80      -4.647  23.167  -5.721  1.00 88.03           H
ATOM   1175  CA  ARG A  80      -5.063  25.185  -6.257  1.00 87.08           C
ATOM   1176  HA  ARG A  80      -5.699  25.430  -6.989  1.00 87.08           H
ATOM   1177  C   ARG A  80      -3.865  26.132  -6.385  1.00 86.71           C
ATOM   1178  O   ARG A  80      -4.035  27.274  -6.810  1.00 84.04           O
ATOM   1179  CB  ARG A  80      -5.720  25.305  -4.869  1.00 85.17           C
ATOM   1180 1HB  ARG A  80      -6.440  24.614  -4.802  1.00 85.17           H
ATOM   1181 2HB  ARG A  80      -5.022  25.127  -4.175  1.00 85.17           H
ATOM   1182  CG  ARG A  80      -6.345  26.676  -4.576  1.00 74.88           C
ATOM   1183 1HG  ARG A  80      -6.651  26.696  -3.624  1.00 74.88           H
ATOM   1184 2HG  ARG A  80      -5.654  27.385  -4.720  1.00 74.88           H
ATOM   1185  CD  ARG A  80      -7.542  26.965  -5.483  1.00 72.20           C
ATOM   1186 1HD  ARG A  80      -7.238  26.999  -6.435  1.00 72.20           H
ATOM   1187 2HD  ARG A  80      -8.223  26.241  -5.376  1.00 72.20           H
ATOM   1188  NE  ARG A  80      -8.197  28.245  -5.176  1.00 65.27           N
ATOM   1189  HE  ARG A  80      -8.828  28.246  -4.400  1.00 65.27           H
ATOM   1190  CZ  ARG A  80      -8.045  29.396  -5.811  1.00 60.09           C
ATOM   1191  NH1 ARG A  80      -7.175  29.529  -6.778  1.00 55.60           N
ATOM   1192 1HH1 ARG A  80      -6.608  28.752  -7.051  1.00 55.60           H
ATOM   1193 2HH1 ARG A  80      -7.076  30.408  -7.245  1.00 55.60           H
ATOM   1194  NH2 ARG A  80      -8.770  30.430  -5.486  1.00 53.80           N
ATOM   1195 1HH2 ARG A  80      -9.446  30.356  -4.753  1.00 53.80           H
ATOM   1196 2HH2 ARG A  80      -8.650  31.297  -5.970  1.00 53.80           H
ATOM   1197  N   TYR A  81      -2.668  25.681  -6.003  1.00 84.49           N
ATOM   1198  H   TYR A  81      -2.589  24.720  -5.738  1.00 84.49           H
ATOM   1199  CA  TYR A  81      -1.462  26.513  -5.949  1.00 83.36           C
ATOM   1200  HA  TYR A  81      -1.743  27.425  -6.248  1.00 83.36           H
ATOM   1201  C   TYR A  81      -0.391  26.021  -6.930  1.00 82.24           C
ATOM   1202  O   TYR A  81       0.497  25.253  -6.567  1.00 79.12           O
ATOM   1203  CB  TYR A  81      -0.943  26.591  -4.505  1.00 82.41           C
ATOM   1204 1HB  TYR A  81      -0.777  25.660  -4.179  1.00 82.41           H
ATOM   1205 2HB  TYR A  81      -0.084  27.103  -4.506  1.00 82.41           H
ATOM   1206  CG  TYR A  81      -1.888  27.267  -3.526  1.00 78.69           C
ATOM   1207  CD1 TYR A  81      -2.009  28.666  -3.503  1.00 75.71           C
ATOM   1208  HD1 TYR A  81      -1.465  29.223  -4.131  1.00 75.71           H
ATOM   1209  CD2 TYR A  81      -2.662  26.483  -2.640  1.00 76.13           C
ATOM   1210  HD2 TYR A  81      -2.578  25.487  -2.653  1.00 76.13           H
ATOM   1211  CE1 TYR A  81      -2.892  29.288  -2.600  1.00 73.43           C
ATOM   1212  HE1 TYR A  81      -2.971  30.285  -2.584  1.00 73.43           H
ATOM   1213  CE2 TYR A  81      -3.547  27.098  -1.743  1.00 73.49           C
ATOM   1214  HE2 TYR A  81      -4.094  26.538  -1.121  1.00 73.49           H
ATOM   1215  CZ  TYR A  81      -3.669  28.500  -1.714  1.00 73.74           C
ATOM   1216  OH  TYR A  81      -4.523  29.096  -0.842  1.00 71.77           O
ATOM   1217  HH  TYR A  81      -5.368  29.236  -1.268  1.00 71.77           H
ATOM   1218  N   LYS A  82      -0.396  26.555  -8.143  1.00 84.58           N
ATOM   1219  H   LYS A  82      -1.107  27.224  -8.357  1.00 84.58           H
ATOM   1220  CA  LYS A  82       0.583  26.224  -9.200  1.00 82.96           C
ATOM   1221  HA  LYS A  82       0.417  25.251  -9.359  1.00 82.96           H
ATOM   1222  C   LYS A  82       2.056  26.388  -8.770  1.00 82.21           C
ATOM   1223  O   LYS A  82       2.916  25.682  -9.269  1.00 78.65           O
ATOM   1224  CB  LYS A  82       0.315  27.052 -10.471  1.00 81.32           C
ATOM   1225 1HB  LYS A  82       0.318  28.022 -10.228  1.00 81.32           H
ATOM   1226 2HB  LYS A  82       1.044  26.871 -11.131  1.00 81.32           H
ATOM   1227  CG  LYS A  82      -1.026  26.724 -11.132  1.00 73.81           C
ATOM   1228 1HG  LYS A  82      -1.082  25.736 -11.277  1.00 73.81           H
ATOM   1229 2HG  LYS A  82      -1.765  27.015 -10.525  1.00 73.81           H
ATOM   1230  CD  LYS A  82      -1.168  27.447 -12.490  1.00 68.36           C
ATOM   1231 1HD  LYS A  82      -1.133  28.436 -12.343  1.00 68.36           H
ATOM   1232 2HD  LYS A  82      -0.418  27.172 -13.091  1.00 68.36           H
ATOM   1233  CE  LYS A  82      -2.501  27.088 -13.159  1.00 61.23           C
ATOM   1234 1HE  LYS A  82      -2.565  26.095 -13.256  1.00 61.23           H
ATOM   1235 2HE  LYS A  82      -3.255  27.417 -12.590  1.00 61.23           H
ATOM   1236  NZ  LYS A  82      -2.639  27.700 -14.518  1.00 51.69           N
ATOM   1237 1HZ  LYS A  82      -3.514  27.453 -14.935  1.00 51.69           H
ATOM   1238 2HZ  LYS A  82      -1.910  27.389 -15.127  1.00 51.69           H
ATOM   1239 3HZ  LYS A  82      -2.593  28.698 -14.468  1.00 51.69           H
ATOM   1240  N   LYS A  83       2.340  27.259  -7.800  1.00 79.32           N
ATOM   1241  H   LYS A  83       1.598  27.824  -7.440  1.00 79.32           H
ATOM   1242  CA  LYS A  83       3.693  27.433  -7.229  1.00 78.24           C
ATOM   1243  HA  LYS A  83       4.268  27.594  -8.031  1.00 78.24           H
ATOM   1244  C   LYS A  83       4.225  26.179  -6.512  1.00 78.14           C
ATOM   1245  O   LYS A  83       5.429  26.083  -6.293  1.00 75.01           O
ATOM   1246  CB  LYS A  83       3.722  28.639  -6.270  1.00 76.11           C
ATOM   1247 1HB  LYS A  83       3.007  28.518  -5.582  1.00 76.11           H
ATOM   1248 2HB  LYS A  83       4.615  28.670  -5.821  1.00 76.11           H
ATOM   1249  CG  LYS A  83       3.488  29.977  -6.992  1.00 66.94           C
ATOM   1250 1HG  LYS A  83       4.125  30.043  -7.760  1.00 66.94           H
ATOM   1251 2HG  LYS A  83       2.549  29.997  -7.335  1.00 66.94           H
ATOM   1252  CD  LYS A  83       3.708  31.185  -6.044  1.00 62.91           C
ATOM   1253 1HD  LYS A  83       3.052  31.144  -5.290  1.00 62.91           H
ATOM   1254 2HD  LYS A  83       4.638  31.160  -5.678  1.00 62.91           H
ATOM   1255  CE  LYS A  83       3.508  32.494  -6.811  1.00 54.90           C
ATOM   1256 1HE  LYS A  83       4.088  32.484  -7.625  1.00 54.90           H
ATOM   1257 2HE  LYS A  83       2.549  32.566  -7.085  1.00 54.90           H
ATOM   1258  NZ  LYS A  83       3.853  33.714  -6.012  1.00 46.87           N
ATOM   1259 1HZ  LYS A  83       3.709  34.546  -6.548  1.00 46.87           H
ATOM   1260 2HZ  LYS A  83       4.811  33.695  -5.725  1.00 46.87           H
ATOM   1261 3HZ  LYS A  83       3.287  33.776  -5.190  1.00 46.87           H
ATOM   1262  N   LEU A  84       3.354  25.249  -6.130  1.00 77.84           N
ATOM   1263  H   LEU A  84       2.381  25.432  -6.267  1.00 77.84           H
ATOM   1264  CA  LEU A  84       3.735  23.975  -5.521  1.00 77.14           C
ATOM   1265  HA  LEU A  84       4.606  24.167  -5.068  1.00 77.14           H
ATOM   1266  C   LEU A  84       3.988  22.870  -6.554  1.00 78.49           C
ATOM   1267  O   LEU A  84       4.459  21.806  -6.170  1.00 75.89           O
ATOM   1268  CB  LEU A  84       2.652  23.539  -4.509  1.00 75.32           C
ATOM   1269 1HB  LEU A  84       1.770  23.528  -4.980  1.00 75.32           H
ATOM   1270 2HB  LEU A  84       2.872  22.616  -4.193  1.00 75.32           H
ATOM   1271  CG  LEU A  84       2.517  24.440  -3.276  1.00 71.10           C
ATOM   1272  HG  LEU A  84       2.457  25.383  -3.603  1.00 71.10           H
ATOM   1273  CD1 LEU A  84       1.269  24.025  -2.475  1.00 68.15           C
ATOM   1274 1HD1 LEU A  84       1.157  24.598  -1.663  1.00 68.15           H
ATOM   1275 2HD1 LEU A  84       1.337  23.074  -2.173  1.00 68.15           H
ATOM   1276 3HD1 LEU A  84       0.442  24.113  -3.030  1.00 68.15           H
ATOM   1277  CD2 LEU A  84       3.722  24.318  -2.346  1.00 68.21           C
ATOM   1278 1HD2 LEU A  84       3.620  24.911  -1.547  1.00 68.21           H
ATOM   1279 2HD2 LEU A  84       4.565  24.578  -2.816  1.00 68.21           H
ATOM   1280 3HD2 LEU A  84       3.829  23.379  -2.020  1.00 68.21           H
ATOM   1281  N   CYS A  85       3.680  23.085  -7.824  1.00 80.06           N
ATOM   1282  H   CYS A  85       3.315  23.980  -8.080  1.00 80.06           H
ATOM   1283  CA  CYS A  85       3.848  22.075  -8.873  1.00 80.20           C
ATOM   1284  HA  CYS A  85       3.568  21.205  -8.468  1.00 80.20           H
ATOM   1285  C   CYS A  85       5.322  21.934  -9.288  1.00 80.60           C
ATOM   1286  O   CYS A  85       5.733  22.349 -10.364  1.00 77.96           O
ATOM   1287  CB  CYS A  85       2.924  22.394 -10.060  1.00 78.01           C
ATOM   1288 1HB  CYS A  85       3.158  23.323 -10.347  1.00 78.01           H
ATOM   1289 2HB  CYS A  85       3.173  21.749 -10.782  1.00 78.01           H
ATOM   1290  SG  CYS A  85       1.190  22.237  -9.555  1.00 67.53           S
ATOM   1291  HG  CYS A  85       0.421  22.199 -10.627  1.00 67.53           H
ATOM   1292  N   ASN A  86       6.130  21.337  -8.414  1.00 83.58           N
ATOM   1293  H   ASN A  86       5.791  21.197  -7.484  1.00 83.58           H
ATOM   1294  CA  ASN A  86       7.476  20.874  -8.726  1.00 83.69           C
ATOM   1295  HA  ASN A  86       7.788  21.403  -9.515  1.00 83.69           H
ATOM   1296  C   ASN A  86       7.447  19.387  -9.103  1.00 85.33           C
ATOM   1297  O   ASN A  86       6.553  18.653  -8.684  1.00 83.79           O
ATOM   1298  CB  ASN A  86       8.405  21.141  -7.533  1.00 80.04           C
ATOM   1299 1HB  ASN A  86       7.989  20.757  -6.709  1.00 80.04           H
ATOM   1300 2HB  ASN A  86       9.284  20.694  -7.702  1.00 80.04           H
ATOM   1301  CG  ASN A  86       8.661  22.616  -7.293  1.00 72.24           C
ATOM   1302  OD1 ASN A  86       8.414  23.469  -8.124  1.00 65.30           O
ATOM   1303  ND2 ASN A  86       9.209  22.969  -6.150  1.00 67.50           N
ATOM   1304 1HD2 ASN A  86       9.418  23.930  -5.972  1.00 67.50           H
ATOM   1305 2HD2 ASN A  86       9.416  22.276  -5.460  1.00 67.50           H
ATOM   1306  N   LEU A  87       8.470  18.912  -9.794  1.00 84.51           N
ATOM   1307  H   LEU A  87       9.210  19.542 -10.027  1.00 84.51           H
ATOM   1308  CA  LEU A  87       8.588  17.521 -10.240  1.00 85.98           C
ATOM   1309  HA  LEU A  87       7.843  17.377 -10.891  1.00 85.98           H
ATOM   1310  C   LEU A  87       8.394  16.499  -9.114  1.00 87.29           C
ATOM   1311  O   LEU A  87       7.567  15.599  -9.211  1.00 86.18           O
ATOM   1312  CB  LEU A  87       9.977  17.360 -10.871  1.00 84.65           C
ATOM   1313 1HB  LEU A  87      10.113  18.086 -11.546  1.00 84.65           H
ATOM   1314 2HB  LEU A  87      10.670  17.436 -10.154  1.00 84.65           H
ATOM   1315  CG  LEU A  87      10.130  16.004 -11.565  1.00 75.74           C
ATOM   1316  HG  LEU A  87       9.846  15.271 -10.947  1.00 75.74           H
ATOM   1317  CD1 LEU A  87       9.267  16.001 -12.826  1.00 68.28           C
ATOM   1318 1HD1 LEU A  87       9.341  15.128 -13.309  1.00 68.28           H
ATOM   1319 2HD1 LEU A  87       9.549  16.725 -13.455  1.00 68.28           H
ATOM   1320 3HD1 LEU A  87       8.304  16.147 -12.601  1.00 68.28           H
ATOM   1321  CD2 LEU A  87      11.586  15.787 -11.956  1.00 69.78           C
ATOM   1322 1HD2 LEU A  87      11.707  14.905 -12.412  1.00 69.78           H
ATOM   1323 2HD2 LEU A  87      12.179  15.801 -11.151  1.00 69.78           H
ATOM   1324 3HD2 LEU A  87      11.899  16.502 -12.581  1.00 69.78           H
ATOM   1325  N   THR A  88       9.095  16.687  -7.998  1.00 85.81           N
ATOM   1326  H   THR A  88       9.744  17.446  -7.950  1.00 85.81           H
ATOM   1327  CA  THR A  88       8.936  15.805  -6.836  1.00 85.48           C
ATOM   1328  HA  THR A  88       9.138  14.896  -7.202  1.00 85.48           H
ATOM   1329  C   THR A  88       7.520  15.835  -6.274  1.00 87.03           C
ATOM   1330  O   THR A  88       7.013  14.829  -5.797  1.00 86.34           O
ATOM   1331  CB  THR A  88       9.905  16.190  -5.714  1.00 83.48           C
ATOM   1332  HB  THR A  88       9.626  17.074  -5.340  1.00 83.48           H
ATOM   1333  OG1 THR A  88      11.206  16.433  -6.174  1.00 76.36           O
ATOM   1334  HG1 THR A  88      11.803  16.488  -5.428  1.00 76.36           H
ATOM   1335  CG2 THR A  88       9.961  15.101  -4.653  1.00 75.14           C
ATOM   1336 1HG2 THR A  88      10.593  15.349  -3.918  1.00 75.14           H
ATOM   1337 2HG2 THR A  88      10.270  14.234  -5.045  1.00 75.14           H
ATOM   1338 3HG2 THR A  88       9.060  14.951  -4.246  1.00 75.14           H
ATOM   1339  N   ASN A  89       6.842  16.995  -6.314  1.00 85.80           N
ATOM   1340  H   ASN A  89       7.289  17.803  -6.698  1.00 85.80           H
ATOM   1341  CA  ASN A  89       5.476  17.116  -5.816  1.00 86.19           C
ATOM   1342  HA  ASN A  89       5.485  16.663  -4.925  1.00 86.19           H
ATOM   1343  C   ASN A  89       4.486  16.392  -6.722  1.00 88.21           C
ATOM   1344  O   ASN A  89       3.501  15.878  -6.207  1.00 88.06           O
ATOM   1345  CB  ASN A  89       5.087  18.591  -5.651  1.00 84.31           C
ATOM   1346 1HB  ASN A  89       5.171  19.045  -6.538  1.00 84.31           H
ATOM   1347 2HB  ASN A  89       4.138  18.639  -5.340  1.00 84.31           H
ATOM   1348  CG  ASN A  89       5.938  19.347  -4.661  1.00 80.10           C
ATOM   1349  OD1 ASN A  89       6.847  18.832  -4.027  1.00 75.20           O
ATOM   1350  ND2 ASN A  89       5.661  20.611  -4.446  1.00 73.91           N
ATOM   1351 1HD2 ASN A  89       6.189  21.132  -3.775  1.00 73.91           H
ATOM   1352 2HD2 ASN A  89       4.922  21.054  -4.953  1.00 73.91           H
ATOM   1353  N   LEU A  90       4.762  16.317  -8.015  1.00 88.69           N
ATOM   1354  H   LEU A  90       5.545  16.833  -8.362  1.00 88.69           H
ATOM   1355  CA  LEU A  90       3.988  15.526  -8.957  1.00 90.12           C
ATOM   1356  HA  LEU A  90       3.030  15.781  -8.823  1.00 90.12           H
ATOM   1357  C   LEU A  90       4.108  14.022  -8.666  1.00 91.33           C
ATOM   1358  O   LEU A  90       3.097  13.336  -8.621  1.00 90.75           O
ATOM   1359  CB  LEU A  90       4.460  15.875 -10.381  1.00 89.79           C
ATOM   1360 1HB  LEU A  90       4.387  16.865 -10.503  1.00 89.79           H
ATOM   1361 2HB  LEU A  90       5.416  15.597 -10.473  1.00 89.79           H
ATOM   1362  CG  LEU A  90       3.656  15.196 -11.495  1.00 80.04           C
ATOM   1363  HG  LEU A  90       3.624  14.214 -11.306  1.00 80.04           H
ATOM   1364  CD1 LEU A  90       2.222  15.729 -11.556  1.00 75.69           C
ATOM   1365 1HD1 LEU A  90       1.704  15.281 -12.285  1.00 75.69           H
ATOM   1366 2HD1 LEU A  90       2.213  16.713 -11.732  1.00 75.69           H
ATOM   1367 3HD1 LEU A  90       1.742  15.567 -10.694  1.00 75.69           H
ATOM   1368  CD2 LEU A  90       4.334  15.467 -12.833  1.00 76.43           C
ATOM   1369 1HD2 LEU A  90       3.832  15.036 -13.583  1.00 76.43           H
ATOM   1370 2HD2 LEU A  90       5.267  15.108 -12.841  1.00 76.43           H
ATOM   1371 3HD2 LEU A  90       4.381  16.448 -13.019  1.00 76.43           H
ATOM   1372  N   LEU A  91       5.317  13.528  -8.377  1.00 89.91           N
ATOM   1373  H   LEU A  91       6.110  14.135  -8.434  1.00 89.91           H
ATOM   1374  CA  LEU A  91       5.526  12.131  -7.979  1.00 90.17           C
ATOM   1375  HA  LEU A  91       5.091  11.594  -8.701  1.00 90.17           H
ATOM   1376  C   LEU A  91       4.846  11.796  -6.640  1.00 91.04           C
ATOM   1377  O   LEU A  91       4.226  10.747  -6.505  1.00 90.61           O
ATOM   1378  CB  LEU A  91       7.032  11.831  -7.896  1.00 90.16           C
ATOM   1379 1HB  LEU A  91       7.439  12.475  -7.248  1.00 90.16           H
ATOM   1380 2HB  LEU A  91       7.142  10.898  -7.553  1.00 90.16           H
ATOM   1381  CG  LEU A  91       7.804  11.942  -9.222  1.00 88.54           C
ATOM   1382  HG  LEU A  91       7.633  12.853  -9.598  1.00 88.54           H
ATOM   1383  CD1 LEU A  91       9.296  11.714  -8.959  1.00 84.88           C
ATOM   1384 1HD1 LEU A  91       9.823  11.781  -9.806  1.00 84.88           H
ATOM   1385 2HD1 LEU A  91       9.456  10.808  -8.567  1.00 84.88           H
ATOM   1386 3HD1 LEU A  91       9.655  12.393  -8.319  1.00 84.88           H
ATOM   1387  CD2 LEU A  91       7.340  10.915 -10.247  1.00 84.57           C
ATOM   1388 1HD2 LEU A  91       7.853  11.004 -11.101  1.00 84.57           H
ATOM   1389 2HD2 LEU A  91       6.370  11.033 -10.458  1.00 84.57           H
ATOM   1390 3HD2 LEU A  91       7.470   9.984  -9.906  1.00 84.57           H
ATOM   1391  N   ILE A  92       4.903  12.717  -5.673  1.00 89.99           N
ATOM   1392  H   ILE A  92       5.449  13.542  -5.820  1.00 89.99           H
ATOM   1393  CA  ILE A  92       4.184  12.552  -4.397  1.00 89.84           C
ATOM   1394  HA  ILE A  92       4.413  11.635  -4.071  1.00 89.84           H
ATOM   1395  C   ILE A  92       2.666  12.625  -4.612  1.00 91.00           C
ATOM   1396  O   ILE A  92       1.932  11.904  -3.951  1.00 90.99           O
ATOM   1397  CB  ILE A  92       4.663  13.593  -3.360  1.00 88.34           C
ATOM   1398  HB  ILE A  92       4.539  14.495  -3.773  1.00 88.34           H
ATOM   1399  CG1 ILE A  92       6.152  13.381  -3.005  1.00 85.33           C
ATOM   1400 1HG1 ILE A  92       6.227  12.573  -2.421  1.00 85.33           H
ATOM   1401 2HG1 ILE A  92       6.662  13.229  -3.852  1.00 85.33           H
ATOM   1402  CG2 ILE A  92       3.837  13.505  -2.064  1.00 85.10           C
ATOM   1403 1HG2 ILE A  92       4.148  14.179  -1.394  1.00 85.10           H
ATOM   1404 2HG2 ILE A  92       3.918  12.599  -1.648  1.00 85.10           H
ATOM   1405 3HG2 ILE A  92       2.868  13.675  -2.244  1.00 85.10           H
ATOM   1406  CD1 ILE A  92       6.786  14.571  -2.267  1.00 79.24           C
ATOM   1407 1HD1 ILE A  92       7.747  14.392  -2.057  1.00 79.24           H
ATOM   1408 2HD1 ILE A  92       6.312  14.752  -1.405  1.00 79.24           H
ATOM   1409 3HD1 ILE A  92       6.742  15.402  -2.822  1.00 79.24           H
ATOM   1410  N   ALA A  93       2.175  13.454  -5.520  1.00 91.87           N
ATOM   1411  H   ALA A  93       2.803  14.074  -5.991  1.00 91.87           H
ATOM   1412  CA  ALA A  93       0.755  13.503  -5.864  1.00 92.22           C
ATOM   1413  HA  ALA A  93       0.270  13.639  -5.000  1.00 92.22           H
ATOM   1414  C   ALA A  93       0.283  12.188  -6.475  1.00 93.29           C
ATOM   1415  O   ALA A  93      -0.806  11.738  -6.136  1.00 92.89           O
ATOM   1416  CB  ALA A  93       0.494  14.674  -6.819  1.00 91.52           C
ATOM   1417 1HB  ALA A  93       0.803  15.537  -6.420  1.00 91.52           H
ATOM   1418 2HB  ALA A  93      -0.481  14.761  -7.022  1.00 91.52           H
ATOM   1419 3HB  ALA A  93       0.978  14.545  -7.685  1.00 91.52           H
ATOM   1420  N   ASN A  94       1.089  11.560  -7.316  1.00 92.89           N
ATOM   1421  H   ASN A  94       1.936  12.015  -7.590  1.00 92.89           H
ATOM   1422  CA  ASN A  94       0.805  10.237  -7.864  1.00 93.25           C
ATOM   1423  HA  ASN A  94      -0.064  10.313  -8.353  1.00 93.25           H
ATOM   1424  C   ASN A  94       0.616   9.185  -6.759  1.00 93.66           C
ATOM   1425  O   ASN A  94      -0.385   8.472  -6.750  1.00 92.64           O
ATOM   1426  CB  ASN A  94       1.940   9.858  -8.825  1.00 93.02           C
ATOM   1427 1HB  ASN A  94       2.011  10.544  -9.549  1.00 93.02           H
ATOM   1428 2HB  ASN A  94       2.804   9.811  -8.324  1.00 93.02           H
ATOM   1429  CG  ASN A  94       1.668   8.517  -9.451  1.00 90.43           C
ATOM   1430  OD1 ASN A  94       0.674   8.342 -10.134  1.00 81.68           O
ATOM   1431  ND2 ASN A  94       2.502   7.540  -9.229  1.00 82.28           N
ATOM   1432 1HD2 ASN A  94       2.329   6.636  -9.621  1.00 82.28           H
ATOM   1433 2HD2 ASN A  94       3.315   7.694  -8.667  1.00 82.28           H
ATOM   1434  N   LEU A  95       1.537   9.146  -5.791  1.00 92.65           N
ATOM   1435  H   LEU A  95       2.347   9.725  -5.883  1.00 92.65           H
ATOM   1436  CA  LEU A  95       1.418   8.297  -4.602  1.00 92.20           C
ATOM   1437  HA  LEU A  95       1.330   7.353  -4.919  1.00 92.20           H
ATOM   1438  C   LEU A  95       0.149   8.626  -3.796  1.00 93.01           C
ATOM   1439  O   LEU A  95      -0.610   7.737  -3.450  1.00 92.34           O
ATOM   1440  CB  LEU A  95       2.695   8.475  -3.764  1.00 90.82           C
ATOM   1441 1HB  LEU A  95       3.472   8.154  -4.306  1.00 90.82           H
ATOM   1442 2HB  LEU A  95       2.806   9.449  -3.567  1.00 90.82           H
ATOM   1443  CG  LEU A  95       2.695   7.714  -2.430  1.00 87.19           C
ATOM   1444  HG  LEU A  95       1.873   7.980  -1.927  1.00 87.19           H
ATOM   1445  CD1 LEU A  95       2.675   6.210  -2.637  1.00 80.26           C
ATOM   1446 1HD1 LEU A  95       2.675   5.728  -1.761  1.00 80.26           H
ATOM   1447 2HD1 LEU A  95       3.476   5.909  -3.154  1.00 80.26           H
ATOM   1448 3HD1 LEU A  95       1.859   5.929  -3.143  1.00 80.26           H
ATOM   1449  CD2 LEU A  95       3.974   8.050  -1.659  1.00 80.17           C
ATOM   1450 1HD2 LEU A  95       4.002   7.567  -0.784  1.00 80.17           H
ATOM   1451 2HD2 LEU A  95       4.032   9.031  -1.472  1.00 80.17           H
ATOM   1452 3HD2 LEU A  95       4.786   7.788  -2.180  1.00 80.17           H
ATOM   1453  N   ALA A  96      -0.115   9.910  -3.557  1.00 93.34           N
ATOM   1454  H   ALA A  96       0.516  10.601  -3.911  1.00 93.34           H
ATOM   1455  CA  ALA A  96      -1.279  10.353  -2.805  1.00 93.38           C
ATOM   1456  HA  ALA A  96      -1.241   9.850  -1.942  1.00 93.38           H
ATOM   1457  C   ALA A  96      -2.606   9.989  -3.488  1.00 94.26           C
ATOM   1458  O   ALA A  96      -3.566   9.677  -2.799  1.00 93.80           O
ATOM   1459  CB  ALA A  96      -1.170  11.868  -2.584  1.00 92.59           C
ATOM   1460 1HB  ALA A  96      -0.306  12.104  -2.139  1.00 92.59           H
ATOM   1461 2HB  ALA A  96      -1.914  12.200  -2.005  1.00 92.59           H
ATOM   1462 3HB  ALA A  96      -1.213  12.361  -3.453  1.00 92.59           H
ATOM   1463  N   ILE A  97      -2.680  10.027  -4.821  1.00 94.95           N
ATOM   1464  H   ILE A  97      -1.889  10.371  -5.328  1.00 94.95           H
ATOM   1465  CA  ILE A  97      -3.858   9.592  -5.586  1.00 95.42           C
ATOM   1466  HA  ILE A  97      -4.639  10.086  -5.204  1.00 95.42           H
ATOM   1467  C   ILE A  97      -4.090   8.094  -5.387  1.00 95.35           C
ATOM   1468  O   ILE A  97      -5.219   7.697  -5.116  1.00 94.41           O
ATOM   1469  CB  ILE A  97      -3.716   9.966  -7.083  1.00 95.31           C
ATOM   1470  HB  ILE A  97      -2.816   9.659  -7.393  1.00 95.31           H
ATOM   1471  CG1 ILE A  97      -3.832  11.498  -7.262  1.00 92.48           C
ATOM   1472 1HG1 ILE A  97      -4.796  11.754  -7.194  1.00 92.48           H
ATOM   1473 2HG1 ILE A  97      -3.316  11.944  -6.530  1.00 92.48           H
ATOM   1474  CG2 ILE A  97      -4.788   9.262  -7.943  1.00 92.27           C
ATOM   1475 1HG2 ILE A  97      -4.691   9.507  -8.908  1.00 92.27           H
ATOM   1476 2HG2 ILE A  97      -5.709   9.521  -7.651  1.00 92.27           H
ATOM   1477 3HG2 ILE A  97      -4.710   8.268  -7.869  1.00 92.27           H
ATOM   1478  CD1 ILE A  97      -3.293  12.005  -8.609  1.00 82.24           C
ATOM   1479 1HD1 ILE A  97      -3.387  12.998  -8.682  1.00 82.24           H
ATOM   1480 2HD1 ILE A  97      -3.790  11.592  -9.372  1.00 82.24           H
ATOM   1481 3HD1 ILE A  97      -2.324  11.780  -8.715  1.00 82.24           H
ATOM   1482  N   SER A  98      -3.039   7.282  -5.484  1.00 94.96           N
ATOM   1483  H   SER A  98      -2.148   7.677  -5.706  1.00 94.96           H
ATOM   1484  CA  SER A  98      -3.133   5.840  -5.280  1.00 94.43           C
ATOM   1485  HA  SER A  98      -3.799   5.512  -5.950  1.00 94.43           H
ATOM   1486  C   SER A  98      -3.654   5.484  -3.880  1.00 94.32           C
ATOM   1487  O   SER A  98      -4.660   4.795  -3.751  1.00 92.64           O
ATOM   1488  CB  SER A  98      -1.764   5.217  -5.529  1.00 93.36           C
ATOM   1489 1HB  SER A  98      -1.413   5.464  -6.432  1.00 93.36           H
ATOM   1490 2HB  SER A  98      -1.107   5.495  -4.828  1.00 93.36           H
ATOM   1491  OG  SER A  98      -1.872   3.825  -5.481  1.00 82.35           O
ATOM   1492  HG  SER A  98      -2.796   3.577  -5.470  1.00 82.35           H
ATOM   1493  N   ASP A  99      -3.037   6.047  -2.839  1.00 94.47           N
ATOM   1494  H   ASP A  99      -2.262   6.655  -3.014  1.00 94.47           H
ATOM   1495  CA  ASP A  99      -3.446   5.813  -1.447  1.00 93.64           C
ATOM   1496  HA  ASP A  99      -3.456   4.819  -1.341  1.00 93.64           H
ATOM   1497  C   ASP A  99      -4.858   6.349  -1.154  1.00 94.19           C
ATOM   1498  O   ASP A  99      -5.608   5.767  -0.372  1.00 92.71           O
ATOM   1499  CB  ASP A  99      -2.428   6.468  -0.500  1.00 92.40           C
ATOM   1500 1HB  ASP A  99      -2.268   7.402  -0.820  1.00 92.40           H
ATOM   1501 2HB  ASP A  99      -2.831   6.493   0.415  1.00 92.40           H
ATOM   1502  CG  ASP A  99      -1.066   5.765  -0.396  1.00 89.49           C
ATOM   1503  OD1 ASP A  99      -0.974   4.551  -0.690  1.00 84.86           O
ATOM   1504  OD2 ASP A  99      -0.117   6.418   0.095  1.00 84.49           O
ATOM   1505  N   PHE A 100      -5.254   7.452  -1.790  1.00 94.53           N
ATOM   1506  H   PHE A 100      -4.593   7.920  -2.376  1.00 94.53           H
ATOM   1507  CA  PHE A 100      -6.600   8.018  -1.680  1.00 94.96           C
ATOM   1508  HA  PHE A 100      -6.787   8.092  -0.700  1.00 94.96           H
ATOM   1509  C   PHE A 100      -7.669   7.107  -2.286  1.00 95.13           C
ATOM   1510  O   PHE A 100      -8.732   6.928  -1.694  1.00 94.25           O
ATOM   1511  CB  PHE A 100      -6.612   9.390  -2.353  1.00 94.93           C
ATOM   1512 1HB  PHE A 100      -5.971   9.983  -1.865  1.00 94.93           H
ATOM   1513 2HB  PHE A 100      -6.308   9.277  -3.299  1.00 94.93           H
ATOM   1514  CG  PHE A 100      -7.955  10.085  -2.380  1.00 95.08           C
ATOM   1515  CD1 PHE A 100      -8.722  10.096  -3.552  1.00 92.37           C
ATOM   1516  HD1 PHE A 100      -8.412   9.591  -4.358  1.00 92.37           H
ATOM   1517  CD2 PHE A 100      -8.402  10.755  -1.237  1.00 92.85           C
ATOM   1518  HD2 PHE A 100      -7.862  10.724  -0.396  1.00 92.85           H
ATOM   1519  CE1 PHE A 100      -9.931  10.820  -3.594  1.00 92.49           C
ATOM   1520  HE1 PHE A 100     -10.474  10.838  -4.433  1.00 92.49           H
ATOM   1521  CE2 PHE A 100      -9.609  11.471  -1.271  1.00 92.81           C
ATOM   1522  HE2 PHE A 100      -9.927  11.950  -0.453  1.00 92.81           H
ATOM   1523  CZ  PHE A 100     -10.374  11.518  -2.452  1.00 93.56           C
ATOM   1524  HZ  PHE A 100     -11.225  12.042  -2.481  1.00 93.56           H
ATOM   1525  N   LEU A 101      -7.392   6.498  -3.447  1.00 94.47           N
ATOM   1526  H   LEU A 101      -6.526   6.703  -3.903  1.00 94.47           H
ATOM   1527  CA  LEU A 101      -8.310   5.543  -4.075  1.00 94.13           C
ATOM   1528  HA  LEU A 101      -9.177   6.029  -4.183  1.00 94.13           H
ATOM   1529  C   LEU A 101      -8.546   4.329  -3.179  1.00 94.16           C
ATOM   1530  O   LEU A 101      -9.697   3.941  -2.982  1.00 93.04           O
ATOM   1531  CB  LEU A 101      -7.750   5.106  -5.445  1.00 93.65           C
ATOM   1532 1HB  LEU A 101      -6.793   4.843  -5.320  1.00 93.65           H
ATOM   1533 2HB  LEU A 101      -8.275   4.315  -5.758  1.00 93.65           H
ATOM   1534  CG  LEU A 101      -7.808   6.180  -6.546  1.00 89.21           C
ATOM   1535  HG  LEU A 101      -7.389   7.011  -6.180  1.00 89.21           H
ATOM   1536  CD1 LEU A 101      -7.059   5.682  -7.781  1.00 84.08           C
ATOM   1537 1HD1 LEU A 101      -7.082   6.363  -8.513  1.00 84.08           H
ATOM   1538 2HD1 LEU A 101      -7.467   4.839  -8.132  1.00 84.08           H
ATOM   1539 3HD1 LEU A 101      -6.101   5.493  -7.567  1.00 84.08           H
ATOM   1540  CD2 LEU A 101      -9.241   6.509  -6.959  1.00 84.13           C
ATOM   1541 1HD2 LEU A 101      -9.256   7.208  -7.674  1.00 84.13           H
ATOM   1542 2HD2 LEU A 101      -9.768   6.853  -6.182  1.00 84.13           H
ATOM   1543 3HD2 LEU A 101      -9.707   5.698  -7.312  1.00 84.13           H
ATOM   1544  N   VAL A 102      -7.495   3.774  -2.566  1.00 93.13           N
ATOM   1545  H   VAL A 102      -6.580   4.122  -2.768  1.00 93.13           H
ATOM   1546  CA  VAL A 102      -7.636   2.671  -1.606  1.00 92.49           C
ATOM   1547  HA  VAL A 102      -8.113   1.949  -2.107  1.00 92.49           H
ATOM   1548  C   VAL A 102      -8.476   3.097  -0.407  1.00 92.93           C
ATOM   1549  O   VAL A 102      -9.414   2.399  -0.035  1.00 92.24           O
ATOM   1550  CB  VAL A 102      -6.268   2.156  -1.142  1.00 90.77           C
ATOM   1551  HB  VAL A 102      -5.771   2.949  -0.790  1.00 90.77           H
ATOM   1552  CG1 VAL A 102      -6.386   1.093  -0.045  1.00 85.96           C
ATOM   1553 1HG1 VAL A 102      -5.483   0.772   0.242  1.00 85.96           H
ATOM   1554 2HG1 VAL A 102      -6.905   0.302  -0.367  1.00 85.96           H
ATOM   1555 3HG1 VAL A 102      -6.852   1.459   0.760  1.00 85.96           H
ATOM   1556  CG2 VAL A 102      -5.531   1.508  -2.306  1.00 86.12           C
ATOM   1557 1HG2 VAL A 102      -4.636   1.167  -2.018  1.00 86.12           H
ATOM   1558 2HG2 VAL A 102      -5.386   2.163  -3.048  1.00 86.12           H
ATOM   1559 3HG2 VAL A 102      -6.050   0.737  -2.674  1.00 86.12           H
ATOM   1560  N   ALA A 103      -8.188   4.268   0.171  1.00 93.77           N
ATOM   1561  H   ALA A 103      -7.472   4.839  -0.230  1.00 93.77           H
ATOM   1562  CA  ALA A 103      -8.878   4.744   1.364  1.00 93.84           C
ATOM   1563  HA  ALA A 103      -8.786   4.008   2.034  1.00 93.84           H
ATOM   1564  C   ALA A 103     -10.385   4.971   1.148  1.00 94.30           C
ATOM   1565  O   ALA A 103     -11.167   4.775   2.075  1.00 93.17           O
ATOM   1566  CB  ALA A 103      -8.190   6.027   1.832  1.00 93.55           C
ATOM   1567 1HB  ALA A 103      -7.211   5.878   1.972  1.00 93.55           H
ATOM   1568 2HB  ALA A 103      -8.579   6.347   2.696  1.00 93.55           H
ATOM   1569 3HB  ALA A 103      -8.296   6.757   1.157  1.00 93.55           H
ATOM   1570  N   ILE A 104     -10.795   5.390  -0.049  1.00 94.82           N
ATOM   1571  H   ILE A 104     -10.116   5.498  -0.775  1.00 94.82           H
ATOM   1572  CA  ILE A 104     -12.200   5.700  -0.349  1.00 94.53           C
ATOM   1573  HA  ILE A 104     -12.616   5.890   0.540  1.00 94.53           H
ATOM   1574  C   ILE A 104     -12.951   4.511  -0.929  1.00 94.85           C
ATOM   1575  O   ILE A 104     -14.134   4.360  -0.648  1.00 93.46           O
ATOM   1576  CB  ILE A 104     -12.299   6.945  -1.255  1.00 93.35           C
ATOM   1577  HB  ILE A 104     -11.709   6.831  -2.054  1.00 93.35           H
ATOM   1578  CG1 ILE A 104     -11.854   8.146  -0.400  1.00 83.77           C
ATOM   1579 1HG1 ILE A 104     -12.364   8.131   0.460  1.00 83.77           H
ATOM   1580 2HG1 ILE A 104     -10.876   8.057  -0.210  1.00 83.77           H
ATOM   1581  CG2 ILE A 104     -13.710   7.157  -1.841  1.00 80.05           C
ATOM   1582 1HG2 ILE A 104     -13.738   7.971  -2.422  1.00 80.05           H
ATOM   1583 2HG2 ILE A 104     -14.386   7.275  -1.114  1.00 80.05           H
ATOM   1584 3HG2 ILE A 104     -13.989   6.373  -2.396  1.00 80.05           H
ATOM   1585  CD1 ILE A 104     -12.085   9.498  -1.062  1.00 71.45           C
ATOM   1586 1HD1 ILE A 104     -11.781  10.244  -0.469  1.00 71.45           H
ATOM   1587 2HD1 ILE A 104     -13.055   9.639  -1.260  1.00 71.45           H
ATOM   1588 3HD1 ILE A 104     -11.582   9.566  -1.924  1.00 71.45           H
ATOM   1589  N   ILE A 105     -12.303   3.701  -1.761  1.00 94.08           N
ATOM   1590  H   ILE A 105     -11.317   3.820  -1.880  1.00 94.08           H
ATOM   1591  CA  ILE A 105     -12.979   2.643  -2.508  1.00 93.40           C
ATOM   1592  HA  ILE A 105     -13.948   2.886  -2.479  1.00 93.40           H
ATOM   1593  C   ILE A 105     -12.805   1.292  -1.811  1.00 93.65           C
ATOM   1594  O   ILE A 105     -13.786   0.597  -1.620  1.00 92.25           O
ATOM   1595  CB  ILE A 105     -12.535   2.611  -3.991  1.00 92.44           C
ATOM   1596  HB  ILE A 105     -11.556   2.412  -4.035  1.00 92.44           H
ATOM   1597  CG1 ILE A 105     -12.785   3.987  -4.652  1.00 88.99           C
ATOM   1598 1HG1 ILE A 105     -13.766   4.177  -4.619  1.00 88.99           H
ATOM   1599 2HG1 ILE A 105     -12.293   4.681  -4.126  1.00 88.99           H
ATOM   1600  CG2 ILE A 105     -13.281   1.495  -4.748  1.00 87.80           C
ATOM   1601 1HG2 ILE A 105     -13.002   1.465  -5.708  1.00 87.80           H
ATOM   1602 2HG2 ILE A 105     -14.270   1.642  -4.720  1.00 87.80           H
ATOM   1603 3HG2 ILE A 105     -13.092   0.600  -4.345  1.00 87.80           H
ATOM   1604  CD1 ILE A 105     -12.332   4.093  -6.116  1.00 79.91           C
ATOM   1605 1HD1 ILE A 105     -12.520   5.003  -6.484  1.00 79.91           H
ATOM   1606 2HD1 ILE A 105     -12.809   3.425  -6.688  1.00 79.91           H
ATOM   1607 3HD1 ILE A 105     -11.350   3.924  -6.200  1.00 79.91           H
ATOM   1608  N   CYS A 106     -11.602   0.929  -1.405  1.00 92.61           N
ATOM   1609  H   CYS A 106     -10.849   1.583  -1.478  1.00 92.61           H
ATOM   1610  CA  CYS A 106     -11.334  -0.397  -0.853  1.00 91.61           C
ATOM   1611  HA  CYS A 106     -11.946  -1.010  -1.353  1.00 91.61           H
ATOM   1612  C   CYS A 106     -11.684  -0.483   0.644  1.00 91.87           C
ATOM   1613  O   CYS A 106     -12.434  -1.372   1.043  1.00 91.19           O
ATOM   1614  CB  CYS A 106      -9.877  -0.796  -1.112  1.00 90.64           C
ATOM   1615 1HB  CYS A 106      -9.324  -0.144  -0.593  1.00 90.64           H
ATOM   1616 2HB  CYS A 106      -9.775  -1.709  -0.717  1.00 90.64           H
ATOM   1617  SG  CYS A 106      -9.515  -0.759  -2.898  1.00 86.79           S
ATOM   1618  HG  CYS A 106      -8.208  -0.750  -3.082  1.00 86.79           H
ATOM   1619  N   CYS A 107     -11.200   0.464   1.451  1.00 93.35           N
ATOM   1620  H   CYS A 107     -10.720   1.243   1.049  1.00 93.35           H
ATOM   1621  CA  CYS A 107     -11.350   0.398   2.906  1.00 93.03           C
ATOM   1622  HA  CYS A 107     -10.918  -0.479   3.118  1.00 93.03           H
ATOM   1623  C   CYS A 107     -12.809   0.325   3.406  1.00 93.23           C
ATOM   1624  O   CYS A 107     -13.032  -0.395   4.374  1.00 92.33           O
ATOM   1625  CB  CYS A 107     -10.610   1.559   3.582  1.00 92.54           C
ATOM   1626 1HB  CYS A 107     -10.985   2.389   3.169  1.00 92.54           H
ATOM   1627 2HB  CYS A 107     -10.874   1.517   4.546  1.00 92.54           H
ATOM   1628  SG  CYS A 107      -8.819   1.422   3.351  1.00 89.11           S
ATOM   1629  HG  CYS A 107      -8.224   1.389   4.529  1.00 89.11           H
ATOM   1630  N   PRO A 108     -13.816   1.006   2.814  1.00 94.69           N
ATOM   1631  CA  PRO A 108     -15.200   0.858   3.264  1.00 94.94           C
ATOM   1632  HA  PRO A 108     -15.214   1.042   4.247  1.00 94.94           H
ATOM   1633  C   PRO A 108     -15.745  -0.567   3.100  1.00 94.83           C
ATOM   1634  O   PRO A 108     -16.421  -1.065   3.996  1.00 93.55           O
ATOM   1635  CB  PRO A 108     -16.018   1.865   2.439  1.00 94.47           C
ATOM   1636 1HB  PRO A 108     -16.399   1.436   1.620  1.00 94.47           H
ATOM   1637 2HB  PRO A 108     -16.757   2.262   2.983  1.00 94.47           H
ATOM   1638  CG  PRO A 108     -14.983   2.924   2.069  1.00 93.31           C
ATOM   1639 1HG  PRO A 108     -15.244   3.409   1.235  1.00 93.31           H
ATOM   1640 2HG  PRO A 108     -14.857   3.582   2.812  1.00 93.31           H
ATOM   1641  CD  PRO A 108     -13.723   2.090   1.851  1.00 95.04           C
ATOM   1642 1HD  PRO A 108     -13.689   1.715   0.925  1.00 95.04           H
ATOM   1643 2HD  PRO A 108     -12.896   2.624   2.025  1.00 95.04           H
ATOM   1644  N   PHE A 109     -15.420  -1.244   1.993  1.00 94.12           N
ATOM   1645  H   PHE A 109     -14.877  -0.780   1.293  1.00 94.12           H
ATOM   1646  CA  PHE A 109     -15.822  -2.631   1.758  1.00 93.74           C
ATOM   1647  HA  PHE A 109     -16.791  -2.667   2.003  1.00 93.74           H
ATOM   1648  C   PHE A 109     -15.048  -3.608   2.650  1.00 93.33           C
ATOM   1649  O   PHE A 109     -15.641  -4.553   3.181  1.00 91.67           O
ATOM   1650  CB  PHE A 109     -15.627  -2.990   0.285  1.00 93.41           C
ATOM   1651 1HB  PHE A 109     -14.681  -2.788   0.033  1.00 93.41           H
ATOM   1652 2HB  PHE A 109     -15.801  -3.968   0.172  1.00 93.41           H
ATOM   1653  CG  PHE A 109     -16.535  -2.240  -0.667  1.00 93.41           C
ATOM   1654  CD1 PHE A 109     -17.914  -2.489  -0.660  1.00 90.80           C
ATOM   1655  HD1 PHE A 109     -18.296  -3.161  -0.026  1.00 90.80           H
ATOM   1656  CD2 PHE A 109     -16.001  -1.295  -1.558  1.00 91.35           C
ATOM   1657  HD2 PHE A 109     -15.017  -1.115  -1.564  1.00 91.35           H
ATOM   1658  CE1 PHE A 109     -18.764  -1.794  -1.546  1.00 90.34           C
ATOM   1659  HE1 PHE A 109     -19.748  -1.972  -1.540  1.00 90.34           H
ATOM   1660  CE2 PHE A 109     -16.844  -0.604  -2.438  1.00 90.66           C
ATOM   1661  HE2 PHE A 109     -16.461   0.069  -3.071  1.00 90.66           H
ATOM   1662  CZ  PHE A 109     -18.227  -0.854  -2.434  1.00 90.79           C
ATOM   1663  HZ  PHE A 109     -18.827  -0.361  -3.064  1.00 90.79           H
ATOM   1664  N   GLU A 110     -13.769  -3.360   2.895  1.00 91.86           N
ATOM   1665  H   GLU A 110     -13.318  -2.619   2.397  1.00 91.86           H
ATOM   1666  CA  GLU A 110     -12.991  -4.132   3.869  1.00 90.65           C
ATOM   1667  HA  GLU A 110     -13.107  -5.087   3.596  1.00 90.65           H
ATOM   1668  C   GLU A 110     -13.532  -3.949   5.293  1.00 90.55           C
ATOM   1669  O   GLU A 110     -13.625  -4.906   6.054  1.00 88.72           O
ATOM   1670  CB  GLU A 110     -11.508  -3.731   3.806  1.00 89.57           C
ATOM   1671 1HB  GLU A 110     -11.444  -2.737   3.890  1.00 89.57           H
ATOM   1672 2HB  GLU A 110     -11.030  -4.162   4.571  1.00 89.57           H
ATOM   1673  CG  GLU A 110     -10.819  -4.156   2.499  1.00 85.48           C
ATOM   1674 1HG  GLU A 110     -10.922  -5.145   2.392  1.00 85.48           H
ATOM   1675 2HG  GLU A 110     -11.267  -3.689   1.736  1.00 85.48           H
ATOM   1676  CD  GLU A 110      -9.320  -3.813   2.471  1.00 81.57           C
ATOM   1677  OE1 GLU A 110      -8.615  -4.330   1.575  1.00 72.74           O
ATOM   1678  OE2 GLU A 110      -8.866  -3.025   3.326  1.00 71.94           O
ATOM   1679  N   MET A 111     -13.939  -2.734   5.650  1.00 92.43           N
ATOM   1680  H   MET A 111     -13.803  -1.981   5.007  1.00 92.43           H
ATOM   1681  CA  MET A 111     -14.579  -2.441   6.943  1.00 92.74           C
ATOM   1682  HA  MET A 111     -13.952  -2.757   7.655  1.00 92.74           H
ATOM   1683  C   MET A 111     -15.893  -3.216   7.111  1.00 92.40           C
ATOM   1684  O   MET A 111     -16.116  -3.801   8.172  1.00 90.46           O
ATOM   1685  CB  MET A 111     -14.799  -0.923   7.052  1.00 92.23           C
ATOM   1686 1HB  MET A 111     -13.927  -0.462   6.887  1.00 92.23           H
ATOM   1687 2HB  MET A 111     -15.460  -0.646   6.354  1.00 92.23           H
ATOM   1688  CG  MET A 111     -15.327  -0.481   8.419  1.00 86.62           C
ATOM   1689 1HG  MET A 111     -15.641   0.457   8.273  1.00 86.62           H
ATOM   1690 2HG  MET A 111     -16.115  -1.074   8.585  1.00 86.62           H
ATOM   1691  SD  MET A 111     -14.116  -0.583   9.755  1.00 84.83           S
ATOM   1692  CE  MET A 111     -15.092   0.146  11.095  1.00 75.60           C
ATOM   1693 1HE  MET A 111     -14.567   0.175  11.946  1.00 75.60           H
ATOM   1694 2HE  MET A 111     -15.922  -0.385  11.264  1.00 75.60           H
ATOM   1695 3HE  MET A 111     -15.366   1.081  10.871  1.00 75.60           H
ATOM   1696  N   ASP A 112     -16.728  -3.257   6.071  1.00 92.57           N
ATOM   1697  H   ASP A 112     -16.503  -2.735   5.248  1.00 92.57           H
ATOM   1698  CA  ASP A 112     -17.962  -4.042   6.097  1.00 91.81           C
ATOM   1699  HA  ASP A 112     -18.458  -3.758   6.918  1.00 91.81           H
ATOM   1700  C   ASP A 112     -17.660  -5.544   6.218  1.00 90.82           C
ATOM   1701  O   ASP A 112     -18.190  -6.214   7.118  1.00 88.91           O
ATOM   1702  CB  ASP A 112     -18.799  -3.725   4.846  1.00 91.54           C
ATOM   1703 1HB  ASP A 112     -18.894  -2.734   4.757  1.00 91.54           H
ATOM   1704 2HB  ASP A 112     -18.334  -4.089   4.039  1.00 91.54           H
ATOM   1705  CG  ASP A 112     -20.195  -4.357   4.950  1.00 87.88           C
ATOM   1706  OD1 ASP A 112     -20.947  -3.942   5.866  1.00 80.35           O
ATOM   1707  OD2 ASP A 112     -20.519  -5.247   4.150  1.00 81.49           O
ATOM   1708  N   TYR A 113     -16.730  -6.051   5.409  1.00 90.00           N
ATOM   1709  H   TYR A 113     -16.277  -5.432   4.768  1.00 90.00           H
ATOM   1710  CA  TYR A 113     -16.333  -7.457   5.403  1.00 88.53           C
ATOM   1711  HA  TYR A 113     -17.175  -7.975   5.253  1.00 88.53           H
ATOM   1712  C   TYR A 113     -15.750  -7.923   6.748  1.00 87.91           C
ATOM   1713  O   TYR A 113     -16.229  -8.890   7.341  1.00 86.11           O
ATOM   1714  CB  TYR A 113     -15.347  -7.677   4.261  1.00 87.42           C
ATOM   1715 1HB  TYR A 113     -15.802  -7.444   3.401  1.00 87.42           H
ATOM   1716 2HB  TYR A 113     -14.563  -7.072   4.399  1.00 87.42           H
ATOM   1717  CG  TYR A 113     -14.835  -9.104   4.158  1.00 86.22           C
ATOM   1718  CD1 TYR A 113     -13.497  -9.400   4.463  1.00 82.07           C
ATOM   1719  HD1 TYR A 113     -12.878  -8.671   4.756  1.00 82.07           H
ATOM   1720  CD2 TYR A 113     -15.710 -10.129   3.766  1.00 82.34           C
ATOM   1721  HD2 TYR A 113     -16.666  -9.919   3.562  1.00 82.34           H
ATOM   1722  CE1 TYR A 113     -13.028 -10.721   4.357  1.00 80.91           C
ATOM   1723  HE1 TYR A 113     -12.073 -10.929   4.568  1.00 80.91           H
ATOM   1724  CE2 TYR A 113     -15.242 -11.451   3.660  1.00 80.90           C
ATOM   1725  HE2 TYR A 113     -15.866 -12.178   3.374  1.00 80.90           H
ATOM   1726  CZ  TYR A 113     -13.902 -11.756   3.953  1.00 82.36           C
ATOM   1727  OH  TYR A 113     -13.458 -13.025   3.839  1.00 81.13           O
ATOM   1728  HH  TYR A 113     -14.205 -13.623   3.812  1.00 81.13           H
ATOM   1729  N   TYR A 114     -14.740  -7.222   7.271  1.00 88.29           N
ATOM   1730  H   TYR A 114     -14.448  -6.381   6.815  1.00 88.29           H
ATOM   1731  CA  TYR A 114     -14.046  -7.645   8.491  1.00 87.15           C
ATOM   1732  HA  TYR A 114     -13.993  -8.640   8.402  1.00 87.15           H
ATOM   1733  C   TYR A 114     -14.821  -7.316   9.773  1.00 87.29           C
ATOM   1734  O   TYR A 114     -14.843  -8.114  10.712  1.00 85.15           O
ATOM   1735  CB  TYR A 114     -12.651  -7.006   8.553  1.00 86.43           C
ATOM   1736 1HB  TYR A 114     -12.746  -6.022   8.403  1.00 86.43           H
ATOM   1737 2HB  TYR A 114     -12.267  -7.170   9.462  1.00 86.43           H
ATOM   1738  CG  TYR A 114     -11.669  -7.538   7.532  1.00 84.54           C
ATOM   1739  CD1 TYR A 114     -11.331  -8.900   7.533  1.00 81.65           C
ATOM   1740  HD1 TYR A 114     -11.716  -9.509   8.227  1.00 81.65           H
ATOM   1741  CD2 TYR A 114     -11.087  -6.677   6.584  1.00 82.40           C
ATOM   1742  HD2 TYR A 114     -11.300  -5.700   6.602  1.00 82.40           H
ATOM   1743  CE1 TYR A 114     -10.449  -9.413   6.558  1.00 80.41           C
ATOM   1744  HE1 TYR A 114     -10.214 -10.385   6.557  1.00 80.41           H
ATOM   1745  CE2 TYR A 114     -10.206  -7.184   5.609  1.00 80.46           C
ATOM   1746  HE2 TYR A 114      -9.798  -6.570   4.933  1.00 80.46           H
ATOM   1747  CZ  TYR A 114      -9.902  -8.556   5.589  1.00 80.66           C
ATOM   1748  OH  TYR A 114      -9.087  -9.062   4.619  1.00 78.58           O
ATOM   1749  HH  TYR A 114      -8.205  -9.180   4.972  1.00 78.58           H
ATOM   1750  N   VAL A 115     -15.431  -6.128   9.847  1.00 88.59           N
ATOM   1751  H   VAL A 115     -15.520  -5.580   9.015  1.00 88.59           H
ATOM   1752  CA  VAL A 115     -15.974  -5.598  11.102  1.00 88.37           C
ATOM   1753  HA  VAL A 115     -15.538  -6.150  11.813  1.00 88.37           H
ATOM   1754  C   VAL A 115     -17.476  -5.811  11.201  1.00 87.66           C
ATOM   1755  O   VAL A 115     -17.942  -6.245  12.252  1.00 84.88           O
ATOM   1756  CB  VAL A 115     -15.597  -4.119  11.310  1.00 88.56           C
ATOM   1757  HB  VAL A 115     -16.036  -3.604  10.573  1.00 88.56           H
ATOM   1758  CG1 VAL A 115     -16.089  -3.592  12.666  1.00 83.98           C
ATOM   1759 1HG1 VAL A 115     -15.839  -2.632  12.790  1.00 83.98           H
ATOM   1760 2HG1 VAL A 115     -15.689  -4.113  13.420  1.00 83.98           H
ATOM   1761 3HG1 VAL A 115     -17.084  -3.662  12.738  1.00 83.98           H
ATOM   1762  CG2 VAL A 115     -14.073  -3.936  11.262  1.00 84.51           C
ATOM   1763 1HG2 VAL A 115     -13.823  -2.977  11.397  1.00 84.51           H
ATOM   1764 2HG2 VAL A 115     -13.704  -4.229  10.380  1.00 84.51           H
ATOM   1765 3HG2 VAL A 115     -13.625  -4.474  11.976  1.00 84.51           H
ATOM   1766  N   VAL A 116     -18.240  -5.515  10.153  1.00 89.25           N
ATOM   1767  H   VAL A 116     -17.805  -5.229   9.300  1.00 89.25           H
ATOM   1768  CA  VAL A 116     -19.702  -5.597  10.214  1.00 88.38           C
ATOM   1769  HA  VAL A 116     -19.949  -5.291  11.133  1.00 88.38           H
ATOM   1770  C   VAL A 116     -20.157  -7.048  10.040  1.00 86.97           C
ATOM   1771  O   VAL A 116     -20.803  -7.593  10.930  1.00 84.17           O
ATOM   1772  CB  VAL A 116     -20.375  -4.641   9.208  1.00 88.63           C
ATOM   1773  HB  VAL A 116     -20.121  -4.946   8.290  1.00 88.63           H
ATOM   1774  CG1 VAL A 116     -21.898  -4.670   9.349  1.00 83.61           C
ATOM   1775 1HG1 VAL A 116     -22.330  -4.049   8.695  1.00 83.61           H
ATOM   1776 2HG1 VAL A 116     -22.178  -4.392  10.268  1.00 83.61           H
ATOM   1777 3HG1 VAL A 116     -22.256  -5.589   9.183  1.00 83.61           H
ATOM   1778  CG2 VAL A 116     -19.907  -3.198   9.439  1.00 83.98           C
ATOM   1779 1HG2 VAL A 116     -20.340  -2.573   8.790  1.00 83.98           H
ATOM   1780 2HG2 VAL A 116     -18.916  -3.120   9.327  1.00 83.98           H
ATOM   1781 3HG2 VAL A 116     -20.137  -2.890  10.362  1.00 83.98           H
ATOM   1782  N   ARG A 117     -19.737  -7.682   8.957  1.00 84.43           N
ATOM   1783  H   ARG A 117     -19.050  -7.235   8.384  1.00 84.43           H
ATOM   1784  CA  ARG A 117     -20.226  -9.009   8.551  1.00 82.26           C
ATOM   1785  HA  ARG A 117     -21.091  -9.105   9.044  1.00 82.26           H
ATOM   1786  C   ARG A 117     -19.381 -10.188   9.024  1.00 81.26           C
ATOM   1787  O   ARG A 117     -19.759 -11.331   8.805  1.00 76.88           O
ATOM   1788  CB  ARG A 117     -20.438  -9.032   7.032  1.00 81.83           C
ATOM   1789 1HB  ARG A 117     -19.571  -8.823   6.579  1.00 81.83           H
ATOM   1790 2HB  ARG A 117     -20.746  -9.944   6.760  1.00 81.83           H
ATOM   1791  CG  ARG A 117     -21.483  -8.007   6.594  1.00 79.31           C
ATOM   1792 1HG  ARG A 117     -22.338  -8.168   7.087  1.00 79.31           H
ATOM   1793 2HG  ARG A 117     -21.152  -7.084   6.792  1.00 79.31           H
ATOM   1794  CD  ARG A 117     -21.726  -8.147   5.100  1.00 75.90           C
ATOM   1795 1HD  ARG A 117     -20.860  -8.053   4.610  1.00 75.90           H
ATOM   1796 2HD  ARG A 117     -22.122  -9.045   4.908  1.00 75.90           H
ATOM   1797  NE  ARG A 117     -22.646  -7.129   4.589  1.00 70.97           N
ATOM   1798  HE  ARG A 117     -22.230  -6.321   4.171  1.00 70.97           H
ATOM   1799  CZ  ARG A 117     -23.963  -7.162   4.620  1.00 63.08           C
ATOM   1800  NH1 ARG A 117     -24.624  -8.137   5.178  1.00 58.73           N
ATOM   1801 1HH1 ARG A 117     -24.131  -8.896   5.603  1.00 58.73           H
ATOM   1802 2HH1 ARG A 117     -25.624  -8.126   5.181  1.00 58.73           H
ATOM   1803  NH2 ARG A 117     -24.641  -6.209   4.076  1.00 56.56           N
ATOM   1804 1HH2 ARG A 117     -24.167  -5.448   3.633  1.00 56.56           H
ATOM   1805 2HH2 ARG A 117     -25.640  -6.231   4.098  1.00 56.56           H
ATOM   1806  N   GLN A 118     -18.266  -9.943   9.711  1.00 80.04           N
ATOM   1807  H   GLN A 118     -17.978  -8.991   9.819  1.00 80.04           H
ATOM   1808  CA  GLN A 118     -17.435 -10.991  10.319  1.00 78.28           C
ATOM   1809  HA  GLN A 118     -16.615 -10.502  10.617  1.00 78.28           H
ATOM   1810  C   GLN A 118     -16.990 -12.062   9.310  1.00 77.38           C
ATOM   1811  O   GLN A 118     -17.256 -13.248   9.496  1.00 72.86           O
ATOM   1812  CB  GLN A 118     -18.135 -11.615  11.541  1.00 75.78           C
ATOM   1813 1HB  GLN A 118     -18.956 -12.093  11.228  1.00 75.78           H
ATOM   1814 2HB  GLN A 118     -17.510 -12.269  11.966  1.00 75.78           H
ATOM   1815  CG  GLN A 118     -18.552 -10.598  12.600  1.00 70.74           C
ATOM   1816 1HG  GLN A 118     -17.738 -10.108  12.913  1.00 70.74           H
ATOM   1817 2HG  GLN A 118     -19.194  -9.951  12.189  1.00 70.74           H
ATOM   1818  CD  GLN A 118     -19.221 -11.251  13.803  1.00 67.49           C
ATOM   1819  OE1 GLN A 118     -19.387 -12.449  13.917  1.00 62.98           O
ATOM   1820  NE2 GLN A 118     -19.643 -10.485  14.788  1.00 59.45           N
ATOM   1821 1HE2 GLN A 118     -20.080 -10.895  15.588  1.00 59.45           H
ATOM   1822 2HE2 GLN A 118     -19.526  -9.493  14.735  1.00 59.45           H
ATOM   1823  N   LEU A 119     -16.314 -11.629   8.265  1.00 78.09           N
ATOM   1824  H   LEU A 119     -16.152 -10.644   8.208  1.00 78.09           H
ATOM   1825  CA  LEU A 119     -15.775 -12.455   7.175  1.00 78.03           C
ATOM   1826  HA  LEU A 119     -15.255 -11.789   6.640  1.00 78.03           H
ATOM   1827  C   LEU A 119     -16.845 -13.023   6.222  1.00 79.35           C
ATOM   1828  O   LEU A 119     -16.606 -14.047   5.599  1.00 76.11           O
ATOM   1829  CB  LEU A 119     -14.819 -13.550   7.711  1.00 75.53           C
ATOM   1830 1HB  LEU A 119     -15.366 -14.229   8.200  1.00 75.53           H
ATOM   1831 2HB  LEU A 119     -14.371 -13.983   6.929  1.00 75.53           H
ATOM   1832  CG  LEU A 119     -13.722 -13.067   8.663  1.00 71.10           C
ATOM   1833  HG  LEU A 119     -14.147 -12.481   9.353  1.00 71.10           H
ATOM   1834  CD1 LEU A 119     -13.040 -14.271   9.316  1.00 67.54           C
ATOM   1835 1HD1 LEU A 119     -12.318 -13.978   9.943  1.00 67.54           H
ATOM   1836 2HD1 LEU A 119     -12.625 -14.865   8.627  1.00 67.54           H
ATOM   1837 3HD1 LEU A 119     -13.697 -14.816   9.837  1.00 67.54           H
ATOM   1838  CD2 LEU A 119     -12.671 -12.256   7.931  1.00 67.95           C
ATOM   1839 1HD2 LEU A 119     -11.958 -11.944   8.559  1.00 67.95           H
ATOM   1840 2HD2 LEU A 119     -13.076 -11.449   7.501  1.00 67.95           H
ATOM   1841 3HD2 LEU A 119     -12.234 -12.800   7.215  1.00 67.95           H
ATOM   1842  N   SER A 120     -17.987 -12.361   6.082  1.00 82.18           N
ATOM   1843  H   SER A 120     -18.184 -11.612   6.715  1.00 82.18           H
ATOM   1844  CA  SER A 120     -18.973 -12.675   5.045  1.00 83.60           C
ATOM   1845  HA  SER A 120     -18.645 -13.512   4.607  1.00 83.60           H
ATOM   1846  C   SER A 120     -19.047 -11.542   4.019  1.00 85.16           C
ATOM   1847  O   SER A 120     -19.300 -10.393   4.378  1.00 81.83           O
ATOM   1848  CB  SER A 120     -20.350 -12.934   5.656  1.00 79.66           C
ATOM   1849 1HB  SER A 120     -20.285 -13.553   6.438  1.00 79.66           H
ATOM   1850 2HB  SER A 120     -20.782 -12.079   5.942  1.00 79.66           H
ATOM   1851  OG  SER A 120     -21.187 -13.540   4.694  1.00 69.44           O
ATOM   1852  HG  SER A 120     -20.696 -13.677   3.884  1.00 69.44           H
ATOM   1853  N   TRP A 121     -18.822 -11.859   2.751  1.00 85.23           N
ATOM   1854  H   TRP A 121     -18.571 -12.805   2.544  1.00 85.23           H
ATOM   1855  CA  TRP A 121     -18.916 -10.919   1.637  1.00 86.44           C
ATOM   1856  HA  TRP A 121     -18.780  -9.998   2.003  1.00 86.44           H
ATOM   1857  C   TRP A 121     -20.304 -10.998   0.999  1.00 86.75           C
ATOM   1858  O   TRP A 121     -20.720 -12.064   0.577  1.00 83.59           O
ATOM   1859  CB  TRP A 121     -17.821 -11.244   0.627  1.00 86.45           C
ATOM   1860 1HB  TRP A 121     -16.936 -11.223   1.092  1.00 86.45           H
ATOM   1861 2HB  TRP A 121     -17.983 -12.159   0.257  1.00 86.45           H
ATOM   1862  CG  TRP A 121     -17.755 -10.297  -0.518  1.00 87.27           C
ATOM   1863  CD1 TRP A 121     -18.348 -10.462  -1.716  1.00 84.73           C
ATOM   1864  HD1 TRP A 121     -18.894 -11.256  -1.984  1.00 84.73           H
ATOM   1865  CD2 TRP A 121     -17.095  -8.991  -0.570  1.00 88.03           C
ATOM   1866  NE1 TRP A 121     -18.088  -9.369  -2.516  1.00 85.65           N
ATOM   1867  HE1 TRP A 121     -18.412  -9.268  -3.457  1.00 85.65           H
ATOM   1868  CE2 TRP A 121     -17.325  -8.434  -1.852  1.00 87.63           C
ATOM   1869  CE3 TRP A 121     -16.329  -8.251   0.342  1.00 86.01           C
ATOM   1870  HE3 TRP A 121     -16.152  -8.621   1.254  1.00 86.01           H
ATOM   1871  CZ2 TRP A 121     -16.808  -7.177  -2.226  1.00 86.57           C
ATOM   1872  HZ2 TRP A 121     -16.983  -6.807  -3.138  1.00 86.57           H
ATOM   1873  CZ3 TRP A 121     -15.805  -6.990  -0.014  1.00 84.77           C
ATOM   1874  HZ3 TRP A 121     -15.261  -6.475   0.648  1.00 84.77           H
ATOM   1875  CH2 TRP A 121     -16.041  -6.451  -1.293  1.00 84.45           C
ATOM   1876  HH2 TRP A 121     -15.666  -5.557  -1.538  1.00 84.45           H
ATOM   1877  N   GLU A 122     -21.018  -9.876   0.875  1.00 84.87           N
ATOM   1878  H   GLU A 122     -20.622  -9.016   1.198  1.00 84.87           H
ATOM   1879  CA  GLU A 122     -22.368  -9.857   0.280  1.00 85.28           C
ATOM   1880  HA  GLU A 122     -22.481 -10.777  -0.096  1.00 85.28           H
ATOM   1881  C   GLU A 122     -22.507  -8.862  -0.879  1.00 85.97           C
ATOM   1882  O   GLU A 122     -23.598  -8.599  -1.369  1.00 80.10           O
ATOM   1883  CB  GLU A 122     -23.425  -9.584   1.355  1.00 81.59           C
ATOM   1884 1HB  GLU A 122     -23.151  -8.774   1.873  1.00 81.59           H
ATOM   1885 2HB  GLU A 122     -24.301  -9.412   0.905  1.00 81.59           H
ATOM   1886  CG  GLU A 122     -23.594 -10.759   2.330  1.00 74.19           C
ATOM   1887 1HG  GLU A 122     -23.822 -11.581   1.807  1.00 74.19           H
ATOM   1888 2HG  GLU A 122     -22.731 -10.901   2.816  1.00 74.19           H
ATOM   1889  CD  GLU A 122     -24.709 -10.498   3.360  1.00 69.25           C
ATOM   1890  OE1 GLU A 122     -24.707 -11.160   4.420  1.00 62.38           O
ATOM   1891  OE2 GLU A 122     -25.497  -9.540   3.175  1.00 60.65           O
ATOM   1892  N   HIS A 123     -21.393  -8.292  -1.349  1.00 87.77           N
ATOM   1893  H   HIS A 123     -20.513  -8.572  -0.966  1.00 87.77           H
ATOM   1894  CA  HIS A 123     -21.410  -7.278  -2.398  1.00 88.26           C
ATOM   1895  HA  HIS A 123     -22.317  -6.863  -2.329  1.00 88.26           H
ATOM   1896  C   HIS A 123     -21.309  -7.857  -3.823  1.00 88.46           C
ATOM   1897  O   HIS A 123     -21.320  -7.098  -4.787  1.00 83.48           O
ATOM   1898  CB  HIS A 123     -20.335  -6.231  -2.113  1.00 87.45           C
ATOM   1899 1HB  HIS A 123     -19.441  -6.680  -2.108  1.00 87.45           H
ATOM   1900 2HB  HIS A 123     -20.358  -5.540  -2.836  1.00 87.45           H
ATOM   1901  CG  HIS A 123     -20.522  -5.535  -0.787  1.00 88.37           C
ATOM   1902  ND1 HIS A 123     -21.577  -4.690  -0.462  1.00 76.84           N
ATOM   1903  HD1 HIS A 123     -22.328  -4.417  -1.063  1.00 76.84           H
ATOM   1904  CD2 HIS A 123     -19.713  -5.657   0.309  1.00 79.17           C
ATOM   1905  HD2 HIS A 123     -18.878  -6.203   0.378  1.00 79.17           H
ATOM   1906  CE1 HIS A 123     -21.396  -4.314   0.804  1.00 80.67           C
ATOM   1907  HE1 HIS A 123     -22.004  -3.702   1.310  1.00 80.67           H
ATOM   1908  NE2 HIS A 123     -20.278  -4.875   1.305  1.00 82.41           N
ATOM   1909  N   GLY A 124     -21.249  -9.174  -3.949  1.00 87.35           N
ATOM   1910  H   GLY A 124     -21.253  -9.722  -3.112  1.00 87.35           H
ATOM   1911  CA  GLY A 124     -21.178  -9.881  -5.221  1.00 88.11           C
ATOM   1912 1HA  GLY A 124     -21.532 -10.803  -5.064  1.00 88.11           H
ATOM   1913 2HA  GLY A 124     -21.777  -9.397  -5.859  1.00 88.11           H
ATOM   1914  C   GLY A 124     -19.772  -9.974  -5.819  1.00 89.28           C
ATOM   1915  O   GLY A 124     -18.847  -9.231  -5.466  1.00 87.02           O
ATOM   1916  N   HIS A 125     -19.634 -10.864  -6.787  1.00 90.61           N
ATOM   1917  H   HIS A 125     -20.461 -11.327  -7.104  1.00 90.61           H
ATOM   1918  CA  HIS A 125     -18.371 -11.229  -7.434  1.00 90.37           C
ATOM   1919  HA  HIS A 125     -17.777 -11.567  -6.704  1.00 90.37           H
ATOM   1920  C   HIS A 125     -17.653 -10.032  -8.085  1.00 91.14           C
ATOM   1921  O   HIS A 125     -16.443  -9.873  -7.954  1.00 89.74           O
ATOM   1922  CB  HIS A 125     -18.675 -12.307  -8.474  1.00 88.42           C
ATOM   1923 1HB  HIS A 125     -19.032 -13.115  -8.005  1.00 88.42           H
ATOM   1924 2HB  HIS A 125     -19.365 -11.957  -9.108  1.00 88.42           H
ATOM   1925  CG  HIS A 125     -17.470 -12.725  -9.277  1.00 82.00           C
ATOM   1926  ND1 HIS A 125     -17.078 -12.190 -10.478  1.00 70.09           N
ATOM   1927  HD1 HIS A 125     -17.558 -11.480 -10.994  1.00 70.09           H
ATOM   1928  CD2 HIS A 125     -16.548 -13.660  -8.915  1.00 69.97           C
ATOM   1929  HD2 HIS A 125     -16.564 -14.217  -8.085  1.00 69.97           H
ATOM   1930  CE1 HIS A 125     -15.933 -12.792 -10.835  1.00 67.82           C
ATOM   1931  HE1 HIS A 125     -15.419 -12.592 -11.669  1.00 67.82           H
ATOM   1932  NE2 HIS A 125     -15.576 -13.698  -9.916  1.00 71.45           N
ATOM   1933  N   VAL A 126     -18.400  -9.159  -8.770  1.00 92.28           N
ATOM   1934  H   VAL A 126     -19.392  -9.281  -8.786  1.00 92.28           H
ATOM   1935  CA  VAL A 126     -17.811  -8.024  -9.502  1.00 92.91           C
ATOM   1936  HA  VAL A 126     -17.132  -8.435 -10.110  1.00 92.91           H
ATOM   1937  C   VAL A 126     -17.112  -7.053  -8.547  1.00 93.25           C
ATOM   1938  O   VAL A 126     -16.004  -6.599  -8.831  1.00 92.35           O
ATOM   1939  CB  VAL A 126     -18.870  -7.286 -10.340  1.00 92.78           C
ATOM   1940  HB  VAL A 126     -19.558  -6.953  -9.695  1.00 92.78           H
ATOM   1941  CG1 VAL A 126     -18.273  -6.097 -11.101  1.00 87.91           C
ATOM   1942 1HG1 VAL A 126     -18.973  -5.629 -11.640  1.00 87.91           H
ATOM   1943 2HG1 VAL A 126     -17.553  -6.397 -11.727  1.00 87.91           H
ATOM   1944 3HG1 VAL A 126     -17.874  -5.431 -10.470  1.00 87.91           H
ATOM   1945  CG2 VAL A 126     -19.508  -8.230 -11.371  1.00 87.34           C
ATOM   1946 1HG2 VAL A 126     -20.196  -7.752 -11.917  1.00 87.34           H
ATOM   1947 2HG2 VAL A 126     -19.955  -9.003 -10.921  1.00 87.34           H
ATOM   1948 3HG2 VAL A 126     -18.819  -8.595 -11.997  1.00 87.34           H
ATOM   1949  N   LEU A 127     -17.731  -6.737  -7.407  1.00 92.28           N
ATOM   1950  H   LEU A 127     -18.642  -7.110  -7.231  1.00 92.28           H
ATOM   1951  CA  LEU A 127     -17.118  -5.863  -6.409  1.00 92.56           C
ATOM   1952  HA  LEU A 127     -16.747  -5.091  -6.925  1.00 92.56           H
ATOM   1953  C   LEU A 127     -15.960  -6.561  -5.688  1.00 92.30           C
ATOM   1954  O   LEU A 127     -14.946  -5.915  -5.456  1.00 91.19           O
ATOM   1955  CB  LEU A 127     -18.177  -5.361  -5.416  1.00 91.97           C
ATOM   1956 1HB  LEU A 127     -18.763  -6.131  -5.163  1.00 91.97           H
ATOM   1957 2HB  LEU A 127     -17.709  -5.017  -4.602  1.00 91.97           H
ATOM   1958  CG  LEU A 127     -19.063  -4.234  -5.990  1.00 85.92           C
ATOM   1959  HG  LEU A 127     -19.409  -4.558  -6.871  1.00 85.92           H
ATOM   1960  CD1 LEU A 127     -20.198  -3.920  -5.015  1.00 79.62           C
ATOM   1961 1HD1 LEU A 127     -20.784  -3.191  -5.370  1.00 79.62           H
ATOM   1962 2HD1 LEU A 127     -19.839  -3.622  -4.131  1.00 79.62           H
ATOM   1963 3HD1 LEU A 127     -20.770  -4.726  -4.859  1.00 79.62           H
ATOM   1964  CD2 LEU A 127     -18.294  -2.933  -6.214  1.00 80.03           C
ATOM   1965 1HD2 LEU A 127     -18.892  -2.223  -6.585  1.00 80.03           H
ATOM   1966 2HD2 LEU A 127     -17.541  -3.068  -6.858  1.00 80.03           H
ATOM   1967 3HD2 LEU A 127     -17.908  -2.593  -5.357  1.00 80.03           H
ATOM   1968  N   CYS A 128     -16.066  -7.857  -5.421  1.00 90.79           N
ATOM   1969  H   CYS A 128     -16.934  -8.317  -5.608  1.00 90.79           H
ATOM   1970  CA  CYS A 128     -14.963  -8.636  -4.864  1.00 90.25           C
ATOM   1971  HA  CYS A 128     -14.741  -8.210  -3.987  1.00 90.25           H
ATOM   1972  C   CYS A 128     -13.716  -8.566  -5.752  1.00 90.63           C
ATOM   1973  O   CYS A 128     -12.643  -8.170  -5.293  1.00 89.66           O
ATOM   1974  CB  CYS A 128     -15.423 -10.090  -4.665  1.00 88.86           C
ATOM   1975 1HB  CYS A 128     -16.216 -10.028  -4.059  1.00 88.86           H
ATOM   1976 2HB  CYS A 128     -15.719 -10.392  -5.571  1.00 88.86           H
ATOM   1977  SG  CYS A 128     -14.130 -11.158  -3.983  1.00 84.69           S
ATOM   1978  N   ALA A 129     -13.879  -8.850  -7.054  1.00 92.11           N
ATOM   1979  H   ALA A 129     -14.784  -9.129  -7.376  1.00 92.11           H
ATOM   1980  CA  ALA A 129     -12.791  -8.768  -8.014  1.00 92.01           C
ATOM   1981  HA  ALA A 129     -12.055  -9.336  -7.645  1.00 92.01           H
ATOM   1982  C   ALA A 129     -12.243  -7.334  -8.152  1.00 92.63           C
ATOM   1983  O   ALA A 129     -11.032  -7.123  -8.126  1.00 91.84           O
ATOM   1984  CB  ALA A 129     -13.284  -9.323  -9.354  1.00 91.64           C
ATOM   1985 1HB  ALA A 129     -13.636 -10.253  -9.249  1.00 91.64           H
ATOM   1986 2HB  ALA A 129     -12.543  -9.349 -10.025  1.00 91.64           H
ATOM   1987 3HB  ALA A 129     -14.018  -8.757  -9.728  1.00 91.64           H
ATOM   1988  N   SER A 130     -13.130  -6.331  -8.217  1.00 93.84           N
ATOM   1989  H   SER A 130     -14.103  -6.551  -8.154  1.00 93.84           H
ATOM   1990  CA  SER A 130     -12.740  -4.926  -8.376  1.00 93.80           C
ATOM   1991  HA  SER A 130     -12.145  -4.939  -9.180  1.00 93.80           H
ATOM   1992  C   SER A 130     -11.957  -4.388  -7.176  1.00 93.81           C
ATOM   1993  O   SER A 130     -10.955  -3.704  -7.362  1.00 92.48           O
ATOM   1994  CB  SER A 130     -13.968  -4.041  -8.606  1.00 93.07           C
ATOM   1995 1HB  SER A 130     -14.600  -4.105  -7.834  1.00 93.07           H
ATOM   1996 2HB  SER A 130     -13.697  -3.087  -8.737  1.00 93.07           H
ATOM   1997  OG  SER A 130     -14.673  -4.444  -9.764  1.00 80.82           O
ATOM   1998  HG  SER A 130     -14.061  -4.535 -10.495  1.00 80.82           H
ATOM   1999  N   VAL A 131     -12.386  -4.685  -5.947  1.00 93.18           N
ATOM   2000  H   VAL A 131     -13.215  -5.238  -5.862  1.00 93.18           H
ATOM   2001  CA  VAL A 131     -11.719  -4.252  -4.712  1.00 92.49           C
ATOM   2002  HA  VAL A 131     -11.582  -3.266  -4.803  1.00 92.49           H
ATOM   2003  C   VAL A 131     -10.347  -4.910  -4.579  1.00 92.13           C
ATOM   2004  O   VAL A 131      -9.358  -4.206  -4.372  1.00 91.34           O
ATOM   2005  CB  VAL A 131     -12.611  -4.509  -3.486  1.00 91.98           C
ATOM   2006  HB  VAL A 131     -12.890  -5.466  -3.560  1.00 91.98           H
ATOM   2007  CG1 VAL A 131     -11.882  -4.297  -2.147  1.00 89.09           C
ATOM   2008 1HG1 VAL A 131     -12.493  -4.473  -1.375  1.00 89.09           H
ATOM   2009 2HG1 VAL A 131     -11.547  -3.358  -2.066  1.00 89.09           H
ATOM   2010 3HG1 VAL A 131     -11.097  -4.912  -2.065  1.00 89.09           H
ATOM   2011  CG2 VAL A 131     -13.817  -3.555  -3.489  1.00 89.35           C
ATOM   2012 1HG2 VAL A 131     -14.403  -3.715  -2.695  1.00 89.35           H
ATOM   2013 2HG2 VAL A 131     -14.372  -3.682  -4.311  1.00 89.35           H
ATOM   2014 3HG2 VAL A 131     -13.519  -2.601  -3.464  1.00 89.35           H
ATOM   2015  N   ASN A 132     -10.260  -6.220  -4.777  1.00 92.11           N
ATOM   2016  H   ASN A 132     -11.097  -6.737  -4.959  1.00 92.11           H
ATOM   2017  CA  ASN A 132      -8.979  -6.937  -4.738  1.00 90.85           C
ATOM   2018  HA  ASN A 132      -8.592  -6.731  -3.839  1.00 90.85           H
ATOM   2019  C   ASN A 132      -8.003  -6.434  -5.816  1.00 90.98           C
ATOM   2020  O   ASN A 132      -6.822  -6.212  -5.544  1.00 89.89           O
ATOM   2021  CB  ASN A 132      -9.226  -8.451  -4.904  1.00 89.39           C
ATOM   2022 1HB  ASN A 132      -9.965  -8.598  -5.562  1.00 89.39           H
ATOM   2023 2HB  ASN A 132      -8.391  -8.890  -5.236  1.00 89.39           H
ATOM   2024  CG  ASN A 132      -9.616  -9.093  -3.595  1.00 83.10           C
ATOM   2025  OD1 ASN A 132      -8.781  -9.306  -2.728  1.00 74.69           O
ATOM   2026  ND2 ASN A 132     -10.865  -9.416  -3.402  1.00 73.11           N
ATOM   2027 1HD2 ASN A 132     -11.144  -9.841  -2.541  1.00 73.11           H
ATOM   2028 2HD2 ASN A 132     -11.543  -9.239  -4.115  1.00 73.11           H
ATOM   2029  N   TYR A 133      -8.502  -6.204  -7.019  1.00 93.11           N
ATOM   2030  H   TYR A 133      -9.468  -6.406  -7.180  1.00 93.11           H
ATOM   2031  CA  TYR A 133      -7.713  -5.672  -8.119  1.00 93.52           C
ATOM   2032  HA  TYR A 133      -6.924  -6.281  -8.200  1.00 93.52           H
ATOM   2033  C   TYR A 133      -7.201  -4.268  -7.834  1.00 93.47           C
ATOM   2034  O   TYR A 133      -5.986  -4.030  -7.893  1.00 92.57           O
ATOM   2035  CB  TYR A 133      -8.549  -5.684  -9.389  1.00 93.82           C
ATOM   2036 1HB  TYR A 133      -8.836  -6.624  -9.574  1.00 93.82           H
ATOM   2037 2HB  TYR A 133      -9.356  -5.111  -9.246  1.00 93.82           H
ATOM   2038  CG  TYR A 133      -7.786  -5.160 -10.598  1.00 94.39           C
ATOM   2039  CD1 TYR A 133      -8.227  -4.018 -11.294  1.00 91.67           C
ATOM   2040  HD1 TYR A 133      -9.040  -3.526 -10.983  1.00 91.67           H
ATOM   2041  CD2 TYR A 133      -6.616  -5.830 -11.016  1.00 92.20           C
ATOM   2042  HD2 TYR A 133      -6.289  -6.628 -10.510  1.00 92.20           H
ATOM   2043  CE1 TYR A 133      -7.527  -3.573 -12.420  1.00 91.92           C
ATOM   2044  HE1 TYR A 133      -7.845  -2.768 -12.921  1.00 91.92           H
ATOM   2045  CE2 TYR A 133      -5.912  -5.377 -12.141  1.00 92.35           C
ATOM   2046  HE2 TYR A 133      -5.083  -5.851 -12.438  1.00 92.35           H
ATOM   2047  CZ  TYR A 133      -6.372  -4.260 -12.848  1.00 93.54           C
ATOM   2048  OH  TYR A 133      -5.700  -3.852 -13.951  1.00 92.71           O
ATOM   2049  HH  TYR A 133      -4.771  -3.756 -13.742  1.00 92.71           H
ATOM   2050  N   LEU A 134      -8.089  -3.332  -7.482  1.00 94.00           N
ATOM   2051  H   LEU A 134      -9.049  -3.596  -7.394  1.00 94.00           H
ATOM   2052  CA  LEU A 134      -7.725  -1.947  -7.221  1.00 93.94           C
ATOM   2053  HA  LEU A 134      -7.270  -1.628  -8.052  1.00 93.94           H
ATOM   2054  C   LEU A 134      -6.729  -1.822  -6.067  1.00 93.56           C
ATOM   2055  O   LEU A 134      -5.774  -1.054  -6.151  1.00 92.31           O
ATOM   2056  CB  LEU A 134      -8.998  -1.136  -6.944  1.00 93.51           C
ATOM   2057 1HB  LEU A 134      -9.599  -1.214  -7.739  1.00 93.51           H
ATOM   2058 2HB  LEU A 134      -9.451  -1.527  -6.143  1.00 93.51           H
ATOM   2059  CG  LEU A 134      -8.734   0.360  -6.675  1.00 83.65           C
ATOM   2060  HG  LEU A 134      -8.104   0.422  -5.901  1.00 83.65           H
ATOM   2061  CD1 LEU A 134      -8.100   1.066  -7.880  1.00 77.41           C
ATOM   2062 1HD1 LEU A 134      -7.938   2.033  -7.684  1.00 77.41           H
ATOM   2063 2HD1 LEU A 134      -8.695   1.010  -8.682  1.00 77.41           H
ATOM   2064 3HD1 LEU A 134      -7.223   0.649  -8.119  1.00 77.41           H
ATOM   2065  CD2 LEU A 134     -10.048   1.057  -6.361  1.00 78.30           C
ATOM   2066 1HD2 LEU A 134      -9.904   2.030  -6.182  1.00 78.30           H
ATOM   2067 2HD2 LEU A 134     -10.482   0.657  -5.553  1.00 78.30           H
ATOM   2068 3HD2 LEU A 134     -10.688   0.976  -7.125  1.00 78.30           H
ATOM   2069  N   ARG A 135      -6.923  -2.613  -5.018  1.00 93.06           N
ATOM   2070  H   ARG A 135      -7.747  -3.180  -4.997  1.00 93.06           H
ATOM   2071  CA  ARG A 135      -5.993  -2.697  -3.893  1.00 91.90           C
ATOM   2072  HA  ARG A 135      -5.881  -1.781  -3.508  1.00 91.90           H
ATOM   2073  C   ARG A 135      -4.607  -3.147  -4.350  1.00 92.27           C
ATOM   2074  O   ARG A 135      -3.614  -2.515  -3.998  1.00 91.12           O
ATOM   2075  CB  ARG A 135      -6.609  -3.645  -2.863  1.00 90.25           C
ATOM   2076 1HB  ARG A 135      -7.485  -3.272  -2.559  1.00 90.25           H
ATOM   2077 2HB  ARG A 135      -6.756  -4.538  -3.288  1.00 90.25           H
ATOM   2078  CG  ARG A 135      -5.688  -3.812  -1.652  1.00 82.73           C
ATOM   2079 1HG  ARG A 135      -4.813  -4.197  -1.945  1.00 82.73           H
ATOM   2080 2HG  ARG A 135      -5.534  -2.923  -1.221  1.00 82.73           H
ATOM   2081  CD  ARG A 135      -6.354  -4.757  -0.654  1.00 80.40           C
ATOM   2082 1HD  ARG A 135      -7.091  -4.288  -0.168  1.00 80.40           H
ATOM   2083 2HD  ARG A 135      -6.722  -5.559  -1.124  1.00 80.40           H
ATOM   2084  NE  ARG A 135      -5.365  -5.203   0.320  1.00 71.91           N
ATOM   2085  HE  ARG A 135      -4.546  -4.640   0.433  1.00 71.91           H
ATOM   2086  CZ  ARG A 135      -5.459  -6.280   1.060  1.00 66.00           C
ATOM   2087  NH1 ARG A 135      -6.547  -6.988   1.142  1.00 62.02           N
ATOM   2088 1HH1 ARG A 135      -7.360  -6.717   0.626  1.00 62.02           H
ATOM   2089 2HH1 ARG A 135      -6.571  -7.803   1.721  1.00 62.02           H
ATOM   2090  NH2 ARG A 135      -4.423  -6.679   1.707  1.00 59.16           N
ATOM   2091 1HH2 ARG A 135      -3.565  -6.170   1.640  1.00 59.16           H
ATOM   2092 2HH2 ARG A 135      -4.475  -7.499   2.277  1.00 59.16           H
ATOM   2093  N   THR A 136      -4.534  -4.196  -5.164  1.00 92.62           N
ATOM   2094  H   THR A 136      -5.387  -4.640  -5.438  1.00 92.62           H
ATOM   2095  CA  THR A 136      -3.271  -4.742  -5.685  1.00 92.64           C
ATOM   2096  HA  THR A 136      -2.688  -4.884  -4.885  1.00 92.64           H
ATOM   2097  C   THR A 136      -2.574  -3.749  -6.617  1.00 93.34           C
ATOM   2098  O   THR A 136      -1.390  -3.472  -6.451  1.00 92.33           O
ATOM   2099  CB  THR A 136      -3.524  -6.081  -6.397  1.00 91.91           C
ATOM   2100  HB  THR A 136      -4.147  -5.924  -7.164  1.00 91.91           H
ATOM   2101  OG1 THR A 136      -4.152  -6.986  -5.524  1.00 87.33           O
ATOM   2102  HG1 THR A 136      -4.295  -6.565  -4.676  1.00 87.33           H
ATOM   2103  CG2 THR A 136      -2.224  -6.748  -6.843  1.00 87.51           C
ATOM   2104 1HG2 THR A 136      -2.407  -7.617  -7.304  1.00 87.51           H
ATOM   2105 2HG2 THR A 136      -1.630  -6.934  -6.060  1.00 87.51           H
ATOM   2106 3HG2 THR A 136      -1.721  -6.163  -7.479  1.00 87.51           H
ATOM   2107  N   VAL A 137      -3.320  -3.131  -7.547  1.00 94.58           N
ATOM   2108  H   VAL A 137      -4.276  -3.407  -7.652  1.00 94.58           H
ATOM   2109  CA  VAL A 137      -2.796  -2.065  -8.421  1.00 95.00           C
ATOM   2110  HA  VAL A 137      -2.055  -2.490  -8.941  1.00 95.00           H
ATOM   2111  C   VAL A 137      -2.241  -0.915  -7.591  1.00 94.87           C
ATOM   2112  O   VAL A 137      -1.128  -0.457  -7.831  1.00 93.98           O
ATOM   2113  CB  VAL A 137      -3.888  -1.541  -9.380  1.00 95.30           C
ATOM   2114  HB  VAL A 137      -4.670  -1.316  -8.798  1.00 95.30           H
ATOM   2115  CG1 VAL A 137      -3.440  -0.298 -10.157  1.00 92.80           C
ATOM   2116 1HG1 VAL A 137      -4.163   0.021 -10.770  1.00 92.80           H
ATOM   2117 2HG1 VAL A 137      -2.631  -0.494 -10.712  1.00 92.80           H
ATOM   2118 3HG1 VAL A 137      -3.212   0.451  -9.535  1.00 92.80           H
ATOM   2119  CG2 VAL A 137      -4.272  -2.592 -10.422  1.00 92.50           C
ATOM   2120 1HG2 VAL A 137      -4.979  -2.244 -11.038  1.00 92.50           H
ATOM   2121 2HG2 VAL A 137      -4.625  -3.419  -9.984  1.00 92.50           H
ATOM   2122 3HG2 VAL A 137      -3.482  -2.852 -10.977  1.00 92.50           H
ATOM   2123  N   SER A 138      -2.997  -0.460  -6.593  1.00 93.70           N
ATOM   2124  H   SER A 138      -3.870  -0.912  -6.407  1.00 93.70           H
ATOM   2125  CA  SER A 138      -2.602   0.672  -5.759  1.00 92.83           C
ATOM   2126  HA  SER A 138      -2.397   1.395  -6.419  1.00 92.83           H
ATOM   2127  C   SER A 138      -1.351   0.384  -4.932  1.00 92.75           C
ATOM   2128  O   SER A 138      -0.494   1.255  -4.810  1.00 90.97           O
ATOM   2129  CB  SER A 138      -3.742   1.090  -4.837  1.00 91.61           C
ATOM   2130 1HB  SER A 138      -4.033   0.327  -4.259  1.00 91.61           H
ATOM   2131 2HB  SER A 138      -3.471   1.861  -4.260  1.00 91.61           H
ATOM   2132  OG  SER A 138      -4.852   1.496  -5.602  1.00 78.12           O
ATOM   2133  HG  SER A 138      -4.592   1.588  -6.519  1.00 78.12           H
ATOM   2134  N   LEU A 139      -1.196  -0.839  -4.439  1.00 91.95           N
ATOM   2135  H   LEU A 139      -1.955  -1.485  -4.521  1.00 91.95           H
ATOM   2136  CA  LEU A 139       0.028  -1.287  -3.784  1.00 91.85           C
ATOM   2137  HA  LEU A 139       0.167  -0.682  -3.000  1.00 91.85           H
ATOM   2138  C   LEU A 139       1.239  -1.135  -4.710  1.00 92.46           C
ATOM   2139  O   LEU A 139       2.220  -0.485  -4.346  1.00 91.89           O
ATOM   2140  CB  LEU A 139      -0.155  -2.741  -3.309  1.00 91.00           C
ATOM   2141 1HB  LEU A 139      -0.799  -2.742  -2.544  1.00 91.00           H
ATOM   2142 2HB  LEU A 139      -0.535  -3.273  -4.066  1.00 91.00           H
ATOM   2143  CG  LEU A 139       1.137  -3.427  -2.845  1.00 84.48           C
ATOM   2144  HG  LEU A 139       1.775  -3.439  -3.615  1.00 84.48           H
ATOM   2145  CD1 LEU A 139       1.803  -2.664  -1.702  1.00 77.60           C
ATOM   2146 1HD1 LEU A 139       2.643  -3.120  -1.408  1.00 77.60           H
ATOM   2147 2HD1 LEU A 139       1.195  -2.601  -0.911  1.00 77.60           H
ATOM   2148 3HD1 LEU A 139       2.040  -1.734  -1.982  1.00 77.60           H
ATOM   2149  CD2 LEU A 139       0.824  -4.858  -2.391  1.00 78.66           C
ATOM   2150 1HD2 LEU A 139       1.653  -5.326  -2.084  1.00 78.66           H
ATOM   2151 2HD2 LEU A 139       0.428  -5.392  -3.138  1.00 78.66           H
ATOM   2152 3HD2 LEU A 139       0.171  -4.859  -1.633  1.00 78.66           H
ATOM   2153  N   TYR A 140       1.164  -1.654  -5.937  1.00 94.38           N
ATOM   2154  H   TYR A 140       0.315  -2.102  -6.217  1.00 94.38           H
ATOM   2155  CA  TYR A 140       2.267  -1.595  -6.883  1.00 94.47           C
ATOM   2156  HA  TYR A 140       3.062  -1.907  -6.363  1.00 94.47           H
ATOM   2157  C   TYR A 140       2.555  -0.173  -7.358  1.00 94.57           C
ATOM   2158  O   TYR A 140       3.713   0.248  -7.421  1.00 93.63           O
ATOM   2159  CB  TYR A 140       1.996  -2.531  -8.065  1.00 94.27           C
ATOM   2160 1HB  TYR A 140       1.181  -2.201  -8.542  1.00 94.27           H
ATOM   2161 2HB  TYR A 140       2.783  -2.489  -8.681  1.00 94.27           H
ATOM   2162  CG  TYR A 140       1.764  -3.987  -7.722  1.00 94.00           C
ATOM   2163  CD1 TYR A 140       2.289  -4.570  -6.548  1.00 90.29           C
ATOM   2164  HD1 TYR A 140       2.848  -4.017  -5.930  1.00 90.29           H
ATOM   2165  CD2 TYR A 140       1.001  -4.787  -8.598  1.00 90.31           C
ATOM   2166  HD2 TYR A 140       0.635  -4.390  -9.440  1.00 90.31           H
ATOM   2167  CE1 TYR A 140       2.036  -5.917  -6.236  1.00 89.33           C
ATOM   2168  HE1 TYR A 140       2.406  -6.317  -5.397  1.00 89.33           H
ATOM   2169  CE2 TYR A 140       0.750  -6.140  -8.297  1.00 89.84           C
ATOM   2170  HE2 TYR A 140       0.211  -6.702  -8.924  1.00 89.84           H
ATOM   2171  CZ  TYR A 140       1.261  -6.699  -7.109  1.00 90.58           C
ATOM   2172  OH  TYR A 140       0.995  -7.996  -6.800  1.00 88.98           O
ATOM   2173  HH  TYR A 140       0.933  -8.092  -5.850  1.00 88.98           H
ATOM   2174  N   VAL A 141       1.516   0.637  -7.602  1.00 95.21           N
ATOM   2175  H   VAL A 141       0.592   0.256  -7.571  1.00 95.21           H
ATOM   2176  CA  VAL A 141       1.680   2.060  -7.912  1.00 95.28           C
ATOM   2177  HA  VAL A 141       2.269   2.071  -8.720  1.00 95.28           H
ATOM   2178  C   VAL A 141       2.381   2.794  -6.777  1.00 94.63           C
ATOM   2179  O   VAL A 141       3.297   3.576  -7.032  1.00 93.50           O
ATOM   2180  CB  VAL A 141       0.331   2.734  -8.242  1.00 95.18           C
ATOM   2181  HB  VAL A 141      -0.276   2.516  -7.478  1.00 95.18           H
ATOM   2182  CG1 VAL A 141       0.468   4.255  -8.403  1.00 92.49           C
ATOM   2183 1HG1 VAL A 141      -0.415   4.674  -8.616  1.00 92.49           H
ATOM   2184 2HG1 VAL A 141       1.102   4.481  -9.142  1.00 92.49           H
ATOM   2185 3HG1 VAL A 141       0.812   4.675  -7.563  1.00 92.49           H
ATOM   2186  CG2 VAL A 141      -0.240   2.216  -9.562  1.00 92.28           C
ATOM   2187 1HG2 VAL A 141      -1.114   2.655  -9.772  1.00 92.28           H
ATOM   2188 2HG2 VAL A 141      -0.394   1.229  -9.523  1.00 92.28           H
ATOM   2189 3HG2 VAL A 141       0.386   2.400 -10.320  1.00 92.28           H
ATOM   2190  N   SER A 142       2.003   2.534  -5.523  1.00 93.40           N
ATOM   2191  H   SER A 142       1.262   1.878  -5.378  1.00 93.40           H
ATOM   2192  CA  SER A 142       2.617   3.160  -4.347  1.00 92.07           C
ATOM   2193  HA  SER A 142       2.559   4.143  -4.518  1.00 92.07           H
ATOM   2194  C   SER A 142       4.089   2.780  -4.203  1.00 92.40           C
ATOM   2195  O   SER A 142       4.943   3.656  -4.037  1.00 90.96           O
ATOM   2196  CB  SER A 142       1.840   2.795  -3.076  1.00 90.19           C
ATOM   2197 1HB  SER A 142       1.751   1.803  -2.982  1.00 90.19           H
ATOM   2198 2HB  SER A 142       2.286   3.169  -2.263  1.00 90.19           H
ATOM   2199  OG  SER A 142       0.539   3.336  -3.135  1.00 76.29           O
ATOM   2200  HG  SER A 142       0.591   4.292  -3.148  1.00 76.29           H
ATOM   2201  N   THR A 143       4.416   1.509  -4.364  1.00 93.58           N
ATOM   2202  H   THR A 143       3.680   0.853  -4.532  1.00 93.58           H
ATOM   2203  CA  THR A 143       5.791   1.000  -4.312  1.00 93.48           C
ATOM   2204  HA  THR A 143       6.141   1.285  -3.420  1.00 93.48           H
ATOM   2205  C   THR A 143       6.668   1.617  -5.410  1.00 93.56           C
ATOM   2206  O   THR A 143       7.720   2.197  -5.120  1.00 92.52           O
ATOM   2207  CB  THR A 143       5.789  -0.532  -4.435  1.00 92.83           C
ATOM   2208  HB  THR A 143       5.354  -0.807  -5.293  1.00 92.83           H
ATOM   2209  OG1 THR A 143       5.034  -1.067  -3.379  1.00 84.93           O
ATOM   2210  HG1 THR A 143       4.128  -1.189  -3.664  1.00 84.93           H
ATOM   2211  CG2 THR A 143       7.189  -1.120  -4.338  1.00 84.85           C
ATOM   2212 1HG2 THR A 143       7.166  -2.116  -4.420  1.00 84.85           H
ATOM   2213 2HG2 THR A 143       7.613  -0.894  -3.461  1.00 84.85           H
ATOM   2214 3HG2 THR A 143       7.778  -0.765  -5.064  1.00 84.85           H
ATOM   2215  N   ASN A 144       6.195   1.593  -6.652  1.00 94.70           N
ATOM   2216  H   ASN A 144       5.299   1.179  -6.813  1.00 94.70           H
ATOM   2217  CA  ASN A 144       6.919   2.141  -7.788  1.00 94.69           C
ATOM   2218  HA  ASN A 144       7.861   1.815  -7.703  1.00 94.69           H
ATOM   2219  C   ASN A 144       7.001   3.675  -7.750  1.00 94.75           C
ATOM   2220  O   ASN A 144       7.997   4.264  -8.183  1.00 93.59           O
ATOM   2221  CB  ASN A 144       6.269   1.602  -9.079  1.00 94.37           C
ATOM   2222 1HB  ASN A 144       5.277   1.714  -9.022  1.00 94.37           H
ATOM   2223 2HB  ASN A 144       6.618   2.114  -9.864  1.00 94.37           H
ATOM   2224  CG  ASN A 144       6.584   0.128  -9.278  1.00 92.96           C
ATOM   2225  OD1 ASN A 144       7.734  -0.265  -9.184  1.00 85.11           O
ATOM   2226  ND2 ASN A 144       5.604  -0.706  -9.535  1.00 84.95           N
ATOM   2227 1HD2 ASN A 144       5.795  -1.680  -9.657  1.00 84.95           H
ATOM   2228 2HD2 ASN A 144       4.666  -0.368  -9.609  1.00 84.95           H
ATOM   2229  N   ALA A 145       6.014   4.367  -7.163  1.00 94.21           N
ATOM   2230  H   ALA A 145       5.192   3.873  -6.879  1.00 94.21           H
ATOM   2231  CA  ALA A 145       6.079   5.805  -6.918  1.00 93.41           C
ATOM   2232  HA  ALA A 145       6.351   6.219  -7.787  1.00 93.41           H
ATOM   2233  C   ALA A 145       7.154   6.165  -5.882  1.00 93.45           C
ATOM   2234  O   ALA A 145       7.910   7.110  -6.088  1.00 92.22           O
ATOM   2235  CB  ALA A 145       4.692   6.309  -6.505  1.00 92.70           C
ATOM   2236 1HB  ALA A 145       4.004   6.067  -7.189  1.00 92.70           H
ATOM   2237 2HB  ALA A 145       4.688   7.304  -6.404  1.00 92.70           H
ATOM   2238 3HB  ALA A 145       4.411   5.910  -5.632  1.00 92.70           H
ATOM   2239  N   LEU A 146       7.269   5.404  -4.779  1.00 93.33           N
ATOM   2240  H   LEU A 146       6.589   4.688  -4.620  1.00 93.33           H
ATOM   2241  CA  LEU A 146       8.343   5.576  -3.803  1.00 93.04           C
ATOM   2242  HA  LEU A 146       8.275   6.531  -3.513  1.00 93.04           H
ATOM   2243  C   LEU A 146       9.724   5.345  -4.435  1.00 93.42           C
ATOM   2244  O   LEU A 146      10.639   6.140  -4.208  1.00 92.93           O
ATOM   2245  CB  LEU A 146       8.133   4.623  -2.607  1.00 92.60           C
ATOM   2246 1HB  LEU A 146       7.941   3.710  -2.968  1.00 92.60           H
ATOM   2247 2HB  LEU A 146       8.980   4.601  -2.076  1.00 92.60           H
ATOM   2248  CG  LEU A 146       6.986   5.007  -1.655  1.00 90.17           C
ATOM   2249  HG  LEU A 146       6.156   5.106  -2.204  1.00 90.17           H
ATOM   2250  CD1 LEU A 146       6.822   3.917  -0.593  1.00 87.02           C
ATOM   2251 1HD1 LEU A 146       6.081   4.142   0.040  1.00 87.02           H
ATOM   2252 2HD1 LEU A 146       7.660   3.808  -0.059  1.00 87.02           H
ATOM   2253 3HD1 LEU A 146       6.609   3.035  -1.014  1.00 87.02           H
ATOM   2254  CD2 LEU A 146       7.256   6.331  -0.937  1.00 86.89           C
ATOM   2255 1HD2 LEU A 146       6.502   6.566  -0.323  1.00 86.89           H
ATOM   2256 2HD2 LEU A 146       7.363   7.079  -1.592  1.00 86.89           H
ATOM   2257 3HD2 LEU A 146       8.092   6.279  -0.391  1.00 86.89           H
ATOM   2258  N   LEU A 147       9.846   4.324  -5.274  1.00 94.48           N
ATOM   2259  H   LEU A 147       9.067   3.707  -5.387  1.00 94.48           H
ATOM   2260  CA  LEU A 147      11.059   4.055  -6.040  1.00 94.83           C
ATOM   2261  HA  LEU A 147      11.805   3.973  -5.379  1.00 94.83           H
ATOM   2262  C   LEU A 147      11.411   5.224  -6.970  1.00 94.74           C
ATOM   2263  O   LEU A 147      12.550   5.695  -6.972  1.00 93.86           O
ATOM   2264  CB  LEU A 147      10.861   2.734  -6.815  1.00 95.22           C
ATOM   2265 1HB  LEU A 147      10.732   1.996  -6.153  1.00 95.22           H
ATOM   2266 2HB  LEU A 147      10.042   2.820  -7.382  1.00 95.22           H
ATOM   2267  CG  LEU A 147      12.043   2.362  -7.729  1.00 94.37           C
ATOM   2268  HG  LEU A 147      12.189   3.119  -8.366  1.00 94.37           H
ATOM   2269  CD1 LEU A 147      13.333   2.159  -6.943  1.00 90.98           C
ATOM   2270 1HD1 LEU A 147      14.089   1.918  -7.551  1.00 90.98           H
ATOM   2271 2HD1 LEU A 147      13.232   1.424  -6.272  1.00 90.98           H
ATOM   2272 3HD1 LEU A 147      13.588   2.991  -6.451  1.00 90.98           H
ATOM   2273  CD2 LEU A 147      11.720   1.080  -8.493  1.00 91.01           C
ATOM   2274 1HD2 LEU A 147      12.476   0.820  -9.094  1.00 91.01           H
ATOM   2275 2HD2 LEU A 147      10.904   1.196  -9.059  1.00 91.01           H
ATOM   2276 3HD2 LEU A 147      11.552   0.321  -7.864  1.00 91.01           H
ATOM   2277  N   ALA A 148      10.437   5.759  -7.711  1.00 94.81           N
ATOM   2278  H   ALA A 148       9.525   5.352  -7.660  1.00 94.81           H
ATOM   2279  CA  ALA A 148      10.632   6.904  -8.590  1.00 93.97           C
ATOM   2280  HA  ALA A 148      11.373   6.652  -9.213  1.00 93.97           H
ATOM   2281  C   ALA A 148      11.085   8.157  -7.820  1.00 93.48           C
ATOM   2282  O   ALA A 148      11.990   8.864  -8.265  1.00 91.93           O
ATOM   2283  CB  ALA A 148       9.329   7.151  -9.360  1.00 93.54           C
ATOM   2284 1HB  ALA A 148       9.045   6.330  -9.856  1.00 93.54           H
ATOM   2285 2HB  ALA A 148       9.440   7.889 -10.025  1.00 93.54           H
ATOM   2286 3HB  ALA A 148       8.588   7.406  -8.739  1.00 93.54           H
ATOM   2287  N   ILE A 149      10.515   8.405  -6.628  1.00 92.27           N
ATOM   2288  H   ILE A 149       9.764   7.816  -6.329  1.00 92.27           H
ATOM   2289  CA  ILE A 149      10.940   9.497  -5.743  1.00 91.22           C
ATOM   2290  HA  ILE A 149      10.900  10.328  -6.298  1.00 91.22           H
ATOM   2291  C   ILE A 149      12.384   9.292  -5.285  1.00 91.39           C
ATOM   2292  O   ILE A 149      13.172  10.238  -5.279  1.00 90.66           O
ATOM   2293  CB  ILE A 149       9.977   9.629  -4.537  1.00 90.30           C
ATOM   2294  HB  ILE A 149       9.900   8.719  -4.130  1.00 90.30           H
ATOM   2295  CG1 ILE A 149       8.580  10.117  -4.995  1.00 88.75           C
ATOM   2296 1HG1 ILE A 149       8.633  11.098  -5.183  1.00 88.75           H
ATOM   2297 2HG1 ILE A 149       8.333   9.630  -5.833  1.00 88.75           H
ATOM   2298  CG2 ILE A 149      10.524  10.609  -3.470  1.00 88.84           C
ATOM   2299 1HG2 ILE A 149       9.894  10.686  -2.697  1.00 88.84           H
ATOM   2300 2HG2 ILE A 149      10.651  11.523  -3.855  1.00 88.84           H
ATOM   2301 3HG2 ILE A 149      11.407  10.299  -3.117  1.00 88.84           H
ATOM   2302  CD1 ILE A 149       7.465   9.890  -3.968  1.00 85.15           C
ATOM   2303 1HD1 ILE A 149       6.587  10.222  -4.313  1.00 85.15           H
ATOM   2304 2HD1 ILE A 149       7.661  10.371  -3.114  1.00 85.15           H
ATOM   2305 3HD1 ILE A 149       7.365   8.918  -3.757  1.00 85.15           H
ATOM   2306  N   ALA A 150      12.767   8.074  -4.914  1.00 92.31           N
ATOM   2307  H   ALA A 150      12.091   7.337  -4.928  1.00 92.31           H
ATOM   2308  CA  ALA A 150      14.128   7.760  -4.487  1.00 92.20           C
ATOM   2309  HA  ALA A 150      14.339   8.393  -3.742  1.00 92.20           H
ATOM   2310  C   ALA A 150      15.147   8.000  -5.613  1.00 92.47           C
ATOM   2311  O   ALA A 150      16.192   8.619  -5.379  1.00 91.54           O
ATOM   2312  CB  ALA A 150      14.173   6.317  -3.980  1.00 92.69           C
ATOM   2313 1HB  ALA A 150      13.506   6.173  -3.249  1.00 92.69           H
ATOM   2314 2HB  ALA A 150      15.078   6.092  -3.620  1.00 92.69           H
ATOM   2315 3HB  ALA A 150      13.966   5.672  -4.716  1.00 92.69           H
ATOM   2316  N   ILE A 151      14.824   7.583  -6.837  1.00 93.61           N
ATOM   2317  H   ILE A 151      13.957   7.099  -6.954  1.00 93.61           H
ATOM   2318  CA  ILE A 151      15.663   7.791  -8.024  1.00 93.28           C
ATOM   2319  HA  ILE A 151      16.576   7.467  -7.774  1.00 93.28           H
ATOM   2320  C   ILE A 151      15.771   9.285  -8.366  1.00 92.50           C
ATOM   2321  O   ILE A 151      16.875   9.779  -8.587  1.00 91.10           O
ATOM   2322  CB  ILE A 151      15.140   6.950  -9.212  1.00 93.44           C
ATOM   2323  HB  ILE A 151      14.170   7.159  -9.335  1.00 93.44           H
ATOM   2324  CG1 ILE A 151      15.300   5.444  -8.915  1.00 91.85           C
ATOM   2325 1HG1 ILE A 151      16.274   5.219  -8.947  1.00 91.85           H
ATOM   2326 2HG1 ILE A 151      14.947   5.265  -7.997  1.00 91.85           H
ATOM   2327  CG2 ILE A 151      15.884   7.308 -10.516  1.00 91.47           C
ATOM   2328 1HG2 ILE A 151      15.545   6.764 -11.283  1.00 91.47           H
ATOM   2329 2HG2 ILE A 151      16.865   7.136 -10.427  1.00 91.47           H
ATOM   2330 3HG2 ILE A 151      15.760   8.273 -10.746  1.00 91.47           H
ATOM   2331  CD1 ILE A 151      14.561   4.523  -9.902  1.00 86.19           C
ATOM   2332 1HD1 ILE A 151      14.697   3.561  -9.665  1.00 86.19           H
ATOM   2333 2HD1 ILE A 151      14.892   4.659 -10.836  1.00 86.19           H
ATOM   2334 3HD1 ILE A 151      13.578   4.705  -9.895  1.00 86.19           H
ATOM   2335  N   ASP A 152      14.659  10.036  -8.349  1.00 92.33           N
ATOM   2336  H   ASP A 152      13.782   9.584  -8.184  1.00 92.33           H
ATOM   2337  CA  ASP A 152      14.667  11.495  -8.562  1.00 90.94           C
ATOM   2338  HA  ASP A 152      15.021  11.633  -9.487  1.00 90.94           H
ATOM   2339  C   ASP A 152      15.597  12.192  -7.562  1.00 91.02           C
ATOM   2340  O   ASP A 152      16.459  12.997  -7.940  1.00 89.72           O
ATOM   2341  CB  ASP A 152      13.238  12.059  -8.450  1.00 89.55           C
ATOM   2342 1HB  ASP A 152      12.691  11.696  -9.204  1.00 89.55           H
ATOM   2343 2HB  ASP A 152      12.845  11.763  -7.579  1.00 89.55           H
ATOM   2344  CG  ASP A 152      13.206  13.601  -8.511  1.00 85.82           C
ATOM   2345  OD1 ASP A 152      13.546  14.154  -9.573  1.00 81.25           O
ATOM   2346  OD2 ASP A 152      12.871  14.237  -7.472  1.00 79.89           O
ATOM   2347  N   ARG A 153      15.494  11.847  -6.283  1.00 90.69           N
ATOM   2348  H   ARG A 153      14.801  11.174  -6.025  1.00 90.69           H
ATOM   2349  CA  ARG A 153      16.352  12.410  -5.231  1.00 90.05           C
ATOM   2350  HA  ARG A 153      16.298  13.401  -5.354  1.00 90.05           H
ATOM   2351  C   ARG A 153      17.816  12.009  -5.396  1.00 91.04           C
ATOM   2352  O   ARG A 153      18.687  12.854  -5.191  1.00 89.07           O
ATOM   2353  CB  ARG A 153      15.820  12.018  -3.846  1.00 88.54           C
ATOM   2354 1HB  ARG A 153      15.709  11.025  -3.819  1.00 88.54           H
ATOM   2355 2HB  ARG A 153      16.490  12.297  -3.159  1.00 88.54           H
ATOM   2356  CG  ARG A 153      14.473  12.667  -3.502  1.00 81.96           C
ATOM   2357 1HG  ARG A 153      13.792  12.379  -4.176  1.00 81.96           H
ATOM   2358 2HG  ARG A 153      14.190  12.364  -2.592  1.00 81.96           H
ATOM   2359  CD  ARG A 153      14.558  14.193  -3.509  1.00 78.39           C
ATOM   2360 1HD  ARG A 153      15.255  14.494  -2.858  1.00 78.39           H
ATOM   2361 2HD  ARG A 153      14.797  14.513  -4.426  1.00 78.39           H
ATOM   2362  NE  ARG A 153      13.284  14.817  -3.130  1.00 74.23           N
ATOM   2363  HE  ARG A 153      12.542  14.211  -2.843  1.00 74.23           H
ATOM   2364  CZ  ARG A 153      13.039  16.117  -3.138  1.00 68.72           C
ATOM   2365  NH1 ARG A 153      13.926  16.993  -3.504  1.00 61.25           N
ATOM   2366 1HH1 ARG A 153      14.835  16.693  -3.794  1.00 61.25           H
ATOM   2367 2HH1 ARG A 153      13.700  17.967  -3.495  1.00 61.25           H
ATOM   2368  NH2 ARG A 153      11.878  16.571  -2.791  1.00 62.15           N
ATOM   2369 1HH2 ARG A 153      11.156  15.937  -2.513  1.00 62.15           H
ATOM   2370 2HH2 ARG A 153      11.703  17.555  -2.800  1.00 62.15           H
ATOM   2371  N   TYR A 154      18.082  10.773  -5.778  1.00 92.00           N
ATOM   2372  H   TYR A 154      17.322  10.131  -5.874  1.00 92.00           H
ATOM   2373  CA  TYR A 154      19.427  10.301  -6.066  1.00 92.68           C
ATOM   2374  HA  TYR A 154      19.961  10.456  -5.235  1.00 92.68           H
ATOM   2375  C   TYR A 154      20.060  11.109  -7.206  1.00 92.54           C
ATOM   2376  O   TYR A 154      21.147  11.663  -7.034  1.00 91.75           O
ATOM   2377  CB  TYR A 154      19.385   8.802  -6.389  1.00 93.52           C
ATOM   2378 1HB  TYR A 154      19.156   8.299  -5.556  1.00 93.52           H
ATOM   2379 2HB  TYR A 154      18.681   8.641  -7.080  1.00 93.52           H
ATOM   2380  CG  TYR A 154      20.688   8.261  -6.917  1.00 94.00           C
ATOM   2381  CD1 TYR A 154      20.863   8.073  -8.302  1.00 91.90           C
ATOM   2382  HD1 TYR A 154      20.107   8.255  -8.930  1.00 91.90           H
ATOM   2383  CD2 TYR A 154      21.757   8.004  -6.038  1.00 92.71           C
ATOM   2384  HD2 TYR A 154      21.633   8.131  -5.054  1.00 92.71           H
ATOM   2385  CE1 TYR A 154      22.100   7.629  -8.802  1.00 92.53           C
ATOM   2386  HE1 TYR A 154      22.222   7.490  -9.785  1.00 92.53           H
ATOM   2387  CE2 TYR A 154      22.998   7.569  -6.536  1.00 93.05           C
ATOM   2388  HE2 TYR A 154      23.758   7.395  -5.910  1.00 93.05           H
ATOM   2389  CZ  TYR A 154      23.165   7.380  -7.917  1.00 93.45           C
ATOM   2390  OH  TYR A 154      24.368   6.977  -8.401  1.00 92.31           O
ATOM   2391  HH  TYR A 154      24.988   6.882  -7.678  1.00 92.31           H
ATOM   2392  N   LEU A 155      19.372  11.269  -8.328  1.00 92.32           N
ATOM   2393  H   LEU A 155      18.469  10.845  -8.396  1.00 92.32           H
ATOM   2394  CA  LEU A 155      19.868  12.035  -9.470  1.00 91.69           C
ATOM   2395  HA  LEU A 155      20.762  11.645  -9.689  1.00 91.69           H
ATOM   2396  C   LEU A 155      20.066  13.514  -9.120  1.00 91.26           C
ATOM   2397  O   LEU A 155      21.099  14.093  -9.450  1.00 89.73           O
ATOM   2398  CB  LEU A 155      18.897  11.876 -10.651  1.00 91.74           C
ATOM   2399 1HB  LEU A 155      17.978  12.107 -10.331  1.00 91.74           H
ATOM   2400 2HB  LEU A 155      19.172  12.517 -11.368  1.00 91.74           H
ATOM   2401  CG  LEU A 155      18.855  10.459 -11.259  1.00 88.42           C
ATOM   2402  HG  LEU A 155      18.674   9.813 -10.518  1.00 88.42           H
ATOM   2403  CD1 LEU A 155      17.758  10.391 -12.318  1.00 83.28           C
ATOM   2404 1HD1 LEU A 155      17.711   9.480 -12.728  1.00 83.28           H
ATOM   2405 2HD1 LEU A 155      17.927  11.049 -13.052  1.00 83.28           H
ATOM   2406 3HD1 LEU A 155      16.863  10.596 -11.921  1.00 83.28           H
ATOM   2407  CD2 LEU A 155      20.182  10.082 -11.923  1.00 82.91           C
ATOM   2408 1HD2 LEU A 155      20.139   9.162 -12.312  1.00 82.91           H
ATOM   2409 2HD2 LEU A 155      20.932  10.102 -11.262  1.00 82.91           H
ATOM   2410 3HD2 LEU A 155      20.407  10.718 -12.661  1.00 82.91           H
ATOM   2411  N   ALA A 156      19.136  14.114  -8.372  1.00 91.01           N
ATOM   2412  H   ALA A 156      18.350  13.576  -8.067  1.00 91.01           H
ATOM   2413  CA  ALA A 156      19.213  15.522  -7.978  1.00 89.69           C
ATOM   2414  HA  ALA A 156      19.407  16.016  -8.826  1.00 89.69           H
ATOM   2415  C   ALA A 156      20.366  15.840  -7.003  1.00 89.86           C
ATOM   2416  O   ALA A 156      20.841  16.980  -6.966  1.00 87.64           O
ATOM   2417  CB  ALA A 156      17.863  15.914  -7.360  1.00 87.76           C
ATOM   2418 1HB  ALA A 156      17.110  15.711  -7.986  1.00 87.76           H
ATOM   2419 2HB  ALA A 156      17.835  16.892  -7.152  1.00 87.76           H
ATOM   2420 3HB  ALA A 156      17.699  15.414  -6.510  1.00 87.76           H
ATOM   2421  N   ILE A 157      20.785  14.884  -6.180  1.00 88.84           N
ATOM   2422  H   ILE A 157      20.391  13.969  -6.273  1.00 88.84           H
ATOM   2423  CA  ILE A 157      21.802  15.108  -5.138  1.00 88.66           C
ATOM   2424  HA  ILE A 157      21.871  16.100  -5.035  1.00 88.66           H
ATOM   2425  C   ILE A 157      23.182  14.617  -5.579  1.00 89.17           C
ATOM   2426  O   ILE A 157      24.159  15.328  -5.391  1.00 88.10           O
ATOM   2427  CB  ILE A 157      21.346  14.484  -3.794  1.00 87.88           C
ATOM   2428  HB  ILE A 157      21.119  13.523  -3.952  1.00 87.88           H
ATOM   2429  CG1 ILE A 157      20.100  15.239  -3.265  1.00 85.13           C
ATOM   2430 1HG1 ILE A 157      20.384  16.150  -2.967  1.00 85.13           H
ATOM   2431 2HG1 ILE A 157      19.439  15.322  -4.011  1.00 85.13           H
ATOM   2432  CG2 ILE A 157      22.476  14.543  -2.743  1.00 84.53           C
ATOM   2433 1HG2 ILE A 157      22.181  14.140  -1.877  1.00 84.53           H
ATOM   2434 2HG2 ILE A 157      22.751  15.488  -2.565  1.00 84.53           H
ATOM   2435 3HG2 ILE A 157      23.283  14.042  -3.056  1.00 84.53           H
ATOM   2436  CD1 ILE A 157      19.399  14.558  -2.090  1.00 79.11           C
ATOM   2437 1HD1 ILE A 157      18.605  15.087  -1.791  1.00 79.11           H
ATOM   2438 2HD1 ILE A 157      20.017  14.464  -1.310  1.00 79.11           H
ATOM   2439 3HD1 ILE A 157      19.082  13.644  -2.343  1.00 79.11           H
ATOM   2440  N   VAL A 158      23.265  13.429  -6.159  1.00 90.25           N
ATOM   2441  H   VAL A 158      22.417  12.937  -6.355  1.00 90.25           H
ATOM   2442  CA  VAL A 158      24.546  12.793  -6.532  1.00 90.67           C
ATOM   2443  HA  VAL A 158      25.203  13.088  -5.838  1.00 90.67           H
ATOM   2444  C   VAL A 158      25.037  13.286  -7.896  1.00 90.75           C
ATOM   2445  O   VAL A 158      26.242  13.401  -8.114  1.00 88.75           O
ATOM   2446  CB  VAL A 158      24.431  11.257  -6.497  1.00 90.73           C
ATOM   2447  HB  VAL A 158      23.753  11.013  -7.191  1.00 90.73           H
ATOM   2448  CG1 VAL A 158      25.748  10.558  -6.830  1.00 85.20           C
ATOM   2449 1HG1 VAL A 158      25.644   9.564  -6.800  1.00 85.20           H
ATOM   2450 2HG1 VAL A 158      26.463  10.812  -6.179  1.00 85.20           H
ATOM   2451 3HG1 VAL A 158      26.064  10.806  -7.746  1.00 85.20           H
ATOM   2452  CG2 VAL A 158      24.003  10.781  -5.101  1.00 85.31           C
ATOM   2453 1HG2 VAL A 158      23.926   9.784  -5.070  1.00 85.31           H
ATOM   2454 2HG2 VAL A 158      23.115  11.166  -4.848  1.00 85.31           H
ATOM   2455 3HG2 VAL A 158      24.668  11.060  -4.408  1.00 85.31           H
ATOM   2456  N   HIS A 159      24.125  13.633  -8.797  1.00 91.23           N
ATOM   2457  H   HIS A 159      23.161  13.558  -8.541  1.00 91.23           H
ATOM   2458  CA  HIS A 159      24.442  14.119 -10.144  1.00 90.96           C
ATOM   2459  HA  HIS A 159      25.435  14.232 -10.169  1.00 90.96           H
ATOM   2460  C   HIS A 159      23.837  15.508 -10.423  1.00 90.10           C
ATOM   2461  O   HIS A 159      23.034  15.648 -11.349  1.00 86.42           O
ATOM   2462  CB  HIS A 159      24.021  13.063 -11.178  1.00 90.85           C
ATOM   2463 1HB  HIS A 159      23.042  12.885 -11.081  1.00 90.85           H
ATOM   2464 2HB  HIS A 159      24.207  13.414 -12.096  1.00 90.85           H
ATOM   2465  CG  HIS A 159      24.747  11.757 -11.024  1.00 90.32           C
ATOM   2466  ND1 HIS A 159      26.108  11.566 -11.159  1.00 76.21           N
ATOM   2467  HD1 HIS A 159      26.787  12.271 -11.364  1.00 76.21           H
ATOM   2468  CD2 HIS A 159      24.194  10.536 -10.743  1.00 78.03           C
ATOM   2469  HD2 HIS A 159      23.223  10.352 -10.587  1.00 78.03           H
ATOM   2470  CE1 HIS A 159      26.355  10.254 -10.964  1.00 81.53           C
ATOM   2471  HE1 HIS A 159      27.261   9.832 -11.002  1.00 81.53           H
ATOM   2472  NE2 HIS A 159      25.217   9.598 -10.713  1.00 83.29           N
ATOM   2473  N   PRO A 160      24.223  16.559  -9.681  1.00 90.03           N
ATOM   2474  CA  PRO A 160      23.608  17.888  -9.795  1.00 88.30           C
ATOM   2475  HA  PRO A 160      22.616  17.767  -9.748  1.00 88.30           H
ATOM   2476  C   PRO A 160      23.859  18.592 -11.141  1.00 88.50           C
ATOM   2477  O   PRO A 160      23.133  19.525 -11.475  1.00 84.47           O
ATOM   2478  CB  PRO A 160      24.190  18.689  -8.631  1.00 85.65           C
ATOM   2479 1HB  PRO A 160      24.285  19.654  -8.876  1.00 85.65           H
ATOM   2480 2HB  PRO A 160      23.613  18.606  -7.819  1.00 85.65           H
ATOM   2481  CG  PRO A 160      25.561  18.045  -8.397  1.00 83.16           C
ATOM   2482 1HG  PRO A 160      26.246  18.408  -9.029  1.00 83.16           H
ATOM   2483 2HG  PRO A 160      25.870  18.180  -7.456  1.00 83.16           H
ATOM   2484  CD  PRO A 160      25.275  16.570  -8.679  1.00 87.23           C
ATOM   2485 1HD  PRO A 160      26.083  16.105  -9.040  1.00 87.23           H
ATOM   2486 2HD  PRO A 160      24.957  16.097  -7.857  1.00 87.23           H
ATOM   2487  N   LEU A 161      24.882  18.162 -11.892  1.00 87.97           N
ATOM   2488  H   LEU A 161      25.441  17.414 -11.534  1.00 87.97           H
ATOM   2489  CA  LEU A 161      25.241  18.716 -13.211  1.00 88.34           C
ATOM   2490  HA  LEU A 161      24.971  19.678 -13.170  1.00 88.34           H
ATOM   2491  C   LEU A 161      24.466  18.079 -14.367  1.00 88.49           C
ATOM   2492  O   LEU A 161      24.495  18.602 -15.480  1.00 85.64           O
ATOM   2493  CB  LEU A 161      26.752  18.563 -13.431  1.00 87.97           C
ATOM   2494 1HB  LEU A 161      26.967  17.587 -13.396  1.00 87.97           H
ATOM   2495 2HB  LEU A 161      26.964  18.919 -14.341  1.00 87.97           H
ATOM   2496  CG  LEU A 161      27.658  19.287 -12.413  1.00 84.33           C
ATOM   2497  HG  LEU A 161      27.419  18.965 -11.497  1.00 84.33           H
ATOM   2498  CD1 LEU A 161      29.112  18.972 -12.720  1.00 78.33           C
ATOM   2499 1HD1 LEU A 161      29.722  19.430 -12.073  1.00 78.33           H
ATOM   2500 2HD1 LEU A 161      29.357  19.274 -13.641  1.00 78.33           H
ATOM   2501 3HD1 LEU A 161      29.285  17.989 -12.663  1.00 78.33           H
ATOM   2502  CD2 LEU A 161      27.459  20.797 -12.428  1.00 79.47           C
ATOM   2503 1HD2 LEU A 161      28.056  21.244 -11.761  1.00 79.47           H
ATOM   2504 2HD2 LEU A 161      26.514  21.036 -12.204  1.00 79.47           H
ATOM   2505 3HD2 LEU A 161      27.667  21.177 -13.329  1.00 79.47           H
ATOM   2506  N   LYS A 162      23.789  16.943 -14.151  1.00 88.24           N
ATOM   2507  H   LYS A 162      23.871  16.490 -13.263  1.00 88.24           H
ATOM   2508  CA  LYS A 162      22.933  16.347 -15.179  1.00 86.92           C
ATOM   2509  HA  LYS A 162      23.445  16.421 -16.035  1.00 86.92           H
ATOM   2510  C   LYS A 162      21.628  17.140 -15.291  1.00 86.82           C
ATOM   2511  O   LYS A 162      21.110  17.590 -14.259  1.00 85.08           O
ATOM   2512  CB  LYS A 162      22.678  14.856 -14.917  1.00 85.37           C
ATOM   2513 1HB  LYS A 162      22.410  14.736 -13.961  1.00 85.37           H
ATOM   2514 2HB  LYS A 162      21.938  14.544 -15.512  1.00 85.37           H
ATOM   2515  CG  LYS A 162      23.924  14.008 -15.192  1.00 77.67           C
ATOM   2516 1HG  LYS A 162      24.282  14.244 -16.095  1.00 77.67           H
ATOM   2517 2HG  LYS A 162      24.613  14.211 -14.496  1.00 77.67           H
ATOM   2518  CD  LYS A 162      23.608  12.505 -15.157  1.00 73.59           C
ATOM   2519 1HD  LYS A 162      23.301  12.253 -14.239  1.00 73.59           H
ATOM   2520 2HD  LYS A 162      22.885  12.303 -15.818  1.00 73.59           H
ATOM   2521  CE  LYS A 162      24.851  11.689 -15.510  1.00 66.41           C
ATOM   2522 1HE  LYS A 162      25.185  11.969 -16.410  1.00 66.41           H
ATOM   2523 2HE  LYS A 162      25.560  11.854 -14.825  1.00 66.41           H
ATOM   2524  NZ  LYS A 162      24.567  10.223 -15.549  1.00 57.97           N
ATOM   2525 1HZ  LYS A 162      25.390   9.705 -15.781  1.00 57.97           H
ATOM   2526 2HZ  LYS A 162      23.868  10.011 -16.232  1.00 57.97           H
ATOM   2527 3HZ  LYS A 162      24.239   9.898 -14.662  1.00 57.97           H
ATOM   2528  N   PRO A 163      21.083  17.315 -16.499  1.00 88.19           N
ATOM   2529  CA  PRO A 163      19.792  17.959 -16.660  1.00 87.10           C
ATOM   2530  HA  PRO A 163      19.827  18.901 -16.326  1.00 87.10           H
ATOM   2531  C   PRO A 163      18.753  17.213 -15.821  1.00 86.61           C
ATOM   2532  O   PRO A 163      18.661  15.984 -15.879  1.00 83.25           O
ATOM   2533  CB  PRO A 163      19.487  17.934 -18.162  1.00 85.44           C
ATOM   2534 1HB  PRO A 163      18.515  17.766 -18.327  1.00 85.44           H
ATOM   2535 2HB  PRO A 163      19.756  18.794 -18.596  1.00 85.44           H
ATOM   2536  CG  PRO A 163      20.337  16.772 -18.681  1.00 80.69           C
ATOM   2537 1HG  PRO A 163      19.842  15.906 -18.609  1.00 80.69           H
ATOM   2538 2HG  PRO A 163      20.608  16.924 -19.632  1.00 80.69           H
ATOM   2539  CD  PRO A 163      21.554  16.776 -17.765  1.00 84.82           C
ATOM   2540 1HD  PRO A 163      21.907  15.851 -17.625  1.00 84.82           H
ATOM   2541 2HD  PRO A 163      22.281  17.359 -18.128  1.00 84.82           H
ATOM   2542  N   ARG A 164      17.997  17.956 -15.006  1.00 85.94           N
ATOM   2543  H   ARG A 164      18.189  18.934 -14.928  1.00 85.94           H
ATOM   2544  CA  ARG A 164      16.901  17.388 -14.226  1.00 85.27           C
ATOM   2545  HA  ARG A 164      17.314  16.656 -13.683  1.00 85.27           H
ATOM   2546  C   ARG A 164      15.852  16.812 -15.166  1.00 87.76           C
ATOM   2547  O   ARG A 164      15.646  17.325 -16.267  1.00 83.51           O
ATOM   2548  CB  ARG A 164      16.280  18.414 -13.261  1.00 79.50           C
ATOM   2549 1HB  ARG A 164      16.129  19.270 -13.755  1.00 79.50           H
ATOM   2550 2HB  ARG A 164      15.404  18.059 -12.934  1.00 79.50           H
ATOM   2551  CG  ARG A 164      17.176  18.699 -12.049  1.00 67.84           C
ATOM   2552 1HG  ARG A 164      17.459  17.835 -11.633  1.00 67.84           H
ATOM   2553 2HG  ARG A 164      17.985  19.207 -12.345  1.00 67.84           H
ATOM   2554  CD  ARG A 164      16.403  19.528 -11.021  1.00 64.24           C
ATOM   2555 1HD  ARG A 164      16.140  20.403 -11.429  1.00 64.24           H
ATOM   2556 2HD  ARG A 164      15.582  19.030 -10.741  1.00 64.24           H
ATOM   2557  NE  ARG A 164      17.207  19.809  -9.807  1.00 57.51           N
ATOM   2558  HE  ARG A 164      18.038  19.268  -9.676  1.00 57.51           H
ATOM   2559  CZ  ARG A 164      16.922  20.715  -8.878  1.00 50.76           C
ATOM   2560  NH1 ARG A 164      15.815  21.401  -8.890  1.00 48.40           N
ATOM   2561 1HH1 ARG A 164      15.144  21.254  -9.616  1.00 48.40           H
ATOM   2562 2HH1 ARG A 164      15.636  22.074  -8.173  1.00 48.40           H
ATOM   2563  NH2 ARG A 164      17.762  20.975  -7.932  1.00 45.29           N
ATOM   2564 1HH2 ARG A 164      18.637  20.492  -7.894  1.00 45.29           H
ATOM   2565 2HH2 ARG A 164      17.537  21.659  -7.238  1.00 45.29           H
ATOM   2566  N   MET A 165      15.168  15.805 -14.693  1.00 82.05           N
ATOM   2567  H   MET A 165      15.424  15.432 -13.801  1.00 82.05           H
ATOM   2568  CA  MET A 165      14.052  15.201 -15.403  1.00 83.86           C
ATOM   2569  HA  MET A 165      14.391  14.800 -16.254  1.00 83.86           H
ATOM   2570  C   MET A 165      13.029  16.278 -15.785  1.00 85.13           C
ATOM   2571  O   MET A 165      12.614  17.083 -14.940  1.00 82.52           O
ATOM   2572  CB  MET A 165      13.466  14.103 -14.492  1.00 80.40           C
ATOM   2573 1HB  MET A 165      14.216  13.563 -14.110  1.00 80.40           H
ATOM   2574 2HB  MET A 165      12.954  14.535 -13.750  1.00 80.40           H
ATOM   2575  CG  MET A 165      12.529  13.164 -15.239  1.00 76.41           C
ATOM   2576 1HG  MET A 165      11.697  13.704 -15.368  1.00 76.41           H
ATOM   2577 2HG  MET A 165      12.978  13.026 -16.122  1.00 76.41           H
ATOM   2578  SD  MET A 165      12.198  11.589 -14.385  1.00 75.00           S
ATOM   2579  CE  MET A 165      11.300  12.137 -12.917  1.00 66.36           C
ATOM   2580 1HE  MET A 165      11.048  11.360 -12.340  1.00 66.36           H
ATOM   2581 2HE  MET A 165      10.460  12.618 -13.169  1.00 66.36           H
ATOM   2582 3HE  MET A 165      11.857  12.759 -12.367  1.00 66.36           H
ATOM   2583  N   ASN A 166      12.641  16.337 -17.066  1.00 87.63           N
ATOM   2584  H   ASN A 166      13.059  15.709 -17.723  1.00 87.63           H
ATOM   2585  CA  ASN A 166      11.634  17.278 -17.543  1.00 88.21           C
ATOM   2586  HA  ASN A 166      11.813  18.156 -17.098  1.00 88.21           H
ATOM   2587  C   ASN A 166      10.224  16.816 -17.113  1.00 89.92           C
ATOM   2588  O   ASN A 166      10.002  15.633 -16.851  1.00 88.73           O
ATOM   2589  CB  ASN A 166      11.785  17.443 -19.077  1.00 84.79           C
ATOM   2590 1HB  ASN A 166      12.752  17.582 -19.292  1.00 84.79           H
ATOM   2591 2HB  ASN A 166      11.460  16.610 -19.524  1.00 84.79           H
ATOM   2592  CG  ASN A 166      11.010  18.611 -19.654  1.00 77.04           C
ATOM   2593  OD1 ASN A 166      10.398  19.395 -18.945  1.00 66.28           O
ATOM   2594  ND2 ASN A 166      10.983  18.765 -20.956  1.00 70.28           N
ATOM   2595 1HD2 ASN A 166      10.465  19.519 -21.360  1.00 70.28           H
ATOM   2596 2HD2 ASN A 166      11.481  18.128 -21.545  1.00 70.28           H
ATOM   2597  N   TYR A 167       9.254  17.728 -17.099  1.00 88.24           N
ATOM   2598  H   TYR A 167       9.496  18.677 -17.303  1.00 88.24           H
ATOM   2599  CA  TYR A 167       7.857  17.422 -16.802  1.00 89.47           C
ATOM   2600  HA  TYR A 167       7.860  17.084 -15.861  1.00 89.47           H
ATOM   2601  C   TYR A 167       7.292  16.310 -17.709  1.00 90.99           C
ATOM   2602  O   TYR A 167       6.610  15.416 -17.223  1.00 89.52           O
ATOM   2603  CB  TYR A 167       7.021  18.704 -16.924  1.00 87.40           C
ATOM   2604 1HB  TYR A 167       7.434  19.413 -16.353  1.00 87.40           H
ATOM   2605 2HB  TYR A 167       7.025  19.001 -17.879  1.00 87.40           H
ATOM   2606  CG  TYR A 167       5.581  18.529 -16.490  1.00 80.48           C
ATOM   2607  CD1 TYR A 167       4.592  18.165 -17.436  1.00 76.13           C
ATOM   2608  HD1 TYR A 167       4.840  18.044 -18.397  1.00 76.13           H
ATOM   2609  CD2 TYR A 167       5.228  18.699 -15.140  1.00 75.39           C
ATOM   2610  HD2 TYR A 167       5.925  18.956 -14.471  1.00 75.39           H
ATOM   2611  CE1 TYR A 167       3.263  17.974 -17.023  1.00 70.75           C
ATOM   2612  HE1 TYR A 167       2.565  17.716 -17.691  1.00 70.75           H
ATOM   2613  CE2 TYR A 167       3.894  18.508 -14.728  1.00 70.89           C
ATOM   2614  HE2 TYR A 167       3.645  18.630 -13.767  1.00 70.89           H
ATOM   2615  CZ  TYR A 167       2.913  18.146 -15.669  1.00 69.52           C
ATOM   2616  OH  TYR A 167       1.627  17.956 -15.267  1.00 67.84           O
ATOM   2617  HH  TYR A 167       1.056  17.911 -16.034  1.00 67.84           H
ATOM   2618  N   GLN A 168       7.648  16.314 -18.994  1.00 91.01           N
ATOM   2619  H   GLN A 168       8.213  17.068 -19.330  1.00 91.01           H
ATOM   2620  CA  GLN A 168       7.249  15.264 -19.938  1.00 91.62           C
ATOM   2621  HA  GLN A 168       6.250  15.249 -19.893  1.00 91.62           H
ATOM   2622  C   GLN A 168       7.774  13.880 -19.541  1.00 92.33           C
ATOM   2623  O   GLN A 168       7.028  12.907 -19.538  1.00 91.57           O
ATOM   2624  CB  GLN A 168       7.758  15.620 -21.343  1.00 91.84           C
ATOM   2625 1HB  GLN A 168       8.737  15.818 -21.285  1.00 91.84           H
ATOM   2626 2HB  GLN A 168       7.612  14.833 -21.942  1.00 91.84           H
ATOM   2627  CG  GLN A 168       7.043  16.843 -21.952  1.00 81.43           C
ATOM   2628 1HG  GLN A 168       6.074  16.629 -22.072  1.00 81.43           H
ATOM   2629 2HG  GLN A 168       7.138  17.620 -21.330  1.00 81.43           H
ATOM   2630  CD  GLN A 168       7.625  17.231 -23.305  1.00 75.58           C
ATOM   2631  OE1 GLN A 168       8.718  16.836 -23.680  1.00 67.76           O
ATOM   2632  NE2 GLN A 168       6.942  18.055 -24.074  1.00 64.98           N
ATOM   2633 1HE2 GLN A 168       7.320  18.349 -24.952  1.00 64.98           H
ATOM   2634 2HE2 GLN A 168       6.046  18.386 -23.780  1.00 64.98           H
ATOM   2635  N   THR A 169       9.040  13.790 -19.147  1.00 92.51           N
ATOM   2636  H   THR A 169       9.600  14.618 -19.163  1.00 92.51           H
ATOM   2637  CA  THR A 169       9.662  12.538 -18.688  1.00 92.13           C
ATOM   2638  HA  THR A 169       9.504  11.883 -19.427  1.00 92.13           H
ATOM   2639  C   THR A 169       9.011  12.048 -17.394  1.00 92.68           C
ATOM   2640  O   THR A 169       8.805  10.856 -17.229  1.00 91.81           O
ATOM   2641  CB  THR A 169      11.162  12.718 -18.460  1.00 91.01           C
ATOM   2642  HB  THR A 169      11.281  13.307 -17.661  1.00 91.01           H
ATOM   2643  OG1 THR A 169      11.764  13.389 -19.540  1.00 82.99           O
ATOM   2644  HG1 THR A 169      11.901  12.775 -20.261  1.00 82.99           H
ATOM   2645  CG2 THR A 169      11.891  11.389 -18.288  1.00 81.14           C
ATOM   2646 1HG2 THR A 169      12.869  11.533 -18.140  1.00 81.14           H
ATOM   2647 2HG2 THR A 169      11.784  10.814 -19.099  1.00 81.14           H
ATOM   2648 3HG2 THR A 169      11.533  10.883 -17.503  1.00 81.14           H
ATOM   2649  N   ALA A 170       8.637  12.957 -16.489  1.00 91.92           N
ATOM   2650  H   ALA A 170       8.854  13.919 -16.654  1.00 91.92           H
ATOM   2651  CA  ALA A 170       7.924  12.598 -15.270  1.00 91.61           C
ATOM   2652  HA  ALA A 170       8.453  11.855 -14.860  1.00 91.61           H
ATOM   2653  C   ALA A 170       6.508  12.090 -15.552  1.00 93.07           C
ATOM   2654  O   ALA A 170       6.103  11.085 -14.979  1.00 92.69           O
ATOM   2655  CB  ALA A 170       7.868  13.814 -14.357  1.00 90.31           C
ATOM   2656 1HB  ALA A 170       8.786  14.159 -14.163  1.00 90.31           H
ATOM   2657 2HB  ALA A 170       7.434  13.588 -13.485  1.00 90.31           H
ATOM   2658 3HB  ALA A 170       7.344  14.555 -14.778  1.00 90.31           H
ATOM   2659  N   SER A 171       5.768  12.743 -16.457  1.00 93.19           N
ATOM   2660  H   SER A 171       6.131  13.582 -16.863  1.00 93.19           H
ATOM   2661  CA  SER A 171       4.444  12.272 -16.874  1.00 93.89           C
ATOM   2662  HA  SER A 171       3.919  12.196 -16.026  1.00 93.89           H
ATOM   2663  C   SER A 171       4.524  10.904 -17.545  1.00 94.98           C
ATOM   2664  O   SER A 171       3.702  10.042 -17.247  1.00 94.57           O
ATOM   2665  CB  SER A 171       3.795  13.278 -17.838  1.00 92.98           C
ATOM   2666 1HB  SER A 171       4.379  13.441 -18.633  1.00 92.98           H
ATOM   2667 2HB  SER A 171       2.899  12.956 -18.143  1.00 92.98           H
ATOM   2668  OG  SER A 171       3.604  14.516 -17.190  1.00 78.86           O
ATOM   2669  HG  SER A 171       3.561  15.215 -17.843  1.00 78.86           H
ATOM   2670  N   PHE A 172       5.534  10.676 -18.392  1.00 94.89           N
ATOM   2671  H   PHE A 172       6.144  11.433 -18.625  1.00 94.89           H
ATOM   2672  CA  PHE A 172       5.781   9.368 -18.989  1.00 95.18           C
ATOM   2673  HA  PHE A 172       4.920   9.112 -19.428  1.00 95.18           H
ATOM   2674  C   PHE A 172       6.116   8.313 -17.928  1.00 95.32           C
ATOM   2675  O   PHE A 172       5.554   7.222 -17.962  1.00 94.79           O
ATOM   2676  CB  PHE A 172       6.916   9.478 -20.024  1.00 95.35           C
ATOM   2677 1HB  PHE A 172       6.648  10.125 -20.738  1.00 95.35           H
ATOM   2678 2HB  PHE A 172       7.744   9.807 -19.569  1.00 95.35           H
ATOM   2679  CG  PHE A 172       7.232   8.160 -20.680  1.00 91.38           C
ATOM   2680  CD1 PHE A 172       8.317   7.372 -20.241  1.00 84.32           C
ATOM   2681  HD1 PHE A 172       8.907   7.706 -19.506  1.00 84.32           H
ATOM   2682  CD2 PHE A 172       6.406   7.673 -21.717  1.00 85.00           C
ATOM   2683  HD2 PHE A 172       5.633   8.221 -22.036  1.00 85.00           H
ATOM   2684  CE1 PHE A 172       8.575   6.122 -20.827  1.00 81.52           C
ATOM   2685  HE1 PHE A 172       9.346   5.570 -20.509  1.00 81.52           H
ATOM   2686  CE2 PHE A 172       6.665   6.423 -22.302  1.00 81.81           C
ATOM   2687  HE2 PHE A 172       6.076   6.083 -23.035  1.00 81.81           H
ATOM   2688  CZ  PHE A 172       7.752   5.650 -21.857  1.00 81.52           C
ATOM   2689  HZ  PHE A 172       7.938   4.762 -22.277  1.00 81.52           H
ATOM   2690  N   LEU A 173       6.965   8.634 -16.950  1.00 94.33           N
ATOM   2691  H   LEU A 173       7.397   9.536 -16.975  1.00 94.33           H
ATOM   2692  CA  LEU A 173       7.298   7.738 -15.844  1.00 94.11           C
ATOM   2693  HA  LEU A 173       7.645   6.895 -16.255  1.00 94.11           H
ATOM   2694  C   LEU A 173       6.059   7.374 -15.018  1.00 94.92           C
ATOM   2695  O   LEU A 173       5.865   6.211 -14.699  1.00 94.17           O
ATOM   2696  CB  LEU A 173       8.379   8.400 -14.982  1.00 93.18           C
ATOM   2697 1HB  LEU A 173       9.173   8.578 -15.563  1.00 93.18           H
ATOM   2698 2HB  LEU A 173       8.015   9.266 -14.639  1.00 93.18           H
ATOM   2699  CG  LEU A 173       8.838   7.552 -13.776  1.00 88.16           C
ATOM   2700  HG  LEU A 173       8.032   7.319 -13.232  1.00 88.16           H
ATOM   2701  CD1 LEU A 173       9.513   6.251 -14.213  1.00 82.24           C
ATOM   2702 1HD1 LEU A 173       9.804   5.714 -13.421  1.00 82.24           H
ATOM   2703 2HD1 LEU A 173      10.321   6.437 -14.772  1.00 82.24           H
ATOM   2704 3HD1 LEU A 173       8.888   5.687 -14.754  1.00 82.24           H
ATOM   2705  CD2 LEU A 173       9.845   8.359 -12.958  1.00 82.28           C
ATOM   2706 1HD2 LEU A 173      10.164   7.837 -12.167  1.00 82.28           H
ATOM   2707 2HD2 LEU A 173       9.436   9.208 -12.622  1.00 82.28           H
ATOM   2708 3HD2 LEU A 173      10.644   8.600 -13.509  1.00 82.28           H
ATOM   2709  N   ILE A 174       5.200   8.350 -14.708  1.00 94.98           N
ATOM   2710  H   ILE A 174       5.427   9.288 -14.971  1.00 94.98           H
ATOM   2711  CA  ILE A 174       3.939   8.106 -13.999  1.00 95.11           C
ATOM   2712  HA  ILE A 174       4.179   7.624 -13.156  1.00 95.11           H
ATOM   2713  C   ILE A 174       3.029   7.194 -14.821  1.00 95.54           C
ATOM   2714  O   ILE A 174       2.522   6.213 -14.292  1.00 95.00           O
ATOM   2715  CB  ILE A 174       3.254   9.444 -13.640  1.00 94.39           C
ATOM   2716  HB  ILE A 174       3.233  10.010 -14.464  1.00 94.39           H
ATOM   2717  CG1 ILE A 174       4.057  10.161 -12.533  1.00 92.26           C
ATOM   2718 1HG1 ILE A 174       3.908   9.680 -11.669  1.00 92.26           H
ATOM   2719 2HG1 ILE A 174       5.028  10.128 -12.771  1.00 92.26           H
ATOM   2720  CG2 ILE A 174       1.797   9.239 -13.186  1.00 92.45           C
ATOM   2721 1HG2 ILE A 174       1.367  10.112 -12.957  1.00 92.45           H
ATOM   2722 2HG2 ILE A 174       1.753   8.653 -12.377  1.00 92.45           H
ATOM   2723 3HG2 ILE A 174       1.254   8.808 -13.907  1.00 92.45           H
ATOM   2724  CD1 ILE A 174       3.665  11.625 -12.337  1.00 87.56           C
ATOM   2725 1HD1 ILE A 174       4.209  12.048 -11.612  1.00 87.56           H
ATOM   2726 2HD1 ILE A 174       2.701  11.707 -12.085  1.00 87.56           H
ATOM   2727 3HD1 ILE A 174       3.809  12.150 -13.176  1.00 87.56           H
ATOM   2728  N   ALA A 175       2.861   7.467 -16.115  1.00 96.48           N
ATOM   2729  H   ALA A 175       3.299   8.280 -16.498  1.00 96.48           H
ATOM   2730  CA  ALA A 175       2.058   6.618 -16.994  1.00 96.68           C
ATOM   2731  HA  ALA A 175       1.148   6.573 -16.582  1.00 96.68           H
ATOM   2732  C   ALA A 175       2.603   5.181 -17.067  1.00 96.58           C
ATOM   2733  O   ALA A 175       1.831   4.230 -17.006  1.00 95.51           O
ATOM   2734  CB  ALA A 175       1.994   7.270 -18.381  1.00 96.45           C
ATOM   2735 1HB  ALA A 175       1.639   8.203 -18.322  1.00 96.45           H
ATOM   2736 2HB  ALA A 175       1.397   6.752 -18.993  1.00 96.45           H
ATOM   2737 3HB  ALA A 175       2.901   7.312 -18.799  1.00 96.45           H
ATOM   2738  N   LEU A 176       3.928   5.026 -17.123  1.00 95.99           N
ATOM   2739  H   LEU A 176       4.497   5.846 -17.178  1.00 95.99           H
ATOM   2740  CA  LEU A 176       4.591   3.727 -17.108  1.00 95.65           C
ATOM   2741  HA  LEU A 176       4.172   3.191 -17.841  1.00 95.65           H
ATOM   2742  C   LEU A 176       4.344   2.979 -15.792  1.00 95.62           C
ATOM   2743  O   LEU A 176       4.002   1.804 -15.826  1.00 94.65           O
ATOM   2744  CB  LEU A 176       6.094   3.934 -17.373  1.00 95.24           C
ATOM   2745 1HB  LEU A 176       6.197   4.411 -18.246  1.00 95.24           H
ATOM   2746 2HB  LEU A 176       6.468   4.499 -16.638  1.00 95.24           H
ATOM   2747  CG  LEU A 176       6.904   2.629 -17.438  1.00 90.52           C
ATOM   2748  HG  LEU A 176       6.705   2.101 -16.612  1.00 90.52           H
ATOM   2749  CD1 LEU A 176       6.522   1.787 -18.655  1.00 84.80           C
ATOM   2750 1HD1 LEU A 176       7.055   0.941 -18.687  1.00 84.80           H
ATOM   2751 2HD1 LEU A 176       6.689   2.288 -19.504  1.00 84.80           H
ATOM   2752 3HD1 LEU A 176       5.553   1.539 -18.630  1.00 84.80           H
ATOM   2753  CD2 LEU A 176       8.398   2.966 -17.537  1.00 84.48           C
ATOM   2754 1HD2 LEU A 176       8.951   2.134 -17.581  1.00 84.48           H
ATOM   2755 2HD2 LEU A 176       8.700   3.494 -16.743  1.00 84.48           H
ATOM   2756 3HD2 LEU A 176       8.590   3.506 -18.356  1.00 84.48           H
ATOM   2757  N   VAL A 177       4.454   3.659 -14.647  1.00 95.74           N
ATOM   2758  H   VAL A 177       4.749   4.614 -14.691  1.00 95.74           H
ATOM   2759  CA  VAL A 177       4.164   3.078 -13.318  1.00 95.04           C
ATOM   2760  HA  VAL A 177       4.790   2.306 -13.203  1.00 95.04           H
ATOM   2761  C   VAL A 177       2.736   2.539 -13.263  1.00 95.27           C
ATOM   2762  O   VAL A 177       2.535   1.392 -12.871  1.00 94.35           O
ATOM   2763  CB  VAL A 177       4.426   4.116 -12.205  1.00 94.02           C
ATOM   2764  HB  VAL A 177       4.006   4.966 -12.524  1.00 94.02           H
ATOM   2765  CG1 VAL A 177       3.799   3.734 -10.857  1.00 91.07           C
ATOM   2766 1HG1 VAL A 177       3.990   4.429 -10.163  1.00 91.07           H
ATOM   2767 2HG1 VAL A 177       4.162   2.862 -10.527  1.00 91.07           H
ATOM   2768 3HG1 VAL A 177       2.806   3.643 -10.936  1.00 91.07           H
ATOM   2769  CG2 VAL A 177       5.929   4.293 -11.973  1.00 90.99           C
ATOM   2770 1HG2 VAL A 177       6.104   4.964 -11.253  1.00 90.99           H
ATOM   2771 2HG2 VAL A 177       6.385   4.609 -12.805  1.00 90.99           H
ATOM   2772 3HG2 VAL A 177       6.353   3.430 -11.698  1.00 90.99           H
ATOM   2773  N   TRP A 178       1.749   3.319 -13.709  1.00 96.25           N
ATOM   2774  H   TRP A 178       1.966   4.244 -14.021  1.00 96.25           H
ATOM   2775  CA  TRP A 178       0.357   2.862 -13.755  1.00 96.51           C
ATOM   2776  HA  TRP A 178       0.161   2.533 -12.831  1.00 96.51           H
ATOM   2777  C   TRP A 178       0.164   1.697 -14.726  1.00 96.63           C
ATOM   2778  O   TRP A 178      -0.435   0.698 -14.357  1.00 95.32           O
ATOM   2779  CB  TRP A 178      -0.569   4.029 -14.120  1.00 96.10           C
ATOM   2780 1HB  TRP A 178      -0.120   4.599 -14.808  1.00 96.10           H
ATOM   2781 2HB  TRP A 178      -1.422   3.664 -14.494  1.00 96.10           H
ATOM   2782  CG  TRP A 178      -0.916   4.901 -12.963  1.00 95.91           C
ATOM   2783  CD1 TRP A 178      -0.260   6.019 -12.578  1.00 93.79           C
ATOM   2784  HD1 TRP A 178       0.536   6.407 -13.043  1.00 93.79           H
ATOM   2785  CD2 TRP A 178      -1.988   4.728 -11.993  1.00 94.90           C
ATOM   2786  NE1 TRP A 178      -0.850   6.543 -11.452  1.00 93.05           N
ATOM   2787  HE1 TRP A 178      -0.533   7.370 -10.988  1.00 93.05           H
ATOM   2788  CE2 TRP A 178      -1.926   5.795 -11.041  1.00 94.38           C
ATOM   2789  CE3 TRP A 178      -3.014   3.769 -11.825  1.00 93.88           C
ATOM   2790  HE3 TRP A 178      -3.090   3.006 -12.466  1.00 93.88           H
ATOM   2791  CZ2 TRP A 178      -2.830   5.911  -9.981  1.00 93.05           C
ATOM   2792  HZ2 TRP A 178      -2.759   6.670  -9.334  1.00 93.05           H
ATOM   2793  CZ3 TRP A 178      -3.934   3.882 -10.756  1.00 92.44           C
ATOM   2794  HZ3 TRP A 178      -4.659   3.201 -10.651  1.00 92.44           H
ATOM   2795  CH2 TRP A 178      -3.837   4.946  -9.839  1.00 91.58           C
ATOM   2796  HH2 TRP A 178      -4.489   5.014  -9.084  1.00 91.58           H
ATOM   2797  N   MET A 179       0.708   1.790 -15.936  1.00 96.84           N
ATOM   2798  H   MET A 179       1.231   2.611 -16.166  1.00 96.84           H
ATOM   2799  CA  MET A 179       0.571   0.738 -16.945  1.00 96.62           C
ATOM   2800  HA  MET A 179      -0.410   0.613 -17.091  1.00 96.62           H
ATOM   2801  C   MET A 179       1.144  -0.596 -16.456  1.00 96.41           C
ATOM   2802  O   MET A 179       0.470  -1.616 -16.527  1.00 95.49           O
ATOM   2803  CB  MET A 179       1.256   1.198 -18.235  1.00 96.50           C
ATOM   2804 1HB  MET A 179       0.871   2.081 -18.504  1.00 96.50           H
ATOM   2805 2HB  MET A 179       2.235   1.301 -18.058  1.00 96.50           H
ATOM   2806  CG  MET A 179       1.070   0.212 -19.391  1.00 85.41           C
ATOM   2807 1HG  MET A 179       1.366  -0.666 -19.015  1.00 85.41           H
ATOM   2808 2HG  MET A 179       0.082   0.194 -19.542  1.00 85.41           H
ATOM   2809  SD  MET A 179       1.985   0.652 -20.905  1.00 76.74           S
ATOM   2810  CE  MET A 179       1.158   2.186 -21.368  1.00 62.80           C
ATOM   2811 1HE  MET A 179       1.553   2.568 -22.204  1.00 62.80           H
ATOM   2812 2HE  MET A 179       1.245   2.872 -20.646  1.00 62.80           H
ATOM   2813 3HE  MET A 179       0.183   2.033 -21.531  1.00 62.80           H
ATOM   2814  N   VAL A 180       2.369  -0.581 -15.925  1.00 96.24           N
ATOM   2815  H   VAL A 180       2.857   0.291 -15.879  1.00 96.24           H
ATOM   2816  CA  VAL A 180       3.034  -1.782 -15.405  1.00 95.22           C
ATOM   2817  HA  VAL A 180       3.023  -2.452 -16.148  1.00 95.22           H
ATOM   2818  C   VAL A 180       2.253  -2.364 -14.228  1.00 95.24           C
ATOM   2819  O   VAL A 180       1.987  -3.559 -14.215  1.00 94.37           O
ATOM   2820  CB  VAL A 180       4.496  -1.468 -15.027  1.00 94.17           C
ATOM   2821  HB  VAL A 180       4.460  -0.672 -14.423  1.00 94.17           H
ATOM   2822  CG1 VAL A 180       5.182  -2.609 -14.281  1.00 90.64           C
ATOM   2823 1HG1 VAL A 180       6.126  -2.371 -14.052  1.00 90.64           H
ATOM   2824 2HG1 VAL A 180       5.200  -3.440 -14.836  1.00 90.64           H
ATOM   2825 3HG1 VAL A 180       4.703  -2.819 -13.429  1.00 90.64           H
ATOM   2826  CG2 VAL A 180       5.325  -1.198 -16.293  1.00 90.32           C
ATOM   2827 1HG2 VAL A 180       6.276  -0.993 -16.062  1.00 90.32           H
ATOM   2828 2HG2 VAL A 180       4.958  -0.420 -16.803  1.00 90.32           H
ATOM   2829 3HG2 VAL A 180       5.321  -1.993 -16.900  1.00 90.32           H
ATOM   2830  N   SER A 181       1.824  -1.526 -13.286  1.00 95.59           N
ATOM   2831  H   SER A 181       2.035  -0.553 -13.381  1.00 95.59           H
ATOM   2832  CA  SER A 181       1.055  -1.965 -12.115  1.00 95.17           C
ATOM   2833  HA  SER A 181       1.636  -2.657 -11.685  1.00 95.17           H
ATOM   2834  C   SER A 181      -0.289  -2.595 -12.504  1.00 95.22           C
ATOM   2835  O   SER A 181      -0.668  -3.628 -11.965  1.00 93.75           O
ATOM   2836  CB  SER A 181       0.815  -0.803 -11.158  1.00 94.40           C
ATOM   2837 1HB  SER A 181       0.251  -0.100 -11.592  1.00 94.40           H
ATOM   2838 2HB  SER A 181       0.367  -1.122 -10.323  1.00 94.40           H
ATOM   2839  OG  SER A 181       2.034  -0.195 -10.780  1.00 88.96           O
ATOM   2840  HG  SER A 181       2.712  -0.865 -10.695  1.00 88.96           H
ATOM   2841  N   ILE A 182      -1.000  -1.989 -13.466  1.00 96.38           N
ATOM   2842  H   ILE A 182      -0.644  -1.133 -13.841  1.00 96.38           H
ATOM   2843  CA  ILE A 182      -2.263  -2.497 -14.004  1.00 96.11           C
ATOM   2844  HA  ILE A 182      -2.872  -2.628 -13.221  1.00 96.11           H
ATOM   2845  C   ILE A 182      -2.065  -3.865 -14.667  1.00 95.71           C
ATOM   2846  O   ILE A 182      -2.832  -4.787 -14.395  1.00 94.31           O
ATOM   2847  CB  ILE A 182      -2.862  -1.452 -14.987  1.00 95.80           C
ATOM   2848  HB  ILE A 182      -2.120  -1.141 -15.580  1.00 95.80           H
ATOM   2849  CG1 ILE A 182      -3.455  -0.269 -14.181  1.00 94.04           C
ATOM   2850 1HG1 ILE A 182      -4.295  -0.579 -13.735  1.00 94.04           H
ATOM   2851 2HG1 ILE A 182      -2.790   0.005 -13.486  1.00 94.04           H
ATOM   2852  CG2 ILE A 182      -3.945  -2.041 -15.915  1.00 93.81           C
ATOM   2853 1HG2 ILE A 182      -4.307  -1.342 -16.532  1.00 93.81           H
ATOM   2854 2HG2 ILE A 182      -4.709  -2.409 -15.385  1.00 93.81           H
ATOM   2855 3HG2 ILE A 182      -3.573  -2.782 -16.474  1.00 93.81           H
ATOM   2856  CD1 ILE A 182      -3.793   0.966 -15.035  1.00 90.90           C
ATOM   2857 1HD1 ILE A 182      -4.171   1.699 -14.470  1.00 90.90           H
ATOM   2858 2HD1 ILE A 182      -4.467   0.741 -15.739  1.00 90.90           H
ATOM   2859 3HD1 ILE A 182      -2.977   1.320 -15.492  1.00 90.90           H
ATOM   2860  N   LEU A 183      -1.033  -4.008 -15.499  1.00 95.80           N
ATOM   2861  H   LEU A 183      -0.421  -3.230 -15.638  1.00 95.80           H
ATOM   2862  CA  LEU A 183      -0.754  -5.255 -16.220  1.00 95.60           C
ATOM   2863  HA  LEU A 183      -1.613  -5.511 -16.663  1.00 95.60           H
ATOM   2864  C   LEU A 183      -0.353  -6.390 -15.269  1.00 95.15           C
ATOM   2865  O   LEU A 183      -0.878  -7.493 -15.381  1.00 94.09           O
ATOM   2866  CB  LEU A 183       0.340  -5.005 -17.265  1.00 95.69           C
ATOM   2867 1HB  LEU A 183       1.100  -4.540 -16.812  1.00 95.69           H
ATOM   2868 2HB  LEU A 183       0.648  -5.892 -17.609  1.00 95.69           H
ATOM   2869  CG  LEU A 183      -0.096  -4.151 -18.467  1.00 92.68           C
ATOM   2870  HG  LEU A 183      -0.512  -3.317 -18.104  1.00 92.68           H
ATOM   2871  CD1 LEU A 183       1.132  -3.852 -19.341  1.00 87.73           C
ATOM   2872 1HD1 LEU A 183       0.881  -3.296 -20.134  1.00 87.73           H
ATOM   2873 2HD1 LEU A 183       1.547  -4.697 -19.677  1.00 87.73           H
ATOM   2874 3HD1 LEU A 183       1.827  -3.353 -18.824  1.00 87.73           H
ATOM   2875  CD2 LEU A 183      -1.138  -4.842 -19.338  1.00 88.70           C
ATOM   2876 1HD2 LEU A 183      -1.401  -4.263 -20.110  1.00 88.70           H
ATOM   2877 2HD2 LEU A 183      -1.964  -5.048 -18.813  1.00 88.70           H
ATOM   2878 3HD2 LEU A 183      -0.784  -5.702 -19.706  1.00 88.70           H
ATOM   2879  N   ILE A 184       0.526  -6.105 -14.317  1.00 95.06           N
ATOM   2880  H   ILE A 184       0.871  -5.169 -14.250  1.00 95.06           H
ATOM   2881  CA  ILE A 184       1.013  -7.101 -13.359  1.00 93.81           C
ATOM   2882  HA  ILE A 184       1.285  -7.898 -13.898  1.00 93.81           H
ATOM   2883  C   ILE A 184      -0.105  -7.563 -12.403  1.00 93.52           C
ATOM   2884  O   ILE A 184      -0.109  -8.713 -11.971  1.00 91.75           O
ATOM   2885  CB  ILE A 184       2.242  -6.531 -12.611  1.00 92.26           C
ATOM   2886  HB  ILE A 184       1.998  -5.629 -12.255  1.00 92.26           H
ATOM   2887  CG1 ILE A 184       3.444  -6.424 -13.580  1.00 86.13           C
ATOM   2888 1HG1 ILE A 184       3.681  -7.344 -13.893  1.00 86.13           H
ATOM   2889 2HG1 ILE A 184       3.171  -5.865 -14.363  1.00 86.13           H
ATOM   2890  CG2 ILE A 184       2.630  -7.403 -11.420  1.00 84.51           C
ATOM   2891 1HG2 ILE A 184       3.425  -7.026 -10.944  1.00 84.51           H
ATOM   2892 2HG2 ILE A 184       2.860  -8.331 -11.715  1.00 84.51           H
ATOM   2893 3HG2 ILE A 184       1.879  -7.466 -10.763  1.00 84.51           H
ATOM   2894  CD1 ILE A 184       4.699  -5.792 -12.955  1.00 79.77           C
ATOM   2895 1HD1 ILE A 184       5.445  -5.745 -13.619  1.00 79.77           H
ATOM   2896 2HD1 ILE A 184       5.017  -6.326 -12.172  1.00 79.77           H
ATOM   2897 3HD1 ILE A 184       4.512  -4.862 -12.637  1.00 79.77           H
ATOM   2898  N   ALA A 185      -1.085  -6.693 -12.108  1.00 93.51           N
ATOM   2899  H   ALA A 185      -1.044  -5.777 -12.507  1.00 93.51           H
ATOM   2900  CA  ALA A 185      -2.207  -7.020 -11.233  1.00 92.90           C
ATOM   2901  HA  ALA A 185      -1.823  -7.636 -10.545  1.00 92.90           H
ATOM   2902  C   ALA A 185      -3.339  -7.815 -11.919  1.00 92.85           C
ATOM   2903  O   ALA A 185      -4.250  -8.268 -11.223  1.00 91.30           O
ATOM   2904  CB  ALA A 185      -2.715  -5.722 -10.600  1.00 92.45           C
ATOM   2905 1HB  ALA A 185      -1.969  -5.221 -10.161  1.00 92.45           H
ATOM   2906 2HB  ALA A 185      -3.409  -5.910  -9.905  1.00 92.45           H
ATOM   2907 3HB  ALA A 185      -3.123  -5.123 -11.289  1.00 92.45           H
ATOM   2908  N   ILE A 186      -3.319  -8.015 -13.243  1.00 93.84           N
ATOM   2909  H   ILE A 186      -2.548  -7.653 -13.767  1.00 93.84           H
ATOM   2910  CA  ILE A 186      -4.381  -8.745 -13.969  1.00 93.55           C
ATOM   2911  HA  ILE A 186      -5.192  -8.180 -13.821  1.00 93.55           H
ATOM   2912  C   ILE A 186      -4.679 -10.138 -13.371  1.00 92.87           C
ATOM   2913  O   ILE A 186      -5.853 -10.426 -13.164  1.00 91.34           O
ATOM   2914  CB  ILE A 186      -4.084  -8.821 -15.487  1.00 93.61           C
ATOM   2915  HB  ILE A 186      -3.154  -9.172 -15.598  1.00 93.61           H
ATOM   2916  CG1 ILE A 186      -4.191  -7.413 -16.118  1.00 90.87           C
ATOM   2917 1HG1 ILE A 186      -5.149  -7.129 -16.097  1.00 90.87           H
ATOM   2918 2HG1 ILE A 186      -3.643  -6.779 -15.572  1.00 90.87           H
ATOM   2919  CG2 ILE A 186      -5.051  -9.788 -16.211  1.00 89.95           C
ATOM   2920 1HG2 ILE A 186      -4.850  -9.829 -17.190  1.00 89.95           H
ATOM   2921 2HG2 ILE A 186      -6.000  -9.492 -16.104  1.00 89.95           H
ATOM   2922 3HG2 ILE A 186      -4.974 -10.714 -15.842  1.00 89.95           H
ATOM   2923  CD1 ILE A 186      -3.703  -7.337 -17.571  1.00 83.99           C
ATOM   2924 1HD1 ILE A 186      -3.793  -6.408 -17.931  1.00 83.99           H
ATOM   2925 2HD1 ILE A 186      -4.233  -7.948 -18.159  1.00 83.99           H
ATOM   2926 3HD1 ILE A 186      -2.741  -7.602 -17.640  1.00 83.99           H
ATOM   2927  N   PRO A 187      -3.678 -10.975 -13.038  1.00 92.54           N
ATOM   2928  CA  PRO A 187      -3.954 -12.271 -12.416  1.00 91.79           C
ATOM   2929  HA  PRO A 187      -4.564 -12.782 -13.021  1.00 91.79           H
ATOM   2930  C   PRO A 187      -4.707 -12.152 -11.088  1.00 91.01           C
ATOM   2931  O   PRO A 187      -5.582 -12.960 -10.808  1.00 88.90           O
ATOM   2932  CB  PRO A 187      -2.586 -12.940 -12.238  1.00 90.84           C
ATOM   2933 1HB  PRO A 187      -2.210 -12.755 -11.330  1.00 90.84           H
ATOM   2934 2HB  PRO A 187      -2.648 -13.928 -12.379  1.00 90.84           H
ATOM   2935  CG  PRO A 187      -1.734 -12.289 -13.321  1.00 89.17           C
ATOM   2936 1HG  PRO A 187      -0.763 -12.317 -13.084  1.00 89.17           H
ATOM   2937 2HG  PRO A 187      -1.874 -12.731 -14.207  1.00 89.17           H
ATOM   2938  CD  PRO A 187      -2.264 -10.857 -13.325  1.00 91.40           C
ATOM   2939 1HD  PRO A 187      -1.825 -10.302 -12.619  1.00 91.40           H
ATOM   2940 2HD  PRO A 187      -2.139 -10.423 -14.217  1.00 91.40           H
ATOM   2941  N   SER A 188      -4.443 -11.097 -10.310  1.00 89.45           N
ATOM   2942  H   SER A 188      -3.717 -10.468 -10.587  1.00 89.45           H
ATOM   2943  CA  SER A 188      -5.171 -10.823  -9.071  1.00 87.08           C
ATOM   2944  HA  SER A 188      -5.068 -11.658  -8.531  1.00 87.08           H
ATOM   2945  C   SER A 188      -6.661 -10.573  -9.307  1.00 86.90           C
ATOM   2946  O   SER A 188      -7.474 -10.964  -8.475  1.00 84.49           O
ATOM   2947  CB  SER A 188      -4.554  -9.620  -8.359  1.00 85.01           C
ATOM   2948 1HB  SER A 188      -3.625  -9.830  -8.054  1.00 85.01           H
ATOM   2949 2HB  SER A 188      -4.534  -8.825  -8.965  1.00 85.01           H
ATOM   2950  OG  SER A 188      -5.286  -9.249  -7.219  1.00 72.70           O
ATOM   2951  HG  SER A 188      -6.212  -9.165  -7.447  1.00 72.70           H
ATOM   2952  N   ALA A 189      -7.035  -9.928 -10.412  1.00 88.71           N
ATOM   2953  H   ALA A 189      -6.325  -9.558 -11.011  1.00 88.71           H
ATOM   2954  CA  ALA A 189      -8.433  -9.736 -10.789  1.00 88.22           C
ATOM   2955  HA  ALA A 189      -8.899  -9.446  -9.953  1.00 88.22           H
ATOM   2956  C   ALA A 189      -9.081 -11.031 -11.268  1.00 89.25           C
ATOM   2957  O   ALA A 189     -10.205 -11.329 -10.911  1.00 87.85           O
ATOM   2958  CB  ALA A 189      -8.511  -8.667 -11.892  1.00 87.18           C
ATOM   2959 1HB  ALA A 189      -8.090  -7.811 -11.592  1.00 87.18           H
ATOM   2960 2HB  ALA A 189      -9.461  -8.473 -12.136  1.00 87.18           H
ATOM   2961 3HB  ALA A 189      -8.037  -8.970 -12.719  1.00 87.18           H
ATOM   2962  N   TYR A 190      -8.358 -11.787 -12.101  1.00 90.20           N
ATOM   2963  H   TYR A 190      -7.419 -11.508 -12.301  1.00 90.20           H
ATOM   2964  CA  TYR A 190      -8.871 -13.000 -12.733  1.00 89.82           C
ATOM   2965  HA  TYR A 190      -9.747 -12.744 -13.142  1.00 89.82           H
ATOM   2966  C   TYR A 190      -9.149 -14.124 -11.725  1.00 89.62           C
ATOM   2967  O   TYR A 190     -10.157 -14.816 -11.831  1.00 87.51           O
ATOM   2968  CB  TYR A 190      -7.859 -13.453 -13.791  1.00 89.58           C
ATOM   2969 1HB  TYR A 190      -7.694 -12.697 -14.424  1.00 89.58           H
ATOM   2970 2HB  TYR A 190      -7.004 -13.699 -13.335  1.00 89.58           H
ATOM   2971  CG  TYR A 190      -8.322 -14.644 -14.593  1.00 87.86           C
ATOM   2972  CD1 TYR A 190      -7.887 -15.944 -14.253  1.00 82.69           C
ATOM   2973  HD1 TYR A 190      -7.242 -16.073 -13.500  1.00 82.69           H
ATOM   2974  CD2 TYR A 190      -9.224 -14.468 -15.666  1.00 82.47           C
ATOM   2975  HD2 TYR A 190      -9.529 -13.548 -15.913  1.00 82.47           H
ATOM   2976  CE1 TYR A 190      -8.358 -17.056 -14.969  1.00 80.86           C
ATOM   2977  HE1 TYR A 190      -8.056 -17.976 -14.721  1.00 80.86           H
ATOM   2978  CE2 TYR A 190      -9.697 -15.583 -16.391  1.00 81.30           C
ATOM   2979  HE2 TYR A 190     -10.338 -15.458 -17.148  1.00 81.30           H
ATOM   2980  CZ  TYR A 190      -9.258 -16.872 -16.039  1.00 82.10           C
ATOM   2981  OH  TYR A 190      -9.715 -17.948 -16.727  1.00 80.52           O
ATOM   2982  HH  TYR A 190      -9.823 -18.687 -16.129  1.00 80.52           H
ATOM   2983  N   PHE A 191      -8.283 -14.285 -10.734  1.00 88.56           N
ATOM   2984  H   PHE A 191      -7.489 -13.678 -10.697  1.00 88.56           H
ATOM   2985  CA  PHE A 191      -8.425 -15.304  -9.688  1.00 88.07           C
ATOM   2986  HA  PHE A 191      -9.009 -16.009 -10.091  1.00 88.07           H
ATOM   2987  C   PHE A 191      -9.175 -14.818  -8.446  1.00 86.93           C
ATOM   2988  O   PHE A 191      -9.341 -15.580  -7.492  1.00 83.28           O
ATOM   2989  CB  PHE A 191      -7.042 -15.874  -9.349  1.00 88.16           C
ATOM   2990 1HB  PHE A 191      -6.425 -15.117  -9.135  1.00 88.16           H
ATOM   2991 2HB  PHE A 191      -7.126 -16.472  -8.552  1.00 88.16           H
ATOM   2992  CG  PHE A 191      -6.433 -16.676 -10.480  1.00 88.51           C
ATOM   2993  CD1 PHE A 191      -6.945 -17.944 -10.799  1.00 84.99           C
ATOM   2994  HD1 PHE A 191      -7.703 -18.321 -10.267  1.00 84.99           H
ATOM   2995  CD2 PHE A 191      -5.361 -16.161 -11.228  1.00 86.05           C
ATOM   2996  HD2 PHE A 191      -4.990 -15.259 -11.007  1.00 86.05           H
ATOM   2997  CE1 PHE A 191      -6.402 -18.688 -11.859  1.00 84.83           C
ATOM   2998  HE1 PHE A 191      -6.781 -19.585 -12.085  1.00 84.83           H
ATOM   2999  CE2 PHE A 191      -4.805 -16.904 -12.286  1.00 85.65           C
ATOM   3000  HE2 PHE A 191      -4.040 -16.531 -12.812  1.00 85.65           H
ATOM   3001  CZ  PHE A 191      -5.326 -18.172 -12.603  1.00 86.03           C
ATOM   3002  HZ  PHE A 191      -4.933 -18.703 -13.353  1.00 86.03           H
ATOM   3003  N   ALA A 192      -9.646 -13.558  -8.423  1.00 86.77           N
ATOM   3004  H   ALA A 192      -9.399 -12.934  -9.164  1.00 86.77           H
ATOM   3005  CA  ALA A 192     -10.506 -13.076  -7.350  1.00 85.64           C
ATOM   3006  HA  ALA A 192     -10.125 -13.422  -6.492  1.00 85.64           H
ATOM   3007  C   ALA A 192     -11.922 -13.632  -7.538  1.00 85.65           C
ATOM   3008  O   ALA A 192     -12.630 -13.259  -8.464  1.00 83.44           O
ATOM   3009  CB  ALA A 192     -10.493 -11.545  -7.313  1.00 84.12           C
ATOM   3010 1HB  ALA A 192      -9.563 -11.197  -7.190  1.00 84.12           H
ATOM   3011 2HB  ALA A 192     -11.052 -11.200  -6.559  1.00 84.12           H
ATOM   3012 3HB  ALA A 192     -10.854 -11.163  -8.164  1.00 84.12           H
ATOM   3013  N   THR A 193     -12.336 -14.503  -6.630  1.00 84.91           N
ATOM   3014  H   THR A 193     -11.721 -14.725  -5.874  1.00 84.91           H
ATOM   3015  CA  THR A 193     -13.641 -15.156  -6.673  1.00 84.12           C
ATOM   3016  HA  THR A 193     -14.167 -14.618  -7.331  1.00 84.12           H
ATOM   3017  C   THR A 193     -14.322 -15.095  -5.307  1.00 84.57           C
ATOM   3018  O   THR A 193     -13.677 -14.937  -4.268  1.00 80.69           O
ATOM   3019  CB  THR A 193     -13.541 -16.611  -7.176  1.00 80.35           C
ATOM   3020  HB  THR A 193     -14.431 -17.047  -7.045  1.00 80.35           H
ATOM   3021  OG1 THR A 193     -12.640 -17.361  -6.419  1.00 69.03           O
ATOM   3022  HG1 THR A 193     -13.014 -17.533  -5.555  1.00 69.03           H
ATOM   3023  CG2 THR A 193     -13.067 -16.691  -8.624  1.00 68.44           C
ATOM   3024 1HG2 THR A 193     -13.009 -17.641  -8.930  1.00 68.44           H
ATOM   3025 2HG2 THR A 193     -12.162 -16.279  -8.728  1.00 68.44           H
ATOM   3026 3HG2 THR A 193     -13.696 -16.209  -9.234  1.00 68.44           H
ATOM   3027  N   GLU A 194     -15.643 -15.185  -5.336  1.00 77.83           N
ATOM   3028  H   GLU A 194     -16.114 -15.088  -6.213  1.00 77.83           H
ATOM   3029  CA  GLU A 194     -16.435 -15.420  -4.134  1.00 78.10           C
ATOM   3030  HA  GLU A 194     -15.873 -15.146  -3.354  1.00 78.10           H
ATOM   3031  C   GLU A 194     -16.741 -16.918  -4.023  1.00 77.65           C
ATOM   3032  O   GLU A 194     -17.135 -17.560  -4.995  1.00 73.59           O
ATOM   3033  CB  GLU A 194     -17.689 -14.531  -4.109  1.00 75.29           C
ATOM   3034 1HB  GLU A 194     -18.173 -14.700  -3.250  1.00 75.29           H
ATOM   3035 2HB  GLU A 194     -17.394 -13.576  -4.143  1.00 75.29           H
ATOM   3036  CG  GLU A 194     -18.672 -14.770  -5.267  1.00 69.07           C
ATOM   3037 1HG  GLU A 194     -18.167 -14.709  -6.128  1.00 69.07           H
ATOM   3038 2HG  GLU A 194     -19.057 -15.688  -5.170  1.00 69.07           H
ATOM   3039  CD  GLU A 194     -19.831 -13.756  -5.307  1.00 70.01           C
ATOM   3040  OE1 GLU A 194     -20.717 -13.927  -6.171  1.00 63.85           O
ATOM   3041  OE2 GLU A 194     -19.815 -12.772  -4.536  1.00 67.80           O
ATOM   3042  N   THR A 195     -16.524 -17.485  -2.851  1.00 81.63           N
ATOM   3043  H   THR A 195     -16.131 -16.930  -2.118  1.00 81.63           H
ATOM   3044  CA  THR A 195     -16.833 -18.888  -2.577  1.00 80.74           C
ATOM   3045  HA  THR A 195     -17.415 -19.156  -3.345  1.00 80.74           H
ATOM   3046  C   THR A 195     -17.581 -19.017  -1.263  1.00 81.25           C
ATOM   3047  O   THR A 195     -17.230 -18.391  -0.275  1.00 78.06           O
ATOM   3048  CB  THR A 195     -15.591 -19.792  -2.558  1.00 76.77           C
ATOM   3049  HB  THR A 195     -15.847 -20.694  -2.209  1.00 76.77           H
ATOM   3050  OG1 THR A 195     -14.630 -19.321  -1.647  1.00 65.19           O
ATOM   3051  HG1 THR A 195     -15.032 -19.214  -0.785  1.00 65.19           H
ATOM   3052  CG2 THR A 195     -14.949 -19.895  -3.942  1.00 64.18           C
ATOM   3053 1HG2 THR A 195     -14.142 -20.485  -3.920  1.00 64.18           H
ATOM   3054 2HG2 THR A 195     -14.663 -18.995  -4.272  1.00 64.18           H
ATOM   3055 3HG2 THR A 195     -15.591 -20.277  -4.607  1.00 64.18           H
ATOM   3056  N   VAL A 196     -18.617 -19.846  -1.268  1.00 77.21           N
ATOM   3057  H   VAL A 196     -18.899 -20.262  -2.133  1.00 77.21           H
ATOM   3058  CA  VAL A 196     -19.362 -20.173  -0.050  1.00 76.18           C
ATOM   3059  HA  VAL A 196     -19.529 -19.309   0.425  1.00 76.18           H
ATOM   3060  C   VAL A 196     -18.500 -21.095   0.809  1.00 75.69           C
ATOM   3061  O   VAL A 196     -18.161 -22.207   0.405  1.00 73.10           O
ATOM   3062  CB  VAL A 196     -20.734 -20.790  -0.357  1.00 74.11           C
ATOM   3063  HB  VAL A 196     -20.570 -21.667  -0.809  1.00 74.11           H
ATOM   3064  CG1 VAL A 196     -21.527 -21.005   0.932  1.00 65.99           C
ATOM   3065 1HG1 VAL A 196     -22.422 -21.407   0.739  1.00 65.99           H
ATOM   3066 2HG1 VAL A 196     -21.675 -20.139   1.410  1.00 65.99           H
ATOM   3067 3HG1 VAL A 196     -21.041 -21.620   1.553  1.00 65.99           H
ATOM   3068  CG2 VAL A 196     -21.562 -19.865  -1.268  1.00 68.44           C
ATOM   3069 1HG2 VAL A 196     -22.456 -20.266  -1.469  1.00 68.44           H
ATOM   3070 2HG2 VAL A 196     -21.094 -19.706  -2.138  1.00 68.44           H
ATOM   3071 3HG2 VAL A 196     -21.714 -18.977  -0.834  1.00 68.44           H
ATOM   3072  N   LEU A 197     -18.139 -20.607   1.988  1.00 72.03           N
ATOM   3073  H   LEU A 197     -18.403 -19.668   2.208  1.00 72.03           H
ATOM   3074  CA  LEU A 197     -17.385 -21.353   2.977  1.00 69.66           C
ATOM   3075  HA  LEU A 197     -16.967 -22.140   2.523  1.00 69.66           H
ATOM   3076  C   LEU A 197     -18.340 -21.875   4.051  1.00 69.06           C
ATOM   3077  O   LEU A 197     -18.905 -21.117   4.837  1.00 66.26           O
ATOM   3078  CB  LEU A 197     -16.281 -20.439   3.549  1.00 65.83           C
ATOM   3079 1HB  LEU A 197     -15.787 -20.018   2.788  1.00 65.83           H
ATOM   3080 2HB  LEU A 197     -16.710 -19.726   4.104  1.00 65.83           H
ATOM   3081  CG  LEU A 197     -15.273 -21.198   4.424  1.00 58.98           C
ATOM   3082  HG  LEU A 197     -15.803 -21.720   5.092  1.00 58.98           H
ATOM   3083  CD1 LEU A 197     -14.414 -22.148   3.595  1.00 55.64           C
ATOM   3084 1HD1 LEU A 197     -13.761 -22.637   4.173  1.00 55.64           H
ATOM   3085 2HD1 LEU A 197     -13.896 -21.649   2.900  1.00 55.64           H
ATOM   3086 3HD1 LEU A 197     -14.980 -22.827   3.127  1.00 55.64           H
ATOM   3087  CD2 LEU A 197     -14.314 -20.208   5.106  1.00 55.00           C
ATOM   3088 1HD2 LEU A 197     -13.651 -20.689   5.680  1.00 55.00           H
ATOM   3089 2HD2 LEU A 197     -14.815 -19.566   5.687  1.00 55.00           H
ATOM   3090 3HD2 LEU A 197     -13.806 -19.677   4.428  1.00 55.00           H
ATOM   3091  N   PHE A 198     -18.484 -23.189   4.118  1.00 67.01           N
ATOM   3092  H   PHE A 198     -18.066 -23.750   3.403  1.00 67.01           H
ATOM   3093  CA  PHE A 198     -19.225 -23.862   5.187  1.00 65.34           C
ATOM   3094  HA  PHE A 198     -20.015 -23.297   5.425  1.00 65.34           H
ATOM   3095  C   PHE A 198     -18.326 -23.985   6.422  1.00 64.67           C
ATOM   3096  O   PHE A 198     -17.615 -24.965   6.585  1.00 61.00           O
ATOM   3097  CB  PHE A 198     -19.736 -25.220   4.681  1.00 61.14           C
ATOM   3098 1HB  PHE A 198     -18.955 -25.764   4.376  1.00 61.14           H
ATOM   3099 2HB  PHE A 198     -20.197 -25.691   5.433  1.00 61.14           H
ATOM   3100  CG  PHE A 198     -20.712 -25.104   3.526  1.00 56.84           C
ATOM   3101  CD1 PHE A 198     -22.071 -24.809   3.772  1.00 52.40           C
ATOM   3102  HD1 PHE A 198     -22.394 -24.684   4.710  1.00 52.40           H
ATOM   3103  CD2 PHE A 198     -20.273 -25.282   2.200  1.00 52.11           C
ATOM   3104  HD2 PHE A 198     -19.313 -25.495   2.018  1.00 52.11           H
ATOM   3105  CE1 PHE A 198     -22.968 -24.691   2.700  1.00 43.99           C
ATOM   3106  HE1 PHE A 198     -23.929 -24.481   2.881  1.00 43.99           H
ATOM   3107  CE2 PHE A 198     -21.179 -25.161   1.127  1.00 46.01           C
ATOM   3108  HE2 PHE A 198     -20.862 -25.285   0.187  1.00 46.01           H
ATOM   3109  CZ  PHE A 198     -22.535 -24.864   1.382  1.00 45.34           C
ATOM   3110  HZ  PHE A 198     -23.182 -24.778   0.624  1.00 45.34           H
ATOM   3111  N   ILE A 199     -18.334 -22.951   7.272  1.00 65.92           N
ATOM   3112  H   ILE A 199     -18.896 -22.151   7.064  1.00 65.92           H
ATOM   3113  CA  ILE A 199     -17.527 -22.968   8.515  1.00 64.52           C
ATOM   3114  HA  ILE A 199     -16.654 -23.398   8.284  1.00 64.52           H
ATOM   3115  C   ILE A 199     -18.190 -23.847   9.584  1.00 64.42           C
ATOM   3116  O   ILE A 199     -17.507 -24.549  10.316  1.00 60.26           O
ATOM   3117  CB  ILE A 199     -17.234 -21.527   9.000  1.00 59.77           C
ATOM   3118  HB  ILE A 199     -18.106 -21.065   9.164  1.00 59.77           H
ATOM   3119  CG1 ILE A 199     -16.455 -20.750   7.922  1.00 54.25           C
ATOM   3120 1HG1 ILE A 199     -15.593 -21.230   7.760  1.00 54.25           H
ATOM   3121 2HG1 ILE A 199     -17.002 -20.754   7.085  1.00 54.25           H
ATOM   3122  CG2 ILE A 199     -16.436 -21.544  10.322  1.00 52.92           C
ATOM   3123 1HG2 ILE A 199     -16.245 -20.614  10.637  1.00 52.92           H
ATOM   3124 2HG2 ILE A 199     -15.561 -22.015  10.207  1.00 52.92           H
ATOM   3125 3HG2 ILE A 199     -16.946 -22.015  11.042  1.00 52.92           H
ATOM   3126  CD1 ILE A 199     -16.126 -19.280   8.272  1.00 49.64           C
ATOM   3127 1HD1 ILE A 199     -15.621 -18.839   7.530  1.00 49.64           H
ATOM   3128 2HD1 ILE A 199     -15.566 -19.225   9.099  1.00 49.64           H
ATOM   3129 3HD1 ILE A 199     -16.961 -18.754   8.431  1.00 49.64           H
ATOM   3130  N   VAL A 200     -19.534 -23.823   9.645  1.00 57.85           N
ATOM   3131  H   VAL A 200     -20.014 -23.184   9.044  1.00 57.85           H
ATOM   3132  CA  VAL A 200     -20.349 -24.668  10.532  1.00 58.75           C
ATOM   3133  HA  VAL A 200     -19.810 -25.481  10.751  1.00 58.75           H
ATOM   3134  C   VAL A 200     -21.630 -25.039   9.777  1.00 60.97           C
ATOM   3135  O   VAL A 200     -22.135 -24.228   9.004  1.00 56.54           O
ATOM   3136  CB  VAL A 200     -20.689 -23.926  11.847  1.00 52.74           C
ATOM   3137  HB  VAL A 200     -21.229 -23.136  11.557  1.00 52.74           H
ATOM   3138  CG1 VAL A 200     -21.495 -24.796  12.829  1.00 46.93           C
ATOM   3139 1HG1 VAL A 200     -21.700 -24.293  13.668  1.00 46.93           H
ATOM   3140 2HG1 VAL A 200     -20.985 -25.618  13.081  1.00 46.93           H
ATOM   3141 3HG1 VAL A 200     -22.362 -25.084  12.423  1.00 46.93           H
ATOM   3142  CG2 VAL A 200     -19.434 -23.467  12.603  1.00 47.69           C
ATOM   3143 1HG2 VAL A 200     -19.679 -22.991  13.448  1.00 47.69           H
ATOM   3144 2HG2 VAL A 200     -18.888 -22.842  12.045  1.00 47.69           H
ATOM   3145 3HG2 VAL A 200     -18.857 -24.247  12.846  1.00 47.69           H
ATOM   3146  N   LYS A 201     -22.208 -26.206  10.030  1.00 60.01           N
ATOM   3147  H   LYS A 201     -21.772 -26.787  10.717  1.00 60.01           H
ATOM   3148  CA  LYS A 201     -23.443 -26.733   9.390  1.00 61.38           C
ATOM   3149  HA  LYS A 201     -23.151 -26.861   8.442  1.00 61.38           H
ATOM   3150  C   LYS A 201     -24.659 -25.772   9.342  1.00 64.09           C
ATOM   3151  O   LYS A 201     -25.632 -26.097   8.673  1.00 59.57           O
ATOM   3152  CB  LYS A 201     -23.861 -28.046  10.093  1.00 55.77           C
ATOM   3153 1HB  LYS A 201     -23.596 -27.989  11.056  1.00 55.77           H
ATOM   3154 2HB  LYS A 201     -24.854 -28.140  10.025  1.00 55.77           H
ATOM   3155  CG  LYS A 201     -23.208 -29.305   9.480  1.00 50.05           C
ATOM   3156 1HG  LYS A 201     -23.477 -29.386   8.520  1.00 50.05           H
ATOM   3157 2HG  LYS A 201     -22.213 -29.229   9.543  1.00 50.05           H
ATOM   3158  CD  LYS A 201     -23.666 -30.557  10.239  1.00 45.82           C
ATOM   3159 1HD  LYS A 201     -23.339 -30.503  11.182  1.00 45.82           H
ATOM   3160 2HD  LYS A 201     -24.665 -30.593  10.234  1.00 45.82           H
ATOM   3161  CE  LYS A 201     -23.113 -31.837   9.587  1.00 41.02           C
ATOM   3162 1HE  LYS A 201     -23.514 -31.951   8.678  1.00 41.02           H
ATOM   3163 2HE  LYS A 201     -22.118 -31.771   9.507  1.00 41.02           H
ATOM   3164  NZ  LYS A 201     -23.428 -33.047  10.381  1.00 34.62           N
ATOM   3165 1HZ  LYS A 201     -23.062 -33.868   9.943  1.00 34.62           H
ATOM   3166 2HZ  LYS A 201     -24.416 -33.165  10.478  1.00 34.62           H
ATOM   3167 3HZ  LYS A 201     -23.035 -32.986  11.298  1.00 34.62           H
ATOM   3168  N   SER A 202     -24.637 -24.638  10.028  1.00 68.64           N
ATOM   3169  H   SER A 202     -23.788 -24.405  10.503  1.00 68.64           H
ATOM   3170  CA  SER A 202     -25.758 -23.696  10.147  1.00 69.82           C
ATOM   3171  HA  SER A 202     -26.422 -24.063   9.495  1.00 69.82           H
ATOM   3172  C   SER A 202     -25.476 -22.254   9.699  1.00 72.45           C
ATOM   3173  O   SER A 202     -26.387 -21.434   9.773  1.00 68.78           O
ATOM   3174  CB  SER A 202     -26.264 -23.701  11.594  1.00 65.13           C
ATOM   3175 1HB  SER A 202     -27.083 -23.134  11.687  1.00 65.13           H
ATOM   3176 2HB  SER A 202     -26.467 -24.632  11.897  1.00 65.13           H
ATOM   3177  OG  SER A 202     -25.276 -23.173  12.463  1.00 57.50           O
ATOM   3178  HG  SER A 202     -25.649 -23.054  13.336  1.00 57.50           H
ATOM   3179  N   GLN A 203     -24.259 -21.890   9.261  1.00 73.55           N
ATOM   3180  H   GLN A 203     -23.530 -22.575   9.267  1.00 73.55           H
ATOM   3181  CA  GLN A 203     -23.942 -20.547   8.776  1.00 74.77           C
ATOM   3182  HA  GLN A 203     -24.833 -20.141   8.574  1.00 74.77           H
ATOM   3183  C   GLN A 203     -23.119 -20.597   7.490  1.00 76.87           C
ATOM   3184  O   GLN A 203     -21.951 -20.998   7.491  1.00 74.25           O
ATOM   3185  CB  GLN A 203     -23.232 -19.708   9.852  1.00 70.96           C
ATOM   3186 1HB  GLN A 203     -22.472 -20.240  10.225  1.00 70.96           H
ATOM   3187 2HB  GLN A 203     -22.879 -18.874   9.428  1.00 70.96           H
ATOM   3188  CG  GLN A 203     -24.176 -19.318  11.004  1.00 62.50           C
ATOM   3189 1HG  GLN A 203     -25.015 -18.942  10.610  1.00 62.50           H
ATOM   3190 2HG  GLN A 203     -24.393 -20.143  11.526  1.00 62.50           H
ATOM   3191  CD  GLN A 203     -23.602 -18.282  11.973  1.00 59.67           C
ATOM   3192  OE1 GLN A 203     -22.418 -17.999  12.039  1.00 55.12           O
ATOM   3193  NE2 GLN A 203     -24.444 -17.679  12.786  1.00 51.09           N
ATOM   3194 1HE2 GLN A 203     -24.108 -17.003  13.442  1.00 51.09           H
ATOM   3195 2HE2 GLN A 203     -25.419 -17.897  12.748  1.00 51.09           H
ATOM   3196  N   GLU A 204     -23.739 -20.144   6.400  1.00 74.93           N
ATOM   3197  H   GLU A 204     -24.721 -19.967   6.458  1.00 74.93           H
ATOM   3198  CA  GLU A 204     -23.074 -19.892   5.131  1.00 76.54           C
ATOM   3199  HA  GLU A 204     -22.417 -20.631   4.979  1.00 76.54           H
ATOM   3200  C   GLU A 204     -22.351 -18.546   5.227  1.00 77.74           C
ATOM   3201  O   GLU A 204     -22.962 -17.511   5.492  1.00 74.65           O
ATOM   3202  CB  GLU A 204     -24.105 -19.891   3.991  1.00 73.12           C
ATOM   3203 1HB  GLU A 204     -24.826 -19.233   4.207  1.00 73.12           H
ATOM   3204 2HB  GLU A 204     -23.650 -19.621   3.142  1.00 73.12           H
ATOM   3205  CG  GLU A 204     -24.736 -21.282   3.801  1.00 63.05           C
ATOM   3206 1HG  GLU A 204     -24.006 -21.931   3.588  1.00 63.05           H
ATOM   3207 2HG  GLU A 204     -25.177 -21.546   4.659  1.00 63.05           H
ATOM   3208  CD  GLU A 204     -25.788 -21.343   2.672  1.00 60.69           C
ATOM   3209  OE1 GLU A 204     -26.336 -22.446   2.487  1.00 56.75           O
ATOM   3210  OE2 GLU A 204     -26.047 -20.298   2.046  1.00 56.46           O
ATOM   3211  N   LYS A 205     -21.040 -18.546   5.023  1.00 78.96           N
ATOM   3212  H   LYS A 205     -20.572 -19.427   4.951  1.00 78.96           H
ATOM   3213  CA  LYS A 205     -20.247 -17.330   4.898  1.00 79.42           C
ATOM   3214  HA  LYS A 205     -20.885 -16.569   5.016  1.00 79.42           H
ATOM   3215  C   LYS A 205     -19.625 -17.284   3.510  1.00 81.25           C
ATOM   3216  O   LYS A 205     -19.075 -18.279   3.044  1.00 79.16           O
ATOM   3217  CB  LYS A 205     -19.186 -17.222   5.996  1.00 77.20           C
ATOM   3218 1HB  LYS A 205     -18.677 -18.081   6.040  1.00 77.20           H
ATOM   3219 2HB  LYS A 205     -18.561 -16.475   5.770  1.00 77.20           H
ATOM   3220  CG  LYS A 205     -19.825 -16.946   7.366  1.00 74.61           C
ATOM   3221 1HG  LYS A 205     -20.420 -16.145   7.293  1.00 74.61           H
ATOM   3222 2HG  LYS A 205     -20.368 -17.741   7.638  1.00 74.61           H
ATOM   3223  CD  LYS A 205     -18.755 -16.679   8.437  1.00 71.77           C
ATOM   3224 1HD  LYS A 205     -18.156 -17.476   8.516  1.00 71.77           H
ATOM   3225 2HD  LYS A 205     -18.214 -15.880   8.176  1.00 71.77           H
ATOM   3226  CE  LYS A 205     -19.433 -16.416   9.786  1.00 67.27           C
ATOM   3227 1HE  LYS A 205     -19.993 -15.590   9.726  1.00 67.27           H
ATOM   3228 2HE  LYS A 205     -20.012 -17.194  10.029  1.00 67.27           H
ATOM   3229  NZ  LYS A 205     -18.460 -16.223  10.871  1.00 60.53           N
ATOM   3230 1HZ  LYS A 205     -18.923 -16.053  11.741  1.00 60.53           H
ATOM   3231 2HZ  LYS A 205     -17.863 -15.443  10.683  1.00 60.53           H
ATOM   3232 3HZ  LYS A 205     -17.883 -17.032  10.983  1.00 60.53           H
ATOM   3233  N   ILE A 206     -19.701 -16.127   2.860  1.00 82.16           N
ATOM   3234  H   ILE A 206     -20.162 -15.357   3.301  1.00 82.16           H
ATOM   3235  CA  ILE A 206     -19.141 -15.937   1.535  1.00 83.42           C
ATOM   3236  HA  ILE A 206     -19.075 -16.838   1.106  1.00 83.42           H
ATOM   3237  C   ILE A 206     -17.744 -15.340   1.699  1.00 83.71           C
ATOM   3238  O   ILE A 206     -17.594 -14.203   2.148  1.00 81.53           O
ATOM   3239  CB  ILE A 206     -20.069 -15.093   0.642  1.00 82.69           C
ATOM   3240  HB  ILE A 206     -20.153 -14.176   1.031  1.00 82.69           H
ATOM   3241  CG1 ILE A 206     -21.486 -15.725   0.576  1.00 76.67           C
ATOM   3242 1HG1 ILE A 206     -21.421 -16.606   0.107  1.00 76.67           H
ATOM   3243 2HG1 ILE A 206     -21.815 -15.867   1.509  1.00 76.67           H
ATOM   3244  CG2 ILE A 206     -19.455 -14.977  -0.762  1.00 76.27           C
ATOM   3245 1HG2 ILE A 206     -20.039 -14.432  -1.364  1.00 76.27           H
ATOM   3246 2HG2 ILE A 206     -19.340 -15.879  -1.178  1.00 76.27           H
ATOM   3247 3HG2 ILE A 206     -18.557 -14.539  -0.725  1.00 76.27           H
ATOM   3248  CD1 ILE A 206     -22.517 -14.863  -0.168  1.00 70.96           C
ATOM   3249 1HD1 ILE A 206     -23.412 -15.309  -0.185  1.00 70.96           H
ATOM   3250 2HD1 ILE A 206     -22.235 -14.704  -1.114  1.00 70.96           H
ATOM   3251 3HD1 ILE A 206     -22.626 -13.973   0.274  1.00 70.96           H
ATOM   3252  N   PHE A 207     -16.727 -16.107   1.346  1.00 83.88           N
ATOM   3253  H   PHE A 207     -16.912 -17.053   1.081  1.00 83.88           H
ATOM   3254  CA  PHE A 207     -15.353 -15.638   1.326  1.00 82.82           C
ATOM   3255  HA  PHE A 207     -15.251 -14.986   2.077  1.00 82.82           H
ATOM   3256  C   PHE A 207     -15.070 -14.918   0.005  1.00 84.57           C
ATOM   3257  O   PHE A 207     -15.374 -15.443  -1.061  1.00 83.56           O
ATOM   3258  CB  PHE A 207     -14.409 -16.827   1.546  1.00 79.69           C
ATOM   3259 1HB  PHE A 207     -14.606 -17.234   2.438  1.00 79.69           H
ATOM   3260 2HB  PHE A 207     -14.571 -17.503   0.827  1.00 79.69           H
ATOM   3261  CG  PHE A 207     -12.945 -16.447   1.515  1.00 72.76           C
ATOM   3262  CD1 PHE A 207     -12.180 -16.653   0.350  1.00 67.04           C
ATOM   3263  HD1 PHE A 207     -12.603 -17.065  -0.457  1.00 67.04           H
ATOM   3264  CD2 PHE A 207     -12.348 -15.865   2.650  1.00 65.16           C
ATOM   3265  HD2 PHE A 207     -12.886 -15.717   3.480  1.00 65.16           H
ATOM   3266  CE1 PHE A 207     -10.824 -16.282   0.317  1.00 59.41           C
ATOM   3267  HE1 PHE A 207     -10.286 -16.427  -0.513  1.00 59.41           H
ATOM   3268  CE2 PHE A 207     -10.990 -15.492   2.612  1.00 60.56           C
ATOM   3269  HE2 PHE A 207     -10.568 -15.072   3.415  1.00 60.56           H
ATOM   3270  CZ  PHE A 207     -10.225 -15.706   1.454  1.00 60.21           C
ATOM   3271  HZ  PHE A 207      -9.258 -15.450   1.437  1.00 60.21           H
ATOM   3272  N   CYS A 208     -14.467 -13.736   0.085  1.00 82.41           N
ATOM   3273  H   CYS A 208     -14.344 -13.334   0.992  1.00 82.41           H
ATOM   3274  CA  CYS A 208     -13.975 -12.991  -1.062  1.00 81.84           C
ATOM   3275  HA  CYS A 208     -14.252 -13.478  -1.890  1.00 81.84           H
ATOM   3276  C   CYS A 208     -12.449 -12.935  -1.002  1.00 81.10           C
ATOM   3277  O   CYS A 208     -11.876 -12.381  -0.061  1.00 78.30           O
ATOM   3278  CB  CYS A 208     -14.605 -11.593  -1.063  1.00 80.99           C
ATOM   3279 1HB  CYS A 208     -15.560 -11.753  -1.311  1.00 80.99           H
ATOM   3280 2HB  CYS A 208     -14.553 -11.298  -0.109  1.00 80.99           H
ATOM   3281  SG  CYS A 208     -13.803 -10.410  -2.183  1.00 77.59           S
ATOM   3282  N   GLY A 209     -11.789 -13.490  -2.013  1.00 83.56           N
ATOM   3283  H   GLY A 209     -12.311 -13.917  -2.752  1.00 83.56           H
ATOM   3284  CA  GLY A 209     -10.336 -13.500  -2.085  1.00 82.32           C
ATOM   3285 1HA  GLY A 209     -10.025 -12.552  -2.015  1.00 82.32           H
ATOM   3286 2HA  GLY A 209      -9.999 -14.020  -1.300  1.00 82.32           H
ATOM   3287  C   GLY A 209      -9.808 -14.120  -3.377  1.00 83.63           C
ATOM   3288  O   GLY A 209     -10.576 -14.548  -4.238  1.00 81.13           O
ATOM   3289  N   GLN A 210      -8.486 -14.150  -3.517  1.00 82.74           N
ATOM   3290  H   GLN A 210      -7.918 -13.710  -2.822  1.00 82.74           H
ATOM   3291  CA  GLN A 210      -7.833 -14.802  -4.648  1.00 82.91           C
ATOM   3292  HA  GLN A 210      -8.399 -14.614  -5.451  1.00 82.91           H
ATOM   3293  C   GLN A 210      -7.753 -16.307  -4.391  1.00 83.35           C
ATOM   3294  O   GLN A 210      -7.096 -16.740  -3.441  1.00 81.80           O
ATOM   3295  CB  GLN A 210      -6.442 -14.221  -4.875  1.00 81.54           C
ATOM   3296 1HB  GLN A 210      -5.922 -14.297  -4.024  1.00 81.54           H
ATOM   3297 2HB  GLN A 210      -5.988 -14.751  -5.592  1.00 81.54           H
ATOM   3298  CG  GLN A 210      -6.488 -12.747  -5.300  1.00 74.70           C
ATOM   3299 1HG  GLN A 210      -6.938 -12.682  -6.191  1.00 74.70           H
ATOM   3300 2HG  GLN A 210      -7.014 -12.233  -4.623  1.00 74.70           H
ATOM   3301  CD  GLN A 210      -5.099 -12.125  -5.411  1.00 73.98           C
ATOM   3302  OE1 GLN A 210      -4.087 -12.776  -5.637  1.00 68.01           O
ATOM   3303  NE2 GLN A 210      -4.989 -10.827  -5.244  1.00 64.16           N
ATOM   3304 1HE2 GLN A 210      -4.092 -10.390  -5.302  1.00 64.16           H
ATOM   3305 2HE2 GLN A 210      -5.803 -10.276  -5.058  1.00 64.16           H
ATOM   3306  N   ILE A 211      -8.415 -17.090  -5.247  1.00 83.94           N
ATOM   3307  H   ILE A 211      -8.899 -16.655  -6.006  1.00 83.94           H
ATOM   3308  CA  ILE A 211      -8.472 -18.547  -5.138  1.00 83.80           C
ATOM   3309  HA  ILE A 211      -7.882 -18.815  -4.376  1.00 83.80           H
ATOM   3310  C   ILE A 211      -7.945 -19.135  -6.450  1.00 84.85           C
ATOM   3311  O   ILE A 211      -8.556 -18.975  -7.500  1.00 82.63           O
ATOM   3312  CB  ILE A 211      -9.888 -19.038  -4.792  1.00 80.51           C
ATOM   3313  HB  ILE A 211     -10.522 -18.762  -5.514  1.00 80.51           H
ATOM   3314  CG1 ILE A 211     -10.353 -18.397  -3.466  1.00 73.06           C
ATOM   3315 1HG1 ILE A 211      -9.754 -18.716  -2.732  1.00 73.06           H
ATOM   3316 2HG1 ILE A 211     -10.278 -17.403  -3.550  1.00 73.06           H
ATOM   3317  CG2 ILE A 211      -9.901 -20.579  -4.703  1.00 72.18           C
ATOM   3318 1HG2 ILE A 211     -10.815 -20.917  -4.479  1.00 72.18           H
ATOM   3319 2HG2 ILE A 211      -9.271 -20.903  -3.997  1.00 72.18           H
ATOM   3320 3HG2 ILE A 211      -9.626 -20.990  -5.572  1.00 72.18           H
ATOM   3321  CD1 ILE A 211     -11.793 -18.731  -3.081  1.00 67.56           C
ATOM   3322 1HD1 ILE A 211     -12.044 -18.293  -2.218  1.00 67.56           H
ATOM   3323 2HD1 ILE A 211     -11.915 -19.718  -2.972  1.00 67.56           H
ATOM   3324 3HD1 ILE A 211     -12.433 -18.418  -3.782  1.00 67.56           H
ATOM   3325  N   TRP A 212      -6.800 -19.773  -6.367  1.00 84.97           N
ATOM   3326  H   TRP A 212      -6.322 -19.787  -5.489  1.00 84.97           H
ATOM   3327  CA  TRP A 212      -6.199 -20.459  -7.499  1.00 85.62           C
ATOM   3328  HA  TRP A 212      -6.582 -20.046  -8.325  1.00 85.62           H
ATOM   3329  C   TRP A 212      -6.574 -21.936  -7.467  1.00 85.70           C
ATOM   3330  O   TRP A 212      -6.564 -22.544  -6.388  1.00 83.36           O
ATOM   3331  CB  TRP A 212      -4.682 -20.252  -7.496  1.00 85.90           C
ATOM   3332 1HB  TRP A 212      -4.336 -20.466  -6.583  1.00 85.90           H
ATOM   3333 2HB  TRP A 212      -4.277 -20.879  -8.162  1.00 85.90           H
ATOM   3334  CG  TRP A 212      -4.223 -18.860  -7.842  1.00 86.49           C
ATOM   3335  CD1 TRP A 212      -4.479 -17.741  -7.129  1.00 82.81           C
ATOM   3336  HD1 TRP A 212      -5.011 -17.705  -6.283  1.00 82.81           H
ATOM   3337  CD2 TRP A 212      -3.425 -18.436  -8.985  1.00 86.54           C
ATOM   3338  NE1 TRP A 212      -3.895 -16.659  -7.747  1.00 83.72           N
ATOM   3339  HE1 TRP A 212      -3.955 -15.719  -7.410  1.00 83.72           H
ATOM   3340  CE2 TRP A 212      -3.215 -17.033  -8.891  1.00 86.08           C
ATOM   3341  CE3 TRP A 212      -2.843 -19.107 -10.079  1.00 84.36           C
ATOM   3342  HE3 TRP A 212      -2.976 -20.093 -10.181  1.00 84.36           H
ATOM   3343  CZ2 TRP A 212      -2.455 -16.329  -9.830  1.00 85.01           C
ATOM   3344  HZ2 TRP A 212      -2.323 -15.342  -9.738  1.00 85.01           H
ATOM   3345  CZ3 TRP A 212      -2.077 -18.408 -11.030  1.00 83.22           C
ATOM   3346  HZ3 TRP A 212      -1.670 -18.898 -11.801  1.00 83.22           H
ATOM   3347  CH2 TRP A 212      -1.883 -17.025 -10.899  1.00 82.91           C
ATOM   3348  HH2 TRP A 212      -1.332 -16.534 -11.574  1.00 82.91           H
ATOM   3349  N   PRO A 213      -6.877 -22.550  -8.631  1.00 84.41           N
ATOM   3350  CA  PRO A 213      -7.085 -23.983  -8.732  1.00 84.41           C
ATOM   3351  HA  PRO A 213      -7.837 -24.240  -8.125  1.00 84.41           H
ATOM   3352  C   PRO A 213      -5.857 -24.776  -8.262  1.00 84.63           C
ATOM   3353  O   PRO A 213      -4.717 -24.342  -8.415  1.00 83.07           O
ATOM   3354  CB  PRO A 213      -7.401 -24.240 -10.208  1.00 82.82           C
ATOM   3355 1HB  PRO A 213      -6.577 -24.509 -10.707  1.00 82.82           H
ATOM   3356 2HB  PRO A 213      -8.097 -24.951 -10.304  1.00 82.82           H
ATOM   3357  CG  PRO A 213      -7.924 -22.907 -10.719  1.00 79.11           C
ATOM   3358 1HG  PRO A 213      -7.759 -22.807 -11.700  1.00 79.11           H
ATOM   3359 2HG  PRO A 213      -8.902 -22.809 -10.534  1.00 79.11           H
ATOM   3360  CD  PRO A 213      -7.104 -21.901  -9.914  1.00 82.98           C
ATOM   3361 1HD  PRO A 213      -6.227 -21.707 -10.354  1.00 82.98           H
ATOM   3362 2HD  PRO A 213      -7.605 -21.046  -9.777  1.00 82.98           H
ATOM   3363  N   VAL A 214      -6.081 -25.962  -7.706  1.00 84.38           N
ATOM   3364  H   VAL A 214      -7.022 -26.299  -7.669  1.00 84.38           H
ATOM   3365  CA  VAL A 214      -5.005 -26.813  -7.137  1.00 83.32           C
ATOM   3366  HA  VAL A 214      -4.561 -26.233  -6.454  1.00 83.32           H
ATOM   3367  C   VAL A 214      -3.991 -27.232  -8.186  1.00 84.13           C
ATOM   3368  O   VAL A 214      -2.786 -27.231  -7.932  1.00 82.28           O
ATOM   3369  CB  VAL A 214      -5.589 -28.088  -6.513  1.00 80.59           C
ATOM   3370  HB  VAL A 214      -5.987 -28.611  -7.266  1.00 80.59           H
ATOM   3371  CG1 VAL A 214      -4.528 -28.946  -5.794  1.00 69.91           C
ATOM   3372 1HG1 VAL A 214      -4.939 -29.768  -5.399  1.00 69.91           H
ATOM   3373 2HG1 VAL A 214      -4.094 -28.433  -5.053  1.00 69.91           H
ATOM   3374 3HG1 VAL A 214      -3.811 -29.235  -6.428  1.00 69.91           H
ATOM   3375  CG2 VAL A 214      -6.644 -27.729  -5.491  1.00 70.11           C
ATOM   3376 1HG2 VAL A 214      -7.034 -28.550  -5.075  1.00 70.11           H
ATOM   3377 2HG2 VAL A 214      -7.390 -27.213  -5.912  1.00 70.11           H
ATOM   3378 3HG2 VAL A 214      -6.258 -27.168  -4.759  1.00 70.11           H
ATOM   3379  N   ASP A 215      -4.477 -27.539  -9.374  1.00 86.59           N
ATOM   3380  H   ASP A 215      -5.470 -27.523  -9.487  1.00 86.59           H
ATOM   3381  CA  ASP A 215      -3.664 -27.902 -10.543  1.00 86.92           C
ATOM   3382  HA  ASP A 215      -3.071 -28.652 -10.251  1.00 86.92           H
ATOM   3383  C   ASP A 215      -2.749 -26.752 -10.996  1.00 87.62           C
ATOM   3384  O   ASP A 215      -1.699 -26.981 -11.589  1.00 85.14           O
ATOM   3385  CB  ASP A 215      -4.605 -28.354 -11.672  1.00 85.12           C
ATOM   3386 1HB  ASP A 215      -4.050 -28.632 -12.456  1.00 85.12           H
ATOM   3387 2HB  ASP A 215      -5.139 -29.135 -11.347  1.00 85.12           H
ATOM   3388  CG  ASP A 215      -5.577 -27.263 -12.132  1.00 76.37           C
ATOM   3389  OD1 ASP A 215      -6.255 -26.683 -11.255  1.00 68.19           O
ATOM   3390  OD2 ASP A 215      -5.621 -26.976 -13.345  1.00 70.33           O
ATOM   3391  N   GLN A 216      -3.092 -25.511 -10.647  1.00 86.54           N
ATOM   3392  H   GLN A 216      -3.935 -25.395 -10.122  1.00 86.54           H
ATOM   3393  CA  GLN A 216      -2.329 -24.310 -10.973  1.00 86.65           C
ATOM   3394  HA  GLN A 216      -1.680 -24.614 -11.670  1.00 86.65           H
ATOM   3395  C   GLN A 216      -1.489 -23.775  -9.801  1.00 86.97           C
ATOM   3396  O   GLN A 216      -0.934 -22.674  -9.880  1.00 85.06           O
ATOM   3397  CB  GLN A 216      -3.270 -23.239 -11.543  1.00 86.15           C
ATOM   3398 1HB  GLN A 216      -3.979 -23.033 -10.869  1.00 86.15           H
ATOM   3399 2HB  GLN A 216      -2.745 -22.411 -11.739  1.00 86.15           H
ATOM   3400  CG  GLN A 216      -3.933 -23.730 -12.835  1.00 81.58           C
ATOM   3401 1HG  GLN A 216      -3.220 -24.009 -13.478  1.00 81.58           H
ATOM   3402 2HG  GLN A 216      -4.515 -24.515 -12.621  1.00 81.58           H
ATOM   3403  CD  GLN A 216      -4.788 -22.672 -13.502  1.00 77.64           C
ATOM   3404  OE1 GLN A 216      -4.708 -21.473 -13.233  1.00 71.47           O
ATOM   3405  NE2 GLN A 216      -5.620 -23.066 -14.432  1.00 68.70           N
ATOM   3406 1HE2 GLN A 216      -6.183 -22.396 -14.916  1.00 68.70           H
ATOM   3407 2HE2 GLN A 216      -5.693 -24.037 -14.659  1.00 68.70           H
ATOM   3408  N   GLN A 217      -1.314 -24.535  -8.722  1.00 87.30           N
ATOM   3409  H   GLN A 217      -1.705 -25.455  -8.719  1.00 87.30           H
ATOM   3410  CA  GLN A 217      -0.575 -24.087  -7.539  1.00 86.36           C
ATOM   3411  HA  GLN A 217      -1.044 -23.257  -7.236  1.00 86.36           H
ATOM   3412  C   GLN A 217       0.883 -23.712  -7.851  1.00 88.28           C
ATOM   3413  O   GLN A 217       1.426 -22.762  -7.280  1.00 87.15           O
ATOM   3414  CB  GLN A 217      -0.626 -25.197  -6.476  1.00 83.44           C
ATOM   3415 1HB  GLN A 217      -1.558 -25.556  -6.427  1.00 83.44           H
ATOM   3416 2HB  GLN A 217      -0.000 -25.930  -6.743  1.00 83.44           H
ATOM   3417  CG  GLN A 217      -0.222 -24.687  -5.090  1.00 73.28           C
ATOM   3418 1HG  GLN A 217       0.691 -24.284  -5.153  1.00 73.28           H
ATOM   3419 2HG  GLN A 217      -0.877 -23.987  -4.806  1.00 73.28           H
ATOM   3420  CD  GLN A 217      -0.193 -25.776  -4.025  1.00 66.10           C
ATOM   3421  OE1 GLN A 217      -0.019 -26.948  -4.301  1.00 60.48           O
ATOM   3422  NE2 GLN A 217      -0.304 -25.447  -2.767  1.00 55.39           N
ATOM   3423 1HE2 GLN A 217      -0.246 -26.151  -2.059  1.00 55.39           H
ATOM   3424 2HE2 GLN A 217      -0.448 -24.491  -2.511  1.00 55.39           H
ATOM   3425  N   LEU A 218       1.532 -24.418  -8.793  1.00 87.77           N
ATOM   3426  H   LEU A 218       1.070 -25.198  -9.216  1.00 87.77           H
ATOM   3427  CA  LEU A 218       2.895 -24.084  -9.222  1.00 89.27           C
ATOM   3428  HA  LEU A 218       3.440 -24.027  -8.385  1.00 89.27           H
ATOM   3429  C   LEU A 218       2.956 -22.716  -9.918  1.00 90.21           C
ATOM   3430  O   LEU A 218       3.894 -21.945  -9.680  1.00 89.75           O
ATOM   3431  CB  LEU A 218       3.422 -25.199 -10.145  1.00 88.75           C
ATOM   3432 1HB  LEU A 218       3.362 -26.068  -9.654  1.00 88.75           H
ATOM   3433 2HB  LEU A 218       2.842 -25.234 -10.959  1.00 88.75           H
ATOM   3434  CG  LEU A 218       4.880 -24.998 -10.598  1.00 78.45           C
ATOM   3435  HG  LEU A 218       4.945 -24.091 -11.013  1.00 78.45           H
ATOM   3436  CD1 LEU A 218       5.853 -25.062  -9.422  1.00 72.80           C
ATOM   3437 1HD1 LEU A 218       6.796 -24.930  -9.729  1.00 72.80           H
ATOM   3438 2HD1 LEU A 218       5.801 -25.948  -8.962  1.00 72.80           H
ATOM   3439 3HD1 LEU A 218       5.647 -24.353  -8.748  1.00 72.80           H
ATOM   3440  CD2 LEU A 218       5.268 -26.088 -11.607  1.00 74.29           C
ATOM   3441 1HD2 LEU A 218       6.213 -25.973 -11.913  1.00 74.29           H
ATOM   3442 2HD2 LEU A 218       4.678 -26.056 -12.414  1.00 74.29           H
ATOM   3443 3HD2 LEU A 218       5.185 -26.998 -11.201  1.00 74.29           H
ATOM   3444  N   TYR A 219       1.954 -22.385 -10.749  1.00 89.49           N
ATOM   3445  H   TYR A 219       1.245 -23.065 -10.933  1.00 89.49           H
ATOM   3446  CA  TYR A 219       1.849 -21.078 -11.399  1.00 89.82           C
ATOM   3447  HA  TYR A 219       2.734 -20.934 -11.842  1.00 89.82           H
ATOM   3448  C   TYR A 219       1.619 -19.973 -10.375  1.00 90.17           C
ATOM   3449  O   TYR A 219       2.296 -18.945 -10.442  1.00 89.42           O
ATOM   3450  CB  TYR A 219       0.731 -21.078 -12.451  1.00 89.66           C
ATOM   3451 1HB  TYR A 219      -0.120 -21.372 -12.015  1.00 89.66           H
ATOM   3452 2HB  TYR A 219       0.622 -20.148 -12.803  1.00 89.66           H
ATOM   3453  CG  TYR A 219       0.991 -21.990 -13.623  1.00 86.62           C
ATOM   3454  CD1 TYR A 219       1.944 -21.631 -14.595  1.00 80.05           C
ATOM   3455  HD1 TYR A 219       2.455 -20.777 -14.498  1.00 80.05           H
ATOM   3456  CD2 TYR A 219       0.276 -23.191 -13.766  1.00 80.24           C
ATOM   3457  HD2 TYR A 219      -0.404 -23.449 -13.080  1.00 80.24           H
ATOM   3458  CE1 TYR A 219       2.183 -22.468 -15.703  1.00 77.64           C
ATOM   3459  HE1 TYR A 219       2.860 -22.206 -16.391  1.00 77.64           H
ATOM   3460  CE2 TYR A 219       0.511 -24.032 -14.867  1.00 78.81           C
ATOM   3461  HE2 TYR A 219      -0.000 -24.886 -14.961  1.00 78.81           H
ATOM   3462  CZ  TYR A 219       1.469 -23.672 -15.841  1.00 78.03           C
ATOM   3463  OH  TYR A 219       1.690 -24.480 -16.910  1.00 77.18           O
ATOM   3464  HH  TYR A 219       1.742 -25.390 -16.617  1.00 77.18           H
ATOM   3465  N   TYR A 220       0.758 -20.205  -9.387  1.00 88.94           N
ATOM   3466  H   TYR A 220       0.222 -21.049  -9.411  1.00 88.94           H
ATOM   3467  CA  TYR A 220       0.558 -19.283  -8.265  1.00 88.73           C
ATOM   3468  HA  TYR A 220       0.240 -18.431  -8.681  1.00 88.73           H
ATOM   3469  C   TYR A 220       1.867 -19.003  -7.516  1.00 89.66           C
ATOM   3470  O   TYR A 220       2.255 -17.845  -7.359  1.00 89.70           O
ATOM   3471  CB  TYR A 220      -0.503 -19.843  -7.306  1.00 87.62           C
ATOM   3472 1HB  TYR A 220      -1.400 -19.783  -7.743  1.00 87.62           H
ATOM   3473 2HB  TYR A 220      -0.291 -20.800  -7.110  1.00 87.62           H
ATOM   3474  CG  TYR A 220      -0.556 -19.082  -5.992  1.00 86.31           C
ATOM   3475  CD1 TYR A 220      -0.019 -19.657  -4.825  1.00 82.77           C
ATOM   3476  HD1 TYR A 220       0.352 -20.585  -4.850  1.00 82.77           H
ATOM   3477  CD2 TYR A 220      -1.071 -17.773  -5.958  1.00 82.77           C
ATOM   3478  HD2 TYR A 220      -1.446 -17.364  -6.790  1.00 82.77           H
ATOM   3479  CE1 TYR A 220      -0.004 -18.925  -3.622  1.00 81.50           C
ATOM   3480  HE1 TYR A 220       0.379 -19.335  -2.794  1.00 81.50           H
ATOM   3481  CE2 TYR A 220      -1.060 -17.035  -4.755  1.00 81.18           C
ATOM   3482  HE2 TYR A 220      -1.428 -16.105  -4.733  1.00 81.18           H
ATOM   3483  CZ  TYR A 220      -0.528 -17.614  -3.582  1.00 80.66           C
ATOM   3484  OH  TYR A 220      -0.512 -16.903  -2.435  1.00 79.46           O
ATOM   3485  HH  TYR A 220      -0.508 -15.968  -2.639  1.00 79.46           H
ATOM   3486  N   LYS A 221       2.588 -20.046  -7.099  1.00 89.71           N
ATOM   3487  H   LYS A 221       2.248 -20.968  -7.283  1.00 89.71           H
ATOM   3488  CA  LYS A 221       3.864 -19.895  -6.379  1.00 90.36           C
ATOM   3489  HA  LYS A 221       3.652 -19.333  -5.580  1.00 90.36           H
ATOM   3490  C   LYS A 221       4.910 -19.155  -7.215  1.00 91.94           C
ATOM   3491  O   LYS A 221       5.610 -18.290  -6.697  1.00 91.69           O
ATOM   3492  CB  LYS A 221       4.393 -21.276  -5.949  1.00 90.08           C
ATOM   3493 1HB  LYS A 221       4.336 -21.904  -6.725  1.00 90.08           H
ATOM   3494 2HB  LYS A 221       5.347 -21.185  -5.662  1.00 90.08           H
ATOM   3495  CG  LYS A 221       3.579 -21.853  -4.786  1.00 87.41           C
ATOM   3496 1HG  LYS A 221       3.618 -21.216  -4.016  1.00 87.41           H
ATOM   3497 2HG  LYS A 221       2.629 -21.964  -5.079  1.00 87.41           H
ATOM   3498  CD  LYS A 221       4.121 -23.213  -4.333  1.00 84.13           C
ATOM   3499 1HD  LYS A 221       4.053 -23.872  -5.082  1.00 84.13           H
ATOM   3500 2HD  LYS A 221       5.077 -23.122  -4.054  1.00 84.13           H
ATOM   3501  CE  LYS A 221       3.269 -23.681  -3.143  1.00 79.25           C
ATOM   3502 1HE  LYS A 221       3.310 -22.993  -2.418  1.00 79.25           H
ATOM   3503 2HE  LYS A 221       2.321 -23.796  -3.441  1.00 79.25           H
ATOM   3504  NZ  LYS A 221       3.715 -24.969  -2.564  1.00 72.69           N
ATOM   3505 1HZ  LYS A 221       3.135 -25.236  -1.794  1.00 72.69           H
ATOM   3506 2HZ  LYS A 221       4.656 -24.906  -2.232  1.00 72.69           H
ATOM   3507 3HZ  LYS A 221       3.678 -25.700  -3.245  1.00 72.69           H
ATOM   3508  N   SER A 222       4.990 -19.454  -8.506  1.00 92.54           N
ATOM   3509  H   SER A 222       4.390 -20.169  -8.865  1.00 92.54           H
ATOM   3510  CA  SER A 222       5.912 -18.791  -9.432  1.00 93.04           C
ATOM   3511  HA  SER A 222       6.810 -18.867  -8.998  1.00 93.04           H
ATOM   3512  C   SER A 222       5.551 -17.314  -9.621  1.00 93.09           C
ATOM   3513  O   SER A 222       6.429 -16.455  -9.545  1.00 92.12           O
ATOM   3514  CB  SER A 222       5.900 -19.496 -10.795  1.00 93.03           C
ATOM   3515 1HB  SER A 222       4.990 -19.461 -11.209  1.00 93.03           H
ATOM   3516 2HB  SER A 222       6.565 -19.084 -11.418  1.00 93.03           H
ATOM   3517  OG  SER A 222       6.247 -20.857 -10.636  1.00 81.90           O
ATOM   3518  HG  SER A 222       5.451 -21.387 -10.600  1.00 81.90           H
ATOM   3519  N   TYR A 223       4.264 -17.012  -9.812  1.00 92.53           N
ATOM   3520  H   TYR A 223       3.615 -17.766  -9.912  1.00 92.53           H
ATOM   3521  CA  TYR A 223       3.747 -15.647  -9.884  1.00 91.60           C
ATOM   3522  HA  TYR A 223       4.244 -15.188 -10.620  1.00 91.60           H
ATOM   3523  C   TYR A 223       4.024 -14.885  -8.589  1.00 92.27           C
ATOM   3524  O   TYR A 223       4.587 -13.795  -8.632  1.00 91.87           O
ATOM   3525  CB  TYR A 223       2.251 -15.692 -10.212  1.00 90.99           C
ATOM   3526 1HB  TYR A 223       2.139 -16.027 -11.148  1.00 90.99           H
ATOM   3527 2HB  TYR A 223       1.803 -16.321  -9.577  1.00 90.99           H
ATOM   3528  CG  TYR A 223       1.565 -14.343 -10.106  1.00 90.27           C
ATOM   3529  CD1 TYR A 223       0.725 -14.061  -9.013  1.00 87.36           C
ATOM   3530  HD1 TYR A 223       0.569 -14.759  -8.314  1.00 87.36           H
ATOM   3531  CD2 TYR A 223       1.795 -13.352 -11.085  1.00 87.74           C
ATOM   3532  HD2 TYR A 223       2.397 -13.545 -11.860  1.00 87.74           H
ATOM   3533  CE1 TYR A 223       0.104 -12.805  -8.896  1.00 86.95           C
ATOM   3534  HE1 TYR A 223      -0.497 -12.613  -8.120  1.00 86.95           H
ATOM   3535  CE2 TYR A 223       1.175 -12.089 -10.971  1.00 86.75           C
ATOM   3536  HE2 TYR A 223       1.335 -11.389 -11.667  1.00 86.75           H
ATOM   3537  CZ  TYR A 223       0.332 -11.815  -9.878  1.00 87.70           C
ATOM   3538  OH  TYR A 223      -0.270 -10.602  -9.759  1.00 86.06           O
ATOM   3539  HH  TYR A 223       0.397  -9.916  -9.731  1.00 86.06           H
ATOM   3540  N   PHE A 224       3.733 -15.462  -7.427  1.00 91.62           N
ATOM   3541  H   PHE A 224       3.317 -16.371  -7.442  1.00 91.62           H
ATOM   3542  CA  PHE A 224       3.988 -14.841  -6.132  1.00 91.72           C
ATOM   3543  HA  PHE A 224       3.490 -13.974  -6.151  1.00 91.72           H
ATOM   3544  C   PHE A 224       5.475 -14.523  -5.925  1.00 92.62           C
ATOM   3545  O   PHE A 224       5.816 -13.414  -5.523  1.00 92.79           O
ATOM   3546  CB  PHE A 224       3.446 -15.739  -5.018  1.00 91.25           C
ATOM   3547 1HB  PHE A 224       2.457 -15.835  -5.130  1.00 91.25           H
ATOM   3548 2HB  PHE A 224       3.879 -16.638  -5.086  1.00 91.25           H
ATOM   3549  CG  PHE A 224       3.724 -15.170  -3.639  1.00 90.84           C
ATOM   3550  CD1 PHE A 224       4.887 -15.553  -2.942  1.00 88.61           C
ATOM   3551  HD1 PHE A 224       5.493 -16.249  -3.327  1.00 88.61           H
ATOM   3552  CD2 PHE A 224       2.870 -14.201  -3.091  1.00 88.85           C
ATOM   3553  HD2 PHE A 224       2.041 -13.931  -3.581  1.00 88.85           H
ATOM   3554  CE1 PHE A 224       5.196 -14.958  -1.707  1.00 88.30           C
ATOM   3555  HE1 PHE A 224       6.024 -15.226  -1.215  1.00 88.30           H
ATOM   3556  CE2 PHE A 224       3.179 -13.609  -1.851  1.00 87.84           C
ATOM   3557  HE2 PHE A 224       2.570 -12.919  -1.459  1.00 87.84           H
ATOM   3558  CZ  PHE A 224       4.343 -13.990  -1.168  1.00 87.76           C
ATOM   3559  HZ  PHE A 224       4.564 -13.567  -0.290  1.00 87.76           H
ATOM   3560  N   LEU A 225       6.384 -15.449  -6.234  1.00 93.70           N
ATOM   3561  H   LEU A 225       6.068 -16.344  -6.548  1.00 93.70           H
ATOM   3562  CA  LEU A 225       7.830 -15.210  -6.132  1.00 94.75           C
ATOM   3563  HA  LEU A 225       7.968 -14.875  -5.200  1.00 94.75           H
ATOM   3564  C   LEU A 225       8.313 -14.137  -7.114  1.00 95.18           C
ATOM   3565  O   LEU A 225       9.168 -13.332  -6.761  1.00 94.47           O
ATOM   3566  CB  LEU A 225       8.595 -16.523  -6.381  1.00 94.61           C
ATOM   3567 1HB  LEU A 225       8.210 -16.960  -7.194  1.00 94.61           H
ATOM   3568 2HB  LEU A 225       9.555 -16.299  -6.547  1.00 94.61           H
ATOM   3569  CG  LEU A 225       8.538 -17.532  -5.231  1.00 90.96           C
ATOM   3570  HG  LEU A 225       7.574 -17.711  -5.034  1.00 90.96           H
ATOM   3571  CD1 LEU A 225       9.294 -18.798  -5.661  1.00 86.94           C
ATOM   3572 1HD1 LEU A 225       9.281 -19.487  -4.936  1.00 86.94           H
ATOM   3573 2HD1 LEU A 225      10.249 -18.591  -5.872  1.00 86.94           H
ATOM   3574 3HD1 LEU A 225       8.880 -19.203  -6.476  1.00 86.94           H
ATOM   3575  CD2 LEU A 225       9.178 -17.005  -3.948  1.00 87.45           C
ATOM   3576 1HD2 LEU A 225       9.126 -17.684  -3.216  1.00 87.45           H
ATOM   3577 2HD2 LEU A 225       8.716 -16.176  -3.631  1.00 87.45           H
ATOM   3578 3HD2 LEU A 225      10.142 -16.783  -4.093  1.00 87.45           H
ATOM   3579  N   PHE A 226       7.752 -14.108  -8.332  1.00 95.23           N
ATOM   3580  H   PHE A 226       7.114 -14.836  -8.584  1.00 95.23           H
ATOM   3581  CA  PHE A 226       8.035 -13.060  -9.301  1.00 95.02           C
ATOM   3582  HA  PHE A 226       9.027 -13.057  -9.425  1.00 95.02           H
ATOM   3583  C   PHE A 226       7.628 -11.683  -8.767  1.00 95.36           C
ATOM   3584  O   PHE A 226       8.436 -10.759  -8.764  1.00 94.79           O
ATOM   3585  CB  PHE A 226       7.342 -13.393 -10.631  1.00 94.49           C
ATOM   3586 1HB  PHE A 226       7.784 -14.195 -11.033  1.00 94.49           H
ATOM   3587 2HB  PHE A 226       6.380 -13.598 -10.450  1.00 94.49           H
ATOM   3588  CG  PHE A 226       7.404 -12.264 -11.640  1.00 93.48           C
ATOM   3589  CD1 PHE A 226       6.300 -11.410 -11.806  1.00 90.09           C
ATOM   3590  HD1 PHE A 226       5.465 -11.559 -11.277  1.00 90.09           H
ATOM   3591  CD2 PHE A 226       8.580 -12.054 -12.374  1.00 90.58           C
ATOM   3592  HD2 PHE A 226       9.366 -12.658 -12.245  1.00 90.58           H
ATOM   3593  CE1 PHE A 226       6.377 -10.344 -12.721  1.00 89.89           C
ATOM   3594  HE1 PHE A 226       5.594  -9.734 -12.843  1.00 89.89           H
ATOM   3595  CE2 PHE A 226       8.650 -10.990 -13.293  1.00 90.04           C
ATOM   3596  HE2 PHE A 226       9.484 -10.843 -13.825  1.00 90.04           H
ATOM   3597  CZ  PHE A 226       7.549 -10.134 -13.463  1.00 90.93           C
ATOM   3598  HZ  PHE A 226       7.601  -9.375 -14.113  1.00 90.93           H
ATOM   3599  N   ILE A 227       6.403 -11.559  -8.239  1.00 94.38           N
ATOM   3600  H   ILE A 227       5.796 -12.353  -8.268  1.00 94.38           H
ATOM   3601  CA  ILE A 227       5.900 -10.329  -7.621  1.00 93.76           C
ATOM   3602  HA  ILE A 227       5.992  -9.618  -8.318  1.00 93.76           H
ATOM   3603  C   ILE A 227       6.748  -9.929  -6.414  1.00 94.23           C
ATOM   3604  O   ILE A 227       7.178  -8.786  -6.308  1.00 93.58           O
ATOM   3605  CB  ILE A 227       4.419 -10.501  -7.228  1.00 92.63           C
ATOM   3606  HB  ILE A 227       4.365 -11.342  -6.690  1.00 92.63           H
ATOM   3607  CG1 ILE A 227       3.518 -10.653  -8.468  1.00 88.64           C
ATOM   3608 1HG1 ILE A 227       3.775 -11.495  -8.942  1.00 88.64           H
ATOM   3609 2HG1 ILE A 227       2.569 -10.720  -8.161  1.00 88.64           H
ATOM   3610  CG2 ILE A 227       3.915  -9.341  -6.350  1.00 88.73           C
ATOM   3611 1HG2 ILE A 227       2.954  -9.469  -6.105  1.00 88.73           H
ATOM   3612 2HG2 ILE A 227       3.997  -8.467  -6.829  1.00 88.73           H
ATOM   3613 3HG2 ILE A 227       4.443  -9.277  -5.503  1.00 88.73           H
ATOM   3614  CD1 ILE A 227       3.605  -9.507  -9.470  1.00 79.57           C
ATOM   3615 1HD1 ILE A 227       2.998  -9.665 -10.249  1.00 79.57           H
ATOM   3616 2HD1 ILE A 227       4.536  -9.407  -9.821  1.00 79.57           H
ATOM   3617 3HD1 ILE A 227       3.342  -8.640  -9.047  1.00 79.57           H
ATOM   3618  N   PHE A 228       7.058 -10.865  -5.531  1.00 94.97           N
ATOM   3619  H   PHE A 228       6.691 -11.786  -5.659  1.00 94.97           H
ATOM   3620  CA  PHE A 228       7.909 -10.608  -4.384  1.00 95.39           C
ATOM   3621  HA  PHE A 228       7.449  -9.900  -3.848  1.00 95.39           H
ATOM   3622  C   PHE A 228       9.288 -10.068  -4.809  1.00 95.78           C
ATOM   3623  O   PHE A 228       9.789  -9.103  -4.230  1.00 95.35           O
ATOM   3624  CB  PHE A 228       8.040 -11.905  -3.580  1.00 95.41           C
ATOM   3625 1HB  PHE A 228       7.139 -12.156  -3.227  1.00 95.41           H
ATOM   3626 2HB  PHE A 228       8.373 -12.626  -4.187  1.00 95.41           H
ATOM   3627  CG  PHE A 228       8.997 -11.790  -2.407  1.00 95.75           C
ATOM   3628  CD1 PHE A 228      10.206 -12.513  -2.395  1.00 93.47           C
ATOM   3629  HD1 PHE A 228      10.434 -13.118  -3.157  1.00 93.47           H
ATOM   3630  CD2 PHE A 228       8.687 -10.931  -1.332  1.00 94.12           C
ATOM   3631  HD2 PHE A 228       7.832 -10.412  -1.338  1.00 94.12           H
ATOM   3632  CE1 PHE A 228      11.091 -12.383  -1.311  1.00 93.89           C
ATOM   3633  HE1 PHE A 228      11.950 -12.895  -1.303  1.00 93.89           H
ATOM   3634  CE2 PHE A 228       9.576 -10.803  -0.254  1.00 94.25           C
ATOM   3635  HE2 PHE A 228       9.355 -10.189   0.504  1.00 94.25           H
ATOM   3636  CZ  PHE A 228      10.770 -11.532  -0.236  1.00 94.79           C
ATOM   3637  HZ  PHE A 228      11.395 -11.449   0.540  1.00 94.79           H
ATOM   3638  N   GLY A 229       9.871 -10.631  -5.866  1.00 96.77           N
ATOM   3639  H   GLY A 229       9.419 -11.406  -6.307  1.00 96.77           H
ATOM   3640  CA  GLY A 229      11.147 -10.161  -6.409  1.00 96.72           C
ATOM   3641 1HA  GLY A 229      11.807 -10.151  -5.658  1.00 96.72           H
ATOM   3642 2HA  GLY A 229      11.440 -10.820  -7.102  1.00 96.72           H
ATOM   3643  C   GLY A 229      11.069  -8.769  -7.035  1.00 96.69           C
ATOM   3644  O   GLY A 229      11.884  -7.902  -6.718  1.00 95.57           O
ATOM   3645  N   VAL A 230      10.082  -8.531  -7.912  1.00 96.25           N
ATOM   3646  H   VAL A 230       9.371  -9.226  -8.017  1.00 96.25           H
ATOM   3647  CA  VAL A 230       9.980  -7.314  -8.727  1.00 95.50           C
ATOM   3648  HA  VAL A 230      10.928  -7.060  -8.920  1.00 95.50           H
ATOM   3649  C   VAL A 230       9.351  -6.151  -7.966  1.00 95.26           C
ATOM   3650  O   VAL A 230       9.823  -5.023  -8.099  1.00 93.66           O
ATOM   3651  CB  VAL A 230       9.221  -7.605 -10.041  1.00 94.19           C
ATOM   3652  HB  VAL A 230       8.338  -7.997  -9.781  1.00 94.19           H
ATOM   3653  CG1 VAL A 230       8.974  -6.347 -10.874  1.00 87.89           C
ATOM   3654 1HG1 VAL A 230       8.482  -6.566 -11.717  1.00 87.89           H
ATOM   3655 2HG1 VAL A 230       9.837  -5.909 -11.127  1.00 87.89           H
ATOM   3656 3HG1 VAL A 230       8.429  -5.681 -10.364  1.00 87.89           H
ATOM   3657  CG2 VAL A 230      10.041  -8.563 -10.914  1.00 87.66           C
ATOM   3658 1HG2 VAL A 230       9.565  -8.764 -11.770  1.00 87.66           H
ATOM   3659 2HG2 VAL A 230      10.202  -9.430 -10.442  1.00 87.66           H
ATOM   3660 3HG2 VAL A 230      10.931  -8.167 -11.142  1.00 87.66           H
ATOM   3661  N   GLU A 231       8.326  -6.395  -7.166  1.00 94.19           N
ATOM   3662  H   GLU A 231       8.066  -7.348  -7.012  1.00 94.19           H
ATOM   3663  CA  GLU A 231       7.545  -5.345  -6.489  1.00 93.55           C
ATOM   3664  HA  GLU A 231       7.791  -4.511  -6.982  1.00 93.55           H
ATOM   3665  C   GLU A 231       7.935  -5.138  -5.018  1.00 93.43           C
ATOM   3666  O   GLU A 231       7.575  -4.129  -4.436  1.00 91.30           O
ATOM   3667  CB  GLU A 231       6.040  -5.633  -6.614  1.00 92.56           C
ATOM   3668 1HB  GLU A 231       5.864  -6.546  -6.246  1.00 92.56           H
ATOM   3669 2HB  GLU A 231       5.545  -4.954  -6.072  1.00 92.56           H
ATOM   3670  CG  GLU A 231       5.512  -5.581  -8.063  1.00 89.01           C
ATOM   3671 1HG  GLU A 231       6.065  -6.198  -8.623  1.00 89.01           H
ATOM   3672 2HG  GLU A 231       4.562  -5.892  -8.064  1.00 89.01           H
ATOM   3673  CD  GLU A 231       5.565  -4.172  -8.692  1.00 89.00           C
ATOM   3674  OE1 GLU A 231       5.416  -4.075  -9.934  1.00 80.45           O
ATOM   3675  OE2 GLU A 231       5.734  -3.174  -7.962  1.00 80.74           O
ATOM   3676  N   PHE A 232       8.717  -6.032  -4.421  1.00 94.55           N
ATOM   3677  H   PHE A 232       8.979  -6.860  -4.916  1.00 94.55           H
ATOM   3678  CA  PHE A 232       9.202  -5.832  -3.057  1.00 94.94           C
ATOM   3679  HA  PHE A 232       8.871  -4.925  -2.796  1.00 94.94           H
ATOM   3680  C   PHE A 232      10.735  -5.784  -2.990  1.00 95.75           C
ATOM   3681  O   PHE A 232      11.304  -4.737  -2.681  1.00 95.33           O
ATOM   3682  CB  PHE A 232       8.589  -6.873  -2.104  1.00 94.55           C
ATOM   3683 1HB  PHE A 232       7.593  -6.831  -2.176  1.00 94.55           H
ATOM   3684 2HB  PHE A 232       8.904  -7.783  -2.373  1.00 94.55           H
ATOM   3685  CG  PHE A 232       8.969  -6.649  -0.654  1.00 94.72           C
ATOM   3686  CD1 PHE A 232       9.902  -7.498  -0.023  1.00 92.52           C
ATOM   3687  HD1 PHE A 232      10.308  -8.259  -0.530  1.00 92.52           H
ATOM   3688  CD2 PHE A 232       8.402  -5.581   0.056  1.00 92.78           C
ATOM   3689  HD2 PHE A 232       7.741  -4.978  -0.391  1.00 92.78           H
ATOM   3690  CE1 PHE A 232      10.262  -7.276   1.316  1.00 92.14           C
ATOM   3691  HE1 PHE A 232      10.922  -7.881   1.762  1.00 92.14           H
ATOM   3692  CE2 PHE A 232       8.764  -5.358   1.397  1.00 92.27           C
ATOM   3693  HE2 PHE A 232       8.359  -4.597   1.903  1.00 92.27           H
ATOM   3694  CZ  PHE A 232       9.698  -6.207   2.029  1.00 92.81           C
ATOM   3695  HZ  PHE A 232       9.957  -6.047   2.982  1.00 92.81           H
ATOM   3696  N   VAL A 233      11.422  -6.875  -3.315  1.00 96.79           N
ATOM   3697  H   VAL A 233      10.930  -7.662  -3.687  1.00 96.79           H
ATOM   3698  CA  VAL A 233      12.882  -6.964  -3.146  1.00 97.11           C
ATOM   3699  HA  VAL A 233      13.041  -6.702  -2.194  1.00 97.11           H
ATOM   3700  C   VAL A 233      13.615  -5.976  -4.047  1.00 97.31           C
ATOM   3701  O   VAL A 233      14.454  -5.206  -3.567  1.00 96.83           O
ATOM   3702  CB  VAL A 233      13.392  -8.399  -3.376  1.00 96.88           C
ATOM   3703  HB  VAL A 233      13.143  -8.625  -4.318  1.00 96.88           H
ATOM   3704  CG1 VAL A 233      14.913  -8.514  -3.209  1.00 94.26           C
ATOM   3705 1HG1 VAL A 233      15.220  -9.453  -3.363  1.00 94.26           H
ATOM   3706 2HG1 VAL A 233      15.194  -8.246  -2.287  1.00 94.26           H
ATOM   3707 3HG1 VAL A 233      15.391  -7.924  -3.860  1.00 94.26           H
ATOM   3708  CG2 VAL A 233      12.748  -9.386  -2.383  1.00 93.91           C
ATOM   3709 1HG2 VAL A 233      13.081 -10.316  -2.535  1.00 93.91           H
ATOM   3710 2HG2 VAL A 233      11.753  -9.396  -2.482  1.00 93.91           H
ATOM   3711 3HG2 VAL A 233      12.960  -9.134  -1.439  1.00 93.91           H
ATOM   3712  N   GLY A 234      13.286  -5.939  -5.341  1.00 97.37           N
ATOM   3713  H   GLY A 234      12.577  -6.565  -5.664  1.00 97.37           H
ATOM   3714  CA  GLY A 234      13.903  -5.035  -6.315  1.00 97.21           C
ATOM   3715 1HA  GLY A 234      14.868  -5.286  -6.387  1.00 97.21           H
ATOM   3716 2HA  GLY A 234      13.452  -5.189  -7.194  1.00 97.21           H
ATOM   3717  C   GLY A 234      13.786  -3.552  -5.932  1.00 97.44           C
ATOM   3718  O   GLY A 234      14.817  -2.875  -5.819  1.00 96.70           O
ATOM   3719  N   PRO A 235      12.571  -3.035  -5.644  1.00 96.87           N
ATOM   3720  CA  PRO A 235      12.384  -1.672  -5.161  1.00 96.33           C
ATOM   3721  HA  PRO A 235      12.798  -1.050  -5.825  1.00 96.33           H
ATOM   3722  C   PRO A 235      13.111  -1.382  -3.854  1.00 96.84           C
ATOM   3723  O   PRO A 235      13.812  -0.374  -3.758  1.00 96.26           O
ATOM   3724  CB  PRO A 235      10.875  -1.492  -5.031  1.00 95.30           C
ATOM   3725 1HB  PRO A 235      10.555  -1.772  -4.126  1.00 95.30           H
ATOM   3726 2HB  PRO A 235      10.609  -0.543  -5.200  1.00 95.30           H
ATOM   3727  CG  PRO A 235      10.332  -2.417  -6.116  1.00 93.61           C
ATOM   3728 1HG  PRO A 235       9.392  -2.696  -5.919  1.00 93.61           H
ATOM   3729 2HG  PRO A 235      10.370  -1.983  -7.016  1.00 93.61           H
ATOM   3730  CD  PRO A 235      11.293  -3.601  -6.028  1.00 95.68           C
ATOM   3731 1HD  PRO A 235      10.998  -4.259  -5.335  1.00 95.68           H
ATOM   3732 2HD  PRO A 235      11.385  -4.063  -6.910  1.00 95.68           H
ATOM   3733  N   VAL A 236      13.023  -2.257  -2.848  1.00 96.59           N
ATOM   3734  H   VAL A 236      12.487  -3.089  -2.987  1.00 96.59           H
ATOM   3735  CA  VAL A 236      13.676  -2.056  -1.547  1.00 96.67           C
ATOM   3736  HA  VAL A 236      13.346  -1.167  -1.230  1.00 96.67           H
ATOM   3737  C   VAL A 236      15.194  -1.985  -1.686  1.00 97.05           C
ATOM   3738  O   VAL A 236      15.822  -1.063  -1.156  1.00 96.47           O
ATOM   3739  CB  VAL A 236      13.266  -3.152  -0.544  1.00 96.06           C
ATOM   3740  HB  VAL A 236      13.381  -4.024  -1.020  1.00 96.06           H
ATOM   3741  CG1 VAL A 236      14.130  -3.154   0.731  1.00 93.67           C
ATOM   3742 1HG1 VAL A 236      13.839  -3.875   1.360  1.00 93.67           H
ATOM   3743 2HG1 VAL A 236      14.061  -2.280   1.212  1.00 93.67           H
ATOM   3744 3HG1 VAL A 236      15.093  -3.308   0.511  1.00 93.67           H
ATOM   3745  CG2 VAL A 236      11.818  -2.932  -0.098  1.00 93.72           C
ATOM   3746 1HG2 VAL A 236      11.533  -3.635   0.554  1.00 93.72           H
ATOM   3747 2HG2 VAL A 236      11.194  -2.966  -0.878  1.00 93.72           H
ATOM   3748 3HG2 VAL A 236      11.710  -2.041   0.343  1.00 93.72           H
ATOM   3749  N   VAL A 237      15.807  -2.890  -2.442  1.00 97.56           N
ATOM   3750  H   VAL A 237      15.252  -3.610  -2.860  1.00 97.56           H
ATOM   3751  CA  VAL A 237      17.251  -2.893  -2.698  1.00 97.68           C
ATOM   3752  HA  VAL A 237      17.687  -2.902  -1.798  1.00 97.68           H
ATOM   3753  C   VAL A 237      17.664  -1.619  -3.432  1.00 97.62           C
ATOM   3754  O   VAL A 237      18.586  -0.927  -2.999  1.00 97.08           O
ATOM   3755  CB  VAL A 237      17.673  -4.157  -3.478  1.00 97.59           C
ATOM   3756  HB  VAL A 237      17.066  -4.216  -4.270  1.00 97.59           H
ATOM   3757  CG1 VAL A 237      19.123  -4.093  -3.965  1.00 95.03           C
ATOM   3758 1HG1 VAL A 237      19.370  -4.923  -4.466  1.00 95.03           H
ATOM   3759 2HG1 VAL A 237      19.755  -3.999  -3.196  1.00 95.03           H
ATOM   3760 3HG1 VAL A 237      19.262  -3.313  -4.575  1.00 95.03           H
ATOM   3761  CG2 VAL A 237      17.558  -5.396  -2.579  1.00 94.78           C
ATOM   3762 1HG2 VAL A 237      17.829  -6.223  -3.072  1.00 94.78           H
ATOM   3763 2HG2 VAL A 237      16.618  -5.522  -2.260  1.00 94.78           H
ATOM   3764 3HG2 VAL A 237      18.146  -5.311  -1.775  1.00 94.78           H
ATOM   3765  N   THR A 238      16.939  -1.244  -4.489  1.00 97.74           N
ATOM   3766  H   THR A 238      16.150  -1.800  -4.750  1.00 97.74           H
ATOM   3767  CA  THR A 238      17.251  -0.053  -5.283  1.00 97.53           C
ATOM   3768  HA  THR A 238      18.208  -0.169  -5.548  1.00 97.53           H
ATOM   3769  C   THR A 238      17.119   1.227  -4.463  1.00 97.30           C
ATOM   3770  O   THR A 238      18.032   2.067  -4.465  1.00 96.20           O
ATOM   3771  CB  THR A 238      16.353   0.021  -6.526  1.00 97.01           C
ATOM   3772  HB  THR A 238      15.396   0.092  -6.244  1.00 97.01           H
ATOM   3773  OG1 THR A 238      16.503  -1.165  -7.275  1.00 90.51           O
ATOM   3774  HG1 THR A 238      16.537  -1.915  -6.682  1.00 90.51           H
ATOM   3775  CG2 THR A 238      16.748   1.174  -7.445  1.00 90.34           C
ATOM   3776 1HG2 THR A 238      16.155   1.210  -8.250  1.00 90.34           H
ATOM   3777 2HG2 THR A 238      17.691   1.073  -7.762  1.00 90.34           H
ATOM   3778 3HG2 THR A 238      16.676   2.051  -6.971  1.00 90.34           H
ATOM   3779  N   MET A 239      16.036   1.388  -3.690  1.00 96.56           N
ATOM   3780  H   MET A 239      15.321   0.690  -3.731  1.00 96.56           H
ATOM   3781  CA  MET A 239      15.838   2.522  -2.792  1.00 95.97           C
ATOM   3782  HA  MET A 239      15.900   3.329  -3.379  1.00 95.97           H
ATOM   3783  C   MET A 239      16.930   2.590  -1.722  1.00 96.02           C
ATOM   3784  O   MET A 239      17.495   3.660  -1.477  1.00 95.02           O
ATOM   3785  CB  MET A 239      14.460   2.447  -2.134  1.00 95.04           C
ATOM   3786 1HB  MET A 239      14.321   1.518  -1.791  1.00 95.04           H
ATOM   3787 2HB  MET A 239      14.437   3.092  -1.370  1.00 95.04           H
ATOM   3788  CG  MET A 239      13.319   2.788  -3.096  1.00 92.45           C
ATOM   3789 1HG  MET A 239      13.614   3.631  -3.545  1.00 92.45           H
ATOM   3790 2HG  MET A 239      13.319   2.039  -3.759  1.00 92.45           H
ATOM   3791  SD  MET A 239      11.708   2.978  -2.289  1.00 90.61           S
ATOM   3792  CE  MET A 239      11.210   1.243  -2.100  1.00 80.88           C
ATOM   3793 1HE  MET A 239      10.316   1.173  -1.658  1.00 80.88           H
ATOM   3794 2HE  MET A 239      11.869   0.740  -1.541  1.00 80.88           H
ATOM   3795 3HE  MET A 239      11.150   0.789  -2.989  1.00 80.88           H
ATOM   3796  N   THR A 240      17.286   1.453  -1.124  1.00 96.88           N
ATOM   3797  H   THR A 240      16.806   0.614  -1.380  1.00 96.88           H
ATOM   3798  CA  THR A 240      18.344   1.365  -0.111  1.00 96.73           C
ATOM   3799  HA  THR A 240      18.066   1.998   0.612  1.00 96.73           H
ATOM   3800  C   THR A 240      19.692   1.808  -0.688  1.00 96.52           C
ATOM   3801  O   THR A 240      20.379   2.634  -0.081  1.00 95.50           O
ATOM   3802  CB  THR A 240      18.448  -0.062   0.455  1.00 96.61           C
ATOM   3803  HB  THR A 240      18.625  -0.704  -0.291  1.00 96.61           H
ATOM   3804  OG1 THR A 240      17.222  -0.410   1.048  1.00 91.13           O
ATOM   3805  HG1 THR A 240      16.551  -0.489   0.370  1.00 91.13           H
ATOM   3806  CG2 THR A 240      19.514  -0.181   1.543  1.00 91.17           C
ATOM   3807 1HG2 THR A 240      19.564  -1.116   1.895  1.00 91.17           H
ATOM   3808 2HG2 THR A 240      19.312   0.427   2.311  1.00 91.17           H
ATOM   3809 3HG2 THR A 240      20.417   0.062   1.188  1.00 91.17           H
ATOM   3810  N   LEU A 241      20.039   1.337  -1.879  1.00 96.92           N
ATOM   3811  H   LEU A 241      19.440   0.672  -2.325  1.00 96.92           H
ATOM   3812  CA  LEU A 241      21.268   1.753  -2.568  1.00 96.71           C
ATOM   3813  HA  LEU A 241      22.012   1.584  -1.921  1.00 96.71           H
ATOM   3814  C   LEU A 241      21.263   3.250  -2.901  1.00 96.25           C
ATOM   3815  O   LEU A 241      22.264   3.934  -2.674  1.00 95.28           O
ATOM   3816  CB  LEU A 241      21.446   0.912  -3.842  1.00 97.10           C
ATOM   3817 1HB  LEU A 241      20.591   0.951  -4.360  1.00 97.10           H
ATOM   3818 2HB  LEU A 241      22.182   1.321  -4.381  1.00 97.10           H
ATOM   3819  CG  LEU A 241      21.794  -0.572  -3.599  1.00 94.50           C
ATOM   3820  HG  LEU A 241      21.108  -0.956  -2.982  1.00 94.50           H
ATOM   3821  CD1 LEU A 241      21.798  -1.300  -4.940  1.00 89.45           C
ATOM   3822 1HD1 LEU A 241      22.020  -2.268  -4.822  1.00 89.45           H
ATOM   3823 2HD1 LEU A 241      22.474  -0.903  -5.561  1.00 89.45           H
ATOM   3824 3HD1 LEU A 241      20.903  -1.242  -5.382  1.00 89.45           H
ATOM   3825  CD2 LEU A 241      23.165  -0.753  -2.939  1.00 90.95           C
ATOM   3826 1HD2 LEU A 241      23.367  -1.721  -2.792  1.00 90.95           H
ATOM   3827 2HD2 LEU A 241      23.199  -0.294  -2.051  1.00 90.95           H
ATOM   3828 3HD2 LEU A 241      23.891  -0.371  -3.510  1.00 90.95           H
ATOM   3829  N   CYS A 242      20.136   3.788  -3.377  1.00 96.49           N
ATOM   3830  H   CYS A 242      19.363   3.182  -3.567  1.00 96.49           H
ATOM   3831  CA  CYS A 242      19.977   5.218  -3.634  1.00 95.49           C
ATOM   3832  HA  CYS A 242      20.690   5.456  -4.293  1.00 95.49           H
ATOM   3833  C   CYS A 242      20.201   6.040  -2.359  1.00 95.04           C
ATOM   3834  O   CYS A 242      21.034   6.943  -2.350  1.00 93.88           O
ATOM   3835  CB  CYS A 242      18.583   5.488  -4.232  1.00 95.18           C
ATOM   3836 1HB  CYS A 242      17.934   5.009  -3.641  1.00 95.18           H
ATOM   3837 2HB  CYS A 242      18.438   6.475  -4.156  1.00 95.18           H
ATOM   3838  SG  CYS A 242      18.522   4.906  -5.950  1.00 92.93           S
ATOM   3839  HG  CYS A 242      18.507   3.586  -5.968  1.00 92.93           H
ATOM   3840  N   TYR A 243      19.521   5.711  -1.263  1.00 95.36           N
ATOM   3841  H   TYR A 243      18.897   4.930  -1.304  1.00 95.36           H
ATOM   3842  CA  TYR A 243      19.646   6.444   0.004  1.00 94.97           C
ATOM   3843  HA  TYR A 243      19.575   7.407  -0.255  1.00 94.97           H
ATOM   3844  C   TYR A 243      21.011   6.260   0.667  1.00 95.01           C
ATOM   3845  O   TYR A 243      21.532   7.227   1.230  1.00 93.64           O
ATOM   3846  CB  TYR A 243      18.501   6.079   0.952  1.00 93.93           C
ATOM   3847 1HB  TYR A 243      18.479   5.084   1.052  1.00 93.93           H
ATOM   3848 2HB  TYR A 243      18.681   6.500   1.841  1.00 93.93           H
ATOM   3849  CG  TYR A 243      17.130   6.534   0.487  1.00 92.98           C
ATOM   3850  CD1 TYR A 243      16.926   7.857   0.039  1.00 89.45           C
ATOM   3851  HD1 TYR A 243      17.688   8.505   0.039  1.00 89.45           H
ATOM   3852  CD2 TYR A 243      16.045   5.635   0.500  1.00 89.68           C
ATOM   3853  HD2 TYR A 243      16.182   4.700   0.828  1.00 89.68           H
ATOM   3854  CE1 TYR A 243      15.655   8.269  -0.408  1.00 87.74           C
ATOM   3855  HE1 TYR A 243      15.514   9.207  -0.726  1.00 87.74           H
ATOM   3856  CE2 TYR A 243      14.774   6.037   0.058  1.00 88.27           C
ATOM   3857  HE2 TYR A 243      14.009   5.393   0.072  1.00 88.27           H
ATOM   3858  CZ  TYR A 243      14.583   7.354  -0.405  1.00 88.95           C
ATOM   3859  OH  TYR A 243      13.356   7.742  -0.861  1.00 86.76           O
ATOM   3860  HH  TYR A 243      13.383   7.833  -1.813  1.00 86.76           H
ATOM   3861  N   ALA A 244      21.643   5.099   0.540  1.00 95.31           N
ATOM   3862  H   ALA A 244      21.162   4.337   0.108  1.00 95.31           H
ATOM   3863  CA  ALA A 244      23.014   4.888   1.006  1.00 95.10           C
ATOM   3864  HA  ALA A 244      23.034   5.140   1.974  1.00 95.10           H
ATOM   3865  C   ALA A 244      24.008   5.803   0.271  1.00 94.77           C
ATOM   3866  O   ALA A 244      24.832   6.476   0.894  1.00 93.54           O
ATOM   3867  CB  ALA A 244      23.362   3.406   0.838  1.00 95.36           C
ATOM   3868 1HB  ALA A 244      22.706   2.827   1.322  1.00 95.36           H
ATOM   3869 2HB  ALA A 244      24.273   3.208   1.201  1.00 95.36           H
ATOM   3870 3HB  ALA A 244      23.352   3.143  -0.127  1.00 95.36           H
ATOM   3871  N   ARG A 245      23.893   5.915  -1.059  1.00 95.61           N
ATOM   3872  H   ARG A 245      23.202   5.362  -1.524  1.00 95.61           H
ATOM   3873  CA  ARG A 245      24.732   6.810  -1.868  1.00 95.09           C
ATOM   3874  HA  ARG A 245      25.671   6.602  -1.596  1.00 95.09           H
ATOM   3875  C   ARG A 245      24.470   8.289  -1.561  1.00 94.50           C
ATOM   3876  O   ARG A 245      25.430   9.041  -1.401  1.00 92.57           O
ATOM   3877  CB  ARG A 245      24.535   6.514  -3.360  1.00 94.93           C
ATOM   3878 1HB  ARG A 245      23.553   6.510  -3.550  1.00 94.93           H
ATOM   3879 2HB  ARG A 245      24.974   7.244  -3.883  1.00 94.93           H
ATOM   3880  CG  ARG A 245      25.124   5.166  -3.819  1.00 86.39           C
ATOM   3881 1HG  ARG A 245      24.754   4.439  -3.241  1.00 86.39           H
ATOM   3882 2HG  ARG A 245      24.858   5.005  -4.769  1.00 86.39           H
ATOM   3883  CD  ARG A 245      26.652   5.130  -3.728  1.00 81.98           C
ATOM   3884 1HD  ARG A 245      27.040   5.911  -4.218  1.00 81.98           H
ATOM   3885 2HD  ARG A 245      26.936   5.162  -2.770  1.00 81.98           H
ATOM   3886  NE  ARG A 245      27.185   3.891  -4.330  1.00 73.23           N
ATOM   3887  HE  ARG A 245      26.991   3.043  -3.837  1.00 73.23           H
ATOM   3888  CZ  ARG A 245      27.891   3.769  -5.447  1.00 66.36           C
ATOM   3889  NH1 ARG A 245      28.195   4.799  -6.185  1.00 60.35           N
ATOM   3890 1HH1 ARG A 245      27.895   5.714  -5.915  1.00 60.35           H
ATOM   3891 2HH1 ARG A 245      28.729   4.675  -7.022  1.00 60.35           H
ATOM   3892  NH2 ARG A 245      28.295   2.596  -5.848  1.00 59.38           N
ATOM   3893 1HH2 ARG A 245      28.073   1.781  -5.313  1.00 59.38           H
ATOM   3894 2HH2 ARG A 245      28.827   2.511  -6.691  1.00 59.38           H
ATOM   3895  N   ILE A 246      23.212   8.686  -1.427  1.00 93.24           N
ATOM   3896  H   ILE A 246      22.483   8.024  -1.603  1.00 93.24           H
ATOM   3897  CA  ILE A 246      22.837  10.047  -1.033  1.00 91.96           C
ATOM   3898  HA  ILE A 246      23.248  10.654  -1.713  1.00 91.96           H
ATOM   3899  C   ILE A 246      23.399  10.374   0.358  1.00 91.69           C
ATOM   3900  O   ILE A 246      23.959  11.457   0.557  1.00 90.40           O
ATOM   3901  CB  ILE A 246      21.302  10.198  -1.042  1.00 91.04           C
ATOM   3902  HB  ILE A 246      20.936   9.438  -0.505  1.00 91.04           H
ATOM   3903  CG1 ILE A 246      20.713  10.128  -2.471  1.00 87.92           C
ATOM   3904 1HG1 ILE A 246      20.896  10.995  -2.935  1.00 87.92           H
ATOM   3905 2HG1 ILE A 246      21.161   9.383  -2.965  1.00 87.92           H
ATOM   3906  CG2 ILE A 246      20.894  11.536  -0.411  1.00 88.01           C
ATOM   3907 1HG2 ILE A 246      19.900  11.644  -0.412  1.00 88.01           H
ATOM   3908 2HG2 ILE A 246      21.287  12.305  -0.915  1.00 88.01           H
ATOM   3909 3HG2 ILE A 246      21.209  11.596   0.536  1.00 88.01           H
ATOM   3910  CD1 ILE A 246      19.197   9.879  -2.493  1.00 85.53           C
ATOM   3911 1HD1 ILE A 246      18.854   9.840  -3.431  1.00 85.53           H
ATOM   3912 2HD1 ILE A 246      18.707  10.609  -2.016  1.00 85.53           H
ATOM   3913 3HD1 ILE A 246      18.969   9.014  -2.046  1.00 85.53           H
ATOM   3914  N   SER A 247      23.281   9.455   1.307  1.00 92.84           N
ATOM   3915  H   SER A 247      22.822   8.595   1.082  1.00 92.84           H
ATOM   3916  CA  SER A 247      23.790   9.637   2.670  1.00 91.92           C
ATOM   3917  HA  SER A 247      23.354  10.473   3.003  1.00 91.92           H
ATOM   3918  C   SER A 247      25.307   9.810   2.668  1.00 91.39           C
ATOM   3919  O   SER A 247      25.819  10.740   3.283  1.00 89.86           O
ATOM   3920  CB  SER A 247      23.394   8.471   3.567  1.00 91.23           C
ATOM   3921 1HB  SER A 247      23.728   7.604   3.198  1.00 91.23           H
ATOM   3922 2HB  SER A 247      23.745   8.596   4.495  1.00 91.23           H
ATOM   3923  OG  SER A 247      21.984   8.403   3.637  1.00 79.18           O
ATOM   3924  HG  SER A 247      21.621   8.388   2.752  1.00 79.18           H
ATOM   3925  N   ARG A 248      26.024   8.996   1.898  1.00 93.41           N
ATOM   3926  H   ARG A 248      25.555   8.249   1.427  1.00 93.41           H
ATOM   3927  CA  ARG A 248      27.472   9.145   1.709  1.00 92.82           C
ATOM   3928  HA  ARG A 248      27.887   9.074   2.616  1.00 92.82           H
ATOM   3929  C   ARG A 248      27.830  10.530   1.160  1.00 92.21           C
ATOM   3930  O   ARG A 248      28.741  11.162   1.686  1.00 89.86           O
ATOM   3931  CB  ARG A 248      27.990   8.007   0.819  1.00 92.47           C
ATOM   3932 1HB  ARG A 248      27.675   7.134   1.192  1.00 92.47           H
ATOM   3933 2HB  ARG A 248      27.625   8.126  -0.104  1.00 92.47           H
ATOM   3934  CG  ARG A 248      29.523   7.994   0.750  1.00 80.40           C
ATOM   3935 1HG  ARG A 248      29.841   8.842   0.326  1.00 80.40           H
ATOM   3936 2HG  ARG A 248      29.894   7.925   1.676  1.00 80.40           H
ATOM   3937  CD  ARG A 248      30.020   6.809  -0.074  1.00 78.29           C
ATOM   3938 1HD  ARG A 248      29.743   5.954   0.364  1.00 78.29           H
ATOM   3939 2HD  ARG A 248      29.633   6.853  -0.995  1.00 78.29           H
ATOM   3940  NE  ARG A 248      31.492   6.816  -0.189  1.00 68.79           N
ATOM   3941  HE  ARG A 248      31.966   7.617   0.176  1.00 68.79           H
ATOM   3942  CZ  ARG A 248      32.250   5.871  -0.725  1.00 62.57           C
ATOM   3943  NH1 ARG A 248      31.736   4.790  -1.244  1.00 57.97           N
ATOM   3944 1HH1 ARG A 248      30.745   4.658  -1.244  1.00 57.97           H
ATOM   3945 2HH1 ARG A 248      32.333   4.093  -1.642  1.00 57.97           H
ATOM   3946  NH2 ARG A 248      33.541   5.997  -0.748  1.00 54.13           N
ATOM   3947 1HH2 ARG A 248      33.971   6.812  -0.359  1.00 54.13           H
ATOM   3948 2HH2 ARG A 248      34.106   5.279  -1.154  1.00 54.13           H
ATOM   3949  N   GLU A 249      27.109  11.031   0.173  1.00 90.67           N
ATOM   3950  H   GLU A 249      26.363  10.477  -0.197  1.00 90.67           H
ATOM   3951  CA  GLU A 249      27.344  12.359  -0.410  1.00 89.53           C
ATOM   3952  HA  GLU A 249      28.318  12.395  -0.632  1.00 89.53           H
ATOM   3953  C   GLU A 249      27.061  13.499   0.585  1.00 89.12           C
ATOM   3954  O   GLU A 249      27.836  14.452   0.688  1.00 85.08           O
ATOM   3955  CB  GLU A 249      26.471  12.495  -1.671  1.00 88.20           C
ATOM   3956 1HB  GLU A 249      26.535  11.643  -2.191  1.00 88.20           H
ATOM   3957 2HB  GLU A 249      25.524  12.640  -1.384  1.00 88.20           H
ATOM   3958  CG  GLU A 249      26.886  13.662  -2.593  1.00 79.82           C
ATOM   3959 1HG  GLU A 249      26.197  13.761  -3.311  1.00 79.82           H
ATOM   3960 2HG  GLU A 249      26.923  14.500  -2.049  1.00 79.82           H
ATOM   3961  CD  GLU A 249      28.259  13.451  -3.259  1.00 80.58           C
ATOM   3962  OE1 GLU A 249      28.874  14.438  -3.716  1.00 73.04           O
ATOM   3963  OE2 GLU A 249      28.760  12.310  -3.310  1.00 73.83           O
ATOM   3964  N   LEU A 250      25.970  13.404   1.359  1.00 89.17           N
ATOM   3965  H   LEU A 250      25.429  12.564   1.323  1.00 89.17           H
ATOM   3966  CA  LEU A 250      25.537  14.481   2.257  1.00 88.11           C
ATOM   3967  HA  LEU A 250      25.778  15.315   1.760  1.00 88.11           H
ATOM   3968  C   LEU A 250      26.280  14.524   3.598  1.00 88.35           C
ATOM   3969  O   LEU A 250      26.381  15.604   4.188  1.00 85.29           O
ATOM   3970  CB  LEU A 250      24.027  14.357   2.504  1.00 86.78           C
ATOM   3971 1HB  LEU A 250      23.833  13.415   2.778  1.00 86.78           H
ATOM   3972 2HB  LEU A 250      23.782  14.978   3.248  1.00 86.78           H
ATOM   3973  CG  LEU A 250      23.143  14.691   1.297  1.00 83.29           C
ATOM   3974  HG  LEU A 250      23.428  14.105   0.538  1.00 83.29           H
ATOM   3975  CD1 LEU A 250      21.684  14.471   1.699  1.00 78.91           C
ATOM   3976 1HD1 LEU A 250      21.068  14.678   0.939  1.00 78.91           H
ATOM   3977 2HD1 LEU A 250      21.432  15.059   2.468  1.00 78.91           H
ATOM   3978 3HD1 LEU A 250      21.527  13.522   1.973  1.00 78.91           H
ATOM   3979  CD2 LEU A 250      23.279  16.147   0.856  1.00 80.13           C
ATOM   3980 1HD2 LEU A 250      22.693  16.339   0.069  1.00 80.13           H
ATOM   3981 2HD2 LEU A 250      24.222  16.356   0.596  1.00 80.13           H
ATOM   3982 3HD2 LEU A 250      23.018  16.770   1.593  1.00 80.13           H
ATOM   3983  N   TRP A 251      26.731  13.390   4.117  1.00 88.41           N
ATOM   3984  H   TRP A 251      26.629  12.547   3.589  1.00 88.41           H
ATOM   3985  CA  TRP A 251      27.375  13.322   5.437  1.00 87.77           C
ATOM   3986  HA  TRP A 251      27.185  14.219   5.835  1.00 87.77           H
ATOM   3987  C   TRP A 251      28.892  13.187   5.375  1.00 86.39           C
ATOM   3988  O   TRP A 251      29.555  13.782   6.217  1.00 80.42           O
ATOM   3989  CB  TRP A 251      26.754  12.202   6.292  1.00 86.83           C
ATOM   3990 1HB  TRP A 251      26.547  11.422   5.701  1.00 86.83           H
ATOM   3991 2HB  TRP A 251      27.414  11.926   6.990  1.00 86.83           H
ATOM   3992  CG  TRP A 251      25.485  12.592   6.993  1.00 85.60           C
ATOM   3993  CD1 TRP A 251      25.393  13.043   8.272  1.00 78.12           C
ATOM   3994  HD1 TRP A 251      26.166  13.173   8.893  1.00 78.12           H
ATOM   3995  CD2 TRP A 251      24.119  12.570   6.493  1.00 83.39           C
ATOM   3996  NE1 TRP A 251      24.079  13.294   8.583  1.00 78.82           N
ATOM   3997  HE1 TRP A 251      23.766  13.635   9.470  1.00 78.82           H
ATOM   3998  CE2 TRP A 251      23.248  13.019   7.525  1.00 82.67           C
ATOM   3999  CE3 TRP A 251      23.524  12.211   5.265  1.00 78.61           C
ATOM   4000  HE3 TRP A 251      24.101  11.894   4.513  1.00 78.61           H
ATOM   4001  CZ2 TRP A 251      21.857  13.103   7.358  1.00 80.55           C
ATOM   4002  HZ2 TRP A 251      21.272  13.420   8.104  1.00 80.55           H
ATOM   4003  CZ3 TRP A 251      22.131  12.292   5.082  1.00 76.40           C
ATOM   4004  HZ3 TRP A 251      21.731  12.033   4.203  1.00 76.40           H
ATOM   4005  CH2 TRP A 251      21.301  12.731   6.117  1.00 76.42           C
ATOM   4006  HH2 TRP A 251      20.312  12.781   5.977  1.00 76.42           H
ATOM   4007  N   PHE A 252      29.443  12.482   4.396  1.00 86.50           N
ATOM   4008  H   PHE A 252      28.864  12.179   3.639  1.00 86.50           H
ATOM   4009  CA  PHE A 252      30.864  12.128   4.376  1.00 84.90           C
ATOM   4010  HA  PHE A 252      31.177  12.376   5.293  1.00 84.90           H
ATOM   4011  C   PHE A 252      31.712  12.949   3.390  1.00 83.40           C
ATOM   4012  O   PHE A 252      32.928  12.974   3.542  1.00 78.95           O
ATOM   4013  CB  PHE A 252      31.022  10.624   4.128  1.00 83.30           C
ATOM   4014 1HB  PHE A 252      30.556  10.393   3.274  1.00 83.30           H
ATOM   4015 2HB  PHE A 252      31.997  10.418   4.043  1.00 83.30           H
ATOM   4016  CG  PHE A 252      30.445   9.751   5.237  1.00 80.43           C
ATOM   4017  CD1 PHE A 252      31.227   9.467   6.368  1.00 75.66           C
ATOM   4018  HD1 PHE A 252      32.151   9.841   6.447  1.00 75.66           H
ATOM   4019  CD2 PHE A 252      29.146   9.229   5.137  1.00 74.68           C
ATOM   4020  HD2 PHE A 252      28.591   9.430   4.330  1.00 74.68           H
ATOM   4021  CE1 PHE A 252      30.701   8.651   7.393  1.00 72.72           C
ATOM   4022  HE1 PHE A 252      31.258   8.445   8.198  1.00 72.72           H
ATOM   4023  CE2 PHE A 252      28.618   8.425   6.164  1.00 72.01           C
ATOM   4024  HE2 PHE A 252      27.687   8.067   6.092  1.00 72.01           H
ATOM   4025  CZ  PHE A 252      29.402   8.127   7.291  1.00 72.54           C
ATOM   4026  HZ  PHE A 252      29.037   7.544   8.017  1.00 72.54           H
ATOM   4027  N   LYS A 253      31.121  13.666   2.428  1.00 82.71           N
ATOM   4028  H   LYS A 253      30.142  13.553   2.258  1.00 82.71           H
ATOM   4029  CA  LYS A 253      31.892  14.617   1.619  1.00 80.04           C
ATOM   4030  HA  LYS A 253      32.812  14.227   1.575  1.00 80.04           H
ATOM   4031  C   LYS A 253      31.948  15.982   2.300  1.00 78.88           C
ATOM   4032  O   LYS A 253      30.930  16.583   2.639  1.00 74.19           O
ATOM   4033  CB  LYS A 253      31.364  14.730   0.189  1.00 76.48           C
ATOM   4034 1HB  LYS A 253      30.365  14.747   0.216  1.00 76.48           H
ATOM   4035 2HB  LYS A 253      31.702  15.581  -0.212  1.00 76.48           H
ATOM   4036  CG  LYS A 253      31.823  13.547  -0.682  1.00 69.41           C
ATOM   4037 1HG  LYS A 253      32.807  13.406  -0.573  1.00 69.41           H
ATOM   4038 2HG  LYS A 253      31.336  12.717  -0.412  1.00 69.41           H
ATOM   4039  CD  LYS A 253      31.510  13.873  -2.142  1.00 65.96           C
ATOM   4040 1HD  LYS A 253      30.529  14.048  -2.226  1.00 65.96           H
ATOM   4041 2HD  LYS A 253      32.019  14.694  -2.402  1.00 65.96           H
ATOM   4042  CE  LYS A 253      31.882  12.753  -3.103  1.00 59.14           C
ATOM   4043 1HE  LYS A 253      32.875  12.706  -3.208  1.00 59.14           H
ATOM   4044 2HE  LYS A 253      31.541  11.878  -2.759  1.00 59.14           H
ATOM   4045  NZ  LYS A 253      31.268  13.025  -4.426  1.00 51.19           N
ATOM   4046 1HZ  LYS A 253      31.495  12.304  -5.081  1.00 51.19           H
ATOM   4047 2HZ  LYS A 253      31.593  13.894  -4.800  1.00 51.19           H
ATOM   4048 3HZ  LYS A 253      30.272  13.074  -4.355  1.00 51.19           H
ATOM   4049  N   ALA A 254      33.169  16.491   2.437  1.00 81.51           N
ATOM   4050  H   ALA A 254      33.958  15.892   2.300  1.00 81.51           H
ATOM   4051  CA  ALA A 254      33.400  17.882   2.778  1.00 80.03           C
ATOM   4052  HA  ALA A 254      32.869  18.085   3.600  1.00 80.03           H
ATOM   4053  C   ALA A 254      32.912  18.769   1.623  1.00 79.53           C
ATOM   4054  O   ALA A 254      33.252  18.532   0.468  1.00 74.72           O
ATOM   4055  CB  ALA A 254      34.890  18.091   3.081  1.00 75.52           C
ATOM   4056 1HB  ALA A 254      35.188  17.505   3.835  1.00 75.52           H
ATOM   4057 2HB  ALA A 254      35.074  19.040   3.338  1.00 75.52           H
ATOM   4058 3HB  ALA A 254      35.452  17.874   2.283  1.00 75.52           H
ATOM   4059  N   VAL A 255      32.108  19.785   1.936  1.00 79.74           N
ATOM   4060  H   VAL A 255      31.801  19.886   2.882  1.00 79.74           H
ATOM   4061  CA  VAL A 255      31.659  20.762   0.931  1.00 78.71           C
ATOM   4062  HA  VAL A 255      31.340  20.254   0.131  1.00 78.71           H
ATOM   4063  C   VAL A 255      32.861  21.647   0.587  1.00 80.12           C
ATOM   4064  O   VAL A 255      33.344  22.338   1.492  1.00 77.08           O
ATOM   4065  CB  VAL A 255      30.477  21.602   1.447  1.00 74.41           C
ATOM   4066  HB  VAL A 255      30.815  22.123   2.231  1.00 74.41           H
ATOM   4067  CG1 VAL A 255      29.959  22.555   0.365  1.00 65.31           C
ATOM   4068 1HG1 VAL A 255      29.191  23.099   0.704  1.00 65.31           H
ATOM   4069 2HG1 VAL A 255      29.646  22.049  -0.438  1.00 65.31           H
ATOM   4070 3HG1 VAL A 255      30.676  23.186   0.070  1.00 65.31           H
ATOM   4071  CG2 VAL A 255      29.309  20.712   1.875  1.00 68.06           C
ATOM   4072 1HG2 VAL A 255      28.543  21.262   2.209  1.00 68.06           H
ATOM   4073 2HG2 VAL A 255      29.583  20.089   2.607  1.00 68.06           H
ATOM   4074 3HG2 VAL A 255      28.980  20.160   1.109  1.00 68.06           H
ATOM   4075  N   PRO A 256      33.365  21.628  -0.654  1.00 77.98           N
ATOM   4076  CA  PRO A 256      34.489  22.469  -1.019  1.00 79.21           C
ATOM   4077  HA  PRO A 256      35.218  22.388  -0.340  1.00 79.21           H
ATOM   4078  C   PRO A 256      34.048  23.946  -1.033  1.00 80.44           C
ATOM   4079  O   PRO A 256      33.013  24.291  -1.596  1.00 75.45           O
ATOM   4080  CB  PRO A 256      34.964  21.954  -2.385  1.00 75.67           C
ATOM   4081 1HB  PRO A 256      35.291  22.707  -2.956  1.00 75.67           H
ATOM   4082 2HB  PRO A 256      35.692  21.276  -2.277  1.00 75.67           H
ATOM   4083  CG  PRO A 256      33.719  21.316  -2.995  1.00 71.44           C
ATOM   4084 1HG  PRO A 256      33.186  21.992  -3.504  1.00 71.44           H
ATOM   4085 2HG  PRO A 256      33.968  20.562  -3.603  1.00 71.44           H
ATOM   4086  CD  PRO A 256      32.937  20.805  -1.786  1.00 75.56           C
ATOM   4087 1HD  PRO A 256      31.952  20.911  -1.923  1.00 75.56           H
ATOM   4088 2HD  PRO A 256      33.147  19.845  -1.600  1.00 75.56           H
ATOM   4089  N   GLY A 257      34.834  24.830  -0.406  1.00 78.65           N
ATOM   4090  H   GLY A 257      35.633  24.478   0.082  1.00 78.65           H
ATOM   4091  CA  GLY A 257      34.606  26.276  -0.385  1.00 80.06           C
ATOM   4092 1HA  GLY A 257      35.457  26.709  -0.682  1.00 80.06           H
ATOM   4093 2HA  GLY A 257      33.884  26.467  -1.050  1.00 80.06           H
ATOM   4094  C   GLY A 257      34.197  26.848   0.984  1.00 82.09           C
ATOM   4095  O   GLY A 257      34.016  26.138   1.973  1.00 78.54           O
ATOM   4096  N   PHE A 258      34.034  28.170   1.052  1.00 78.32           N
ATOM   4097  H   PHE A 258      34.163  28.699   0.213  1.00 78.32           H
ATOM   4098  CA  PHE A 258      33.679  28.898   2.270  1.00 79.14           C
ATOM   4099  HA  PHE A 258      34.291  28.568   2.989  1.00 79.14           H
ATOM   4100  C   PHE A 258      32.231  28.588   2.692  1.00 79.87           C
ATOM   4101  O   PHE A 258      31.280  28.795   1.934  1.00 74.67           O
ATOM   4102  CB  PHE A 258      33.912  30.400   2.055  1.00 75.47           C
ATOM   4103 1HB  PHE A 258      34.781  30.519   1.574  1.00 75.47           H
ATOM   4104 2HB  PHE A 258      33.167  30.758   1.492  1.00 75.47           H
ATOM   4105  CG  PHE A 258      33.967  31.218   3.337  1.00 69.78           C
ATOM   4106  CD1 PHE A 258      32.839  31.912   3.783  1.00 65.25           C
ATOM   4107  HD1 PHE A 258      31.984  31.864   3.267  1.00 65.25           H
ATOM   4108  CD2 PHE A 258      35.170  31.290   4.070  1.00 64.07           C
ATOM   4109  HD2 PHE A 258      35.976  30.790   3.753  1.00 64.07           H
ATOM   4110  CE1 PHE A 258      32.911  32.682   4.966  1.00 56.68           C
ATOM   4111  HE1 PHE A 258      32.102  33.175   5.287  1.00 56.68           H
ATOM   4112  CE2 PHE A 258      35.243  32.061   5.243  1.00 60.39           C
ATOM   4113  HE2 PHE A 258      36.100  32.113   5.756  1.00 60.39           H
ATOM   4114  CZ  PHE A 258      34.109  32.760   5.695  1.00 60.39           C
ATOM   4115  HZ  PHE A 258      34.156  33.309   6.530  1.00 60.39           H
ATOM   4116  N   GLN A 259      32.051  28.067   3.901  1.00 82.11           N
ATOM   4117  H   GLN A 259      32.847  27.948   4.494  1.00 82.11           H
ATOM   4118  CA  GLN A 259      30.736  27.660   4.401  1.00 82.53           C
ATOM   4119  HA  GLN A 259      30.286  27.266   3.599  1.00 82.53           H
ATOM   4120  C   GLN A 259      29.915  28.860   4.891  1.00 84.87           C
ATOM   4121  O   GLN A 259      29.852  29.141   6.085  1.00 82.84           O
ATOM   4122  CB  GLN A 259      30.851  26.586   5.497  1.00 77.55           C
ATOM   4123 1HB  GLN A 259      31.494  26.906   6.193  1.00 77.55           H
ATOM   4124 2HB  GLN A 259      29.951  26.453   5.911  1.00 77.55           H
ATOM   4125  CG  GLN A 259      31.343  25.238   4.965  1.00 69.47           C
ATOM   4126 1HG  GLN A 259      30.855  25.032   4.117  1.00 69.47           H
ATOM   4127 2HG  GLN A 259      32.323  25.307   4.777  1.00 69.47           H
ATOM   4128  CD  GLN A 259      31.115  24.090   5.950  1.00 64.99           C
ATOM   4129  OE1 GLN A 259      30.506  24.214   7.007  1.00 60.18           O
ATOM   4130  NE2 GLN A 259      31.576  22.897   5.625  1.00 56.38           N
ATOM   4131 1HE2 GLN A 259      31.426  22.119   6.236  1.00 56.38           H
ATOM   4132 2HE2 GLN A 259      32.076  22.770   4.768  1.00 56.38           H
ATOM   4133  N   THR A 260      29.228  29.529   3.983  1.00 85.44           N
ATOM   4134  H   THR A 260      29.392  29.333   3.016  1.00 85.44           H
ATOM   4135  CA  THR A 260      28.233  30.550   4.337  1.00 85.80           C
ATOM   4136  HA  THR A 260      28.717  31.195   4.929  1.00 85.80           H
ATOM   4137  C   THR A 260      27.062  29.929   5.108  1.00 86.99           C
ATOM   4138  O   THR A 260      26.604  28.823   4.797  1.00 85.37           O
ATOM   4139  CB  THR A 260      27.715  31.268   3.072  1.00 82.77           C
ATOM   4140  HB  THR A 260      27.144  30.626   2.561  1.00 82.77           H
ATOM   4141  OG1 THR A 260      28.786  31.631   2.236  1.00 72.73           O
ATOM   4142  HG1 THR A 260      29.584  31.713   2.757  1.00 72.73           H
ATOM   4143  CG2 THR A 260      26.954  32.554   3.384  1.00 72.32           C
ATOM   4144 1HG2 THR A 260      26.633  32.993   2.545  1.00 72.32           H
ATOM   4145 2HG2 THR A 260      27.536  33.206   3.869  1.00 72.32           H
ATOM   4146 3HG2 THR A 260      26.157  32.368   3.958  1.00 72.32           H
ATOM   4147  N   GLU A 261      26.476  30.645   6.072  1.00 85.56           N
ATOM   4148  H   GLU A 261      26.865  31.542   6.282  1.00 85.56           H
ATOM   4149  CA  GLU A 261      25.301  30.214   6.850  1.00 86.33           C
ATOM   4150  HA  GLU A 261      25.626  29.421   7.364  1.00 86.33           H
ATOM   4151  C   GLU A 261      24.114  29.752   5.979  1.00 86.45           C
ATOM   4152  O   GLU A 261      23.389  28.815   6.331  1.00 84.76           O
ATOM   4153  CB  GLU A 261      24.850  31.374   7.767  1.00 84.48           C
ATOM   4154 1HB  GLU A 261      24.973  32.238   7.279  1.00 84.48           H
ATOM   4155 2HB  GLU A 261      23.883  31.252   7.990  1.00 84.48           H
ATOM   4156  CG  GLU A 261      25.651  31.434   9.077  1.00 72.48           C
ATOM   4157 1HG  GLU A 261      26.621  31.541   8.860  1.00 72.48           H
ATOM   4158 2HG  GLU A 261      25.340  32.220   9.612  1.00 72.48           H
ATOM   4159  CD  GLU A 261      25.457  30.147   9.908  1.00 66.48           C
ATOM   4160  OE1 GLU A 261      26.454  29.606  10.442  1.00 61.27           O
ATOM   4161  OE2 GLU A 261      24.324  29.618   9.916  1.00 61.90           O
ATOM   4162  N   GLN A 262      23.955  30.341   4.797  1.00 85.24           N
ATOM   4163  H   GLN A 262      24.553  31.106   4.560  1.00 85.24           H
ATOM   4164  CA  GLN A 262      22.941  29.917   3.827  1.00 84.37           C
ATOM   4165  HA  GLN A 262      22.084  29.911   4.343  1.00 84.37           H
ATOM   4166  C   GLN A 262      23.208  28.503   3.279  1.00 85.40           C
ATOM   4167  O   GLN A 262      22.280  27.700   3.178  1.00 84.69           O
ATOM   4168  CB  GLN A 262      22.875  30.916   2.674  1.00 83.20           C
ATOM   4169 1HB  GLN A 262      23.796  31.026   2.301  1.00 83.20           H
ATOM   4170 2HB  GLN A 262      22.272  30.542   1.969  1.00 83.20           H
ATOM   4171  CG  GLN A 262      22.342  32.303   3.099  1.00 73.56           C
ATOM   4172 1HG  GLN A 262      21.439  32.193   3.515  1.00 73.56           H
ATOM   4173 2HG  GLN A 262      22.970  32.704   3.766  1.00 73.56           H
ATOM   4174  CD  GLN A 262      22.218  33.257   1.913  1.00 66.98           C
ATOM   4175  OE1 GLN A 262      22.693  32.982   0.817  1.00 64.22           O
ATOM   4176  NE2 GLN A 262      21.576  34.388   2.063  1.00 59.38           N
ATOM   4177 1HE2 GLN A 262      21.479  35.014   1.289  1.00 59.38           H
ATOM   4178 2HE2 GLN A 262      21.183  34.626   2.951  1.00 59.38           H
ATOM   4179  N   ILE A 263      24.451  28.169   2.972  1.00 85.07           N
ATOM   4180  H   ILE A 263      25.162  28.864   3.075  1.00 85.07           H
ATOM   4181  CA  ILE A 263      24.853  26.836   2.487  1.00 84.47           C
ATOM   4182  HA  ILE A 263      24.262  26.617   1.711  1.00 84.47           H
ATOM   4183  C   ILE A 263      24.623  25.799   3.589  1.00 85.64           C
ATOM   4184  O   ILE A 263      24.027  24.754   3.340  1.00 85.23           O
ATOM   4185  CB  ILE A 263      26.321  26.849   1.997  1.00 83.16           C
ATOM   4186  HB  ILE A 263      26.905  27.175   2.740  1.00 83.16           H
ATOM   4187  CG1 ILE A 263      26.470  27.805   0.787  1.00 75.48           C
ATOM   4188 1HG1 ILE A 263      25.967  27.417   0.015  1.00 75.48           H
ATOM   4189 2HG1 ILE A 263      26.073  28.689   1.033  1.00 75.48           H
ATOM   4190  CG2 ILE A 263      26.781  25.426   1.624  1.00 73.95           C
ATOM   4191 1HG2 ILE A 263      27.729  25.428   1.306  1.00 73.95           H
ATOM   4192 2HG2 ILE A 263      26.213  25.046   0.894  1.00 73.95           H
ATOM   4193 3HG2 ILE A 263      26.722  24.812   2.411  1.00 73.95           H
ATOM   4194  CD1 ILE A 263      27.930  28.039   0.342  1.00 69.00           C
ATOM   4195 1HD1 ILE A 263      27.971  28.661  -0.440  1.00 69.00           H
ATOM   4196 2HD1 ILE A 263      28.365  27.179   0.074  1.00 69.00           H
ATOM   4197 3HD1 ILE A 263      28.470  28.439   1.082  1.00 69.00           H
ATOM   4198  N   ARG A 264      24.990  26.123   4.832  1.00 87.15           N
ATOM   4199  H   ARG A 264      25.448  27.000   4.977  1.00 87.15           H
ATOM   4200  CA  ARG A 264      24.756  25.259   5.997  1.00 86.68           C
ATOM   4201  HA  ARG A 264      25.150  24.366   5.777  1.00 86.68           H
ATOM   4202  C   ARG A 264      23.258  25.022   6.251  1.00 87.22           C
ATOM   4203  O   ARG A 264      22.857  23.895   6.563  1.00 86.50           O
ATOM   4204  CB  ARG A 264      25.469  25.880   7.215  1.00 85.86           C
ATOM   4205 1HB  ARG A 264      26.414  26.091   6.966  1.00 85.86           H
ATOM   4206 2HB  ARG A 264      24.996  26.722   7.474  1.00 85.86           H
ATOM   4207  CG  ARG A 264      25.475  24.926   8.418  1.00 74.39           C
ATOM   4208 1HG  ARG A 264      24.532  24.674   8.635  1.00 74.39           H
ATOM   4209 2HG  ARG A 264      25.993  24.105   8.177  1.00 74.39           H
ATOM   4210  CD  ARG A 264      26.119  25.583   9.658  1.00 72.62           C
ATOM   4211 1HD  ARG A 264      25.860  26.548   9.696  1.00 72.62           H
ATOM   4212 2HD  ARG A 264      25.799  25.119  10.484  1.00 72.62           H
ATOM   4213  NE  ARG A 264      27.591  25.522   9.661  1.00 65.75           N
ATOM   4214  HE  ARG A 264      28.027  24.883   9.028  1.00 65.75           H
ATOM   4215  CZ  ARG A 264      28.384  26.250  10.439  1.00 57.20           C
ATOM   4216  NH1 ARG A 264      27.917  27.204  11.203  1.00 54.39           N
ATOM   4217 1HH1 ARG A 264      26.937  27.403  11.212  1.00 54.39           H
ATOM   4218 2HH1 ARG A 264      28.540  27.735  11.778  1.00 54.39           H
ATOM   4219  NH2 ARG A 264      29.666  26.022  10.471  1.00 50.54           N
ATOM   4220 1HH2 ARG A 264      30.059  25.295   9.908  1.00 50.54           H
ATOM   4221 2HH2 ARG A 264      30.257  26.574  11.059  1.00 50.54           H
ATOM   4222  N   LYS A 265      22.403  26.035   6.092  1.00 85.74           N
ATOM   4223  H   LYS A 265      22.782  26.942   5.910  1.00 85.74           H
ATOM   4224  CA  LYS A 265      20.938  25.902   6.168  1.00 84.43           C
ATOM   4225  HA  LYS A 265      20.765  25.457   7.047  1.00 84.43           H
ATOM   4226  C   LYS A 265      20.393  24.997   5.060  1.00 84.56           C
ATOM   4227  O   LYS A 265      19.661  24.054   5.367  1.00 83.11           O
ATOM   4228  CB  LYS A 265      20.255  27.283   6.149  1.00 83.86           C
ATOM   4229 1HB  LYS A 265      20.685  27.846   5.443  1.00 83.86           H
ATOM   4230 2HB  LYS A 265      19.286  27.161   5.933  1.00 83.86           H
ATOM   4231  CG  LYS A 265      20.371  28.010   7.497  1.00 74.15           C
ATOM   4232 1HG  LYS A 265      19.869  27.491   8.189  1.00 74.15           H
ATOM   4233 2HG  LYS A 265      21.336  28.063   7.754  1.00 74.15           H
ATOM   4234  CD  LYS A 265      19.791  29.438   7.418  1.00 71.46           C
ATOM   4235 1HD  LYS A 265      20.256  29.943   6.691  1.00 71.46           H
ATOM   4236 2HD  LYS A 265      18.813  29.386   7.215  1.00 71.46           H
ATOM   4237  CE  LYS A 265      19.989  30.179   8.750  1.00 63.22           C
ATOM   4238 1HE  LYS A 265      19.467  29.717   9.467  1.00 63.22           H
ATOM   4239 2HE  LYS A 265      20.960  30.176   8.990  1.00 63.22           H
ATOM   4240  NZ  LYS A 265      19.532  31.599   8.686  1.00 56.36           N
ATOM   4241 1HZ  LYS A 265      19.671  32.060   9.563  1.00 56.36           H
ATOM   4242 2HZ  LYS A 265      18.559  31.653   8.461  1.00 56.36           H
ATOM   4243 3HZ  LYS A 265      20.037  32.107   7.988  1.00 56.36           H
ATOM   4244  N   ARG A 266      20.817  25.187   3.808  1.00 86.85           N
ATOM   4245  H   ARG A 266      21.439  25.950   3.631  1.00 86.85           H
ATOM   4246  CA  ARG A 266      20.418  24.333   2.670  1.00 85.58           C
ATOM   4247  HA  ARG A 266      19.419  24.382   2.652  1.00 85.58           H
ATOM   4248  C   ARG A 266      20.836  22.871   2.875  1.00 86.63           C
ATOM   4249  O   ARG A 266      20.033  21.974   2.646  1.00 85.24           O
ATOM   4250  CB  ARG A 266      21.017  24.871   1.352  1.00 83.44           C
ATOM   4251 1HB  ARG A 266      21.989  25.059   1.492  1.00 83.44           H
ATOM   4252 2HB  ARG A 266      20.911  24.175   0.642  1.00 83.44           H
ATOM   4253  CG  ARG A 266      20.331  26.163   0.880  1.00 71.82           C
ATOM   4254 1HG  ARG A 266      19.362  25.981   0.712  1.00 71.82           H
ATOM   4255 2HG  ARG A 266      20.421  26.863   1.588  1.00 71.82           H
ATOM   4256  CD  ARG A 266      20.987  26.663  -0.417  1.00 69.35           C
ATOM   4257 1HD  ARG A 266      21.963  26.815  -0.263  1.00 69.35           H
ATOM   4258 2HD  ARG A 266      20.865  25.982  -1.139  1.00 69.35           H
ATOM   4259  NE  ARG A 266      20.393  27.936  -0.883  1.00 64.05           N
ATOM   4260  HE  ARG A 266      19.688  28.342  -0.302  1.00 64.05           H
ATOM   4261  CZ  ARG A 266      20.702  28.596  -1.998  1.00 57.09           C
ATOM   4262  NH1 ARG A 266      21.599  28.154  -2.838  1.00 54.55           N
ATOM   4263 1HH1 ARG A 266      22.077  27.296  -2.653  1.00 54.55           H
ATOM   4264 2HH1 ARG A 266      21.808  28.674  -3.666  1.00 54.55           H
ATOM   4265  NH2 ARG A 266      20.110  29.709  -2.290  1.00 49.52           N
ATOM   4266 1HH2 ARG A 266      19.414  30.081  -1.676  1.00 49.52           H
ATOM   4267 2HH2 ARG A 266      20.349  30.197  -3.129  1.00 49.52           H
ATOM   4268  N   LEU A 267      22.054  22.633   3.355  1.00 84.27           N
ATOM   4269  H   LEU A 267      22.660  23.410   3.528  1.00 84.27           H
ATOM   4270  CA  LEU A 267      22.545  21.289   3.640  1.00 84.25           C
ATOM   4271  HA  LEU A 267      22.414  20.761   2.801  1.00 84.25           H
ATOM   4272  C   LEU A 267      21.725  20.611   4.749  1.00 84.78           C
ATOM   4273  O   LEU A 267      21.319  19.462   4.589  1.00 84.50           O
ATOM   4274  CB  LEU A 267      24.040  21.367   3.999  1.00 84.21           C
ATOM   4275 1HB  LEU A 267      24.514  21.862   3.271  1.00 84.21           H
ATOM   4276 2HB  LEU A 267      24.133  21.869   4.859  1.00 84.21           H
ATOM   4277  CG  LEU A 267      24.712  19.997   4.166  1.00 75.30           C
ATOM   4278  HG  LEU A 267      24.178  19.479   4.834  1.00 75.30           H
ATOM   4279  CD1 LEU A 267      24.745  19.213   2.853  1.00 70.23           C
ATOM   4280 1HD1 LEU A 267      25.185  18.324   2.978  1.00 70.23           H
ATOM   4281 2HD1 LEU A 267      25.253  19.712   2.151  1.00 70.23           H
ATOM   4282 3HD1 LEU A 267      23.820  19.053   2.508  1.00 70.23           H
ATOM   4283  CD2 LEU A 267      26.143  20.180   4.655  1.00 71.87           C
ATOM   4284 1HD2 LEU A 267      26.598  19.297   4.770  1.00 71.87           H
ATOM   4285 2HD2 LEU A 267      26.163  20.653   5.536  1.00 71.87           H
ATOM   4286 3HD2 LEU A 267      26.678  20.719   4.004  1.00 71.87           H
ATOM   4287  N   ARG A 268      21.425  21.334   5.846  1.00 87.71           N
ATOM   4288  H   ARG A 268      21.811  22.252   5.939  1.00 87.71           H
ATOM   4289  CA  ARG A 268      20.547  20.821   6.916  1.00 86.71           C
ATOM   4290  HA  ARG A 268      20.996  19.982   7.224  1.00 86.71           H
ATOM   4291  C   ARG A 268      19.152  20.454   6.401  1.00 86.29           C
ATOM   4292  O   ARG A 268      18.659  19.385   6.738  1.00 84.35           O
ATOM   4293  CB  ARG A 268      20.444  21.834   8.075  1.00 86.10           C
ATOM   4294 1HB  ARG A 268      20.370  22.757   7.697  1.00 86.10           H
ATOM   4295 2HB  ARG A 268      19.629  21.629   8.617  1.00 86.10           H
ATOM   4296  CG  ARG A 268      21.670  21.773   8.989  1.00 74.93           C
ATOM   4297 1HG  ARG A 268      21.812  20.824   9.270  1.00 74.93           H
ATOM   4298 2HG  ARG A 268      22.467  22.092   8.476  1.00 74.93           H
ATOM   4299  CD  ARG A 268      21.505  22.646  10.246  1.00 73.70           C
ATOM   4300 1HD  ARG A 268      20.577  22.541  10.603  1.00 73.70           H
ATOM   4301 2HD  ARG A 268      22.164  22.356  10.940  1.00 73.70           H
ATOM   4302  NE  ARG A 268      21.725  24.084   9.999  1.00 67.31           N
ATOM   4303  HE  ARG A 268      21.942  24.361   9.063  1.00 67.31           H
ATOM   4304  CZ  ARG A 268      21.658  25.044  10.922  1.00 60.75           C
ATOM   4305  NH1 ARG A 268      21.268  24.811  12.139  1.00 56.63           N
ATOM   4306 1HH1 ARG A 268      21.005  23.885  12.411  1.00 56.63           H
ATOM   4307 2HH1 ARG A 268      21.231  25.557  12.804  1.00 56.63           H
ATOM   4308  NH2 ARG A 268      22.003  26.266  10.649  1.00 53.02           N
ATOM   4309 1HH2 ARG A 268      22.326  26.501   9.732  1.00 53.02           H
ATOM   4310 2HH2 ARG A 268      21.945  26.971  11.355  1.00 53.02           H
ATOM   4311  N   CYS A 269      18.563  21.271   5.559  1.00 86.30           N
ATOM   4312  H   CYS A 269      19.017  22.132   5.330  1.00 86.30           H
ATOM   4313  CA  CYS A 269      17.271  20.974   4.942  1.00 84.62           C
ATOM   4314  HA  CYS A 269      16.650  20.795   5.705  1.00 84.62           H
ATOM   4315  C   CYS A 269      17.321  19.712   4.063  1.00 84.73           C
ATOM   4316  O   CYS A 269      16.479  18.837   4.218  1.00 82.74           O
ATOM   4317  CB  CYS A 269      16.798  22.190   4.137  1.00 82.29           C
ATOM   4318 1HB  CYS A 269      17.580  22.448   3.570  1.00 82.29           H
ATOM   4319 2HB  CYS A 269      16.062  21.846   3.554  1.00 82.29           H
ATOM   4320  SG  CYS A 269      16.250  23.546   5.202  1.00 68.03           S
ATOM   4321  N   ARG A 270      18.348  19.578   3.207  1.00 85.48           N
ATOM   4322  H   ARG A 270      19.013  20.321   3.134  1.00 85.48           H
ATOM   4323  CA  ARG A 270      18.532  18.381   2.373  1.00 85.37           C
ATOM   4324  HA  ARG A 270      17.679  18.303   1.858  1.00 85.37           H
ATOM   4325  C   ARG A 270      18.707  17.113   3.208  1.00 86.34           C
ATOM   4326  O   ARG A 270      18.022  16.132   2.953  1.00 85.61           O
ATOM   4327  CB  ARG A 270      19.717  18.560   1.414  1.00 84.21           C
ATOM   4328 1HB  ARG A 270      20.495  18.917   1.931  1.00 84.21           H
ATOM   4329 2HB  ARG A 270      19.954  17.668   1.029  1.00 84.21           H
ATOM   4330  CG  ARG A 270      19.409  19.526   0.261  1.00 76.94           C
ATOM   4331 1HG  ARG A 270      18.622  19.188  -0.255  1.00 76.94           H
ATOM   4332 2HG  ARG A 270      19.201  20.431   0.631  1.00 76.94           H
ATOM   4333  CD  ARG A 270      20.620  19.625  -0.669  1.00 74.89           C
ATOM   4334 1HD  ARG A 270      21.405  19.975  -0.158  1.00 74.89           H
ATOM   4335 2HD  ARG A 270      20.836  18.719  -1.033  1.00 74.89           H
ATOM   4336  NE  ARG A 270      20.377  20.531  -1.812  1.00 69.79           N
ATOM   4337  HE  ARG A 270      19.524  21.053  -1.799  1.00 69.79           H
ATOM   4338  CZ  ARG A 270      21.175  20.720  -2.849  1.00 63.70           C
ATOM   4339  NH1 ARG A 270      22.321  20.104  -2.959  1.00 60.72           N
ATOM   4340 1HH1 ARG A 270      22.617  19.468  -2.246  1.00 60.72           H
ATOM   4341 2HH1 ARG A 270      22.902  20.268  -3.756  1.00 60.72           H
ATOM   4342  NH2 ARG A 270      20.842  21.540  -3.800  1.00 56.37           N
ATOM   4343 1HH2 ARG A 270      19.975  22.036  -3.752  1.00 56.37           H
ATOM   4344 2HH2 ARG A 270      21.453  21.676  -4.580  1.00 56.37           H
ATOM   4345  N   ARG A 271      19.558  17.158   4.243  1.00 86.46           N
ATOM   4346  H   ARG A 271      20.088  17.994   4.388  1.00 86.46           H
ATOM   4347  CA  ARG A 271      19.750  16.031   5.179  1.00 87.02           C
ATOM   4348  HA  ARG A 271      20.076  15.268   4.622  1.00 87.02           H
ATOM   4349  C   ARG A 271      18.442  15.620   5.833  1.00 86.70           C
ATOM   4350  O   ARG A 271      18.121  14.438   5.880  1.00 85.80           O
ATOM   4351  CB  ARG A 271      20.786  16.400   6.253  1.00 87.50           C
ATOM   4352 1HB  ARG A 271      20.584  17.317   6.597  1.00 87.50           H
ATOM   4353 2HB  ARG A 271      20.724  15.741   7.003  1.00 87.50           H
ATOM   4354  CG  ARG A 271      22.215  16.385   5.702  1.00 83.61           C
ATOM   4355 1HG  ARG A 271      22.426  15.467   5.366  1.00 83.61           H
ATOM   4356 2HG  ARG A 271      22.281  17.039   4.948  1.00 83.61           H
ATOM   4357  CD  ARG A 271      23.228  16.768   6.791  1.00 84.79           C
ATOM   4358 1HD  ARG A 271      23.041  17.694   7.119  1.00 84.79           H
ATOM   4359 2HD  ARG A 271      23.167  16.125   7.554  1.00 84.79           H
ATOM   4360  NE  ARG A 271      24.605  16.736   6.278  1.00 81.66           N
ATOM   4361  HE  ARG A 271      24.717  16.436   5.331  1.00 81.66           H
ATOM   4362  CZ  ARG A 271      25.710  17.057   6.921  1.00 78.38           C
ATOM   4363  NH1 ARG A 271      25.704  17.491   8.150  1.00 74.47           N
ATOM   4364 1HH1 ARG A 271      24.838  17.591   8.641  1.00 74.47           H
ATOM   4365 2HH1 ARG A 271      26.565  17.724   8.602  1.00 74.47           H
ATOM   4366  NH2 ARG A 271      26.862  16.947   6.327  1.00 71.47           N
ATOM   4367 1HH2 ARG A 271      26.909  16.619   5.383  1.00 71.47           H
ATOM   4368 2HH2 ARG A 271      27.701  17.190   6.814  1.00 71.47           H
ATOM   4369  N   LYS A 272      17.656  16.600   6.278  1.00 87.45           N
ATOM   4370  H   LYS A 272      17.969  17.545   6.178  1.00 87.45           H
ATOM   4371  CA  LYS A 272      16.359  16.358   6.905  1.00 86.04           C
ATOM   4372  HA  LYS A 272      16.497  15.699   7.644  1.00 86.04           H
ATOM   4373  C   LYS A 272      15.359  15.705   5.954  1.00 86.16           C
ATOM   4374  O   LYS A 272      14.693  14.754   6.349  1.00 84.64           O
ATOM   4375  CB  LYS A 272      15.868  17.693   7.447  1.00 84.35           C
ATOM   4376 1HB  LYS A 272      16.623  18.157   7.911  1.00 84.35           H
ATOM   4377 2HB  LYS A 272      15.545  18.258   6.687  1.00 84.35           H
ATOM   4378  CG  LYS A 272      14.730  17.487   8.432  1.00 73.52           C
ATOM   4379 1HG  LYS A 272      13.935  17.118   7.950  1.00 73.52           H
ATOM   4380 2HG  LYS A 272      15.017  16.845   9.143  1.00 73.52           H
ATOM   4381  CD  LYS A 272      14.377  18.843   9.062  1.00 71.79           C
ATOM   4382 1HD  LYS A 272      15.196  19.279   9.435  1.00 71.79           H
ATOM   4383 2HD  LYS A 272      13.959  19.446   8.382  1.00 71.79           H
ATOM   4384  CE  LYS A 272      13.397  18.574  10.171  1.00 61.90           C
ATOM   4385 1HE  LYS A 272      12.544  18.231   9.778  1.00 61.90           H
ATOM   4386 2HE  LYS A 272      13.781  17.886  10.788  1.00 61.90           H
ATOM   4387  NZ  LYS A 272      13.097  19.797  10.956  1.00 57.13           N
ATOM   4388 1HZ  LYS A 272      12.445  19.602  11.688  1.00 57.13           H
ATOM   4389 2HZ  LYS A 272      12.702  20.508  10.374  1.00 57.13           H
ATOM   4390 3HZ  LYS A 272      13.927  20.167  11.374  1.00 57.13           H
ATOM   4391  N   THR A 273      15.287  16.151   4.699  1.00 85.39           N
ATOM   4392  H   THR A 273      15.829  16.953   4.449  1.00 85.39           H
ATOM   4393  CA  THR A 273      14.452  15.525   3.665  1.00 84.47           C
ATOM   4394  HA  THR A 273      13.521  15.571   4.026  1.00 84.47           H
ATOM   4395  C   THR A 273      14.842  14.064   3.448  1.00 85.79           C
ATOM   4396  O   THR A 273      13.975  13.199   3.417  1.00 84.95           O
ATOM   4397  CB  THR A 273      14.537  16.295   2.340  1.00 82.38           C
ATOM   4398  HB  THR A 273      15.496  16.307   2.057  1.00 82.38           H
ATOM   4399  OG1 THR A 273      14.130  17.631   2.522  1.00 75.51           O
ATOM   4400  HG1 THR A 273      14.901  18.197   2.563  1.00 75.51           H
ATOM   4401  CG2 THR A 273      13.645  15.711   1.241  1.00 75.15           C
ATOM   4402 1HG2 THR A 273      13.727  16.238   0.395  1.00 75.15           H
ATOM   4403 2HG2 THR A 273      12.684  15.720   1.517  1.00 75.15           H
ATOM   4404 3HG2 THR A 273      13.898  14.765   1.039  1.00 75.15           H
ATOM   4405  N   VAL A 274      16.128  13.782   3.344  1.00 85.33           N
ATOM   4406  H   VAL A 274      16.788  14.530   3.411  1.00 85.33           H
ATOM   4407  CA  VAL A 274      16.630  12.421   3.134  1.00 86.48           C
ATOM   4408  HA  VAL A 274      16.104  12.055   2.366  1.00 86.48           H
ATOM   4409  C   VAL A 274      16.355  11.529   4.335  1.00 87.99           C
ATOM   4410  O   VAL A 274      15.928  10.398   4.149  1.00 88.05           O
ATOM   4411  CB  VAL A 274      18.125  12.452   2.771  1.00 86.52           C
ATOM   4412  HB  VAL A 274      18.601  12.950   3.496  1.00 86.52           H
ATOM   4413  CG1 VAL A 274      18.743  11.056   2.684  1.00 82.50           C
ATOM   4414 1HG1 VAL A 274      19.713  11.108   2.447  1.00 82.50           H
ATOM   4415 2HG1 VAL A 274      18.285  10.504   1.987  1.00 82.50           H
ATOM   4416 3HG1 VAL A 274      18.665  10.575   3.557  1.00 82.50           H
ATOM   4417  CG2 VAL A 274      18.288  13.132   1.408  1.00 83.05           C
ATOM   4418 1HG2 VAL A 274      19.250  13.170   1.139  1.00 83.05           H
ATOM   4419 2HG2 VAL A 274      17.938  14.068   1.431  1.00 83.05           H
ATOM   4420 3HG2 VAL A 274      17.790  12.635   0.698  1.00 83.05           H
ATOM   4421  N   LEU A 275      16.509  12.031   5.563  1.00 88.60           N
ATOM   4422  H   LEU A 275      16.875  12.957   5.659  1.00 88.60           H
ATOM   4423  CA  LEU A 275      16.165  11.284   6.774  1.00 89.02           C
ATOM   4424  HA  LEU A 275      16.735  10.463   6.741  1.00 89.02           H
ATOM   4425  C   LEU A 275      14.690  10.871   6.780  1.00 89.64           C
ATOM   4426  O   LEU A 275      14.387   9.725   7.054  1.00 89.10           O
ATOM   4427  CB  LEU A 275      16.487  12.114   8.026  1.00 88.97           C
ATOM   4428 1HB  LEU A 275      16.174  13.051   7.869  1.00 88.97           H
ATOM   4429 2HB  LEU A 275      15.988  11.721   8.798  1.00 88.97           H
ATOM   4430  CG  LEU A 275      17.985  12.156   8.386  1.00 78.94           C
ATOM   4431  HG  LEU A 275      18.494  12.381   7.555  1.00 78.94           H
ATOM   4432  CD1 LEU A 275      18.221  13.205   9.469  1.00 75.75           C
ATOM   4433 1HD1 LEU A 275      19.188  13.250   9.719  1.00 75.75           H
ATOM   4434 2HD1 LEU A 275      17.699  12.991  10.295  1.00 75.75           H
ATOM   4435 3HD1 LEU A 275      17.942  14.113   9.156  1.00 75.75           H
ATOM   4436  CD2 LEU A 275      18.486  10.812   8.906  1.00 75.83           C
ATOM   4437 1HD2 LEU A 275      19.458  10.856   9.135  1.00 75.83           H
ATOM   4438 2HD2 LEU A 275      18.364  10.094   8.220  1.00 75.83           H
ATOM   4439 3HD2 LEU A 275      17.989  10.538   9.729  1.00 75.83           H
ATOM   4440  N   VAL A 276      13.779  11.783   6.426  1.00 87.85           N
ATOM   4441  H   VAL A 276      14.074  12.713   6.208  1.00 87.85           H
ATOM   4442  CA  VAL A 276      12.352  11.443   6.351  1.00 87.15           C
ATOM   4443  HA  VAL A 276      12.135  11.042   7.241  1.00 87.15           H
ATOM   4444  C   VAL A 276      12.077  10.396   5.277  1.00 88.53           C
ATOM   4445  O   VAL A 276      11.328   9.458   5.534  1.00 88.47           O
ATOM   4446  CB  VAL A 276      11.498  12.701   6.127  1.00 85.60           C
ATOM   4447  HB  VAL A 276      11.856  13.178   5.324  1.00 85.60           H
ATOM   4448  CG1 VAL A 276      10.026  12.352   5.868  1.00 81.07           C
ATOM   4449 1HG1 VAL A 276       9.482  13.178   5.724  1.00 81.07           H
ATOM   4450 2HG1 VAL A 276       9.633  11.857   6.643  1.00 81.07           H
ATOM   4451 3HG1 VAL A 276       9.932  11.776   5.056  1.00 81.07           H
ATOM   4452  CG2 VAL A 276      11.573  13.585   7.380  1.00 81.68           C
ATOM   4453 1HG2 VAL A 276      11.026  14.415   7.267  1.00 81.68           H
ATOM   4454 2HG2 VAL A 276      12.516  13.861   7.568  1.00 81.68           H
ATOM   4455 3HG2 VAL A 276      11.230  13.098   8.183  1.00 81.68           H
ATOM   4456  N   LEU A 277      12.693  10.502   4.107  1.00 86.40           N
ATOM   4457  H   LEU A 277      13.283  11.291   3.938  1.00 86.40           H
ATOM   4458  CA  LEU A 277      12.533   9.496   3.057  1.00 86.41           C
ATOM   4459  HA  LEU A 277      11.546   9.394   2.935  1.00 86.41           H
ATOM   4460  C   LEU A 277      13.097   8.131   3.471  1.00 88.50           C
ATOM   4461  O   LEU A 277      12.496   7.108   3.164  1.00 88.85           O
ATOM   4462  CB  LEU A 277      13.204   9.999   1.765  1.00 85.58           C
ATOM   4463 1HB  LEU A 277      14.141  10.272   1.985  1.00 85.58           H
ATOM   4464 2HB  LEU A 277      13.222   9.245   1.108  1.00 85.58           H
ATOM   4465  CG  LEU A 277      12.500  11.195   1.103  1.00 82.00           C
ATOM   4466  HG  LEU A 277      12.364  11.888   1.811  1.00 82.00           H
ATOM   4467  CD1 LEU A 277      13.368  11.716  -0.048  1.00 78.13           C
ATOM   4468 1HD1 LEU A 277      12.935  12.496  -0.499  1.00 78.13           H
ATOM   4469 2HD1 LEU A 277      13.514  11.006  -0.736  1.00 78.13           H
ATOM   4470 3HD1 LEU A 277      14.264  12.012   0.284  1.00 78.13           H
ATOM   4471  CD2 LEU A 277      11.132  10.828   0.527  1.00 77.97           C
ATOM   4472 1HD2 LEU A 277      10.697  11.622   0.103  1.00 77.97           H
ATOM   4473 2HD2 LEU A 277      10.521  10.488   1.242  1.00 77.97           H
ATOM   4474 3HD2 LEU A 277      11.216  10.115  -0.170  1.00 77.97           H
ATOM   4475  N   MET A 278      14.201   8.098   4.218  1.00 89.95           N
ATOM   4476  H   MET A 278      14.698   8.950   4.381  1.00 89.95           H
ATOM   4477  CA  MET A 278      14.712   6.861   4.807  1.00 91.17           C
ATOM   4478  HA  MET A 278      14.769   6.226   4.036  1.00 91.17           H
ATOM   4479  C   MET A 278      13.751   6.299   5.862  1.00 92.08           C
ATOM   4480  O   MET A 278      13.503   5.098   5.846  1.00 91.07           O
ATOM   4481  CB  MET A 278      16.105   7.067   5.411  1.00 91.16           C
ATOM   4482 1HB  MET A 278      16.085   7.874   6.001  1.00 91.16           H
ATOM   4483 2HB  MET A 278      16.344   6.262   5.954  1.00 91.16           H
ATOM   4484  CG  MET A 278      17.174   7.270   4.334  1.00 85.72           C
ATOM   4485 1HG  MET A 278      17.022   6.509   3.704  1.00 85.72           H
ATOM   4486 2HG  MET A 278      16.906   8.127   3.893  1.00 85.72           H
ATOM   4487  SD  MET A 278      18.897   7.325   4.924  1.00 82.36           S
ATOM   4488  CE  MET A 278      18.871   8.771   5.999  1.00 68.78           C
ATOM   4489 1HE  MET A 278      19.770   8.931   6.406  1.00 68.78           H
ATOM   4490 2HE  MET A 278      18.214   8.652   6.743  1.00 68.78           H
ATOM   4491 3HE  MET A 278      18.613   9.592   5.489  1.00 68.78           H
ATOM   4492  N   CYS A 279      13.144   7.131   6.707  1.00 92.20           N
ATOM   4493  H   CYS A 279      13.404   8.097   6.701  1.00 92.20           H
ATOM   4494  CA  CYS A 279      12.116   6.689   7.640  1.00 91.66           C
ATOM   4495  HA  CYS A 279      12.568   5.976   8.176  1.00 91.66           H
ATOM   4496  C   CYS A 279      10.900   6.089   6.922  1.00 92.35           C
ATOM   4497  O   CYS A 279      10.392   5.065   7.362  1.00 91.21           O
ATOM   4498  CB  CYS A 279      11.666   7.853   8.534  1.00 90.28           C
ATOM   4499 1HB  CYS A 279      11.396   8.582   7.905  1.00 90.28           H
ATOM   4500 2HB  CYS A 279      10.860   7.518   9.021  1.00 90.28           H
ATOM   4501  SG  CYS A 279      12.992   8.366   9.661  1.00 79.73           S
ATOM   4502  HG  CYS A 279      12.508   8.491  10.883  1.00 79.73           H
ATOM   4503  N   ILE A 280      10.463   6.686   5.801  1.00 90.77           N
ATOM   4504  H   ILE A 280      10.901   7.538   5.515  1.00 90.77           H
ATOM   4505  CA  ILE A 280       9.374   6.149   4.974  1.00 90.46           C
ATOM   4506  HA  ILE A 280       8.596   6.028   5.590  1.00 90.46           H
ATOM   4507  C   ILE A 280       9.757   4.781   4.398  1.00 91.56           C
ATOM   4508  O   ILE A 280       8.953   3.854   4.476  1.00 91.02           O
ATOM   4509  CB  ILE A 280       8.991   7.150   3.860  1.00 89.17           C
ATOM   4510  HB  ILE A 280       9.832   7.419   3.391  1.00 89.17           H
ATOM   4511  CG1 ILE A 280       8.311   8.395   4.473  1.00 85.68           C
ATOM   4512 1HG1 ILE A 280       7.390   8.141   4.768  1.00 85.68           H
ATOM   4513 2HG1 ILE A 280       8.845   8.691   5.265  1.00 85.68           H
ATOM   4514  CG2 ILE A 280       8.061   6.514   2.817  1.00 84.91           C
ATOM   4515 1HG2 ILE A 280       7.821   7.171   2.103  1.00 84.91           H
ATOM   4516 2HG2 ILE A 280       7.212   6.196   3.240  1.00 84.91           H
ATOM   4517 3HG2 ILE A 280       8.498   5.729   2.378  1.00 84.91           H
ATOM   4518  CD1 ILE A 280       8.195   9.580   3.502  1.00 80.01           C
ATOM   4519 1HD1 ILE A 280       7.750  10.361   3.941  1.00 80.01           H
ATOM   4520 2HD1 ILE A 280       7.657   9.332   2.697  1.00 80.01           H
ATOM   4521 3HD1 ILE A 280       9.097   9.877   3.189  1.00 80.01           H
ATOM   4522  N   LEU A 281      10.973   4.621   3.878  1.00 90.83           N
ATOM   4523  H   LEU A 281      11.576   5.416   3.813  1.00 90.83           H
ATOM   4524  CA  LEU A 281      11.461   3.326   3.398  1.00 91.67           C
ATOM   4525  HA  LEU A 281      10.796   3.014   2.719  1.00 91.67           H
ATOM   4526  C   LEU A 281      11.507   2.287   4.524  1.00 92.78           C
ATOM   4527  O   LEU A 281      11.047   1.169   4.341  1.00 92.56           O
ATOM   4528  CB  LEU A 281      12.838   3.508   2.746  1.00 92.10           C
ATOM   4529 1HB  LEU A 281      12.726   4.080   1.933  1.00 92.10           H
ATOM   4530 2HB  LEU A 281      13.435   3.972   3.401  1.00 92.10           H
ATOM   4531  CG  LEU A 281      13.508   2.178   2.325  1.00 90.17           C
ATOM   4532  HG  LEU A 281      13.593   1.603   3.139  1.00 90.17           H
ATOM   4533  CD1 LEU A 281      12.678   1.412   1.306  1.00 86.10           C
ATOM   4534 1HD1 LEU A 281      13.128   0.557   1.047  1.00 86.10           H
ATOM   4535 2HD1 LEU A 281      12.543   1.952   0.475  1.00 86.10           H
ATOM   4536 3HD1 LEU A 281      11.777   1.186   1.675  1.00 86.10           H
ATOM   4537  CD2 LEU A 281      14.881   2.470   1.711  1.00 86.37           C
ATOM   4538 1HD2 LEU A 281      15.335   1.624   1.430  1.00 86.37           H
ATOM   4539 2HD2 LEU A 281      15.475   2.935   2.367  1.00 86.37           H
ATOM   4540 3HD2 LEU A 281      14.796   3.055   0.905  1.00 86.37           H
ATOM   4541  N   THR A 282      12.032   2.652   5.690  1.00 95.12           N
ATOM   4542  H   THR A 282      12.412   3.572   5.782  1.00 95.12           H
ATOM   4543  CA  THR A 282      12.072   1.749   6.847  1.00 95.54           C
ATOM   4544  HA  THR A 282      12.571   0.942   6.531  1.00 95.54           H
ATOM   4545  C   THR A 282      10.662   1.338   7.275  1.00 95.47           C
ATOM   4546  O   THR A 282      10.422   0.158   7.489  1.00 94.17           O
ATOM   4547  CB  THR A 282      12.815   2.399   8.023  1.00 95.22           C
ATOM   4548  HB  THR A 282      12.331   3.239   8.266  1.00 95.22           H
ATOM   4549  OG1 THR A 282      14.118   2.753   7.645  1.00 87.31           O
ATOM   4550  HG1 THR A 282      14.666   2.834   8.425  1.00 87.31           H
ATOM   4551  CG2 THR A 282      12.966   1.461   9.220  1.00 86.26           C
ATOM   4552 1HG2 THR A 282      13.453   1.911   9.969  1.00 86.26           H
ATOM   4553 2HG2 THR A 282      13.479   0.640   8.969  1.00 86.26           H
ATOM   4554 3HG2 THR A 282      12.073   1.172   9.564  1.00 86.26           H
ATOM   4555  N   ALA A 283       9.723   2.286   7.342  1.00 94.02           N
ATOM   4556  H   ALA A 283       9.987   3.236   7.175  1.00 94.02           H
ATOM   4557  CA  ALA A 283       8.332   1.992   7.648  1.00 93.10           C
ATOM   4558  HA  ALA A 283       8.336   1.512   8.525  1.00 93.10           H
ATOM   4559  C   ALA A 283       7.702   1.056   6.605  1.00 93.30           C
ATOM   4560  O   ALA A 283       7.064   0.076   6.981  1.00 91.83           O
ATOM   4561  CB  ALA A 283       7.566   3.310   7.761  1.00 92.11           C
ATOM   4562 1HB  ALA A 283       7.985   3.911   8.442  1.00 92.11           H
ATOM   4563 2HB  ALA A 283       6.617   3.151   8.033  1.00 92.11           H
ATOM   4564 3HB  ALA A 283       7.557   3.796   6.887  1.00 92.11           H
ATOM   4565  N   TYR A 284       7.953   1.300   5.312  1.00 93.29           N
ATOM   4566  H   TYR A 284       8.477   2.120   5.080  1.00 93.29           H
ATOM   4567  CA  TYR A 284       7.507   0.441   4.226  1.00 92.85           C
ATOM   4568  HA  TYR A 284       6.508   0.437   4.278  1.00 92.85           H
ATOM   4569  C   TYR A 284       7.999  -1.001   4.408  1.00 93.33           C
ATOM   4570  O   TYR A 284       7.202  -1.936   4.366  1.00 92.73           O
ATOM   4571  CB  TYR A 284       7.970   1.029   2.885  1.00 92.59           C
ATOM   4572 1HB  TYR A 284       7.495   1.896   2.733  1.00 92.59           H
ATOM   4573 2HB  TYR A 284       8.956   1.191   2.929  1.00 92.59           H
ATOM   4574  CG  TYR A 284       7.694   0.129   1.700  1.00 92.21           C
ATOM   4575  CD1 TYR A 284       8.697  -0.728   1.219  1.00 89.51           C
ATOM   4576  HD1 TYR A 284       9.611  -0.704   1.623  1.00 89.51           H
ATOM   4577  CD2 TYR A 284       6.418   0.108   1.117  1.00 89.82           C
ATOM   4578  HD2 TYR A 284       5.709   0.731   1.449  1.00 89.82           H
ATOM   4579  CE1 TYR A 284       8.416  -1.623   0.166  1.00 88.37           C
ATOM   4580  HE1 TYR A 284       9.132  -2.229  -0.180  1.00 88.37           H
ATOM   4581  CE2 TYR A 284       6.131  -0.783   0.070  1.00 88.70           C
ATOM   4582  HE2 TYR A 284       5.221  -0.794  -0.344  1.00 88.70           H
ATOM   4583  CZ  TYR A 284       7.131  -1.662  -0.395  1.00 89.32           C
ATOM   4584  OH  TYR A 284       6.844  -2.553  -1.382  1.00 87.57           O
ATOM   4585  HH  TYR A 284       6.777  -3.432  -1.009  1.00 87.57           H
ATOM   4586  N   VAL A 285       9.285  -1.184   4.679  1.00 94.58           N
ATOM   4587  H   VAL A 285       9.883  -0.384   4.730  1.00 94.58           H
ATOM   4588  CA  VAL A 285       9.867  -2.514   4.907  1.00 94.88           C
ATOM   4589  HA  VAL A 285       9.614  -3.056   4.106  1.00 94.88           H
ATOM   4590  C   VAL A 285       9.267  -3.166   6.152  1.00 95.07           C
ATOM   4591  O   VAL A 285       8.873  -4.325   6.094  1.00 93.97           O
ATOM   4592  CB  VAL A 285      11.397  -2.445   4.994  1.00 94.91           C
ATOM   4593  HB  VAL A 285      11.595  -1.774   5.708  1.00 94.91           H
ATOM   4594  CG1 VAL A 285      12.032  -3.795   5.364  1.00 91.90           C
ATOM   4595 1HG1 VAL A 285      13.028  -3.721   5.414  1.00 91.90           H
ATOM   4596 2HG1 VAL A 285      11.809  -4.494   4.685  1.00 91.90           H
ATOM   4597 3HG1 VAL A 285      11.703  -4.114   6.253  1.00 91.90           H
ATOM   4598  CG2 VAL A 285      11.996  -2.029   3.644  1.00 92.00           C
ATOM   4599 1HG2 VAL A 285      12.994  -1.982   3.694  1.00 92.00           H
ATOM   4600 2HG2 VAL A 285      11.660  -1.130   3.365  1.00 92.00           H
ATOM   4601 3HG2 VAL A 285      11.754  -2.684   2.928  1.00 92.00           H
ATOM   4602  N   LEU A 286       9.122  -2.436   7.260  1.00 95.67           N
ATOM   4603  H   LEU A 286       9.407  -1.478   7.240  1.00 95.67           H
ATOM   4604  CA  LEU A 286       8.565  -2.972   8.502  1.00 95.58           C
ATOM   4605  HA  LEU A 286       9.082  -3.814   8.657  1.00 95.58           H
ATOM   4606  C   LEU A 286       7.086  -3.347   8.389  1.00 95.13           C
ATOM   4607  O   LEU A 286       6.653  -4.273   9.059  1.00 93.70           O
ATOM   4608  CB  LEU A 286       8.758  -1.947   9.639  1.00 95.38           C
ATOM   4609 1HB  LEU A 286       8.439  -1.057   9.314  1.00 95.38           H
ATOM   4610 2HB  LEU A 286       8.202  -2.237  10.418  1.00 95.38           H
ATOM   4611  CG  LEU A 286      10.212  -1.787  10.121  1.00 91.85           C
ATOM   4612  HG  LEU A 286      10.773  -1.584   9.318  1.00 91.85           H
ATOM   4613  CD1 LEU A 286      10.269  -0.662  11.160  1.00 87.30           C
ATOM   4614 1HD1 LEU A 286      11.202  -0.531  11.495  1.00 87.30           H
ATOM   4615 2HD1 LEU A 286       9.686  -0.870  11.946  1.00 87.30           H
ATOM   4616 3HD1 LEU A 286       9.959   0.204  10.768  1.00 87.30           H
ATOM   4617  CD2 LEU A 286      10.774  -3.054  10.760  1.00 87.64           C
ATOM   4618 1HD2 LEU A 286      11.718  -2.915  11.061  1.00 87.64           H
ATOM   4619 2HD2 LEU A 286      10.767  -3.816  10.112  1.00 87.64           H
ATOM   4620 3HD2 LEU A 286      10.234  -3.323  11.557  1.00 87.64           H
ATOM   4621  N   CYS A 287       6.316  -2.642   7.561  1.00 94.50           N
ATOM   4622  H   CYS A 287       6.717  -1.863   7.079  1.00 94.50           H
ATOM   4623  CA  CYS A 287       4.911  -2.962   7.329  1.00 93.45           C
ATOM   4624  HA  CYS A 287       4.545  -3.236   8.218  1.00 93.45           H
ATOM   4625  C   CYS A 287       4.736  -4.152   6.376  1.00 93.54           C
ATOM   4626  O   CYS A 287       3.942  -5.039   6.646  1.00 92.24           O
ATOM   4627  CB  CYS A 287       4.194  -1.708   6.805  1.00 92.09           C
ATOM   4628 1HB  CYS A 287       4.740  -1.392   6.029  1.00 92.09           H
ATOM   4629 2HB  CYS A 287       3.304  -2.026   6.479  1.00 92.09           H
ATOM   4630  SG  CYS A 287       4.050  -0.451   8.114  1.00 87.37           S
ATOM   4631  HG  CYS A 287       4.015   0.751   7.569  1.00 87.37           H
ATOM   4632  N   TRP A 288       5.485  -4.196   5.265  1.00 94.28           N
ATOM   4633  H   TRP A 288       6.213  -3.520   5.150  1.00 94.28           H
ATOM   4634  CA  TRP A 288       5.280  -5.194   4.212  1.00 94.05           C
ATOM   4635  HA  TRP A 288       4.327  -5.477   4.324  1.00 94.05           H
ATOM   4636  C   TRP A 288       6.111  -6.470   4.376  1.00 94.62           C
ATOM   4637  O   TRP A 288       5.665  -7.535   3.961  1.00 93.28           O
ATOM   4638  CB  TRP A 288       5.508  -4.541   2.846  1.00 93.08           C
ATOM   4639 1HB  TRP A 288       6.331  -3.974   2.890  1.00 93.08           H
ATOM   4640 2HB  TRP A 288       5.633  -5.258   2.160  1.00 93.08           H
ATOM   4641  CG  TRP A 288       4.376  -3.673   2.401  1.00 91.42           C
ATOM   4642  CD1 TRP A 288       4.323  -2.328   2.437  1.00 87.48           C
ATOM   4643  HD1 TRP A 288       5.071  -1.733   2.732  1.00 87.48           H
ATOM   4644  CD2 TRP A 288       3.075  -4.106   1.902  1.00 89.19           C
ATOM   4645  NE1 TRP A 288       3.094  -1.892   2.011  1.00 85.20           N
ATOM   4646  HE1 TRP A 288       2.830  -0.930   1.946  1.00 85.20           H
ATOM   4647  CE2 TRP A 288       2.271  -2.944   1.685  1.00 87.43           C
ATOM   4648  CE3 TRP A 288       2.488  -5.357   1.647  1.00 84.76           C
ATOM   4649  HE3 TRP A 288       3.026  -6.190   1.778  1.00 84.76           H
ATOM   4650  CZ2 TRP A 288       0.942  -3.031   1.259  1.00 84.47           C
ATOM   4651  HZ2 TRP A 288       0.401  -2.202   1.120  1.00 84.47           H
ATOM   4652  CZ3 TRP A 288       1.156  -5.455   1.210  1.00 84.25           C
ATOM   4653  HZ3 TRP A 288       0.762  -6.356   1.027  1.00 84.25           H
ATOM   4654  CH2 TRP A 288       0.370  -4.305   1.026  1.00 82.82           C
ATOM   4655  HH2 TRP A 288      -0.583  -4.385   0.734  1.00 82.82           H
ATOM   4656  N   ALA A 289       7.289  -6.423   5.001  1.00 95.35           N
ATOM   4657  H   ALA A 289       7.622  -5.545   5.345  1.00 95.35           H
ATOM   4658  CA  ALA A 289       8.105  -7.619   5.197  1.00 95.48           C
ATOM   4659  HA  ALA A 289       8.217  -7.975   4.269  1.00 95.48           H
ATOM   4660  C   ALA A 289       7.397  -8.717   6.022  1.00 95.50           C
ATOM   4661  O   ALA A 289       7.466  -9.874   5.608  1.00 94.68           O
ATOM   4662  CB  ALA A 289       9.485  -7.257   5.765  1.00 95.29           C
ATOM   4663 1HB  ALA A 289       9.923  -6.546   5.216  1.00 95.29           H
ATOM   4664 2HB  ALA A 289      10.089  -8.054   5.774  1.00 95.29           H
ATOM   4665 3HB  ALA A 289       9.409  -6.918   6.703  1.00 95.29           H
ATOM   4666  N   PRO A 290       6.665  -8.399   7.115  1.00 95.83           N
ATOM   4667  CA  PRO A 290       5.897  -9.411   7.831  1.00 95.59           C
ATOM   4668  HA  PRO A 290       6.524 -10.152   8.070  1.00 95.59           H
ATOM   4669  C   PRO A 290       4.801 -10.043   6.970  1.00 95.09           C
ATOM   4670  O   PRO A 290       4.609 -11.250   7.037  1.00 93.82           O
ATOM   4671  CB  PRO A 290       5.303  -8.702   9.057  1.00 94.87           C
ATOM   4672 1HB  PRO A 290       4.373  -8.385   8.873  1.00 94.87           H
ATOM   4673 2HB  PRO A 290       5.298  -9.306   9.854  1.00 94.87           H
ATOM   4674  CG  PRO A 290       6.243  -7.522   9.279  1.00 93.38           C
ATOM   4675 1HG  PRO A 290       5.778  -6.769   9.744  1.00 93.38           H
ATOM   4676 2HG  PRO A 290       7.049  -7.793   9.806  1.00 93.38           H
ATOM   4677  CD  PRO A 290       6.616  -7.145   7.850  1.00 95.46           C
ATOM   4678 1HD  PRO A 290       5.928  -6.544   7.442  1.00 95.46           H
ATOM   4679 2HD  PRO A 290       7.511  -6.701   7.814  1.00 95.46           H
ATOM   4680  N   PHE A 291       4.121  -9.271   6.123  1.00 94.21           N
ATOM   4681  H   PHE A 291       4.330  -8.293   6.104  1.00 94.21           H
ATOM   4682  CA  PHE A 291       3.088  -9.773   5.222  1.00 92.74           C
ATOM   4683  HA  PHE A 291       2.449 -10.275   5.805  1.00 92.74           H
ATOM   4684  C   PHE A 291       3.656 -10.753   4.184  1.00 92.36           C
ATOM   4685  O   PHE A 291       3.161 -11.871   4.050  1.00 91.79           O
ATOM   4686  CB  PHE A 291       2.382  -8.592   4.543  1.00 91.51           C
ATOM   4687 1HB  PHE A 291       1.900  -8.061   5.240  1.00 91.51           H
ATOM   4688 2HB  PHE A 291       3.070  -8.016   4.102  1.00 91.51           H
ATOM   4689  CG  PHE A 291       1.377  -9.017   3.493  1.00 90.14           C
ATOM   4690  CD1 PHE A 291       1.752  -9.056   2.132  1.00 86.84           C
ATOM   4691  HD1 PHE A 291       2.670  -8.769   1.857  1.00 86.84           H
ATOM   4692  CD2 PHE A 291       0.092  -9.427   3.877  1.00 87.19           C
ATOM   4693  HD2 PHE A 291      -0.173  -9.406   4.841  1.00 87.19           H
ATOM   4694  CE1 PHE A 291       0.836  -9.497   1.168  1.00 85.97           C
ATOM   4695  HE1 PHE A 291       1.103  -9.524   0.205  1.00 85.97           H
ATOM   4696  CE2 PHE A 291      -0.821  -9.866   2.907  1.00 85.86           C
ATOM   4697  HE2 PHE A 291      -1.738 -10.155   3.183  1.00 85.86           H
ATOM   4698  CZ  PHE A 291      -0.455  -9.902   1.546  1.00 85.91           C
ATOM   4699  HZ  PHE A 291      -1.108 -10.213   0.856  1.00 85.91           H
ATOM   4700  N   TYR A 292       4.721 -10.365   3.486  1.00 94.75           N
ATOM   4701  H   TYR A 292       5.081  -9.442   3.620  1.00 94.75           H
ATOM   4702  CA  TYR A 292       5.375 -11.251   2.532  1.00 94.26           C
ATOM   4703  HA  TYR A 292       4.642 -11.553   1.923  1.00 94.26           H
ATOM   4704  C   TYR A 292       5.989 -12.479   3.216  1.00 94.33           C
ATOM   4705  O   TYR A 292       5.819 -13.590   2.731  1.00 93.58           O
ATOM   4706  CB  TYR A 292       6.436 -10.488   1.743  1.00 94.06           C
ATOM   4707 1HB  TYR A 292       6.949  -9.914   2.381  1.00 94.06           H
ATOM   4708 2HB  TYR A 292       7.053 -11.153   1.322  1.00 94.06           H
ATOM   4709  CG  TYR A 292       5.880  -9.594   0.643  1.00 93.75           C
ATOM   4710  CD1 TYR A 292       5.288 -10.176  -0.495  1.00 90.80           C
ATOM   4711  HD1 TYR A 292       5.229 -11.171  -0.571  1.00 90.80           H
ATOM   4712  CD2 TYR A 292       5.963  -8.193   0.746  1.00 90.89           C
ATOM   4713  HD2 TYR A 292       6.386  -7.776   1.551  1.00 90.89           H
ATOM   4714  CE1 TYR A 292       4.779  -9.364  -1.525  1.00 89.96           C
ATOM   4715  HE1 TYR A 292       4.359  -9.782  -2.330  1.00 89.96           H
ATOM   4716  CE2 TYR A 292       5.452  -7.376  -0.282  1.00 90.29           C
ATOM   4717  HE2 TYR A 292       5.510  -6.381  -0.202  1.00 90.29           H
ATOM   4718  CZ  TYR A 292       4.861  -7.954  -1.421  1.00 90.85           C
ATOM   4719  OH  TYR A 292       4.374  -7.169  -2.413  1.00 89.25           O
ATOM   4720  HH  TYR A 292       4.259  -7.692  -3.207  1.00 89.25           H
ATOM   4721  N   GLY A 293       6.634 -12.294   4.362  1.00 95.04           N
ATOM   4722  H   GLY A 293       6.739 -11.359   4.701  1.00 95.04           H
ATOM   4723  CA  GLY A 293       7.200 -13.389   5.155  1.00 94.59           C
ATOM   4724 1HA  GLY A 293       7.885 -13.852   4.592  1.00 94.59           H
ATOM   4725 2HA  GLY A 293       7.643 -12.988   5.957  1.00 94.59           H
ATOM   4726  C   GLY A 293       6.140 -14.394   5.603  1.00 93.75           C
ATOM   4727  O   GLY A 293       6.311 -15.594   5.392  1.00 92.15           O
ATOM   4728  N   PHE A 294       5.010 -13.912   6.141  1.00 93.87           N
ATOM   4729  H   PHE A 294       4.928 -12.925   6.276  1.00 93.87           H
ATOM   4730  CA  PHE A 294       3.893 -14.766   6.539  1.00 92.01           C
ATOM   4731  HA  PHE A 294       4.269 -15.428   7.187  1.00 92.01           H
ATOM   4732  C   PHE A 294       3.320 -15.533   5.341  1.00 90.92           C
ATOM   4733  O   PHE A 294       3.099 -16.738   5.438  1.00 89.59           O
ATOM   4734  CB  PHE A 294       2.812 -13.909   7.210  1.00 90.75           C
ATOM   4735 1HB  PHE A 294       3.242 -13.344   7.914  1.00 90.75           H
ATOM   4736 2HB  PHE A 294       2.394 -13.320   6.518  1.00 90.75           H
ATOM   4737  CG  PHE A 294       1.714 -14.721   7.863  1.00 89.76           C
ATOM   4738  CD1 PHE A 294       0.674 -15.271   7.093  1.00 87.00           C
ATOM   4739  HD1 PHE A 294       0.647 -15.109   6.107  1.00 87.00           H
ATOM   4740  CD2 PHE A 294       1.735 -14.943   9.252  1.00 87.58           C
ATOM   4741  HD2 PHE A 294       2.468 -14.550   9.806  1.00 87.58           H
ATOM   4742  CE1 PHE A 294      -0.327 -16.047   7.701  1.00 86.34           C
ATOM   4743  HE1 PHE A 294      -1.061 -16.441   7.148  1.00 86.34           H
ATOM   4744  CE2 PHE A 294       0.740 -15.708   9.862  1.00 86.52           C
ATOM   4745  HE2 PHE A 294       0.762 -15.858  10.850  1.00 86.52           H
ATOM   4746  CZ  PHE A 294      -0.295 -16.269   9.090  1.00 86.84           C
ATOM   4747  HZ  PHE A 294      -1.004 -16.823   9.527  1.00 86.84           H
ATOM   4748  N   THR A 295       3.141 -14.858   4.215  1.00 91.66           N
ATOM   4749  H   THR A 295       3.372 -13.885   4.199  1.00 91.66           H
ATOM   4750  CA  THR A 295       2.618 -15.476   2.988  1.00 90.02           C
ATOM   4751  HA  THR A 295       1.768 -15.928   3.260  1.00 90.02           H
ATOM   4752  C   THR A 295       3.580 -16.536   2.438  1.00 89.34           C
ATOM   4753  O   THR A 295       3.135 -17.617   2.073  1.00 87.77           O
ATOM   4754  CB  THR A 295       2.322 -14.402   1.931  1.00 89.18           C
ATOM   4755  HB  THR A 295       3.174 -13.940   1.685  1.00 89.18           H
ATOM   4756  OG1 THR A 295       1.448 -13.439   2.473  1.00 84.64           O
ATOM   4757  HG1 THR A 295       1.918 -12.614   2.596  1.00 84.64           H
ATOM   4758  CG2 THR A 295       1.629 -14.980   0.699  1.00 84.00           C
ATOM   4759 1HG2 THR A 295       1.445 -14.266   0.023  1.00 84.00           H
ATOM   4760 2HG2 THR A 295       0.757 -15.403   0.944  1.00 84.00           H
ATOM   4761 3HG2 THR A 295       2.197 -15.677   0.262  1.00 84.00           H
ATOM   4762  N   ILE A 296       4.886 -16.276   2.451  1.00 92.63           N
ATOM   4763  H   ILE A 296       5.191 -15.367   2.733  1.00 92.63           H
ATOM   4764  CA  ILE A 296       5.898 -17.272   2.067  1.00 92.30           C
ATOM   4765  HA  ILE A 296       5.664 -17.549   1.135  1.00 92.30           H
ATOM   4766  C   ILE A 296       5.813 -18.497   2.977  1.00 91.24           C
ATOM   4767  O   ILE A 296       5.763 -19.615   2.487  1.00 89.68           O
ATOM   4768  CB  ILE A 296       7.323 -16.654   2.080  1.00 92.94           C
ATOM   4769  HB  ILE A 296       7.440 -16.158   2.940  1.00 92.94           H
ATOM   4770  CG1 ILE A 296       7.474 -15.685   0.898  1.00 90.31           C
ATOM   4771 1HG1 ILE A 296       7.545 -16.224   0.059  1.00 90.31           H
ATOM   4772 2HG1 ILE A 296       6.657 -15.110   0.858  1.00 90.31           H
ATOM   4773  CG2 ILE A 296       8.424 -17.738   2.003  1.00 89.76           C
ATOM   4774 1HG2 ILE A 296       9.335 -17.325   2.012  1.00 89.76           H
ATOM   4775 2HG2 ILE A 296       8.339 -18.276   1.164  1.00 89.76           H
ATOM   4776 3HG2 ILE A 296       8.363 -18.366   2.779  1.00 89.76           H
ATOM   4777  CD1 ILE A 296       8.711 -14.768   0.995  1.00 83.25           C
ATOM   4778 1HD1 ILE A 296       8.767 -14.157   0.206  1.00 83.25           H
ATOM   4779 2HD1 ILE A 296       9.554 -15.305   1.028  1.00 83.25           H
ATOM   4780 3HD1 ILE A 296       8.674 -14.203   1.819  1.00 83.25           H
ATOM   4781  N   VAL A 297       5.774 -18.308   4.288  1.00 91.60           N
ATOM   4782  H   VAL A 297       5.789 -17.375   4.648  1.00 91.60           H
ATOM   4783  CA  VAL A 297       5.710 -19.437   5.223  1.00 90.20           C
ATOM   4784  HA  VAL A 297       6.470 -20.038   4.975  1.00 90.20           H
ATOM   4785  C   VAL A 297       4.404 -20.215   5.043  1.00 88.81           C
ATOM   4786  O   VAL A 297       4.437 -21.441   4.979  1.00 87.25           O
ATOM   4787  CB  VAL A 297       5.913 -18.966   6.677  1.00 90.14           C
ATOM   4788  HB  VAL A 297       5.207 -18.279   6.850  1.00 90.14           H
ATOM   4789  CG1 VAL A 297       5.794 -20.133   7.664  1.00 86.25           C
ATOM   4790 1HG1 VAL A 297       5.927 -19.821   8.605  1.00 86.25           H
ATOM   4791 2HG1 VAL A 297       6.480 -20.835   7.473  1.00 86.25           H
ATOM   4792 3HG1 VAL A 297       4.892 -20.561   7.606  1.00 86.25           H
ATOM   4793  CG2 VAL A 297       7.319 -18.383   6.878  1.00 86.71           C
ATOM   4794 1HG2 VAL A 297       7.449 -18.078   7.821  1.00 86.71           H
ATOM   4795 2HG2 VAL A 297       7.471 -17.598   6.278  1.00 86.71           H
ATOM   4796 3HG2 VAL A 297       8.022 -19.065   6.676  1.00 86.71           H
ATOM   4797  N   ARG A 298       3.274 -19.520   4.883  1.00 88.50           N
ATOM   4798  H   ARG A 298       3.318 -18.523   4.947  1.00 88.50           H
ATOM   4799  CA  ARG A 298       1.973 -20.142   4.618  1.00 86.08           C
ATOM   4800  HA  ARG A 298       1.795 -20.747   5.394  1.00 86.08           H
ATOM   4801  C   ARG A 298       1.992 -21.002   3.349  1.00 85.16           C
ATOM   4802  O   ARG A 298       1.531 -22.133   3.370  1.00 83.70           O
ATOM   4803  CB  ARG A 298       0.908 -19.039   4.514  1.00 84.09           C
ATOM   4804 1HB  ARG A 298       0.928 -18.497   5.354  1.00 84.09           H
ATOM   4805 2HB  ARG A 298       1.131 -18.454   3.735  1.00 84.09           H
ATOM   4806  CG  ARG A 298      -0.516 -19.601   4.320  1.00 78.40           C
ATOM   4807 1HG  ARG A 298      -0.501 -20.287   3.593  1.00 78.40           H
ATOM   4808 2HG  ARG A 298      -0.819 -20.026   5.173  1.00 78.40           H
ATOM   4809  CD  ARG A 298      -1.503 -18.481   3.936  1.00 76.65           C
ATOM   4810 1HD  ARG A 298      -2.441 -18.829   3.939  1.00 76.65           H
ATOM   4811 2HD  ARG A 298      -1.428 -17.718   4.577  1.00 76.65           H
ATOM   4812  NE  ARG A 298      -1.206 -17.980   2.592  1.00 71.11           N
ATOM   4813  HE  ARG A 298      -0.536 -18.503   2.064  1.00 71.11           H
ATOM   4814  CZ  ARG A 298      -1.717 -16.923   1.997  1.00 67.57           C
ATOM   4815  NH1 ARG A 298      -2.630 -16.171   2.567  1.00 64.12           N
ATOM   4816 1HH1 ARG A 298      -2.960 -16.394   3.484  1.00 64.12           H
ATOM   4817 2HH1 ARG A 298      -2.995 -15.375   2.084  1.00 64.12           H
ATOM   4818  NH2 ARG A 298      -1.308 -16.600   0.809  1.00 61.99           N
ATOM   4819 1HH2 ARG A 298      -0.610 -17.152   0.353  1.00 61.99           H
ATOM   4820 2HH2 ARG A 298      -1.691 -15.799   0.349  1.00 61.99           H
ATOM   4821  N   ASP A 299       2.514 -20.467   2.252  1.00 88.06           N
ATOM   4822  H   ASP A 299       3.036 -19.617   2.325  1.00 88.06           H
ATOM   4823  CA  ASP A 299       2.344 -21.093   0.933  1.00 86.06           C
ATOM   4824  HA  ASP A 299       1.476 -21.587   0.986  1.00 86.06           H
ATOM   4825  C   ASP A 299       3.429 -22.131   0.615  1.00 86.08           C
ATOM   4826  O   ASP A 299       3.199 -23.066  -0.162  1.00 84.23           O
ATOM   4827  CB  ASP A 299       2.299 -19.993  -0.142  1.00 84.61           C
ATOM   4828 1HB  ASP A 299       3.137 -19.451  -0.073  1.00 84.61           H
ATOM   4829 2HB  ASP A 299       2.259 -20.432  -1.040  1.00 84.61           H
ATOM   4830  CG  ASP A 299       1.098 -19.042  -0.016  1.00 81.27           C
ATOM   4831  OD1 ASP A 299       0.125 -19.342   0.719  1.00 77.97           O
ATOM   4832  OD2 ASP A 299       1.130 -17.961  -0.652  1.00 78.38           O
ATOM   4833  N   PHE A 300       4.625 -22.001   1.207  1.00 87.59           N
ATOM   4834  H   PHE A 300       4.755 -21.244   1.847  1.00 87.59           H
ATOM   4835  CA  PHE A 300       5.753 -22.907   0.968  1.00 87.56           C
ATOM   4836  HA  PHE A 300       5.470 -23.440   0.171  1.00 87.56           H
ATOM   4837  C   PHE A 300       5.989 -23.911   2.098  1.00 87.49           C
ATOM   4838  O   PHE A 300       6.510 -24.993   1.838  1.00 84.85           O
ATOM   4839  CB  PHE A 300       7.022 -22.100   0.659  1.00 88.47           C
ATOM   4840 1HB  PHE A 300       7.154 -21.424   1.384  1.00 88.47           H
ATOM   4841 2HB  PHE A 300       7.801 -22.726   0.641  1.00 88.47           H
ATOM   4842  CG  PHE A 300       6.974 -21.365  -0.671  1.00 89.37           C
ATOM   4843  CD1 PHE A 300       7.536 -21.945  -1.823  1.00 86.34           C
ATOM   4844  HD1 PHE A 300       7.988 -22.835  -1.760  1.00 86.34           H
ATOM   4845  CD2 PHE A 300       6.342 -20.112  -0.774  1.00 87.34           C
ATOM   4846  HD2 PHE A 300       5.948 -19.687   0.041  1.00 87.34           H
ATOM   4847  CE1 PHE A 300       7.469 -21.289  -3.055  1.00 86.30           C
ATOM   4848  HE1 PHE A 300       7.875 -21.709  -3.867  1.00 86.30           H
ATOM   4849  CE2 PHE A 300       6.260 -19.451  -2.014  1.00 87.03           C
ATOM   4850  HE2 PHE A 300       5.797 -18.567  -2.083  1.00 87.03           H
ATOM   4851  CZ  PHE A 300       6.832 -20.040  -3.156  1.00 87.46           C
ATOM   4852  HZ  PHE A 300       6.786 -19.571  -4.038  1.00 87.46           H
ATOM   4853  N   PHE A 301       5.578 -23.578   3.324  1.00 86.84           N
ATOM   4854  H   PHE A 301       5.121 -22.696   3.440  1.00 86.84           H
ATOM   4855  CA  PHE A 301       5.753 -24.421   4.510  1.00 85.78           C
ATOM   4856  HA  PHE A 301       6.032 -25.321   4.175  1.00 85.78           H
ATOM   4857  C   PHE A 301       4.426 -24.592   5.278  1.00 84.01           C
ATOM   4858  O   PHE A 301       4.347 -24.237   6.455  1.00 80.53           O
ATOM   4859  CB  PHE A 301       6.870 -23.850   5.391  1.00 86.71           C
ATOM   4860 1HB  PHE A 301       6.577 -22.958   5.736  1.00 86.71           H
ATOM   4861 2HB  PHE A 301       7.017 -24.473   6.159  1.00 86.71           H
ATOM   4862  CG  PHE A 301       8.195 -23.663   4.683  1.00 86.70           C
ATOM   4863  CD1 PHE A 301       9.078 -24.747   4.517  1.00 83.87           C
ATOM   4864  HD1 PHE A 301       8.834 -25.647   4.878  1.00 83.87           H
ATOM   4865  CD2 PHE A 301       8.543 -22.398   4.165  1.00 84.98           C
ATOM   4866  HD2 PHE A 301       7.920 -21.624   4.280  1.00 84.98           H
ATOM   4867  CE1 PHE A 301      10.300 -24.570   3.846  1.00 83.96           C
ATOM   4868  HE1 PHE A 301      10.926 -25.342   3.734  1.00 83.96           H
ATOM   4869  CE2 PHE A 301       9.764 -22.221   3.486  1.00 84.62           C
ATOM   4870  HE2 PHE A 301      10.006 -21.325   3.114  1.00 84.62           H
ATOM   4871  CZ  PHE A 301      10.641 -23.306   3.332  1.00 84.74           C
ATOM   4872  HZ  PHE A 301      11.511 -23.180   2.855  1.00 84.74           H
ATOM   4873  N   PRO A 302       3.369 -25.135   4.653  1.00 83.89           N
ATOM   4874  CA  PRO A 302       2.035 -25.219   5.261  1.00 81.77           C
ATOM   4875  HA  PRO A 302       1.741 -24.297   5.514  1.00 81.77           H
ATOM   4876  C   PRO A 302       2.020 -26.013   6.574  1.00 81.28           C
ATOM   4877  O   PRO A 302       1.242 -25.707   7.473  1.00 78.02           O
ATOM   4878  CB  PRO A 302       1.145 -25.856   4.187  1.00 79.29           C
ATOM   4879 1HB  PRO A 302       0.471 -26.468   4.601  1.00 79.29           H
ATOM   4880 2HB  PRO A 302       0.675 -25.154   3.653  1.00 79.29           H
ATOM   4881  CG  PRO A 302       2.124 -26.641   3.310  1.00 76.62           C
ATOM   4882 1HG  PRO A 302       2.310 -27.545   3.695  1.00 76.62           H
ATOM   4883 2HG  PRO A 302       1.776 -26.740   2.378  1.00 76.62           H
ATOM   4884  CD  PRO A 302       3.371 -25.767   3.338  1.00 79.85           C
ATOM   4885 1HD  PRO A 302       4.201 -26.315   3.228  1.00 79.85           H
ATOM   4886 2HD  PRO A 302       3.338 -25.065   2.627  1.00 79.85           H
ATOM   4887  N   THR A 303       2.945 -26.961   6.750  1.00 83.26           N
ATOM   4888  H   THR A 303       3.585 -27.132   6.001  1.00 83.26           H
ATOM   4889  CA  THR A 303       3.087 -27.772   7.972  1.00 81.80           C
ATOM   4890  HA  THR A 303       2.196 -28.219   8.054  1.00 81.80           H
ATOM   4891  C   THR A 303       3.343 -26.948   9.236  1.00 80.24           C
ATOM   4892  O   THR A 303       3.016 -27.398  10.330  1.00 76.85           O
ATOM   4893  CB  THR A 303       4.232 -28.776   7.814  1.00 81.00           C
ATOM   4894  HB  THR A 303       4.410 -29.202   8.701  1.00 81.00           H
ATOM   4895  OG1 THR A 303       5.412 -28.112   7.432  1.00 72.45           O
ATOM   4896  HG1 THR A 303       6.122 -28.748   7.345  1.00 72.45           H
ATOM   4897  CG2 THR A 303       3.935 -29.817   6.731  1.00 71.02           C
ATOM   4898 1HG2 THR A 303       4.691 -30.465   6.640  1.00 71.02           H
ATOM   4899 2HG2 THR A 303       3.796 -29.380   5.842  1.00 71.02           H
ATOM   4900 3HG2 THR A 303       3.110 -30.337   6.950  1.00 71.02           H
ATOM   4901  N   VAL A 304       3.887 -25.744   9.108  1.00 80.59           N
ATOM   4902  H   VAL A 304       4.141 -25.436   8.191  1.00 80.59           H
ATOM   4903  CA  VAL A 304       4.137 -24.837  10.240  1.00 79.02           C
ATOM   4904  HA  VAL A 304       4.623 -25.389  10.917  1.00 79.02           H
ATOM   4905  C   VAL A 304       2.829 -24.347  10.867  1.00 77.03           C
ATOM   4906  O   VAL A 304       2.757 -24.181  12.083  1.00 73.04           O
ATOM   4907  CB  VAL A 304       5.018 -23.652   9.802  1.00 78.41           C
ATOM   4908  HB  VAL A 304       4.513 -23.197   9.069  1.00 78.41           H
ATOM   4909  CG1 VAL A 304       5.275 -22.648  10.933  1.00 72.24           C
ATOM   4910 1HG1 VAL A 304       5.849 -21.892  10.618  1.00 72.24           H
ATOM   4911 2HG1 VAL A 304       5.740 -23.086  11.702  1.00 72.24           H
ATOM   4912 3HG1 VAL A 304       4.417 -22.262  11.271  1.00 72.24           H
ATOM   4913  CG2 VAL A 304       6.390 -24.146   9.320  1.00 73.47           C
ATOM   4914 1HG2 VAL A 304       6.966 -23.380   9.034  1.00 73.47           H
ATOM   4915 2HG2 VAL A 304       6.294 -24.766   8.541  1.00 73.47           H
ATOM   4916 3HG2 VAL A 304       6.870 -24.637  10.047  1.00 73.47           H
ATOM   4917  N   PHE A 305       1.778 -24.151  10.054  1.00 76.61           N
ATOM   4918  H   PHE A 305       1.872 -24.396   9.089  1.00 76.61           H
ATOM   4919  CA  PHE A 305       0.502 -23.597  10.510  1.00 74.59           C
ATOM   4920  HA  PHE A 305       0.715 -23.176  11.392  1.00 74.59           H
ATOM   4921  C   PHE A 305      -0.580 -24.645  10.800  1.00 73.36           C
ATOM   4922  O   PHE A 305      -1.622 -24.283  11.338  1.00 68.63           O
ATOM   4923  CB  PHE A 305       0.023 -22.559   9.495  1.00 71.42           C
ATOM   4924 1HB  PHE A 305       0.029 -22.975   8.586  1.00 71.42           H
ATOM   4925 2HB  PHE A 305      -0.910 -22.288   9.732  1.00 71.42           H
ATOM   4926  CG  PHE A 305       0.883 -21.312   9.451  1.00 71.36           C
ATOM   4927  CD1 PHE A 305       0.950 -20.464  10.571  1.00 68.31           C
ATOM   4928  HD1 PHE A 305       0.443 -20.695  11.402  1.00 68.31           H
ATOM   4929  CD2 PHE A 305       1.614 -20.986   8.290  1.00 68.73           C
ATOM   4930  HD2 PHE A 305       1.579 -21.589   7.493  1.00 68.73           H
ATOM   4931  CE1 PHE A 305       1.729 -19.289  10.527  1.00 65.38           C
ATOM   4932  HE1 PHE A 305       1.767 -18.685  11.323  1.00 65.38           H
ATOM   4933  CE2 PHE A 305       2.388 -19.820   8.252  1.00 67.26           C
ATOM   4934  HE2 PHE A 305       2.901 -19.593   7.424  1.00 67.26           H
ATOM   4935  CZ  PHE A 305       2.452 -18.965   9.365  1.00 65.86           C
ATOM   4936  HZ  PHE A 305       3.007 -18.134   9.331  1.00 65.86           H
ATOM   4937  N   VAL A 306      -0.336 -25.922  10.515  1.00 70.59           N
ATOM   4938  H   VAL A 306       0.568 -26.161  10.161  1.00 70.59           H
ATOM   4939  CA  VAL A 306      -1.320 -27.004  10.691  1.00 67.96           C
ATOM   4940  HA  VAL A 306      -2.091 -26.736  10.113  1.00 67.96           H
ATOM   4941  C   VAL A 306      -1.836 -27.111  12.139  1.00 67.63           C
ATOM   4942  O   VAL A 306      -2.977 -27.506  12.360  1.00 63.36           O
ATOM   4943  CB  VAL A 306      -0.722 -28.349  10.218  1.00 62.86           C
ATOM   4944  HB  VAL A 306       0.147 -28.430  10.706  1.00 62.86           H
ATOM   4945  CG1 VAL A 306      -1.567 -29.579  10.553  1.00 55.33           C
ATOM   4946 1HG1 VAL A 306      -1.129 -30.415  10.223  1.00 55.33           H
ATOM   4947 2HG1 VAL A 306      -2.472 -29.518  10.131  1.00 55.33           H
ATOM   4948 3HG1 VAL A 306      -1.694 -29.668  11.541  1.00 55.33           H
ATOM   4949  CG2 VAL A 306      -0.551 -28.345   8.696  1.00 56.35           C
ATOM   4950 1HG2 VAL A 306      -0.165 -29.210   8.377  1.00 56.35           H
ATOM   4951 2HG2 VAL A 306       0.061 -27.609   8.406  1.00 56.35           H
ATOM   4952 3HG2 VAL A 306      -1.430 -28.213   8.237  1.00 56.35           H
ATOM   4953  N   LYS A 307      -1.031 -26.724  13.138  1.00 69.64           N
ATOM   4954  H   LYS A 307      -0.127 -26.365  12.907  1.00 69.64           H
ATOM   4955  CA  LYS A 307      -1.411 -26.801  14.564  1.00 69.34           C
ATOM   4956  HA  LYS A 307      -2.174 -27.447  14.581  1.00 69.34           H
ATOM   4957  C   LYS A 307      -1.958 -25.496  15.147  1.00 71.01           C
ATOM   4958  O   LYS A 307      -2.414 -25.494  16.290  1.00 67.90           O
ATOM   4959  CB  LYS A 307      -0.226 -27.322  15.384  1.00 64.64           C
ATOM   4960 1HB  LYS A 307       0.579 -26.764  15.183  1.00 64.64           H
ATOM   4961 2HB  LYS A 307      -0.447 -27.251  16.357  1.00 64.64           H
ATOM   4962  CG  LYS A 307       0.082 -28.786  15.046  1.00 57.45           C
ATOM   4963 1HG  LYS A 307      -0.748 -29.331  15.163  1.00 57.45           H
ATOM   4964 2HG  LYS A 307       0.388 -28.845  14.096  1.00 57.45           H
ATOM   4965  CD  LYS A 307       1.182 -29.338  15.966  1.00 52.75           C
ATOM   4966 1HD  LYS A 307       2.026 -28.821  15.826  1.00 52.75           H
ATOM   4967 2HD  LYS A 307       0.894 -29.254  16.920  1.00 52.75           H
ATOM   4968  CE  LYS A 307       1.432 -30.810  15.642  1.00 46.16           C
ATOM   4969 1HE  LYS A 307       0.584 -31.328  15.757  1.00 46.16           H
ATOM   4970 2HE  LYS A 307       1.750 -30.897  14.698  1.00 46.16           H
ATOM   4971  NZ  LYS A 307       2.456 -31.398  16.530  1.00 37.76           N
ATOM   4972 1HZ  LYS A 307       2.612 -32.361  16.309  1.00 37.76           H
ATOM   4973 2HZ  LYS A 307       2.174 -31.344  17.488  1.00 37.76           H
ATOM   4974 3HZ  LYS A 307       3.328 -30.917  16.439  1.00 37.76           H
ATOM   4975  N   GLU A 308      -1.926 -24.395  14.399  1.00 73.01           N
ATOM   4976  H   GLU A 308      -1.682 -24.475  13.432  1.00 73.01           H
ATOM   4977  CA  GLU A 308      -2.235 -23.075  14.942  1.00 73.90           C
ATOM   4978  HA  GLU A 308      -2.117 -23.157  15.932  1.00 73.90           H
ATOM   4979  C   GLU A 308      -3.696 -22.679  14.682  1.00 74.81           C
ATOM   4980  O   GLU A 308      -4.067 -22.234  13.596  1.00 71.92           O
ATOM   4981  CB  GLU A 308      -1.244 -22.039  14.392  1.00 71.90           C
ATOM   4982 1HB  GLU A 308      -1.192 -22.145  13.399  1.00 71.90           H
ATOM   4983 2HB  GLU A 308      -1.584 -21.125  14.613  1.00 71.90           H
ATOM   4984  CG  GLU A 308       0.171 -22.191  14.977  1.00 64.05           C
ATOM   4985 1HG  GLU A 308       0.499 -23.114  14.777  1.00 64.05           H
ATOM   4986 2HG  GLU A 308       0.770 -21.521  14.537  1.00 64.05           H
ATOM   4987  CD  GLU A 308       0.229 -21.972  16.498  1.00 62.57           C
ATOM   4988  OE1 GLU A 308       1.183 -22.494  17.119  1.00 56.77           O
ATOM   4989  OE2 GLU A 308      -0.682 -21.299  17.032  1.00 55.75           O
ATOM   4990  N   LYS A 309      -4.533 -22.774  15.708  1.00 70.52           N
ATOM   4991  H   LYS A 309      -4.173 -23.102  16.581  1.00 70.52           H
ATOM   4992  CA  LYS A 309      -5.972 -22.422  15.634  1.00 69.91           C
ATOM   4993  HA  LYS A 309      -6.363 -22.984  14.905  1.00 69.91           H
ATOM   4994  C   LYS A 309      -6.207 -20.955  15.203  1.00 70.74           C
ATOM   4995  O   LYS A 309      -7.238 -20.637  14.639  1.00 66.75           O
ATOM   4996  CB  LYS A 309      -6.640 -22.767  16.991  1.00 65.84           C
ATOM   4997 1HB  LYS A 309      -6.348 -23.684  17.261  1.00 65.84           H
ATOM   4998 2HB  LYS A 309      -6.330 -22.104  17.672  1.00 65.84           H
ATOM   4999  CG  LYS A 309      -8.182 -22.743  16.967  1.00 59.13           C
ATOM   5000 1HG  LYS A 309      -8.481 -21.800  16.822  1.00 59.13           H
ATOM   5001 2HG  LYS A 309      -8.495 -23.313  16.207  1.00 59.13           H
ATOM   5002  CD  LYS A 309      -8.818 -23.271  18.281  1.00 55.61           C
ATOM   5003 1HD  LYS A 309      -8.511 -24.210  18.438  1.00 55.61           H
ATOM   5004 2HD  LYS A 309      -8.523 -22.692  19.041  1.00 55.61           H
ATOM   5005  CE  LYS A 309     -10.357 -23.259  18.219  1.00 48.47           C
ATOM   5006 1HE  LYS A 309     -10.672 -22.314  18.138  1.00 48.47           H
ATOM   5007 2HE  LYS A 309     -10.655 -23.780  17.419  1.00 48.47           H
ATOM   5008  NZ  LYS A 309     -11.020 -23.853  19.415  1.00 40.86           N
ATOM   5009 1HZ  LYS A 309     -12.015 -23.821  19.326  1.00 40.86           H
ATOM   5010 2HZ  LYS A 309     -10.770 -23.357  20.247  1.00 40.86           H
ATOM   5011 3HZ  LYS A 309     -10.753 -24.809  19.535  1.00 40.86           H
ATOM   5012  N   HIS A 310      -5.251 -20.056  15.436  1.00 74.34           N
ATOM   5013  H   HIS A 310      -4.374 -20.386  15.785  1.00 74.34           H
ATOM   5014  CA  HIS A 310      -5.402 -18.614  15.213  1.00 75.14           C
ATOM   5015  HA  HIS A 310      -6.379 -18.505  15.027  1.00 75.14           H
ATOM   5016  C   HIS A 310      -4.683 -18.072  13.964  1.00 77.03           C
ATOM   5017  O   HIS A 310      -4.589 -16.855  13.801  1.00 75.10           O
[truncated: 95,713 more chars]
