# Supplementary material for: Variety of genetic defects in GnRH and hypothalamic–pituitary signaling and development in normosmic patients with IHH
Source: Front Endocrinol (Lausanne). 2024 Jul 1;15:1396805. doi: 10.3389/fendo.2024.1396805 (PMC11246878; doi:10.3389/fendo.2024.1396805)
Supplement: Supplementary file 1 [file DataSheet_1.zip › PROKR2_Arg85Cys_homology.pdb]

REMARK YASARA *************************************************************
REMARK YASARA *                                                           *
REMARK YASARA *                     Y  A  S  A  R  A                      *
REMARK YASARA *                                                           *
REMARK YASARA *   Yet Another Scientific Artificial Reality Application   *
REMARK YASARA *                                                           *
REMARK YASARA *            MOLECULE STRUCTURE FILE, PDB FORMAT            *
REMARK YASARA *                                                           *
REMARK YASARA * Just use YASARA every day to make your questions go away! *
REMARK YASARA *                                                           *
REMARK YASARA *                      www.YASARA.org                       *
REMARK YASARA *                                                           *
REMARK YASARA *************************************************************
REMARK YASARA
REMARK YASARA Version:           24.4.10.W.64
REMARK YASARA Written on:        Mon May 20 12:19:40 2024
REMARK YASARA Number of models:  1
REMARK YASARA Number of atoms:   6227
REMARK YASARA Please address questions or suggestions to: Eliza@yasara.org
REMARK YASARA
COMPND    MOL_ID: 1;
COMPND   2 MOLECULE: Prokineticin receptor 2;
COMPND   3 CHAIN: ;
SEQRES   1 A  384  MET ALA ALA GLN ASN GLY ASN THR SER PHE THR PRO ASN 
SEQRES   2 A  384  PHE ASN PRO PRO GLN ASP HIS ALA SER SER LEU SER PHE 
SEQRES   3 A  384  ASN PHE SER TYR GLY ASP TYR ASP LEU PRO MET ASP GLU 
SEQRES   4 A  384  ASP GLU ASP MET THR LYS THR ARG THR PHE PHE ALA ALA 
SEQRES   5 A  384  LYS ILE VAL ILE GLY ILE ALA LEU ALA GLY ILE MET LEU 
SEQRES   6 A  384  VAL CYS GLY ILE GLY ASN PHE VAL PHE ILE ALA ALA LEU 
SEQRES   7 A  384  THR ARG TYR LYS LYS LEU CYS ASN LEU THR ASN LEU LEU 
SEQRES   8 A  384  ILE ALA ASN LEU ALA ILE SER ASP PHE LEU VAL ALA ILE 
SEQRES   9 A  384  ILE CYS CYS PRO PHE GLU MET ASP TYR TYR VAL VAL ARG 
SEQRES  10 A  384  GLN LEU SER TRP GLU HIS GLY HIS VAL LEU CYS ALA SER 
SEQRES  11 A  384  VAL ASN TYR LEU ARG THR VAL SER LEU TYR VAL SER THR 
SEQRES  12 A  384  ASN ALA LEU LEU ALA ILE ALA ILE ASP ARG TYR LEU ALA 
SEQRES  13 A  384  ILE VAL HIS PRO LEU LYS PRO ARG MET ASN TYR GLN THR 
SEQRES  14 A  384  ALA SER PHE LEU ILE ALA LEU VAL TRP MET VAL SER ILE 
SEQRES  15 A  384  LEU ILE ALA ILE PRO SER ALA TYR PHE ALA THR GLU THR 
SEQRES  16 A  384  VAL LEU PHE ILE VAL LYS SER GLN GLU LYS ILE PHE CYS 
SEQRES  17 A  384  GLY GLN ILE TRP PRO VAL ASP GLN GLN LEU TYR TYR LYS 
SEQRES  18 A  384  SER TYR PHE LEU PHE ILE PHE GLY VAL GLU PHE VAL GLY 
SEQRES  19 A  384  PRO VAL VAL THR MET THR LEU CYS TYR ALA ARG ILE SER 
SEQRES  20 A  384  ARG GLU LEU TRP PHE LYS ALA VAL PRO GLY PHE GLN THR 
SEQRES  21 A  384  GLU GLN ILE ARG LYS ARG LEU ARG CYS ARG ARG LYS THR 
SEQRES  22 A  384  VAL LEU VAL LEU MET CYS ILE LEU THR ALA TYR VAL LEU 
SEQRES  23 A  384  CYS TRP ALA PRO PHE TYR GLY PHE THR ILE VAL ARG ASP 
SEQRES  24 A  384  PHE PHE PRO THR VAL PHE VAL LYS GLU LYS HIS TYR LEU 
SEQRES  25 A  384  THR ALA PHE TYR VAL VAL GLU CYS ILE ALA MET SER ASN 
SEQRES  26 A  384  SER MET ILE ASN THR VAL CYS PHE VAL THR VAL LYS ASN 
SEQRES  27 A  384  ASN THR MET LYS TYR PHE LYS LYS MET MET LEU LEU HIS 
SEQRES  28 A  384  TRP ARG PRO SER GLN ARG GLY SER LYS SER SER ALA ASP 
SEQRES  29 A  384  LEU ASP LEU ARG THR ASN GLY VAL PRO THR THR GLU GLU 
SEQRES  30 A  384  VAL ASP CYS ILE ARG LEU LYS 
SSBOND   0 CYS A  128    CYS A  208                                       2.03
SSBOND   1 CYS A  269    CYS A  380                                       2.03
ATOM      1  N   MET A   1      82.369  14.481 -31.346  1.00-40.51           N
ATOM      2 1H   MET A   1      83.295  14.469 -30.939  1.00-40.51           H
ATOM      3 2H   MET A   1      82.400  14.061 -32.265  1.00-40.51           H
ATOM      4 3H   MET A   1      81.742  13.954 -30.753  1.00-40.51           H
ATOM      5  CA  MET A   1      81.894  15.886 -31.448  1.00-40.51           C
ATOM      6  HA  MET A   1      82.555  16.451 -32.102  1.00-40.51           H
ATOM      7  C   MET A   1      81.898  16.509 -30.072  1.00-40.51           C
ATOM      8  O   MET A   1      81.782  15.780 -29.090  1.00-40.51           O
ATOM      9  CB  MET A   1      80.464  15.932 -31.997  1.00-40.51           C
ATOM     10 1HB  MET A   1      79.829  15.331 -31.349  1.00-40.51           H
ATOM     11 2HB  MET A   1      80.109  16.961 -31.957  1.00-40.51           H
ATOM     12  CG  MET A   1      80.315  15.424 -33.428  1.00-40.51           C
ATOM     13 1HG  MET A   1      80.914  16.050 -34.087  1.00-40.51           H
ATOM     14 2HG  MET A   1      80.696  14.404 -33.478  1.00-40.51           H
ATOM     15  SD  MET A   1      78.600  15.406 -34.022  1.00-40.51           S
ATOM     16  CE  MET A   1      78.212  17.155 -34.287  1.00-40.51           C
ATOM     17 1HE  MET A   1      77.171  17.256 -34.595  1.00-40.51           H
ATOM     18 2HE  MET A   1      78.853  17.559 -35.071  1.00-40.51           H
ATOM     19 3HE  MET A   1      78.369  17.716 -33.366  1.00-40.51           H
ATOM     20  N   ALA A   2      81.982  17.829 -29.977  1.00  6.57           N
ATOM     21  H   ALA A   2      82.160  18.388 -30.802  1.00  6.57           H
ATOM     22  CA  ALA A   2      81.778  18.513 -28.705  1.00  6.57           C
ATOM     23  HA  ALA A   2      82.450  18.099 -27.952  1.00  6.57           H
ATOM     24  C   ALA A   2      80.325  18.289 -28.260  1.00  6.57           C
ATOM     25  O   ALA A   2      79.489  17.848 -29.059  1.00  6.57           O
ATOM     26  CB  ALA A   2      82.070  20.004 -28.881  1.00  6.57           C
ATOM     27 1HB  ALA A   2      83.081  20.142 -29.263  1.00  6.57           H
ATOM     28 2HB  ALA A   2      81.979  20.513 -27.921  1.00  6.57           H
ATOM     29 3HB  ALA A   2      81.357  20.446 -29.580  1.00  6.57           H
ATOM     30  N   ALA A   3      80.003  18.611 -27.017  1.00 -0.36           N
ATOM     31  H   ALA A   3      80.709  18.954 -26.380  1.00 -0.36           H
ATOM     32  CA  ALA A   3      78.615  18.558 -26.579  1.00 -0.36           C
ATOM     33  HA  ALA A   3      78.191  17.591 -26.843  1.00 -0.36           H
ATOM     34  C   ALA A   3      77.886  19.655 -27.353  1.00 -0.36           C
ATOM     35  O   ALA A   3      78.349  20.790 -27.415  1.00 -0.36           O
ATOM     36  CB  ALA A   3      78.507  18.775 -25.073  1.00 -0.36           C
ATOM     37 1HB  ALA A   3      79.002  17.958 -24.547  1.00 -0.36           H
ATOM     38 2HB  ALA A   3      77.458  18.797 -24.779  1.00 -0.36           H
ATOM     39 3HB  ALA A   3      78.974  19.723 -24.801  1.00 -0.36           H
ATOM     40  N   GLN A   4      76.763  19.317 -27.962  1.00  5.87           N
ATOM     41  H   GLN A   4      76.390  18.383 -27.836  1.00  5.87           H
ATOM     42  CA  GLN A   4      76.039  20.257 -28.814  1.00  5.87           C
ATOM     43  HA  GLN A   4      76.727  21.020 -29.180  1.00  5.87           H
ATOM     44  C   GLN A   4      74.992  20.948 -27.953  1.00  5.87           C
ATOM     45  O   GLN A   4      73.789  20.759 -28.118  1.00  5.87           O
ATOM     46  CB  GLN A   4      75.427  19.536 -30.021  1.00  5.87           C
ATOM     47 1HB  GLN A   4      74.755  18.755 -29.664  1.00  5.87           H
ATOM     48 2HB  GLN A   4      74.851  20.257 -30.602  1.00  5.87           H
ATOM     49  CG  GLN A   4      76.478  18.900 -30.932  1.00  5.87           C
ATOM     50 1HG  GLN A   4      77.022  18.144 -30.370  1.00  5.87           H
ATOM     51 2HG  GLN A   4      75.979  18.412 -31.769  1.00  5.87           H
ATOM     52  CD  GLN A   4      77.472  19.911 -31.472  1.00  5.87           C
ATOM     53  OE1 GLN A   4      77.132  20.804 -32.238  1.00  5.87           O
ATOM     54  NE2 GLN A   4      78.707  19.785 -31.079  1.00  5.87           N
ATOM     55 1HE2 GLN A   4      79.393  20.452 -31.393  1.00  5.87           H
ATOM     56 2HE2 GLN A   4      78.961  19.046 -30.438  1.00  5.87           H
ATOM     57  N   ASN A   5      75.466  21.674 -26.952  1.00  0.16           N
ATOM     58  H   ASN A   5      76.469  21.804 -26.870  1.00  0.16           H
ATOM     59  CA  ASN A   5      74.573  22.293 -25.979  1.00  0.16           C
ATOM     60  HA  ASN A   5      73.852  21.549 -25.649  1.00  0.16           H
ATOM     61  C   ASN A   5      73.821  23.457 -26.619  1.00  0.16           C
ATOM     62  O   ASN A   5      74.399  24.226 -27.387  1.00  0.16           O
ATOM     63  CB  ASN A   5      75.362  22.803 -24.768  1.00  0.16           C
ATOM     64 1HB  ASN A   5      76.116  23.512 -25.109  1.00  0.16           H
ATOM     65 2HB  ASN A   5      74.680  23.319 -24.097  1.00  0.16           H
ATOM     66  CG  ASN A   5      76.041  21.696 -24.005  1.00  0.16           C
ATOM     67  OD1 ASN A   5      77.256  21.710 -23.819  1.00  0.16           O
ATOM     68  ND2 ASN A   5      75.284  20.740 -23.543  1.00  0.16           N
ATOM     69 1HD2 ASN A   5      75.708  19.990 -23.023  1.00  0.16           H
ATOM     70 2HD2 ASN A   5      74.290  20.767 -23.690  1.00  0.16           H
ATOM     71  N   GLY A   6      72.545  23.596 -26.300  1.00 23.57           N
ATOM     72  H   GLY A   6      72.102  22.909 -25.697  1.00 23.57           H
ATOM     73  CA  GLY A   6      71.747  24.688 -26.835  1.00 23.57           C
ATOM     74 1HA  GLY A   6      72.328  25.610 -26.800  1.00 23.57           H
ATOM     75 2HA  GLY A   6      71.493  24.472 -27.873  1.00 23.57           H
ATOM     76  C   GLY A   6      70.468  24.892 -26.051  1.00 23.57           C
ATOM     77  O   GLY A   6      69.436  25.296 -26.598  1.00 23.57           O
ATOM     78  N   ASN A   7      70.504  24.550 -24.771  1.00 -0.17           N
ATOM     79  H   ASN A   7      71.379  24.282 -24.338  1.00 -0.17           H
ATOM     80  CA  ASN A   7      69.310  24.651 -23.939  1.00 -0.17           C
ATOM     81  HA  ASN A   7      68.448  24.274 -24.487  1.00 -0.17           H
ATOM     82  C   ASN A   7      69.082  26.119 -23.609  1.00 -0.17           C
ATOM     83  O   ASN A   7      70.016  26.832 -23.244  1.00 -0.17           O
ATOM     84  CB  ASN A   7      69.468  23.853 -22.649  1.00 -0.17           C
ATOM     85 1HB  ASN A   7      69.746  22.830 -22.891  1.00 -0.17           H
ATOM     86 2HB  ASN A   7      70.258  24.302 -22.051  1.00 -0.17           H
ATOM     87  CG  ASN A   7      68.199  23.832 -21.837  1.00 -0.17           C
ATOM     88  OD1 ASN A   7      67.105  23.821 -22.380  1.00 -0.17           O
ATOM     89  ND2 ASN A   7      68.328  23.844 -20.546  1.00 -0.17           N
ATOM     90 1HD2 ASN A   7      67.502  23.845 -19.965  1.00 -0.17           H
ATOM     91 2HD2 ASN A   7      69.249  23.810 -20.137  1.00 -0.17           H
ATOM     92  N   THR A   8      67.848  26.567 -23.765  1.00  4.94           N
ATOM     93  H   THR A   8      67.107  25.913 -24.007  1.00  4.94           H
ATOM     94  CA  THR A   8      67.485  27.972 -23.635  1.00  4.94           C
ATOM     95  HA  THR A   8      68.300  28.542 -23.196  1.00  4.94           H
ATOM     96  C   THR A   8      66.259  28.036 -22.729  1.00  4.94           C
ATOM     97  O   THR A   8      65.424  27.132 -22.794  1.00  4.94           O
ATOM     98  CB  THR A   8      67.173  28.522 -25.047  1.00  4.94           C
ATOM     99  HB  THR A   8      66.285  28.027 -25.439  1.00  4.94           H
ATOM    100  OG1 THR A   8      68.280  28.237 -25.910  1.00  4.94           O
ATOM    101  HG1 THR A   8      68.326  27.282 -26.030  1.00  4.94           H
ATOM    102  CG2 THR A   8      66.963  30.013 -25.067  1.00  4.94           C
ATOM    103 1HG2 THR A   8      66.819  30.334 -26.098  1.00  4.94           H
ATOM    104 2HG2 THR A   8      67.835  30.521 -24.654  1.00  4.94           H
ATOM    105 3HG2 THR A   8      66.075  30.278 -24.493  1.00  4.94           H
ATOM    106  N   SER A   9      66.134  29.063 -21.902  1.00 10.61           N
ATOM    107  H   SER A   9      66.840  29.797 -21.899  1.00 10.61           H
ATOM    108  CA  SER A   9      64.997  29.220 -20.992  1.00 10.61           C
ATOM    109  HA  SER A   9      64.201  28.526 -21.259  1.00 10.61           H
ATOM    110  C   SER A   9      64.499  30.652 -21.163  1.00 10.61           C
ATOM    111  O   SER A   9      65.307  31.522 -21.500  1.00 10.61           O
ATOM    112  CB  SER A   9      65.456  28.955 -19.556  1.00 10.61           C
ATOM    113 1HB  SER A   9      66.185  29.714 -19.267  1.00 10.61           H
ATOM    114 2HB  SER A   9      64.601  29.010 -18.883  1.00 10.61           H
ATOM    115  OG  SER A   9      66.067  27.673 -19.469  1.00 10.61           O
ATOM    116  HG  SER A   9      65.843  27.270 -18.616  1.00 10.61           H
ATOM    117  N   PHE A  10      63.207  30.917 -21.003  1.00 -9.63           N
ATOM    118  H   PHE A  10      62.585  30.196 -20.651  1.00 -9.63           H
ATOM    119  CA  PHE A  10      62.645  32.223 -21.372  1.00 -9.63           C
ATOM    120  HA  PHE A  10      63.449  32.956 -21.334  1.00 -9.63           H
ATOM    121  C   PHE A  10      61.524  32.754 -20.463  1.00 -9.63           C
ATOM    122  O   PHE A  10      60.760  31.988 -19.873  1.00 -9.63           O
ATOM    123  CB  PHE A  10      62.178  32.149 -22.830  1.00 -9.63           C
ATOM    124 1HB  PHE A  10      62.911  31.575 -23.396  1.00 -9.63           H
ATOM    125 2HB  PHE A  10      61.222  31.626 -22.877  1.00 -9.63           H
ATOM    126  CG  PHE A  10      62.049  33.494 -23.483  1.00 -9.63           C
ATOM    127  CD1 PHE A  10      63.197  34.209 -23.870  1.00 -9.63           C
ATOM    128  HD1 PHE A  10      64.175  33.768 -23.739  1.00 -9.63           H
ATOM    129  CD2 PHE A  10      60.788  34.073 -23.682  1.00 -9.63           C
ATOM    130  HD2 PHE A  10      59.897  33.525 -23.411  1.00 -9.63           H
ATOM    131  CE1 PHE A  10      63.092  35.512 -24.414  1.00 -9.63           C
ATOM    132  HE1 PHE A  10      63.981  36.056 -24.697  1.00 -9.63           H
ATOM    133  CE2 PHE A  10      60.665  35.383 -24.207  1.00 -9.63           C
ATOM    134  HE2 PHE A  10      59.688  35.828 -24.332  1.00 -9.63           H
ATOM    135  CZ  PHE A  10      61.821  36.108 -24.566  1.00 -9.63           C
ATOM    136  HZ  PHE A  10      61.736  37.112 -24.957  1.00 -9.63           H
ATOM    137  N   THR A  11      61.449  34.070 -20.327  1.00 22.54           N
ATOM    138  H   THR A  11      62.072  34.659 -20.863  1.00 22.54           H
ATOM    139  CA  THR A  11      60.487  34.758 -19.460  1.00 22.54           C
ATOM    140  HA  THR A  11      60.395  34.241 -18.505  1.00 22.54           H
ATOM    141  C   THR A  11      59.103  34.848 -20.115  1.00 22.54           C
ATOM    142  O   THR A  11      58.971  34.580 -21.309  1.00 22.54           O
ATOM    143  CB  THR A  11      61.025  36.188 -19.220  1.00 22.54           C
ATOM    144  HB  THR A  11      60.278  36.794 -18.710  1.00 22.54           H
ATOM    145  OG1 THR A  11      61.356  36.778 -20.481  1.00 22.54           O
ATOM    146  HG1 THR A  11      61.797  37.617 -20.311  1.00 22.54           H
ATOM    147  CG2 THR A  11      62.295  36.163 -18.392  1.00 22.54           C
ATOM    148 1HG2 THR A  11      62.598  37.183 -18.165  1.00 22.54           H
ATOM    149 2HG2 THR A  11      63.099  35.668 -18.937  1.00 22.54           H
ATOM    150 3HG2 THR A  11      62.115  35.638 -17.453  1.00 22.54           H
ATOM    151  N   PRO A  12      58.049  35.257 -19.383  1.00 20.43           N
ATOM    152  CA  PRO A  12      57.780  35.657 -17.996  1.00 20.43           C
ATOM    153  HA  PRO A  12      58.615  36.215 -17.577  1.00 20.43           H
ATOM    154  C   PRO A  12      57.396  34.501 -17.078  1.00 20.43           C
ATOM    155  O   PRO A  12      57.336  33.340 -17.487  1.00 20.43           O
ATOM    156  CB  PRO A  12      56.578  36.584 -18.177  1.00 20.43           C
ATOM    157 1HB  PRO A  12      55.993  36.697 -17.266  1.00 20.43           H
ATOM    158 2HB  PRO A  12      56.907  37.556 -18.537  1.00 20.43           H
ATOM    159  CG  PRO A  12      55.798  35.899 -19.211  1.00 20.43           C
ATOM    160 1HG  PRO A  12      55.235  35.078 -18.768  1.00 20.43           H
ATOM    161 2HG  PRO A  12      55.121  36.596 -19.706  1.00 20.43           H
ATOM    162  CD  PRO A  12      56.811  35.364 -20.179  1.00 20.43           C
ATOM    163 1HD  PRO A  12      56.498  34.388 -20.554  1.00 20.43           H
ATOM    164 2HD  PRO A  12      56.952  36.069 -20.998  1.00 20.43           H
ATOM    165  N   ASN A  13      57.016  34.860 -15.861  1.00  7.64           N
ATOM    166  H   ASN A  13      57.151  35.820 -15.566  1.00  7.64           H
ATOM    167  CA  ASN A  13      56.276  33.998 -14.950  1.00  7.64           C
ATOM    168  HA  ASN A  13      55.726  33.246 -15.510  1.00  7.64           H
ATOM    169  C   ASN A  13      55.306  34.957 -14.271  1.00  7.64           C
ATOM    170  O   ASN A  13      55.602  36.153 -14.183  1.00  7.64           O
ATOM    171  CB  ASN A  13      57.178  33.325 -13.911  1.00  7.64           C
ATOM    172 1HB  ASN A  13      56.574  32.662 -13.292  1.00  7.64           H
ATOM    173 2HB  ASN A  13      57.927  32.730 -14.428  1.00  7.64           H
ATOM    174  CG  ASN A  13      57.875  34.320 -13.020  1.00  7.64           C
ATOM    175  OD1 ASN A  13      58.806  34.994 -13.443  1.00  7.64           O
ATOM    176  ND2 ASN A  13      57.423  34.450 -11.810  1.00  7.64           N
ATOM    177 1HD2 ASN A  13      57.865  35.126 -11.203  1.00  7.64           H
ATOM    178 2HD2 ASN A  13      56.656  33.882 -11.483  1.00  7.64           H
ATOM    179  N   PHE A  14      54.173  34.450 -13.814  1.00-23.17           N
ATOM    180  H   PHE A  14      53.979  33.462 -13.953  1.00-23.17           H
ATOM    181  CA  PHE A  14      53.164  35.245 -13.121  1.00-23.17           C
ATOM    182  HA  PHE A  14      53.602  36.163 -12.727  1.00-23.17           H
ATOM    183  C   PHE A  14      52.603  34.405 -11.983  1.00-23.17           C
ATOM    184  O   PHE A  14      52.733  33.177 -12.001  1.00-23.17           O
ATOM    185  CB  PHE A  14      51.999  35.588 -14.056  1.00-23.17           C
ATOM    186 1HB  PHE A  14      51.527  34.660 -14.379  1.00-23.17           H
ATOM    187 2HB  PHE A  14      51.265  36.167 -13.497  1.00-23.17           H
ATOM    188  CG  PHE A  14      52.395  36.372 -15.273  1.00-23.17           C
ATOM    189  CD1 PHE A  14      52.491  35.737 -16.524  1.00-23.17           C
ATOM    190  HD1 PHE A  14      52.294  34.677 -16.607  1.00-23.17           H
ATOM    191  CD2 PHE A  14      52.644  37.753 -15.183  1.00-23.17           C
ATOM    192  HD2 PHE A  14      52.563  38.254 -14.228  1.00-23.17           H
ATOM    193  CE1 PHE A  14      52.829  36.473 -17.682  1.00-23.17           C
ATOM    194  HE1 PHE A  14      52.882  35.977 -18.641  1.00-23.17           H
ATOM    195  CE2 PHE A  14      53.002  38.501 -16.333  1.00-23.17           C
ATOM    196  HE2 PHE A  14      53.188  39.563 -16.252  1.00-23.17           H
ATOM    197  CZ  PHE A  14      53.102  37.855 -17.586  1.00-23.17           C
ATOM    198  HZ  PHE A  14      53.373  38.417 -18.468  1.00-23.17           H
ATOM    199  N   ASN A  15      51.939  35.040 -11.029  1.00  4.36           N
ATOM    200  H   ASN A  15      51.966  36.063 -11.003  1.00  4.36           H
ATOM    201  CA  ASN A  15      51.098  34.350 -10.056  1.00  4.36           C
ATOM    202  HA  ASN A  15      50.782  33.393 -10.465  1.00  4.36           H
ATOM    203  C   ASN A  15      49.881  35.228  -9.773  1.00  4.36           C
ATOM    204  O   ASN A  15      50.052  36.367  -9.316  1.00  4.36           O
ATOM    205  CB  ASN A  15      51.852  34.105  -8.746  1.00  4.36           C
ATOM    206 1HB  ASN A  15      52.796  33.615  -8.971  1.00  4.36           H
ATOM    207 2HB  ASN A  15      52.059  35.056  -8.260  1.00  4.36           H
ATOM    208  CG  ASN A  15      51.076  33.227  -7.796  1.00  4.36           C
ATOM    209  OD1 ASN A  15      50.477  32.246  -8.214  1.00  4.36           O
ATOM    210  ND2 ASN A  15      51.084  33.549  -6.533  1.00  4.36           N
ATOM    211 1HD2 ASN A  15      50.579  32.970  -5.881  1.00  4.36           H
ATOM    212 2HD2 ASN A  15      51.587  34.362  -6.220  1.00  4.36           H
ATOM    213  N   PRO A  16      48.652  34.737 -10.021  1.00 -7.94           N
ATOM    214  CA  PRO A  16      47.529  35.623  -9.690  1.00 -7.94           C
ATOM    215  HA  PRO A  16      47.646  36.590 -10.176  1.00 -7.94           H
ATOM    216  C   PRO A  16      47.410  35.808  -8.176  1.00 -7.94           C
ATOM    217  O   PRO A  16      47.952  34.998  -7.405  1.00 -7.94           O
ATOM    218  CB  PRO A  16      46.327  34.881 -10.282  1.00 -7.94           C
ATOM    219 1HB  PRO A  16      45.420  35.081  -9.711  1.00 -7.94           H
ATOM    220 2HB  PRO A  16      46.191  35.160 -11.326  1.00 -7.94           H
ATOM    221  CG  PRO A  16      46.709  33.471 -10.193  1.00 -7.94           C
ATOM    222 1HG  PRO A  16      46.576  33.117  -9.173  1.00 -7.94           H
ATOM    223 2HG  PRO A  16      46.126  32.866 -10.884  1.00 -7.94           H
ATOM    224  CD  PRO A  16      48.165  33.453 -10.560  1.00 -7.94           C
ATOM    225 1HD  PRO A  16      48.666  32.607 -10.090  1.00 -7.94           H
ATOM    226 2HD  PRO A  16      48.287  33.428 -11.644  1.00 -7.94           H
ATOM    227  N   PRO A  17      46.734  36.877  -7.720  1.00-12.00           N
ATOM    228  CA  PRO A  17      46.694  37.032  -6.262  1.00-12.00           C
ATOM    229  HA  PRO A  17      47.705  37.063  -5.857  1.00-12.00           H
ATOM    230  C   PRO A  17      45.910  35.921  -5.578  1.00-12.00           C
ATOM    231  O   PRO A  17      44.955  35.366  -6.131  1.00-12.00           O
ATOM    232  CB  PRO A  17      46.019  38.394  -6.081  1.00-12.00           C
ATOM    233 1HB  PRO A  17      45.425  38.419  -5.167  1.00-12.00           H
ATOM    234 2HB  PRO A  17      46.766  39.187  -6.076  1.00-12.00           H
ATOM    235  CG  PRO A  17      45.166  38.525  -7.277  1.00-12.00           C
ATOM    236 1HG  PRO A  17      44.262  37.929  -7.157  1.00-12.00           H
ATOM    237 2HG  PRO A  17      44.917  39.568  -7.462  1.00-12.00           H
ATOM    238  CD  PRO A  17      46.008  37.974  -8.387  1.00-12.00           C
ATOM    239 1HD  PRO A  17      45.379  37.602  -9.196  1.00-12.00           H
ATOM    240 2HD  PRO A  17      46.708  38.729  -8.750  1.00-12.00           H
ATOM    241  N   GLN A  18      46.339  35.572  -4.377  1.00  2.41           N
ATOM    242  H   GLN A  18      47.143  36.024  -3.974  1.00  2.41           H
ATOM    243  CA  GLN A  18      45.644  34.561  -3.599  1.00  2.41           C
ATOM    244  HA  GLN A  18      45.412  33.702  -4.227  1.00  2.41           H
ATOM    245  C   GLN A  18      44.356  35.196  -3.091  1.00  2.41           C
ATOM    246  O   GLN A  18      44.363  36.314  -2.582  1.00  2.41           O
ATOM    247  CB  GLN A  18      46.514  34.122  -2.421  1.00  2.41           C
ATOM    248 1HB  GLN A  18      47.484  33.813  -2.807  1.00  2.41           H
ATOM    249 2HB  GLN A  18      46.661  34.982  -1.769  1.00  2.41           H
ATOM    250  CG  GLN A  18      45.928  32.976  -1.601  1.00  2.41           C
ATOM    251 1HG  GLN A  18      44.930  33.252  -1.271  1.00  2.41           H
ATOM    252 2HG  GLN A  18      45.853  32.085  -2.223  1.00  2.41           H
ATOM    253  CD  GLN A  18      46.746  32.658  -0.372  1.00  2.41           C
ATOM    254  OE1 GLN A  18      47.853  33.156  -0.187  1.00  2.41           O
ATOM    255  NE2 GLN A  18      46.198  31.867   0.502  1.00  2.41           N
ATOM    256 1HE2 GLN A  18      46.677  31.699   1.375  1.00  2.41           H
ATOM    257 2HE2 GLN A  18      45.292  31.460   0.331  1.00  2.41           H
ATOM    258  N   ASP A  19      43.248  34.491  -3.225  1.00  2.89           N
ATOM    259  H   ASP A  19      43.276  33.599  -3.707  1.00  2.89           H
ATOM    260  CA  ASP A  19      41.993  34.908  -2.616  1.00  2.89           C
ATOM    261  HA  ASP A  19      41.907  35.996  -2.618  1.00  2.89           H
ATOM    262  C   ASP A  19      42.032  34.374  -1.185  1.00  2.89           C
ATOM    263  O   ASP A  19      42.366  33.211  -0.974  1.00  2.89           O
ATOM    264  CB  ASP A  19      40.832  34.289  -3.391  1.00  2.89           C
ATOM    265 1HB  ASP A  19      40.961  34.515  -4.449  1.00  2.89           H
ATOM    266 2HB  ASP A  19      40.854  33.207  -3.262  1.00  2.89           H
ATOM    267  CG  ASP A  19      39.486  34.809  -2.948  1.00  2.89           C
ATOM    268  OD1 ASP A  19      39.403  35.626  -2.009  1.00  2.89           O
ATOM    269  OD2 ASP A  19      38.471  34.411  -3.558  1.00  2.89           O
ATOM    270  N   HIS A  20      41.696  35.197  -0.203  1.00  3.78           N
ATOM    271  H   HIS A  20      41.417  36.146  -0.424  1.00  3.78           H
ATOM    272  CA  HIS A  20      41.727  34.786   1.201  1.00  3.78           C
ATOM    273  HA  HIS A  20      42.245  33.829   1.283  1.00  3.78           H
ATOM    274  C   HIS A  20      40.318  34.582   1.735  1.00  3.78           C
ATOM    275  O   HIS A  20      40.083  34.560   2.948  1.00  3.78           O
ATOM    276  CB  HIS A  20      42.508  35.813   2.019  1.00  3.78           C
ATOM    277 1HB  HIS A  20      41.992  36.771   1.976  1.00  3.78           H
ATOM    278 2HB  HIS A  20      42.545  35.486   3.058  1.00  3.78           H
ATOM    279  CG  HIS A  20      43.911  36.000   1.534  1.00  3.78           C
ATOM    280  ND1 HIS A  20      44.383  37.210   1.077  1.00  3.78           N
ATOM    281  CD2 HIS A  20      44.918  35.094   1.387  1.00  3.78           C
ATOM    282  HD2 HIS A  20      44.839  34.048   1.649  1.00  3.78           H
ATOM    283  CE1 HIS A  20      45.668  36.975   0.673  1.00  3.78           C
ATOM    284  HE1 HIS A  20      46.315  37.732   0.249  1.00  3.78           H
ATOM    285  NE2 HIS A  20      46.032  35.685   0.855  1.00  3.78           N
ATOM    286  HE2 HIS A  20      46.920  35.255   0.626  1.00  3.78           H
ATOM    287  N   ALA A  21      39.366  34.445   0.822  1.00 20.13           N
ATOM    288  H   ALA A  21      39.598  34.552  -0.158  1.00 20.13           H
ATOM    289  CA  ALA A  21      37.997  34.082   1.171  1.00 20.13           C
ATOM    290  HA  ALA A  21      37.631  34.760   1.941  1.00 20.13           H
ATOM    291  C   ALA A  21      37.982  32.651   1.720  1.00 20.13           C
ATOM    292  O   ALA A  21      38.157  31.680   0.976  1.00 20.13           O
ATOM    293  CB  ALA A  21      37.104  34.196  -0.063  1.00 20.13           C
ATOM    294 1HB  ALA A  21      37.164  35.206  -0.467  1.00 20.13           H
ATOM    295 2HB  ALA A  21      36.070  33.980   0.209  1.00 20.13           H
ATOM    296 3HB  ALA A  21      37.427  33.490  -0.830  1.00 20.13           H
ATOM    297  N   SER A  22      37.819  32.513   3.025  1.00 11.65           N
ATOM    298  H   SER A  22      37.673  33.334   3.592  1.00 11.65           H
ATOM    299  CA  SER A  22      37.865  31.204   3.672  1.00 11.65           C
ATOM    300  HA  SER A  22      38.674  30.619   3.239  1.00 11.65           H
ATOM    301  C   SER A  22      36.554  30.457   3.452  1.00 11.65           C
ATOM    302  O   SER A  22      35.534  30.789   4.060  1.00 11.65           O
ATOM    303  CB  SER A  22      38.140  31.378   5.167  1.00 11.65           C
ATOM    304 1HB  SER A  22      39.071  31.934   5.289  1.00 11.65           H
ATOM    305 2HB  SER A  22      37.329  31.943   5.626  1.00 11.65           H
ATOM    306  OG  SER A  22      38.270  30.124   5.816  1.00 11.65           O
ATOM    307  HG  SER A  22      38.998  30.197   6.453  1.00 11.65           H
ATOM    308  N   SER A  23      36.558  29.470   2.569  1.00  5.51           N
ATOM    309  H   SER A  23      37.416  29.235   2.085  1.00  5.51           H
ATOM    310  CA  SER A  23      35.354  28.692   2.273  1.00  5.51           C
ATOM    311  HA  SER A  23      34.531  29.376   2.063  1.00  5.51           H
ATOM    312  C   SER A  23      34.959  27.806   3.450  1.00  5.51           C
ATOM    313  O   SER A  23      35.803  27.120   4.044  1.00  5.51           O
ATOM    314  CB  SER A  23      35.600  27.816   1.042  1.00  5.51           C
ATOM    315 1HB  SER A  23      35.865  28.458   0.201  1.00  5.51           H
ATOM    316 2HB  SER A  23      36.434  27.142   1.240  1.00  5.51           H
ATOM    317  OG  SER A  23      34.458  27.053   0.692  1.00  5.51           O
ATOM    318  HG  SER A  23      34.568  26.775  -0.232  1.00  5.51           H
ATOM    319  N   LEU A  24      33.672  27.814   3.774  1.00 -5.66           N
ATOM    320  H   LEU A  24      33.039  28.410   3.248  1.00 -5.66           H
ATOM    321  CA  LEU A  24      33.103  26.976   4.829  1.00 -5.66           C
ATOM    322  HA  LEU A  24      33.837  26.854   5.626  1.00 -5.66           H
ATOM    323  C   LEU A  24      32.805  25.608   4.214  1.00 -5.66           C
ATOM    324  O   LEU A  24      31.709  25.340   3.713  1.00 -5.66           O
ATOM    325  CB  LEU A  24      31.842  27.640   5.400  1.00 -5.66           C
ATOM    326 1HB  LEU A  24      32.126  28.638   5.734  1.00 -5.66           H
ATOM    327 2HB  LEU A  24      31.137  27.762   4.580  1.00 -5.66           H
ATOM    328  CG  LEU A  24      31.080  26.967   6.555  1.00 -5.66           C
ATOM    329  HG  LEU A  24      30.725  25.995   6.219  1.00 -5.66           H
ATOM    330  CD1 LEU A  24      31.930  26.758   7.801  1.00 -5.66           C
ATOM    331 1HD1 LEU A  24      31.314  26.326   8.590  1.00 -5.66           H
ATOM    332 2HD1 LEU A  24      32.339  27.707   8.145  1.00 -5.66           H
ATOM    333 3HD1 LEU A  24      32.744  26.067   7.586  1.00 -5.66           H
ATOM    334  CD2 LEU A  24      29.868  27.826   6.908  1.00 -5.66           C
ATOM    335 1HD2 LEU A  24      29.305  27.356   7.714  1.00 -5.66           H
ATOM    336 2HD2 LEU A  24      29.217  27.914   6.038  1.00 -5.66           H
ATOM    337 3HD2 LEU A  24      30.184  28.820   7.223  1.00 -5.66           H
ATOM    338  N   SER A  25      33.832  24.776   4.170  1.00 15.04           N
ATOM    339  H   SER A  25      34.710  25.065   4.578  1.00 15.04           H
ATOM    340  CA  SER A  25      33.759  23.475   3.511  1.00 15.04           C
ATOM    341  HA  SER A  25      33.273  23.598   2.546  1.00 15.04           H
ATOM    342  C   SER A  25      32.980  22.445   4.326  1.00 15.04           C
ATOM    343  O   SER A  25      33.162  22.341   5.541  1.00 15.04           O
ATOM    344  CB  SER A  25      35.184  22.967   3.287  1.00 15.04           C
ATOM    345 1HB  SER A  25      35.742  23.724   2.735  1.00 15.04           H
ATOM    346 2HB  SER A  25      35.665  22.810   4.252  1.00 15.04           H
ATOM    347  OG  SER A  25      35.207  21.760   2.549  1.00 15.04           O
ATOM    348  HG  SER A  25      36.118  21.611   2.263  1.00 15.04           H
ATOM    349  N   PHE A  26      32.142  21.655   3.666  1.00  5.37           N
ATOM    350  H   PHE A  26      32.002  21.805   2.671  1.00  5.37           H
ATOM    351  CA  PHE A  26      31.454  20.528   4.300  1.00  5.37           C
ATOM    352  HA  PHE A  26      31.261  20.771   5.345  1.00  5.37           H
ATOM    353  C   PHE A  26      32.393  19.316   4.250  1.00  5.37           C
ATOM    354  O   PHE A  26      32.238  18.387   3.454  1.00  5.37           O
ATOM    355  CB  PHE A  26      30.109  20.254   3.615  1.00  5.37           C
ATOM    356 1HB  PHE A  26      29.576  21.201   3.531  1.00  5.37           H
ATOM    357 2HB  PHE A  26      30.283  19.877   2.608  1.00  5.37           H
ATOM    358  CG  PHE A  26      29.222  19.284   4.364  1.00  5.37           C
ATOM    359  CD1 PHE A  26      28.520  19.700   5.508  1.00  5.37           C
ATOM    360  HD1 PHE A  26      28.643  20.706   5.874  1.00  5.37           H
ATOM    361  CD2 PHE A  26      29.062  17.961   3.915  1.00  5.37           C
ATOM    362  HD2 PHE A  26      29.611  17.619   3.052  1.00  5.37           H
ATOM    363  CE1 PHE A  26      27.640  18.818   6.187  1.00  5.37           C
ATOM    364  HE1 PHE A  26      27.103  19.157   7.061  1.00  5.37           H
ATOM    365  CE2 PHE A  26      28.176  17.068   4.571  1.00  5.37           C
ATOM    366  HE2 PHE A  26      28.055  16.059   4.203  1.00  5.37           H
ATOM    367  CZ  PHE A  26      27.461  17.501   5.710  1.00  5.37           C
ATOM    368  HZ  PHE A  26      26.787  16.824   6.217  1.00  5.37           H
ATOM    369  N   ASN A  27      33.434  19.370   5.067  1.00  8.22           N
ATOM    370  H   ASN A  27      33.537  20.179   5.666  1.00  8.22           H
ATOM    371  CA  ASN A  27      34.427  18.300   5.158  1.00  8.22           C
ATOM    372  HA  ASN A  27      34.586  17.861   4.172  1.00  8.22           H
ATOM    373  C   ASN A  27      33.902  17.205   6.090  1.00  8.22           C
ATOM    374  O   ASN A  27      34.282  17.116   7.256  1.00  8.22           O
ATOM    375  CB  ASN A  27      35.753  18.861   5.677  1.00  8.22           C
ATOM    376 1HB  ASN A  27      36.127  19.610   4.981  1.00  8.22           H
ATOM    377 2HB  ASN A  27      35.578  19.339   6.637  1.00  8.22           H
ATOM    378  CG  ASN A  27      36.798  17.792   5.868  1.00  8.22           C
ATOM    379  OD1 ASN A  27      37.054  16.981   4.986  1.00  8.22           O
ATOM    380  ND2 ASN A  27      37.393  17.764   7.027  1.00  8.22           N
ATOM    381 1HD2 ASN A  27      38.096  17.066   7.196  1.00  8.22           H
ATOM    382 2HD2 ASN A  27      37.114  18.417   7.742  1.00  8.22           H
ATOM    383  N   PHE A  28      32.948  16.425   5.610  1.00 11.73           N
ATOM    384  H   PHE A  28      32.639  16.549   4.653  1.00 11.73           H
ATOM    385  CA  PHE A  28      32.320  15.397   6.434  1.00 11.73           C
ATOM    386  HA  PHE A  28      32.112  15.812   7.421  1.00 11.73           H
ATOM    387  C   PHE A  28      33.254  14.198   6.583  1.00 11.73           C
ATOM    388  O   PHE A  28      33.600  13.545   5.595  1.00 11.73           O
ATOM    389  CB  PHE A  28      31.001  14.968   5.792  1.00 11.73           C
ATOM    390 1HB  PHE A  28      30.460  15.866   5.501  1.00 11.73           H
ATOM    391 2HB  PHE A  28      31.208  14.389   4.892  1.00 11.73           H
ATOM    392  CG  PHE A  28      30.115  14.164   6.702  1.00 11.73           C
ATOM    393  CD1 PHE A  28      29.042  14.780   7.367  1.00 11.73           C
ATOM    394  HD1 PHE A  28      28.878  15.841   7.252  1.00 11.73           H
ATOM    395  CD2 PHE A  28      30.330  12.789   6.887  1.00 11.73           C
ATOM    396  HD2 PHE A  28      31.164  12.305   6.401  1.00 11.73           H
ATOM    397  CE1 PHE A  28      28.164  14.027   8.182  1.00 11.73           C
ATOM    398  HE1 PHE A  28      27.336  14.510   8.682  1.00 11.73           H
ATOM    399  CE2 PHE A  28      29.461  12.024   7.690  1.00 11.73           C
ATOM    400  HE2 PHE A  28      29.624  10.962   7.803  1.00 11.73           H
ATOM    401  CZ  PHE A  28      28.379  12.648   8.347  1.00 11.73           C
ATOM    402  HZ  PHE A  28      27.717  12.068   8.972  1.00 11.73           H
ATOM    403  N   SER A  29      33.680  13.901   7.800  1.00 15.52           N
ATOM    404  H   SER A  29      33.383  14.460   8.595  1.00 15.52           H
ATOM    405  CA  SER A  29      34.548  12.751   8.037  1.00 15.52           C
ATOM    406  HA  SER A  29      35.197  12.595   7.177  1.00 15.52           H
ATOM    407  C   SER A  29      33.673  11.522   8.236  1.00 15.52           C
ATOM    408  O   SER A  29      33.035  11.365   9.270  1.00 15.52           O
ATOM    409  CB  SER A  29      35.410  12.979   9.273  1.00 15.52           C
ATOM    410 1HB  SER A  29      36.085  13.816   9.091  1.00 15.52           H
ATOM    411 2HB  SER A  29      34.757  13.232  10.106  1.00 15.52           H
ATOM    412  OG  SER A  29      36.161  11.824   9.618  1.00 15.52           O
ATOM    413  HG  SER A  29      36.116  11.726  10.583  1.00 15.52           H
ATOM    414  N   TYR A  30      33.636  10.627   7.261  1.00 -3.53           N
ATOM    415  H   TYR A  30      34.186  10.775   6.418  1.00 -3.53           H
ATOM    416  CA  TYR A  30      32.796   9.433   7.370  1.00 -3.53           C
ATOM    417  HA  TYR A  30      31.848   9.713   7.824  1.00 -3.53           H
ATOM    418  C   TYR A  30      33.444   8.391   8.282  1.00 -3.53           C
ATOM    419  O   TYR A  30      32.793   7.449   8.733  1.00 -3.53           O
ATOM    420  CB  TYR A  30      32.498   8.850   5.986  1.00 -3.53           C
ATOM    421 1HB  TYR A  30      33.429   8.735   5.433  1.00 -3.53           H
ATOM    422 2HB  TYR A  30      32.045   7.868   6.118  1.00 -3.53           H
ATOM    423  CG  TYR A  30      31.530   9.702   5.188  1.00 -3.53           C
ATOM    424  CD1 TYR A  30      31.987  10.720   4.326  1.00 -3.53           C
ATOM    425  HD1 TYR A  30      33.046  10.865   4.175  1.00 -3.53           H
ATOM    426  CD2 TYR A  30      30.138   9.503   5.308  1.00 -3.53           C
ATOM    427  HD2 TYR A  30      29.760   8.703   5.929  1.00 -3.53           H
ATOM    428  CE1 TYR A  30      31.070  11.581   3.663  1.00 -3.53           C
ATOM    429  HE1 TYR A  30      31.433  12.372   3.026  1.00 -3.53           H
ATOM    430  CE2 TYR A  30      29.221  10.358   4.636  1.00 -3.53           C
ATOM    431  HE2 TYR A  30      28.157  10.207   4.741  1.00 -3.53           H
ATOM    432  CZ  TYR A  30      29.699  11.411   3.853  1.00 -3.53           C
ATOM    433  OH  TYR A  30      28.807  12.289   3.296  1.00 -3.53           O
ATOM    434  HH  TYR A  30      29.237  12.999   2.807  1.00 -3.53           H
ATOM    435  N   GLY A  31      34.710   8.595   8.621  1.00  1.79           N
ATOM    436  H   GLY A  31      35.226   9.364   8.209  1.00  1.79           H
ATOM    437  CA  GLY A  31      35.399   7.733   9.569  1.00  1.79           C
ATOM    438 1HA  GLY A  31      35.167   6.692   9.340  1.00  1.79           H
ATOM    439 2HA  GLY A  31      36.473   7.880   9.464  1.00  1.79           H
ATOM    440  C   GLY A  31      35.016   8.007  11.006  1.00  1.79           C
ATOM    441  O   GLY A  31      35.226   7.166  11.876  1.00  1.79           O
ATOM    442  N   ASP A  32      34.367   9.139  11.253  1.00-11.35           N
ATOM    443  H   ASP A  32      34.186   9.790  10.499  1.00-11.35           H
ATOM    444  CA  ASP A  32      33.869   9.480  12.593  1.00-11.35           C
ATOM    445  HA  ASP A  32      34.659   9.369  13.336  1.00-11.35           H
ATOM    446  C   ASP A  32      32.717   8.531  12.920  1.00-11.35           C
ATOM    447  O   ASP A  32      32.323   8.340  14.075  1.00-11.35           O
ATOM    448  CB  ASP A  32      33.284  10.902  12.638  1.00-11.35           C
ATOM    449 1HB  ASP A  32      32.562  11.003  11.835  1.00-11.35           H
ATOM    450 2HB  ASP A  32      32.763  11.036  13.585  1.00-11.35           H
ATOM    451  CG  ASP A  32      34.321  12.008  12.493  1.00-11.35           C
ATOM    452  OD1 ASP A  32      35.544  11.754  12.382  1.00-11.35           O
ATOM    453  OD2 ASP A  32      33.907  13.190  12.499  1.00-11.35           O
ATOM    454  N   TYR A  33      32.171   7.952  11.859  1.00 23.97           N
ATOM    455  H   TYR A  33      32.598   8.103  10.956  1.00 23.97           H
ATOM    456  CA  TYR A  33      30.939   7.181  11.887  1.00 23.97           C
ATOM    457  HA  TYR A  33      30.527   7.224  12.894  1.00 23.97           H
ATOM    458  C   TYR A  33      31.177   5.708  11.556  1.00 23.97           C
ATOM    459  O   TYR A  33      30.271   4.964  11.184  1.00 23.97           O
ATOM    460  CB  TYR A  33      29.949   7.862  10.937  1.00 23.97           C
ATOM    461 1HB  TYR A  33      30.338   7.815   9.919  1.00 23.97           H
ATOM    462 2HB  TYR A  33      28.996   7.341  10.968  1.00 23.97           H
ATOM    463  CG  TYR A  33      29.743   9.316  11.326  1.00 23.97           C
ATOM    464  CD1 TYR A  33      30.221  10.355  10.507  1.00 23.97           C
ATOM    465  HD1 TYR A  33      30.680  10.123   9.559  1.00 23.97           H
ATOM    466  CD2 TYR A  33      29.143   9.664  12.556  1.00 23.97           C
ATOM    467  HD2 TYR A  33      28.757   8.900  13.210  1.00 23.97           H
ATOM    468  CE1 TYR A  33      30.148  11.712  10.929  1.00 23.97           C
ATOM    469  HE1 TYR A  33      30.547  12.497  10.303  1.00 23.97           H
ATOM    470  CE2 TYR A  33      29.073  11.014  12.977  1.00 23.97           C
ATOM    471  HE2 TYR A  33      28.636  11.260  13.932  1.00 23.97           H
ATOM    472  CZ  TYR A  33      29.581  12.022  12.162  1.00 23.97           C
ATOM    473  OH  TYR A  33      29.529  13.323  12.586  1.00 23.97           O
ATOM    474  HH  TYR A  33      29.191  13.399  13.483  1.00 23.97           H
ATOM    475  N   ASP A  34      32.416   5.276  11.734  1.00 18.23           N
ATOM    476  H   ASP A  34      33.145   5.933  11.980  1.00 18.23           H
ATOM    477  CA  ASP A  34      32.744   3.853  11.672  1.00 18.23           C
ATOM    478  HA  ASP A  34      32.220   3.389  10.836  1.00 18.23           H
ATOM    479  C   ASP A  34      32.314   3.171  12.976  1.00 18.23           C
ATOM    480  O   ASP A  34      32.957   3.343  14.014  1.00 18.23           O
ATOM    481  CB  ASP A  34      34.248   3.666  11.476  1.00 18.23           C
ATOM    482 1HB  ASP A  34      34.560   4.234  10.599  1.00 18.23           H
ATOM    483 2HB  ASP A  34      34.779   4.054  12.345  1.00 18.23           H
ATOM    484  CG  ASP A  34      34.621   2.213  11.273  1.00 18.23           C
ATOM    485  OD1 ASP A  34      34.216   1.634  10.240  1.00 18.23           O
ATOM    486  OD2 ASP A  34      35.353   1.634  12.101  1.00 18.23           O
ATOM    487  N   LEU A  35      31.203   2.448  12.964  1.00 25.66           N
ATOM    488  H   LEU A  35      30.671   2.353  12.106  1.00 25.66           H
ATOM    489  CA  LEU A  35      30.730   1.746  14.161  1.00 25.66           C
ATOM    490  HA  LEU A  35      30.683   2.443  14.995  1.00 25.66           H
ATOM    491  C   LEU A  35      31.710   0.612  14.481  1.00 25.66           C
ATOM    492  O   LEU A  35      31.967  -0.230  13.608  1.00 25.66           O
ATOM    493  CB  LEU A  35      29.329   1.175  13.894  1.00 25.66           C
ATOM    494 1HB  LEU A  35      28.684   2.013  13.630  1.00 25.66           H
ATOM    495 2HB  LEU A  35      29.408   0.540  13.013  1.00 25.66           H
ATOM    496  CG  LEU A  35      28.598   0.346  14.968  1.00 25.66           C
ATOM    497  HG  LEU A  35      29.191  -0.541  15.178  1.00 25.66           H
ATOM    498  CD1 LEU A  35      28.365   1.082  16.286  1.00 25.66           C
ATOM    499 1HD1 LEU A  35      27.755   0.472  16.951  1.00 25.66           H
ATOM    500 2HD1 LEU A  35      27.854   2.025  16.095  1.00 25.66           H
ATOM    501 3HD1 LEU A  35      29.314   1.279  16.773  1.00 25.66           H
ATOM    502  CD2 LEU A  35      27.252  -0.111  14.411  1.00 25.66           C
ATOM    503 1HD2 LEU A  35      26.744  -0.741  15.136  1.00 25.66           H
ATOM    504 2HD2 LEU A  35      27.403  -0.678  13.492  1.00 25.66           H
ATOM    505 3HD2 LEU A  35      26.622   0.755  14.192  1.00 25.66           H
ATOM    506  N   PRO A  36      32.289   0.575  15.700  1.00 -4.78           N
ATOM    507  CA  PRO A  36      33.091  -0.628  15.957  1.00 -4.78           C
ATOM    508  HA  PRO A  36      33.825  -0.782  15.167  1.00 -4.78           H
ATOM    509  C   PRO A  36      32.167  -1.840  16.062  1.00 -4.78           C
ATOM    510  O   PRO A  36      31.050  -1.751  16.584  1.00 -4.78           O
ATOM    511  CB  PRO A  36      33.793  -0.301  17.277  1.00 -4.78           C
ATOM    512 1HB  PRO A  36      33.971  -1.204  17.862  1.00 -4.78           H
ATOM    513 2HB  PRO A  36      34.731   0.219  17.079  1.00 -4.78           H
ATOM    514  CG  PRO A  36      32.848   0.608  17.972  1.00 -4.78           C
ATOM    515 1HG  PRO A  36      32.047   0.028  18.432  1.00 -4.78           H
ATOM    516 2HG  PRO A  36      33.362   1.211  18.721  1.00 -4.78           H
ATOM    517  CD  PRO A  36      32.293   1.474  16.871  1.00 -4.78           C
ATOM    518 1HD  PRO A  36      31.289   1.812  17.120  1.00 -4.78           H
ATOM    519 2HD  PRO A  36      32.949   2.324  16.688  1.00 -4.78           H
ATOM    520  N   MET A  37      32.592  -2.964  15.511  1.00 15.87           N
ATOM    521  H   MET A  37      33.524  -3.023  15.120  1.00 15.87           H
ATOM    522  CA  MET A  37      31.732  -4.134  15.406  1.00 15.87           C
ATOM    523  HA  MET A  37      31.095  -4.216  16.285  1.00 15.87           H
ATOM    524  C   MET A  37      32.604  -5.373  15.285  1.00 15.87           C
ATOM    525  O   MET A  37      33.449  -5.444  14.395  1.00 15.87           O
ATOM    526  CB  MET A  37      30.871  -3.994  14.144  1.00 15.87           C
ATOM    527 1HB  MET A  37      30.333  -3.047  14.186  1.00 15.87           H
ATOM    528 2HB  MET A  37      31.533  -3.965  13.279  1.00 15.87           H
ATOM    529  CG  MET A  37      29.871  -5.111  13.939  1.00 15.87           C
ATOM    530 1HG  MET A  37      29.442  -5.018  12.941  1.00 15.87           H
ATOM    531 2HG  MET A  37      30.396  -6.062  13.992  1.00 15.87           H
ATOM    532  SD  MET A  37      28.525  -5.112  15.141  1.00 15.87           S
ATOM    533  CE  MET A  37      27.408  -3.954  14.352  1.00 15.87           C
ATOM    534 1HE  MET A  37      26.463  -3.927  14.893  1.00 15.87           H
ATOM    535 2HE  MET A  37      27.229  -4.268  13.323  1.00 15.87           H
ATOM    536 3HE  MET A  37      27.858  -2.960  14.346  1.00 15.87           H
ATOM    537  N   ASP A  38      32.394  -6.366  16.136  1.00  7.06           N
ATOM    538  H   ASP A  38      31.719  -6.264  16.881  1.00  7.06           H
ATOM    539  CA  ASP A  38      33.051  -7.654  15.929  1.00  7.06           C
ATOM    540  HA  ASP A  38      34.092  -7.518  15.633  1.00  7.06           H
ATOM    541  C   ASP A  38      32.280  -8.333  14.811  1.00  7.06           C
ATOM    542  O   ASP A  38      31.057  -8.280  14.780  1.00  7.06           O
ATOM    543  CB  ASP A  38      32.969  -8.545  17.168  1.00  7.06           C
ATOM    544 1HB  ASP A  38      31.985  -8.449  17.613  1.00  7.06           H
ATOM    545 2HB  ASP A  38      33.118  -9.583  16.867  1.00  7.06           H
ATOM    546  CG  ASP A  38      34.013  -8.203  18.195  1.00  7.06           C
ATOM    547  OD1 ASP A  38      35.169  -8.637  18.012  1.00  7.06           O
ATOM    548  OD2 ASP A  38      33.713  -7.525  19.198  1.00  7.06           O
ATOM    549  N   GLU A  39      32.951  -9.045  13.924  1.00 18.92           N
ATOM    550  H   GLU A  39      33.969  -9.087  13.942  1.00 18.92           H
ATOM    551  CA  GLU A  39      32.240  -9.772  12.879  1.00 18.92           C
ATOM    552  HA  GLU A  39      31.535  -9.084  12.411  1.00 18.92           H
ATOM    553  C   GLU A  39      31.438 -10.914  13.497  1.00 18.92           C
ATOM    554  O   GLU A  39      30.402 -11.294  12.983  1.00 18.92           O
ATOM    555  CB  GLU A  39      33.203 -10.272  11.793  1.00 18.92           C
ATOM    556 1HB  GLU A  39      32.597 -10.552  10.931  1.00 18.92           H
ATOM    557 2HB  GLU A  39      33.836  -9.439  11.490  1.00 18.92           H
ATOM    558  CG  GLU A  39      34.099 -11.478  12.118  1.00 18.92           C
ATOM    559 1HG  GLU A  39      33.473 -12.306  12.452  1.00 18.92           H
ATOM    560 2HG  GLU A  39      34.580 -11.786  11.189  1.00 18.92           H
ATOM    561  CD  GLU A  39      35.196 -11.235  13.154  1.00 18.92           C
ATOM    562  OE1 GLU A  39      35.489 -10.081  13.543  1.00 18.92           O
ATOM    563  OE2 GLU A  39      35.836 -12.228  13.552  1.00 18.92           O
ATOM    564  N   ASP A  40      31.877 -11.415  14.645  1.00 -2.32           N
ATOM    565  H   ASP A  40      32.753 -11.084  15.022  1.00 -2.32           H
ATOM    566  CA  ASP A  40      31.117 -12.427  15.380  1.00 -2.32           C
ATOM    567  HA  ASP A  40      30.809 -13.220  14.698  1.00 -2.32           H
ATOM    568  C   ASP A  40      29.870 -11.827  16.020  1.00 -2.32           C
ATOM    569  O   ASP A  40      28.847 -12.495  16.168  1.00 -2.32           O
ATOM    570  CB  ASP A  40      31.961 -13.036  16.496  1.00 -2.32           C
ATOM    571 1HB  ASP A  40      32.438 -12.238  17.065  1.00 -2.32           H
ATOM    572 2HB  ASP A  40      31.302 -13.597  17.159  1.00 -2.32           H
ATOM    573  CG  ASP A  40      33.013 -13.984  15.973  1.00 -2.32           C
ATOM    574  OD1 ASP A  40      32.683 -14.874  15.159  1.00 -2.32           O
ATOM    575  OD2 ASP A  40      34.187 -13.880  16.383  1.00 -2.32           O
ATOM    576  N   GLU A  41      29.940 -10.556  16.382  1.00-11.74           N
ATOM    577  H   GLU A  41      30.779 -10.025  16.200  1.00-11.74           H
ATOM    578  CA  GLU A  41      28.791  -9.869  16.962  1.00-11.74           C
ATOM    579  HA  GLU A  41      28.321 -10.501  17.714  1.00-11.74           H
ATOM    580  C   GLU A  41      27.795  -9.622  15.847  1.00-11.74           C
ATOM    581  O   GLU A  41      26.605  -9.852  16.018  1.00-11.74           O
ATOM    582  CB  GLU A  41      29.213  -8.541  17.596  1.00-11.74           C
ATOM    583 1HB  GLU A  41      29.955  -8.757  18.363  1.00-11.74           H
ATOM    584 2HB  GLU A  41      29.679  -7.925  16.831  1.00-11.74           H
ATOM    585  CG  GLU A  41      28.095  -7.730  18.227  1.00-11.74           C
ATOM    586 1HG  GLU A  41      27.365  -7.461  17.463  1.00-11.74           H
ATOM    587 2HG  GLU A  41      27.601  -8.344  18.981  1.00-11.74           H
ATOM    588  CD  GLU A  41      28.612  -6.460  18.888  1.00-11.74           C
ATOM    589  OE1 GLU A  41      29.737  -5.989  18.584  1.00-11.74           O
ATOM    590  OE2 GLU A  41      27.904  -5.917  19.765  1.00-11.74           O
ATOM    591  N   ASP A  42      28.276  -9.228  14.678  1.00 13.35           N
ATOM    592  H   ASP A  42      29.269  -9.032  14.577  1.00 13.35           H
ATOM    593  CA  ASP A  42      27.379  -8.994  13.552  1.00 13.35           C
ATOM    594  HA  ASP A  42      26.550  -8.401  13.926  1.00 13.35           H
ATOM    595  C   ASP A  42      26.806 -10.307  13.012  1.00 13.35           C
ATOM    596  O   ASP A  42      25.633 -10.393  12.670  1.00 13.35           O
ATOM    597  CB  ASP A  42      28.064  -8.156  12.475  1.00 13.35           C
ATOM    598 1HB  ASP A  42      28.726  -7.455  12.974  1.00 13.35           H
ATOM    599 2HB  ASP A  42      28.674  -8.792  11.837  1.00 13.35           H
ATOM    600  CG  ASP A  42      27.066  -7.343  11.657  1.00 13.35           C
ATOM    601  OD1 ASP A  42      26.077  -7.889  11.140  1.00 13.35           O
ATOM    602  OD2 ASP A  42      27.221  -6.102  11.595  1.00 13.35           O
ATOM    603  N   MET A  43      27.576 -11.385  13.069  1.00 13.07           N
ATOM    604  H   MET A  43      28.561 -11.282  13.314  1.00 13.07           H
ATOM    605  CA  MET A  43      27.049 -12.721  12.781  1.00 13.07           C
ATOM    606  HA  MET A  43      26.631 -12.746  11.775  1.00 13.07           H
ATOM    607  C   MET A  43      25.946 -13.080  13.771  1.00 13.07           C
ATOM    608  O   MET A  43      24.900 -13.597  13.388  1.00 13.07           O
ATOM    609  CB  MET A  43      28.138 -13.789  12.927  1.00 13.07           C
ATOM    610 1HB  MET A  43      28.735 -13.544  13.802  1.00 13.07           H
ATOM    611 2HB  MET A  43      27.648 -14.740  13.118  1.00 13.07           H
ATOM    612  CG  MET A  43      29.071 -13.995  11.750  1.00 13.07           C
ATOM    613 1HG  MET A  43      29.451 -13.034  11.403  1.00 13.07           H
ATOM    614 2HG  MET A  43      29.910 -14.606  12.083  1.00 13.07           H
ATOM    615  SD  MET A  43      28.250 -14.855  10.398  1.00 13.07           S
ATOM    616  CE  MET A  43      29.685 -15.395   9.439  1.00 13.07           C
ATOM    617 1HE  MET A  43      29.350 -15.899   8.532  1.00 13.07           H
ATOM    618 2HE  MET A  43      30.284 -16.085  10.034  1.00 13.07           H
ATOM    619 3HE  MET A  43      30.296 -14.534   9.168  1.00 13.07           H
ATOM    620  N   THR A  44      26.156 -12.799  15.049  1.00-17.81           N
ATOM    621  H   THR A  44      27.032 -12.364  15.331  1.00-17.81           H
ATOM    622  CA  THR A  44      25.158 -13.116  16.069  1.00-17.81           C
ATOM    623  HA  THR A  44      24.880 -14.164  15.975  1.00-17.81           H
ATOM    624  C   THR A  44      23.906 -12.280  15.832  1.00-17.81           C
ATOM    625  O   THR A  44      22.797 -12.807  15.868  1.00-17.81           O
ATOM    626  CB  THR A  44      25.713 -12.874  17.492  1.00-17.81           C
ATOM    627  HB  THR A  44      25.958 -11.820  17.622  1.00-17.81           H
ATOM    628  OG1 THR A  44      26.893 -13.666  17.668  1.00-17.81           O
ATOM    629  HG1 THR A  44      27.618 -13.234  17.191  1.00-17.81           H
ATOM    630  CG2 THR A  44      24.733 -13.299  18.565  1.00-17.81           C
ATOM    631 1HG2 THR A  44      25.193 -13.165  19.544  1.00-17.81           H
ATOM    632 2HG2 THR A  44      24.460 -14.346  18.437  1.00-17.81           H
ATOM    633 3HG2 THR A  44      23.840 -12.679  18.517  1.00-17.81           H
ATOM    634  N   LYS A  45      24.082 -11.004  15.520  1.00  4.31           N
ATOM    635  H   LYS A  45      25.030 -10.626  15.519  1.00  4.31           H
ATOM    636  CA  LYS A  45      22.986 -10.102  15.171  1.00  4.31           C
ATOM    637  HA  LYS A  45      22.296 -10.019  16.010  1.00  4.31           H
ATOM    638  C   LYS A  45      22.213 -10.648  13.981  1.00  4.31           C
ATOM    639  O   LYS A  45      21.002 -10.796  14.052  1.00  4.31           O
ATOM    640  CB  LYS A  45      23.612  -8.730  14.879  1.00  4.31           C
ATOM    641 1HB  LYS A  45      23.624  -8.152  15.802  1.00  4.31           H
ATOM    642 2HB  LYS A  45      24.647  -8.916  14.615  1.00  4.31           H
ATOM    643  CG  LYS A  45      23.029  -7.864  13.757  1.00  4.31           C
ATOM    644 1HG  LYS A  45      23.008  -8.429  12.828  1.00  4.31           H
ATOM    645 2HG  LYS A  45      22.022  -7.531  14.005  1.00  4.31           H
ATOM    646  CD  LYS A  45      23.943  -6.677  13.552  1.00  4.31           C
ATOM    647 1HD  LYS A  45      23.880  -6.019  14.416  1.00  4.31           H
ATOM    648 2HD  LYS A  45      24.965  -7.037  13.462  1.00  4.31           H
ATOM    649  CE  LYS A  45      23.604  -5.925  12.275  1.00  4.31           C
ATOM    650 1HE  LYS A  45      23.629  -6.627  11.437  1.00  4.31           H
ATOM    651 2HE  LYS A  45      22.604  -5.499  12.359  1.00  4.31           H
ATOM    652  NZ  LYS A  45      24.601  -4.836  12.024  1.00  4.31           N
ATOM    653 1HZ  LYS A  45      24.406  -4.381  11.146  1.00  4.31           H
ATOM    654 2HZ  LYS A  45      25.536  -5.238  11.972  1.00  4.31           H
ATOM    655 3HZ  LYS A  45      24.560  -4.158  12.775  1.00  4.31           H
ATOM    656  N   THR A  46      22.901 -10.999  12.908  1.00  4.43           N
ATOM    657  H   THR A  46      23.913 -10.887  12.912  1.00  4.43           H
ATOM    658  CA  THR A  46      22.256 -11.430  11.674  1.00  4.43           C
ATOM    659  HA  THR A  46      21.511 -10.683  11.401  1.00  4.43           H
ATOM    660  C   THR A  46      21.535 -12.764  11.832  1.00  4.43           C
ATOM    661  O   THR A  46      20.421 -12.939  11.318  1.00  4.43           O
ATOM    662  CB  THR A  46      23.315 -11.473  10.553  1.00  4.43           C
ATOM    663  HB  THR A  46      24.078 -12.218  10.785  1.00  4.43           H
ATOM    664  OG1 THR A  46      23.911 -10.175  10.467  1.00  4.43           O
ATOM    665  HG1 THR A  46      24.657 -10.121  11.084  1.00  4.43           H
ATOM    666  CG2 THR A  46      22.717 -11.753   9.189  1.00  4.43           C
ATOM    667 1HG2 THR A  46      23.505 -11.654   8.440  1.00  4.43           H
ATOM    668 2HG2 THR A  46      21.935 -11.026   8.972  1.00  4.43           H
ATOM    669 3HG2 THR A  46      22.330 -12.769   9.155  1.00  4.43           H
ATOM    670  N   ARG A  47      22.117 -13.694  12.581  1.00 -6.63           N
ATOM    671  H   ARG A  47      23.052 -13.529  12.956  1.00 -6.63           H
ATOM    672  CA  ARG A  47      21.445 -14.966  12.861  1.00 -6.63           C
ATOM    673  HA  ARG A  47      21.004 -15.339  11.937  1.00 -6.63           H
ATOM    674  C   ARG A  47      20.317 -14.833  13.871  1.00 -6.63           C
ATOM    675  O   ARG A  47      19.307 -15.500  13.725  1.00 -6.63           O
ATOM    676  CB  ARG A  47      22.435 -16.009  13.372  1.00 -6.63           C
ATOM    677 1HB  ARG A  47      22.941 -15.596  14.245  1.00 -6.63           H
ATOM    678 2HB  ARG A  47      21.870 -16.887  13.683  1.00 -6.63           H
ATOM    679  CG  ARG A  47      23.468 -16.456  12.337  1.00 -6.63           C
ATOM    680 1HG  ARG A  47      22.952 -16.822  11.450  1.00 -6.63           H
ATOM    681 2HG  ARG A  47      24.100 -15.615  12.054  1.00 -6.63           H
ATOM    682  CD  ARG A  47      24.338 -17.573  12.897  1.00 -6.63           C
ATOM    683 1HD  ARG A  47      23.701 -18.423  13.147  1.00 -6.63           H
ATOM    684 2HD  ARG A  47      25.052 -17.885  12.134  1.00 -6.63           H
ATOM    685  NE  ARG A  47      25.039 -17.130  14.109  1.00 -6.63           N
ATOM    686  HE  ARG A  47      24.458 -16.917  14.909  1.00 -6.63           H
ATOM    687  CZ  ARG A  47      26.346 -16.979  14.270  1.00 -6.63           C
ATOM    688  NH1 ARG A  47      26.770 -16.453  15.383  1.00 -6.63           N
ATOM    689 1HH1 ARG A  47      26.115 -16.107  16.059  1.00 -6.63           H
ATOM    690 2HH1 ARG A  47      27.761 -16.430  15.565  1.00 -6.63           H
ATOM    691  NH2 ARG A  47      27.245 -17.392  13.417  1.00 -6.63           N
ATOM    692 1HH2 ARG A  47      26.957 -17.855  12.573  1.00 -6.63           H
ATOM    693 2HH2 ARG A  47      28.221 -17.282  13.630  1.00 -6.63           H
ATOM    694  N   THR A  48      20.423 -13.966  14.866  1.00 -9.22           N
ATOM    695  H   THR A  48      21.282 -13.441  15.001  1.00 -9.22           H
ATOM    696  CA  THR A  48      19.308 -13.781  15.801  1.00 -9.22           C
ATOM    697  HA  THR A  48      18.974 -14.755  16.148  1.00 -9.22           H
ATOM    698  C   THR A  48      18.167 -13.112  15.049  1.00 -9.22           C
ATOM    699  O   THR A  48      17.005 -13.508  15.141  1.00 -9.22           O
ATOM    700  CB  THR A  48      19.704 -12.927  17.025  1.00 -9.22           C
ATOM    701  HB  THR A  48      19.945 -11.913  16.704  1.00 -9.22           H
ATOM    702  OG1 THR A  48      20.850 -13.513  17.648  1.00 -9.22           O
ATOM    703  HG1 THR A  48      21.612 -13.344  17.076  1.00 -9.22           H
ATOM    704  CG2 THR A  48      18.609 -12.885  18.072  1.00 -9.22           C
ATOM    705 1HG2 THR A  48      18.949 -12.299  18.925  1.00 -9.22           H
ATOM    706 2HG2 THR A  48      18.370 -13.896  18.403  1.00 -9.22           H
ATOM    707 3HG2 THR A  48      17.715 -12.415  17.663  1.00 -9.22           H
ATOM    708  N   PHE A  49      18.516 -12.145  14.215  1.00  9.18           N
ATOM    709  H   PHE A  49      19.484 -11.835  14.164  1.00  9.18           H
ATOM    710  CA  PHE A  49      17.531 -11.470  13.388  1.00  9.18           C
ATOM    711  HA  PHE A  49      16.716 -11.152  14.038  1.00  9.18           H
ATOM    712  C   PHE A  49      16.937 -12.393  12.330  1.00  9.18           C
ATOM    713  O   PHE A  49      15.901 -12.079  11.783  1.00  9.18           O
ATOM    714  CB  PHE A  49      18.126 -10.211  12.747  1.00  9.18           C
ATOM    715 1HB  PHE A  49      18.674  -9.667  13.516  1.00  9.18           H
ATOM    716 2HB  PHE A  49      18.825 -10.498  11.961  1.00  9.18           H
ATOM    717  CG  PHE A  49      17.087  -9.284  12.183  1.00  9.18           C
ATOM    718  CD1 PHE A  49      16.262  -8.544  13.048  1.00  9.18           C
ATOM    719  HD1 PHE A  49      16.411  -8.603  14.116  1.00  9.18           H
ATOM    720  CD2 PHE A  49      16.899  -9.170  10.794  1.00  9.18           C
ATOM    721  HD2 PHE A  49      17.556  -9.694  10.122  1.00  9.18           H
ATOM    722  CE1 PHE A  49      15.221  -7.732  12.535  1.00  9.18           C
ATOM    723  HE1 PHE A  49      14.593  -7.170  13.210  1.00  9.18           H
ATOM    724  CE2 PHE A  49      15.848  -8.384  10.265  1.00  9.18           C
ATOM    725  HE2 PHE A  49      15.694  -8.327   9.197  1.00  9.18           H
ATOM    726  CZ  PHE A  49      15.002  -7.671  11.138  1.00  9.18           C
ATOM    727  HZ  PHE A  49      14.198  -7.069  10.741  1.00  9.18           H
ATOM    728  N   PHE A  50      17.502 -13.564  12.064  1.00  9.56           N
ATOM    729  H   PHE A  50      18.371 -13.822  12.514  1.00  9.56           H
ATOM    730  CA  PHE A  50      16.854 -14.519  11.161  1.00  9.56           C
ATOM    731  HA  PHE A  50      16.679 -14.024  10.212  1.00  9.56           H
ATOM    732  C   PHE A  50      15.484 -14.930  11.701  1.00  9.56           C
ATOM    733  O   PHE A  50      14.542 -15.054  10.925  1.00  9.56           O
ATOM    734  CB  PHE A  50      17.759 -15.730  10.910  1.00  9.56           C
ATOM    735 1HB  PHE A  50      18.706 -15.384  10.495  1.00  9.56           H
ATOM    736 2HB  PHE A  50      17.953 -16.214  11.862  1.00  9.56           H
ATOM    737  CG  PHE A  50      17.175 -16.780   9.995  1.00  9.56           C
ATOM    738  CD1 PHE A  50      16.467 -16.452   8.819  1.00  9.56           C
ATOM    739  HD1 PHE A  50      16.308 -15.425   8.547  1.00  9.56           H
ATOM    740  CD2 PHE A  50      17.361 -18.137  10.319  1.00  9.56           C
ATOM    741  HD2 PHE A  50      17.903 -18.408  11.214  1.00  9.56           H
ATOM    742  CE1 PHE A  50      15.941 -17.468   7.983  1.00  9.56           C
ATOM    743  HE1 PHE A  50      15.393 -17.208   7.088  1.00  9.56           H
ATOM    744  CE2 PHE A  50      16.861 -19.158   9.483  1.00  9.56           C
ATOM    745  HE2 PHE A  50      17.033 -20.195   9.735  1.00  9.56           H
ATOM    746  CZ  PHE A  50      16.146 -18.824   8.318  1.00  9.56           C
ATOM    747  HZ  PHE A  50      15.766 -19.607   7.681  1.00  9.56           H
ATOM    748  N   ALA A  51      15.316 -15.008  13.016  1.00 -3.72           N
ATOM    749  H   ALA A  51      16.100 -14.877  13.646  1.00 -3.72           H
ATOM    750  CA  ALA A  51      13.994 -15.261  13.577  1.00 -3.72           C
ATOM    751  HA  ALA A  51      13.614 -16.195  13.161  1.00 -3.72           H
ATOM    752  C   ALA A  51      13.029 -14.134  13.189  1.00 -3.72           C
ATOM    753  O   ALA A  51      11.895 -14.385  12.794  1.00 -3.72           O
ATOM    754  CB  ALA A  51      14.089 -15.390  15.096  1.00 -3.72           C
ATOM    755 1HB  ALA A  51      14.791 -16.181  15.359  1.00 -3.72           H
ATOM    756 2HB  ALA A  51      13.109 -15.646  15.498  1.00 -3.72           H
ATOM    757 3HB  ALA A  51      14.430 -14.453  15.539  1.00 -3.72           H
ATOM    758  N   ALA A  52      13.487 -12.893  13.254  1.00-11.41           N
ATOM    759  H   ALA A  52      14.432 -12.728  13.565  1.00-11.41           H
ATOM    760  CA  ALA A  52      12.662 -11.749  12.872  1.00-11.41           C
ATOM    761  HA  ALA A  52      11.687 -11.852  13.348  1.00-11.41           H
ATOM    762  C   ALA A  52      12.439 -11.675  11.355  1.00-11.41           C
ATOM    763  O   ALA A  52      11.373 -11.276  10.915  1.00-11.41           O
ATOM    764  CB  ALA A  52      13.297 -10.471  13.378  1.00-11.41           C
ATOM    765 1HB  ALA A  52      13.442 -10.528  14.458  1.00-11.41           H
ATOM    766 2HB  ALA A  52      12.646  -9.624  13.151  1.00-11.41           H
ATOM    767 3HB  ALA A  52      14.257 -10.324  12.889  1.00-11.41           H
ATOM    768  N   LYS A  53      13.396 -12.120  10.550  1.00  1.38           N
ATOM    769  H   LYS A  53      14.281 -12.412  10.959  1.00  1.38           H
ATOM    770  CA  LYS A  53      13.214 -12.192   9.095  1.00  1.38           C
ATOM    771  HA  LYS A  53      12.941 -11.208   8.715  1.00  1.38           H
ATOM    772  C   LYS A  53      12.060 -13.142   8.802  1.00  1.38           C
ATOM    773  O   LYS A  53      11.245 -12.877   7.934  1.00  1.38           O
ATOM    774  CB  LYS A  53      14.478 -12.690   8.375  1.00  1.38           C
ATOM    775 1HB  LYS A  53      14.747 -13.655   8.798  1.00  1.38           H
ATOM    776 2HB  LYS A  53      14.223 -12.846   7.330  1.00  1.38           H
ATOM    777  CG  LYS A  53      15.708 -11.770   8.444  1.00  1.38           C
ATOM    778 1HG  LYS A  53      15.517 -10.852   7.889  1.00  1.38           H
ATOM    779 2HG  LYS A  53      15.882 -11.507   9.479  1.00  1.38           H
ATOM    780  CD  LYS A  53      16.982 -12.444   7.905  1.00  1.38           C
ATOM    781 1HD  LYS A  53      16.916 -13.513   8.080  1.00  1.38           H
ATOM    782 2HD  LYS A  53      17.051 -12.274   6.832  1.00  1.38           H
ATOM    783  CE  LYS A  53      18.250 -11.928   8.588  1.00  1.38           C
ATOM    784 1HE  LYS A  53      18.327 -10.854   8.413  1.00  1.38           H
ATOM    785 2HE  LYS A  53      18.160 -12.090   9.664  1.00  1.38           H
ATOM    786  NZ  LYS A  53      19.510 -12.596   8.102  1.00  1.38           N
ATOM    787 1HZ  LYS A  53      20.306 -12.236   8.613  1.00  1.38           H
ATOM    788 2HZ  LYS A  53      19.651 -12.417   7.112  1.00  1.38           H
ATOM    789 3HZ  LYS A  53      19.459 -13.593   8.253  1.00  1.38           H
ATOM    790  N   ILE A  54      11.944 -14.219   9.565  1.00-14.26           N
ATOM    791  H   ILE A  54      12.658 -14.415  10.257  1.00-14.26           H
ATOM    792  CA  ILE A  54      10.823 -15.152   9.418  1.00-14.26           C
ATOM    793  HA  ILE A  54      10.701 -15.382   8.360  1.00-14.26           H
ATOM    794  C   ILE A  54       9.510 -14.506   9.897  1.00-14.26           C
ATOM    795  O   ILE A  54       8.456 -14.764   9.320  1.00-14.26           O
ATOM    796  CB  ILE A  54      11.127 -16.495  10.157  1.00-14.26           C
ATOM    797  HB  ILE A  54      11.328 -16.273  11.202  1.00-14.26           H
ATOM    798  CG1 ILE A  54      12.374 -17.177   9.556  1.00-14.26           C
ATOM    799 1HG1 ILE A  54      12.082 -17.697   8.643  1.00-14.26           H
ATOM    800 2HG1 ILE A  54      13.110 -16.425   9.280  1.00-14.26           H
ATOM    801  CG2 ILE A  54       9.933 -17.478  10.076  1.00-14.26           C
ATOM    802 1HG2 ILE A  54      10.189 -18.431  10.539  1.00-14.26           H
ATOM    803 2HG2 ILE A  54       9.657 -17.649   9.034  1.00-14.26           H
ATOM    804 3HG2 ILE A  54       9.074 -17.068  10.605  1.00-14.26           H
ATOM    805  CD1 ILE A  54      13.068 -18.168  10.503  1.00-14.26           C
ATOM    806 1HD1 ILE A  54      13.934 -18.600  10.004  1.00-14.26           H
ATOM    807 2HD1 ILE A  54      12.385 -18.966  10.794  1.00-14.26           H
ATOM    808 3HD1 ILE A  54      13.410 -17.645  11.397  1.00-14.26           H
ATOM    809  N   VAL A  55       9.535 -13.616  10.883  1.00-14.05           N
ATOM    810  H   VAL A  55      10.404 -13.413  11.361  1.00-14.05           H
ATOM    811  CA  VAL A  55       8.315 -12.882  11.267  1.00-14.05           C
ATOM    812  HA  VAL A  55       7.527 -13.604  11.460  1.00-14.05           H
ATOM    813  C   VAL A  55       7.876 -11.988  10.100  1.00-14.05           C
ATOM    814  O   VAL A  55       6.694 -11.938   9.750  1.00-14.05           O
ATOM    815  CB  VAL A  55       8.495 -12.001  12.551  1.00-14.05           C
ATOM    816  HB  VAL A  55       9.263 -11.255  12.365  1.00-14.05           H
ATOM    817  CG1 VAL A  55       7.196 -11.278  12.925  1.00-14.05           C
ATOM    818 1HG1 VAL A  55       7.357 -10.669  13.816  1.00-14.05           H
ATOM    819 2HG1 VAL A  55       6.403 -12.001  13.124  1.00-14.05           H
ATOM    820 3HG1 VAL A  55       6.889 -10.618  12.115  1.00-14.05           H
ATOM    821  CG2 VAL A  55       8.927 -12.846  13.750  1.00-14.05           C
ATOM    822 1HG2 VAL A  55       9.018 -12.212  14.632  1.00-14.05           H
ATOM    823 2HG2 VAL A  55       9.892 -13.298  13.560  1.00-14.05           H
ATOM    824 3HG2 VAL A  55       8.195 -13.629  13.947  1.00-14.05           H
ATOM    825  N   ILE A  56       8.831 -11.331   9.451  1.00 -2.96           N
ATOM    826  H   ILE A  56       9.789 -11.394   9.783  1.00 -2.96           H
ATOM    827  CA  ILE A  56       8.543 -10.503   8.276  1.00 -2.96           C
ATOM    828  HA  ILE A  56       7.768  -9.785   8.535  1.00 -2.96           H
ATOM    829  C   ILE A  56       7.991 -11.415   7.177  1.00 -2.96           C
ATOM    830  O   ILE A  56       7.000 -11.094   6.532  1.00 -2.96           O
ATOM    831  CB  ILE A  56       9.809  -9.718   7.788  1.00 -2.96           C
ATOM    832  HB  ILE A  56      10.594 -10.433   7.554  1.00 -2.96           H
ATOM    833  CG1 ILE A  56      10.320  -8.776   8.902  1.00 -2.96           C
ATOM    834 1HG1 ILE A  56       9.602  -7.971   9.030  1.00 -2.96           H
ATOM    835 2HG1 ILE A  56      10.358  -9.319   9.841  1.00 -2.96           H
ATOM    836  CG2 ILE A  56       9.493  -8.908   6.508  1.00 -2.96           C
ATOM    837 1HG2 ILE A  56      10.369  -8.344   6.187  1.00 -2.96           H
ATOM    838 2HG2 ILE A  56       8.671  -8.214   6.687  1.00 -2.96           H
ATOM    839 3HG2 ILE A  56       9.216  -9.581   5.697  1.00 -2.96           H
ATOM    840  CD1 ILE A  56      11.706  -8.158   8.672  1.00 -2.96           C
ATOM    841 1HD1 ILE A  56      11.996  -7.590   9.556  1.00 -2.96           H
ATOM    842 2HD1 ILE A  56      11.681  -7.484   7.815  1.00 -2.96           H
ATOM    843 3HD1 ILE A  56      12.441  -8.944   8.498  1.00 -2.96           H
ATOM    844  N   GLY A  57       8.560 -12.599   7.020  1.00 -3.91           N
ATOM    845  H   GLY A  57       9.390 -12.831   7.559  1.00 -3.91           H
ATOM    846  CA  GLY A  57       8.025 -13.573   6.083  1.00 -3.91           C
ATOM    847 1HA  GLY A  57       8.094 -13.160   5.077  1.00 -3.91           H
ATOM    848 2HA  GLY A  57       8.630 -14.476   6.129  1.00 -3.91           H
ATOM    849  C   GLY A  57       6.580 -13.959   6.332  1.00 -3.91           C
ATOM    850  O   GLY A  57       5.772 -13.908   5.407  1.00 -3.91           O
ATOM    851  N   ILE A  58       6.191 -14.295   7.554  1.00-16.72           N
ATOM    852  H   ILE A  58       6.867 -14.335   8.313  1.00-16.72           H
ATOM    853  CA  ILE A  58       4.788 -14.646   7.794  1.00-16.72           C
ATOM    854  HA  ILE A  58       4.505 -15.327   6.992  1.00-16.72           H
ATOM    855  C   ILE A  58       3.877 -13.419   7.662  1.00-16.72           C
ATOM    856  O   ILE A  58       2.684 -13.559   7.362  1.00-16.72           O
ATOM    857  CB  ILE A  58       4.542 -15.420   9.127  1.00-16.72           C
ATOM    858  HB  ILE A  58       3.502 -15.747   9.123  1.00-16.72           H
ATOM    859  CG1 ILE A  58       4.748 -14.537  10.370  1.00-16.72           C
ATOM    860 1HG1 ILE A  58       5.814 -14.361  10.493  1.00-16.72           H
ATOM    861 2HG1 ILE A  58       4.261 -13.577  10.210  1.00-16.72           H
ATOM    862  CG2 ILE A  58       5.437 -16.683   9.176  1.00-16.72           C
ATOM    863 1HG2 ILE A  58       5.148 -17.317  10.015  1.00-16.72           H
ATOM    864 2HG2 ILE A  58       6.488 -16.410   9.278  1.00-16.72           H
ATOM    865 3HG2 ILE A  58       5.314 -17.256   8.255  1.00-16.72           H
ATOM    866  CD1 ILE A  58       4.193 -15.116  11.675  1.00-16.72           C
ATOM    867 1HD1 ILE A  58       4.332 -14.390  12.476  1.00-16.72           H
ATOM    868 2HD1 ILE A  58       4.719 -16.035  11.937  1.00-16.72           H
ATOM    869 3HD1 ILE A  58       3.128 -15.323  11.567  1.00-16.72           H
ATOM    870  N   ALA A  59       4.412 -12.215   7.819  1.00 -4.31           N
ATOM    871  H   ALA A  59       5.382 -12.122   8.110  1.00 -4.31           H
ATOM    872  CA  ALA A  59       3.632 -11.008   7.566  1.00 -4.31           C
ATOM    873  HA  ALA A  59       2.671 -11.102   8.065  1.00 -4.31           H
ATOM    874  C   ALA A  59       3.382 -10.862   6.061  1.00 -4.31           C
ATOM    875  O   ALA A  59       2.249 -10.640   5.646  1.00 -4.31           O
ATOM    876  CB  ALA A  59       4.343  -9.783   8.126  1.00 -4.31           C
ATOM    877 1HB  ALA A  59       4.507  -9.906   9.198  1.00 -4.31           H
ATOM    878 2HB  ALA A  59       3.732  -8.896   7.960  1.00 -4.31           H
ATOM    879 3HB  ALA A  59       5.304  -9.641   7.634  1.00 -4.31           H
ATOM    880  N   LEU A  60       4.414 -11.045   5.247  1.00-16.47           N
ATOM    881  H   LEU A  60       5.334 -11.218   5.651  1.00-16.47           H
ATOM    882  CA  LEU A  60       4.290 -10.971   3.787  1.00-16.47           C
ATOM    883  HA  LEU A  60       3.841 -10.018   3.514  1.00-16.47           H
ATOM    884  C   LEU A  60       3.400 -12.083   3.248  1.00-16.47           C
ATOM    885  O   LEU A  60       2.603 -11.861   2.342  1.00-16.47           O
ATOM    886  CB  LEU A  60       5.667 -11.087   3.127  1.00-16.47           C
ATOM    887 1HB  LEU A  60       6.119 -12.014   3.478  1.00-16.47           H
ATOM    888 2HB  LEU A  60       5.517 -11.186   2.052  1.00-16.47           H
ATOM    889  CG  LEU A  60       6.683  -9.957   3.351  1.00-16.47           C
ATOM    890  HG  LEU A  60       6.760  -9.753   4.415  1.00-16.47           H
ATOM    891  CD1 LEU A  60       8.028 -10.440   2.867  1.00-16.47           C
ATOM    892 1HD1 LEU A  60       8.759  -9.645   2.997  1.00-16.47           H
ATOM    893 2HD1 LEU A  60       7.972 -10.704   1.811  1.00-16.47           H
ATOM    894 3HD1 LEU A  60       8.345 -11.305   3.449  1.00-16.47           H
ATOM    895  CD2 LEU A  60       6.328  -8.655   2.645  1.00-16.47           C
ATOM    896 1HD2 LEU A  60       7.119  -7.920   2.805  1.00-16.47           H
ATOM    897 2HD2 LEU A  60       5.407  -8.253   3.055  1.00-16.47           H
ATOM    898 3HD2 LEU A  60       6.217  -8.816   1.573  1.00-16.47           H
ATOM    899  N   ALA A  61       3.489 -13.271   3.833  1.00-11.96           N
ATOM    900  H   ALA A  61       4.202 -13.422   4.544  1.00-11.96           H
ATOM    901  CA  ALA A  61       2.602 -14.375   3.472  1.00-11.96           C
ATOM    902  HA  ALA A  61       2.693 -14.577   2.403  1.00-11.96           H
ATOM    903  C   ALA A  61       1.157 -13.971   3.768  1.00-11.96           C
ATOM    904  O   ALA A  61       0.243 -14.259   3.003  1.00-11.96           O
ATOM    905  CB  ALA A  61       2.982 -15.636   4.256  1.00-11.96           C
ATOM    906 1HB  ALA A  61       4.013 -15.913   4.034  1.00-11.96           H
ATOM    907 2HB  ALA A  61       2.323 -16.455   3.967  1.00-11.96           H
ATOM    908 3HB  ALA A  61       2.883 -15.458   5.327  1.00-11.96           H
ATOM    909  N   GLY A  62       0.964 -13.245   4.858  1.00 -2.19           N
ATOM    910  H   GLY A  62       1.745 -13.036   5.469  1.00 -2.19           H
ATOM    911  CA  GLY A  62      -0.345 -12.703   5.170  1.00 -2.19           C
ATOM    912 1HA  GLY A  62      -1.067 -13.518   5.224  1.00 -2.19           H
ATOM    913 2HA  GLY A  62      -0.304 -12.199   6.133  1.00 -2.19           H
ATOM    914  C   GLY A  62      -0.818 -11.706   4.130  1.00 -2.19           C
ATOM    915  O   GLY A  62      -1.983 -11.738   3.769  1.00 -2.19           O
ATOM    916  N   ILE A  63       0.051 -10.856   3.602  1.00  4.24           N
ATOM    917  H   ILE A  63       1.011 -10.851   3.931  1.00  4.24           H
ATOM    918  CA  ILE A  63      -0.351  -9.908   2.556  1.00  4.24           C
ATOM    919  HA  ILE A  63      -1.209  -9.344   2.913  1.00  4.24           H
ATOM    920  C   ILE A  63      -0.785 -10.698   1.323  1.00  4.24           C
ATOM    921  O   ILE A  63      -1.838 -10.415   0.750  1.00  4.24           O
ATOM    922  CB  ILE A  63       0.785  -8.899   2.185  1.00  4.24           C
ATOM    923  HB  ILE A  63       1.642  -9.461   1.818  1.00  4.24           H
ATOM    924  CG1 ILE A  63       1.220  -8.090   3.423  1.00  4.24           C
ATOM    925 1HG1 ILE A  63       0.423  -7.396   3.685  1.00  4.24           H
ATOM    926 2HG1 ILE A  63       1.362  -8.766   4.260  1.00  4.24           H
ATOM    927  CG2 ILE A  63       0.322  -7.916   1.076  1.00  4.24           C
ATOM    928 1HG2 ILE A  63       1.137  -7.247   0.799  1.00  4.24           H
ATOM    929 2HG2 ILE A  63      -0.523  -7.319   1.420  1.00  4.24           H
ATOM    930 3HG2 ILE A  63       0.034  -8.466   0.184  1.00  4.24           H
ATOM    931  CD1 ILE A  63       2.506  -7.298   3.256  1.00  4.24           C
ATOM    932 1HD1 ILE A  63       2.832  -6.929   4.229  1.00  4.24           H
ATOM    933 2HD1 ILE A  63       2.340  -6.447   2.595  1.00  4.24           H
ATOM    934 3HD1 ILE A  63       3.281  -7.935   2.835  1.00  4.24           H
ATOM    935  N   MET A  64      -0.036 -11.727   0.950  1.00  3.21           N
ATOM    936  H   MET A  64       0.811 -11.941   1.469  1.00  3.21           H
ATOM    937  CA  MET A  64      -0.399 -12.554  -0.204  1.00  3.21           C
ATOM    938  HA  MET A  64      -0.463 -11.919  -1.084  1.00  3.21           H
ATOM    939  C   MET A  64      -1.765 -13.214   0.000  1.00  3.21           C
ATOM    940  O   MET A  64      -2.653 -13.126  -0.853  1.00  3.21           O
ATOM    941  CB  MET A  64       0.669 -13.628  -0.451  1.00  3.21           C
ATOM    942 1HB  MET A  64       0.766 -14.237   0.446  1.00  3.21           H
ATOM    943 2HB  MET A  64       0.339 -14.270  -1.267  1.00  3.21           H
ATOM    944  CG  MET A  64       2.041 -13.067  -0.800  1.00  3.21           C
ATOM    945 1HG  MET A  64       1.973 -12.529  -1.742  1.00  3.21           H
ATOM    946 2HG  MET A  64       2.354 -12.372  -0.025  1.00  3.21           H
ATOM    947  SD  MET A  64       3.290 -14.358  -0.953  1.00  3.21           S
ATOM    948  CE  MET A  64       4.641 -13.660   0.023  1.00  3.21           C
ATOM    949 1HE  MET A  64       5.499 -14.332  -0.002  1.00  3.21           H
ATOM    950 2HE  MET A  64       4.319 -13.529   1.055  1.00  3.21           H
ATOM    951 3HE  MET A  64       4.933 -12.696  -0.388  1.00  3.21           H
ATOM    952  N   LEU A  65      -1.961 -13.838   1.153  1.00-12.81           N
ATOM    953  H   LEU A  65      -1.209 -13.867   1.838  1.00-12.81           H
ATOM    954  CA  LEU A  65      -3.210 -14.540   1.443  1.00-12.81           C
ATOM    955  HA  LEU A  65      -3.429 -15.207   0.610  1.00-12.81           H
ATOM    956  C   LEU A  65      -4.418 -13.625   1.611  1.00-12.81           C
ATOM    957  O   LEU A  65      -5.504 -13.938   1.121  1.00-12.81           O
ATOM    958  CB  LEU A  65      -3.042 -15.374   2.719  1.00-12.81           C
ATOM    959 1HB  LEU A  65      -2.636 -14.720   3.491  1.00-12.81           H
ATOM    960 2HB  LEU A  65      -4.027 -15.700   3.047  1.00-12.81           H
ATOM    961  CG  LEU A  65      -2.148 -16.622   2.623  1.00-12.81           C
ATOM    962  HG  LEU A  65      -1.196 -16.343   2.176  1.00-12.81           H
ATOM    963  CD1 LEU A  65      -1.874 -17.166   4.021  1.00-12.81           C
ATOM    964 1HD1 LEU A  65      -1.229 -18.042   3.956  1.00-12.81           H
ATOM    965 2HD1 LEU A  65      -2.806 -17.441   4.515  1.00-12.81           H
ATOM    966 3HD1 LEU A  65      -1.361 -16.408   4.614  1.00-12.81           H
ATOM    967  CD2 LEU A  65      -2.786 -17.714   1.762  1.00-12.81           C
ATOM    968 1HD2 LEU A  65      -2.137 -18.590   1.749  1.00-12.81           H
ATOM    969 2HD2 LEU A  65      -2.896 -17.361   0.737  1.00-12.81           H
ATOM    970 3HD2 LEU A  65      -3.760 -17.996   2.161  1.00-12.81           H
ATOM    971  N   VAL A  66      -4.272 -12.511   2.312  1.00 11.65           N
ATOM    972  H   VAL A  66      -3.365 -12.278   2.716  1.00 11.65           H
ATOM    973  CA  VAL A  66      -5.408 -11.621   2.551  1.00 11.65           C
ATOM    974  HA  VAL A  66      -6.281 -12.220   2.809  1.00 11.65           H
ATOM    975  C   VAL A  66      -5.719 -10.842   1.285  1.00 11.65           C
ATOM    976  O   VAL A  66      -6.871 -10.794   0.845  1.00 11.65           O
ATOM    977  CB  VAL A  66      -5.129 -10.600   3.700  1.00 11.65           C
ATOM    978  HB  VAL A  66      -4.210 -10.061   3.473  1.00 11.65           H
ATOM    979  CG1 VAL A  66      -6.259  -9.580   3.843  1.00 11.65           C
ATOM    980 1HG1 VAL A  66      -6.039  -8.907   4.671  1.00 11.65           H
ATOM    981 2HG1 VAL A  66      -7.209 -10.083   4.027  1.00 11.65           H
ATOM    982 3HG1 VAL A  66      -6.332  -8.985   2.936  1.00 11.65           H
ATOM    983  CG2 VAL A  66      -4.962 -11.310   5.036  1.00 11.65           C
ATOM    984 1HG2 VAL A  66      -4.705 -10.585   5.807  1.00 11.65           H
ATOM    985 2HG2 VAL A  66      -4.166 -12.051   4.979  1.00 11.65           H
ATOM    986 3HG2 VAL A  66      -5.892 -11.804   5.318  1.00 11.65           H
ATOM    987  N   CYS A  67      -4.713 -10.196   0.716  1.00 18.55           N
ATOM    988  H   CYS A  67      -3.757 -10.353   1.024  1.00 18.55           H
ATOM    989  CA  CYS A  67      -4.963  -9.179  -0.293  1.00 18.55           C
ATOM    990  HA  CYS A  67      -5.912  -8.696  -0.068  1.00 18.55           H
ATOM    991  C   CYS A  67      -5.053  -9.782  -1.679  1.00 18.55           C
ATOM    992  O   CYS A  67      -5.879  -9.355  -2.476  1.00 18.55           O
ATOM    993  CB  CYS A  67      -3.866  -8.120  -0.244  1.00 18.55           C
ATOM    994 1HB  CYS A  67      -2.958  -8.536  -0.675  1.00 18.55           H
ATOM    995 2HB  CYS A  67      -4.164  -7.252  -0.834  1.00 18.55           H
ATOM    996  SG  CYS A  67      -3.504  -7.626   1.443  1.00 18.55           S
ATOM    997  HG  CYS A  67      -2.659  -8.635   1.694  1.00 18.55           H
ATOM    998  N   GLY A  68      -4.254 -10.803  -1.956  1.00 29.82           N
ATOM    999  H   GLY A  68      -3.602 -11.161  -1.264  1.00 29.82           H
ATOM   1000  CA  GLY A  68      -4.293 -11.418  -3.271  1.00 29.82           C
ATOM   1001 1HA  GLY A  68      -4.137 -10.653  -4.031  1.00 29.82           H
ATOM   1002 2HA  GLY A  68      -3.505 -12.168  -3.351  1.00 29.82           H
ATOM   1003  C   GLY A  68      -5.639 -12.073  -3.499  1.00 29.82           C
ATOM   1004  O   GLY A  68      -6.320 -11.823  -4.488  1.00 29.82           O
ATOM   1005  N   ILE A  69      -6.075 -12.885  -2.549  1.00-10.15           N
ATOM   1006  H   ILE A  69      -5.499 -13.068  -1.738  1.00-10.15           H
ATOM   1007  CA  ILE A  69      -7.365 -13.560  -2.691  1.00-10.15           C
ATOM   1008  HA  ILE A  69      -7.435 -13.958  -3.702  1.00-10.15           H
ATOM   1009  C   ILE A  69      -8.508 -12.563  -2.495  1.00-10.15           C
ATOM   1010  O   ILE A  69      -9.418 -12.476  -3.319  1.00-10.15           O
ATOM   1011  CB  ILE A  69      -7.504 -14.744  -1.687  1.00-10.15           C
ATOM   1012  HB  ILE A  69      -7.457 -14.349  -0.672  1.00-10.15           H
ATOM   1013  CG1 ILE A  69      -6.330 -15.729  -1.884  1.00-10.15           C
ATOM   1014 1HG1 ILE A  69      -6.426 -16.191  -2.867  1.00-10.15           H
ATOM   1015 2HG1 ILE A  69      -5.389 -15.182  -1.863  1.00-10.15           H
ATOM   1016  CG2 ILE A  69      -8.869 -15.466  -1.873  1.00-10.15           C
ATOM   1017 1HG2 ILE A  69      -8.977 -16.261  -1.135  1.00-10.15           H
ATOM   1018 2HG2 ILE A  69      -8.935 -15.899  -2.873  1.00-10.15           H
ATOM   1019 3HG2 ILE A  69      -9.693 -14.767  -1.729  1.00-10.15           H
ATOM   1020  CD1 ILE A  69      -6.219 -16.833  -0.841  1.00-10.15           C
ATOM   1021 1HD1 ILE A  69      -5.306 -17.400  -1.020  1.00-10.15           H
ATOM   1022 2HD1 ILE A  69      -7.071 -17.509  -0.909  1.00-10.15           H
ATOM   1023 3HD1 ILE A  69      -6.173 -16.398   0.158  1.00-10.15           H
ATOM   1024  N   GLY A  70      -8.471 -11.793  -1.416  1.00  3.35           N
ATOM   1025  H   GLY A  70      -7.681 -11.832  -0.783  1.00  3.35           H
ATOM   1026  CA  GLY A  70      -9.591 -10.926  -1.081  1.00  3.35           C
ATOM   1027 1HA  GLY A  70     -10.481 -11.543  -0.961  1.00  3.35           H
ATOM   1028 2HA  GLY A  70      -9.379 -10.435  -0.132  1.00  3.35           H
ATOM   1029  C   GLY A  70      -9.895  -9.860  -2.110  1.00  3.35           C
ATOM   1030  O   GLY A  70     -11.057  -9.624  -2.452  1.00  3.35           O
ATOM   1031  N   ASN A  71      -8.868  -9.216  -2.645  1.00-11.27           N
ATOM   1032  H   ASN A  71      -7.913  -9.439  -2.382  1.00-11.27           H
ATOM   1033  CA  ASN A  71      -9.120  -8.167  -3.621  1.00-11.27           C
ATOM   1034  HA  ASN A  71      -9.992  -7.600  -3.295  1.00-11.27           H
ATOM   1035  C   ASN A  71      -9.463  -8.750  -4.975  1.00-11.27           C
ATOM   1036  O   ASN A  71     -10.301  -8.183  -5.667  1.00-11.27           O
ATOM   1037  CB  ASN A  71      -7.948  -7.198  -3.714  1.00-11.27           C
ATOM   1038 1HB  ASN A  71      -7.029  -7.744  -3.904  1.00-11.27           H
ATOM   1039 2HB  ASN A  71      -8.113  -6.527  -4.554  1.00-11.27           H
ATOM   1040  CG  ASN A  71      -7.809  -6.375  -2.465  1.00-11.27           C
ATOM   1041  OD1 ASN A  71      -8.791  -5.844  -1.954  1.00-11.27           O
ATOM   1042  ND2 ASN A  71      -6.630  -6.312  -1.927  1.00-11.27           N
ATOM   1043 1HD2 ASN A  71      -6.516  -5.803  -1.063  1.00-11.27           H
ATOM   1044 2HD2 ASN A  71      -5.849  -6.752  -2.381  1.00-11.27           H
ATOM   1045  N   PHE A  72      -8.910  -9.899  -5.344  1.00-10.14           N
ATOM   1046  H   PHE A  72      -8.205 -10.353  -4.774  1.00-10.14           H
ATOM   1047  CA  PHE A  72      -9.322 -10.511  -6.603  1.00-10.14           C
ATOM   1048  HA  PHE A  72      -9.178  -9.787  -7.405  1.00-10.14           H
ATOM   1049  C   PHE A  72     -10.800 -10.883  -6.547  1.00-10.14           C
ATOM   1050  O   PHE A  72     -11.539 -10.656  -7.499  1.00-10.14           O
ATOM   1051  CB  PHE A  72      -8.512 -11.760  -6.939  1.00-10.14           C
ATOM   1052 1HB  PHE A  72      -7.456 -11.515  -6.862  1.00-10.14           H
ATOM   1053 2HB  PHE A  72      -8.741 -12.546  -6.220  1.00-10.14           H
ATOM   1054  CG  PHE A  72      -8.775 -12.263  -8.329  1.00-10.14           C
ATOM   1055  CD1 PHE A  72      -8.027 -11.760  -9.407  1.00-10.14           C
ATOM   1056  HD1 PHE A  72      -7.223 -11.058  -9.227  1.00-10.14           H
ATOM   1057  CD2 PHE A  72      -9.805 -13.188  -8.580  1.00-10.14           C
ATOM   1058  HD2 PHE A  72     -10.373 -13.598  -7.757  1.00-10.14           H
ATOM   1059  CE1 PHE A  72      -8.322 -12.149 -10.734  1.00-10.14           C
ATOM   1060  HE1 PHE A  72      -7.734 -11.761 -11.551  1.00-10.14           H
ATOM   1061  CE2 PHE A  72     -10.123 -13.572  -9.904  1.00-10.14           C
ATOM   1062  HE2 PHE A  72     -10.931 -14.260 -10.088  1.00-10.14           H
ATOM   1063  CZ  PHE A  72      -9.378 -13.051 -10.984  1.00-10.14           C
ATOM   1064  HZ  PHE A  72      -9.608 -13.351 -11.996  1.00-10.14           H
ATOM   1065  N   VAL A  73     -11.256 -11.401  -5.414  1.00  2.05           N
ATOM   1066  H   VAL A  73     -10.608 -11.603  -4.657  1.00  2.05           H
ATOM   1067  CA  VAL A  73     -12.677 -11.703  -5.231  1.00  2.05           C
ATOM   1068  HA  VAL A  73     -12.999 -12.369  -6.030  1.00  2.05           H
ATOM   1069  C   VAL A  73     -13.524 -10.437  -5.344  1.00  2.05           C
ATOM   1070  O   VAL A  73     -14.562 -10.465  -5.998  1.00  2.05           O
ATOM   1071  CB  VAL A  73     -12.919 -12.424  -3.874  1.00  2.05           C
ATOM   1072  HB  VAL A  73     -12.404 -11.873  -3.090  1.00  2.05           H
ATOM   1073  CG1 VAL A  73     -14.405 -12.490  -3.505  1.00  2.05           C
ATOM   1074 1HG1 VAL A  73     -14.528 -13.060  -2.584  1.00  2.05           H
ATOM   1075 2HG1 VAL A  73     -14.972 -12.968  -4.304  1.00  2.05           H
ATOM   1076 3HG1 VAL A  73     -14.794 -11.487  -3.333  1.00  2.05           H
ATOM   1077  CG2 VAL A  73     -12.352 -13.854  -3.935  1.00  2.05           C
ATOM   1078 1HG2 VAL A  73     -12.446 -14.336  -2.963  1.00  2.05           H
ATOM   1079 2HG2 VAL A  73     -11.297 -13.836  -4.209  1.00  2.05           H
ATOM   1080 3HG2 VAL A  73     -12.895 -14.444  -4.673  1.00  2.05           H
ATOM   1081  N   PHE A  74     -13.097  -9.315  -4.777  1.00  0.32           N
ATOM   1082  H   PHE A  74     -12.235  -9.312  -4.241  1.00  0.32           H
ATOM   1083  CA  PHE A  74     -13.861  -8.074  -4.934  1.00  0.32           C
ATOM   1084  HA  PHE A  74     -14.883  -8.254  -4.606  1.00  0.32           H
ATOM   1085  C   PHE A  74     -13.927  -7.639  -6.398  1.00  0.32           C
ATOM   1086  O   PHE A  74     -14.992  -7.256  -6.880  1.00  0.32           O
ATOM   1087  CB  PHE A  74     -13.252  -6.953  -4.083  1.00  0.32           C
ATOM   1088 1HB  PHE A  74     -13.286  -7.254  -3.036  1.00  0.32           H
ATOM   1089 2HB  PHE A  74     -12.209  -6.825  -4.367  1.00  0.32           H
ATOM   1090  CG  PHE A  74     -13.945  -5.617  -4.237  1.00  0.32           C
ATOM   1091  CD1 PHE A  74     -15.335  -5.487  -4.044  1.00  0.32           C
ATOM   1092  HD1 PHE A  74     -15.927  -6.355  -3.818  1.00  0.32           H
ATOM   1093  CD2 PHE A  74     -13.200  -4.472  -4.572  1.00  0.32           C
ATOM   1094  HD2 PHE A  74     -12.138  -4.555  -4.751  1.00  0.32           H
ATOM   1095  CE1 PHE A  74     -15.976  -4.227  -4.160  1.00  0.32           C
ATOM   1096  HE1 PHE A  74     -17.045  -4.147  -4.025  1.00  0.32           H
ATOM   1097  CE2 PHE A  74     -13.825  -3.201  -4.663  1.00  0.32           C
ATOM   1098  HE2 PHE A  74     -13.242  -2.328  -4.902  1.00  0.32           H
ATOM   1099  CZ  PHE A  74     -15.215  -3.081  -4.460  1.00  0.32           C
ATOM   1100  HZ  PHE A  74     -15.693  -2.117  -4.546  1.00  0.32           H
ATOM   1101  N   ILE A  75     -12.820  -7.745  -7.117  1.00-12.14           N
ATOM   1102  H   ILE A  75     -11.965  -8.075  -6.675  1.00-12.14           H
ATOM   1103  CA  ILE A  75     -12.776  -7.378  -8.532  1.00-12.14           C
ATOM   1104  HA  ILE A  75     -13.161  -6.368  -8.649  1.00-12.14           H
ATOM   1105  C   ILE A  75     -13.686  -8.308  -9.341  1.00-12.14           C
ATOM   1106  O   ILE A  75     -14.481  -7.844 -10.158  1.00-12.14           O
ATOM   1107  CB  ILE A  75     -11.300  -7.411  -9.045  1.00-12.14           C
ATOM   1108  HB  ILE A  75     -10.873  -8.377  -8.780  1.00-12.14           H
ATOM   1109  CG1 ILE A  75     -10.480  -6.299  -8.355  1.00-12.14           C
ATOM   1110 1HG1 ILE A  75     -10.726  -5.344  -8.820  1.00-12.14           H
ATOM   1111 2HG1 ILE A  75     -10.768  -6.235  -7.307  1.00-12.14           H
ATOM   1112  CG2 ILE A  75     -11.224  -7.255 -10.579  1.00-12.14           C
ATOM   1113 1HG2 ILE A  75     -10.183  -7.228 -10.906  1.00-12.14           H
ATOM   1114 2HG2 ILE A  75     -11.722  -6.335 -10.887  1.00-12.14           H
ATOM   1115 3HG2 ILE A  75     -11.709  -8.106 -11.055  1.00-12.14           H
ATOM   1116  CD1 ILE A  75      -8.956  -6.494  -8.398  1.00-12.14           C
ATOM   1117 1HD1 ILE A  75      -8.478  -5.716  -7.802  1.00-12.14           H
ATOM   1118 2HD1 ILE A  75      -8.594  -6.427  -9.424  1.00-12.14           H
ATOM   1119 3HD1 ILE A  75      -8.692  -7.466  -7.980  1.00-12.14           H
ATOM   1120  N   ALA A  76     -13.629  -9.609  -9.090  1.00-18.25           N
ATOM   1121  H   ALA A  76     -12.970  -9.956  -8.396  1.00-18.25           H
ATOM   1122  CA  ALA A  76     -14.467 -10.564  -9.809  1.00-18.25           C
ATOM   1123  HA  ALA A  76     -14.317 -10.421 -10.880  1.00-18.25           H
ATOM   1124  C   ALA A  76     -15.949 -10.326  -9.507  1.00-18.25           C
ATOM   1125  O   ALA A  76     -16.801 -10.413 -10.389  1.00-18.25           O
ATOM   1126  CB  ALA A  76     -14.060 -11.996  -9.429  1.00-18.25           C
ATOM   1127 1HB  ALA A  76     -13.013 -12.163  -9.688  1.00-18.25           H
ATOM   1128 2HB  ALA A  76     -14.683 -12.710  -9.971  1.00-18.25           H
ATOM   1129 3HB  ALA A  76     -14.192 -12.149  -8.357  1.00-18.25           H
ATOM   1130  N   ALA A  77     -16.257  -9.997  -8.262  1.00-16.17           N
ATOM   1131  H   ALA A  77     -15.527  -9.949  -7.557  1.00-16.17           H
ATOM   1132  CA  ALA A  77     -17.633  -9.732  -7.875  1.00-16.17           C
ATOM   1133  HA  ALA A  77     -18.248 -10.570  -8.208  1.00-16.17           H
ATOM   1134  C   ALA A  77     -18.160  -8.467  -8.555  1.00-16.17           C
ATOM   1135  O   ALA A  77     -19.305  -8.451  -8.971  1.00-16.17           O
ATOM   1136  CB  ALA A  77     -17.743  -9.625  -6.359  1.00-16.17           C
ATOM   1137 1HB  ALA A  77     -17.351 -10.532  -5.896  1.00-16.17           H
ATOM   1138 2HB  ALA A  77     -18.789  -9.504  -6.077  1.00-16.17           H
ATOM   1139 3HB  ALA A  77     -17.166  -8.767  -6.009  1.00-16.17           H
ATOM   1140  N   LEU A  78     -17.348  -7.429  -8.711  1.00 -0.79           N
ATOM   1141  H   LEU A  78     -16.406  -7.462  -8.332  1.00 -0.79           H
ATOM   1142  CA  LEU A  78     -17.787  -6.229  -9.434  1.00 -0.79           C
ATOM   1143  HA  LEU A  78     -18.700  -5.842  -8.982  1.00 -0.79           H
ATOM   1144  C   LEU A  78     -18.076  -6.566 -10.896  1.00 -0.79           C
ATOM   1145  O   LEU A  78     -19.072  -6.122 -11.473  1.00 -0.79           O
ATOM   1146  CB  LEU A  78     -16.692  -5.156  -9.403  1.00 -0.79           C
ATOM   1147 1HB  LEU A  78     -15.766  -5.635  -9.714  1.00 -0.79           H
ATOM   1148 2HB  LEU A  78     -16.932  -4.409 -10.160  1.00 -0.79           H
ATOM   1149  CG  LEU A  78     -16.409  -4.408  -8.093  1.00 -0.79           C
ATOM   1150  HG  LEU A  78     -16.422  -5.115  -7.267  1.00 -0.79           H
ATOM   1151  CD1 LEU A  78     -15.027  -3.789  -8.176  1.00 -0.79           C
ATOM   1152 1HD1 LEU A  78     -14.828  -3.214  -7.276  1.00 -0.79           H
ATOM   1153 2HD1 LEU A  78     -14.952  -3.135  -9.047  1.00 -0.79           H
ATOM   1154 3HD1 LEU A  78     -14.279  -4.576  -8.252  1.00 -0.79           H
ATOM   1155  CD2 LEU A  78     -17.433  -3.314  -7.815  1.00 -0.79           C
ATOM   1156 1HD2 LEU A  78     -17.244  -2.877  -6.836  1.00 -0.79           H
ATOM   1157 2HD2 LEU A  78     -18.432  -3.738  -7.831  1.00 -0.79           H
ATOM   1158 3HD2 LEU A  78     -17.366  -2.540  -8.580  1.00 -0.79           H
ATOM   1159  N   THR A  79     -17.208  -7.366 -11.496  1.00-13.49           N
ATOM   1160  H   THR A  79     -16.383  -7.681 -10.992  1.00-13.49           H
ATOM   1161  CA  THR A  79     -17.359  -7.763 -12.896  1.00-13.49           C
ATOM   1162  HA  THR A  79     -17.457  -6.863 -13.501  1.00-13.49           H
ATOM   1163  C   THR A  79     -18.602  -8.627 -13.125  1.00-13.49           C
ATOM   1164  O   THR A  79     -19.301  -8.474 -14.131  1.00-13.49           O
ATOM   1165  CB  THR A  79     -16.087  -8.517 -13.349  1.00-13.49           C
ATOM   1166  HB  THR A  79     -16.009  -9.460 -12.809  1.00-13.49           H
ATOM   1167  OG1 THR A  79     -14.946  -7.707 -13.052  1.00-13.49           O
ATOM   1168  HG1 THR A  79     -14.155  -8.228 -13.250  1.00-13.49           H
ATOM   1169  CG2 THR A  79     -16.054  -8.779 -14.838  1.00-13.49           C
ATOM   1170 1HG2 THR A  79     -15.086  -9.199 -15.110  1.00-13.49           H
ATOM   1171 2HG2 THR A  79     -16.201  -7.846 -15.381  1.00-13.49           H
ATOM   1172 3HG2 THR A  79     -16.834  -9.488 -15.109  1.00-13.49           H
ATOM   1173  N   ARG A  80     -18.907  -9.529 -12.199  1.00 -4.53           N
ATOM   1174  H   ARG A  80     -18.290  -9.643 -11.397  1.00 -4.53           H
ATOM   1175  CA  ARG A  80     -20.075 -10.411 -12.334  1.00 -4.53           C
ATOM   1176  HA  ARG A  80     -20.250 -10.591 -13.395  1.00 -4.53           H
ATOM   1177  C   ARG A  80     -21.383  -9.847 -11.782  1.00 -4.53           C
ATOM   1178  O   ARG A  80     -22.451 -10.273 -12.213  1.00 -4.53           O
ATOM   1179  CB  ARG A  80     -19.766 -11.767 -11.691  1.00 -4.53           C
ATOM   1180 1HB  ARG A  80     -19.494 -11.616 -10.645  1.00 -4.53           H
ATOM   1181 2HB  ARG A  80     -20.663 -12.382 -11.732  1.00 -4.53           H
ATOM   1182  CG  ARG A  80     -18.638 -12.511 -12.408  1.00 -4.53           C
ATOM   1183 1HG  ARG A  80     -18.909 -12.637 -13.456  1.00 -4.53           H
ATOM   1184 2HG  ARG A  80     -17.727 -11.916 -12.359  1.00 -4.53           H
ATOM   1185  CD  ARG A  80     -18.345 -13.878 -11.808  1.00 -4.53           C
ATOM   1186 1HD  ARG A  80     -17.430 -14.262 -12.262  1.00 -4.53           H
ATOM   1187 2HD  ARG A  80     -18.172 -13.760 -10.741  1.00 -4.53           H
ATOM   1188  NE  ARG A  80     -19.423 -14.856 -12.028  1.00 -4.53           N
ATOM   1189  HE  ARG A  80     -20.242 -14.536 -12.520  1.00 -4.53           H
ATOM   1190  CZ  ARG A  80     -19.394 -16.140 -11.697  1.00 -4.53           C
ATOM   1191  NH1 ARG A  80     -20.419 -16.886 -12.000  1.00 -4.53           N
ATOM   1192 1HH1 ARG A  80     -21.249 -16.455 -12.382  1.00 -4.53           H
ATOM   1193 2HH1 ARG A  80     -20.376 -17.885 -11.869  1.00 -4.53           H
ATOM   1194  NH2 ARG A  80     -18.381 -16.713 -11.108  1.00 -4.53           N
ATOM   1195 1HH2 ARG A  80     -17.576 -16.163 -10.836  1.00 -4.53           H
ATOM   1196 2HH2 ARG A  80     -18.386 -17.707 -10.942  1.00 -4.53           H
ATOM   1197  N   TYR A  81     -21.322  -8.914 -10.844  1.00  5.46           N
ATOM   1198  H   TYR A  81     -20.415  -8.611 -10.503  1.00  5.46           H
ATOM   1199  CA  TYR A  81     -22.505  -8.315 -10.219  1.00  5.46           C
ATOM   1200  HA  TYR A  81     -23.394  -8.602 -10.778  1.00  5.46           H
ATOM   1201  C   TYR A  81     -22.388  -6.789 -10.245  1.00  5.46           C
ATOM   1202  O   TYR A  81     -21.978  -6.150  -9.273  1.00  5.46           O
ATOM   1203  CB  TYR A  81     -22.669  -8.806  -8.772  1.00  5.46           C
ATOM   1204 1HB  TYR A  81     -21.808  -8.490  -8.186  1.00  5.46           H
ATOM   1205 2HB  TYR A  81     -23.559  -8.343  -8.346  1.00  5.46           H
ATOM   1206  CG  TYR A  81     -22.804 -10.309  -8.645  1.00  5.46           C
ATOM   1207  CD1 TYR A  81     -21.668 -11.121  -8.468  1.00  5.46           C
ATOM   1208  HD1 TYR A  81     -20.686 -10.670  -8.448  1.00  5.46           H
ATOM   1209  CD2 TYR A  81     -24.070 -10.925  -8.680  1.00  5.46           C
ATOM   1210  HD2 TYR A  81     -24.956 -10.321  -8.821  1.00  5.46           H
ATOM   1211  CE1 TYR A  81     -21.796 -12.525  -8.307  1.00  5.46           C
ATOM   1212  HE1 TYR A  81     -20.920 -13.133  -8.175  1.00  5.46           H
ATOM   1213  CE2 TYR A  81     -24.202 -12.332  -8.509  1.00  5.46           C
ATOM   1214  HE2 TYR A  81     -25.179 -12.791  -8.526  1.00  5.46           H
ATOM   1215  CZ  TYR A  81     -23.063 -13.117  -8.307  1.00  5.46           C
ATOM   1216  OH  TYR A  81     -23.196 -14.471  -8.120  1.00  5.46           O
ATOM   1217  HH  TYR A  81     -24.120 -14.759  -8.131  1.00  5.46           H
ATOM   1218  N   LYS A  82     -22.765  -6.190 -11.368  1.00 -4.97           N
ATOM   1219  H   LYS A  82     -23.129  -6.756 -12.123  1.00 -4.97           H
ATOM   1220  CA  LYS A  82     -22.644  -4.739 -11.581  1.00 -4.97           C
ATOM   1221  HA  LYS A  82     -21.591  -4.486 -11.451  1.00 -4.97           H
ATOM   1222  C   LYS A  82     -23.429  -3.864 -10.603  1.00 -4.97           C
ATOM   1223  O   LYS A  82     -23.111  -2.691 -10.409  1.00 -4.97           O
ATOM   1224  CB  LYS A  82     -23.021  -4.416 -13.031  1.00 -4.97           C
ATOM   1225 1HB  LYS A  82     -22.566  -5.176 -13.664  1.00 -4.97           H
ATOM   1226 2HB  LYS A  82     -24.103  -4.475 -13.148  1.00 -4.97           H
ATOM   1227  CG  LYS A  82     -22.540  -3.053 -13.515  1.00 -4.97           C
ATOM   1228 1HG  LYS A  82     -23.120  -2.271 -13.026  1.00 -4.97           H
ATOM   1229 2HG  LYS A  82     -21.489  -2.932 -13.256  1.00 -4.97           H
ATOM   1230  CD  LYS A  82     -22.685  -2.920 -15.017  1.00 -4.97           C
ATOM   1231 1HD  LYS A  82     -22.122  -3.717 -15.504  1.00 -4.97           H
ATOM   1232 2HD  LYS A  82     -23.736  -3.011 -15.288  1.00 -4.97           H
ATOM   1233  CE  LYS A  82     -22.152  -1.574 -15.483  1.00 -4.97           C
ATOM   1234 1HE  LYS A  82     -22.698  -0.772 -14.982  1.00 -4.97           H
ATOM   1235 2HE  LYS A  82     -21.096  -1.501 -15.220  1.00 -4.97           H
ATOM   1236  NZ  LYS A  82     -22.303  -1.436 -16.960  1.00 -4.97           N
ATOM   1237 1HZ  LYS A  82     -21.860  -0.585 -17.283  1.00 -4.97           H
ATOM   1238 2HZ  LYS A  82     -23.287  -1.412 -17.203  1.00 -4.97           H
ATOM   1239 3HZ  LYS A  82     -21.885  -2.233 -17.430  1.00 -4.97           H
ATOM   1240  N   LYS A  83     -24.354  -4.460  -9.861  1.00  5.29           N
ATOM   1241  H   LYS A  83     -24.597  -5.416 -10.079  1.00  5.29           H
ATOM   1242  CA  LYS A  83     -24.997  -3.796  -8.718  1.00  5.29           C
ATOM   1243  HA  LYS A  83     -25.605  -2.968  -9.083  1.00  5.29           H
ATOM   1244  C   LYS A  83     -23.985  -3.227  -7.723  1.00  5.29           C
ATOM   1245  O   LYS A  83     -24.229  -2.193  -7.103  1.00  5.29           O
ATOM   1246  CB  LYS A  83     -25.887  -4.791  -7.969  1.00  5.29           C
ATOM   1247 1HB  LYS A  83     -25.264  -5.633  -7.663  1.00  5.29           H
ATOM   1248 2HB  LYS A  83     -26.279  -4.309  -7.073  1.00  5.29           H
ATOM   1249  CG  LYS A  83     -27.054  -5.324  -8.776  1.00  5.29           C
ATOM   1250 1HG  LYS A  83     -27.737  -4.509  -9.021  1.00  5.29           H
ATOM   1251 2HG  LYS A  83     -26.683  -5.767  -9.695  1.00  5.29           H
ATOM   1252  CD  LYS A  83     -27.789  -6.394  -7.995  1.00  5.29           C
ATOM   1253 1HD  LYS A  83     -27.080  -7.175  -7.717  1.00  5.29           H
ATOM   1254 2HD  LYS A  83     -28.213  -5.957  -7.090  1.00  5.29           H
ATOM   1255  CE  LYS A  83     -28.895  -7.009  -8.830  1.00  5.29           C
ATOM   1256 1HE  LYS A  83     -29.622  -6.237  -9.089  1.00  5.29           H
ATOM   1257 2HE  LYS A  83     -28.467  -7.420  -9.748  1.00  5.29           H
ATOM   1258  NZ  LYS A  83     -29.567  -8.102  -8.067  1.00  5.29           N
ATOM   1259 1HZ  LYS A  83     -30.325  -8.487  -8.613  1.00  5.29           H
ATOM   1260 2HZ  LYS A  83     -29.929  -7.741  -7.191  1.00  5.29           H
ATOM   1261 3HZ  LYS A  83     -28.901  -8.841  -7.870  1.00  5.29           H
ATOM   1262  N   LEU A  84     -22.831  -3.864  -7.594  1.00 -3.14           N
ATOM   1263  H   LEU A  84     -22.651  -4.702  -8.140  1.00 -3.14           H
ATOM   1264  CA  LEU A  84     -21.789  -3.389  -6.687  1.00 -3.14           C
ATOM   1265  HA  LEU A  84     -22.248  -3.097  -5.742  1.00 -3.14           H
ATOM   1266  C   LEU A  84     -21.005  -2.182  -7.203  1.00 -3.14           C
ATOM   1267  O   LEU A  84     -20.336  -1.523  -6.417  1.00 -3.14           O
ATOM   1268  CB  LEU A  84     -20.793  -4.521  -6.417  1.00 -3.14           C
ATOM   1269 1HB  LEU A  84     -20.389  -4.836  -7.379  1.00 -3.14           H
ATOM   1270 2HB  LEU A  84     -19.970  -4.107  -5.835  1.00 -3.14           H
ATOM   1271  CG  LEU A  84     -21.284  -5.775  -5.679  1.00 -3.14           C
ATOM   1272  HG  LEU A  84     -22.151  -6.181  -6.199  1.00 -3.14           H
ATOM   1273  CD1 LEU A  84     -20.178  -6.819  -5.706  1.00 -3.14           C
ATOM   1274 1HD1 LEU A  84     -20.504  -7.720  -5.191  1.00 -3.14           H
ATOM   1275 2HD1 LEU A  84     -19.268  -6.432  -5.246  1.00 -3.14           H
ATOM   1276 3HD1 LEU A  84     -19.966  -7.082  -6.744  1.00 -3.14           H
ATOM   1277  CD2 LEU A  84     -21.679  -5.470  -4.228  1.00 -3.14           C
ATOM   1278 1HD2 LEU A  84     -21.941  -6.394  -3.715  1.00 -3.14           H
ATOM   1279 2HD2 LEU A  84     -22.550  -4.816  -4.221  1.00 -3.14           H
ATOM   1280 3HD2 LEU A  84     -20.858  -4.978  -3.705  1.00 -3.14           H
ATOM   1281  N   CYS A  85     -21.059  -1.883  -8.495  1.00 15.96           N
ATOM   1282  H   CYS A  85     -21.657  -2.424  -9.109  1.00 15.96           H
ATOM   1283  CA  CYS A  85     -20.242  -0.827  -9.107  1.00 15.96           C
ATOM   1284  HA  CYS A  85     -19.232  -0.921  -8.707  1.00 15.96           H
ATOM   1285  C   CYS A  85     -20.694   0.615  -8.835  1.00 15.96           C
ATOM   1286  O   CYS A  85     -21.034   1.372  -9.739  1.00 15.96           O
ATOM   1287  CB  CYS A  85     -20.157  -1.075 -10.614  1.00 15.96           C
ATOM   1288 1HB  CYS A  85     -21.154  -0.995 -11.050  1.00 15.96           H
ATOM   1289 2HB  CYS A  85     -19.522  -0.310 -11.064  1.00 15.96           H
ATOM   1290  SG  CYS A  85     -19.469  -2.709 -10.988  1.00 15.96           S
ATOM   1291  HG  CYS A  85     -19.308  -2.525 -12.303  1.00 15.96           H
ATOM   1292  N   ASN A  86     -20.719   0.993  -7.568  1.00 10.04           N
ATOM   1293  H   ASN A  86     -20.494   0.296  -6.865  1.00 10.04           H
ATOM   1294  CA  ASN A  86     -20.995   2.368  -7.155  1.00 10.04           C
ATOM   1295  HA  ASN A  86     -21.820   2.774  -7.740  1.00 10.04           H
ATOM   1296  C   ASN A  86     -19.735   3.188  -7.385  1.00 10.04           C
ATOM   1297  O   ASN A  86     -18.658   2.614  -7.463  1.00 10.04           O
ATOM   1298  CB  ASN A  86     -21.329   2.418  -5.663  1.00 10.04           C
ATOM   1299 1HB  ASN A  86     -20.462   2.090  -5.095  1.00 10.04           H
ATOM   1300 2HB  ASN A  86     -21.570   3.440  -5.375  1.00 10.04           H
ATOM   1301  CG  ASN A  86     -22.471   1.524  -5.305  1.00 10.04           C
ATOM   1302  OD1 ASN A  86     -22.306   0.594  -4.539  1.00 10.04           O
ATOM   1303  ND2 ASN A  86     -23.614   1.761  -5.870  1.00 10.04           N
ATOM   1304 1HD2 ASN A  86     -24.389   1.166  -5.637  1.00 10.04           H
ATOM   1305 2HD2 ASN A  86     -23.717   2.517  -6.532  1.00 10.04           H
ATOM   1306  N   LEU A  87     -19.843   4.509  -7.381  1.00 13.14           N
ATOM   1307  H   LEU A  87     -20.754   4.934  -7.235  1.00 13.14           H
ATOM   1308  CA  LEU A  87     -18.685   5.389  -7.575  1.00 13.14           C
ATOM   1309  HA  LEU A  87     -18.274   5.239  -8.574  1.00 13.14           H
ATOM   1310  C   LEU A  87     -17.591   5.095  -6.556  1.00 13.14           C
ATOM   1311  O   LEU A  87     -16.450   4.811  -6.905  1.00 13.14           O
ATOM   1312  CB  LEU A  87     -19.121   6.845  -7.392  1.00 13.14           C
ATOM   1313 1HB  LEU A  87     -19.575   6.924  -6.404  1.00 13.14           H
ATOM   1314 2HB  LEU A  87     -18.235   7.480  -7.391  1.00 13.14           H
ATOM   1315  CG  LEU A  87     -20.120   7.415  -8.403  1.00 13.14           C
ATOM   1316  HG  LEU A  87     -20.833   6.637  -8.673  1.00 13.14           H
ATOM   1317  CD1 LEU A  87     -20.893   8.536  -7.730  1.00 13.14           C
ATOM   1318 1HD1 LEU A  87     -21.649   8.919  -8.415  1.00 13.14           H
ATOM   1319 2HD1 LEU A  87     -20.217   9.353  -7.466  1.00 13.14           H
ATOM   1320 3HD1 LEU A  87     -21.386   8.178  -6.827  1.00 13.14           H
ATOM   1321  CD2 LEU A  87     -19.439   7.905  -9.668  1.00 13.14           C
ATOM   1322 1HD2 LEU A  87     -20.198   8.227 -10.381  1.00 13.14           H
ATOM   1323 2HD2 LEU A  87     -18.856   7.101 -10.114  1.00 13.14           H
ATOM   1324 3HD2 LEU A  87     -18.786   8.750  -9.445  1.00 13.14           H
ATOM   1325  N   THR A  88     -17.964   5.061  -5.286  1.00 23.30           N
ATOM   1326  H   THR A  88     -18.915   5.274  -5.020  1.00 23.30           H
ATOM   1327  CA  THR A  88     -17.006   4.758  -4.235  1.00 23.30           C
ATOM   1328  HA  THR A  88     -16.146   5.417  -4.342  1.00 23.30           H
ATOM   1329  C   THR A  88     -16.495   3.332  -4.296  1.00 23.30           C
ATOM   1330  O   THR A  88     -15.339   3.096  -4.009  1.00 23.30           O
ATOM   1331  CB  THR A  88     -17.642   4.994  -2.863  1.00 23.30           C
ATOM   1332  HB  THR A  88     -17.508   4.115  -2.231  1.00 23.30           H
ATOM   1333  OG1 THR A  88     -19.035   5.265  -3.049  1.00 23.30           O
ATOM   1334  HG1 THR A  88     -19.155   6.221  -2.975  1.00 23.30           H
ATOM   1335  CG2 THR A  88     -17.042   6.199  -2.199  1.00 23.30           C
ATOM   1336 1HG2 THR A  88     -17.541   6.392  -1.253  1.00 23.30           H
ATOM   1337 2HG2 THR A  88     -17.158   7.064  -2.847  1.00 23.30           H
ATOM   1338 3HG2 THR A  88     -15.980   6.035  -2.025  1.00 23.30           H
ATOM   1339  N   ASN A  89     -17.308   2.378  -4.724  1.00 -2.11           N
ATOM   1340  H   ASN A  89     -18.244   2.607  -5.014  1.00 -2.11           H
ATOM   1341  CA  ASN A  89     -16.829   0.998  -4.820  1.00 -2.11           C
ATOM   1342  HA  ASN A  89     -16.315   0.735  -3.897  1.00 -2.11           H
ATOM   1343  C   ASN A  89     -15.812   0.854  -5.943  1.00 -2.11           C
ATOM   1344  O   ASN A  89     -14.937   0.012  -5.849  1.00 -2.11           O
ATOM   1345  CB  ASN A  89     -17.969   0.002  -5.038  1.00 -2.11           C
ATOM   1346 1HB  ASN A  89     -18.780   0.488  -5.570  1.00 -2.11           H
ATOM   1347 2HB  ASN A  89     -17.598  -0.817  -5.654  1.00 -2.11           H
ATOM   1348  CG  ASN A  89     -18.477  -0.597  -3.748  1.00 -2.11           C
ATOM   1349  OD1 ASN A  89     -17.711  -1.119  -2.944  1.00 -2.11           O
ATOM   1350  ND2 ASN A  89     -19.759  -0.547  -3.529  1.00 -2.11           N
ATOM   1351 1HD2 ASN A  89     -20.118  -0.917  -2.665  1.00 -2.11           H
ATOM   1352 2HD2 ASN A  89     -20.395  -0.186  -4.225  1.00 -2.11           H
ATOM   1353  N   LEU A  90     -15.886   1.679  -6.977  1.00-10.24           N
ATOM   1354  H   LEU A  90     -16.653   2.339  -7.050  1.00-10.24           H
ATOM   1355  CA  LEU A  90     -14.881   1.649  -8.039  1.00-10.24           C
ATOM   1356  HA  LEU A  90     -14.586   0.616  -8.208  1.00-10.24           H
ATOM   1357  C   LEU A  90     -13.615   2.411  -7.647  1.00-10.24           C
ATOM   1358  O   LEU A  90     -12.515   2.033  -8.033  1.00-10.24           O
ATOM   1359  CB  LEU A  90     -15.463   2.190  -9.347  1.00-10.24           C
ATOM   1360 1HB  LEU A  90     -15.818   3.205  -9.170  1.00-10.24           H
ATOM   1361 2HB  LEU A  90     -14.655   2.239 -10.076  1.00-10.24           H
ATOM   1362  CG  LEU A  90     -16.609   1.366  -9.964  1.00-10.24           C
ATOM   1363  HG  LEU A  90     -17.409   1.271  -9.234  1.00-10.24           H
ATOM   1364  CD1 LEU A  90     -17.162   2.093 -11.177  1.00-10.24           C
ATOM   1365 1HD1 LEU A  90     -18.039   1.566 -11.551  1.00-10.24           H
ATOM   1366 2HD1 LEU A  90     -16.403   2.139 -11.959  1.00-10.24           H
ATOM   1367 3HD1 LEU A  90     -17.450   3.104 -10.895  1.00-10.24           H
ATOM   1368  CD2 LEU A  90     -16.183  -0.043 -10.378  1.00-10.24           C
ATOM   1369 1HD2 LEU A  90     -17.009  -0.558 -10.866  1.00-10.24           H
ATOM   1370 2HD2 LEU A  90     -15.888  -0.619  -9.503  1.00-10.24           H
ATOM   1371 3HD2 LEU A  90     -15.340   0.008 -11.070  1.00-10.24           H
ATOM   1372  N   LEU A  91     -13.732   3.417  -6.793  1.00 -2.02           N
ATOM   1373  H   LEU A  91     -14.650   3.773  -6.552  1.00 -2.02           H
ATOM   1374  CA  LEU A  91     -12.536   4.020  -6.195  1.00 -2.02           C
ATOM   1375  HA  LEU A  91     -11.838   4.294  -6.986  1.00 -2.02           H
ATOM   1376  C   LEU A  91     -11.843   3.002  -5.283  1.00 -2.02           C
ATOM   1377  O   LEU A  91     -10.620   2.876  -5.284  1.00 -2.02           O
ATOM   1378  CB  LEU A  91     -12.896   5.271  -5.387  1.00 -2.02           C
ATOM   1379 1HB  LEU A  91     -13.627   4.980  -4.635  1.00 -2.02           H
ATOM   1380 2HB  LEU A  91     -11.994   5.585  -4.861  1.00 -2.02           H
ATOM   1381  CG  LEU A  91     -13.446   6.502  -6.124  1.00 -2.02           C
ATOM   1382  HG  LEU A  91     -14.301   6.205  -6.725  1.00 -2.02           H
ATOM   1383  CD1 LEU A  91     -13.917   7.521  -5.094  1.00 -2.02           C
ATOM   1384 1HD1 LEU A  91     -14.266   8.422  -5.593  1.00 -2.02           H
ATOM   1385 2HD1 LEU A  91     -13.094   7.788  -4.433  1.00 -2.02           H
ATOM   1386 3HD1 LEU A  91     -14.731   7.109  -4.504  1.00 -2.02           H
ATOM   1387  CD2 LEU A  91     -12.411   7.140  -7.046  1.00 -2.02           C
ATOM   1388 1HD2 LEU A  91     -12.822   8.041  -7.501  1.00 -2.02           H
ATOM   1389 2HD2 LEU A  91     -12.148   6.444  -7.840  1.00 -2.02           H
ATOM   1390 3HD2 LEU A  91     -11.513   7.401  -6.485  1.00 -2.02           H
ATOM   1391  N   ILE A  92     -12.629   2.224  -4.550  1.00 -2.80           N
ATOM   1392  H   ILE A  92     -13.629   2.396  -4.539  1.00 -2.80           H
ATOM   1393  CA  ILE A  92     -12.086   1.136  -3.733  1.00 -2.80           C
ATOM   1394  HA  ILE A  92     -11.253   1.522  -3.147  1.00 -2.80           H
ATOM   1395  C   ILE A  92     -11.533   0.055  -4.663  1.00 -2.80           C
ATOM   1396  O   ILE A  92     -10.558  -0.582  -4.327  1.00 -2.80           O
ATOM   1397  CB  ILE A  92     -13.131   0.523  -2.740  1.00 -2.80           C
ATOM   1398  HB  ILE A  92     -13.970   0.123  -3.308  1.00 -2.80           H
ATOM   1399  CG1 ILE A  92     -13.644   1.581  -1.747  1.00 -2.80           C
ATOM   1400 1HG1 ILE A  92     -12.897   1.702  -0.964  1.00 -2.80           H
ATOM   1401 2HG1 ILE A  92     -13.737   2.536  -2.254  1.00 -2.80           H
ATOM   1402  CG2 ILE A  92     -12.490  -0.602  -1.884  1.00 -2.80           C
ATOM   1403 1HG2 ILE A  92     -13.174  -0.935  -1.109  1.00 -2.80           H
ATOM   1404 2HG2 ILE A  92     -11.578  -0.232  -1.405  1.00 -2.80           H
ATOM   1405 3HG2 ILE A  92     -12.220  -1.444  -2.521  1.00 -2.80           H
ATOM   1406  CD1 ILE A  92     -14.990   1.278  -1.088  1.00 -2.80           C
ATOM   1407 1HD1 ILE A  92     -15.255   2.103  -0.428  1.00 -2.80           H
ATOM   1408 2HD1 ILE A  92     -14.929   0.361  -0.503  1.00 -2.80           H
ATOM   1409 3HD1 ILE A  92     -15.762   1.173  -1.850  1.00 -2.80           H
ATOM   1410  N   ALA A  93     -12.093  -0.148  -5.848  1.00-16.28           N
ATOM   1411  H   ALA A  93     -12.922   0.366  -6.113  1.00-16.28           H
ATOM   1412  CA  ALA A  93     -11.535  -1.127  -6.780  1.00-16.28           C
ATOM   1413  HA  ALA A  93     -11.477  -2.091  -6.276  1.00-16.28           H
ATOM   1414  C   ALA A  93     -10.120  -0.727  -7.179  1.00-16.28           C
ATOM   1415  O   ALA A  93      -9.248  -1.573  -7.277  1.00-16.28           O
ATOM   1416  CB  ALA A  93     -12.419  -1.278  -8.019  1.00-16.28           C
ATOM   1417 1HB  ALA A  93     -13.458  -1.403  -7.718  1.00-16.28           H
ATOM   1418 2HB  ALA A  93     -12.100  -2.156  -8.584  1.00-16.28           H
ATOM   1419 3HB  ALA A  93     -12.330  -0.400  -8.659  1.00-16.28           H
ATOM   1420  N   ASN A  94      -9.872   0.560  -7.365  1.00 -2.70           N
ATOM   1421  H   ASN A  94     -10.624   1.235  -7.308  1.00 -2.70           H
ATOM   1422  CA  ASN A  94      -8.519   1.001  -7.687  1.00 -2.70           C
ATOM   1423  HA  ASN A  94      -8.191   0.450  -8.570  1.00 -2.70           H
ATOM   1424  C   ASN A  94      -7.526   0.717  -6.557  1.00 -2.70           C
ATOM   1425  O   ASN A  94      -6.410   0.262  -6.788  1.00 -2.70           O
ATOM   1426  CB  ASN A  94      -8.509   2.491  -8.012  1.00 -2.70           C
ATOM   1427 1HB  ASN A  94      -9.351   2.716  -8.665  1.00 -2.70           H
ATOM   1428 2HB  ASN A  94      -8.611   3.069  -7.095  1.00 -2.70           H
ATOM   1429  CG  ASN A  94      -7.255   2.891  -8.717  1.00 -2.70           C
ATOM   1430  OD1 ASN A  94      -6.855   2.233  -9.666  1.00 -2.70           O
ATOM   1431  ND2 ASN A  94      -6.638   3.961  -8.301  1.00 -2.70           N
ATOM   1432 1HD2 ASN A  94      -5.800   4.246  -8.780  1.00 -2.70           H
ATOM   1433 2HD2 ASN A  94      -6.988   4.477  -7.514  1.00 -2.70           H
ATOM   1434  N   LEU A  95      -7.965   0.935  -5.325  1.00 -2.92           N
ATOM   1435  H   LEU A  95      -8.884   1.335  -5.194  1.00 -2.92           H
ATOM   1436  CA  LEU A  95      -7.177   0.587  -4.139  1.00 -2.92           C
ATOM   1437  HA  LEU A  95      -6.195   1.061  -4.185  1.00 -2.92           H
ATOM   1438  C   LEU A  95      -6.972  -0.924  -4.035  1.00 -2.92           C
ATOM   1439  O   LEU A  95      -5.891  -1.399  -3.723  1.00 -2.92           O
ATOM   1440  CB  LEU A  95      -7.926   1.081  -2.899  1.00 -2.92           C
ATOM   1441 1HB  LEU A  95      -7.977   2.166  -2.951  1.00 -2.92           H
ATOM   1442 2HB  LEU A  95      -8.944   0.710  -2.965  1.00 -2.92           H
ATOM   1443  CG  LEU A  95      -7.421   0.687  -1.505  1.00 -2.92           C
ATOM   1444  HG  LEU A  95      -7.483  -0.396  -1.403  1.00 -2.92           H
ATOM   1445  CD1 LEU A  95      -6.012   1.114  -1.191  1.00 -2.92           C
ATOM   1446 1HD1 LEU A  95      -5.733   0.760  -0.198  1.00 -2.92           H
ATOM   1447 2HD1 LEU A  95      -5.925   2.199  -1.225  1.00 -2.92           H
ATOM   1448 3HD1 LEU A  95      -5.318   0.666  -1.904  1.00 -2.92           H
ATOM   1449  CD2 LEU A  95      -8.362   1.316  -0.501  1.00 -2.92           C
ATOM   1450 1HD2 LEU A  95      -8.025   1.059   0.503  1.00 -2.92           H
ATOM   1451 2HD2 LEU A  95      -9.370   0.928  -0.645  1.00 -2.92           H
ATOM   1452 3HD2 LEU A  95      -8.363   2.402  -0.609  1.00 -2.92           H
ATOM   1453  N   ALA A  96      -8.013  -1.681  -4.341  1.00-17.54           N
ATOM   1454  H   ALA A  96      -8.889  -1.234  -4.584  1.00-17.54           H
ATOM   1455  CA  ALA A  96      -7.966  -3.134  -4.300  1.00-17.54           C
ATOM   1456  HA  ALA A  96      -7.648  -3.444  -3.303  1.00-17.54           H
ATOM   1457  C   ALA A  96      -6.951  -3.664  -5.311  1.00-17.54           C
ATOM   1458  O   ALA A  96      -6.234  -4.607  -5.018  1.00-17.54           O
ATOM   1459  CB  ALA A  96      -9.373  -3.694  -4.577  1.00-17.54           C
ATOM   1460 1HB  ALA A  96     -10.081  -3.263  -3.869  1.00-17.54           H
ATOM   1461 2HB  ALA A  96      -9.371  -4.774  -4.462  1.00-17.54           H
ATOM   1462 3HB  ALA A  96      -9.677  -3.449  -5.594  1.00-17.54           H
ATOM   1463  N   ILE A  97      -6.876  -3.048  -6.484  1.00-18.22           N
ATOM   1464  H   ILE A  97      -7.530  -2.300  -6.691  1.00-18.22           H
ATOM   1465  CA  ILE A  97      -5.880  -3.412  -7.495  1.00-18.22           C
ATOM   1466  HA  ILE A  97      -5.901  -4.490  -7.648  1.00-18.22           H
ATOM   1467  C   ILE A  97      -4.492  -3.051  -6.973  1.00-18.22           C
ATOM   1468  O   ILE A  97      -3.567  -3.834  -7.134  1.00-18.22           O
ATOM   1469  CB  ILE A  97      -6.166  -2.706  -8.859  1.00-18.22           C
ATOM   1470  HB  ILE A  97      -6.294  -1.639  -8.674  1.00-18.22           H
ATOM   1471  CG1 ILE A  97      -7.464  -3.273  -9.465  1.00-18.22           C
ATOM   1472 1HG1 ILE A  97      -7.250  -4.258  -9.879  1.00-18.22           H
ATOM   1473 2HG1 ILE A  97      -8.199  -3.404  -8.674  1.00-18.22           H
ATOM   1474  CG2 ILE A  97      -5.003  -2.893  -9.872  1.00-18.22           C
ATOM   1475 1HG2 ILE A  97      -5.246  -2.430 -10.829  1.00-18.22           H
ATOM   1476 2HG2 ILE A  97      -4.799  -3.953 -10.023  1.00-18.22           H
ATOM   1477 3HG2 ILE A  97      -4.100  -2.414  -9.492  1.00-18.22           H
ATOM   1478  CD1 ILE A  97      -8.109  -2.420 -10.545  1.00-18.22           C
ATOM   1479 1HD1 ILE A  97      -9.048  -2.880 -10.847  1.00-18.22           H
ATOM   1480 2HD1 ILE A  97      -7.453  -2.348 -11.412  1.00-18.22           H
ATOM   1481 3HD1 ILE A  97      -8.314  -1.423 -10.153  1.00-18.22           H
ATOM   1482  N   SER A  98      -4.336  -1.909  -6.320  1.00 -6.63           N
ATOM   1483  H   SER A  98      -5.120  -1.279  -6.205  1.00 -6.63           H
ATOM   1484  CA  SER A  98      -3.031  -1.526  -5.775  1.00 -6.63           C
ATOM   1485  HA  SER A  98      -2.310  -1.503  -6.592  1.00 -6.63           H
ATOM   1486  C   SER A  98      -2.546  -2.540  -4.732  1.00 -6.63           C
ATOM   1487  O   SER A  98      -1.452  -3.094  -4.847  1.00 -6.63           O
ATOM   1488  CB  SER A  98      -3.116  -0.127  -5.158  1.00 -6.63           C
ATOM   1489 1HB  SER A  98      -3.581   0.549  -5.876  1.00 -6.63           H
ATOM   1490 2HB  SER A  98      -3.728  -0.161  -4.256  1.00 -6.63           H
ATOM   1491  OG  SER A  98      -1.833   0.366  -4.839  1.00 -6.63           O
ATOM   1492  HG  SER A  98      -1.895   0.928  -4.054  1.00 -6.63           H
ATOM   1493  N   ASP A  99      -3.399  -2.859  -3.766  1.00-12.14           N
ATOM   1494  H   ASP A  99      -4.295  -2.380  -3.722  1.00-12.14           H
ATOM   1495  CA  ASP A  99      -3.079  -3.837  -2.719  1.00-12.14           C
ATOM   1496  HA  ASP A  99      -2.176  -3.527  -2.192  1.00-12.14           H
ATOM   1497  C   ASP A  99      -2.834  -5.226  -3.321  1.00-12.14           C
ATOM   1498  O   ASP A  99      -1.988  -5.992  -2.859  1.00-12.14           O
ATOM   1499  CB  ASP A  99      -4.243  -3.956  -1.721  1.00-12.14           C
ATOM   1500 1HB  ASP A  99      -5.176  -4.021  -2.279  1.00-12.14           H
ATOM   1501 2HB  ASP A  99      -4.116  -4.876  -1.150  1.00-12.14           H
ATOM   1502  CG  ASP A  99      -4.330  -2.798  -0.730  1.00-12.14           C
ATOM   1503  OD1 ASP A  99      -3.293  -2.221  -0.350  1.00-12.14           O
ATOM   1504  OD2 ASP A  99      -5.454  -2.533  -0.239  1.00-12.14           O
ATOM   1505  N   PHE A 100      -3.567  -5.563  -4.375  1.00-15.07           N
ATOM   1506  H   PHE A 100      -4.276  -4.919  -4.710  1.00-15.07           H
ATOM   1507  CA  PHE A 100      -3.380  -6.830  -5.080  1.00-15.07           C
ATOM   1508  HA  PHE A 100      -3.411  -7.647  -4.361  1.00-15.07           H
ATOM   1509  C   PHE A 100      -2.030  -6.881  -5.790  1.00-15.07           C
ATOM   1510  O   PHE A 100      -1.346  -7.892  -5.725  1.00-15.07           O
ATOM   1511  CB  PHE A 100      -4.508  -7.017  -6.101  1.00-15.07           C
ATOM   1512 1HB  PHE A 100      -5.460  -7.024  -5.573  1.00-15.07           H
ATOM   1513 2HB  PHE A 100      -4.504  -6.174  -6.787  1.00-15.07           H
ATOM   1514  CG  PHE A 100      -4.403  -8.271  -6.916  1.00-15.07           C
ATOM   1515  CD1 PHE A 100      -4.897  -9.487  -6.421  1.00-15.07           C
ATOM   1516  HD1 PHE A 100      -5.344  -9.526  -5.438  1.00-15.07           H
ATOM   1517  CD2 PHE A 100      -3.842  -8.230  -8.205  1.00-15.07           C
ATOM   1518  HD2 PHE A 100      -3.454  -7.299  -8.594  1.00-15.07           H
ATOM   1519  CE1 PHE A 100      -4.827 -10.666  -7.203  1.00-15.07           C
ATOM   1520  HE1 PHE A 100      -5.192 -11.602  -6.808  1.00-15.07           H
ATOM   1521  CE2 PHE A 100      -3.788  -9.393  -9.007  1.00-15.07           C
ATOM   1522  HE2 PHE A 100      -3.371  -9.343 -10.001  1.00-15.07           H
ATOM   1523  CZ  PHE A 100      -4.281 -10.617  -8.502  1.00-15.07           C
ATOM   1524  HZ  PHE A 100      -4.237 -11.513  -9.102  1.00-15.07           H
ATOM   1525  N   LEU A 101      -1.615  -5.813  -6.455  1.00-11.14           N
ATOM   1526  H   LEU A 101      -2.193  -4.976  -6.482  1.00-11.14           H
ATOM   1527  CA  LEU A 101      -0.339  -5.819  -7.175  1.00-11.14           C
ATOM   1528  HA  LEU A 101      -0.301  -6.695  -7.818  1.00-11.14           H
ATOM   1529  C   LEU A 101       0.831  -5.916  -6.206  1.00-11.14           C
ATOM   1530  O   LEU A 101       1.795  -6.635  -6.473  1.00-11.14           O
ATOM   1531  CB  LEU A 101      -0.195  -4.565  -8.040  1.00-11.14           C
ATOM   1532 1HB  LEU A 101      -0.413  -3.700  -7.413  1.00-11.14           H
ATOM   1533 2HB  LEU A 101       0.845  -4.491  -8.359  1.00-11.14           H
ATOM   1534  CG  LEU A 101      -1.078  -4.493  -9.298  1.00-11.14           C
ATOM   1535  HG  LEU A 101      -2.109  -4.690  -9.017  1.00-11.14           H
ATOM   1536  CD1 LEU A 101      -1.007  -3.088  -9.883  1.00-11.14           C
ATOM   1537 1HD1 LEU A 101      -1.662  -3.016 -10.749  1.00-11.14           H
ATOM   1538 2HD1 LEU A 101       0.016  -2.850 -10.178  1.00-11.14           H
ATOM   1539 3HD1 LEU A 101      -1.343  -2.371  -9.134  1.00-11.14           H
ATOM   1540  CD2 LEU A 101      -0.678  -5.512 -10.368  1.00-11.14           C
ATOM   1541 1HD2 LEU A 101      -1.328  -5.406 -11.235  1.00-11.14           H
ATOM   1542 2HD2 LEU A 101      -0.785  -6.523  -9.977  1.00-11.14           H
ATOM   1543 3HD2 LEU A 101       0.356  -5.350 -10.672  1.00-11.14           H
ATOM   1544  N   VAL A 102       0.726  -5.265  -5.055  1.00 10.71           N
ATOM   1545  H   VAL A 102      -0.072  -4.656  -4.892  1.00 10.71           H
ATOM   1546  CA  VAL A 102       1.735  -5.413  -4.005  1.00 10.71           C
ATOM   1547  HA  VAL A 102       2.710  -5.133  -4.402  1.00 10.71           H
ATOM   1548  C   VAL A 102       1.803  -6.880  -3.576  1.00 10.71           C
ATOM   1549  O   VAL A 102       2.883  -7.480  -3.517  1.00 10.71           O
ATOM   1550  CB  VAL A 102       1.396  -4.504  -2.783  1.00 10.71           C
ATOM   1551  HB  VAL A 102       0.366  -4.692  -2.484  1.00 10.71           H
ATOM   1552  CG1 VAL A 102       2.294  -4.797  -1.587  1.00 10.71           C
ATOM   1553 1HG1 VAL A 102       2.101  -4.075  -0.792  1.00 10.71           H
ATOM   1554 2HG1 VAL A 102       3.341  -4.742  -1.884  1.00 10.71           H
ATOM   1555 3HG1 VAL A 102       2.084  -5.792  -1.197  1.00 10.71           H
ATOM   1556  CG2 VAL A 102       1.532  -3.025  -3.162  1.00 10.71           C
ATOM   1557 1HG2 VAL A 102       1.230  -2.401  -2.320  1.00 10.71           H
ATOM   1558 2HG2 VAL A 102       0.885  -2.788  -4.006  1.00 10.71           H
ATOM   1559 3HG2 VAL A 102       2.564  -2.794  -3.431  1.00 10.71           H
ATOM   1560  N   ALA A 103       0.644  -7.474  -3.331  1.00  0.46           N
ATOM   1561  H   ALA A 103      -0.216  -6.943  -3.426  1.00  0.46           H
ATOM   1562  CA  ALA A 103       0.562  -8.854  -2.868  1.00  0.46           C
ATOM   1563  HA  ALA A 103       1.161  -8.944  -1.961  1.00  0.46           H
ATOM   1564  C   ALA A 103       1.093  -9.878  -3.871  1.00  0.46           C
ATOM   1565  O   ALA A 103       1.647 -10.904  -3.475  1.00  0.46           O
ATOM   1566  CB  ALA A 103      -0.891  -9.169  -2.528  1.00  0.46           C
ATOM   1567 1HB  ALA A 103      -1.257  -8.427  -1.821  1.00  0.46           H
ATOM   1568 2HB  ALA A 103      -0.958 -10.159  -2.081  1.00  0.46           H
ATOM   1569 3HB  ALA A 103      -1.502  -9.139  -3.430  1.00  0.46           H
ATOM   1570  N   ILE A 104       0.884  -9.643  -5.158  1.00  9.69           N
ATOM   1571  H   ILE A 104       0.377  -8.809  -5.442  1.00  9.69           H
ATOM   1572  CA  ILE A 104       1.293 -10.619  -6.166  1.00  9.69           C
ATOM   1573  HA  ILE A 104       1.363 -11.577  -5.661  1.00  9.69           H
ATOM   1574  C   ILE A 104       2.680 -10.395  -6.765  1.00  9.69           C
ATOM   1575  O   ILE A 104       3.331 -11.379  -7.127  1.00  9.69           O
ATOM   1576  CB  ILE A 104       0.208 -10.828  -7.263  1.00  9.69           C
ATOM   1577  HB  ILE A 104       0.524 -11.675  -7.873  1.00  9.69           H
ATOM   1578  CG1 ILE A 104       0.041  -9.616  -8.194  1.00  9.69           C
ATOM   1579 1HG1 ILE A 104      -0.993  -9.278  -8.144  1.00  9.69           H
ATOM   1580 2HG1 ILE A 104       0.673  -8.802  -7.849  1.00  9.69           H
ATOM   1581  CG2 ILE A 104      -1.149 -11.187  -6.622  1.00  9.69           C
ATOM   1582 1HG2 ILE A 104      -1.838 -11.531  -7.394  1.00  9.69           H
ATOM   1583 2HG2 ILE A 104      -1.585 -10.321  -6.123  1.00  9.69           H
ATOM   1584 3HG2 ILE A 104      -1.017 -11.982  -5.892  1.00  9.69           H
ATOM   1585  CD1 ILE A 104       0.376  -9.922  -9.645  1.00  9.69           C
ATOM   1586 1HD1 ILE A 104       0.187  -9.040 -10.257  1.00  9.69           H
ATOM   1587 2HD1 ILE A 104      -0.237 -10.749 -10.002  1.00  9.69           H
ATOM   1588 3HD1 ILE A 104       1.429 -10.195  -9.731  1.00  9.69           H
ATOM   1589  N   ILE A 105       3.161  -9.158  -6.849  1.00 14.66           N
ATOM   1590  H   ILE A 105       2.599  -8.371  -6.534  1.00 14.66           H
ATOM   1591  CA  ILE A 105       4.483  -8.896  -7.428  1.00 14.66           C
ATOM   1592  HA  ILE A 105       4.774  -9.761  -8.018  1.00 14.66           H
ATOM   1593  C   ILE A 105       5.531  -8.691  -6.340  1.00 14.66           C
ATOM   1594  O   ILE A 105       6.546  -9.391  -6.322  1.00 14.66           O
ATOM   1595  CB  ILE A 105       4.522  -7.657  -8.384  1.00 14.66           C
ATOM   1596  HB  ILE A 105       4.333  -6.754  -7.804  1.00 14.66           H
ATOM   1597  CG1 ILE A 105       3.430  -7.769  -9.465  1.00 14.66           C
ATOM   1598 1HG1 ILE A 105       3.663  -8.614 -10.113  1.00 14.66           H
ATOM   1599 2HG1 ILE A 105       2.480  -7.968  -8.978  1.00 14.66           H
ATOM   1600  CG2 ILE A 105       5.928  -7.551  -9.053  1.00 14.66           C
ATOM   1601 1HG2 ILE A 105       5.962  -6.711  -9.745  1.00 14.66           H
ATOM   1602 2HG2 ILE A 105       6.156  -8.467  -9.601  1.00 14.66           H
ATOM   1603 3HG2 ILE A 105       6.696  -7.388  -8.296  1.00 14.66           H
ATOM   1604  CD1 ILE A 105       3.225  -6.522 -10.332  1.00 14.66           C
ATOM   1605 1HD1 ILE A 105       2.371  -6.685 -10.989  1.00 14.66           H
ATOM   1606 2HD1 ILE A 105       4.109  -6.334 -10.942  1.00 14.66           H
ATOM   1607 3HD1 ILE A 105       3.027  -5.658  -9.696  1.00 14.66           H
ATOM   1608  N   CYS A 106       5.308  -7.733  -5.450  1.00 13.24           N
ATOM   1609  H   CYS A 106       4.423  -7.244  -5.435  1.00 13.24           H
ATOM   1610  CA  CYS A 106       6.356  -7.308  -4.526  1.00 13.24           C
ATOM   1611  HA  CYS A 106       7.282  -7.186  -5.089  1.00 13.24           H
ATOM   1612  C   CYS A 106       6.608  -8.330  -3.430  1.00 13.24           C
ATOM   1613  O   CYS A 106       7.732  -8.793  -3.254  1.00 13.24           O
ATOM   1614  CB  CYS A 106       5.984  -5.962  -3.897  1.00 13.24           C
ATOM   1615 1HB  CYS A 106       5.094  -6.089  -3.280  1.00 13.24           H
ATOM   1616 2HB  CYS A 106       6.803  -5.640  -3.249  1.00 13.24           H
ATOM   1617  SG  CYS A 106       5.656  -4.682  -5.139  1.00 13.24           S
ATOM   1618  HG  CYS A 106       5.569  -3.660  -4.281  1.00 13.24           H
ATOM   1619  N   CYS A 107       5.560  -8.727  -2.725  1.00 18.86           N
ATOM   1620  H   CYS A 107       4.632  -8.378  -2.945  1.00 18.86           H
ATOM   1621  CA  CYS A 107       5.736  -9.604  -1.572  1.00 18.86           C
ATOM   1622  HA  CYS A 107       6.390  -9.066  -0.885  1.00 18.86           H
ATOM   1623  C   CYS A 107       6.438 -10.949  -1.814  1.00 18.86           C
ATOM   1624  O   CYS A 107       7.258 -11.334  -0.986  1.00 18.86           O
ATOM   1625  CB  CYS A 107       4.400  -9.779  -0.855  1.00 18.86           C
ATOM   1626 1HB  CYS A 107       3.684 -10.267  -1.517  1.00 18.86           H
ATOM   1627 2HB  CYS A 107       4.551 -10.397   0.031  1.00 18.86           H
ATOM   1628  SG  CYS A 107       3.758  -8.171  -0.348  1.00 18.86           S
ATOM   1629  HG  CYS A 107       4.950  -7.609  -0.074  1.00 18.86           H
ATOM   1630  N   PRO A 108       6.194 -11.665  -2.932  1.00  2.92           N
ATOM   1631  CA  PRO A 108       7.106 -12.806  -3.129  1.00  2.92           C
ATOM   1632  HA  PRO A 108       7.002 -13.496  -2.292  1.00  2.92           H
ATOM   1633  C   PRO A 108       8.599 -12.482  -3.314  1.00  2.92           C
ATOM   1634  O   PRO A 108       9.453 -13.226  -2.838  1.00  2.92           O
ATOM   1635  CB  PRO A 108       6.558 -13.465  -4.398  1.00  2.92           C
ATOM   1636 1HB  PRO A 108       7.089 -13.095  -5.275  1.00  2.92           H
ATOM   1637 2HB  PRO A 108       6.640 -14.550  -4.334  1.00  2.92           H
ATOM   1638  CG  PRO A 108       5.128 -13.045  -4.443  1.00  2.92           C
ATOM   1639 1HG  PRO A 108       4.724 -13.132  -5.452  1.00  2.92           H
ATOM   1640 2HG  PRO A 108       4.541 -13.637  -3.741  1.00  2.92           H
ATOM   1641  CD  PRO A 108       5.178 -11.620  -4.000  1.00  2.92           C
ATOM   1642 1HD  PRO A 108       5.503 -10.975  -4.813  1.00  2.92           H
ATOM   1643 2HD  PRO A 108       4.209 -11.304  -3.612  1.00  2.92           H
ATOM   1644  N   PHE A 109       8.961 -11.377  -3.957  1.00-16.91           N
ATOM   1645  H   PHE A 109       8.269 -10.742  -4.334  1.00-16.91           H
ATOM   1646  CA  PHE A 109      10.385 -11.048  -4.085  1.00-16.91           C
ATOM   1647  HA  PHE A 109      10.927 -11.941  -4.395  1.00-16.91           H
ATOM   1648  C   PHE A 109      10.953 -10.599  -2.743  1.00-16.91           C
ATOM   1649  O   PHE A 109      12.118 -10.849  -2.436  1.00-16.91           O
ATOM   1650  CB  PHE A 109      10.636  -9.930  -5.099  1.00-16.91           C
ATOM   1651 1HB  PHE A 109       9.994  -9.080  -4.868  1.00-16.91           H
ATOM   1652 2HB  PHE A 109      11.672  -9.613  -4.992  1.00-16.91           H
ATOM   1653  CG  PHE A 109      10.436 -10.339  -6.534  1.00-16.91           C
ATOM   1654  CD1 PHE A 109       9.578  -9.603  -7.370  1.00-16.91           C
ATOM   1655  HD1 PHE A 109       9.012  -8.776  -6.965  1.00-16.91           H
ATOM   1656  CD2 PHE A 109      11.147 -11.429  -7.076  1.00-16.91           C
ATOM   1657  HD2 PHE A 109      11.796 -12.017  -6.447  1.00-16.91           H
ATOM   1658  CE1 PHE A 109       9.457  -9.920  -8.746  1.00-16.91           C
ATOM   1659  HE1 PHE A 109       8.806  -9.337  -9.382  1.00-16.91           H
ATOM   1660  CE2 PHE A 109      11.034 -11.761  -8.446  1.00-16.91           C
ATOM   1661  HE2 PHE A 109      11.592 -12.595  -8.850  1.00-16.91           H
ATOM   1662  CZ  PHE A 109      10.201 -10.992  -9.287  1.00-16.91           C
ATOM   1663  HZ  PHE A 109      10.127 -11.228 -10.338  1.00-16.91           H
ATOM   1664  N   GLU A 110      10.123  -9.954  -1.940  1.00-14.01           N
ATOM   1665  H   GLU A 110       9.194  -9.711  -2.272  1.00-14.01           H
ATOM   1666  CA  GLU A 110      10.508  -9.536  -0.594  1.00-14.01           C
ATOM   1667  HA  GLU A 110      11.467  -9.016  -0.635  1.00-14.01           H
ATOM   1668  C   GLU A 110      10.670 -10.764   0.311  1.00-14.01           C
ATOM   1669  O   GLU A 110      11.591 -10.831   1.115  1.00-14.01           O
ATOM   1670  CB  GLU A 110       9.447  -8.568  -0.055  1.00-14.01           C
ATOM   1671 1HB  GLU A 110       8.471  -9.038  -0.159  1.00-14.01           H
ATOM   1672 2HB  GLU A 110       9.633  -8.387   1.000  1.00-14.01           H
ATOM   1673  CG  GLU A 110       9.443  -7.224  -0.790  1.00-14.01           C
ATOM   1674 1HG  GLU A 110      10.402  -6.742  -0.616  1.00-14.01           H
ATOM   1675 2HG  GLU A 110       9.347  -7.401  -1.861  1.00-14.01           H
ATOM   1676  CD  GLU A 110       8.328  -6.274  -0.365  1.00-14.01           C
ATOM   1677  OE1 GLU A 110       7.143  -6.687  -0.359  1.00-14.01           O
ATOM   1678  OE2 GLU A 110       8.628  -5.080  -0.102  1.00-14.01           O
ATOM   1679  N   MET A 111       9.832 -11.779   0.137  1.00  1.70           N
ATOM   1680  H   MET A 111       9.072 -11.682  -0.530  1.00  1.70           H
ATOM   1681  CA  MET A 111       9.944 -13.031   0.895  1.00  1.70           C
ATOM   1682  HA  MET A 111       9.911 -12.820   1.963  1.00  1.70           H
ATOM   1683  C   MET A 111      11.271 -13.703   0.578  1.00  1.70           C
ATOM   1684  O   MET A 111      11.978 -14.192   1.469  1.00  1.70           O
ATOM   1685  CB  MET A 111       8.796 -13.977   0.511  1.00  1.70           C
ATOM   1686 1HB  MET A 111       7.851 -13.530   0.820  1.00  1.70           H
ATOM   1687 2HB  MET A 111       8.784 -14.069  -0.571  1.00  1.70           H
ATOM   1688  CG  MET A 111       8.894 -15.393   1.076  1.00  1.70           C
ATOM   1689 1HG  MET A 111       8.157 -16.017   0.572  1.00  1.70           H
ATOM   1690 2HG  MET A 111       9.881 -15.797   0.854  1.00  1.70           H
ATOM   1691  SD  MET A 111       8.606 -15.501   2.844  1.00  1.70           S
ATOM   1692  CE  MET A 111       6.823 -15.593   2.863  1.00  1.70           C
ATOM   1693 1HE  MET A 111       6.486 -15.800   3.879  1.00  1.70           H
ATOM   1694 2HE  MET A 111       6.487 -16.394   2.204  1.00  1.70           H
ATOM   1695 3HE  MET A 111       6.402 -14.644   2.534  1.00  1.70           H
ATOM   1696  N   ASP A 112      11.627 -13.699  -0.698  1.00-13.62           N
ATOM   1697  H   ASP A 112      10.999 -13.317  -1.397  1.00-13.62           H
ATOM   1698  CA  ASP A 112      12.892 -14.290  -1.114  1.00-13.62           C
ATOM   1699  HA  ASP A 112      12.926 -15.331  -0.804  1.00-13.62           H
ATOM   1700  C   ASP A 112      14.045 -13.541  -0.472  1.00-13.62           C
ATOM   1701  O   ASP A 112      15.013 -14.149  -0.026  1.00-13.62           O
ATOM   1702  CB  ASP A 112      13.108 -14.196  -2.616  1.00-13.62           C
ATOM   1703 1HB  ASP A 112      12.891 -13.184  -2.936  1.00-13.62           H
ATOM   1704 2HB  ASP A 112      14.156 -14.414  -2.828  1.00-13.62           H
ATOM   1705  CG  ASP A 112      12.263 -15.150  -3.418  1.00-13.62           C
ATOM   1706  OD1 ASP A 112      11.453 -15.941  -2.901  1.00-13.62           O
ATOM   1707  OD2 ASP A 112      12.464 -15.127  -4.651  1.00-13.62           O
ATOM   1708  N   TYR A 113      13.943 -12.220  -0.436  1.00 19.28           N
ATOM   1709  H   TYR A 113      13.117 -11.767  -0.812  1.00 19.28           H
ATOM   1710  CA  TYR A 113      15.001 -11.398   0.135  1.00 19.28           C
ATOM   1711  HA  TYR A 113      15.945 -11.663  -0.342  1.00 19.28           H
ATOM   1712  C   TYR A 113      15.150 -11.658   1.627  1.00 19.28           C
ATOM   1713  O   TYR A 113      16.209 -12.106   2.070  1.00 19.28           O
ATOM   1714  CB  TYR A 113      14.721  -9.912  -0.115  1.00 19.28           C
ATOM   1715 1HB  TYR A 113      14.679  -9.745  -1.190  1.00 19.28           H
ATOM   1716 2HB  TYR A 113      13.753  -9.647   0.307  1.00 19.28           H
ATOM   1717  CG  TYR A 113      15.773  -9.002   0.486  1.00 19.28           C
ATOM   1718  CD1 TYR A 113      17.088  -9.009  -0.009  1.00 19.28           C
ATOM   1719  HD1 TYR A 113      17.340  -9.657  -0.833  1.00 19.28           H
ATOM   1720  CD2 TYR A 113      15.465  -8.143   1.562  1.00 19.28           C
ATOM   1721  HD2 TYR A 113      14.454  -8.102   1.947  1.00 19.28           H
ATOM   1722  CE1 TYR A 113      18.090  -8.184   0.566  1.00 19.28           C
ATOM   1723  HE1 TYR A 113      19.098  -8.199   0.178  1.00 19.28           H
ATOM   1724  CE2 TYR A 113      16.471  -7.318   2.147  1.00 19.28           C
ATOM   1725  HE2 TYR A 113      16.230  -6.666   2.974  1.00 19.28           H
ATOM   1726  CZ  TYR A 113      17.779  -7.367   1.654  1.00 19.28           C
ATOM   1727  OH  TYR A 113      18.786  -6.640   2.239  1.00 19.28           O
ATOM   1728  HH  TYR A 113      19.652  -6.901   1.910  1.00 19.28           H
ATOM   1729  N   TYR A 114      14.112 -11.399   2.411  1.00  9.66           N
ATOM   1730  H   TYR A 114      13.226 -11.099   2.007  1.00  9.66           H
ATOM   1731  CA  TYR A 114      14.264 -11.463   3.860  1.00  9.66           C
ATOM   1732  HA  TYR A 114      15.137 -10.873   4.132  1.00  9.66           H
ATOM   1733  C   TYR A 114      14.493 -12.886   4.345  1.00  9.66           C
ATOM   1734  O   TYR A 114      15.372 -13.113   5.165  1.00  9.66           O
ATOM   1735  CB  TYR A 114      13.046 -10.899   4.602  1.00  9.66           C
ATOM   1736 1HB  TYR A 114      12.177 -11.514   4.367  1.00  9.66           H
ATOM   1737 2HB  TYR A 114      13.233 -10.977   5.673  1.00  9.66           H
ATOM   1738  CG  TYR A 114      12.704  -9.457   4.285  1.00  9.66           C
ATOM   1739  CD1 TYR A 114      11.503  -9.149   3.622  1.00  9.66           C
ATOM   1740  HD1 TYR A 114      10.849  -9.949   3.315  1.00  9.66           H
ATOM   1741  CD2 TYR A 114      13.541  -8.391   4.676  1.00  9.66           C
ATOM   1742  HD2 TYR A 114      14.463  -8.590   5.199  1.00  9.66           H
ATOM   1743  CE1 TYR A 114      11.131  -7.807   3.360  1.00  9.66           C
ATOM   1744  HE1 TYR A 114      10.197  -7.577   2.874  1.00  9.66           H
ATOM   1745  CE2 TYR A 114      13.177  -7.039   4.392  1.00  9.66           C
ATOM   1746  HE2 TYR A 114      13.821  -6.224   4.676  1.00  9.66           H
ATOM   1747  CZ  TYR A 114      11.970  -6.768   3.742  1.00  9.66           C
ATOM   1748  OH  TYR A 114      11.555  -5.495   3.465  1.00  9.66           O
ATOM   1749  HH  TYR A 114      12.173  -4.817   3.781  1.00  9.66           H
ATOM   1750  N   VAL A 115      13.711 -13.849   3.878  1.00 24.58           N
ATOM   1751  H   VAL A 115      13.036 -13.655   3.143  1.00 24.58           H
ATOM   1752  CA  VAL A 115      13.772 -15.188   4.464  1.00 24.58           C
ATOM   1753  HA  VAL A 115      14.170 -15.109   5.474  1.00 24.58           H
ATOM   1754  C   VAL A 115      14.670 -16.123   3.678  1.00 24.58           C
ATOM   1755  O   VAL A 115      15.550 -16.771   4.241  1.00 24.58           O
ATOM   1756  CB  VAL A 115      12.361 -15.841   4.552  1.00 24.58           C
ATOM   1757  HB  VAL A 115      11.963 -15.969   3.546  1.00 24.58           H
ATOM   1758  CG1 VAL A 115      12.420 -17.214   5.235  1.00 24.58           C
ATOM   1759 1HG1 VAL A 115      11.414 -17.610   5.357  1.00 24.58           H
ATOM   1760 2HG1 VAL A 115      12.889 -17.130   6.217  1.00 24.58           H
ATOM   1761 3HG1 VAL A 115      12.992 -17.917   4.627  1.00 24.58           H
ATOM   1762  CG2 VAL A 115      11.408 -14.942   5.326  1.00 24.58           C
ATOM   1763 1HG2 VAL A 115      10.447 -15.443   5.438  1.00 24.58           H
ATOM   1764 2HG2 VAL A 115      11.245 -14.008   4.789  1.00 24.58           H
ATOM   1765 3HG2 VAL A 115      11.817 -14.729   6.312  1.00 24.58           H
ATOM   1766  N   VAL A 116      14.432 -16.243   2.382  1.00  8.70           N
ATOM   1767  H   VAL A 116      13.772 -15.627   1.919  1.00  8.70           H
ATOM   1768  CA  VAL A 116      14.995 -17.377   1.653  1.00  8.70           C
ATOM   1769  HA  VAL A 116      14.889 -18.254   2.291  1.00  8.70           H
ATOM   1770  C   VAL A 116      16.486 -17.170   1.405  1.00  8.70           C
ATOM   1771  O   VAL A 116      17.277 -18.105   1.503  1.00  8.70           O
ATOM   1772  CB  VAL A 116      14.203 -17.662   0.346  1.00  8.70           C
ATOM   1773  HB  VAL A 116      14.377 -16.850  -0.356  1.00  8.70           H
ATOM   1774  CG1 VAL A 116      14.638 -18.980  -0.301  1.00  8.70           C
ATOM   1775 1HG1 VAL A 116      14.121 -19.110  -1.253  1.00  8.70           H
ATOM   1776 2HG1 VAL A 116      14.386 -19.817   0.354  1.00  8.70           H
ATOM   1777 3HG1 VAL A 116      15.712 -18.982  -0.471  1.00  8.70           H
ATOM   1778  CG2 VAL A 116      12.688 -17.747   0.645  1.00  8.70           C
ATOM   1779 1HG2 VAL A 116      12.150 -18.023  -0.263  1.00  8.70           H
ATOM   1780 2HG2 VAL A 116      12.306 -16.784   0.980  1.00  8.70           H
ATOM   1781 3HG2 VAL A 116      12.498 -18.499   1.412  1.00  8.70           H
ATOM   1782  N   ARG A 117      16.890 -15.934   1.146  1.00 10.16           N
ATOM   1783  H   ARG A 117      16.194 -15.199   1.017  1.00 10.16           H
ATOM   1784  CA  ARG A 117      18.308 -15.599   0.968  1.00 10.16           C
ATOM   1785  HA  ARG A 117      18.887 -16.520   0.904  1.00 10.16           H
ATOM   1786  C   ARG A 117      18.871 -14.827   2.152  1.00 10.16           C
ATOM   1787  O   ARG A 117      20.008 -14.360   2.120  1.00 10.16           O
ATOM   1788  CB  ARG A 117      18.500 -14.818  -0.335  1.00 10.16           C
ATOM   1789 1HB  ARG A 117      17.960 -13.875  -0.255  1.00 10.16           H
ATOM   1790 2HB  ARG A 117      19.561 -14.598  -0.444  1.00 10.16           H
ATOM   1791  CG  ARG A 117      18.040 -15.533  -1.611  1.00 10.16           C
ATOM   1792 1HG  ARG A 117      16.960 -15.677  -1.590  1.00 10.16           H
ATOM   1793 2HG  ARG A 117      18.290 -14.900  -2.463  1.00 10.16           H
ATOM   1794  CD  ARG A 117      18.724 -16.889  -1.785  1.00 10.16           C
ATOM   1795 1HD  ARG A 117      19.781 -16.769  -1.543  1.00 10.16           H
ATOM   1796 2HD  ARG A 117      18.294 -17.612  -1.091  1.00 10.16           H
ATOM   1797  NE  ARG A 117      18.633 -17.395  -3.159  1.00 10.16           N
ATOM   1798  HE  ARG A 117      19.400 -17.133  -3.775  1.00 10.16           H
ATOM   1799  CZ  ARG A 117      17.684 -18.150  -3.686  1.00 10.16           C
ATOM   1800  NH1 ARG A 117      17.783 -18.495  -4.934  1.00 10.16           N
ATOM   1801 1HH1 ARG A 117      18.554 -18.157  -5.491  1.00 10.16           H
ATOM   1802 2HH1 ARG A 117      17.091 -19.109  -5.328  1.00 10.16           H
ATOM   1803  NH2 ARG A 117      16.623 -18.552  -3.043  1.00 10.16           N
ATOM   1804 1HH2 ARG A 117      16.526 -18.338  -2.069  1.00 10.16           H
ATOM   1805 2HH2 ARG A 117      15.910 -19.068  -3.542  1.00 10.16           H
ATOM   1806  N   GLN A 118      18.061 -14.721   3.197  1.00 14.13           N
ATOM   1807  H   GLN A 118      17.127 -15.092   3.115  1.00 14.13           H
ATOM   1808  CA  GLN A 118      18.455 -14.151   4.488  1.00 14.13           C
ATOM   1809  HA  GLN A 118      17.543 -14.013   5.064  1.00 14.13           H
ATOM   1810  C   GLN A 118      19.138 -12.780   4.418  1.00 14.13           C
ATOM   1811  O   GLN A 118      20.095 -12.539   5.157  1.00 14.13           O
ATOM   1812  CB  GLN A 118      19.299 -15.165   5.274  1.00 14.13           C
ATOM   1813 1HB  GLN A 118      20.227 -15.363   4.737  1.00 14.13           H
ATOM   1814 2HB  GLN A 118      19.539 -14.733   6.244  1.00 14.13           H
ATOM   1815  CG  GLN A 118      18.564 -16.484   5.511  1.00 14.13           C
ATOM   1816 1HG  GLN A 118      17.587 -16.263   5.936  1.00 14.13           H
ATOM   1817 2HG  GLN A 118      18.418 -16.994   4.559  1.00 14.13           H
ATOM   1818  CD  GLN A 118      19.285 -17.422   6.454  1.00 14.13           C
ATOM   1819  OE1 GLN A 118      20.212 -17.039   7.151  1.00 14.13           O
ATOM   1820  NE2 GLN A 118      18.856 -18.654   6.490  1.00 14.13           N
ATOM   1821 1HE2 GLN A 118      19.283 -19.304   7.139  1.00 14.13           H
ATOM   1822 2HE2 GLN A 118      18.061 -18.930   5.927  1.00 14.13           H
ATOM   1823  N   LEU A 119      18.588 -11.921   3.560  1.00 26.87           N
ATOM   1824  H   LEU A 119      17.749 -12.241   3.078  1.00 26.87           H
ATOM   1825  CA  LEU A 119      18.999 -10.541   3.221  1.00 26.87           C
ATOM   1826  HA  LEU A 119      18.086 -10.055   2.876  1.00 26.87           H
ATOM   1827  C   LEU A 119      19.968 -10.412   2.039  1.00 26.87           C
ATOM   1828  O   LEU A 119      20.712  -9.441   1.967  1.00 26.87           O
ATOM   1829  CB  LEU A 119      19.503  -9.690   4.404  1.00 26.87           C
ATOM   1830 1HB  LEU A 119      20.467 -10.091   4.713  1.00 26.87           H
ATOM   1831 2HB  LEU A 119      19.683  -8.679   4.037  1.00 26.87           H
ATOM   1832  CG  LEU A 119      18.632  -9.546   5.657  1.00 26.87           C
ATOM   1833  HG  LEU A 119      18.388 -10.539   6.023  1.00 26.87           H
ATOM   1834  CD1 LEU A 119      19.442  -8.830   6.735  1.00 26.87           C
ATOM   1835 1HD1 LEU A 119      18.835  -8.679   7.626  1.00 26.87           H
ATOM   1836 2HD1 LEU A 119      19.771  -7.857   6.365  1.00 26.87           H
ATOM   1837 3HD1 LEU A 119      20.321  -9.418   6.996  1.00 26.87           H
ATOM   1838  CD2 LEU A 119      17.328  -8.808   5.391  1.00 26.87           C
ATOM   1839 1HD2 LEU A 119      16.766  -8.698   6.317  1.00 26.87           H
ATOM   1840 2HD2 LEU A 119      16.728  -9.362   4.673  1.00 26.87           H
ATOM   1841 3HD2 LEU A 119      17.538  -7.817   4.985  1.00 26.87           H
ATOM   1842  N   SER A 120      19.931 -11.337   1.084  1.00 22.62           N
ATOM   1843  H   SER A 120      19.359 -12.159   1.202  1.00 22.62           H
ATOM   1844  CA  SER A 120      20.654 -11.152  -0.183  1.00 22.62           C
ATOM   1845  HA  SER A 120      21.218 -10.225  -0.117  1.00 22.62           H
ATOM   1846  C   SER A 120      19.701 -11.014  -1.369  1.00 22.62           C
ATOM   1847  O   SER A 120      18.886 -11.889  -1.662  1.00 22.62           O
ATOM   1848  CB  SER A 120      21.672 -12.264  -0.448  1.00 22.62           C
ATOM   1849 1HB  SER A 120      22.245 -12.446   0.459  1.00 22.62           H
ATOM   1850 2HB  SER A 120      21.157 -13.179  -0.738  1.00 22.62           H
ATOM   1851  OG  SER A 120      22.566 -11.857  -1.475  1.00 22.62           O
ATOM   1852  HG  SER A 120      23.270 -12.515  -1.559  1.00 22.62           H
ATOM   1853  N   TRP A 121      19.774  -9.879  -2.043  1.00 39.02           N
ATOM   1854  H   TRP A 121      20.436  -9.167  -1.739  1.00 39.02           H
ATOM   1855  CA  TRP A 121      18.958  -9.600  -3.215  1.00 39.02           C
ATOM   1856  HA  TRP A 121      17.970 -10.035  -3.072  1.00 39.02           H
ATOM   1857  C   TRP A 121      19.592 -10.231  -4.447  1.00 39.02           C
ATOM   1858  O   TRP A 121      20.307  -9.594  -5.199  1.00 39.02           O
ATOM   1859  CB  TRP A 121      18.805  -8.091  -3.412  1.00 39.02           C
ATOM   1860 1HB  TRP A 121      18.439  -7.650  -2.484  1.00 39.02           H
ATOM   1861 2HB  TRP A 121      19.774  -7.648  -3.642  1.00 39.02           H
ATOM   1862  CG  TRP A 121      17.845  -7.770  -4.516  1.00 39.02           C
ATOM   1863  CD1 TRP A 121      18.152  -7.469  -5.804  1.00 39.02           C
ATOM   1864  HD1 TRP A 121      19.168  -7.399  -6.186  1.00 39.02           H
ATOM   1865  CD2 TRP A 121      16.410  -7.743  -4.446  1.00 39.02           C
ATOM   1866  NE1 TRP A 121      17.030  -7.273  -6.553  1.00 39.02           N
ATOM   1867  HE1 TRP A 121      17.049  -7.049  -7.545  1.00 39.02           H
ATOM   1868  CE2 TRP A 121      15.932  -7.415  -5.747  1.00 39.02           C
ATOM   1869  CE3 TRP A 121      15.474  -7.976  -3.419  1.00 39.02           C
ATOM   1870  HE3 TRP A 121      15.807  -8.197  -2.416  1.00 39.02           H
ATOM   1871  CZ2 TRP A 121      14.554  -7.333  -6.042  1.00 39.02           C
ATOM   1872  HZ2 TRP A 121      14.213  -7.093  -7.034  1.00 39.02           H
ATOM   1873  CZ3 TRP A 121      14.089  -7.887  -3.711  1.00 39.02           C
ATOM   1874  HZ3 TRP A 121      13.363  -8.052  -2.924  1.00 39.02           H
ATOM   1875  CH2 TRP A 121      13.648  -7.554  -5.023  1.00 39.02           C
ATOM   1876  HH2 TRP A 121      12.590  -7.463  -5.218  1.00 39.02           H
ATOM   1877  N   GLU A 122      19.324 -11.502  -4.682  1.00  0.79           N
ATOM   1878  H   GLU A 122      18.781 -12.027  -4.008  1.00  0.79           H
ATOM   1879  CA  GLU A 122      19.870 -12.192  -5.855  1.00  0.79           C
ATOM   1880  HA  GLU A 122      20.856 -11.783  -6.078  1.00  0.79           H
ATOM   1881  C   GLU A 122      19.003 -12.036  -7.112  1.00  0.79           C
ATOM   1882  O   GLU A 122      19.121 -12.810  -8.061  1.00  0.79           O
ATOM   1883  CB  GLU A 122      20.038 -13.676  -5.535  1.00  0.79           C
ATOM   1884 1HB  GLU A 122      19.055 -14.097  -5.320  1.00  0.79           H
ATOM   1885 2HB  GLU A 122      20.448 -14.169  -6.416  1.00  0.79           H
ATOM   1886  CG  GLU A 122      20.965 -13.965  -4.359  1.00  0.79           C
ATOM   1887 1HG  GLU A 122      21.923 -13.474  -4.536  1.00  0.79           H
ATOM   1888 2HG  GLU A 122      20.525 -13.566  -3.444  1.00  0.79           H
ATOM   1889  CD  GLU A 122      21.195 -15.455  -4.192  1.00  0.79           C
ATOM   1890  OE1 GLU A 122      20.507 -16.243  -4.878  1.00  0.79           O
ATOM   1891  OE2 GLU A 122      22.050 -15.876  -3.391  1.00  0.79           O
ATOM   1892  N   HIS A 123      18.093 -11.069  -7.132  1.00  9.24           N
ATOM   1893  H   HIS A 123      18.057 -10.413  -6.365  1.00  9.24           H
ATOM   1894  CA  HIS A 123      17.151 -10.936  -8.255  1.00  9.24           C
ATOM   1895  HA  HIS A 123      17.014 -11.917  -8.711  1.00  9.24           H
ATOM   1896  C   HIS A 123      17.610  -9.983  -9.358  1.00  9.24           C
ATOM   1897  O   HIS A 123      16.904  -9.788 -10.349  1.00  9.24           O
ATOM   1898  CB  HIS A 123      15.786 -10.446  -7.774  1.00  9.24           C
ATOM   1899 1HB  HIS A 123      15.877  -9.423  -7.437  1.00  9.24           H
ATOM   1900 2HB  HIS A 123      15.102 -10.459  -8.617  1.00  9.24           H
ATOM   1901  CG  HIS A 123      15.185 -11.269  -6.681  1.00  9.24           C
ATOM   1902  ND1 HIS A 123      14.770 -10.737  -5.464  1.00  9.24           N
ATOM   1903  HD1 HIS A 123      14.866  -9.766  -5.176  1.00  9.24           H
ATOM   1904  CD2 HIS A 123      14.813 -12.574  -6.637  1.00  9.24           C
ATOM   1905  HD2 HIS A 123      14.960 -13.305  -7.425  1.00  9.24           H
ATOM   1906  CE1 HIS A 123      14.189 -11.689  -4.752  1.00  9.24           C
ATOM   1907  HE1 HIS A 123      13.762 -11.559  -3.760  1.00  9.24           H
ATOM   1908  NE2 HIS A 123      14.190 -12.803  -5.447  1.00  9.24           N
ATOM   1909  HE2 HIS A 123      13.761 -13.692  -5.167  1.00  9.24           H
ATOM   1910  N   GLY A 124      18.759  -9.358  -9.184  1.00 -8.62           N
ATOM   1911  H   GLY A 124      19.341  -9.547  -8.378  1.00 -8.62           H
ATOM   1912  CA  GLY A 124      19.249  -8.406 -10.162  1.00 -8.62           C
ATOM   1913 1HA  GLY A 124      20.334  -8.376 -10.083  1.00 -8.62           H
ATOM   1914 2HA  GLY A 124      18.993  -8.748 -11.165  1.00 -8.62           H
ATOM   1915  C   GLY A 124      18.730  -6.997  -9.982  1.00 -8.62           C
ATOM   1916  O   GLY A 124      17.648  -6.750  -9.422  1.00 -8.62           O
ATOM   1917  N   HIS A 125      19.512  -6.047 -10.472  1.00 10.31           N
ATOM   1918  H   HIS A 125      20.373  -6.315 -10.944  1.00 10.31           H
ATOM   1919  CA  HIS A 125      19.211  -4.631 -10.288  1.00 10.31           C
ATOM   1920  HA  HIS A 125      19.105  -4.449  -9.218  1.00 10.31           H
ATOM   1921  C   HIS A 125      17.914  -4.185 -10.952  1.00 10.31           C
ATOM   1922  O   HIS A 125      17.216  -3.345 -10.393  1.00 10.31           O
ATOM   1923  CB  HIS A 125      20.369  -3.777 -10.805  1.00 10.31           C
ATOM   1924 1HB  HIS A 125      21.288  -4.076 -10.303  1.00 10.31           H
ATOM   1925 2HB  HIS A 125      20.489  -3.969 -11.869  1.00 10.31           H
ATOM   1926  CG  HIS A 125      20.159  -2.308 -10.610  1.00 10.31           C
ATOM   1927  ND1 HIS A 125      20.442  -1.371 -11.593  1.00 10.31           N
ATOM   1928  HD1 HIS A 125      20.906  -1.574 -12.481  1.00 10.31           H
ATOM   1929  CD2 HIS A 125      19.603  -1.594  -9.596  1.00 10.31           C
ATOM   1930  HD2 HIS A 125      19.251  -1.999  -8.656  1.00 10.31           H
ATOM   1931  CE1 HIS A 125      20.033  -0.179 -11.186  1.00 10.31           C
ATOM   1932  HE1 HIS A 125      20.123   0.743 -11.753  1.00 10.31           H
ATOM   1933  NE2 HIS A 125      19.524  -0.287  -9.984  1.00 10.31           N
ATOM   1934  HE2 HIS A 125      19.122   0.478  -9.429  1.00 10.31           H
ATOM   1935  N   VAL A 126      17.539  -4.750 -12.092  1.00-26.98           N
ATOM   1936  H   VAL A 126      18.115  -5.460 -12.530  1.00-26.98           H
ATOM   1937  CA  VAL A 126      16.282  -4.342 -12.732  1.00-26.98           C
ATOM   1938  HA  VAL A 126      16.300  -3.263 -12.880  1.00-26.98           H
ATOM   1939  C   VAL A 126      15.110  -4.661 -11.810  1.00-26.98           C
ATOM   1940  O   VAL A 126      14.220  -3.829 -11.609  1.00-26.98           O
ATOM   1941  CB  VAL A 126      16.090  -5.021 -14.118  1.00-26.98           C
ATOM   1942  HB  VAL A 126      16.143  -6.102 -13.990  1.00-26.98           H
ATOM   1943  CG1 VAL A 126      14.731  -4.671 -14.742  1.00-26.98           C
ATOM   1944 1HG1 VAL A 126      14.655  -5.130 -15.728  1.00-26.98           H
ATOM   1945 2HG1 VAL A 126      14.625  -3.590 -14.842  1.00-26.98           H
ATOM   1946 3HG1 VAL A 126      13.922  -5.060 -14.126  1.00-26.98           H
ATOM   1947  CG2 VAL A 126      17.206  -4.579 -15.071  1.00-26.98           C
ATOM   1948 1HG2 VAL A 126      17.052  -5.034 -16.049  1.00-26.98           H
ATOM   1949 2HG2 VAL A 126      18.177  -4.898 -14.697  1.00-26.98           H
ATOM   1950 3HG2 VAL A 126      17.204  -3.494 -15.181  1.00-26.98           H
ATOM   1951  N   LEU A 127      15.121  -5.824 -11.174  1.00-18.27           N
ATOM   1952  H   LEU A 127      15.867  -6.489 -11.325  1.00-18.27           H
ATOM   1953  CA  LEU A 127      14.050  -6.137 -10.235  1.00-18.27           C
ATOM   1954  HA  LEU A 127      13.111  -5.839 -10.690  1.00-18.27           H
ATOM   1955  C   LEU A 127      14.164  -5.301  -8.967  1.00-18.27           C
ATOM   1956  O   LEU A 127      13.148  -4.899  -8.428  1.00-18.27           O
ATOM   1957  CB  LEU A 127      13.956  -7.639  -9.944  1.00-18.27           C
ATOM   1958 1HB  LEU A 127      14.951  -8.015  -9.712  1.00-18.27           H
ATOM   1959 2HB  LEU A 127      13.324  -7.777  -9.067  1.00-18.27           H
ATOM   1960  CG  LEU A 127      13.347  -8.468 -11.093  1.00-18.27           C
ATOM   1961  HG  LEU A 127      13.922  -8.278 -11.998  1.00-18.27           H
ATOM   1962  CD1 LEU A 127      13.417  -9.958 -10.795  1.00-18.27           C
ATOM   1963 1HD1 LEU A 127      12.911 -10.517 -11.580  1.00-18.27           H
ATOM   1964 2HD1 LEU A 127      12.942 -10.175  -9.838  1.00-18.27           H
ATOM   1965 3HD1 LEU A 127      14.457 -10.276 -10.771  1.00-18.27           H
ATOM   1966  CD2 LEU A 127      11.880  -8.105 -11.370  1.00-18.27           C
ATOM   1967 1HD2 LEU A 127      11.477  -8.763 -12.139  1.00-18.27           H
ATOM   1968 2HD2 LEU A 127      11.806  -7.084 -11.737  1.00-18.27           H
ATOM   1969 3HD2 LEU A 127      11.283  -8.210 -10.463  1.00-18.27           H
ATOM   1970  N   CYS A 128      15.366  -4.946  -8.533  1.00 -1.74           N
ATOM   1971  H   CYS A 128      16.195  -5.273  -9.012  1.00 -1.74           H
ATOM   1972  CA  CYS A 128      15.498  -4.059  -7.373  1.00 -1.74           C
ATOM   1973  HA  CYS A 128      14.988  -4.510  -6.521  1.00 -1.74           H
ATOM   1974  C   CYS A 128      14.845  -2.705  -7.643  1.00 -1.74           C
ATOM   1975  O   CYS A 128      14.015  -2.225  -6.862  1.00 -1.74           O
ATOM   1976  CB  CYS A 128      16.970  -3.823  -7.010  1.00 -1.74           C
ATOM   1977 1HB  CYS A 128      17.455  -4.775  -6.805  1.00 -1.74           H
ATOM   1978 2HB  CYS A 128      17.471  -3.349  -7.852  1.00 -1.74           H
ATOM   1979  SG  CYS A 128      17.161  -2.744  -5.558  1.00 -1.74           S
ATOM   1980  N   ALA A 129      15.195  -2.100  -8.770  1.00-14.07           N
ATOM   1981  H   ALA A 129      15.859  -2.544  -9.398  1.00-14.07           H
ATOM   1982  CA  ALA A 129      14.674  -0.786  -9.111  1.00-14.07           C
ATOM   1983  HA  ALA A 129      14.870  -0.119  -8.276  1.00-14.07           H
ATOM   1984  C   ALA A 129      13.163  -0.832  -9.318  1.00-14.07           C
ATOM   1985  O   ALA A 129      12.437   0.026  -8.825  1.00-14.07           O
ATOM   1986  CB  ALA A 129      15.389  -0.242 -10.354  1.00-14.07           C
ATOM   1987 1HB  ALA A 129      16.457  -0.155 -10.153  1.00-14.07           H
ATOM   1988 2HB  ALA A 129      14.997   0.749 -10.593  1.00-14.07           H
ATOM   1989 3HB  ALA A 129      15.233  -0.908 -11.204  1.00-14.07           H
ATOM   1990  N   SER A 130      12.678  -1.840 -10.027  1.00-16.40           N
ATOM   1991  H   SER A 130      13.305  -2.541 -10.408  1.00-16.40           H
ATOM   1992  CA  SER A 130      11.249  -1.916 -10.312  1.00-16.40           C
ATOM   1993  HA  SER A 130      10.921  -0.926 -10.627  1.00-16.40           H
ATOM   1994  C   SER A 130      10.387  -2.296  -9.110  1.00-16.40           C
ATOM   1995  O   SER A 130       9.272  -1.803  -9.013  1.00-16.40           O
ATOM   1996  CB  SER A 130      10.984  -2.868 -11.474  1.00-16.40           C
ATOM   1997 1HB  SER A 130       9.911  -2.918 -11.658  1.00-16.40           H
ATOM   1998 2HB  SER A 130      11.479  -2.480 -12.364  1.00-16.40           H
ATOM   1999  OG  SER A 130      11.488  -4.164 -11.209  1.00-16.40           O
ATOM   2000  HG  SER A 130      12.446  -4.139 -11.345  1.00-16.40           H
ATOM   2001  N   VAL A 131      10.860  -3.107  -8.171  1.00 -3.22           N
ATOM   2002  H   VAL A 131      11.768  -3.552  -8.285  1.00 -3.22           H
ATOM   2003  CA  VAL A 131      10.074  -3.391  -6.962  1.00 -3.22           C
ATOM   2004  HA  VAL A 131       9.045  -3.591  -7.257  1.00 -3.22           H
ATOM   2005  C   VAL A 131      10.045  -2.150  -6.068  1.00 -3.22           C
ATOM   2006  O   VAL A 131       8.982  -1.789  -5.567  1.00 -3.22           O
ATOM   2007  CB  VAL A 131      10.595  -4.653  -6.200  1.00 -3.22           C
ATOM   2008  HB  VAL A 131      11.662  -4.535  -6.011  1.00 -3.22           H
ATOM   2009  CG1 VAL A 131       9.883  -4.856  -4.851  1.00 -3.22           C
ATOM   2010 1HG1 VAL A 131      10.225  -5.780  -4.383  1.00 -3.22           H
ATOM   2011 2HG1 VAL A 131       8.803  -4.899  -4.993  1.00 -3.22           H
ATOM   2012 3HG1 VAL A 131      10.123  -4.034  -4.175  1.00 -3.22           H
ATOM   2013  CG2 VAL A 131      10.367  -5.920  -7.056  1.00 -3.22           C
ATOM   2014 1HG2 VAL A 131      10.789  -6.785  -6.547  1.00 -3.22           H
ATOM   2015 2HG2 VAL A 131      10.857  -5.816  -8.023  1.00 -3.22           H
ATOM   2016 3HG2 VAL A 131       9.300  -6.080  -7.215  1.00 -3.22           H
ATOM   2017  N   ASN A 132      11.158  -1.434  -5.936  1.00  5.73           N
ATOM   2018  H   ASN A 132      12.015  -1.754  -6.372  1.00  5.73           H
ATOM   2019  CA  ASN A 132      11.163  -0.172  -5.178  1.00  5.73           C
ATOM   2020  HA  ASN A 132      10.852  -0.353  -4.148  1.00  5.73           H
ATOM   2021  C   ASN A 132      10.182   0.815  -5.806  1.00  5.73           C
ATOM   2022  O   ASN A 132       9.359   1.433  -5.124  1.00  5.73           O
ATOM   2023  CB  ASN A 132      12.556   0.468  -5.186  1.00  5.73           C
ATOM   2024 1HB  ASN A 132      13.067   0.212  -6.111  1.00  5.73           H
ATOM   2025 2HB  ASN A 132      12.444   1.552  -5.143  1.00  5.73           H
ATOM   2026  CG  ASN A 132      13.400   0.054  -4.005  1.00  5.73           C
ATOM   2027  OD1 ASN A 132      13.405   0.711  -2.972  1.00  5.73           O
ATOM   2028  ND2 ASN A 132      14.132  -1.015  -4.146  1.00  5.73           N
ATOM   2029 1HD2 ASN A 132      14.687  -1.331  -3.368  1.00  5.73           H
ATOM   2030 2HD2 ASN A 132      14.128  -1.520  -5.020  1.00  5.73           H
ATOM   2031  N   TYR A 133      10.246   0.934  -7.124  1.00 -3.99           N
ATOM   2032  H   TYR A 133      10.952   0.424  -7.646  1.00 -3.99           H
ATOM   2033  CA  TYR A 133       9.331   1.802  -7.851  1.00 -3.99           C
ATOM   2034  HA  TYR A 133       9.448   2.820  -7.477  1.00 -3.99           H
ATOM   2035  C   TYR A 133       7.877   1.391  -7.663  1.00 -3.99           C
ATOM   2036  O   TYR A 133       7.024   2.231  -7.399  1.00 -3.99           O
ATOM   2037  CB  TYR A 133       9.674   1.756  -9.337  1.00 -3.99           C
ATOM   2038 1HB  TYR A 133      10.722   2.020  -9.454  1.00 -3.99           H
ATOM   2039 2HB  TYR A 133       9.539   0.741  -9.703  1.00 -3.99           H
ATOM   2040  CG  TYR A 133       8.833   2.680 -10.177  1.00 -3.99           C
ATOM   2041  CD1 TYR A 133       8.943   4.074 -10.034  1.00 -3.99           C
ATOM   2042  HD1 TYR A 133       9.643   4.485  -9.321  1.00 -3.99           H
ATOM   2043  CD2 TYR A 133       7.914   2.168 -11.118  1.00 -3.99           C
ATOM   2044  HD2 TYR A 133       7.817   1.100 -11.251  1.00 -3.99           H
ATOM   2045  CE1 TYR A 133       8.146   4.946 -10.804  1.00 -3.99           C
ATOM   2046  HE1 TYR A 133       8.238   6.012 -10.695  1.00 -3.99           H
ATOM   2047  CE2 TYR A 133       7.108   3.046 -11.889  1.00 -3.99           C
ATOM   2048  HE2 TYR A 133       6.404   2.655 -12.609  1.00 -3.99           H
ATOM   2049  CZ  TYR A 133       7.226   4.424 -11.700  1.00 -3.99           C
ATOM   2050  OH  TYR A 133       6.431   5.302 -12.374  1.00 -3.99           O
ATOM   2051  HH  TYR A 133       6.510   6.204 -12.035  1.00 -3.99           H
ATOM   2052  N   LEU A 134       7.577   0.104  -7.770  1.00 -4.83           N
ATOM   2053  H   LEU A 134       8.309  -0.571  -7.979  1.00 -4.83           H
ATOM   2054  CA  LEU A 134       6.203  -0.366  -7.625  1.00 -4.83           C
ATOM   2055  HA  LEU A 134       5.562   0.177  -8.318  1.00 -4.83           H
ATOM   2056  C   LEU A 134       5.684  -0.116  -6.229  1.00 -4.83           C
ATOM   2057  O   LEU A 134       4.531   0.267  -6.075  1.00 -4.83           O
ATOM   2058  CB  LEU A 134       6.100  -1.869  -7.892  1.00 -4.83           C
ATOM   2059 1HB  LEU A 134       6.993  -2.341  -7.483  1.00 -4.83           H
ATOM   2060 2HB  LEU A 134       5.247  -2.250  -7.331  1.00 -4.83           H
ATOM   2061  CG  LEU A 134       5.929  -2.327  -9.344  1.00 -4.83           C
ATOM   2062  HG  LEU A 134       6.680  -1.840  -9.964  1.00 -4.83           H
ATOM   2063  CD1 LEU A 134       6.145  -3.827  -9.416  1.00 -4.83           C
ATOM   2064 1HD1 LEU A 134       6.024  -4.171 -10.443  1.00 -4.83           H
ATOM   2065 2HD1 LEU A 134       5.431  -4.345  -8.774  1.00 -4.83           H
ATOM   2066 3HD1 LEU A 134       7.159  -4.065  -9.091  1.00 -4.83           H
ATOM   2067  CD2 LEU A 134       4.536  -1.979  -9.886  1.00 -4.83           C
ATOM   2068 1HD2 LEU A 134       4.428  -2.373 -10.897  1.00 -4.83           H
ATOM   2069 2HD2 LEU A 134       4.414  -0.897  -9.917  1.00 -4.83           H
ATOM   2070 3HD2 LEU A 134       3.767  -2.414  -9.246  1.00 -4.83           H
ATOM   2071  N   ARG A 135       6.515  -0.314  -5.214  1.00 18.20           N
ATOM   2072  H   ARG A 135       7.461  -0.647  -5.394  1.00 18.20           H
ATOM   2073  CA  ARG A 135       6.081  -0.099  -3.835  1.00 18.20           C
ATOM   2074  HA  ARG A 135       5.185  -0.694  -3.660  1.00 18.20           H
ATOM   2075  C   ARG A 135       5.712   1.365  -3.631  1.00 18.20           C
ATOM   2076  O   ARG A 135       4.674   1.671  -3.054  1.00 18.20           O
ATOM   2077  CB  ARG A 135       7.179  -0.561  -2.866  1.00 18.20           C
ATOM   2078 1HB  ARG A 135       7.524  -1.538  -3.204  1.00 18.20           H
ATOM   2079 2HB  ARG A 135       8.022   0.130  -2.902  1.00 18.20           H
ATOM   2080  CG  ARG A 135       6.703  -0.712  -1.428  1.00 18.20           C
ATOM   2081 1HG  ARG A 135       6.533   0.270  -0.985  1.00 18.20           H
ATOM   2082 2HG  ARG A 135       5.760  -1.258  -1.442  1.00 18.20           H
ATOM   2083  CD  ARG A 135       7.688  -1.507  -0.574  1.00 18.20           C
ATOM   2084 1HD  ARG A 135       7.174  -1.817   0.334  1.00 18.20           H
ATOM   2085 2HD  ARG A 135       7.982  -2.407  -1.118  1.00 18.20           H
ATOM   2086  NE  ARG A 135       8.887  -0.770  -0.161  1.00 18.20           N
ATOM   2087  HE  ARG A 135       8.937   0.210  -0.392  1.00 18.20           H
ATOM   2088  CZ  ARG A 135       9.887  -1.266   0.555  1.00 18.20           C
ATOM   2089  NH1 ARG A 135      10.858  -0.481   0.916  1.00 18.20           N
ATOM   2090 1HH1 ARG A 135      10.877   0.489   0.637  1.00 18.20           H
ATOM   2091 2HH1 ARG A 135      11.601  -0.869   1.488  1.00 18.20           H
ATOM   2092  NH2 ARG A 135       9.959  -2.511   0.952  1.00 18.20           N
ATOM   2093 1HH2 ARG A 135       9.269  -3.192   0.656  1.00 18.20           H
ATOM   2094 2HH2 ARG A 135      10.732  -2.782   1.543  1.00 18.20           H
ATOM   2095  N   THR A 136       6.520   2.260  -4.177  1.00  5.72           N
ATOM   2096  H   THR A 136       7.358   1.948  -4.654  1.00  5.72           H
ATOM   2097  CA  THR A 136       6.261   3.695  -4.075  1.00  5.72           C
ATOM   2098  HA  THR A 136       6.088   3.930  -3.025  1.00  5.72           H
ATOM   2099  C   THR A 136       5.024   4.135  -4.870  1.00  5.72           C
ATOM   2100  O   THR A 136       4.171   4.852  -4.343  1.00  5.72           O
ATOM   2101  CB  THR A 136       7.505   4.481  -4.548  1.00  5.72           C
ATOM   2102  HB  THR A 136       7.602   4.398  -5.630  1.00  5.72           H
ATOM   2103  OG1 THR A 136       8.668   3.916  -3.935  1.00  5.72           O
ATOM   2104  HG1 THR A 136       9.035   3.251  -4.533  1.00  5.72           H
ATOM   2105  CG2 THR A 136       7.449   5.939  -4.141  1.00  5.72           C
ATOM   2106 1HG2 THR A 136       8.364   6.438  -4.457  1.00  5.72           H
ATOM   2107 2HG2 THR A 136       7.363   6.015  -3.057  1.00  5.72           H
ATOM   2108 3HG2 THR A 136       6.592   6.432  -4.601  1.00  5.72           H
ATOM   2109  N   VAL A 137       4.874   3.680  -6.112  1.00-11.32           N
ATOM   2110  H   VAL A 137       5.587   3.083  -6.526  1.00-11.32           H
ATOM   2111  CA  VAL A 137       3.695   4.046  -6.909  1.00-11.32           C
ATOM   2112  HA  VAL A 137       3.625   5.132  -6.960  1.00-11.32           H
ATOM   2113  C   VAL A 137       2.454   3.522  -6.205  1.00-11.32           C
ATOM   2114  O   VAL A 137       1.484   4.255  -6.029  1.00-11.32           O
ATOM   2115  CB  VAL A 137       3.711   3.458  -8.362  1.00-11.32           C
ATOM   2116  HB  VAL A 137       3.847   2.379  -8.303  1.00-11.32           H
ATOM   2117  CG1 VAL A 137       2.398   3.746  -9.118  1.00-11.32           C
ATOM   2118 1HG1 VAL A 137       2.466   3.363 -10.137  1.00-11.32           H
ATOM   2119 2HG1 VAL A 137       2.211   4.819  -9.152  1.00-11.32           H
ATOM   2120 3HG1 VAL A 137       1.563   3.250  -8.623  1.00-11.32           H
ATOM   2121  CG2 VAL A 137       4.841   4.046  -9.185  1.00-11.32           C
ATOM   2122 1HG2 VAL A 137       4.835   3.615 -10.186  1.00-11.32           H
ATOM   2123 2HG2 VAL A 137       5.801   3.826  -8.727  1.00-11.32           H
ATOM   2124 3HG2 VAL A 137       4.728   5.127  -9.258  1.00-11.32           H
ATOM   2125  N   SER A 138       2.481   2.267  -5.779  1.00-14.49           N
ATOM   2126  H   SER A 138       3.324   1.711  -5.882  1.00-14.49           H
ATOM   2127  CA  SER A 138       1.295   1.649  -5.197  1.00-14.49           C
ATOM   2128  HA  SER A 138       0.468   1.769  -5.895  1.00-14.49           H
ATOM   2129  C   SER A 138       0.910   2.326  -3.895  1.00-14.49           C
ATOM   2130  O   SER A 138      -0.271   2.517  -3.637  1.00-14.49           O
ATOM   2131  CB  SER A 138       1.515   0.157  -4.957  1.00-14.49           C
ATOM   2132 1HB  SER A 138       2.299   0.024  -4.210  1.00-14.49           H
ATOM   2133 2HB  SER A 138       0.592  -0.291  -4.588  1.00-14.49           H
ATOM   2134  OG  SER A 138       1.909  -0.483  -6.161  1.00-14.49           O
ATOM   2135  HG  SER A 138       2.857  -0.331  -6.272  1.00-14.49           H
ATOM   2136  N   LEU A 139       1.886   2.756  -3.106  1.00-14.89           N
ATOM   2137  H   LEU A 139       2.857   2.592  -3.351  1.00-14.89           H
ATOM   2138  CA  LEU A 139       1.579   3.466  -1.869  1.00-14.89           C
ATOM   2139  HA  LEU A 139       0.955   2.827  -1.244  1.00-14.89           H
ATOM   2140  C   LEU A 139       0.806   4.742  -2.153  1.00-14.89           C
ATOM   2141  O   LEU A 139      -0.206   5.014  -1.501  1.00-14.89           O
ATOM   2142  CB  LEU A 139       2.868   3.824  -1.126  1.00-14.89           C
ATOM   2143 1HB  LEU A 139       3.377   2.895  -0.872  1.00-14.89           H
ATOM   2144 2HB  LEU A 139       3.510   4.370  -1.817  1.00-14.89           H
ATOM   2145  CG  LEU A 139       2.751   4.683   0.145  1.00-14.89           C
ATOM   2146  HG  LEU A 139       2.355   5.662  -0.124  1.00-14.89           H
ATOM   2147  CD1 LEU A 139       1.831   4.076   1.198  1.00-14.89           C
ATOM   2148 1HD1 LEU A 139       1.907   4.647   2.124  1.00-14.89           H
ATOM   2149 2HD1 LEU A 139       2.122   3.045   1.386  1.00-14.89           H
ATOM   2150 3HD1 LEU A 139       0.801   4.107   0.847  1.00-14.89           H
ATOM   2151  CD2 LEU A 139       4.147   4.873   0.701  1.00-14.89           C
ATOM   2152 1HD2 LEU A 139       4.097   5.440   1.630  1.00-14.89           H
ATOM   2153 2HD2 LEU A 139       4.748   5.441  -0.012  1.00-14.89           H
ATOM   2154 3HD2 LEU A 139       4.610   3.908   0.897  1.00-14.89           H
ATOM   2155  N   TYR A 140       1.241   5.539  -3.116  1.00 24.88           N
ATOM   2156  H   TYR A 140       2.073   5.310  -3.652  1.00 24.88           H
ATOM   2157  CA  TYR A 140       0.537   6.795  -3.333  1.00 24.88           C
ATOM   2158  HA  TYR A 140       0.252   7.157  -2.350  1.00 24.88           H
ATOM   2159  C   TYR A 140      -0.765   6.589  -4.102  1.00 24.88           C
ATOM   2160  O   TYR A 140      -1.751   7.268  -3.823  1.00 24.88           O
ATOM   2161  CB  TYR A 140       1.442   7.870  -3.937  1.00 24.88           C
ATOM   2162 1HB  TYR A 140       2.418   7.799  -3.456  1.00 24.88           H
ATOM   2163 2HB  TYR A 140       1.568   7.692  -5.002  1.00 24.88           H
ATOM   2164  CG  TYR A 140       0.907   9.274  -3.701  1.00 24.88           C
ATOM   2165  CD1 TYR A 140       0.464   9.672  -2.418  1.00 24.88           C
ATOM   2166  HD1 TYR A 140       0.520   8.987  -1.583  1.00 24.88           H
ATOM   2167  CD2 TYR A 140       0.850  10.221  -4.744  1.00 24.88           C
ATOM   2168  HD2 TYR A 140       1.182   9.944  -5.735  1.00 24.88           H
ATOM   2169  CE1 TYR A 140      -0.036  10.970  -2.190  1.00 24.88           C
ATOM   2170  HE1 TYR A 140      -0.380  11.248  -1.206  1.00 24.88           H
ATOM   2171  CE2 TYR A 140       0.369  11.547  -4.500  1.00 24.88           C
ATOM   2172  HE2 TYR A 140       0.345  12.277  -5.293  1.00 24.88           H
ATOM   2173  CZ  TYR A 140      -0.048  11.902  -3.217  1.00 24.88           C
ATOM   2174  OH  TYR A 140      -0.457  13.169  -2.899  1.00 24.88           O
ATOM   2175  HH  TYR A 140      -0.379  13.310  -1.946  1.00 24.88           H
ATOM   2176  N   VAL A 141      -0.844   5.578  -4.960  1.00 -9.64           N
ATOM   2177  H   VAL A 141      -0.003   5.055  -5.203  1.00 -9.64           H
ATOM   2178  CA  VAL A 141      -2.127   5.181  -5.551  1.00 -9.64           C
ATOM   2179  HA  VAL A 141      -2.538   6.030  -6.088  1.00 -9.64           H
ATOM   2180  C   VAL A 141      -3.108   4.816  -4.441  1.00 -9.64           C
ATOM   2181  O   VAL A 141      -4.240   5.304  -4.437  1.00 -9.64           O
ATOM   2182  CB  VAL A 141      -1.981   3.986  -6.546  1.00 -9.64           C
ATOM   2183  HB  VAL A 141      -1.391   3.205  -6.071  1.00 -9.64           H
ATOM   2184  CG1 VAL A 141      -3.339   3.381  -6.946  1.00 -9.64           C
ATOM   2185 1HG1 VAL A 141      -3.181   2.585  -7.674  1.00 -9.64           H
ATOM   2186 2HG1 VAL A 141      -3.979   4.146  -7.378  1.00 -9.64           H
ATOM   2187 3HG1 VAL A 141      -3.825   2.945  -6.074  1.00 -9.64           H
ATOM   2188  CG2 VAL A 141      -1.272   4.446  -7.817  1.00 -9.64           C
ATOM   2189 1HG2 VAL A 141      -1.108   3.589  -8.468  1.00 -9.64           H
ATOM   2190 2HG2 VAL A 141      -0.305   4.873  -7.570  1.00 -9.64           H
ATOM   2191 3HG2 VAL A 141      -1.869   5.193  -8.338  1.00 -9.64           H
ATOM   2192  N   SER A 142      -2.685   4.011  -3.477  1.00-18.83           N
ATOM   2193  H   SER A 142      -1.740   3.628  -3.506  1.00-18.83           H
ATOM   2194  CA  SER A 142      -3.556   3.610  -2.378  1.00-18.83           C
ATOM   2195  HA  SER A 142      -4.447   3.142  -2.793  1.00-18.83           H
ATOM   2196  C   SER A 142      -3.987   4.802  -1.539  1.00-18.83           C
ATOM   2197  O   SER A 142      -5.164   4.955  -1.209  1.00-18.83           O
ATOM   2198  CB  SER A 142      -2.827   2.610  -1.478  1.00-18.83           C
ATOM   2199 1HB  SER A 142      -1.895   3.052  -1.126  1.00-18.83           H
ATOM   2200 2HB  SER A 142      -3.452   2.372  -0.617  1.00-18.83           H
ATOM   2201  OG  SER A 142      -2.539   1.418  -2.189  1.00-18.83           O
ATOM   2202  HG  SER A 142      -1.845   0.943  -1.703  1.00-18.83           H
ATOM   2203  N   THR A 143      -3.045   5.672  -1.216  1.00-16.88           N
ATOM   2204  H   THR A 143      -2.089   5.511  -1.521  1.00-16.88           H
ATOM   2205  CA  THR A 143      -3.334   6.822  -0.364  1.00-16.88           C
ATOM   2206  HA  THR A 143      -3.841   6.460   0.529  1.00-16.88           H
ATOM   2207  C   THR A 143      -4.254   7.828  -1.059  1.00-16.88           C
ATOM   2208  O   THR A 143      -5.199   8.350  -0.464  1.00-16.88           O
ATOM   2209  CB  THR A 143      -2.016   7.497   0.071  1.00-16.88           C
ATOM   2210  HB  THR A 143      -1.551   7.988  -0.783  1.00-16.88           H
ATOM   2211  OG1 THR A 143      -1.130   6.495   0.581  1.00-16.88           O
ATOM   2212  HG1 THR A 143      -0.748   6.007  -0.160  1.00-16.88           H
ATOM   2213  CG2 THR A 143      -2.238   8.492   1.182  1.00-16.88           C
ATOM   2214 1HG2 THR A 143      -1.273   8.882   1.500  1.00-16.88           H
ATOM   2215 2HG2 THR A 143      -2.713   8.003   2.033  1.00-16.88           H
ATOM   2216 3HG2 THR A 143      -2.858   9.315   0.832  1.00-16.88           H
ATOM   2217  N   ASN A 144      -4.049   8.065  -2.347  1.00-25.30           N
ATOM   2218  H   ASN A 144      -3.266   7.626  -2.829  1.00-25.30           H
ATOM   2219  CA  ASN A 144      -4.935   8.964  -3.084  1.00-25.30           C
ATOM   2220  HA  ASN A 144      -5.077   9.885  -2.518  1.00-25.30           H
ATOM   2221  C   ASN A 144      -6.297   8.324  -3.305  1.00-25.30           C
ATOM   2222  O   ASN A 144      -7.300   9.025  -3.340  1.00-25.30           O
ATOM   2223  CB  ASN A 144      -4.396   9.296  -4.468  1.00-25.30           C
ATOM   2224 1HB  ASN A 144      -4.099   8.372  -4.955  1.00-25.30           H
ATOM   2225 2HB  ASN A 144      -5.192   9.763  -5.041  1.00-25.30           H
ATOM   2226  CG  ASN A 144      -3.235  10.242  -4.452  1.00-25.30           C
ATOM   2227  OD1 ASN A 144      -3.261  11.301  -3.830  1.00-25.30           O
ATOM   2228  ND2 ASN A 144      -2.228   9.904  -5.197  1.00-25.30           N
ATOM   2229 1HD2 ASN A 144      -1.420  10.502  -5.229  1.00-25.30           H
ATOM   2230 2HD2 ASN A 144      -2.224   9.020  -5.676  1.00-25.30           H
ATOM   2231  N   ALA A 145      -6.361   7.008  -3.468  1.00-14.92           N
ATOM   2232  H   ALA A 145      -5.511   6.451  -3.500  1.00-14.92           H
ATOM   2233  CA  ALA A 145      -7.651   6.346  -3.618  1.00-14.92           C
ATOM   2234  HA  ALA A 145      -8.207   6.833  -4.420  1.00-14.92           H
ATOM   2235  C   ALA A 145      -8.434   6.518  -2.316  1.00-14.92           C
ATOM   2236  O   ALA A 145      -9.607   6.864  -2.341  1.00-14.92           O
ATOM   2237  CB  ALA A 145      -7.469   4.864  -3.965  1.00-14.92           C
ATOM   2238 1HB  ALA A 145      -6.904   4.771  -4.893  1.00-14.92           H
ATOM   2239 2HB  ALA A 145      -8.445   4.392  -4.087  1.00-14.92           H
ATOM   2240 3HB  ALA A 145      -6.922   4.358  -3.167  1.00-14.92           H
ATOM   2241  N   LEU A 146      -7.774   6.331  -1.181  1.00-14.04           N
ATOM   2242  H   LEU A 146      -6.801   6.034  -1.212  1.00-14.04           H
ATOM   2243  CA  LEU A 146      -8.405   6.531   0.124  1.00-14.04           C
ATOM   2244  HA  LEU A 146      -9.286   5.899   0.192  1.00-14.04           H
ATOM   2245  C   LEU A 146      -8.883   7.972   0.309  1.00-14.04           C
ATOM   2246  O   LEU A 146      -9.992   8.203   0.799  1.00-14.04           O
ATOM   2247  CB  LEU A 146      -7.425   6.133   1.232  1.00-14.04           C
ATOM   2248 1HB  LEU A 146      -6.458   6.576   0.999  1.00-14.04           H
ATOM   2249 2HB  LEU A 146      -7.772   6.576   2.158  1.00-14.04           H
ATOM   2250  CG  LEU A 146      -7.222   4.633   1.495  1.00-14.04           C
ATOM   2251  HG  LEU A 146      -7.001   4.136   0.552  1.00-14.04           H
ATOM   2252  CD1 LEU A 146      -6.042   4.414   2.440  1.00-14.04           C
ATOM   2253 1HD1 LEU A 146      -5.896   3.346   2.609  1.00-14.04           H
ATOM   2254 2HD1 LEU A 146      -6.216   4.911   3.395  1.00-14.04           H
ATOM   2255 3HD1 LEU A 146      -5.135   4.814   1.987  1.00-14.04           H
ATOM   2256  CD2 LEU A 146      -8.482   3.997   2.097  1.00-14.04           C
ATOM   2257 1HD2 LEU A 146      -8.291   2.942   2.288  1.00-14.04           H
ATOM   2258 2HD2 LEU A 146      -9.312   4.076   1.398  1.00-14.04           H
ATOM   2259 3HD2 LEU A 146      -8.742   4.491   3.034  1.00-14.04           H
ATOM   2260  N   LEU A 147      -8.096   8.935  -0.146  1.00-10.50           N
ATOM   2261  H   LEU A 147      -7.175   8.698  -0.503  1.00-10.50           H
ATOM   2262  CA  LEU A 147      -8.510  10.338  -0.138  1.00-10.50           C
ATOM   2263  HA  LEU A 147      -8.794  10.610   0.877  1.00-10.50           H
ATOM   2264  C   LEU A 147      -9.725  10.583  -1.037  1.00-10.50           C
ATOM   2265  O   LEU A 147     -10.679  11.235  -0.630  1.00-10.50           O
ATOM   2266  CB  LEU A 147      -7.331  11.214  -0.578  1.00-10.50           C
ATOM   2267 1HB  LEU A 147      -6.497  11.012   0.095  1.00-10.50           H
ATOM   2268 2HB  LEU A 147      -7.037  10.896  -1.576  1.00-10.50           H
ATOM   2269  CG  LEU A 147      -7.543  12.735  -0.637  1.00-10.50           C
ATOM   2270  HG  LEU A 147      -8.326  12.943  -1.363  1.00-10.50           H
ATOM   2271  CD1 LEU A 147      -7.954  13.346   0.695  1.00-10.50           C
ATOM   2272 1HD1 LEU A 147      -8.075  14.420   0.570  1.00-10.50           H
ATOM   2273 2HD1 LEU A 147      -7.191  13.150   1.450  1.00-10.50           H
ATOM   2274 3HD1 LEU A 147      -8.907  12.930   1.017  1.00-10.50           H
ATOM   2275  CD2 LEU A 147      -6.261  13.401  -1.123  1.00-10.50           C
ATOM   2276 1HD2 LEU A 147      -6.426  14.472  -1.241  1.00-10.50           H
ATOM   2277 2HD2 LEU A 147      -5.977  12.985  -2.089  1.00-10.50           H
ATOM   2278 3HD2 LEU A 147      -5.452  13.236  -0.411  1.00-10.50           H
ATOM   2279  N   ALA A 148      -9.737  10.018  -2.233  1.00-17.54           N
ATOM   2280  H   ALA A 148      -8.925   9.488  -2.541  1.00-17.54           H
ATOM   2281  CA  ALA A 148     -10.871  10.160  -3.143  1.00-17.54           C
ATOM   2282  HA  ALA A 148     -11.050  11.223  -3.310  1.00-17.54           H
ATOM   2283  C   ALA A 148     -12.152   9.549  -2.559  1.00-17.54           C
ATOM   2284  O   ALA A 148     -13.246  10.094  -2.714  1.00-17.54           O
ATOM   2285  CB  ALA A 148     -10.524   9.503  -4.482  1.00-17.54           C
ATOM   2286 1HB  ALA A 148      -9.599   9.933  -4.867  1.00-17.54           H
ATOM   2287 2HB  ALA A 148     -11.326   9.689  -5.197  1.00-17.54           H
ATOM   2288 3HB  ALA A 148     -10.391   8.429  -4.352  1.00-17.54           H
ATOM   2289  N   ILE A 149     -12.015   8.425  -1.868  1.00 -9.66           N
ATOM   2290  H   ILE A 149     -11.092   8.000  -1.798  1.00 -9.66           H
ATOM   2291  CA  ILE A 149     -13.150   7.771  -1.214  1.00 -9.66           C
ATOM   2292  HA  ILE A 149     -13.941   7.608  -1.943  1.00 -9.66           H
ATOM   2293  C   ILE A 149     -13.687   8.725  -0.149  1.00 -9.66           C
ATOM   2294  O   ILE A 149     -14.905   8.899  -0.027  1.00 -9.66           O
ATOM   2295  CB  ILE A 149     -12.732   6.397  -0.592  1.00 -9.66           C
ATOM   2296  HB  ILE A 149     -11.852   6.559   0.028  1.00 -9.66           H
ATOM   2297  CG1 ILE A 149     -12.381   5.390  -1.702  1.00 -9.66           C
ATOM   2298 1HG1 ILE A 149     -13.305   4.952  -2.081  1.00 -9.66           H
ATOM   2299 2HG1 ILE A 149     -11.912   5.919  -2.528  1.00 -9.66           H
ATOM   2300  CG2 ILE A 149     -13.845   5.791   0.291  1.00 -9.66           C
ATOM   2301 1HG2 ILE A 149     -13.533   4.817   0.665  1.00 -9.66           H
ATOM   2302 2HG2 ILE A 149     -14.764   5.678  -0.279  1.00 -9.66           H
ATOM   2303 3HG2 ILE A 149     -14.027   6.444   1.145  1.00 -9.66           H
ATOM   2304  CD1 ILE A 149     -11.429   4.262  -1.275  1.00 -9.66           C
ATOM   2305 1HD1 ILE A 149     -11.250   3.602  -2.123  1.00 -9.66           H
ATOM   2306 2HD1 ILE A 149     -11.857   3.690  -0.454  1.00 -9.66           H
ATOM   2307 3HD1 ILE A 149     -10.476   4.682  -0.961  1.00 -9.66           H
ATOM   2308  N   ALA A 150     -12.798   9.381   0.586  1.00-24.17           N
ATOM   2309  H   ALA A 150     -11.805   9.222   0.444  1.00-24.17           H
ATOM   2310  CA  ALA A 150     -13.222  10.330   1.608  1.00-24.17           C
ATOM   2311  HA  ALA A 150     -13.903   9.814   2.286  1.00-24.17           H
ATOM   2312  C   ALA A 150     -13.976  11.507   0.984  1.00-24.17           C
ATOM   2313  O   ALA A 150     -14.994  11.926   1.518  1.00-24.17           O
ATOM   2314  CB  ALA A 150     -12.008  10.834   2.409  1.00-24.17           C
ATOM   2315 1HB  ALA A 150     -11.413   9.988   2.754  1.00-24.17           H
ATOM   2316 2HB  ALA A 150     -12.353  11.406   3.271  1.00-24.17           H
ATOM   2317 3HB  ALA A 150     -11.384  11.474   1.785  1.00-24.17           H
ATOM   2318  N   ILE A 151     -13.498  12.027  -0.138  1.00-22.50           N
ATOM   2319  H   ILE A 151     -12.643  11.644  -0.535  1.00-22.50           H
ATOM   2320  CA  ILE A 151     -14.123  13.182  -0.793  1.00-22.50           C
ATOM   2321  HA  ILE A 151     -14.313  13.940  -0.035  1.00-22.50           H
ATOM   2322  C   ILE A 151     -15.478  12.814  -1.407  1.00-22.50           C
ATOM   2323  O   ILE A 151     -16.437  13.577  -1.289  1.00-22.50           O
ATOM   2324  CB  ILE A 151     -13.169  13.818  -1.850  1.00-22.50           C
ATOM   2325  HB  ILE A 151     -12.880  13.048  -2.567  1.00-22.50           H
ATOM   2326  CG1 ILE A 151     -11.905  14.352  -1.141  1.00-22.50           C
ATOM   2327 1HG1 ILE A 151     -12.181  15.234  -0.561  1.00-22.50           H
ATOM   2328 2HG1 ILE A 151     -11.539  13.606  -0.441  1.00-22.50           H
ATOM   2329  CG2 ILE A 151     -13.864  14.983  -2.616  1.00-22.50           C
ATOM   2330 1HG2 ILE A 151     -13.175  15.430  -3.332  1.00-22.50           H
ATOM   2331 2HG2 ILE A 151     -14.201  15.750  -1.916  1.00-22.50           H
ATOM   2332 3HG2 ILE A 151     -14.720  14.606  -3.176  1.00-22.50           H
ATOM   2333  CD1 ILE A 151     -10.743  14.721  -2.055  1.00-22.50           C
ATOM   2334 1HD1 ILE A 151      -9.876  14.977  -1.446  1.00-22.50           H
ATOM   2335 2HD1 ILE A 151     -11.004  15.583  -2.667  1.00-22.50           H
ATOM   2336 3HD1 ILE A 151     -10.488  13.875  -2.695  1.00-22.50           H
ATOM   2337  N   ASP A 152     -15.639  11.634  -1.989  1.00 13.79           N
ATOM   2338  H   ASP A 152     -14.848  11.004  -2.106  1.00 13.79           H
ATOM   2339  CA  ASP A 152     -16.974  11.257  -2.476  1.00 13.79           C
ATOM   2340  HA  ASP A 152     -17.332  12.034  -3.150  1.00 13.79           H
ATOM   2341  C   ASP A 152     -17.966  11.144  -1.323  1.00 13.79           C
ATOM   2342  O   ASP A 152     -19.118  11.579  -1.427  1.00 13.79           O
ATOM   2343  CB  ASP A 152     -16.977   9.926  -3.221  1.00 13.79           C
ATOM   2344 1HB  ASP A 152     -16.249   9.966  -4.032  1.00 13.79           H
ATOM   2345 2HB  ASP A 152     -16.686   9.141  -2.527  1.00 13.79           H
ATOM   2346  CG  ASP A 152     -18.352   9.602  -3.789  1.00 13.79           C
ATOM   2347  OD1 ASP A 152     -18.766  10.272  -4.755  1.00 13.79           O
ATOM   2348  OD2 ASP A 152     -19.064   8.715  -3.256  1.00 13.79           O
ATOM   2349  N   ARG A 153     -17.513  10.617  -0.191  1.00  5.27           N
ATOM   2350  H   ARG A 153     -16.555  10.276  -0.148  1.00  5.27           H
ATOM   2351  CA  ARG A 153     -18.371  10.540   0.994  1.00  5.27           C
ATOM   2352  HA  ARG A 153     -19.332  10.118   0.706  1.00  5.27           H
ATOM   2353  C   ARG A 153     -18.654  11.939   1.517  1.00  5.27           C
ATOM   2354  O   ARG A 153     -19.763  12.224   1.950  1.00  5.27           O
ATOM   2355  CB  ARG A 153     -17.732   9.672   2.089  1.00  5.27           C
ATOM   2356 1HB  ARG A 153     -16.737  10.062   2.306  1.00  5.27           H
ATOM   2357 2HB  ARG A 153     -18.334   9.765   2.992  1.00  5.27           H
ATOM   2358  CG  ARG A 153     -17.609   8.179   1.748  1.00  5.27           C
ATOM   2359 1HG  ARG A 153     -17.078   8.065   0.806  1.00  5.27           H
ATOM   2360 2HG  ARG A 153     -17.047   7.675   2.534  1.00  5.27           H
ATOM   2361  CD  ARG A 153     -18.971   7.525   1.614  1.00  5.27           C
ATOM   2362 1HD  ARG A 153     -19.503   7.616   2.562  1.00  5.27           H
ATOM   2363 2HD  ARG A 153     -19.534   8.060   0.849  1.00  5.27           H
ATOM   2364  NE  ARG A 153     -18.921   6.111   1.215  1.00  5.27           N
ATOM   2365  HE  ARG A 153     -18.011   5.687   1.152  1.00  5.27           H
ATOM   2366  CZ  ARG A 153     -19.974   5.363   0.907  1.00  5.27           C
ATOM   2367  NH1 ARG A 153     -19.797   4.140   0.498  1.00  5.27           N
ATOM   2368 1HH1 ARG A 153     -18.873   3.746   0.417  1.00  5.27           H
ATOM   2369 2HH1 ARG A 153     -20.598   3.575   0.272  1.00  5.27           H
ATOM   2370  NH2 ARG A 153     -21.209   5.780   1.003  1.00  5.27           N
ATOM   2371 1HH2 ARG A 153     -21.399   6.740   1.263  1.00  5.27           H
ATOM   2372 2HH2 ARG A 153     -21.976   5.151   0.801  1.00  5.27           H
ATOM   2373  N   TYR A 154     -17.676  12.822   1.441  1.00 -3.18           N
ATOM   2374  H   TYR A 154     -16.769  12.533   1.083  1.00 -3.18           H
ATOM   2375  CA  TYR A 154     -17.835  14.201   1.882  1.00 -3.18           C
ATOM   2376  HA  TYR A 154     -18.126  14.199   2.930  1.00 -3.18           H
ATOM   2377  C   TYR A 154     -18.917  14.913   1.082  1.00 -3.18           C
ATOM   2378  O   TYR A 154     -19.802  15.546   1.647  1.00 -3.18           O
ATOM   2379  CB  TYR A 154     -16.493  14.917   1.721  1.00 -3.18           C
ATOM   2380 1HB  TYR A 154     -15.710  14.273   2.117  1.00 -3.18           H
ATOM   2381 2HB  TYR A 154     -16.296  15.079   0.665  1.00 -3.18           H
ATOM   2382  CG  TYR A 154     -16.382  16.238   2.419  1.00 -3.18           C
ATOM   2383  CD1 TYR A 154     -15.965  16.296   3.759  1.00 -3.18           C
ATOM   2384  HD1 TYR A 154     -15.770  15.385   4.303  1.00 -3.18           H
ATOM   2385  CD2 TYR A 154     -16.625  17.440   1.730  1.00 -3.18           C
ATOM   2386  HD2 TYR A 154     -16.952  17.419   0.700  1.00 -3.18           H
ATOM   2387  CE1 TYR A 154     -15.771  17.536   4.398  1.00 -3.18           C
ATOM   2388  HE1 TYR A 154     -15.443  17.565   5.418  1.00 -3.18           H
ATOM   2389  CE2 TYR A 154     -16.418  18.686   2.368  1.00 -3.18           C
ATOM   2390  HE2 TYR A 154     -16.587  19.605   1.829  1.00 -3.18           H
ATOM   2391  CZ  TYR A 154     -15.982  18.721   3.691  1.00 -3.18           C
ATOM   2392  OH  TYR A 154     -15.737  19.932   4.278  1.00 -3.18           O
ATOM   2393  HH  TYR A 154     -15.781  20.652   3.635  1.00 -3.18           H
ATOM   2394  N   LEU A 155     -18.902  14.771  -0.232  1.00  5.22           N
ATOM   2395  H   LEU A 155     -18.158  14.237  -0.677  1.00  5.22           H
ATOM   2396  CA  LEU A 155     -19.914  15.428  -1.053  1.00  5.22           C
ATOM   2397  HA  LEU A 155     -19.977  16.475  -0.758  1.00  5.22           H
ATOM   2398  C   LEU A 155     -21.289  14.808  -0.825  1.00  5.22           C
ATOM   2399  O   LEU A 155     -22.286  15.510  -0.717  1.00  5.22           O
ATOM   2400  CB  LEU A 155     -19.516  15.353  -2.531  1.00  5.22           C
ATOM   2401 1HB  LEU A 155     -19.384  14.304  -2.791  1.00  5.22           H
ATOM   2402 2HB  LEU A 155     -20.337  15.750  -3.128  1.00  5.22           H
ATOM   2403  CG  LEU A 155     -18.232  16.114  -2.916  1.00  5.22           C
ATOM   2404  HG  LEU A 155     -17.421  15.784  -2.271  1.00  5.22           H
ATOM   2405  CD1 LEU A 155     -17.845  15.786  -4.354  1.00  5.22           C
ATOM   2406 1HD1 LEU A 155     -16.937  16.327  -4.622  1.00  5.22           H
ATOM   2407 2HD1 LEU A 155     -18.646  16.074  -5.037  1.00  5.22           H
ATOM   2408 3HD1 LEU A 155     -17.644  14.720  -4.449  1.00  5.22           H
ATOM   2409  CD2 LEU A 155     -18.379  17.631  -2.751  1.00  5.22           C
ATOM   2410 1HD2 LEU A 155     -17.470  18.125  -3.096  1.00  5.22           H
ATOM   2411 2HD2 LEU A 155     -18.524  17.879  -1.702  1.00  5.22           H
ATOM   2412 3HD2 LEU A 155     -19.224  17.988  -3.339  1.00  5.22           H
ATOM   2413  N   ALA A 156     -21.354  13.492  -0.698  1.00  3.21           N
ATOM   2414  H   ALA A 156     -20.509  12.935  -0.778  1.00  3.21           H
ATOM   2415  CA  ALA A 156     -22.635  12.821  -0.498  1.00  3.21           C
ATOM   2416  HA  ALA A 156     -23.338  13.222  -1.229  1.00  3.21           H
ATOM   2417  C   ALA A 156     -23.273  13.015   0.889  1.00  3.21           C
ATOM   2418  O   ALA A 156     -24.482  12.802   1.035  1.00  3.21           O
ATOM   2419  CB  ALA A 156     -22.453  11.336  -0.792  1.00  3.21           C
ATOM   2420 1HB  ALA A 156     -22.113  11.206  -1.822  1.00  3.21           H
ATOM   2421 2HB  ALA A 156     -23.398  10.810  -0.657  1.00  3.21           H
ATOM   2422 3HB  ALA A 156     -21.699  10.923  -0.121  1.00  3.21           H
ATOM   2423  N   ILE A 157     -22.478  13.351   1.901  1.00  7.65           N
ATOM   2424  H   ILE A 157     -21.487  13.477   1.721  1.00  7.65           H
ATOM   2425  CA  ILE A 157     -22.962  13.456   3.288  1.00  7.65           C
ATOM   2426  HA  ILE A 157     -24.004  13.150   3.312  1.00  7.65           H
ATOM   2427  C   ILE A 157     -22.921  14.883   3.846  1.00  7.65           C
ATOM   2428  O   ILE A 157     -23.882  15.314   4.477  1.00  7.65           O
ATOM   2429  CB  ILE A 157     -22.176  12.488   4.242  1.00  7.65           C
ATOM   2430  HB  ILE A 157     -21.126  12.780   4.243  1.00  7.65           H
ATOM   2431  CG1 ILE A 157     -22.286  11.031   3.735  1.00  7.65           C
ATOM   2432 1HG1 ILE A 157     -23.315  10.705   3.856  1.00  7.65           H
ATOM   2433 2HG1 ILE A 157     -22.055  11.003   2.672  1.00  7.65           H
ATOM   2434  CG2 ILE A 157     -22.720  12.582   5.699  1.00  7.65           C
ATOM   2435 1HG2 ILE A 157     -22.196  11.888   6.352  1.00  7.65           H
ATOM   2436 2HG2 ILE A 157     -23.789  12.366   5.725  1.00  7.65           H
ATOM   2437 3HG2 ILE A 157     -22.558  13.587   6.093  1.00  7.65           H
ATOM   2438  CD1 ILE A 157     -21.368  10.005   4.413  1.00  7.65           C
ATOM   2439 1HD1 ILE A 157     -21.489   9.036   3.927  1.00  7.65           H
ATOM   2440 2HD1 ILE A 157     -21.619   9.904   5.467  1.00  7.65           H
ATOM   2441 3HD1 ILE A 157     -20.329  10.324   4.315  1.00  7.65           H
ATOM   2442  N   VAL A 158     -21.851  15.631   3.612  1.00  6.64           N
ATOM   2443  H   VAL A 158     -21.079  15.275   3.058  1.00  6.64           H
ATOM   2444  CA  VAL A 158     -21.752  17.000   4.130  1.00  6.64           C
ATOM   2445  HA  VAL A 158     -22.214  17.041   5.114  1.00  6.64           H
ATOM   2446  C   VAL A 158     -22.532  17.915   3.200  1.00  6.64           C
ATOM   2447  O   VAL A 158     -23.184  18.860   3.635  1.00  6.64           O
ATOM   2448  CB  VAL A 158     -20.266  17.480   4.248  1.00  6.64           C
ATOM   2449  HB  VAL A 158     -19.825  17.501   3.254  1.00  6.64           H
ATOM   2450  CG1 VAL A 158     -20.154  18.888   4.849  1.00  6.64           C
ATOM   2451 1HG1 VAL A 158     -19.103  19.173   4.923  1.00  6.64           H
ATOM   2452 2HG1 VAL A 158     -20.609  18.917   5.839  1.00  6.64           H
ATOM   2453 3HG1 VAL A 158     -20.655  19.607   4.203  1.00  6.64           H
ATOM   2454  CG2 VAL A 158     -19.457  16.505   5.111  1.00  6.64           C
ATOM   2455 1HG2 VAL A 158     -18.437  16.872   5.217  1.00  6.64           H
ATOM   2456 2HG2 VAL A 158     -19.418  15.530   4.630  1.00  6.64           H
ATOM   2457 3HG2 VAL A 158     -19.907  16.408   6.099  1.00  6.64           H
ATOM   2458  N   HIS A 159     -22.519  17.606   1.911  1.00 18.70           N
ATOM   2459  H   HIS A 159     -21.996  16.801   1.594  1.00 18.70           H
ATOM   2460  CA  HIS A 159     -23.217  18.426   0.919  1.00 18.70           C
ATOM   2461  HA  HIS A 159     -23.726  19.241   1.431  1.00 18.70           H
ATOM   2462  C   HIS A 159     -24.267  17.699   0.058  1.00 18.70           C
ATOM   2463  O   HIS A 159     -24.230  17.819  -1.170  1.00 18.70           O
ATOM   2464  CB  HIS A 159     -22.170  19.039  -0.010  1.00 18.70           C
ATOM   2465 1HB  HIS A 159     -21.750  18.254  -0.639  1.00 18.70           H
ATOM   2466 2HB  HIS A 159     -22.668  19.769  -0.641  1.00 18.70           H
ATOM   2467  CG  HIS A 159     -21.042  19.726   0.694  1.00 18.70           C
ATOM   2468  ND1 HIS A 159     -21.157  20.901   1.400  1.00 18.70           N
ATOM   2469  HD1 HIS A 159     -22.012  21.393   1.632  1.00 18.70           H
ATOM   2470  CD2 HIS A 159     -19.713  19.441   0.702  1.00 18.70           C
ATOM   2471  HD2 HIS A 159     -19.263  18.573   0.244  1.00 18.70           H
ATOM   2472  CE1 HIS A 159     -19.934  21.288   1.763  1.00 18.70           C
ATOM   2473  HE1 HIS A 159     -19.719  22.187   2.328  1.00 18.70           H
ATOM   2474  NE2 HIS A 159     -19.018  20.443   1.341  1.00 18.70           N
ATOM   2475  N   PRO A 160     -25.229  16.960   0.657  1.00 23.64           N
ATOM   2476  CA  PRO A 160     -25.958  15.976  -0.167  1.00 23.64           C
ATOM   2477  HA  PRO A 160     -25.257  15.236  -0.552  1.00 23.64           H
ATOM   2478  C   PRO A 160     -26.796  16.525  -1.320  1.00 23.64           C
ATOM   2479  O   PRO A 160     -27.147  15.796  -2.256  1.00 23.64           O
ATOM   2480  CB  PRO A 160     -26.916  15.323   0.838  1.00 23.64           C
ATOM   2481 1HB  PRO A 160     -27.894  15.800   0.783  1.00 23.64           H
ATOM   2482 2HB  PRO A 160     -27.004  14.253   0.650  1.00 23.64           H
ATOM   2483  CG  PRO A 160     -26.314  15.568   2.155  1.00 23.64           C
ATOM   2484 1HG  PRO A 160     -27.063  15.520   2.945  1.00 23.64           H
ATOM   2485 2HG  PRO A 160     -25.521  14.846   2.337  1.00 23.64           H
ATOM   2486  CD  PRO A 160     -25.736  16.941   2.043  1.00 23.64           C
ATOM   2487 1HD  PRO A 160     -26.512  17.697   2.177  1.00 23.64           H
ATOM   2488 2HD  PRO A 160     -24.942  17.073   2.774  1.00 23.64           H
ATOM   2489  N   LEU A 161     -27.140  17.803  -1.230  1.00-26.30           N
ATOM   2490  H   LEU A 161     -26.833  18.330  -0.428  1.00-26.30           H
ATOM   2491  CA  LEU A 161     -27.929  18.491  -2.245  1.00-26.30           C
ATOM   2492  HA  LEU A 161     -28.708  17.820  -2.603  1.00-26.30           H
ATOM   2493  C   LEU A 161     -27.120  18.940  -3.463  1.00-26.30           C
ATOM   2494  O   LEU A 161     -27.710  19.270  -4.490  1.00-26.30           O
ATOM   2495  CB  LEU A 161     -28.598  19.719  -1.622  1.00-26.30           C
ATOM   2496 1HB  LEU A 161     -27.810  20.372  -1.245  1.00-26.30           H
ATOM   2497 2HB  LEU A 161     -29.107  20.250  -2.423  1.00-26.30           H
ATOM   2498  CG  LEU A 161     -29.625  19.513  -0.498  1.00-26.30           C
ATOM   2499  HG  LEU A 161     -29.145  18.993   0.330  1.00-26.30           H
ATOM   2500  CD1 LEU A 161     -30.091  20.879  -0.009  1.00-26.30           C
ATOM   2501 1HD1 LEU A 161     -30.800  20.755   0.808  1.00-26.30           H
ATOM   2502 2HD1 LEU A 161     -30.569  21.433  -0.818  1.00-26.30           H
ATOM   2503 3HD1 LEU A 161     -29.238  21.446   0.362  1.00-26.30           H
ATOM   2504  CD2 LEU A 161     -30.835  18.693  -0.952  1.00-26.30           C
ATOM   2505 1HD2 LEU A 161     -31.565  18.641  -0.146  1.00-26.30           H
ATOM   2506 2HD2 LEU A 161     -30.524  17.679  -1.201  1.00-26.30           H
ATOM   2507 3HD2 LEU A 161     -31.299  19.153  -1.825  1.00-26.30           H
ATOM   2508  N   LYS A 162     -25.794  18.931  -3.408  1.00  8.39           N
ATOM   2509  H   LYS A 162     -25.311  18.624  -2.569  1.00  8.39           H
ATOM   2510  CA  LYS A 162     -25.011  19.269  -4.603  1.00  8.39           C
ATOM   2511  HA  LYS A 162     -25.362  20.208  -5.029  1.00  8.39           H
ATOM   2512  C   LYS A 162     -25.231  18.139  -5.603  1.00  8.39           C
ATOM   2513  O   LYS A 162     -25.436  16.988  -5.188  1.00  8.39           O
ATOM   2514  CB  LYS A 162     -23.508  19.357  -4.314  1.00  8.39           C
ATOM   2515 1HB  LYS A 162     -23.192  18.440  -3.815  1.00  8.39           H
ATOM   2516 2HB  LYS A 162     -22.987  19.417  -5.270  1.00  8.39           H
ATOM   2517  CG  LYS A 162     -23.075  20.551  -3.483  1.00  8.39           C
ATOM   2518 1HG  LYS A 162     -23.397  21.471  -3.968  1.00  8.39           H
ATOM   2519 2HG  LYS A 162     -23.536  20.489  -2.499  1.00  8.39           H
ATOM   2520  CD  LYS A 162     -21.549  20.558  -3.339  1.00  8.39           C
ATOM   2521 1HD  LYS A 162     -21.236  19.607  -2.907  1.00  8.39           H
ATOM   2522 2HD  LYS A 162     -21.096  20.662  -4.326  1.00  8.39           H
ATOM   2523  CE  LYS A 162     -21.069  21.696  -2.440  1.00  8.39           C
ATOM   2524 1HE  LYS A 162     -21.345  22.650  -2.894  1.00  8.39           H
ATOM   2525 2HE  LYS A 162     -21.572  21.618  -1.474  1.00  8.39           H
ATOM   2526  NZ  LYS A 162     -19.583  21.658  -2.220  1.00  8.39           N
ATOM   2527 1HZ  LYS A 162     -19.304  22.371  -1.557  1.00  8.39           H
ATOM   2528 2HZ  LYS A 162     -19.096  21.840  -3.091  1.00  8.39           H
ATOM   2529 3HZ  LYS A 162     -19.295  20.757  -1.862  1.00  8.39           H
ATOM   2530  N   PRO A 163     -25.208  18.424  -6.916  1.00 -7.53           N
ATOM   2531  CA  PRO A 163     -24.997  17.256  -7.781  1.00 -7.53           C
ATOM   2532  HA  PRO A 163     -25.830  16.559  -7.697  1.00 -7.53           H
ATOM   2533  C   PRO A 163     -23.677  16.578  -7.432  1.00 -7.53           C
ATOM   2534  O   PRO A 163     -22.723  17.241  -7.031  1.00 -7.53           O
ATOM   2535  CB  PRO A 163     -24.927  17.868  -9.178  1.00 -7.53           C
ATOM   2536 1HB  PRO A 163     -23.889  18.069  -9.439  1.00 -7.53           H
ATOM   2537 2HB  PRO A 163     -25.388  17.211  -9.914  1.00 -7.53           H
ATOM   2538  CG  PRO A 163     -25.668  19.140  -9.059  1.00 -7.53           C
ATOM   2539 1HG  PRO A 163     -25.383  19.829  -9.853  1.00 -7.53           H
ATOM   2540 2HG  PRO A 163     -26.741  18.947  -9.080  1.00 -7.53           H
ATOM   2541  CD  PRO A 163     -25.259  19.663  -7.712  1.00 -7.53           C
ATOM   2542 1HD  PRO A 163     -24.275  20.131  -7.758  1.00 -7.53           H
ATOM   2543 2HD  PRO A 163     -26.008  20.354  -7.323  1.00 -7.53           H
ATOM   2544  N   ARG A 164     -23.626  15.260  -7.535  1.00 23.04           N
ATOM   2545  H   ARG A 164     -24.411  14.762  -7.929  1.00 23.04           H
ATOM   2546  CA  ARG A 164     -22.482  14.489  -7.042  1.00 23.04           C
ATOM   2547  HA  ARG A 164     -21.851  15.125  -6.421  1.00 23.04           H
ATOM   2548  C   ARG A 164     -21.644  14.012  -8.218  1.00 23.04           C
ATOM   2549  O   ARG A 164     -22.097  14.092  -9.361  1.00 23.04           O
ATOM   2550  CB  ARG A 164     -23.002  13.337  -6.174  1.00 23.04           C
ATOM   2551 1HB  ARG A 164     -23.618  12.686  -6.795  1.00 23.04           H
ATOM   2552 2HB  ARG A 164     -22.161  12.761  -5.792  1.00 23.04           H
ATOM   2553  CG  ARG A 164     -23.845  13.833  -4.991  1.00 23.04           C
ATOM   2554 1HG  ARG A 164     -23.240  14.464  -4.339  1.00 23.04           H
ATOM   2555 2HG  ARG A 164     -24.678  14.420  -5.372  1.00 23.04           H
ATOM   2556  CD  ARG A 164     -24.424  12.690  -4.197  1.00 23.04           C
ATOM   2557 1HD  ARG A 164     -24.789  11.940  -4.899  1.00 23.04           H
ATOM   2558 2HD  ARG A 164     -23.646  12.243  -3.576  1.00 23.04           H
ATOM   2559  NE  ARG A 164     -25.555  13.130  -3.365  1.00 23.04           N
ATOM   2560  HE  ARG A 164     -25.712  14.124  -3.292  1.00 23.04           H
ATOM   2561  CZ  ARG A 164     -26.424  12.333  -2.759  1.00 23.04           C
ATOM   2562  NH1 ARG A 164     -27.492  12.846  -2.229  1.00 23.04           N
ATOM   2563 1HH1 ARG A 164     -27.609  13.849  -2.201  1.00 23.04           H
ATOM   2564 2HH1 ARG A 164     -28.210  12.228  -1.879  1.00 23.04           H
ATOM   2565  NH2 ARG A 164     -26.304  11.036  -2.710  1.00 23.04           N
ATOM   2566 1HH2 ARG A 164     -25.472  10.593  -3.067  1.00 23.04           H
ATOM   2567 2HH2 ARG A 164     -27.072  10.483  -2.350  1.00 23.04           H
ATOM   2568  N   MET A 165     -20.440  13.541  -7.932  1.00 17.23           N
ATOM   2569  H   MET A 165     -20.167  13.440  -6.961  1.00 17.23           H
ATOM   2570  CA  MET A 165     -19.475  13.143  -8.958  1.00 17.23           C
ATOM   2571  HA  MET A 165     -19.190  14.015  -9.543  1.00 17.23           H
ATOM   2572  C   MET A 165     -20.057  12.090  -9.899  1.00 17.23           C
ATOM   2573  O   MET A 165     -20.741  11.178  -9.450  1.00 17.23           O
ATOM   2574  CB  MET A 165     -18.241  12.572  -8.253  1.00 17.23           C
ATOM   2575 1HB  MET A 165     -17.842  13.335  -7.585  1.00 17.23           H
ATOM   2576 2HB  MET A 165     -18.565  11.724  -7.653  1.00 17.23           H
ATOM   2577  CG  MET A 165     -17.123  12.105  -9.175  1.00 17.23           C
ATOM   2578 1HG  MET A 165     -17.495  11.304  -9.811  1.00 17.23           H
ATOM   2579 2HG  MET A 165     -16.813  12.939  -9.804  1.00 17.23           H
ATOM   2580  SD  MET A 165     -15.691  11.501  -8.268  1.00 17.23           S
ATOM   2581  CE  MET A 165     -16.314  10.026  -7.447  1.00 17.23           C
ATOM   2582 1HE  MET A 165     -15.483   9.502  -6.978  1.00 17.23           H
ATOM   2583 2HE  MET A 165     -16.789   9.371  -8.175  1.00 17.23           H
ATOM   2584 3HE  MET A 165     -17.038  10.306  -6.681  1.00 17.23           H
ATOM   2585  N   ASN A 166     -19.806  12.207 -11.196  1.00 -1.04           N
ATOM   2586  H   ASN A 166     -19.248  12.992 -11.520  1.00 -1.04           H
ATOM   2587  CA  ASN A 166     -20.284  11.220 -12.167  1.00 -1.04           C
ATOM   2588  HA  ASN A 166     -21.104  10.663 -11.714  1.00 -1.04           H
ATOM   2589  C   ASN A 166     -19.177  10.213 -12.495  1.00 -1.04           C
ATOM   2590  O   ASN A 166     -18.026  10.391 -12.098  1.00 -1.04           O
ATOM   2591  CB  ASN A 166     -20.853  11.920 -13.411  1.00 -1.04           C
ATOM   2592 1HB  ASN A 166     -21.390  11.195 -14.017  1.00 -1.04           H
ATOM   2593 2HB  ASN A 166     -21.558  12.680 -13.084  1.00 -1.04           H
ATOM   2594  CG  ASN A 166     -19.800  12.572 -14.273  1.00 -1.04           C
ATOM   2595  OD1 ASN A 166     -18.853  11.940 -14.712  1.00 -1.04           O
ATOM   2596  ND2 ASN A 166     -19.979  13.828 -14.552  1.00 -1.04           N
ATOM   2597 1HD2 ASN A 166     -19.311  14.298 -15.146  1.00 -1.04           H
ATOM   2598 2HD2 ASN A 166     -20.774  14.322 -14.188  1.00 -1.04           H
ATOM   2599  N   TYR A 167     -19.499   9.140 -13.203  1.00 -1.56           N
ATOM   2600  H   TYR A 167     -20.422   9.053 -13.611  1.00 -1.56           H
ATOM   2601  CA  TYR A 167     -18.527   8.067 -13.411  1.00 -1.56           C
ATOM   2602  HA  TYR A 167     -18.055   7.840 -12.457  1.00 -1.56           H
ATOM   2603  C   TYR A 167     -17.410   8.413 -14.392  1.00 -1.56           C
ATOM   2604  O   TYR A 167     -16.339   7.828 -14.316  1.00 -1.56           O
ATOM   2605  CB  TYR A 167     -19.211   6.794 -13.909  1.00 -1.56           C
ATOM   2606 1HB  TYR A 167     -19.845   7.037 -14.761  1.00 -1.56           H
ATOM   2607 2HB  TYR A 167     -18.436   6.110 -14.254  1.00 -1.56           H
ATOM   2608  CG  TYR A 167     -20.028   6.062 -12.863  1.00 -1.56           C
ATOM   2609  CD1 TYR A 167     -21.404   6.322 -12.689  1.00 -1.56           C
ATOM   2610  HD1 TYR A 167     -21.883   7.109 -13.255  1.00 -1.56           H
ATOM   2611  CD2 TYR A 167     -19.435   5.047 -12.083  1.00 -1.56           C
ATOM   2612  HD2 TYR A 167     -18.376   4.849 -12.179  1.00 -1.56           H
ATOM   2613  CE1 TYR A 167     -22.183   5.540 -11.787  1.00 -1.56           C
ATOM   2614  HE1 TYR A 167     -23.238   5.737 -11.667  1.00 -1.56           H
ATOM   2615  CE2 TYR A 167     -20.216   4.256 -11.197  1.00 -1.56           C
ATOM   2616  HE2 TYR A 167     -19.757   3.463 -10.626  1.00 -1.56           H
ATOM   2617  CZ  TYR A 167     -21.587   4.495 -11.080  1.00 -1.56           C
ATOM   2618  OH  TYR A 167     -22.347   3.678 -10.284  1.00 -1.56           O
ATOM   2619  HH  TYR A 167     -21.867   2.868 -10.056  1.00 -1.56           H
ATOM   2620  N   GLN A 168     -17.628   9.364 -15.289  1.00-17.28           N
ATOM   2621  H   GLN A 168     -18.500   9.876 -15.284  1.00-17.28           H
ATOM   2622  CA  GLN A 168     -16.598   9.739 -16.260  1.00-17.28           C
ATOM   2623  HA  GLN A 168     -16.149   8.842 -16.683  1.00-17.28           H
ATOM   2624  C   GLN A 168     -15.530  10.530 -15.520  1.00-17.28           C
ATOM   2625  O   GLN A 168     -14.334  10.383 -15.769  1.00-17.28           O
ATOM   2626  CB  GLN A 168     -17.197  10.594 -17.379  1.00-17.28           C
ATOM   2627 1HB  GLN A 168     -17.626  11.484 -16.923  1.00-17.28           H
ATOM   2628 2HB  GLN A 168     -16.402  10.910 -18.056  1.00-17.28           H
ATOM   2629  CG  GLN A 168     -18.280   9.883 -18.188  1.00-17.28           C
ATOM   2630 1HG  GLN A 168     -17.819   9.135 -18.832  1.00-17.28           H
ATOM   2631 2HG  GLN A 168     -18.963   9.377 -17.508  1.00-17.28           H
ATOM   2632  CD  GLN A 168     -19.104  10.838 -19.023  1.00-17.28           C
ATOM   2633  OE1 GLN A 168     -19.427  11.938 -18.591  1.00-17.28           O
ATOM   2634  NE2 GLN A 168     -19.506  10.419 -20.182  1.00-17.28           N
ATOM   2635 1HE2 GLN A 168     -20.134  11.008 -20.710  1.00-17.28           H
ATOM   2636 2HE2 GLN A 168     -19.199   9.530 -20.549  1.00-17.28           H
ATOM   2637  N   THR A 169     -15.966  11.337 -14.565  1.00-12.58           N
ATOM   2638  H   THR A 169     -16.963  11.494 -14.444  1.00-12.58           H
ATOM   2639  CA  THR A 169     -15.035  12.023 -13.683  1.00-12.58           C
ATOM   2640  HA  THR A 169     -14.281  12.529 -14.285  1.00-12.58           H
ATOM   2641  C   THR A 169     -14.350  11.004 -12.784  1.00-12.58           C
ATOM   2642  O   THR A 169     -13.145  11.058 -12.608  1.00-12.58           O
ATOM   2643  CB  THR A 169     -15.767  13.057 -12.810  1.00-12.58           C
ATOM   2644  HB  THR A 169     -16.429  12.540 -12.117  1.00-12.58           H
ATOM   2645  OG1 THR A 169     -16.553  13.908 -13.649  1.00-12.58           O
ATOM   2646  HG1 THR A 169     -15.966  14.280 -14.326  1.00-12.58           H
ATOM   2647  CG2 THR A 169     -14.806  13.928 -12.034  1.00-12.58           C
ATOM   2648 1HG2 THR A 169     -15.361  14.705 -11.510  1.00-12.58           H
ATOM   2649 2HG2 THR A 169     -14.091  14.397 -12.710  1.00-12.58           H
ATOM   2650 3HG2 THR A 169     -14.268  13.330 -11.300  1.00-12.58           H
ATOM   2651  N   ALA A 170     -15.090  10.043 -12.245  1.00 -4.32           N
ATOM   2652  H   ALA A 170     -16.090  10.027 -12.402  1.00 -4.32           H
ATOM   2653  CA  ALA A 170     -14.479   9.034 -11.381  1.00 -4.32           C
ATOM   2654  HA  ALA A 170     -14.004   9.553 -10.546  1.00 -4.32           H
ATOM   2655  C   ALA A 170     -13.388   8.234 -12.105  1.00 -4.32           C
ATOM   2656  O   ALA A 170     -12.329   7.982 -11.547  1.00 -4.32           O
ATOM   2657  CB  ALA A 170     -15.556   8.093 -10.817  1.00 -4.32           C
ATOM   2658 1HB  ALA A 170     -16.343   8.679 -10.343  1.00 -4.32           H
ATOM   2659 2HB  ALA A 170     -15.104   7.433 -10.074  1.00 -4.32           H
ATOM   2660 3HB  ALA A 170     -15.982   7.490 -11.618  1.00 -4.32           H
ATOM   2661  N   SER A 171     -13.621   7.842 -13.349  1.00-19.84           N
ATOM   2662  H   SER A 171     -14.511   8.046 -13.797  1.00-19.84           H
ATOM   2663  CA  SER A 171     -12.617   7.090 -14.099  1.00-19.84           C
ATOM   2664  HA  SER A 171     -12.213   6.303 -13.462  1.00-19.84           H
ATOM   2665  C   SER A 171     -11.457   7.981 -14.539  1.00-19.84           C
ATOM   2666  O   SER A 171     -10.312   7.526 -14.605  1.00-19.84           O
ATOM   2667  CB  SER A 171     -13.270   6.445 -15.317  1.00-19.84           C
ATOM   2668 1HB  SER A 171     -12.522   5.894 -15.889  1.00-19.84           H
ATOM   2669 2HB  SER A 171     -14.048   5.758 -14.985  1.00-19.84           H
ATOM   2670  OG  SER A 171     -13.853   7.451 -16.117  1.00-19.84           O
ATOM   2671  HG  SER A 171     -14.370   7.044 -16.825  1.00-19.84           H
ATOM   2672  N   PHE A 172     -11.710   9.260 -14.793  1.00 -8.53           N
ATOM   2673  H   PHE A 172     -12.666   9.600 -14.787  1.00 -8.53           H
ATOM   2674  CA  PHE A 172     -10.619  10.197 -15.057  1.00 -8.53           C
ATOM   2675  HA  PHE A 172      -9.985   9.811 -15.855  1.00 -8.53           H
ATOM   2676  C   PHE A 172      -9.759  10.333 -13.809  1.00 -8.53           C
ATOM   2677  O   PHE A 172      -8.538  10.281 -13.892  1.00 -8.53           O
ATOM   2678  CB  PHE A 172     -11.132  11.586 -15.451  1.00 -8.53           C
ATOM   2679 1HB  PHE A 172     -11.496  11.555 -16.477  1.00 -8.53           H
ATOM   2680 2HB  PHE A 172     -11.966  11.849 -14.803  1.00 -8.53           H
ATOM   2681  CG  PHE A 172     -10.085  12.660 -15.309  1.00 -8.53           C
ATOM   2682  CD1 PHE A 172      -8.920  12.635 -16.097  1.00 -8.53           C
ATOM   2683  HD1 PHE A 172      -8.807  11.890 -16.873  1.00 -8.53           H
ATOM   2684  CD2 PHE A 172     -10.217  13.646 -14.312  1.00 -8.53           C
ATOM   2685  HD2 PHE A 172     -11.106  13.677 -13.698  1.00 -8.53           H
ATOM   2686  CE1 PHE A 172      -7.865  13.550 -15.857  1.00 -8.53           C
ATOM   2687  HE1 PHE A 172      -6.953  13.491 -16.434  1.00 -8.53           H
ATOM   2688  CE2 PHE A 172      -9.185  14.590 -14.088  1.00 -8.53           C
ATOM   2689  HE2 PHE A 172      -9.297  15.346 -13.323  1.00 -8.53           H
ATOM   2690  CZ  PHE A 172      -8.002  14.533 -14.855  1.00 -8.53           C
ATOM   2691  HZ  PHE A 172      -7.201  15.234 -14.669  1.00 -8.53           H
ATOM   2692  N   LEU A 173     -10.383  10.466 -12.649  1.00-17.75           N
ATOM   2693  H   LEU A 173     -11.399  10.505 -12.624  1.00-17.75           H
ATOM   2694  CA  LEU A 173      -9.644  10.597 -11.403  1.00-17.75           C
ATOM   2695  HA  LEU A 173      -8.918  11.402 -11.509  1.00-17.75           H
ATOM   2696  C   LEU A 173      -8.863   9.332 -11.094  1.00-17.75           C
ATOM   2697  O   LEU A 173      -7.729   9.424 -10.677  1.00-17.75           O
ATOM   2698  CB  LEU A 173     -10.583  10.928 -10.241  1.00-17.75           C
ATOM   2699 1HB  LEU A 173     -11.404  10.212 -10.254  1.00-17.75           H
ATOM   2700 2HB  LEU A 173     -10.029  10.776  -9.317  1.00-17.75           H
ATOM   2701  CG  LEU A 173     -11.174  12.347 -10.197  1.00-17.75           C
ATOM   2702  HG  LEU A 173     -11.689  12.547 -11.134  1.00-17.75           H
ATOM   2703  CD1 LEU A 173     -12.190  12.426  -9.066  1.00-17.75           C
ATOM   2704 1HD1 LEU A 173     -12.643  13.418  -9.051  1.00-17.75           H
ATOM   2705 2HD1 LEU A 173     -11.702  12.237  -8.109  1.00-17.75           H
ATOM   2706 3HD1 LEU A 173     -12.973  11.687  -9.228  1.00-17.75           H
ATOM   2707  CD2 LEU A 173     -10.107  13.420 -10.005  1.00-17.75           C
ATOM   2708 1HD2 LEU A 173     -10.586  14.391  -9.888  1.00-17.75           H
ATOM   2709 2HD2 LEU A 173      -9.456  13.458 -10.877  1.00-17.75           H
ATOM   2710 3HD2 LEU A 173      -9.513  13.207  -9.115  1.00-17.75           H
ATOM   2711  N   ILE A 174      -9.409   8.152 -11.347  1.00  3.37           N
ATOM   2712  H   ILE A 174     -10.373   8.104 -11.663  1.00  3.37           H
ATOM   2713  CA  ILE A 174      -8.651   6.909 -11.157  1.00  3.37           C
ATOM   2714  HA  ILE A 174      -8.288   6.869 -10.130  1.00  3.37           H
ATOM   2715  C   ILE A 174      -7.414   6.893 -12.062  1.00  3.37           C
ATOM   2716  O   ILE A 174      -6.319   6.509 -11.635  1.00  3.37           O
ATOM   2717  CB  ILE A 174      -9.567   5.672 -11.405  1.00  3.37           C
ATOM   2718  HB  ILE A 174     -10.165   5.866 -12.295  1.00  3.37           H
ATOM   2719  CG1 ILE A 174     -10.509   5.507 -10.196  1.00  3.37           C
ATOM   2720 1HG1 ILE A 174      -9.922   5.162  -9.345  1.00  3.37           H
ATOM   2721 2HG1 ILE A 174     -10.916   6.484  -9.940  1.00  3.37           H
ATOM   2722  CG2 ILE A 174      -8.745   4.389 -11.663  1.00  3.37           C
ATOM   2723 1HG2 ILE A 174      -9.391   3.512 -11.663  1.00  3.37           H
ATOM   2724 2HG2 ILE A 174      -7.980   4.271 -10.898  1.00  3.37           H
ATOM   2725 3HG2 ILE A 174      -8.262   4.448 -12.639  1.00  3.37           H
ATOM   2726  CD1 ILE A 174     -11.693   4.551 -10.393  1.00  3.37           C
ATOM   2727 1HD1 ILE A 174     -12.339   4.592  -9.517  1.00  3.37           H
ATOM   2728 2HD1 ILE A 174     -11.337   3.527 -10.517  1.00  3.37           H
ATOM   2729 3HD1 ILE A 174     -12.265   4.848 -11.272  1.00  3.37           H
ATOM   2730  N   ALA A 175      -7.558   7.357 -13.296  1.00-17.85           N
ATOM   2731  H   ALA A 175      -8.466   7.670 -13.618  1.00-17.85           H
ATOM   2732  CA  ALA A 175      -6.413   7.431 -14.195  1.00-17.85           C
ATOM   2733  HA  ALA A 175      -5.928   6.457 -14.203  1.00-17.85           H
ATOM   2734  C   ALA A 175      -5.382   8.453 -13.703  1.00-17.85           C
ATOM   2735  O   ALA A 175      -4.178   8.197 -13.727  1.00-17.85           O
ATOM   2736  CB  ALA A 175      -6.883   7.761 -15.618  1.00-17.85           C
ATOM   2737 1HB  ALA A 175      -7.569   6.991 -15.970  1.00-17.85           H
ATOM   2738 2HB  ALA A 175      -6.019   7.802 -16.282  1.00-17.85           H
ATOM   2739 3HB  ALA A 175      -7.386   8.729 -15.633  1.00-17.85           H
ATOM   2740  N   LEU A 176      -5.867   9.594 -13.235  1.00-10.01           N
ATOM   2741  H   LEU A 176      -6.873   9.742 -13.251  1.00-10.01           H
ATOM   2742  CA  LEU A 176      -5.021  10.666 -12.718  1.00-10.01           C
ATOM   2743  HA  LEU A 176      -4.302  10.952 -13.485  1.00-10.01           H
ATOM   2744  C   LEU A 176      -4.249  10.224 -11.481  1.00-10.01           C
ATOM   2745  O   LEU A 176      -3.067  10.513 -11.363  1.00-10.01           O
ATOM   2746  CB  LEU A 176      -5.902  11.868 -12.365  1.00-10.01           C
ATOM   2747 1HB  LEU A 176      -6.477  12.143 -13.249  1.00-10.01           H
ATOM   2748 2HB  LEU A 176      -6.608  11.545 -11.603  1.00-10.01           H
ATOM   2749  CG  LEU A 176      -5.211  13.129 -11.832  1.00-10.01           C
ATOM   2750  HG  LEU A 176      -4.611  12.863 -10.963  1.00-10.01           H
ATOM   2751  CD1 LEU A 176      -4.302  13.776 -12.872  1.00-10.01           C
ATOM   2752 1HD1 LEU A 176      -3.837  14.662 -12.441  1.00-10.01           H
ATOM   2753 2HD1 LEU A 176      -4.876  14.062 -13.753  1.00-10.01           H
ATOM   2754 3HD1 LEU A 176      -3.512  13.083 -13.160  1.00-10.01           H
ATOM   2755  CD2 LEU A 176      -6.286  14.105 -11.383  1.00-10.01           C
ATOM   2756 1HD2 LEU A 176      -5.816  14.993 -10.964  1.00-10.01           H
ATOM   2757 2HD2 LEU A 176      -6.901  13.647 -10.608  1.00-10.01           H
ATOM   2758 3HD2 LEU A 176      -6.913  14.396 -12.224  1.00-10.01           H
ATOM   2759  N   VAL A 177      -4.902   9.492 -10.590  1.00 18.20           N
ATOM   2760  H   VAL A 177      -5.889   9.298 -10.741  1.00 18.20           H
ATOM   2761  CA  VAL A 177      -4.266   8.962  -9.383  1.00 18.20           C
ATOM   2762  HA  VAL A 177      -3.896   9.791  -8.780  1.00 18.20           H
ATOM   2763  C   VAL A 177      -3.061   8.114  -9.766  1.00 18.20           C
ATOM   2764  O   VAL A 177      -1.983   8.263  -9.178  1.00 18.20           O
ATOM   2765  CB  VAL A 177      -5.295   8.144  -8.539  1.00 18.20           C
ATOM   2766  HB  VAL A 177      -5.888   7.533  -9.216  1.00 18.20           H
ATOM   2767  CG1 VAL A 177      -4.615   7.199  -7.550  1.00 18.20           C
ATOM   2768 1HG1 VAL A 177      -5.342   6.789  -6.848  1.00 18.20           H
ATOM   2769 2HG1 VAL A 177      -3.840   7.729  -6.999  1.00 18.20           H
ATOM   2770 3HG1 VAL A 177      -4.156   6.374  -8.092  1.00 18.20           H
ATOM   2771  CG2 VAL A 177      -6.237   9.099  -7.789  1.00 18.20           C
ATOM   2772 1HG2 VAL A 177      -6.955   8.528  -7.199  1.00 18.20           H
ATOM   2773 2HG2 VAL A 177      -6.776   9.724  -8.496  1.00 18.20           H
ATOM   2774 3HG2 VAL A 177      -5.659   9.751  -7.136  1.00 18.20           H
ATOM   2775  N   TRP A 178      -3.200   7.275 -10.783  1.00 31.73           N
ATOM   2776  H   TRP A 178      -4.095   7.173 -11.246  1.00 31.73           H
ATOM   2777  CA  TRP A 178      -2.048   6.517 -11.254  1.00 31.73           C
ATOM   2778  HA  TRP A 178      -1.589   6.008 -10.407  1.00 31.73           H
ATOM   2779  C   TRP A 178      -0.990   7.428 -11.838  1.00 31.73           C
ATOM   2780  O   TRP A 178       0.159   7.313 -11.454  1.00 31.73           O
ATOM   2781  CB  TRP A 178      -2.435   5.471 -12.293  1.00 31.73           C
ATOM   2782 1HB  TRP A 178      -3.194   5.876 -12.959  1.00 31.73           H
ATOM   2783 2HB  TRP A 178      -1.550   5.219 -12.878  1.00 31.73           H
ATOM   2784  CG  TRP A 178      -2.930   4.224 -11.656  1.00 31.73           C
ATOM   2785  CD1 TRP A 178      -4.214   3.899 -11.371  1.00 31.73           C
ATOM   2786  HD1 TRP A 178      -5.067   4.527 -11.603  1.00 31.73           H
ATOM   2787  CD2 TRP A 178      -2.134   3.128 -11.168  1.00 31.73           C
ATOM   2788  NE1 TRP A 178      -4.291   2.687 -10.743  1.00 31.73           N
ATOM   2789  HE1 TRP A 178      -5.160   2.261 -10.431  1.00 31.73           H
ATOM   2790  CE2 TRP A 178      -3.030   2.186 -10.586  1.00 31.73           C
ATOM   2791  CE3 TRP A 178      -0.749   2.859 -11.133  1.00 31.73           C
ATOM   2792  HE3 TRP A 178      -0.046   3.557 -11.564  1.00 31.73           H
ATOM   2793  CZ2 TRP A 178      -2.581   1.004  -9.959  1.00 31.73           C
ATOM   2794  HZ2 TRP A 178      -3.283   0.315  -9.512  1.00 31.73           H
ATOM   2795  CZ3 TRP A 178      -0.293   1.669 -10.503  1.00 31.73           C
ATOM   2796  HZ3 TRP A 178       0.766   1.455 -10.460  1.00 31.73           H
ATOM   2797  CH2 TRP A 178      -1.220   0.762  -9.913  1.00 31.73           C
ATOM   2798  HH2 TRP A 178      -0.851  -0.124  -9.417  1.00 31.73           H
ATOM   2799  N   MET A 179      -1.345   8.347 -12.724  1.00 -8.73           N
ATOM   2800  H   MET A 179      -2.321   8.465 -12.973  1.00 -8.73           H
ATOM   2801  CA  MET A 179      -0.324   9.167 -13.379  1.00 -8.73           C
ATOM   2802  HA  MET A 179       0.393   8.500 -13.855  1.00 -8.73           H
ATOM   2803  C   MET A 179       0.464  10.038 -12.410  1.00 -8.73           C
ATOM   2804  O   MET A 179       1.679  10.148 -12.521  1.00 -8.73           O
ATOM   2805  CB  MET A 179      -0.938  10.072 -14.449  1.00 -8.73           C
ATOM   2806 1HB  MET A 179      -1.710  10.690 -13.992  1.00 -8.73           H
ATOM   2807 2HB  MET A 179      -0.155  10.733 -14.818  1.00 -8.73           H
ATOM   2808  CG  MET A 179      -1.540   9.332 -15.639  1.00 -8.73           C
ATOM   2809 1HG  MET A 179      -2.420   8.785 -15.307  1.00 -8.73           H
ATOM   2810 2HG  MET A 179      -1.859  10.071 -16.373  1.00 -8.73           H
ATOM   2811  SD  MET A 179      -0.417   8.161 -16.439  1.00 -8.73           S
ATOM   2812  CE  MET A 179       0.938   9.209 -17.019  1.00 -8.73           C
ATOM   2813 1HE  MET A 179       1.647   8.607 -17.588  1.00 -8.73           H
ATOM   2814 2HE  MET A 179       1.463   9.645 -16.167  1.00 -8.73           H
ATOM   2815 3HE  MET A 179       0.554  10.007 -17.655  1.00 -8.73           H
ATOM   2816  N   VAL A 180      -0.203  10.626 -11.430  1.00-12.33           N
ATOM   2817  H   VAL A 180      -1.212  10.509 -11.361  1.00-12.33           H
ATOM   2818  CA  VAL A 180       0.482  11.460 -10.445  1.00-12.33           C
ATOM   2819  HA  VAL A 180       1.070  12.216 -10.964  1.00-12.33           H
ATOM   2820  C   VAL A 180       1.451  10.594  -9.642  1.00-12.33           C
ATOM   2821  O   VAL A 180       2.605  10.976  -9.438  1.00-12.33           O
ATOM   2822  CB  VAL A 180      -0.552  12.175  -9.527  1.00-12.33           C
ATOM   2823  HB  VAL A 180      -1.234  11.427  -9.122  1.00-12.33           H
ATOM   2824  CG1 VAL A 180       0.117  12.888  -8.359  1.00-12.33           C
ATOM   2825 1HG1 VAL A 180      -0.620  13.480  -7.818  1.00-12.33           H
ATOM   2826 2HG1 VAL A 180       0.912  13.542  -8.716  1.00-12.33           H
ATOM   2827 3HG1 VAL A 180       0.534  12.151  -7.676  1.00-12.33           H
ATOM   2828  CG2 VAL A 180      -1.365  13.201 -10.338  1.00-12.33           C
ATOM   2829 1HG2 VAL A 180      -2.127  13.653  -9.701  1.00-12.33           H
ATOM   2830 2HG2 VAL A 180      -1.865  12.715 -11.173  1.00-12.33           H
ATOM   2831 3HG2 VAL A 180      -0.711  13.984 -10.725  1.00-12.33           H
ATOM   2832  N   SER A 181       1.019   9.411  -9.228  1.00 -9.60           N
ATOM   2833  H   SER A 181       0.080   9.107  -9.453  1.00 -9.60           H
ATOM   2834  CA  SER A 181       1.876   8.538  -8.425  1.00 -9.60           C
ATOM   2835  HA  SER A 181       2.290   9.123  -7.605  1.00 -9.60           H
ATOM   2836  C   SER A 181       3.037   7.950  -9.226  1.00 -9.60           C
ATOM   2837  O   SER A 181       4.134   7.771  -8.704  1.00 -9.60           O
ATOM   2838  CB  SER A 181       1.037   7.403  -7.847  1.00 -9.60           C
ATOM   2839 1HB  SER A 181       0.715   6.748  -8.656  1.00 -9.60           H
ATOM   2840 2HB  SER A 181       1.638   6.830  -7.140  1.00 -9.60           H
ATOM   2841  OG  SER A 181      -0.112   7.929  -7.197  1.00 -9.60           O
ATOM   2842  HG  SER A 181      -0.811   8.030  -7.859  1.00 -9.60           H
ATOM   2843  N   ILE A 182       2.797   7.695 -10.506  1.00 -1.24           N
ATOM   2844  H   ILE A 182       1.858   7.840 -10.869  1.00 -1.24           H
ATOM   2845  CA  ILE A 182       3.814   7.201 -11.434  1.00 -1.24           C
ATOM   2846  HA  ILE A 182       4.246   6.281 -11.045  1.00 -1.24           H
ATOM   2847  C   ILE A 182       4.927   8.236 -11.498  1.00 -1.24           C
ATOM   2848  O   ILE A 182       6.100   7.887 -11.382  1.00 -1.24           O
ATOM   2849  CB  ILE A 182       3.164   6.906 -12.835  1.00 -1.24           C
ATOM   2850  HB  ILE A 182       2.391   7.653 -12.999  1.00 -1.24           H
ATOM   2851  CG1 ILE A 182       2.498   5.515 -12.792  1.00 -1.24           C
ATOM   2852 1HG1 ILE A 182       3.281   4.757 -12.772  1.00 -1.24           H
ATOM   2853 2HG1 ILE A 182       1.934   5.431 -11.863  1.00 -1.24           H
ATOM   2854  CG2 ILE A 182       4.151   7.003 -14.032  1.00 -1.24           C
ATOM   2855 1HG2 ILE A 182       3.601   6.922 -14.970  1.00 -1.24           H
ATOM   2856 2HG2 ILE A 182       4.887   6.202 -13.993  1.00 -1.24           H
ATOM   2857 3HG2 ILE A 182       4.660   7.967 -14.038  1.00 -1.24           H
ATOM   2858  CD1 ILE A 182       1.538   5.201 -13.955  1.00 -1.24           C
ATOM   2859 1HD1 ILE A 182       1.055   4.241 -13.774  1.00 -1.24           H
ATOM   2860 2HD1 ILE A 182       2.089   5.144 -14.894  1.00 -1.24           H
ATOM   2861 3HD1 ILE A 182       0.775   5.976 -14.027  1.00 -1.24           H
ATOM   2862  N   LEU A 183       4.568   9.505 -11.638  1.00-20.78           N
ATOM   2863  H   LEU A 183       3.584   9.739 -11.712  1.00-20.78           H
ATOM   2864  CA  LEU A 183       5.562  10.571 -11.745  1.00-20.78           C
ATOM   2865  HA  LEU A 183       6.292  10.287 -12.501  1.00-20.78           H
ATOM   2866  C   LEU A 183       6.329  10.825 -10.453  1.00-20.78           C
ATOM   2867  O   LEU A 183       7.544  11.023 -10.478  1.00-20.78           O
ATOM   2868  CB  LEU A 183       4.876  11.867 -12.180  1.00-20.78           C
ATOM   2869 1HB  LEU A 183       4.067  12.070 -11.479  1.00-20.78           H
ATOM   2870 2HB  LEU A 183       5.599  12.677 -12.096  1.00-20.78           H
ATOM   2871  CG  LEU A 183       4.298  11.895 -13.604  1.00-20.78           C
ATOM   2872  HG  LEU A 183       3.645  11.039 -13.738  1.00-20.78           H
ATOM   2873  CD1 LEU A 183       3.467  13.157 -13.799  1.00-20.78           C
ATOM   2874 1HD1 LEU A 183       2.990  13.122 -14.776  1.00-20.78           H
ATOM   2875 2HD1 LEU A 183       4.100  14.043 -13.732  1.00-20.78           H
ATOM   2876 3HD1 LEU A 183       2.688  13.203 -13.038  1.00-20.78           H
ATOM   2877  CD2 LEU A 183       5.383  11.819 -14.669  1.00-20.78           C
ATOM   2878 1HD2 LEU A 183       4.936  11.922 -15.657  1.00-20.78           H
ATOM   2879 2HD2 LEU A 183       5.869  10.846 -14.616  1.00-20.78           H
ATOM   2880 3HD2 LEU A 183       6.126  12.602 -14.512  1.00-20.78           H
ATOM   2881  N   ILE A 184       5.632  10.809  -9.325  1.00 -3.33           N
ATOM   2882  H   ILE A 184       4.635  10.628  -9.361  1.00 -3.33           H
ATOM   2883  CA  ILE A 184       6.254  11.063  -8.019  1.00 -3.33           C
ATOM   2884  HA  ILE A 184       6.765  12.025  -8.041  1.00 -3.33           H
ATOM   2885  C   ILE A 184       7.302   9.999  -7.717  1.00 -3.33           C
ATOM   2886  O   ILE A 184       8.370  10.294  -7.182  1.00 -3.33           O
ATOM   2887  CB  ILE A 184       5.160  11.103  -6.907  1.00 -3.33           C
ATOM   2888  HB  ILE A 184       4.473  10.272  -7.069  1.00 -3.33           H
ATOM   2889  CG1 ILE A 184       4.399  12.430  -7.049  1.00 -3.33           C
ATOM   2890 1HG1 ILE A 184       5.067  13.240  -6.769  1.00 -3.33           H
ATOM   2891 2HG1 ILE A 184       4.136  12.567  -8.093  1.00 -3.33           H
ATOM   2892  CG2 ILE A 184       5.739  10.976  -5.478  1.00 -3.33           C
ATOM   2893 1HG2 ILE A 184       4.942  11.010  -4.734  1.00 -3.33           H
ATOM   2894 2HG2 ILE A 184       6.450  11.777  -5.279  1.00 -3.33           H
ATOM   2895 3HG2 ILE A 184       6.242  10.015  -5.359  1.00 -3.33           H
ATOM   2896  CD1 ILE A 184       3.138  12.560  -6.241  1.00 -3.33           C
ATOM   2897 1HD1 ILE A 184       2.656  13.508  -6.477  1.00 -3.33           H
ATOM   2898 2HD1 ILE A 184       3.361  12.530  -5.175  1.00 -3.33           H
ATOM   2899 3HD1 ILE A 184       2.466  11.742  -6.495  1.00 -3.33           H
ATOM   2900  N   ALA A 185       7.022   8.762  -8.090  1.00 -0.36           N
ATOM   2901  H   ALA A 185       6.141   8.555  -8.547  1.00 -0.36           H
ATOM   2902  CA  ALA A 185       7.928   7.667  -7.788  1.00 -0.36           C
ATOM   2903  HA  ALA A 185       8.289   7.807  -6.768  1.00 -0.36           H
ATOM   2904  C   ALA A 185       9.164   7.552  -8.691  1.00 -0.36           C
ATOM   2905  O   ALA A 185      10.027   6.730  -8.407  1.00 -0.36           O
ATOM   2906  CB  ALA A 185       7.134   6.379  -7.822  1.00 -0.36           C
ATOM   2907 1HB  ALA A 185       6.319   6.427  -7.098  1.00 -0.36           H
ATOM   2908 2HB  ALA A 185       7.780   5.534  -7.580  1.00 -0.36           H
ATOM   2909 3HB  ALA A 185       6.715   6.239  -8.818  1.00 -0.36           H
ATOM   2910  N   ILE A 186       9.288   8.319  -9.767  1.00  3.57           N
ATOM   2911  H   ILE A 186       8.592   9.026  -9.972  1.00  3.57           H
ATOM   2912  CA  ILE A 186      10.432   8.128 -10.679  1.00  3.57           C
ATOM   2913  HA  ILE A 186      10.384   7.096 -11.025  1.00  3.57           H
ATOM   2914  C   ILE A 186      11.803   8.265  -9.987  1.00  3.57           C
ATOM   2915  O   ILE A 186      12.647   7.379 -10.164  1.00  3.57           O
ATOM   2916  CB  ILE A 186      10.354   9.030 -11.955  1.00  3.57           C
ATOM   2917  HB  ILE A 186      10.340  10.074 -11.647  1.00  3.57           H
ATOM   2918  CG1 ILE A 186       9.057   8.726 -12.729  1.00  3.57           C
ATOM   2919 1HG1 ILE A 186       9.091   7.690 -13.068  1.00  3.57           H
ATOM   2920 2HG1 ILE A 186       8.226   8.828 -12.043  1.00  3.57           H
ATOM   2921  CG2 ILE A 186      11.584   8.793 -12.878  1.00  3.57           C
ATOM   2922 1HG2 ILE A 186      11.528   9.416 -13.772  1.00  3.57           H
ATOM   2923 2HG2 ILE A 186      11.627   7.746 -13.184  1.00  3.57           H
ATOM   2924 3HG2 ILE A 186      12.511   9.043 -12.360  1.00  3.57           H
ATOM   2925  CD1 ILE A 186       8.752   9.621 -13.939  1.00  3.57           C
ATOM   2926 1HD1 ILE A 186       7.772   9.357 -14.337  1.00  3.57           H
ATOM   2927 2HD1 ILE A 186       9.496   9.473 -14.722  1.00  3.57           H
ATOM   2928 3HD1 ILE A 186       8.743  10.668 -13.632  1.00  3.57           H
ATOM   2929  N   PRO A 187      12.050   9.307  -9.161  1.00 -6.70           N
ATOM   2930  CA  PRO A 187      13.367   9.228  -8.508  1.00 -6.70           C
ATOM   2931  HA  PRO A 187      14.144   9.224  -9.271  1.00 -6.70           H
ATOM   2932  C   PRO A 187      13.595   8.034  -7.570  1.00 -6.70           C
ATOM   2933  O   PRO A 187      14.738   7.622  -7.390  1.00 -6.70           O
ATOM   2934  CB  PRO A 187      13.451  10.541  -7.725  1.00 -6.70           C
ATOM   2935 1HB  PRO A 187      13.150  10.380  -6.692  1.00 -6.70           H
ATOM   2936 2HB  PRO A 187      14.461  10.951  -7.765  1.00 -6.70           H
ATOM   2937  CG  PRO A 187      12.492  11.445  -8.412  1.00 -6.70           C
ATOM   2938 1HG  PRO A 187      12.175  12.255  -7.755  1.00 -6.70           H
ATOM   2939 2HG  PRO A 187      12.941  11.841  -9.323  1.00 -6.70           H
ATOM   2940  CD  PRO A 187      11.351  10.538  -8.748  1.00 -6.70           C
ATOM   2941 1HD  PRO A 187      10.738  10.349  -7.869  1.00 -6.70           H
ATOM   2942 2HD  PRO A 187      10.755  10.954  -9.561  1.00 -6.70           H
ATOM   2943  N   SER A 188      12.555   7.415  -7.019  1.00 -9.30           N
ATOM   2944  H   SER A 188      11.614   7.754  -7.161  1.00 -9.30           H
ATOM   2945  CA  SER A 188      12.770   6.209  -6.212  1.00 -9.30           C
ATOM   2946  HA  SER A 188      13.509   6.449  -5.446  1.00 -9.30           H
ATOM   2947  C   SER A 188      13.337   5.085  -7.078  1.00 -9.30           C
ATOM   2948  O   SER A 188      14.178   4.329  -6.621  1.00 -9.30           O
ATOM   2949  CB  SER A 188      11.500   5.722  -5.500  1.00 -9.30           C
ATOM   2950 1HB  SER A 188      11.788   4.976  -4.760  1.00 -9.30           H
ATOM   2951 2HB  SER A 188      11.030   6.560  -4.983  1.00 -9.30           H
ATOM   2952  OG  SER A 188      10.569   5.119  -6.385  1.00 -9.30           O
ATOM   2953  HG  SER A 188      10.320   5.761  -7.067  1.00 -9.30           H
ATOM   2954  N   ALA A 189      12.940   5.010  -8.345  1.00 -3.74           N
ATOM   2955  H   ALA A 189      12.244   5.659  -8.686  1.00 -3.74           H
ATOM   2956  CA  ALA A 189      13.497   4.022  -9.270  1.00 -3.74           C
ATOM   2957  HA  ALA A 189      13.494   3.042  -8.789  1.00 -3.74           H
ATOM   2958  C   ALA A 189      14.934   4.388  -9.638  1.00 -3.74           C
ATOM   2959  O   ALA A 189      15.781   3.521  -9.830  1.00 -3.74           O
ATOM   2960  CB  ALA A 189      12.652   3.963 -10.549  1.00 -3.74           C
ATOM   2961 1HB  ALA A 189      11.608   3.811 -10.296  1.00 -3.74           H
ATOM   2962 2HB  ALA A 189      12.992   3.133 -11.171  1.00 -3.74           H
ATOM   2963 3HB  ALA A 189      12.747   4.893 -11.110  1.00 -3.74           H
ATOM   2964  N   TYR A 190      15.178   5.682  -9.789  1.00-12.38           N
ATOM   2965  H   TYR A 190      14.427   6.342  -9.627  1.00-12.38           H
ATOM   2966  CA  TYR A 190      16.476   6.195 -10.225  1.00-12.38           C
ATOM   2967  HA  TYR A 190      16.733   5.746 -11.184  1.00-12.38           H
ATOM   2968  C   TYR A 190      17.578   5.861  -9.223  1.00-12.38           C
ATOM   2969  O   TYR A 190      18.678   5.443  -9.599  1.00-12.38           O
ATOM   2970  CB  TYR A 190      16.373   7.716 -10.395  1.00-12.38           C
ATOM   2971 1HB  TYR A 190      15.461   7.940 -10.949  1.00-12.38           H
ATOM   2972 2HB  TYR A 190      16.293   8.176  -9.412  1.00-12.38           H
ATOM   2973  CG  TYR A 190      17.537   8.354 -11.121  1.00-12.38           C
ATOM   2974  CD1 TYR A 190      17.400   8.780 -12.455  1.00-12.38           C
ATOM   2975  HD1 TYR A 190      16.461   8.639 -12.974  1.00-12.38           H
ATOM   2976  CD2 TYR A 190      18.773   8.561 -10.474  1.00-12.38           C
ATOM   2977  HD2 TYR A 190      18.900   8.252  -9.447  1.00-12.38           H
ATOM   2978  CE1 TYR A 190      18.483   9.399 -13.133  1.00-12.38           C
ATOM   2979  HE1 TYR A 190      18.364   9.735 -14.152  1.00-12.38           H
ATOM   2980  CE2 TYR A 190      19.865   9.160 -11.156  1.00-12.38           C
ATOM   2981  HE2 TYR A 190      20.810   9.294 -10.653  1.00-12.38           H
ATOM   2982  CZ  TYR A 190      19.712   9.563 -12.483  1.00-12.38           C
ATOM   2983  OH  TYR A 190      20.754  10.117 -13.185  1.00-12.38           O
ATOM   2984  HH  TYR A 190      21.557  10.237 -12.657  1.00-12.38           H
ATOM   2985  N   PHE A 191      17.279   6.047  -7.945  1.00  3.59           N
ATOM   2986  H   PHE A 191      16.361   6.398  -7.691  1.00  3.59           H
ATOM   2987  CA  PHE A 191      18.262   5.827  -6.888  1.00  3.59           C
ATOM   2988  HA  PHE A 191      19.258   5.846  -7.330  1.00  3.59           H
ATOM   2989  C   PHE A 191      18.124   4.478  -6.203  1.00  3.59           C
ATOM   2990  O   PHE A 191      18.916   4.160  -5.330  1.00  3.59           O
ATOM   2991  CB  PHE A 191      18.195   6.975  -5.878  1.00  3.59           C
ATOM   2992 1HB  PHE A 191      17.200   7.007  -5.434  1.00  3.59           H
ATOM   2993 2HB  PHE A 191      18.921   6.787  -5.086  1.00  3.59           H
ATOM   2994  CG  PHE A 191      18.512   8.310  -6.495  1.00  3.59           C
ATOM   2995  CD1 PHE A 191      17.492   9.225  -6.809  1.00  3.59           C
ATOM   2996  HD1 PHE A 191      16.474   9.010  -6.531  1.00  3.59           H
ATOM   2997  CD2 PHE A 191      19.840   8.630  -6.829  1.00  3.59           C
ATOM   2998  HD2 PHE A 191      20.633   7.933  -6.601  1.00  3.59           H
ATOM   2999  CE1 PHE A 191      17.782  10.421  -7.507  1.00  3.59           C
ATOM   3000  HE1 PHE A 191      16.982  11.082  -7.801  1.00  3.59           H
ATOM   3001  CE2 PHE A 191      20.149   9.848  -7.487  1.00  3.59           C
ATOM   3002  HE2 PHE A 191      21.170  10.082  -7.744  1.00  3.59           H
ATOM   3003  CZ  PHE A 191      19.116  10.743  -7.830  1.00  3.59           C
ATOM   3004  HZ  PHE A 191      19.343  11.664  -8.347  1.00  3.59           H
ATOM   3005  N   ALA A 192      17.162   3.659  -6.602  1.00 15.43           N
ATOM   3006  H   ALA A 192      16.474   3.963  -7.273  1.00 15.43           H
ATOM   3007  CA  ALA A 192      17.131   2.277  -6.141  1.00 15.43           C
ATOM   3008  HA  ALA A 192      17.289   2.253  -5.066  1.00 15.43           H
ATOM   3009  C   ALA A 192      18.276   1.531  -6.820  1.00 15.43           C
ATOM   3010  O   ALA A 192      18.286   1.352  -8.043  1.00 15.43           O
ATOM   3011  CB  ALA A 192      15.803   1.628  -6.455  1.00 15.43           C
ATOM   3012 1HB  ALA A 192      15.026   2.084  -5.843  1.00 15.43           H
ATOM   3013 2HB  ALA A 192      15.855   0.561  -6.232  1.00 15.43           H
ATOM   3014 3HB  ALA A 192      15.566   1.772  -7.509  1.00 15.43           H
ATOM   3015  N   THR A 193      19.237   1.097  -6.028  1.00  2.21           N
ATOM   3016  H   THR A 193      19.172   1.238  -5.020  1.00  2.21           H
ATOM   3017  CA  THR A 193      20.411   0.400  -6.524  1.00  2.21           C
ATOM   3018  HA  THR A 193      20.329   0.219  -7.588  1.00  2.21           H
ATOM   3019  C   THR A 193      20.447  -0.925  -5.794  1.00  2.21           C
ATOM   3020  O   THR A 193      19.767  -1.099  -4.783  1.00  2.21           O
ATOM   3021  CB  THR A 193      21.695   1.214  -6.261  1.00  2.21           C
ATOM   3022  HB  THR A 193      22.558   0.658  -6.626  1.00  2.21           H
ATOM   3023  OG1 THR A 193      21.830   1.454  -4.861  1.00  2.21           O
ATOM   3024  HG1 THR A 193      22.621   1.992  -4.725  1.00  2.21           H
ATOM   3025  CG2 THR A 193      21.632   2.572  -6.947  1.00  2.21           C
ATOM   3026 1HG2 THR A 193      22.637   2.976  -7.037  1.00  2.21           H
ATOM   3027 2HG2 THR A 193      21.030   3.258  -6.352  1.00  2.21           H
ATOM   3028 3HG2 THR A 193      21.199   2.480  -7.941  1.00  2.21           H
ATOM   3029  N   GLU A 194      21.241  -1.858  -6.291  1.00 20.37           N
ATOM   3030  H   GLU A 194      21.783  -1.689  -7.125  1.00 20.37           H
ATOM   3031  CA  GLU A 194      21.564  -3.039  -5.513  1.00 20.37           C
ATOM   3032  HA  GLU A 194      21.066  -2.996  -4.549  1.00 20.37           H
ATOM   3033  C   GLU A 194      23.059  -2.828  -5.317  1.00 20.37           C
ATOM   3034  O   GLU A 194      23.721  -2.293  -6.215  1.00 20.37           O
ATOM   3035  CB  GLU A 194      21.204  -4.359  -6.211  1.00 20.37           C
ATOM   3036 1HB  GLU A 194      21.291  -5.157  -5.478  1.00 20.37           H
ATOM   3037 2HB  GLU A 194      20.166  -4.308  -6.541  1.00 20.37           H
ATOM   3038  CG  GLU A 194      22.094  -4.711  -7.393  1.00 20.37           C
ATOM   3039 1HG  GLU A 194      22.024  -3.914  -8.134  1.00 20.37           H
ATOM   3040 2HG  GLU A 194      23.127  -4.773  -7.050  1.00 20.37           H
ATOM   3041  CD  GLU A 194      21.753  -6.031  -8.053  1.00 20.37           C
ATOM   3042  OE1 GLU A 194      20.790  -6.725  -7.667  1.00 20.37           O
ATOM   3043  OE2 GLU A 194      22.468  -6.377  -9.024  1.00 20.37           O
ATOM   3044  N   THR A 195      23.575  -3.158  -4.147  1.00 -1.14           N
ATOM   3045  H   THR A 195      22.987  -3.584  -3.436  1.00 -1.14           H
ATOM   3046  CA  THR A 195      24.972  -2.895  -3.814  1.00 -1.14           C
ATOM   3047  HA  THR A 195      25.561  -2.749  -4.718  1.00 -1.14           H
ATOM   3048  C   THR A 195      25.516  -4.090  -3.053  1.00 -1.14           C
ATOM   3049  O   THR A 195      24.755  -4.863  -2.476  1.00 -1.14           O
ATOM   3050  CB  THR A 195      25.096  -1.648  -2.901  1.00 -1.14           C
ATOM   3051  HB  THR A 195      26.121  -1.562  -2.540  1.00 -1.14           H
ATOM   3052  OG1 THR A 195      24.196  -1.789  -1.799  1.00 -1.14           O
ATOM   3053  HG1 THR A 195      24.706  -1.736  -0.979  1.00 -1.14           H
ATOM   3054  CG2 THR A 195      24.718  -0.366  -3.621  1.00 -1.14           C
ATOM   3055 1HG2 THR A 195      24.924   0.485  -2.973  1.00 -1.14           H
ATOM   3056 2HG2 THR A 195      23.655  -0.377  -3.864  1.00 -1.14           H
ATOM   3057 3HG2 THR A 195      25.300  -0.265  -4.536  1.00 -1.14           H
ATOM   3058  N   VAL A 196      26.828  -4.247  -3.026  1.00-13.81           N
ATOM   3059  H   VAL A 196      27.429  -3.618  -3.537  1.00-13.81           H
ATOM   3060  CA  VAL A 196      27.445  -5.266  -2.184  1.00-13.81           C
ATOM   3061  HA  VAL A 196      26.877  -6.194  -2.231  1.00-13.81           H
ATOM   3062  C   VAL A 196      27.389  -4.701  -0.770  1.00-13.81           C
ATOM   3063  O   VAL A 196      27.734  -3.540  -0.551  1.00-13.81           O
ATOM   3064  CB  VAL A 196      28.915  -5.530  -2.610  1.00-13.81           C
ATOM   3065  HB  VAL A 196      29.451  -4.582  -2.614  1.00-13.81           H
ATOM   3066  CG1 VAL A 196      29.627  -6.486  -1.651  1.00-13.81           C
ATOM   3067 1HG1 VAL A 196      30.640  -6.682  -2.008  1.00-13.81           H
ATOM   3068 2HG1 VAL A 196      29.083  -7.427  -1.598  1.00-13.81           H
ATOM   3069 3HG1 VAL A 196      29.697  -6.044  -0.657  1.00-13.81           H
ATOM   3070  CG2 VAL A 196      28.949  -6.122  -4.025  1.00-13.81           C
ATOM   3071 1HG2 VAL A 196      29.983  -6.315  -4.314  1.00-13.81           H
ATOM   3072 2HG2 VAL A 196      28.520  -5.421  -4.739  1.00-13.81           H
ATOM   3073 3HG2 VAL A 196      28.390  -7.059  -4.059  1.00-13.81           H
ATOM   3074  N   LEU A 197      26.937  -5.500   0.182  1.00 25.11           N
ATOM   3075  H   LEU A 197      26.564  -6.414  -0.063  1.00 25.11           H
ATOM   3076  CA  LEU A 197      26.956  -5.147   1.595  1.00 25.11           C
ATOM   3077  HA  LEU A 197      27.504  -4.220   1.748  1.00 25.11           H
ATOM   3078  C   LEU A 197      27.666  -6.264   2.343  1.00 25.11           C
ATOM   3079  O   LEU A 197      27.129  -7.362   2.497  1.00 25.11           O
ATOM   3080  CB  LEU A 197      25.526  -4.972   2.118  1.00 25.11           C
ATOM   3081 1HB  LEU A 197      25.051  -4.192   1.526  1.00 25.11           H
ATOM   3082 2HB  LEU A 197      24.987  -5.901   1.934  1.00 25.11           H
ATOM   3083  CG  LEU A 197      25.347  -4.620   3.606  1.00 25.11           C
ATOM   3084  HG  LEU A 197      25.773  -5.425   4.199  1.00 25.11           H
ATOM   3085  CD1 LEU A 197      26.029  -3.321   4.029  1.00 25.11           C
ATOM   3086 1HD1 LEU A 197      25.816  -3.119   5.080  1.00 25.11           H
ATOM   3087 2HD1 LEU A 197      25.663  -2.490   3.424  1.00 25.11           H
ATOM   3088 3HD1 LEU A 197      27.107  -3.411   3.912  1.00 25.11           H
ATOM   3089  CD2 LEU A 197      23.855  -4.532   3.925  1.00 25.11           C
ATOM   3090 1HD2 LEU A 197      23.720  -4.367   4.993  1.00 25.11           H
ATOM   3091 2HD2 LEU A 197      23.364  -5.466   3.653  1.00 25.11           H
ATOM   3092 3HD2 LEU A 197      23.401  -3.706   3.375  1.00 25.11           H
ATOM   3093  N   PHE A 198      28.869  -5.998   2.826  1.00  2.36           N
ATOM   3094  H   PHE A 198      29.324  -5.120   2.598  1.00  2.36           H
ATOM   3095  CA  PHE A 198      29.503  -6.905   3.781  1.00  2.36           C
ATOM   3096  HA  PHE A 198      29.374  -7.935   3.457  1.00  2.36           H
ATOM   3097  C   PHE A 198      28.783  -6.728   5.108  1.00  2.36           C
ATOM   3098  O   PHE A 198      29.105  -5.835   5.892  1.00  2.36           O
ATOM   3099  CB  PHE A 198      30.993  -6.625   3.951  1.00  2.36           C
ATOM   3100 1HB  PHE A 198      31.136  -5.570   4.186  1.00  2.36           H
ATOM   3101 2HB  PHE A 198      31.360  -7.218   4.787  1.00  2.36           H
ATOM   3102  CG  PHE A 198      31.804  -6.973   2.743  1.00  2.36           C
ATOM   3103  CD1 PHE A 198      32.097  -5.996   1.778  1.00  2.36           C
ATOM   3104  HD1 PHE A 198      31.765  -4.980   1.922  1.00  2.36           H
ATOM   3105  CD2 PHE A 198      32.275  -8.286   2.561  1.00  2.36           C
ATOM   3106  HD2 PHE A 198      32.058  -9.046   3.299  1.00  2.36           H
ATOM   3107  CE1 PHE A 198      32.820  -6.323   0.616  1.00  2.36           C
ATOM   3108  HE1 PHE A 198      33.022  -5.566  -0.128  1.00  2.36           H
ATOM   3109  CE2 PHE A 198      33.027  -8.624   1.409  1.00  2.36           C
ATOM   3110  HE2 PHE A 198      33.390  -9.633   1.273  1.00  2.36           H
ATOM   3111  CZ  PHE A 198      33.289  -7.635   0.432  1.00  2.36           C
ATOM   3112  HZ  PHE A 198      33.851  -7.878  -0.455  1.00  2.36           H
ATOM   3113  N   ILE A 199      27.776  -7.560   5.336  1.00 37.07           N
ATOM   3114  H   ILE A 199      27.526  -8.235   4.626  1.00 37.07           H
ATOM   3115  CA  ILE A 199      27.016  -7.511   6.579  1.00 37.07           C
ATOM   3116  HA  ILE A 199      26.698  -6.487   6.775  1.00 37.07           H
ATOM   3117  C   ILE A 199      28.009  -7.915   7.653  1.00 37.07           C
ATOM   3118  O   ILE A 199      28.118  -7.264   8.687  1.00 37.07           O
ATOM   3119  CB  ILE A 199      25.768  -8.444   6.548  1.00 37.07           C
ATOM   3120  HB  ILE A 199      26.078  -9.448   6.256  1.00 37.07           H
ATOM   3121  CG1 ILE A 199      24.765  -7.901   5.511  1.00 37.07           C
ATOM   3122 1HG1 ILE A 199      24.527  -6.872   5.778  1.00 37.07           H
ATOM   3123 2HG1 ILE A 199      25.247  -7.892   4.533  1.00 37.07           H
ATOM   3124  CG2 ILE A 199      25.106  -8.533   7.934  1.00 37.07           C
ATOM   3125 1HG2 ILE A 199      24.293  -9.258   7.925  1.00 37.07           H
ATOM   3126 2HG2 ILE A 199      24.723  -7.561   8.236  1.00 37.07           H
ATOM   3127 3HG2 ILE A 199      25.827  -8.864   8.683  1.00 37.07           H
ATOM   3128  CD1 ILE A 199      23.446  -8.660   5.383  1.00 37.07           C
ATOM   3129 1HD1 ILE A 199      22.933  -8.347   4.472  1.00 37.07           H
ATOM   3130 2HD1 ILE A 199      22.805  -8.445   6.239  1.00 37.07           H
ATOM   3131 3HD1 ILE A 199      23.645  -9.729   5.340  1.00 37.07           H
ATOM   3132  N   VAL A 200      28.804  -8.931   7.357  1.00 31.49           N
ATOM   3133  H   VAL A 200      28.718  -9.405   6.468  1.00 31.49           H
ATOM   3134  CA  VAL A 200      29.853  -9.363   8.267  1.00 31.49           C
ATOM   3135  HA  VAL A 200      29.945  -8.643   9.077  1.00 31.49           H
ATOM   3136  C   VAL A 200      31.129  -9.332   7.434  1.00 31.49           C
ATOM   3137  O   VAL A 200      31.064  -9.456   6.209  1.00 31.49           O
ATOM   3138  CB  VAL A 200      29.528 -10.758   8.889  1.00 31.49           C
ATOM   3139  HB  VAL A 200      30.288 -10.995   9.632  1.00 31.49           H
ATOM   3140  CG1 VAL A 200      28.147 -10.739   9.563  1.00 31.49           C
ATOM   3141 1HG1 VAL A 200      28.040 -11.615  10.197  1.00 31.49           H
ATOM   3142 2HG1 VAL A 200      27.351 -10.745   8.817  1.00 31.49           H
ATOM   3143 3HG1 VAL A 200      28.038  -9.846  10.170  1.00 31.49           H
ATOM   3144  CG2 VAL A 200      29.511 -11.863   7.847  1.00 31.49           C
ATOM   3145 1HG2 VAL A 200      29.141 -12.785   8.292  1.00 31.49           H
ATOM   3146 2HG2 VAL A 200      30.518 -12.039   7.480  1.00 31.49           H
ATOM   3147 3HG2 VAL A 200      28.858 -11.591   7.018  1.00 31.49           H
ATOM   3148  N   LYS A 201      32.280  -9.179   8.074  1.00 20.63           N
ATOM   3149  H   LYS A 201      32.255  -9.032   9.079  1.00 20.63           H
ATOM   3150  CA  LYS A 201      33.580  -9.127   7.389  1.00 20.63           C
ATOM   3151  HA  LYS A 201      33.650  -8.197   6.825  1.00 20.63           H
ATOM   3152  C   LYS A 201      33.794 -10.276   6.405  1.00 20.63           C
ATOM   3153  O   LYS A 201      34.346 -10.100   5.318  1.00 20.63           O
ATOM   3154  CB  LYS A 201      34.673  -9.152   8.466  1.00 20.63           C
ATOM   3155 1HB  LYS A 201      34.506  -8.316   9.145  1.00 20.63           H
ATOM   3156 2HB  LYS A 201      34.552 -10.070   9.041  1.00 20.63           H
ATOM   3157  CG  LYS A 201      36.121  -9.094   7.978  1.00 20.63           C
ATOM   3158 1HG  LYS A 201      36.150  -9.035   6.891  1.00 20.63           H
ATOM   3159 2HG  LYS A 201      36.597  -8.206   8.391  1.00 20.63           H
ATOM   3160  CD  LYS A 201      36.873 -10.343   8.443  1.00 20.63           C
ATOM   3161 1HD  LYS A 201      36.804 -10.417   9.528  1.00 20.63           H
ATOM   3162 2HD  LYS A 201      36.391 -11.220   8.008  1.00 20.63           H
ATOM   3163  CE  LYS A 201      38.345 -10.351   8.042  1.00 20.63           C
ATOM   3164 1HE  LYS A 201      38.756 -11.339   8.264  1.00 20.63           H
ATOM   3165 2HE  LYS A 201      38.421 -10.187   6.964  1.00 20.63           H
ATOM   3166  NZ  LYS A 201      39.163  -9.321   8.756  1.00 20.63           N
ATOM   3167 1HZ  LYS A 201      40.142  -9.441   8.530  1.00 20.63           H
ATOM   3168 2HZ  LYS A 201      39.050  -9.411   9.758  1.00 20.63           H
ATOM   3169 3HZ  LYS A 201      38.875  -8.392   8.471  1.00 20.63           H
ATOM   3170  N   SER A 202      33.338 -11.452   6.799  1.00 11.18           N
ATOM   3171  H   SER A 202      32.857 -11.523   7.683  1.00 11.18           H
ATOM   3172  CA  SER A 202      33.539 -12.683   6.053  1.00 11.18           C
ATOM   3173  HA  SER A 202      34.474 -12.619   5.496  1.00 11.18           H
ATOM   3174  C   SER A 202      32.443 -13.092   5.065  1.00 11.18           C
ATOM   3175  O   SER A 202      32.561 -14.147   4.437  1.00 11.18           O
ATOM   3176  CB  SER A 202      33.687 -13.765   7.113  1.00 11.18           C
ATOM   3177 1HB  SER A 202      33.657 -14.756   6.661  1.00 11.18           H
ATOM   3178 2HB  SER A 202      34.644 -13.629   7.618  1.00 11.18           H
ATOM   3179  OG  SER A 202      32.649 -13.611   8.070  1.00 11.18           O
ATOM   3180  HG  SER A 202      32.967 -13.963   8.918  1.00 11.18           H
ATOM   3181  N   GLN A 203      31.375 -12.317   4.916  1.00 16.69           N
ATOM   3182  H   GLN A 203      31.289 -11.448   5.433  1.00 16.69           H
ATOM   3183  CA  GLN A 203      30.301 -12.679   3.987  1.00 16.69           C
ATOM   3184  HA  GLN A 203      30.739 -13.187   3.127  1.00 16.69           H
ATOM   3185  C   GLN A 203      29.573 -11.436   3.497  1.00 16.69           C
ATOM   3186  O   GLN A 203      29.060 -10.631   4.279  1.00 16.69           O
ATOM   3187  CB  GLN A 203      29.278 -13.618   4.646  1.00 16.69           C
ATOM   3188 1HB  GLN A 203      29.809 -14.435   5.133  1.00 16.69           H
ATOM   3189 2HB  GLN A 203      28.735 -13.061   5.404  1.00 16.69           H
ATOM   3190  CG  GLN A 203      28.255 -14.214   3.682  1.00 16.69           C
ATOM   3191 1HG  GLN A 203      27.752 -13.410   3.150  1.00 16.69           H
ATOM   3192 2HG  GLN A 203      28.771 -14.844   2.961  1.00 16.69           H
ATOM   3193  CD  GLN A 203      27.197 -15.028   4.392  1.00 16.69           C
ATOM   3194  OE1 GLN A 203      26.297 -14.482   5.018  1.00 16.69           O
ATOM   3195  NE2 GLN A 203      27.280 -16.325   4.299  1.00 16.69           N
ATOM   3196 1HE2 GLN A 203      26.624 -16.883   4.822  1.00 16.69           H
ATOM   3197 2HE2 GLN A 203      27.987 -16.752   3.717  1.00 16.69           H
ATOM   3198  N   GLU A 204      29.507 -11.299   2.184  1.00 36.96           N
ATOM   3199  H   GLU A 204      29.949 -11.972   1.567  1.00 36.96           H
ATOM   3200  CA  GLU A 204      28.749 -10.224   1.575  1.00 36.96           C
ATOM   3201  HA  GLU A 204      28.700  -9.386   2.263  1.00 36.96           H
ATOM   3202  C   GLU A 204      27.335 -10.729   1.312  1.00 36.96           C
ATOM   3203  O   GLU A 204      27.121 -11.931   1.133  1.00 36.96           O
ATOM   3204  CB  GLU A 204      29.455  -9.756   0.296  1.00 36.96           C
ATOM   3205 1HB  GLU A 204      29.271  -8.688   0.206  1.00 36.96           H
ATOM   3206 2HB  GLU A 204      30.527  -9.891   0.437  1.00 36.96           H
ATOM   3207  CG  GLU A 204      29.044 -10.413  -1.034  1.00 36.96           C
ATOM   3208 1HG  GLU A 204      28.000 -10.167  -1.232  1.00 36.96           H
ATOM   3209 2HG  GLU A 204      29.643  -9.976  -1.833  1.00 36.96           H
ATOM   3210  CD  GLU A 204      29.196 -11.933  -1.085  1.00 36.96           C
ATOM   3211  OE1 GLU A 204      30.098 -12.530  -0.443  1.00 36.96           O
ATOM   3212  OE2 GLU A 204      28.396 -12.557  -1.827  1.00 36.96           O
ATOM   3213  N   LYS A 205      26.375  -9.822   1.248  1.00 21.10           N
ATOM   3214  H   LYS A 205      26.576  -8.854   1.504  1.00 21.10           H
ATOM   3215  CA  LYS A 205      25.044 -10.116   0.725  1.00 21.10           C
ATOM   3216  HA  LYS A 205      25.057 -11.025   0.128  1.00 21.10           H
ATOM   3217  C   LYS A 205      24.751  -8.939  -0.173  1.00 21.10           C
ATOM   3218  O   LYS A 205      25.351  -7.879  -0.016  1.00 21.10           O
ATOM   3219  CB  LYS A 205      24.007 -10.242   1.842  1.00 21.10           C
ATOM   3220 1HB  LYS A 205      24.073  -9.370   2.491  1.00 21.10           H
ATOM   3221 2HB  LYS A 205      23.019 -10.271   1.393  1.00 21.10           H
ATOM   3222  CG  LYS A 205      24.210 -11.503   2.662  1.00 21.10           C
ATOM   3223 1HG  LYS A 205      24.502 -12.297   1.984  1.00 21.10           H
ATOM   3224 2HG  LYS A 205      25.021 -11.333   3.370  1.00 21.10           H
ATOM   3225  CD  LYS A 205      22.973 -11.950   3.424  1.00 21.10           C
ATOM   3226 1HD  LYS A 205      22.664 -11.165   4.109  1.00 21.10           H
ATOM   3227 2HD  LYS A 205      22.160 -12.141   2.726  1.00 21.10           H
ATOM   3228  CE  LYS A 205      23.257 -13.220   4.217  1.00 21.10           C
ATOM   3229 1HE  LYS A 205      24.099 -13.037   4.889  1.00 21.10           H
ATOM   3230 2HE  LYS A 205      22.382 -13.463   4.822  1.00 21.10           H
ATOM   3231  NZ  LYS A 205      23.580 -14.385   3.325  1.00 21.10           N
ATOM   3232 1HZ  LYS A 205      23.784 -15.200   3.892  1.00 21.10           H
ATOM   3233 2HZ  LYS A 205      24.388 -14.175   2.750  1.00 21.10           H
ATOM   3234 3HZ  LYS A 205      22.791 -14.591   2.727  1.00 21.10           H
ATOM   3235  N   ILE A 206      23.867  -9.123  -1.134  1.00 -2.09           N
ATOM   3236  H   ILE A 206      23.410 -10.018  -1.242  1.00 -2.09           H
ATOM   3237  CA  ILE A 206      23.527  -8.032  -2.036  1.00 -2.09           C
ATOM   3238  HA  ILE A 206      24.386  -7.372  -2.151  1.00 -2.09           H
ATOM   3239  C   ILE A 206      22.400  -7.277  -1.334  1.00 -2.09           C
ATOM   3240  O   ILE A 206      21.376  -7.862  -1.001  1.00 -2.09           O
ATOM   3241  CB  ILE A 206      23.102  -8.546  -3.440  1.00 -2.09           C
ATOM   3242  HB  ILE A 206      22.204  -9.149  -3.325  1.00 -2.09           H
ATOM   3243  CG1 ILE A 206      24.209  -9.438  -4.043  1.00 -2.09           C
ATOM   3244 1HG1 ILE A 206      25.072  -8.814  -4.278  1.00 -2.09           H
ATOM   3245 2HG1 ILE A 206      24.522 -10.176  -3.305  1.00 -2.09           H
ATOM   3246  CG2 ILE A 206      22.793  -7.351  -4.376  1.00 -2.09           C
ATOM   3247 1HG2 ILE A 206      22.439  -7.708  -5.344  1.00 -2.09           H
ATOM   3248 2HG2 ILE A 206      23.686  -6.739  -4.520  1.00 -2.09           H
ATOM   3249 3HG2 ILE A 206      22.008  -6.731  -3.943  1.00 -2.09           H
ATOM   3250  CD1 ILE A 206      23.807 -10.214  -5.302  1.00 -2.09           C
ATOM   3251 1HD1 ILE A 206      24.623 -10.877  -5.587  1.00 -2.09           H
ATOM   3252 2HD1 ILE A 206      23.611  -9.526  -6.125  1.00 -2.09           H
ATOM   3253 3HD1 ILE A 206      22.916 -10.810  -5.100  1.00 -2.09           H
ATOM   3254  N   PHE A 207      22.577  -5.994  -1.080  1.00 27.05           N
ATOM   3255  H   PHE A 207      23.443  -5.546  -1.373  1.00 27.05           H
ATOM   3256  CA  PHE A 207      21.531  -5.165  -0.489  1.00 27.05           C
ATOM   3257  HA  PHE A 207      20.875  -5.759   0.145  1.00 27.05           H
ATOM   3258  C   PHE A 207      20.745  -4.588  -1.662  1.00 27.05           C
ATOM   3259  O   PHE A 207      21.299  -4.474  -2.745  1.00 27.05           O
ATOM   3260  CB  PHE A 207      22.174  -4.048   0.334  1.00 27.05           C
ATOM   3261 1HB  PHE A 207      22.761  -4.505   1.126  1.00 27.05           H
ATOM   3262 2HB  PHE A 207      22.844  -3.477  -0.308  1.00 27.05           H
ATOM   3263  CG  PHE A 207      21.180  -3.111   0.957  1.00 27.05           C
ATOM   3264  CD1 PHE A 207      20.514  -3.460   2.145  1.00 27.05           C
ATOM   3265  HD1 PHE A 207      20.747  -4.394   2.637  1.00 27.05           H
ATOM   3266  CD2 PHE A 207      20.879  -1.887   0.336  1.00 27.05           C
ATOM   3267  HD2 PHE A 207      21.393  -1.606  -0.574  1.00 27.05           H
ATOM   3268  CE1 PHE A 207      19.529  -2.603   2.700  1.00 27.05           C
ATOM   3269  HE1 PHE A 207      19.020  -2.873   3.612  1.00 27.05           H
ATOM   3270  CE2 PHE A 207      19.897  -1.022   0.874  1.00 27.05           C
ATOM   3271  HE2 PHE A 207      19.671  -0.088   0.380  1.00 27.05           H
ATOM   3272  CZ  PHE A 207      19.214  -1.385   2.055  1.00 27.05           C
ATOM   3273  HZ  PHE A 207      18.457  -0.733   2.466  1.00 27.05           H
ATOM   3274  N   CYS A 208      19.493  -4.200  -1.458  1.00 11.85           N
ATOM   3275  H   CYS A 208      19.079  -4.302  -0.542  1.00 11.85           H
ATOM   3276  CA  CYS A 208      18.689  -3.524  -2.473  1.00 11.85           C
ATOM   3277  HA  CYS A 208      19.319  -3.075  -3.239  1.00 11.85           H
ATOM   3278  C   CYS A 208      17.918  -2.425  -1.754  1.00 11.85           C
ATOM   3279  O   CYS A 208      17.273  -2.697  -0.742  1.00 11.85           O
ATOM   3280  CB  CYS A 208      17.713  -4.520  -3.107  1.00 11.85           C
ATOM   3281 1HB  CYS A 208      18.274  -5.185  -3.762  1.00 11.85           H
ATOM   3282 2HB  CYS A 208      17.281  -5.116  -2.303  1.00 11.85           H
ATOM   3283  SG  CYS A 208      16.324  -3.785  -4.031  1.00 11.85           S
ATOM   3284  N   GLY A 209      17.975  -1.201  -2.259  1.00  3.36           N
ATOM   3285  H   GLY A 209      18.548  -1.005  -3.079  1.00  3.36           H
ATOM   3286  CA  GLY A 209      17.232  -0.105  -1.658  1.00  3.36           C
ATOM   3287 1HA  GLY A 209      16.166  -0.271  -1.807  1.00  3.36           H
ATOM   3288 2HA  GLY A 209      17.440  -0.059  -0.589  1.00  3.36           H
ATOM   3289  C   GLY A 209      17.625   1.207  -2.298  1.00  3.36           C
ATOM   3290  O   GLY A 209      18.470   1.221  -3.187  1.00  3.36           O
ATOM   3291  N   GLN A 210      17.024   2.310  -1.878  1.00 17.90           N
ATOM   3292  H   GLN A 210      16.327   2.252  -1.150  1.00 17.90           H
ATOM   3293  CA  GLN A 210      17.375   3.624  -2.420  1.00 17.90           C
ATOM   3294  HA  GLN A 210      17.519   3.538  -3.491  1.00 17.90           H
ATOM   3295  C   GLN A 210      18.693   4.096  -1.798  1.00 17.90           C
ATOM   3296  O   GLN A 210      18.753   4.343  -0.592  1.00 17.90           O
ATOM   3297  CB  GLN A 210      16.238   4.621  -2.161  1.00 17.90           C
ATOM   3298 1HB  GLN A 210      16.005   4.613  -1.096  1.00 17.90           H
ATOM   3299 2HB  GLN A 210      16.570   5.622  -2.440  1.00 17.90           H
ATOM   3300  CG  GLN A 210      14.971   4.286  -2.957  1.00 17.90           C
ATOM   3301 1HG  GLN A 210      15.158   4.471  -4.015  1.00 17.90           H
ATOM   3302 2HG  GLN A 210      14.741   3.230  -2.834  1.00 17.90           H
ATOM   3303  CD  GLN A 210      13.753   5.076  -2.519  1.00 17.90           C
ATOM   3304  OE1 GLN A 210      13.769   6.300  -2.409  1.00 17.90           O
ATOM   3305  NE2 GLN A 210      12.681   4.379  -2.252  1.00 17.90           N
ATOM   3306 1HE2 GLN A 210      11.845   4.864  -1.963  1.00 17.90           H
ATOM   3307 2HE2 GLN A 210      12.700   3.375  -2.320  1.00 17.90           H
ATOM   3308  N   ILE A 211      19.746   4.182  -2.603  1.00  2.71           N
ATOM   3309  H   ILE A 211      19.640   3.925  -3.584  1.00  2.71           H
ATOM   3310  CA  ILE A 211      21.063   4.656  -2.169  1.00  2.71           C
ATOM   3311  HA  ILE A 211      20.959   5.163  -1.210  1.00  2.71           H
ATOM   3312  C   ILE A 211      21.535   5.670  -3.209  1.00  2.71           C
ATOM   3313  O   ILE A 211      21.815   5.359  -4.368  1.00  2.71           O
ATOM   3314  CB  ILE A 211      22.122   3.526  -2.014  1.00  2.71           C
ATOM   3315  HB  ILE A 211      22.254   3.044  -2.979  1.00  2.71           H
ATOM   3316  CG1 ILE A 211      21.642   2.469  -0.998  1.00  2.71           C
ATOM   3317 1HG1 ILE A 211      21.625   2.925  -0.008  1.00  2.71           H
ATOM   3318 2HG1 ILE A 211      20.625   2.169  -1.247  1.00  2.71           H
ATOM   3319  CG2 ILE A 211      23.486   4.127  -1.565  1.00  2.71           C
ATOM   3320 1HG2 ILE A 211      24.244   3.345  -1.524  1.00  2.71           H
ATOM   3321 2HG2 ILE A 211      23.396   4.591  -0.581  1.00  2.71           H
ATOM   3322 3HG2 ILE A 211      23.830   4.873  -2.283  1.00  2.71           H
ATOM   3323  CD1 ILE A 211      22.479   1.196  -0.932  1.00  2.71           C
ATOM   3324 1HD1 ILE A 211      22.089   0.555  -0.144  1.00  2.71           H
ATOM   3325 2HD1 ILE A 211      23.519   1.424  -0.703  1.00  2.71           H
ATOM   3326 3HD1 ILE A 211      22.421   0.668  -1.885  1.00  2.71           H
ATOM   3327  N   TRP A 212      21.564   6.914  -2.771  1.00 64.48           N
ATOM   3328  H   TRP A 212      21.360   7.091  -1.799  1.00 64.48           H
ATOM   3329  CA  TRP A 212      21.863   8.064  -3.609  1.00 64.48           C
ATOM   3330  HA  TRP A 212      21.556   7.856  -4.631  1.00 64.48           H
ATOM   3331  C   TRP A 212      23.366   8.372  -3.575  1.00 64.48           C
ATOM   3332  O   TRP A 212      24.057   7.989  -2.625  1.00 64.48           O
ATOM   3333  CB  TRP A 212      21.053   9.242  -3.052  1.00 64.48           C
ATOM   3334 1HB  TRP A 212      21.340  10.159  -3.568  1.00 64.48           H
ATOM   3335 2HB  TRP A 212      19.995   9.054  -3.232  1.00 64.48           H
ATOM   3336  CG  TRP A 212      21.264   9.410  -1.568  1.00 64.48           C
ATOM   3337  CD1 TRP A 212      22.224  10.155  -0.968  1.00 64.48           C
ATOM   3338  HD1 TRP A 212      22.933  10.776  -1.503  1.00 64.48           H
ATOM   3339  CD2 TRP A 212      20.578   8.734  -0.491  1.00 64.48           C
ATOM   3340  NE1 TRP A 212      22.222   9.978   0.384  1.00 64.48           N
ATOM   3341  HE1 TRP A 212      22.919  10.364   1.009  1.00 64.48           H
ATOM   3342  CE2 TRP A 212      21.200   9.142   0.723  1.00 64.48           C
ATOM   3343  CE3 TRP A 212      19.541   7.778  -0.431  1.00 64.48           C
ATOM   3344  HE3 TRP A 212      19.048   7.445  -1.332  1.00 64.48           H
ATOM   3345  CZ2 TRP A 212      20.798   8.650   1.982  1.00 64.48           C
ATOM   3346  HZ2 TRP A 212      21.281   8.984   2.891  1.00 64.48           H
ATOM   3347  CZ3 TRP A 212      19.145   7.266   0.832  1.00 64.48           C
ATOM   3348  HZ3 TRP A 212      18.353   6.534   0.889  1.00 64.48           H
ATOM   3349  CH2 TRP A 212      19.775   7.721   2.028  1.00 64.48           C
ATOM   3350  HH2 TRP A 212      19.449   7.339   2.985  1.00 64.48           H
ATOM   3351  N   PRO A 213      23.895   9.073  -4.595  1.00  1.70           N
ATOM   3352  CA  PRO A 213      25.261   9.594  -4.462  1.00  1.70           C
ATOM   3353  HA  PRO A 213      25.976   8.777  -4.362  1.00  1.70           H
ATOM   3354  C   PRO A 213      25.410  10.579  -3.313  1.00  1.70           C
ATOM   3355  O   PRO A 213      24.466  11.288  -2.975  1.00  1.70           O
ATOM   3356  CB  PRO A 213      25.470  10.358  -5.773  1.00  1.70           C
ATOM   3357 1HB  PRO A 213      25.219  11.410  -5.636  1.00  1.70           H
ATOM   3358 2HB  PRO A 213      26.495  10.255  -6.127  1.00  1.70           H
ATOM   3359  CG  PRO A 213      24.539   9.742  -6.706  1.00  1.70           C
ATOM   3360 1HG  PRO A 213      24.313  10.422  -7.525  1.00  1.70           H
ATOM   3361 2HG  PRO A 213      24.961   8.812  -7.084  1.00  1.70           H
ATOM   3362  CD  PRO A 213      23.322   9.453  -5.897  1.00  1.70           C
ATOM   3363 1HD  PRO A 213      22.695  10.339  -5.800  1.00  1.70           H
ATOM   3364 2HD  PRO A 213      22.765   8.626  -6.339  1.00  1.70           H
ATOM   3365  N   VAL A 214      26.608  10.682  -2.758  1.00-11.24           N
ATOM   3366  H   VAL A 214      27.365  10.098  -3.091  1.00-11.24           H
ATOM   3367  CA  VAL A 214      26.874  11.602  -1.649  1.00-11.24           C
ATOM   3368  HA  VAL A 214      26.149  11.408  -0.860  1.00-11.24           H
ATOM   3369  C   VAL A 214      26.692  13.064  -2.071  1.00-11.24           C
ATOM   3370  O   VAL A 214      26.151  13.871  -1.314  1.00-11.24           O
ATOM   3371  CB  VAL A 214      28.292  11.330  -1.069  1.00-11.24           C
ATOM   3372  HB  VAL A 214      29.018  11.389  -1.878  1.00-11.24           H
ATOM   3373  CG1 VAL A 214      28.684  12.343   0.002  1.00-11.24           C
ATOM   3374 1HG1 VAL A 214      29.634  12.054   0.454  1.00-11.24           H
ATOM   3375 2HG1 VAL A 214      27.918  12.392   0.776  1.00-11.24           H
ATOM   3376 3HG1 VAL A 214      28.807  13.330  -0.446  1.00-11.24           H
ATOM   3377  CG2 VAL A 214      28.333   9.916  -0.463  1.00-11.24           C
ATOM   3378 1HG2 VAL A 214      29.328   9.716  -0.065  1.00-11.24           H
ATOM   3379 2HG2 VAL A 214      28.112   9.166  -1.220  1.00-11.24           H
ATOM   3380 3HG2 VAL A 214      27.606   9.830   0.346  1.00-11.24           H
ATOM   3381  N   ASP A 215      27.029  13.412  -3.306  1.00 -9.73           N
ATOM   3382  H   ASP A 215      27.454  12.740  -3.929  1.00 -9.73           H
ATOM   3383  CA  ASP A 215      26.811  14.786  -3.777  1.00 -9.73           C
ATOM   3384  HA  ASP A 215      27.262  15.493  -3.079  1.00 -9.73           H
ATOM   3385  C   ASP A 215      25.328  15.103  -3.872  1.00 -9.73           C
ATOM   3386  O   ASP A 215      24.909  16.255  -3.755  1.00 -9.73           O
ATOM   3387  CB  ASP A 215      27.396  15.006  -5.171  1.00 -9.73           C
ATOM   3388 1HB  ASP A 215      27.148  14.151  -5.800  1.00 -9.73           H
ATOM   3389 2HB  ASP A 215      26.934  15.893  -5.601  1.00 -9.73           H
ATOM   3390  CG  ASP A 215      28.890  15.223  -5.157  1.00 -9.73           C
ATOM   3391  OD1 ASP A 215      29.510  15.236  -4.073  1.00 -9.73           O
ATOM   3392  OD2 ASP A 215      29.479  15.400  -6.244  1.00 -9.73           O
ATOM   3393  N   GLN A 216      24.521  14.066  -4.032  1.00 10.32           N
ATOM   3394  H   GLN A 216      24.910  13.133  -4.037  1.00 10.32           H
ATOM   3395  CA  GLN A 216      23.077  14.209  -4.141  1.00 10.32           C
ATOM   3396  HA  GLN A 216      22.845  15.246  -4.374  1.00 10.32           H
ATOM   3397  C   GLN A 216      22.398  13.887  -2.815  1.00 10.32           C
ATOM   3398  O   GLN A 216      21.198  13.632  -2.801  1.00 10.32           O
ATOM   3399  CB  GLN A 216      22.524  13.351  -5.285  1.00 10.32           C
ATOM   3400 1HB  GLN A 216      22.790  12.310  -5.118  1.00 10.32           H
ATOM   3401 2HB  GLN A 216      21.438  13.435  -5.290  1.00 10.32           H
ATOM   3402  CG  GLN A 216      23.029  13.799  -6.650  1.00 10.32           C
ATOM   3403 1HG  GLN A 216      23.002  14.886  -6.680  1.00 10.32           H
ATOM   3404 2HG  GLN A 216      24.061  13.475  -6.784  1.00 10.32           H
ATOM   3405  CD  GLN A 216      22.186  13.291  -7.799  1.00 10.32           C
ATOM   3406  OE1 GLN A 216      22.416  12.216  -8.348  1.00 10.32           O
ATOM   3407  NE2 GLN A 216      21.212  14.070  -8.194  1.00 10.32           N
ATOM   3408 1HE2 GLN A 216      20.611  13.767  -8.942  1.00 10.32           H
ATOM   3409 2HE2 GLN A 216      21.081  14.976  -7.765  1.00 10.32           H
ATOM   3410  N   GLN A 217      23.107  13.982  -1.692  1.00 18.84           N
ATOM   3411  H   GLN A 217      24.112  14.132  -1.721  1.00 18.84           H
ATOM   3412  CA  GLN A 217      22.422  13.905  -0.399  1.00 18.84           C
ATOM   3413  HA  GLN A 217      21.892  12.955  -0.321  1.00 18.84           H
ATOM   3414  C   GLN A 217      21.395  15.018  -0.324  1.00 18.84           C
ATOM   3415  O   GLN A 217      20.263  14.769   0.055  1.00 18.84           O
ATOM   3416  CB  GLN A 217      23.333  14.092   0.817  1.00 18.84           C
ATOM   3417 1HB  GLN A 217      24.022  14.914   0.629  1.00 18.84           H
ATOM   3418 2HB  GLN A 217      22.685  14.381   1.644  1.00 18.84           H
ATOM   3419  CG  GLN A 217      24.107  12.866   1.264  1.00 18.84           C
ATOM   3420 1HG  GLN A 217      23.412  12.040   1.359  1.00 18.84           H
ATOM   3421 2HG  GLN A 217      24.852  12.609   0.516  1.00 18.84           H
ATOM   3422  CD  GLN A 217      24.784  13.050   2.611  1.00 18.84           C
ATOM   3423  OE1 GLN A 217      24.378  13.882   3.428  1.00 18.84           O
ATOM   3424  NE2 GLN A 217      25.754  12.229   2.891  1.00 18.84           N
ATOM   3425 1HE2 GLN A 217      26.254  12.331   3.761  1.00 18.84           H
ATOM   3426 2HE2 GLN A 217      26.003  11.505   2.237  1.00 18.84           H
ATOM   3427  N   LEU A 218      21.759  16.235  -0.706  1.00-26.40           N
ATOM   3428  H   LEU A 218      22.699  16.406  -1.035  1.00-26.40           H
ATOM   3429  CA  LEU A 218      20.819  17.350  -0.603  1.00-26.40           C
ATOM   3430  HA  LEU A 218      20.455  17.402   0.423  1.00-26.40           H
ATOM   3431  C   LEU A 218      19.607  17.122  -1.500  1.00-26.40           C
ATOM   3432  O   LEU A 218      18.469  17.293  -1.065  1.00-26.40           O
ATOM   3433  CB  LEU A 218      21.515  18.667  -0.959  1.00-26.40           C
ATOM   3434 1HB  LEU A 218      21.929  18.572  -1.961  1.00-26.40           H
ATOM   3435 2HB  LEU A 218      20.759  19.451  -0.983  1.00-26.40           H
ATOM   3436  CG  LEU A 218      22.637  19.130  -0.016  1.00-26.40           C
ATOM   3437  HG  LEU A 218      23.368  18.330   0.085  1.00-26.40           H
ATOM   3438  CD1 LEU A 218      23.330  20.339  -0.612  1.00-26.40           C
ATOM   3439 1HD1 LEU A 218      24.120  20.676   0.059  1.00-26.40           H
ATOM   3440 2HD1 LEU A 218      22.617  21.149  -0.765  1.00-26.40           H
ATOM   3441 3HD1 LEU A 218      23.782  20.068  -1.565  1.00-26.40           H
ATOM   3442  CD2 LEU A 218      22.116  19.485   1.370  1.00-26.40           C
ATOM   3443 1HD2 LEU A 218      22.935  19.864   1.983  1.00-26.40           H
ATOM   3444 2HD2 LEU A 218      21.709  18.599   1.852  1.00-26.40           H
ATOM   3445 3HD2 LEU A 218      21.342  20.247   1.295  1.00-26.40           H
ATOM   3446  N   TYR A 219      19.839  16.656  -2.719  1.00  2.41           N
ATOM   3447  H   TYR A 219      20.788  16.519  -3.028  1.00  2.41           H
ATOM   3448  CA  TYR A 219      18.739  16.336  -3.625  1.00  2.41           C
ATOM   3449  HA  TYR A 219      18.139  17.231  -3.787  1.00  2.41           H
ATOM   3450  C   TYR A 219      17.829  15.261  -3.041  1.00  2.41           C
ATOM   3451  O   TYR A 219      16.608  15.438  -2.996  1.00  2.41           O
ATOM   3452  CB  TYR A 219      19.275  15.837  -4.971  1.00  2.41           C
ATOM   3453 1HB  TYR A 219      19.791  16.652  -5.468  1.00  2.41           H
ATOM   3454 2HB  TYR A 219      19.988  15.037  -4.786  1.00  2.41           H
ATOM   3455  CG  TYR A 219      18.181  15.294  -5.870  1.00  2.41           C
ATOM   3456  CD1 TYR A 219      17.463  16.139  -6.741  1.00  2.41           C
ATOM   3457  HD1 TYR A 219      17.750  17.177  -6.847  1.00  2.41           H
ATOM   3458  CD2 TYR A 219      17.813  13.933  -5.804  1.00  2.41           C
ATOM   3459  HD2 TYR A 219      18.383  13.249  -5.190  1.00  2.41           H
ATOM   3460  CE1 TYR A 219      16.347  15.642  -7.476  1.00  2.41           C
ATOM   3461  HE1 TYR A 219      15.801  16.294  -8.141  1.00  2.41           H
ATOM   3462  CE2 TYR A 219      16.679  13.455  -6.492  1.00  2.41           C
ATOM   3463  HE2 TYR A 219      16.357  12.435  -6.364  1.00  2.41           H
ATOM   3464  CZ  TYR A 219      15.966  14.303  -7.332  1.00  2.41           C
ATOM   3465  OH  TYR A 219      14.899  13.764  -7.999  1.00  2.41           O
ATOM   3466  HH  TYR A 219      14.457  14.393  -8.579  1.00  2.41           H
ATOM   3467  N   TYR A 220      18.404  14.147  -2.610  1.00 19.20           N
ATOM   3468  H   TYR A 220      19.418  14.057  -2.630  1.00 19.20           H
ATOM   3469  CA  TYR A 220      17.613  13.011  -2.156  1.00 19.20           C
ATOM   3470  HA  TYR A 220      16.871  12.755  -2.911  1.00 19.20           H
ATOM   3471  C   TYR A 220      16.864  13.348  -0.878  1.00 19.20           C
ATOM   3472  O   TYR A 220      15.688  13.040  -0.740  1.00 19.20           O
ATOM   3473  CB  TYR A 220      18.500  11.789  -1.908  1.00 19.20           C
ATOM   3474 1HB  TYR A 220      18.791  11.351  -2.862  1.00 19.20           H
ATOM   3475 2HB  TYR A 220      19.395  12.101  -1.370  1.00 19.20           H
ATOM   3476  CG  TYR A 220      17.772  10.776  -1.060  1.00 19.20           C
ATOM   3477  CD1 TYR A 220      16.746   9.969  -1.598  1.00 19.20           C
ATOM   3478  HD1 TYR A 220      16.571   9.954  -2.664  1.00 19.20           H
ATOM   3479  CD2 TYR A 220      18.020  10.716   0.323  1.00 19.20           C
ATOM   3480  HD2 TYR A 220      18.850  11.262   0.745  1.00 19.20           H
ATOM   3481  CE1 TYR A 220      15.900   9.213  -0.735  1.00 19.20           C
ATOM   3482  HE1 TYR A 220      15.094   8.621  -1.142  1.00 19.20           H
ATOM   3483  CE2 TYR A 220      17.180   9.984   1.174  1.00 19.20           C
ATOM   3484  HE2 TYR A 220      17.376   9.972   2.232  1.00 19.20           H
ATOM   3485  CZ  TYR A 220      16.100   9.274   0.651  1.00 19.20           C
ATOM   3486  OH  TYR A 220      15.235   8.668   1.527  1.00 19.20           O
ATOM   3487  HH  TYR A 220      15.374   8.985   2.434  1.00 19.20           H
ATOM   3488  N   LYS A 221      17.512  14.013   0.063  1.00-14.69           N
ATOM   3489  H   LYS A 221      18.487  14.278  -0.075  1.00-14.69           H
ATOM   3490  CA  LYS A 221      16.856  14.320   1.329  1.00-14.69           C
ATOM   3491  HA  LYS A 221      16.370  13.414   1.696  1.00-14.69           H
ATOM   3492  C   LYS A 221      15.755  15.352   1.104  1.00-14.69           C
ATOM   3493  O   LYS A 221      14.706  15.280   1.732  1.00-14.69           O
ATOM   3494  CB  LYS A 221      17.911  14.737   2.356  1.00-14.69           C
ATOM   3495 1HB  LYS A 221      18.482  15.577   1.960  1.00-14.69           H
ATOM   3496 2HB  LYS A 221      17.417  15.046   3.272  1.00-14.69           H
ATOM   3497  CG  LYS A 221      18.863  13.574   2.680  1.00-14.69           C
ATOM   3498 1HG  LYS A 221      18.283  12.757   3.107  1.00-14.69           H
ATOM   3499 2HG  LYS A 221      19.321  13.216   1.762  1.00-14.69           H
ATOM   3500  CD  LYS A 221      19.979  13.942   3.636  1.00-14.69           C
ATOM   3501 1HD  LYS A 221      20.548  14.781   3.235  1.00-14.69           H
ATOM   3502 2HD  LYS A 221      19.544  14.224   4.595  1.00-14.69           H
ATOM   3503  CE  LYS A 221      20.906  12.734   3.821  1.00-14.69           C
ATOM   3504 1HE  LYS A 221      20.299  11.868   4.098  1.00-14.69           H
ATOM   3505 2HE  LYS A 221      21.412  12.518   2.880  1.00-14.69           H
ATOM   3506  NZ  LYS A 221      21.920  12.960   4.905  1.00-14.69           N
ATOM   3507 1HZ  LYS A 221      22.481  12.126   5.035  1.00-14.69           H
ATOM   3508 2HZ  LYS A 221      21.435  13.154   5.775  1.00-14.69           H
ATOM   3509 3HZ  LYS A 221      22.531  13.730   4.667  1.00-14.69           H
ATOM   3510  N   SER A 222      15.912  16.233   0.126  1.00-15.30           N
ATOM   3511  H   SER A 222      16.795  16.293  -0.369  1.00-15.30           H
ATOM   3512  CA  SER A 222      14.811  17.119  -0.258  1.00-15.30           C
ATOM   3513  HA  SER A 222      14.423  17.595   0.641  1.00-15.30           H
ATOM   3514  C   SER A 222      13.668  16.373  -0.933  1.00-15.30           C
ATOM   3515  O   SER A 222      12.500  16.697  -0.713  1.00-15.30           O
ATOM   3516  CB  SER A 222      15.300  18.201  -1.213  1.00-15.30           C
ATOM   3517 1HB  SER A 222      15.671  17.745  -2.130  1.00-15.30           H
ATOM   3518 2HB  SER A 222      14.476  18.874  -1.450  1.00-15.30           H
ATOM   3519  OG  SER A 222      16.342  18.924  -0.595  1.00-15.30           O
ATOM   3520  HG  SER A 222      17.186  18.484  -0.801  1.00-15.30           H
ATOM   3521  N   TYR A 223      13.989  15.369  -1.738  1.00 -8.82           N
ATOM   3522  H   TYR A 223      14.967  15.172  -1.930  1.00 -8.82           H
ATOM   3523  CA  TYR A 223      12.977  14.514  -2.353  1.00 -8.82           C
ATOM   3524  HA  TYR A 223      12.248  15.130  -2.878  1.00 -8.82           H
ATOM   3525  C   TYR A 223      12.245  13.756  -1.253  1.00 -8.82           C
ATOM   3526  O   TYR A 223      11.030  13.702  -1.266  1.00 -8.82           O
ATOM   3527  CB  TYR A 223      13.621  13.550  -3.358  1.00 -8.82           C
ATOM   3528 1HB  TYR A 223      13.996  14.128  -4.203  1.00 -8.82           H
ATOM   3529 2HB  TYR A 223      14.468  13.062  -2.886  1.00 -8.82           H
ATOM   3530  CG  TYR A 223      12.699  12.460  -3.873  1.00 -8.82           C
ATOM   3531  CD1 TYR A 223      11.604  12.763  -4.708  1.00 -8.82           C
ATOM   3532  HD1 TYR A 223      11.395  13.793  -4.964  1.00 -8.82           H
ATOM   3533  CD2 TYR A 223      12.932  11.110  -3.532  1.00 -8.82           C
ATOM   3534  HD2 TYR A 223      13.752  10.855  -2.874  1.00 -8.82           H
ATOM   3535  CE1 TYR A 223      10.768  11.723  -5.217  1.00 -8.82           C
ATOM   3536  HE1 TYR A 223       9.925  11.954  -5.849  1.00 -8.82           H
ATOM   3537  CE2 TYR A 223      12.112  10.071  -4.056  1.00 -8.82           C
ATOM   3538  HE2 TYR A 223      12.307   9.039  -3.803  1.00 -8.82           H
ATOM   3539  CZ  TYR A 223      11.051  10.388  -4.907  1.00 -8.82           C
ATOM   3540  OH  TYR A 223      10.297   9.385  -5.462  1.00 -8.82           O
ATOM   3541  HH  TYR A 223       9.568   9.731  -5.996  1.00 -8.82           H
ATOM   3542  N   PHE A 224      12.940  13.244  -0.250  1.00  8.28           N
ATOM   3543  H   PHE A 224      13.956  13.284  -0.261  1.00  8.28           H
ATOM   3544  CA  PHE A 224      12.263  12.578   0.858  1.00  8.28           C
ATOM   3545  HA  PHE A 224      11.596  11.831   0.434  1.00  8.28           H
ATOM   3546  C   PHE A 224      11.396  13.526   1.697  1.00  8.28           C
ATOM   3547  O   PHE A 224      10.293  13.162   2.099  1.00  8.28           O
ATOM   3548  CB  PHE A 224      13.255  11.838   1.752  1.00  8.28           C
ATOM   3549 1HB  PHE A 224      13.814  11.129   1.143  1.00  8.28           H
ATOM   3550 2HB  PHE A 224      13.953  12.558   2.180  1.00  8.28           H
ATOM   3551  CG  PHE A 224      12.580  11.098   2.870  1.00  8.28           C
ATOM   3552  CD1 PHE A 224      11.569  10.153   2.603  1.00  8.28           C
ATOM   3553  HD1 PHE A 224      11.346   9.869   1.585  1.00  8.28           H
ATOM   3554  CD2 PHE A 224      12.893  11.404   4.199  1.00  8.28           C
ATOM   3555  HD2 PHE A 224      13.712  12.074   4.410  1.00  8.28           H
ATOM   3556  CE1 PHE A 224      10.811   9.588   3.660  1.00  8.28           C
ATOM   3557  HE1 PHE A 224      10.029   8.876   3.443  1.00  8.28           H
ATOM   3558  CE2 PHE A 224      12.151  10.852   5.262  1.00  8.28           C
ATOM   3559  HE2 PHE A 224      12.405  11.106   6.275  1.00  8.28           H
ATOM   3560  CZ  PHE A 224      11.086   9.964   4.994  1.00  8.28           C
ATOM   3561  HZ  PHE A 224      10.503   9.557   5.807  1.00  8.28           H
ATOM   3562  N   LEU A 225      11.813  14.770   1.895  1.00-22.29           N
ATOM   3563  H   LEU A 225      12.743  15.043   1.594  1.00-22.29           H
ATOM   3564  CA  LEU A 225      10.938  15.753   2.548  1.00-22.29           C
ATOM   3565  HA  LEU A 225      10.643  15.373   3.527  1.00-22.29           H
ATOM   3566  C   LEU A 225       9.664  15.982   1.741  1.00-22.29           C
ATOM   3567  O   LEU A 225       8.564  16.077   2.293  1.00-22.29           O
ATOM   3568  CB  LEU A 225      11.638  17.109   2.708  1.00-22.29           C
ATOM   3569 1HB  LEU A 225      12.070  17.378   1.746  1.00-22.29           H
ATOM   3570 2HB  LEU A 225      10.868  17.845   2.933  1.00-22.29           H
ATOM   3571  CG  LEU A 225      12.727  17.258   3.775  1.00-22.29           C
ATOM   3572  HG  LEU A 225      13.480  16.498   3.607  1.00-22.29           H
ATOM   3573  CD1 LEU A 225      13.404  18.619   3.655  1.00-22.29           C
ATOM   3574 1HD1 LEU A 225      14.169  18.716   4.426  1.00-22.29           H
ATOM   3575 2HD1 LEU A 225      12.674  19.419   3.774  1.00-22.29           H
ATOM   3576 3HD1 LEU A 225      13.885  18.708   2.682  1.00-22.29           H
ATOM   3577  CD2 LEU A 225      12.155  17.073   5.179  1.00-22.29           C
ATOM   3578 1HD2 LEU A 225      12.927  17.285   5.917  1.00-22.29           H
ATOM   3579 2HD2 LEU A 225      11.831  16.041   5.316  1.00-22.29           H
ATOM   3580 3HD2 LEU A 225      11.311  17.742   5.340  1.00-22.29           H
ATOM   3581  N   PHE A 226       9.813  16.060   0.427  1.00  4.21           N
ATOM   3582  H   PHE A 226      10.746  16.002   0.032  1.00  4.21           H
ATOM   3583  CA  PHE A 226       8.679  16.209  -0.480  1.00  4.21           C
ATOM   3584  HA  PHE A 226       8.075  17.059  -0.163  1.00  4.21           H
ATOM   3585  C   PHE A 226       7.789  14.967  -0.427  1.00  4.21           C
ATOM   3586  O   PHE A 226       6.576  15.094  -0.364  1.00  4.21           O
ATOM   3587  CB  PHE A 226       9.229  16.489  -1.884  1.00  4.21           C
ATOM   3588 1HB  PHE A 226       9.338  17.567  -2.007  1.00  4.21           H
ATOM   3589 2HB  PHE A 226      10.218  16.045  -1.961  1.00  4.21           H
ATOM   3590  CG  PHE A 226       8.400  15.944  -3.012  1.00  4.21           C
ATOM   3591  CD1 PHE A 226       7.377  16.713  -3.586  1.00  4.21           C
ATOM   3592  HD1 PHE A 226       7.122  17.675  -3.160  1.00  4.21           H
ATOM   3593  CD2 PHE A 226       8.693  14.680  -3.558  1.00  4.21           C
ATOM   3594  HD2 PHE A 226       9.476  14.075  -3.128  1.00  4.21           H
ATOM   3595  CE1 PHE A 226       6.686  16.250  -4.734  1.00  4.21           C
ATOM   3596  HE1 PHE A 226       5.931  16.862  -5.197  1.00  4.21           H
ATOM   3597  CE2 PHE A 226       7.984  14.189  -4.673  1.00  4.21           C
ATOM   3598  HE2 PHE A 226       8.215  13.214  -5.074  1.00  4.21           H
ATOM   3599  CZ  PHE A 226       6.988  14.983  -5.270  1.00  4.21           C
ATOM   3600  HZ  PHE A 226       6.468  14.628  -6.143  1.00  4.21           H
ATOM   3601  N   ILE A 227       8.381  13.784  -0.367  1.00 12.64           N
ATOM   3602  H   ILE A 227       9.395  13.739  -0.423  1.00 12.64           H
ATOM   3603  CA  ILE A 227       7.645  12.525  -0.260  1.00 12.64           C
ATOM   3604  HA  ILE A 227       6.932  12.462  -1.080  1.00 12.64           H
ATOM   3605  C   ILE A 227       6.836  12.507   1.033  1.00 12.64           C
ATOM   3606  O   ILE A 227       5.638  12.260   1.002  1.00 12.64           O
ATOM   3607  CB  ILE A 227       8.647  11.320  -0.342  1.00 12.64           C
ATOM   3608  HB  ILE A 227       9.542  11.619   0.194  1.00 12.64           H
ATOM   3609  CG1 ILE A 227       9.060  11.043  -1.802  1.00 12.64           C
ATOM   3610 1HG1 ILE A 227       9.398  11.975  -2.251  1.00 12.64           H
ATOM   3611 2HG1 ILE A 227       9.911  10.361  -1.784  1.00 12.64           H
ATOM   3612  CG2 ILE A 227       8.134  10.049   0.353  1.00 12.64           C
ATOM   3613 1HG2 ILE A 227       8.789   9.205   0.124  1.00 12.64           H
ATOM   3614 2HG2 ILE A 227       7.126   9.811   0.015  1.00 12.64           H
ATOM   3615 3HG2 ILE A 227       8.128  10.191   1.432  1.00 12.64           H
ATOM   3616  CD1 ILE A 227       7.990  10.431  -2.717  1.00 12.64           C
ATOM   3617 1HD1 ILE A 227       8.381  10.364  -3.731  1.00 12.64           H
ATOM   3618 2HD1 ILE A 227       7.094  11.051  -2.724  1.00 12.64           H
ATOM   3619 3HD1 ILE A 227       7.732   9.427  -2.379  1.00 12.64           H
ATOM   3620  N   PHE A 228       7.441  12.830   2.166  1.00 -6.23           N
ATOM   3621  H   PHE A 228       8.432  13.059   2.162  1.00 -6.23           H
ATOM   3622  CA  PHE A 228       6.715  12.800   3.435  1.00 -6.23           C
ATOM   3623  HA  PHE A 228       6.290  11.805   3.570  1.00 -6.23           H
ATOM   3624  C   PHE A 228       5.557  13.802   3.440  1.00 -6.23           C
ATOM   3625  O   PHE A 228       4.445  13.493   3.878  1.00 -6.23           O
ATOM   3626  CB  PHE A 228       7.692  13.081   4.579  1.00 -6.23           C
ATOM   3627 1HB  PHE A 228       8.476  12.324   4.560  1.00 -6.23           H
ATOM   3628 2HB  PHE A 228       8.153  14.055   4.416  1.00 -6.23           H
ATOM   3629  CG  PHE A 228       7.050  13.083   5.941  1.00 -6.23           C
ATOM   3630  CD1 PHE A 228       6.251  12.004   6.368  1.00 -6.23           C
ATOM   3631  HD1 PHE A 228       6.091  11.159   5.716  1.00 -6.23           H
ATOM   3632  CD2 PHE A 228       7.235  14.180   6.802  1.00 -6.23           C
ATOM   3633  HD2 PHE A 228       7.845  15.015   6.488  1.00 -6.23           H
ATOM   3634  CE1 PHE A 228       5.641  12.015   7.646  1.00 -6.23           C
ATOM   3635  HE1 PHE A 228       5.033  11.179   7.961  1.00 -6.23           H
ATOM   3636  CE2 PHE A 228       6.637  14.203   8.085  1.00 -6.23           C
ATOM   3637  HE2 PHE A 228       6.788  15.053   8.737  1.00 -6.23           H
ATOM   3638  CZ  PHE A 228       5.835  13.120   8.504  1.00 -6.23           C
ATOM   3639  HZ  PHE A 228       5.367  13.145   9.475  1.00 -6.23           H
ATOM   3640  N   GLY A 229       5.786  14.981   2.883  1.00  3.50           N
ATOM   3641  H   GLY A 229       6.709  15.194   2.517  1.00  3.50           H
ATOM   3642  CA  GLY A 229       4.726  15.969   2.774  1.00  3.50           C
ATOM   3643 1HA  GLY A 229       4.330  16.179   3.765  1.00  3.50           H
ATOM   3644 2HA  GLY A 229       5.156  16.884   2.369  1.00  3.50           H
ATOM   3645  C   GLY A 229       3.581  15.544   1.869  1.00  3.50           C
ATOM   3646  O   GLY A 229       2.416  15.525   2.272  1.00  3.50           O
ATOM   3647  N   VAL A 230       3.909  15.211   0.630  1.00 -9.63           N
ATOM   3648  H   VAL A 230       4.892  15.194   0.361  1.00 -9.63           H
ATOM   3649  CA  VAL A 230       2.915  14.902  -0.397  1.00 -9.63           C
ATOM   3650  HA  VAL A 230       2.158  15.682  -0.378  1.00 -9.63           H
ATOM   3651  C   VAL A 230       2.195  13.580  -0.157  1.00 -9.63           C
ATOM   3652  O   VAL A 230       0.980  13.510  -0.385  1.00 -9.63           O
ATOM   3653  CB  VAL A 230       3.586  14.927  -1.806  1.00 -9.63           C
ATOM   3654  HB  VAL A 230       4.425  14.233  -1.809  1.00 -9.63           H
ATOM   3655  CG1 VAL A 230       2.631  14.526  -2.934  1.00 -9.63           C
ATOM   3656 1HG1 VAL A 230       3.133  14.637  -3.895  1.00 -9.63           H
ATOM   3657 2HG1 VAL A 230       1.735  15.146  -2.914  1.00 -9.63           H
ATOM   3658 3HG1 VAL A 230       2.353  13.479  -2.817  1.00 -9.63           H
ATOM   3659  CG2 VAL A 230       4.104  16.343  -2.107  1.00 -9.63           C
ATOM   3660 1HG2 VAL A 230       4.595  16.344  -3.074  1.00 -9.63           H
ATOM   3661 2HG2 VAL A 230       4.839  16.647  -1.362  1.00 -9.63           H
ATOM   3662 3HG2 VAL A 230       3.283  17.061  -2.105  1.00 -9.63           H
ATOM   3663  N   GLU A 231       2.895  12.551   0.300  1.00  4.18           N
ATOM   3664  H   GLU A 231       3.895  12.639   0.480  1.00  4.18           H
ATOM   3665  CA  GLU A 231       2.263  11.252   0.518  1.00  4.18           C
ATOM   3666  HA  GLU A 231       1.517  11.104  -0.251  1.00  4.18           H
ATOM   3667  C   GLU A 231       1.557  11.139   1.859  1.00  4.18           C
ATOM   3668  O   GLU A 231       0.464  10.588   1.923  1.00  4.18           O
ATOM   3669  CB  GLU A 231       3.268  10.104   0.415  1.00  4.18           C
ATOM   3670 1HB  GLU A 231       4.025  10.234   1.188  1.00  4.18           H
ATOM   3671 2HB  GLU A 231       2.732   9.176   0.611  1.00  4.18           H
ATOM   3672  CG  GLU A 231       3.953   9.984  -0.944  1.00  4.18           C
ATOM   3673 1HG  GLU A 231       3.190   9.931  -1.720  1.00  4.18           H
ATOM   3674 2HG  GLU A 231       4.568  10.866  -1.122  1.00  4.18           H
ATOM   3675  CD  GLU A 231       4.825   8.746  -1.025  1.00  4.18           C
ATOM   3676  OE1 GLU A 231       5.169   8.194   0.046  1.00  4.18           O
ATOM   3677  OE2 GLU A 231       5.191   8.317  -2.138  1.00  4.18           O
ATOM   3678  N   PHE A 232       2.153  11.652   2.927  1.00  4.40           N
ATOM   3679  H   PHE A 232       3.040  12.132   2.833  1.00  4.40           H
ATOM   3680  CA  PHE A 232       1.575  11.469   4.259  1.00  4.40           C
ATOM   3681  HA  PHE A 232       0.811  10.694   4.202  1.00  4.40           H
ATOM   3682  C   PHE A 232       0.903  12.717   4.822  1.00  4.40           C
ATOM   3683  O   PHE A 232      -0.308  12.719   5.044  1.00  4.40           O
ATOM   3684  CB  PHE A 232       2.648  10.954   5.227  1.00  4.40           C
ATOM   3685 1HB  PHE A 232       3.205  10.163   4.726  1.00  4.40           H
ATOM   3686 2HB  PHE A 232       3.345  11.756   5.465  1.00  4.40           H
ATOM   3687  CG  PHE A 232       2.087  10.397   6.509  1.00  4.40           C
ATOM   3688  CD1 PHE A 232       1.811   9.023   6.621  1.00  4.40           C
ATOM   3689  HD1 PHE A 232       1.993   8.371   5.780  1.00  4.40           H
ATOM   3690  CD2 PHE A 232       1.818  11.237   7.604  1.00  4.40           C
ATOM   3691  HD2 PHE A 232       2.024  12.296   7.536  1.00  4.40           H
ATOM   3692  CE1 PHE A 232       1.282   8.478   7.817  1.00  4.40           C
ATOM   3693  HE1 PHE A 232       1.080   7.419   7.887  1.00  4.40           H
ATOM   3694  CE2 PHE A 232       1.266  10.712   8.801  1.00  4.40           C
ATOM   3695  HE2 PHE A 232       1.045  11.370   9.629  1.00  4.40           H
ATOM   3696  CZ  PHE A 232       1.011   9.328   8.910  1.00  4.40           C
ATOM   3697  HZ  PHE A 232       0.605   8.926   9.823  1.00  4.40           H
ATOM   3698  N   VAL A 233       1.666  13.772   5.071  1.00  3.61           N
ATOM   3699  H   VAL A 233       2.632  13.776   4.752  1.00  3.61           H
ATOM   3700  CA  VAL A 233       1.174  14.908   5.863  1.00  3.61           C
ATOM   3701  HA  VAL A 233       0.846  14.531   6.831  1.00  3.61           H
ATOM   3702  C   VAL A 233      -0.030  15.563   5.190  1.00  3.61           C
ATOM   3703  O   VAL A 233      -1.030  15.889   5.836  1.00  3.61           O
ATOM   3704  CB  VAL A 233       2.307  15.952   6.097  1.00  3.61           C
ATOM   3705  HB  VAL A 233       2.638  16.329   5.132  1.00  3.61           H
ATOM   3706  CG1 VAL A 233       1.826  17.140   6.944  1.00  3.61           C
ATOM   3707 1HG1 VAL A 233       2.658  17.825   7.114  1.00  3.61           H
ATOM   3708 2HG1 VAL A 233       1.448  16.790   7.906  1.00  3.61           H
ATOM   3709 3HG1 VAL A 233       1.040  17.682   6.420  1.00  3.61           H
ATOM   3710  CG2 VAL A 233       3.502  15.294   6.800  1.00  3.61           C
ATOM   3711 1HG2 VAL A 233       4.280  16.038   6.975  1.00  3.61           H
ATOM   3712 2HG2 VAL A 233       3.930  14.505   6.184  1.00  3.61           H
ATOM   3713 3HG2 VAL A 233       3.194  14.873   7.758  1.00  3.61           H
ATOM   3714  N   GLY A 234       0.022  15.704   3.876  1.00 18.62           N
ATOM   3715  H   GLY A 234       0.864  15.441   3.368  1.00 18.62           H
ATOM   3716  CA  GLY A 234      -1.122  16.217   3.146  1.00 18.62           C
ATOM   3717 1HA  GLY A 234      -1.372  17.203   3.535  1.00 18.62           H
ATOM   3718 2HA  GLY A 234      -0.840  16.327   2.099  1.00 18.62           H
ATOM   3719  C   GLY A 234      -2.366  15.348   3.224  1.00 18.62           C
ATOM   3720  O   GLY A 234      -3.360  15.761   3.845  1.00 18.62           O
ATOM   3721  N   PRO A 235      -2.384  14.154   2.604  1.00 13.26           N
ATOM   3722  CA  PRO A 235      -3.626  13.375   2.634  1.00 13.26           C
ATOM   3723  HA  PRO A 235      -4.415  13.942   2.141  1.00 13.26           H
ATOM   3724  C   PRO A 235      -4.121  12.939   4.005  1.00 13.26           C
ATOM   3725  O   PRO A 235      -5.328  12.927   4.206  1.00 13.26           O
ATOM   3726  CB  PRO A 235      -3.282  12.138   1.798  1.00 13.26           C
ATOM   3727 1HB  PRO A 235      -2.937  11.332   2.446  1.00 13.26           H
ATOM   3728 2HB  PRO A 235      -4.142  11.814   1.212  1.00 13.26           H
ATOM   3729  CG  PRO A 235      -2.186  12.587   0.914  1.00 13.26           C
ATOM   3730 1HG  PRO A 235      -1.609  11.739   0.547  1.00 13.26           H
ATOM   3731 2HG  PRO A 235      -2.588  13.172   0.085  1.00 13.26           H
ATOM   3732  CD  PRO A 235      -1.359  13.457   1.811  1.00 13.26           C
ATOM   3733 1HD  PRO A 235      -0.720  12.853   2.456  1.00 13.26           H
ATOM   3734 2HD  PRO A 235      -0.768  14.159   1.226  1.00 13.26           H
ATOM   3735  N   VAL A 236      -3.257  12.607   4.958  1.00 -7.98           N
ATOM   3736  H   VAL A 236      -2.252  12.634   4.787  1.00 -7.98           H
ATOM   3737  CA  VAL A 236      -3.740  12.155   6.267  1.00 -7.98           C
ATOM   3738  HA  VAL A 236      -4.447  11.342   6.108  1.00 -7.98           H
ATOM   3739  C   VAL A 236      -4.492  13.276   6.971  1.00 -7.98           C
ATOM   3740  O   VAL A 236      -5.603  13.060   7.465  1.00 -7.98           O
ATOM   3741  CB  VAL A 236      -2.578  11.623   7.159  1.00 -7.98           C
ATOM   3742  HB  VAL A 236      -1.800  12.384   7.206  1.00 -7.98           H
ATOM   3743  CG1 VAL A 236      -3.030  11.324   8.594  1.00 -7.98           C
ATOM   3744 1HG1 VAL A 236      -2.173  10.982   9.175  1.00 -7.98           H
ATOM   3745 2HG1 VAL A 236      -3.801  10.554   8.599  1.00 -7.98           H
ATOM   3746 3HG1 VAL A 236      -3.415  12.225   9.070  1.00 -7.98           H
ATOM   3747  CG2 VAL A 236      -1.993  10.343   6.543  1.00 -7.98           C
ATOM   3748 1HG2 VAL A 236      -1.166   9.987   7.155  1.00 -7.98           H
ATOM   3749 2HG2 VAL A 236      -1.609  10.543   5.543  1.00 -7.98           H
ATOM   3750 3HG2 VAL A 236      -2.756   9.566   6.481  1.00 -7.98           H
ATOM   3751  N   VAL A 237      -3.955  14.488   6.987  1.00-10.67           N
ATOM   3752  H   VAL A 237      -3.053  14.661   6.553  1.00-10.67           H
ATOM   3753  CA  VAL A 237      -4.657  15.586   7.654  1.00-10.67           C
ATOM   3754  HA  VAL A 237      -4.969  15.254   8.644  1.00-10.67           H
ATOM   3755  C   VAL A 237      -5.914  15.919   6.857  1.00-10.67           C
ATOM   3756  O   VAL A 237      -6.976  16.136   7.438  1.00-10.67           O
ATOM   3757  CB  VAL A 237      -3.748  16.832   7.827  1.00-10.67           C
ATOM   3758  HB  VAL A 237      -3.398  17.136   6.843  1.00-10.67           H
ATOM   3759  CG1 VAL A 237      -4.502  18.010   8.462  1.00-10.67           C
ATOM   3760 1HG1 VAL A 237      -3.814  18.843   8.616  1.00-10.67           H
ATOM   3761 2HG1 VAL A 237      -4.920  17.714   9.425  1.00-10.67           H
ATOM   3762 3HG1 VAL A 237      -5.304  18.342   7.806  1.00-10.67           H
ATOM   3763  CG2 VAL A 237      -2.532  16.487   8.708  1.00-10.67           C
ATOM   3764 1HG2 VAL A 237      -1.886  17.361   8.794  1.00-10.67           H
ATOM   3765 2HG2 VAL A 237      -1.949  15.683   8.258  1.00-10.67           H
ATOM   3766 3HG2 VAL A 237      -2.856  16.185   9.703  1.00-10.67           H
ATOM   3767  N   THR A 238      -5.841  15.889   5.532  1.00-12.59           N
ATOM   3768  H   THR A 238      -4.958  15.672   5.080  1.00-12.59           H
ATOM   3769  CA  THR A 238      -7.019  16.181   4.712  1.00-12.59           C
ATOM   3770  HA  THR A 238      -7.384  17.169   4.988  1.00-12.59           H
ATOM   3771  C   THR A 238      -8.144  15.175   4.971  1.00-12.59           C
ATOM   3772  O   THR A 238      -9.297  15.559   5.156  1.00-12.59           O
ATOM   3773  CB  THR A 238      -6.674  16.195   3.203  1.00-12.59           C
ATOM   3774  HB  THR A 238      -6.422  15.187   2.873  1.00-12.59           H
ATOM   3775  OG1 THR A 238      -5.554  17.057   2.981  1.00-12.59           O
ATOM   3776  HG1 THR A 238      -4.763  16.622   3.332  1.00-12.59           H
ATOM   3777  CG2 THR A 238      -7.812  16.744   2.363  1.00-12.59           C
ATOM   3778 1HG2 THR A 238      -7.492  16.805   1.323  1.00-12.59           H
ATOM   3779 2HG2 THR A 238      -8.084  17.741   2.710  1.00-12.59           H
ATOM   3780 3HG2 THR A 238      -8.678  16.086   2.426  1.00-12.59           H
ATOM   3781  N   MET A 239      -7.830  13.890   5.050  1.00-19.82           N
ATOM   3782  H   MET A 239      -6.868  13.588   4.896  1.00-19.82           H
ATOM   3783  CA  MET A 239      -8.843  12.880   5.345  1.00-19.82           C
ATOM   3784  HA  MET A 239      -9.694  13.023   4.679  1.00-19.82           H
ATOM   3785  C   MET A 239      -9.348  12.989   6.776  1.00-19.82           C
ATOM   3786  O   MET A 239     -10.530  12.777   7.016  1.00-19.82           O
ATOM   3787  CB  MET A 239      -8.292  11.471   5.143  1.00-19.82           C
ATOM   3788 1HB  MET A 239      -7.361  11.376   5.701  1.00-19.82           H
ATOM   3789 2HB  MET A 239      -9.016  10.771   5.554  1.00-19.82           H
ATOM   3790  CG  MET A 239      -8.041  11.094   3.692  1.00-19.82           C
ATOM   3791 1HG  MET A 239      -8.985  11.128   3.149  1.00-19.82           H
ATOM   3792 2HG  MET A 239      -7.358  11.817   3.251  1.00-19.82           H
ATOM   3793  SD  MET A 239      -7.316   9.451   3.518  1.00-19.82           S
ATOM   3794  CE  MET A 239      -8.638   8.383   4.060  1.00-19.82           C
ATOM   3795 1HE  MET A 239      -8.303   7.347   4.024  1.00-19.82           H
ATOM   3796 2HE  MET A 239      -9.501   8.512   3.406  1.00-19.82           H
ATOM   3797 3HE  MET A 239      -8.902   8.630   5.085  1.00-19.82           H
ATOM   3798  N   THR A 240      -8.490  13.353   7.720  1.00-16.39           N
ATOM   3799  H   THR A 240      -7.512  13.499   7.485  1.00-16.39           H
ATOM   3800  CA  THR A 240      -8.918  13.519   9.111  1.00-16.39           C
ATOM   3801  HA  THR A 240      -9.431  12.612   9.429  1.00-16.39           H
ATOM   3802  C   THR A 240      -9.903  14.681   9.202  1.00-16.39           C
ATOM   3803  O   THR A 240     -10.942  14.578   9.854  1.00-16.39           O
ATOM   3804  CB  THR A 240      -7.709  13.762  10.055  1.00-16.39           C
ATOM   3805  HB  THR A 240      -7.226  14.706   9.802  1.00-16.39           H
ATOM   3806  OG1 THR A 240      -6.769  12.693   9.910  1.00-16.39           O
ATOM   3807  HG1 THR A 240      -6.278  12.827   9.087  1.00-16.39           H
ATOM   3808  CG2 THR A 240      -8.110  13.771  11.513  1.00-16.39           C
ATOM   3809 1HG2 THR A 240      -7.217  13.884  12.128  1.00-16.39           H
ATOM   3810 2HG2 THR A 240      -8.601  12.832  11.771  1.00-16.39           H
ATOM   3811 3HG2 THR A 240      -8.782  14.604  11.714  1.00-16.39           H
ATOM   3812  N   LEU A 241      -9.625  15.767   8.493  1.00-15.68           N
ATOM   3813  H   LEU A 241      -8.748  15.817   7.977  1.00-15.68           H
ATOM   3814  CA  LEU A 241     -10.544  16.902   8.441  1.00-15.68           C
ATOM   3815  HA  LEU A 241     -10.764  17.236   9.454  1.00-15.68           H
ATOM   3816  C   LEU A 241     -11.853  16.508   7.777  1.00-15.68           C
ATOM   3817  O   LEU A 241     -12.928  16.844   8.271  1.00-15.68           O
ATOM   3818  CB  LEU A 241      -9.925  18.046   7.635  1.00-15.68           C
ATOM   3819 1HB  LEU A 241      -9.548  17.626   6.704  1.00-15.68           H
ATOM   3820 2HB  LEU A 241     -10.717  18.748   7.379  1.00-15.68           H
ATOM   3821  CG  LEU A 241      -8.789  18.842   8.287  1.00-15.68           C
ATOM   3822  HG  LEU A 241      -8.077  18.149   8.730  1.00-15.68           H
ATOM   3823  CD1 LEU A 241      -8.066  19.645   7.220  1.00-15.68           C
ATOM   3824 1HD1 LEU A 241      -7.273  20.238   7.676  1.00-15.68           H
ATOM   3825 2HD1 LEU A 241      -8.762  20.305   6.704  1.00-15.68           H
ATOM   3826 3HD1 LEU A 241      -7.613  18.966   6.497  1.00-15.68           H
ATOM   3827  CD2 LEU A 241      -9.308  19.768   9.382  1.00-15.68           C
ATOM   3828 1HD2 LEU A 241      -8.479  20.343   9.796  1.00-15.68           H
ATOM   3829 2HD2 LEU A 241      -9.756  19.184  10.186  1.00-15.68           H
ATOM   3830 3HD2 LEU A 241     -10.049  20.455   8.981  1.00-15.68           H
ATOM   3831  N   CYS A 242     -11.775  15.778   6.672  1.00 -6.51           N
ATOM   3832  H   CYS A 242     -10.866  15.522   6.297  1.00 -6.51           H
ATOM   3833  CA  CYS A 242     -12.982  15.356   5.973  1.00 -6.51           C
ATOM   3834  HA  CYS A 242     -13.570  16.240   5.725  1.00 -6.51           H
ATOM   3835  C   CYS A 242     -13.825  14.482   6.886  1.00 -6.51           C
ATOM   3836  O   CYS A 242     -15.000  14.765   7.089  1.00 -6.51           O
ATOM   3837  CB  CYS A 242     -12.658  14.599   4.681  1.00 -6.51           C
ATOM   3838 1HB  CYS A 242     -11.986  13.770   4.909  1.00 -6.51           H
ATOM   3839 2HB  CYS A 242     -13.585  14.189   4.280  1.00 -6.51           H
ATOM   3840  SG  CYS A 242     -11.910  15.640   3.407  1.00 -6.51           S
ATOM   3841  HG  CYS A 242     -10.767  15.892   4.064  1.00 -6.51           H
ATOM   3842  N   TYR A 243     -13.246  13.451   7.481  1.00 -6.87           N
ATOM   3843  H   TYR A 243     -12.253  13.262   7.344  1.00 -6.87           H
ATOM   3844  CA  TYR A 243     -14.029  12.551   8.316  1.00 -6.87           C
ATOM   3845  HA  TYR A 243     -14.917  12.267   7.759  1.00 -6.87           H
ATOM   3846  C   TYR A 243     -14.522  13.189   9.602  1.00 -6.87           C
ATOM   3847  O   TYR A 243     -15.598  12.828  10.061  1.00 -6.87           O
ATOM   3848  CB  TYR A 243     -13.263  11.276   8.658  1.00 -6.87           C
ATOM   3849 1HB  TYR A 243     -12.315  11.546   9.121  1.00 -6.87           H
ATOM   3850 2HB  TYR A 243     -13.856  10.727   9.386  1.00 -6.87           H
ATOM   3851  CG  TYR A 243     -12.993  10.353   7.485  1.00 -6.87           C
ATOM   3852  CD1 TYR A 243     -13.974  10.105   6.497  1.00 -6.87           C
ATOM   3853  HD1 TYR A 243     -14.954  10.544   6.584  1.00 -6.87           H
ATOM   3854  CD2 TYR A 243     -11.756   9.692   7.375  1.00 -6.87           C
ATOM   3855  HD2 TYR A 243     -11.007   9.837   8.141  1.00 -6.87           H
ATOM   3856  CE1 TYR A 243     -13.687   9.281   5.379  1.00 -6.87           C
ATOM   3857  HE1 TYR A 243     -14.428   9.125   4.610  1.00 -6.87           H
ATOM   3858  CE2 TYR A 243     -11.482   8.835   6.280  1.00 -6.87           C
ATOM   3859  HE2 TYR A 243     -10.546   8.306   6.234  1.00 -6.87           H
ATOM   3860  CZ  TYR A 243     -12.436   8.673   5.271  1.00 -6.87           C
ATOM   3861  OH  TYR A 243     -12.164   7.906   4.166  1.00 -6.87           O
ATOM   3862  HH  TYR A 243     -11.277   7.542   4.180  1.00 -6.87           H
ATOM   3863  N   ALA A 244     -13.821  14.166  10.161  1.00-27.05           N
ATOM   3864  H   ALA A 244     -12.909  14.420   9.793  1.00-27.05           H
ATOM   3865  CA  ALA A 244     -14.336  14.859  11.338  1.00-27.05           C
ATOM   3866  HA  ALA A 244     -14.582  14.117  12.098  1.00-27.05           H
ATOM   3867  C   ALA A 244     -15.615  15.627  10.985  1.00-27.05           C
ATOM   3868  O   ALA A 244     -16.609  15.590  11.713  1.00-27.05           O
ATOM   3869  CB  ALA A 244     -13.273  15.809  11.897  1.00-27.05           C
ATOM   3870 1HB  ALA A 244     -12.387  15.240  12.186  1.00-27.05           H
ATOM   3871 2HB  ALA A 244     -13.667  16.314  12.780  1.00-27.05           H
ATOM   3872 3HB  ALA A 244     -12.993  16.548  11.146  1.00-27.05           H
ATOM   3873  N   ARG A 245     -15.604  16.307   9.846  1.00-24.89           N
ATOM   3874  H   ARG A 245     -14.758  16.312   9.281  1.00-24.89           H
ATOM   3875  CA  ARG A 245     -16.773  17.071   9.398  1.00-24.89           C
ATOM   3876  HA  ARG A 245     -17.133  17.695  10.217  1.00-24.89           H
ATOM   3877  C   ARG A 245     -17.905  16.136   8.990  1.00-24.89           C
ATOM   3878  O   ARG A 245     -19.063  16.385   9.314  1.00-24.89           O
ATOM   3879  CB  ARG A 245     -16.374  17.965   8.223  1.00-24.89           C
ATOM   3880 1HB  ARG A 245     -15.952  17.322   7.454  1.00-24.89           H
ATOM   3881 2HB  ARG A 245     -17.262  18.451   7.820  1.00-24.89           H
ATOM   3882  CG  ARG A 245     -15.342  19.039   8.581  1.00-24.89           C
ATOM   3883 1HG  ARG A 245     -15.821  19.841   9.139  1.00-24.89           H
ATOM   3884 2HG  ARG A 245     -14.555  18.603   9.193  1.00-24.89           H
ATOM   3885  CD  ARG A 245     -14.713  19.589   7.320  1.00-24.89           C
ATOM   3886 1HD  ARG A 245     -14.408  18.743   6.706  1.00-24.89           H
ATOM   3887 2HD  ARG A 245     -15.459  20.168   6.774  1.00-24.89           H
ATOM   3888  NE  ARG A 245     -13.520  20.413   7.551  1.00-24.89           N
ATOM   3889  HE  ARG A 245     -13.293  20.642   8.514  1.00-24.89           H
ATOM   3890  CZ  ARG A 245     -12.689  20.846   6.613  1.00-24.89           C
ATOM   3891  NH1 ARG A 245     -11.630  21.516   6.960  1.00-24.89           N
ATOM   3892 1HH1 ARG A 245     -11.476  21.758   7.928  1.00-24.89           H
ATOM   3893 2HH1 ARG A 245     -10.973  21.808   6.255  1.00-24.89           H
ATOM   3894  NH2 ARG A 245     -12.845  20.600   5.339  1.00-24.89           N
ATOM   3895 1HH2 ARG A 245     -13.663  20.110   5.018  1.00-24.89           H
ATOM   3896 2HH2 ARG A 245     -12.141  20.920   4.687  1.00-24.89           H
ATOM   3897  N   ILE A 246     -17.571  15.033   8.333  1.00-14.47           N
ATOM   3898  H   ILE A 246     -16.601  14.887   8.065  1.00-14.47           H
ATOM   3899  CA  ILE A 246     -18.568  14.022   7.973  1.00-14.47           C
ATOM   3900  HA  ILE A 246     -19.376  14.504   7.423  1.00-14.47           H
ATOM   3901  C   ILE A 246     -19.165  13.450   9.257  1.00-14.47           C
ATOM   3902  O   ILE A 246     -20.373  13.325   9.357  1.00-14.47           O
ATOM   3903  CB  ILE A 246     -17.971  12.872   7.093  1.00-14.47           C
ATOM   3904  HB  ILE A 246     -17.109  12.453   7.611  1.00-14.47           H
ATOM   3905  CG1 ILE A 246     -17.535  13.386   5.709  1.00-14.47           C
ATOM   3906 1HG1 ILE A 246     -18.423  13.489   5.084  1.00-14.47           H
ATOM   3907 2HG1 ILE A 246     -17.097  14.374   5.817  1.00-14.47           H
ATOM   3908  CG2 ILE A 246     -18.998  11.758   6.855  1.00-14.47           C
ATOM   3909 1HG2 ILE A 246     -18.585  10.992   6.201  1.00-14.47           H
ATOM   3910 2HG2 ILE A 246     -19.899  12.170   6.402  1.00-14.47           H
ATOM   3911 3HG2 ILE A 246     -19.259  11.289   7.801  1.00-14.47           H
ATOM   3912  CD1 ILE A 246     -16.517  12.490   4.974  1.00-14.47           C
ATOM   3913 1HD1 ILE A 246     -16.242  12.950   4.027  1.00-14.47           H
ATOM   3914 2HD1 ILE A 246     -16.940  11.506   4.777  1.00-14.47           H
ATOM   3915 3HD1 ILE A 246     -15.616  12.387   5.578  1.00-14.47           H
ATOM   3916  N   SER A 247     -18.363  13.148  10.268  1.00-11.45           N
ATOM   3917  H   SER A 247     -17.357  13.262  10.176  1.00-11.45           H
ATOM   3918  CA  SER A 247     -18.895  12.606  11.518  1.00-11.45           C
ATOM   3919  HA  SER A 247     -19.527  11.755  11.276  1.00-11.45           H
ATOM   3920  C   SER A 247     -19.751  13.624  12.256  1.00-11.45           C
ATOM   3921  O   SER A 247     -20.749  13.264  12.875  1.00-11.45           O
ATOM   3922  CB  SER A 247     -17.771  12.111  12.426  1.00-11.45           C
ATOM   3923 1HB  SER A 247     -17.103  12.937  12.671  1.00-11.45           H
ATOM   3924 2HB  SER A 247     -18.200  11.709  13.345  1.00-11.45           H
ATOM   3925  OG  SER A 247     -17.045  11.094  11.759  1.00-11.45           O
ATOM   3926  HG  SER A 247     -16.376  11.515  11.200  1.00-11.45           H
ATOM   3927  N   ARG A 248     -19.439  14.907  12.142  1.00-11.93           N
ATOM   3928  H   ARG A 248     -18.594  15.188  11.654  1.00-11.93           H
ATOM   3929  CA  ARG A 248     -20.308  15.917  12.736  1.00-11.93           C
ATOM   3930  HA  ARG A 248     -20.446  15.669  13.779  1.00-11.93           H
ATOM   3931  C   ARG A 248     -21.679  15.886  12.057  1.00-11.93           C
ATOM   3932  O   ARG A 248     -22.715  15.861  12.718  1.00-11.93           O
ATOM   3933  CB  ARG A 248     -19.670  17.303  12.670  1.00-11.93           C
ATOM   3934 1HB  ARG A 248     -18.642  17.244  13.029  1.00-11.93           H
ATOM   3935 2HB  ARG A 248     -19.660  17.621  11.629  1.00-11.93           H
ATOM   3936  CG  ARG A 248     -20.434  18.313  13.521  1.00-11.93           C
ATOM   3937 1HG  ARG A 248     -21.489  18.235  13.270  1.00-11.93           H
ATOM   3938 2HG  ARG A 248     -20.320  18.062  14.575  1.00-11.93           H
ATOM   3939  CD  ARG A 248     -20.012  19.761  13.301  1.00-11.93           C
ATOM   3940 1HD  ARG A 248     -20.701  20.412  13.840  1.00-11.93           H
ATOM   3941 2HD  ARG A 248     -19.011  19.903  13.711  1.00-11.93           H
ATOM   3942  NE  ARG A 248     -19.992  20.129  11.876  1.00-11.93           N
ATOM   3943  HE  ARG A 248     -19.087  20.319  11.467  1.00-11.93           H
ATOM   3944  CZ  ARG A 248     -21.027  20.225  11.054  1.00-11.93           C
ATOM   3945  NH1 ARG A 248     -20.783  20.491   9.806  1.00-11.93           N
ATOM   3946 1HH1 ARG A 248     -19.841  20.702   9.516  1.00-11.93           H
ATOM   3947 2HH1 ARG A 248     -21.541  20.472   9.142  1.00-11.93           H
ATOM   3948  NH2 ARG A 248     -22.267  19.968  11.371  1.00-11.93           N
ATOM   3949 1HH2 ARG A 248     -22.529  19.788  12.330  1.00-11.93           H
ATOM   3950 2HH2 ARG A 248     -22.956  19.919  10.631  1.00-11.93           H
ATOM   3951  N   GLU A 249     -21.695  15.792  10.738  1.00 -4.47           N
ATOM   3952  H   GLU A 249     -20.818  15.795  10.226  1.00 -4.47           H
ATOM   3953  CA  GLU A 249     -22.950  15.699   9.990  1.00 -4.47           C
ATOM   3954  HA  GLU A 249     -23.618  16.495  10.320  1.00 -4.47           H
ATOM   3955  C   GLU A 249     -23.675  14.366  10.216  1.00 -4.47           C
ATOM   3956  O   GLU A 249     -24.899  14.298  10.131  1.00 -4.47           O
ATOM   3957  CB  GLU A 249     -22.669  15.885   8.495  1.00 -4.47           C
ATOM   3958 1HB  GLU A 249     -21.883  15.190   8.205  1.00 -4.47           H
ATOM   3959 2HB  GLU A 249     -23.566  15.635   7.929  1.00 -4.47           H
ATOM   3960  CG  GLU A 249     -22.228  17.298   8.120  1.00 -4.47           C
ATOM   3961 1HG  GLU A 249     -21.467  17.642   8.821  1.00 -4.47           H
ATOM   3962 2HG  GLU A 249     -21.781  17.267   7.131  1.00 -4.47           H
ATOM   3963  CD  GLU A 249     -23.378  18.291   8.094  1.00 -4.47           C
ATOM   3964  OE1 GLU A 249     -24.318  18.095   7.303  1.00 -4.47           O
ATOM   3965  OE2 GLU A 249     -23.363  19.289   8.850  1.00 -4.47           O
ATOM   3966  N   LEU A 250     -22.941  13.304  10.512  1.00 -0.98           N
ATOM   3967  H   LEU A 250     -21.930  13.397  10.518  1.00 -0.98           H
ATOM   3968  CA  LEU A 250     -23.525  11.986  10.772  1.00 -0.98           C
ATOM   3969  HA  LEU A 250     -24.339  11.813  10.071  1.00 -0.98           H
ATOM   3970  C   LEU A 250     -24.078  11.759  12.171  1.00 -0.98           C
ATOM   3971  O   LEU A 250     -24.957  10.919  12.338  1.00 -0.98           O
ATOM   3972  CB  LEU A 250     -22.474  10.895  10.584  1.00 -0.98           C
ATOM   3973 1HB  LEU A 250     -21.580  11.209  11.116  1.00 -0.98           H
ATOM   3974 2HB  LEU A 250     -22.845  10.006  11.089  1.00 -0.98           H
ATOM   3975  CG  LEU A 250     -22.064  10.458   9.176  1.00 -0.98           C
ATOM   3976  HG  LEU A 250     -21.730  11.323   8.610  1.00 -0.98           H
ATOM   3977  CD1 LEU A 250     -20.899   9.494   9.331  1.00 -0.98           C
ATOM   3978 1HD1 LEU A 250     -20.666   9.042   8.371  1.00 -0.98           H
ATOM   3979 2HD1 LEU A 250     -21.138   8.712  10.049  1.00 -0.98           H
ATOM   3980 3HD1 LEU A 250     -20.022  10.038   9.683  1.00 -0.98           H
ATOM   3981  CD2 LEU A 250     -23.205   9.796   8.408  1.00 -0.98           C
ATOM   3982 1HD2 LEU A 250     -22.845   9.486   7.430  1.00 -0.98           H
ATOM   3983 2HD2 LEU A 250     -24.017  10.510   8.269  1.00 -0.98           H
ATOM   3984 3HD2 LEU A 250     -23.576   8.929   8.951  1.00 -0.98           H
ATOM   3985  N   TRP A 251     -23.522  12.424  13.174  1.00 20.04           N
ATOM   3986  H   TRP A 251     -22.749  13.050  12.980  1.00 20.04           H
ATOM   3987  CA  TRP A 251     -23.902  12.172  14.569  1.00 20.04           C
ATOM   3988  HA  TRP A 251     -24.673  11.406  14.592  1.00 20.04           H
ATOM   3989  C   TRP A 251     -24.446  13.379  15.331  1.00 20.04           C
ATOM   3990  O   TRP A 251     -25.314  13.234  16.191  1.00 20.04           O
ATOM   3991  CB  TRP A 251     -22.687  11.627  15.332  1.00 20.04           C
ATOM   3992 1HB  TRP A 251     -21.924  12.402  15.370  1.00 20.04           H
ATOM   3993 2HB  TRP A 251     -22.993  11.402  16.354  1.00 20.04           H
ATOM   3994  CG  TRP A 251     -22.067  10.386  14.732  1.00 20.04           C
ATOM   3995  CD1 TRP A 251     -21.009  10.326  13.877  1.00 20.04           C
ATOM   3996  HD1 TRP A 251     -20.494  11.197  13.498  1.00 20.04           H
ATOM   3997  CD2 TRP A 251     -22.396   9.014  15.017  1.00 20.04           C
ATOM   3998  NE1 TRP A 251     -20.671   9.038  13.574  1.00 20.04           N
ATOM   3999  HE1 TRP A 251     -19.899   8.772  12.978  1.00 20.04           H
ATOM   4000  CE2 TRP A 251     -21.508   8.199  14.255  1.00 20.04           C
ATOM   4001  CE3 TRP A 251     -23.332   8.385  15.865  1.00 20.04           C
ATOM   4002  HE3 TRP A 251     -24.005   8.977  16.468  1.00 20.04           H
ATOM   4003  CZ2 TRP A 251     -21.545   6.792  14.304  1.00 20.04           C
ATOM   4004  HZ2 TRP A 251     -20.864   6.207  13.708  1.00 20.04           H
ATOM   4005  CZ3 TRP A 251     -23.361   6.966  15.931  1.00 20.04           C
ATOM   4006  HZ3 TRP A 251     -24.064   6.475  16.588  1.00 20.04           H
ATOM   4007  CH2 TRP A 251     -22.461   6.186  15.146  1.00 20.04           C
ATOM   4008  HH2 TRP A 251     -22.491   5.109  15.218  1.00 20.04           H
ATOM   4009  N   PHE A 252     -23.935  14.569  15.048  1.00 -8.60           N
ATOM   4010  H   PHE A 252     -23.279  14.667  14.283  1.00 -8.60           H
ATOM   4011  CA  PHE A 252     -24.242  15.755  15.853  1.00 -8.60           C
ATOM   4012  HA  PHE A 252     -24.586  15.447  16.841  1.00 -8.60           H
ATOM   4013  C   PHE A 252     -25.333  16.614  15.225  1.00 -8.60           C
ATOM   4014  O   PHE A 252     -26.104  17.268  15.932  1.00 -8.60           O
ATOM   4015  CB  PHE A 252     -22.980  16.601  16.024  1.00 -8.60           C
ATOM   4016 1HB  PHE A 252     -22.596  16.866  15.043  1.00 -8.60           H
ATOM   4017 2HB  PHE A 252     -23.248  17.522  16.539  1.00 -8.60           H
ATOM   4018  CG  PHE A 252     -21.891  15.922  16.809  1.00 -8.60           C
ATOM   4019  CD1 PHE A 252     -21.033  14.980  16.212  1.00 -8.60           C
ATOM   4020  HD1 PHE A 252     -21.204  14.663  15.199  1.00 -8.60           H
ATOM   4021  CD2 PHE A 252     -21.703  16.246  18.159  1.00 -8.60           C
ATOM   4022  HD2 PHE A 252     -22.374  16.938  18.641  1.00 -8.60           H
ATOM   4023  CE1 PHE A 252     -19.953  14.424  16.928  1.00 -8.60           C
ATOM   4024  HE1 PHE A 252     -19.293  13.714  16.449  1.00 -8.60           H
ATOM   4025  CE2 PHE A 252     -20.636  15.686  18.895  1.00 -8.60           C
ATOM   4026  HE2 PHE A 252     -20.491  15.957  19.929  1.00 -8.60           H
ATOM   4027  CZ  PHE A 252     -19.750  14.786  18.272  1.00 -8.60           C
ATOM   4028  HZ  PHE A 252     -18.927  14.363  18.828  1.00 -8.60           H
ATOM   4029  N   LYS A 253     -25.426  16.584  13.904  1.00 15.39           N
ATOM   4030  H   LYS A 253     -24.714  16.102  13.370  1.00 15.39           H
ATOM   4031  CA  LYS A 253     -26.544  17.210  13.197  1.00 15.39           C
ATOM   4032  HA  LYS A 253     -26.736  18.201  13.609  1.00 15.39           H
ATOM   4033  C   LYS A 253     -27.773  16.331  13.384  1.00 15.39           C
ATOM   4034  O   LYS A 253     -27.755  15.161  12.996  1.00 15.39           O
ATOM   4035  CB  LYS A 253     -26.213  17.317  11.705  1.00 15.39           C
ATOM   4036 1HB  LYS A 253     -25.295  17.895  11.594  1.00 15.39           H
ATOM   4037 2HB  LYS A 253     -26.028  16.311  11.337  1.00 15.39           H
ATOM   4038  CG  LYS A 253     -27.313  17.965  10.855  1.00 15.39           C
ATOM   4039 1HG  LYS A 253     -28.248  17.429  11.003  1.00 15.39           H
ATOM   4040 2HG  LYS A 253     -27.443  18.994  11.188  1.00 15.39           H
ATOM   4041  CD  LYS A 253     -26.993  17.973   9.361  1.00 15.39           C
ATOM   4042 1HD  LYS A 253     -27.703  18.627   8.855  1.00 15.39           H
ATOM   4043 2HD  LYS A 253     -25.991  18.375   9.224  1.00 15.39           H
ATOM   4044  CE  LYS A 253     -27.077  16.577   8.734  1.00 15.39           C
ATOM   4045 1HE  LYS A 253     -26.421  15.908   9.286  1.00 15.39           H
ATOM   4046 2HE  LYS A 253     -28.099  16.204   8.825  1.00 15.39           H
ATOM   4047  NZ  LYS A 253     -26.666  16.544   7.290  1.00 15.39           N
ATOM   4048 1HZ  LYS A 253     -26.577  15.585   6.982  1.00 15.39           H
ATOM   4049 2HZ  LYS A 253     -25.772  17.017   7.176  1.00 15.39           H
ATOM   4050 3HZ  LYS A 253     -27.356  17.009   6.719  1.00 15.39           H
ATOM   4051  N   ALA A 254     -28.840  16.876  13.950  1.00 -0.07           N
ATOM   4052  H   ALA A 254     -28.806  17.829  14.285  1.00 -0.07           H
ATOM   4053  CA  ALA A 254     -30.085  16.128  14.066  1.00 -0.07           C
ATOM   4054  HA  ALA A 254     -29.879  15.147  14.496  1.00 -0.07           H
ATOM   4055  C   ALA A 254     -30.647  15.956  12.652  1.00 -0.07           C
ATOM   4056  O   ALA A 254     -30.637  16.903  11.861  1.00 -0.07           O
ATOM   4057  CB  ALA A 254     -31.072  16.888  14.960  1.00 -0.07           C
ATOM   4058 1HB  ALA A 254     -30.640  17.024  15.952  1.00 -0.07           H
ATOM   4059 2HB  ALA A 254     -31.996  16.321  15.055  1.00 -0.07           H
ATOM   4060 3HB  ALA A 254     -31.298  17.861  14.522  1.00 -0.07           H
ATOM   4061  N   VAL A 255     -31.144  14.773  12.327  1.00 14.66           N
ATOM   4062  H   VAL A 255     -31.156  14.030  13.011  1.00 14.66           H
ATOM   4063  CA  VAL A 255     -31.701  14.530  10.997  1.00 14.66           C
ATOM   4064  HA  VAL A 255     -31.161  15.152  10.288  1.00 14.66           H
ATOM   4065  C   VAL A 255     -33.170  14.959  11.066  1.00 14.66           C
ATOM   4066  O   VAL A 255     -33.901  14.504  11.959  1.00 14.66           O
ATOM   4067  CB  VAL A 255     -31.517  13.058  10.561  1.00 14.66           C
ATOM   4068  HB  VAL A 255     -32.037  12.411  11.261  1.00 14.66           H
ATOM   4069  CG1 VAL A 255     -32.072  12.815   9.158  1.00 14.66           C
ATOM   4070 1HG1 VAL A 255     -31.910  11.776   8.872  1.00 14.66           H
ATOM   4071 2HG1 VAL A 255     -31.574  13.466   8.438  1.00 14.66           H
ATOM   4072 3HG1 VAL A 255     -33.144  13.012   9.146  1.00 14.66           H
ATOM   4073  CG2 VAL A 255     -30.035  12.709  10.591  1.00 14.66           C
ATOM   4074 1HG2 VAL A 255     -29.883  11.696  10.229  1.00 14.66           H
ATOM   4075 2HG2 VAL A 255     -29.656  12.755  11.611  1.00 14.66           H
ATOM   4076 3HG2 VAL A 255     -29.463  13.397   9.967  1.00 14.66           H
ATOM   4077  N   PRO A 256     -33.597  15.897  10.199  1.00 -4.53           N
ATOM   4078  CA  PRO A 256     -34.938  16.460  10.379  1.00 -4.53           C
ATOM   4079  HA  PRO A 256     -35.114  16.675  11.432  1.00 -4.53           H
ATOM   4080  C   PRO A 256     -36.081  15.604   9.840  1.00 -4.53           C
ATOM   4081  O   PRO A 256     -35.894  14.752   8.961  1.00 -4.53           O
ATOM   4082  CB  PRO A 256     -34.842  17.775   9.602  1.00 -4.53           C
ATOM   4083 1HB  PRO A 256     -35.821  18.100   9.251  1.00 -4.53           H
ATOM   4084 2HB  PRO A 256     -34.384  18.545  10.223  1.00 -4.53           H
ATOM   4085  CG  PRO A 256     -33.953  17.444   8.471  1.00 -4.53           C
ATOM   4086 1HG  PRO A 256     -34.509  16.903   7.706  1.00 -4.53           H
ATOM   4087 2HG  PRO A 256     -33.504  18.344   8.050  1.00 -4.53           H
ATOM   4088  CD  PRO A 256     -32.903  16.550   9.071  1.00 -4.53           C
ATOM   4089 1HD  PRO A 256     -32.567  15.814   8.341  1.00 -4.53           H
ATOM   4090 2HD  PRO A 256     -32.064  17.139   9.435  1.00 -4.53           H
ATOM   4091  N   GLY A 257     -37.282  15.880  10.325  1.00  0.64           N
ATOM   4092  H   GLY A 257     -37.385  16.595  11.037  1.00  0.64           H
ATOM   4093  CA  GLY A 257     -38.464  15.163   9.878  1.00  0.64           C
ATOM   4094 1HA  GLY A 257     -39.346  15.772  10.070  1.00  0.64           H
ATOM   4095 2HA  GLY A 257     -38.398  14.985   8.804  1.00  0.64           H
ATOM   4096  C   GLY A 257     -38.634  13.830  10.578  1.00  0.64           C
ATOM   4097  O   GLY A 257     -37.931  13.512  11.542  1.00  0.64           O
ATOM   4098  N   PHE A 258     -39.586  13.044  10.103  1.00-15.36           N
ATOM   4099  H   PHE A 258     -40.135  13.347   9.301  1.00-15.36           H
ATOM   4100  CA  PHE A 258     -39.825  11.711  10.638  1.00-15.36           C
ATOM   4101  HA  PHE A 258     -39.690  11.714  11.720  1.00-15.36           H
ATOM   4102  C   PHE A 258     -38.820  10.760  10.008  1.00-15.36           C
ATOM   4103  O   PHE A 258     -38.838  10.524   8.797  1.00-15.36           O
ATOM   4104  CB  PHE A 258     -41.243  11.252  10.300  1.00-15.36           C
ATOM   4105 1HB  PHE A 258     -41.949  11.952  10.745  1.00-15.36           H
ATOM   4106 2HB  PHE A 258     -41.376  11.274   9.219  1.00-15.36           H
ATOM   4107  CG  PHE A 258     -41.554   9.868  10.792  1.00-15.36           C
ATOM   4108  CD1 PHE A 258     -41.881   9.649  12.139  1.00-15.36           C
ATOM   4109  HD1 PHE A 258     -41.897  10.477  12.833  1.00-15.36           H
ATOM   4110  CD2 PHE A 258     -41.511   8.772   9.911  1.00-15.36           C
ATOM   4111  HD2 PHE A 258     -41.233   8.926   8.879  1.00-15.36           H
ATOM   4112  CE1 PHE A 258     -42.193   8.348  12.602  1.00-15.36           C
ATOM   4113  HE1 PHE A 258     -42.439   8.187  13.642  1.00-15.36           H
ATOM   4114  CE2 PHE A 258     -41.845   7.470  10.355  1.00-15.36           C
ATOM   4115  HE2 PHE A 258     -41.836   6.640   9.664  1.00-15.36           H
ATOM   4116  CZ  PHE A 258     -42.200   7.262  11.701  1.00-15.36           C
ATOM   4117  HZ  PHE A 258     -42.473   6.273  12.045  1.00-15.36           H
ATOM   4118  N   GLN A 259     -37.942  10.194  10.817  1.00 23.73           N
ATOM   4119  H   GLN A 259     -37.952  10.409  11.810  1.00 23.73           H
ATOM   4120  CA  GLN A 259     -36.999   9.204  10.322  1.00 23.73           C
ATOM   4121  HA  GLN A 259     -36.688   9.463   9.310  1.00 23.73           H
ATOM   4122  C   GLN A 259     -37.742   7.877  10.301  1.00 23.73           C
ATOM   4123  O   GLN A 259     -38.105   7.334  11.342  1.00 23.73           O
ATOM   4124  CB  GLN A 259     -35.769   9.125  11.225  1.00 23.73           C
ATOM   4125 1HB  GLN A 259     -36.098   8.902  12.239  1.00 23.73           H
ATOM   4126 2HB  GLN A 259     -35.130   8.312  10.879  1.00 23.73           H
ATOM   4127  CG  GLN A 259     -34.959  10.414  11.253  1.00 23.73           C
ATOM   4128 1HG  GLN A 259     -34.493  10.573  10.280  1.00 23.73           H
ATOM   4129 2HG  GLN A 259     -35.620  11.254  11.462  1.00 23.73           H
ATOM   4130  CD  GLN A 259     -33.895  10.385  12.321  1.00 23.73           C
ATOM   4131  OE1 GLN A 259     -33.217   9.385  12.533  1.00 23.73           O
ATOM   4132  NE2 GLN A 259     -33.746  11.474  13.019  1.00 23.73           N
ATOM   4133 1HE2 GLN A 259     -33.084  11.476  13.780  1.00 23.73           H
ATOM   4134 2HE2 GLN A 259     -34.281  12.295  12.786  1.00 23.73           H
ATOM   4135  N   THR A 260     -37.983   7.365   9.107  1.00 -1.63           N
ATOM   4136  H   THR A 260     -37.723   7.876   8.279  1.00 -1.63           H
ATOM   4137  CA  THR A 260     -38.570   6.043   8.949  1.00 -1.63           C
ATOM   4138  HA  THR A 260     -39.423   5.920   9.616  1.00 -1.63           H
ATOM   4139  C   THR A 260     -37.465   5.058   9.290  1.00 -1.63           C
ATOM   4140  O   THR A 260     -36.287   5.425   9.310  1.00 -1.63           O
ATOM   4141  CB  THR A 260     -38.984   5.775   7.489  1.00 -1.63           C
ATOM   4142  HB  THR A 260     -39.464   4.800   7.418  1.00 -1.63           H
ATOM   4143  OG1 THR A 260     -37.812   5.772   6.676  1.00 -1.63           O
ATOM   4144  HG1 THR A 260     -38.083   5.877   5.748  1.00 -1.63           H
ATOM   4145  CG2 THR A 260     -39.907   6.844   6.949  1.00 -1.63           C
ATOM   4146 1HG2 THR A 260     -40.230   6.564   5.947  1.00 -1.63           H
ATOM   4147 2HG2 THR A 260     -39.400   7.807   6.898  1.00 -1.63           H
ATOM   4148 3HG2 THR A 260     -40.784   6.929   7.588  1.00 -1.63           H
ATOM   4149  N   GLU A 261     -37.789   3.792   9.493  1.00 -4.55           N
ATOM   4150  H   GLU A 261     -38.764   3.503   9.485  1.00 -4.55           H
ATOM   4151  CA  GLU A 261     -36.736   2.804   9.713  1.00 -4.55           C
ATOM   4152  HA  GLU A 261     -36.109   3.148  10.536  1.00 -4.55           H
ATOM   4153  C   GLU A 261     -35.843   2.668   8.480  1.00 -4.55           C
ATOM   4154  O   GLU A 261     -34.659   2.398   8.598  1.00 -4.55           O
ATOM   4155  CB  GLU A 261     -37.317   1.444  10.095  1.00 -4.55           C
ATOM   4156 1HB  GLU A 261     -38.395   1.549  10.217  1.00 -4.55           H
ATOM   4157 2HB  GLU A 261     -37.124   0.734   9.291  1.00 -4.55           H
ATOM   4158  CG  GLU A 261     -36.730   0.907  11.395  1.00 -4.55           C
ATOM   4159 1HG  GLU A 261     -36.960   1.615  12.193  1.00 -4.55           H
ATOM   4160 2HG  GLU A 261     -37.201  -0.046  11.633  1.00 -4.55           H
ATOM   4161  CD  GLU A 261     -35.219   0.713  11.327  1.00 -4.55           C
ATOM   4162  OE1 GLU A 261     -34.733  -0.182  10.595  1.00 -4.55           O
ATOM   4163  OE2 GLU A 261     -34.489   1.471  12.006  1.00 -4.55           O
ATOM   4164  N   GLN A 262     -36.368   2.940   7.294  1.00-15.83           N
ATOM   4165  H   GLN A 262     -37.344   3.186   7.220  1.00-15.83           H
ATOM   4166  CA  GLN A 262     -35.542   2.912   6.087  1.00-15.83           C
ATOM   4167  HA  GLN A 262     -34.982   1.976   6.070  1.00-15.83           H
ATOM   4168  C   GLN A 262     -34.544   4.073   6.062  1.00-15.83           C
ATOM   4169  O   GLN A 262     -33.386   3.896   5.682  1.00-15.83           O
ATOM   4170  CB  GLN A 262     -36.419   2.988   4.841  1.00-15.83           C
ATOM   4171 1HB  GLN A 262     -36.959   3.932   4.860  1.00-15.83           H
ATOM   4172 2HB  GLN A 262     -35.774   2.973   3.967  1.00-15.83           H
ATOM   4173  CG  GLN A 262     -37.420   1.859   4.701  1.00-15.83           C
ATOM   4174 1HG  GLN A 262     -36.884   0.911   4.680  1.00-15.83           H
ATOM   4175 2HG  GLN A 262     -38.092   1.862   5.556  1.00-15.83           H
ATOM   4176  CD  GLN A 262     -38.247   1.989   3.440  1.00-15.83           C
ATOM   4177  OE1 GLN A 262     -38.752   3.061   3.121  1.00-15.83           O
ATOM   4178  NE2 GLN A 262     -38.386   0.919   2.711  1.00-15.83           N
ATOM   4179 1HE2 GLN A 262     -38.928   0.983   1.860  1.00-15.83           H
ATOM   4180 2HE2 GLN A 262     -37.958   0.051   2.991  1.00-15.83           H
ATOM   4181  N   ILE A 263     -34.959   5.251   6.515  1.00 -5.90           N
ATOM   4182  H   ILE A 263     -35.926   5.365   6.806  1.00 -5.90           H
ATOM   4183  CA  ILE A 263     -34.051   6.396   6.620  1.00 -5.90           C
ATOM   4184  HA  ILE A 263     -33.544   6.541   5.666  1.00 -5.90           H
ATOM   4185  C   ILE A 263     -33.003   6.041   7.663  1.00 -5.90           C
ATOM   4186  O   ILE A 263     -31.812   6.231   7.424  1.00 -5.90           O
ATOM   4187  CB  ILE A 263     -34.781   7.722   7.012  1.00 -5.90           C
ATOM   4188  HB  ILE A 263     -35.381   7.539   7.902  1.00 -5.90           H
ATOM   4189  CG1 ILE A 263     -35.705   8.158   5.859  1.00 -5.90           C
ATOM   4190 1HG1 ILE A 263     -35.079   8.464   5.022  1.00 -5.90           H
ATOM   4191 2HG1 ILE A 263     -36.286   7.303   5.529  1.00 -5.90           H
ATOM   4192  CG2 ILE A 263     -33.771   8.862   7.330  1.00 -5.90           C
ATOM   4193 1HG2 ILE A 263     -34.301   9.775   7.602  1.00 -5.90           H
ATOM   4194 2HG2 ILE A 263     -33.140   9.063   6.462  1.00 -5.90           H
ATOM   4195 3HG2 ILE A 263     -33.139   8.585   8.173  1.00 -5.90           H
ATOM   4196  CD1 ILE A 263     -36.680   9.296   6.161  1.00 -5.90           C
ATOM   4197 1HD1 ILE A 263     -37.355   9.422   5.315  1.00 -5.90           H
ATOM   4198 2HD1 ILE A 263     -36.139  10.229   6.319  1.00 -5.90           H
ATOM   4199 3HD1 ILE A 263     -37.271   9.067   7.044  1.00 -5.90           H
ATOM   4200  N   ARG A 264     -33.407   5.460   8.787  1.00-22.71           N
ATOM   4201  H   ARG A 264     -34.400   5.289   8.942  1.00-22.71           H
ATOM   4202  CA  ARG A 264     -32.431   5.076   9.810  1.00-22.71           C
ATOM   4203  HA  ARG A 264     -31.831   5.949  10.064  1.00-22.71           H
ATOM   4204  C   ARG A 264     -31.477   4.016   9.295  1.00-22.71           C
ATOM   4205  O   ARG A 264     -30.295   4.084   9.581  1.00-22.71           O
ATOM   4206  CB  ARG A 264     -33.091   4.545  11.080  1.00-22.71           C
ATOM   4207 1HB  ARG A 264     -33.731   3.702  10.824  1.00-22.71           H
ATOM   4208 2HB  ARG A 264     -32.296   4.188  11.732  1.00-22.71           H
ATOM   4209  CG  ARG A 264     -33.897   5.554  11.864  1.00-22.71           C
ATOM   4210 1HG  ARG A 264     -33.281   6.432  12.060  1.00-22.71           H
ATOM   4211 2HG  ARG A 264     -34.774   5.852  11.294  1.00-22.71           H
ATOM   4212  CD  ARG A 264     -34.332   4.941  13.186  1.00-22.71           C
ATOM   4213 1HD  ARG A 264     -34.896   4.027  12.998  1.00-22.71           H
ATOM   4214 2HD  ARG A 264     -33.443   4.689  13.766  1.00-22.71           H
ATOM   4215  NE  ARG A 264     -35.149   5.887  13.954  1.00-22.71           N
ATOM   4216  HE  ARG A 264     -34.652   6.530  14.554  1.00-22.71           H
ATOM   4217  CZ  ARG A 264     -36.469   5.998  13.918  1.00-22.71           C
ATOM   4218  NH1 ARG A 264     -37.015   7.025  14.500  1.00-22.71           N
ATOM   4219 1HH1 ARG A 264     -36.438   7.706  14.963  1.00-22.71           H
ATOM   4220 2HH1 ARG A 264     -38.013   7.146  14.471  1.00-22.71           H
ATOM   4221  NH2 ARG A 264     -37.248   5.131  13.326  1.00-22.71           N
ATOM   4222 1HH2 ARG A 264     -36.851   4.302  12.931  1.00-22.71           H
ATOM   4223 2HH2 ARG A 264     -38.240   5.314  13.263  1.00-22.71           H
ATOM   4224  N   LYS A 265     -31.944   3.071   8.496  1.00-17.18           N
ATOM   4225  H   LYS A 265     -32.944   3.020   8.315  1.00-17.18           H
ATOM   4226  CA  LYS A 265     -31.057   2.073   7.899  1.00-17.18           C
ATOM   4227  HA  LYS A 265     -30.530   1.549   8.696  1.00-17.18           H
ATOM   4228  C   LYS A 265     -30.023   2.735   7.007  1.00-17.18           C
ATOM   4229  O   LYS A 265     -28.841   2.418   7.093  1.00-17.18           O
ATOM   4230  CB  LYS A 265     -31.872   1.072   7.080  1.00-17.18           C
ATOM   4231 1HB  LYS A 265     -32.693   0.707   7.696  1.00-17.18           H
ATOM   4232 2HB  LYS A 265     -32.294   1.588   6.218  1.00-17.18           H
ATOM   4233  CG  LYS A 265     -31.076  -0.122   6.584  1.00-17.18           C
ATOM   4234 1HG  LYS A 265     -30.201   0.212   6.029  1.00-17.18           H
ATOM   4235 2HG  LYS A 265     -30.758  -0.715   7.441  1.00-17.18           H
ATOM   4236  CD  LYS A 265     -31.948  -0.960   5.677  1.00-17.18           C
ATOM   4237 1HD  LYS A 265     -32.880  -1.165   6.199  1.00-17.18           H
ATOM   4238 2HD  LYS A 265     -32.173  -0.404   4.765  1.00-17.18           H
ATOM   4239  CE  LYS A 265     -31.288  -2.280   5.321  1.00-17.18           C
ATOM   4240 1HE  LYS A 265     -30.395  -2.103   4.718  1.00-17.18           H
ATOM   4241 2HE  LYS A 265     -31.005  -2.801   6.239  1.00-17.18           H
ATOM   4242  NZ  LYS A 265     -32.264  -3.118   4.568  1.00-17.18           N
ATOM   4243 1HZ  LYS A 265     -31.892  -4.053   4.442  1.00-17.18           H
ATOM   4244 2HZ  LYS A 265     -32.447  -2.706   3.660  1.00-17.18           H
ATOM   4245 3HZ  LYS A 265     -33.129  -3.187   5.093  1.00-17.18           H
ATOM   4246  N   ARG A 266     -30.442   3.682   6.180  1.00-15.35           N
ATOM   4247  H   ARG A 266     -31.431   3.918   6.148  1.00-15.35           H
ATOM   4248  CA  ARG A 266     -29.500   4.381   5.304  1.00-15.35           C
ATOM   4249  HA  ARG A 266     -28.901   3.635   4.781  1.00-15.35           H
ATOM   4250  C   ARG A 266     -28.523   5.218   6.128  1.00-15.35           C
ATOM   4251  O   ARG A 266     -27.329   5.212   5.840  1.00-15.35           O
ATOM   4252  CB  ARG A 266     -30.247   5.217   4.252  1.00-15.35           C
ATOM   4253 1HB  ARG A 266     -30.954   5.879   4.753  1.00-15.35           H
ATOM   4254 2HB  ARG A 266     -29.517   5.824   3.717  1.00-15.35           H
ATOM   4255  CG  ARG A 266     -30.992   4.348   3.227  1.00-15.35           C
ATOM   4256 1HG  ARG A 266     -30.271   3.661   2.785  1.00-15.35           H
ATOM   4257 2HG  ARG A 266     -31.756   3.758   3.729  1.00-15.35           H
ATOM   4258  CD  ARG A 266     -31.644   5.140   2.088  1.00-15.35           C
ATOM   4259 1HD  ARG A 266     -30.882   5.777   1.636  1.00-15.35           H
ATOM   4260 2HD  ARG A 266     -31.977   4.435   1.326  1.00-15.35           H
ATOM   4261  NE  ARG A 266     -32.786   5.981   2.485  1.00-15.35           N
ATOM   4262  HE  ARG A 266     -32.591   6.946   2.712  1.00-15.35           H
ATOM   4263  CZ  ARG A 266     -34.068   5.633   2.496  1.00-15.35           C
ATOM   4264  NH1 ARG A 266     -34.950   6.560   2.716  1.00-15.35           N
ATOM   4265 1HH1 ARG A 266     -34.639   7.500   2.905  1.00-15.35           H
ATOM   4266 2HH1 ARG A 266     -35.932   6.331   2.681  1.00-15.35           H
ATOM   4267  NH2 ARG A 266     -34.535   4.446   2.223  1.00-15.35           N
ATOM   4268 1HH2 ARG A 266     -33.919   3.666   2.057  1.00-15.35           H
ATOM   4269 2HH2 ARG A 266     -35.533   4.319   2.149  1.00-15.35           H
ATOM   4270  N   LEU A 267     -28.984   5.853   7.197  1.00-10.46           N
ATOM   4271  H   LEU A 267     -29.982   5.856   7.387  1.00-10.46           H
ATOM   4272  CA  LEU A 267     -28.086   6.576   8.102  1.00-10.46           C
ATOM   4273  HA  LEU A 267     -27.517   7.301   7.521  1.00-10.46           H
ATOM   4274  C   LEU A 267     -27.091   5.643   8.781  1.00-10.46           C
ATOM   4275  O   LEU A 267     -25.909   5.952   8.837  1.00-10.46           O
ATOM   4276  CB  LEU A 267     -28.868   7.310   9.199  1.00-10.46           C
ATOM   4277 1HB  LEU A 267     -29.519   6.583   9.681  1.00-10.46           H
ATOM   4278 2HB  LEU A 267     -28.150   7.646   9.948  1.00-10.46           H
ATOM   4279  CG  LEU A 267     -29.723   8.523   8.810  1.00-10.46           C
ATOM   4280  HG  LEU A 267     -30.370   8.251   7.980  1.00-10.46           H
ATOM   4281  CD1 LEU A 267     -30.607   8.915   9.993  1.00-10.46           C
ATOM   4282 1HD1 LEU A 267     -31.262   9.735   9.704  1.00-10.46           H
ATOM   4283 2HD1 LEU A 267     -29.992   9.229  10.838  1.00-10.46           H
ATOM   4284 3HD1 LEU A 267     -31.227   8.072  10.295  1.00-10.46           H
ATOM   4285  CD2 LEU A 267     -28.861   9.708   8.379  1.00-10.46           C
ATOM   4286 1HD2 LEU A 267     -29.501  10.554   8.131  1.00-10.46           H
ATOM   4287 2HD2 LEU A 267     -28.282   9.446   7.495  1.00-10.46           H
ATOM   4288 3HD2 LEU A 267     -28.184  10.001   9.184  1.00-10.46           H
ATOM   4289  N   ARG A 268     -27.536   4.493   9.272  1.00-27.94           N
ATOM   4290  H   ARG A 268     -28.532   4.285   9.228  1.00-27.94           H
ATOM   4291  CA  ARG A 268     -26.636   3.530   9.917  1.00-27.94           C
ATOM   4292  HA  ARG A 268     -26.071   4.040  10.697  1.00-27.94           H
ATOM   4293  C   ARG A 268     -25.627   2.981   8.928  1.00-27.94           C
ATOM   4294  O   ARG A 268     -24.458   2.857   9.257  1.00-27.94           O
ATOM   4295  CB  ARG A 268     -27.406   2.368  10.553  1.00-27.94           C
ATOM   4296 1HB  ARG A 268     -28.083   1.938   9.816  1.00-27.94           H
ATOM   4297 2HB  ARG A 268     -26.678   1.607  10.837  1.00-27.94           H
ATOM   4298  CG  ARG A 268     -28.186   2.757  11.808  1.00-27.94           C
ATOM   4299 1HG  ARG A 268     -27.505   3.264  12.490  1.00-27.94           H
ATOM   4300 2HG  ARG A 268     -28.989   3.442  11.554  1.00-27.94           H
ATOM   4301  CD  ARG A 268     -28.763   1.543  12.525  1.00-27.94           C
ATOM   4302 1HD  ARG A 268     -27.943   0.861  12.751  1.00-27.94           H
ATOM   4303 2HD  ARG A 268     -29.203   1.862  13.469  1.00-27.94           H
ATOM   4304  NE  ARG A 268     -29.767   0.816  11.733  1.00-27.94           N
ATOM   4305  HE  ARG A 268     -29.420   0.113  11.093  1.00-27.94           H
ATOM   4306  CZ  ARG A 268     -31.083   0.954  11.789  1.00-27.94           C
ATOM   4307  NH1 ARG A 268     -31.810   0.229  10.995  1.00-27.94           N
ATOM   4308 1HH1 ARG A 268     -31.374  -0.424  10.364  1.00-27.94           H
ATOM   4309 2HH1 ARG A 268     -32.822   0.312  11.029  1.00-27.94           H
ATOM   4310  NH2 ARG A 268     -31.714   1.722  12.633  1.00-27.94           N
ATOM   4311 1HH2 ARG A 268     -31.204   2.264  13.316  1.00-27.94           H
ATOM   4312 2HH2 ARG A 268     -32.726   1.747  12.593  1.00-27.94           H
ATOM   4313  N   CYS A 269     -26.045   2.722   7.699  1.00 -4.52           N
ATOM   4314  H   CYS A 269     -27.030   2.812   7.472  1.00 -4.52           H
ATOM   4315  CA  CYS A 269     -25.108   2.297   6.664  1.00 -4.52           C
ATOM   4316  HA  CYS A 269     -24.579   1.406   7.003  1.00 -4.52           H
ATOM   4317  C   CYS A 269     -24.063   3.379   6.392  1.00 -4.52           C
ATOM   4318  O   CYS A 269     -22.876   3.079   6.303  1.00 -4.52           O
ATOM   4319  CB  CYS A 269     -25.853   1.969   5.371  1.00 -4.52           C
ATOM   4320 1HB  CYS A 269     -26.538   2.785   5.140  1.00 -4.52           H
ATOM   4321 2HB  CYS A 269     -25.120   1.898   4.567  1.00 -4.52           H
ATOM   4322  SG  CYS A 269     -26.776   0.396   5.422  1.00 -4.52           S
ATOM   4323  N   ARG A 270     -24.472   4.639   6.295  1.00 -1.29           N
ATOM   4324  H   ARG A 270     -25.464   4.858   6.360  1.00 -1.29           H
ATOM   4325  CA  ARG A 270     -23.504   5.725   6.103  1.00 -1.29           C
ATOM   4326  HA  ARG A 270     -22.888   5.508   5.230  1.00 -1.29           H
ATOM   4327  C   ARG A 270     -22.559   5.834   7.291  1.00 -1.29           C
ATOM   4328  O   ARG A 270     -21.350   5.930   7.100  1.00 -1.29           O
ATOM   4329  CB  ARG A 270     -24.206   7.071   5.902  1.00 -1.29           C
ATOM   4330 1HB  ARG A 270     -24.949   7.211   6.688  1.00 -1.29           H
ATOM   4331 2HB  ARG A 270     -23.454   7.852   6.001  1.00 -1.29           H
ATOM   4332  CG  ARG A 270     -24.871   7.249   4.550  1.00 -1.29           C
ATOM   4333 1HG  ARG A 270     -24.113   7.150   3.773  1.00 -1.29           H
ATOM   4334 2HG  ARG A 270     -25.637   6.491   4.397  1.00 -1.29           H
ATOM   4335  CD  ARG A 270     -25.494   8.634   4.458  1.00 -1.29           C
ATOM   4336 1HD  ARG A 270     -26.341   8.703   5.143  1.00 -1.29           H
ATOM   4337 2HD  ARG A 270     -24.744   9.369   4.748  1.00 -1.29           H
ATOM   4338  NE  ARG A 270     -25.936   8.916   3.087  1.00 -1.29           N
ATOM   4339  HE  ARG A 270     -26.134   8.121   2.492  1.00 -1.29           H
ATOM   4340  CZ  ARG A 270     -26.073  10.111   2.529  1.00 -1.29           C
ATOM   4341  NH1 ARG A 270     -26.288  10.166   1.247  1.00 -1.29           N
ATOM   4342 1HH1 ARG A 270     -26.435   9.309   0.737  1.00 -1.29           H
ATOM   4343 2HH1 ARG A 270     -26.315  11.059   0.787  1.00 -1.29           H
ATOM   4344  NH2 ARG A 270     -25.970  11.244   3.176  1.00 -1.29           N
ATOM   4345 1HH2 ARG A 270     -25.927  11.247   4.179  1.00 -1.29           H
ATOM   4346 2HH2 ARG A 270     -25.925  12.107   2.658  1.00 -1.29           H
ATOM   4347  N   ARG A 271     -23.099   5.786   8.502  1.00-29.75           N
ATOM   4348  H   ARG A 271     -24.111   5.713   8.587  1.00-29.75           H
ATOM   4349  CA  ARG A 271     -22.292   5.846   9.722  1.00-29.75           C
ATOM   4350  HA  ARG A 271     -21.728   6.774   9.732  1.00-29.75           H
ATOM   4351  C   ARG A 271     -21.271   4.728   9.750  1.00-29.75           C
ATOM   4352  O   ARG A 271     -20.090   4.996   9.903  1.00-29.75           O
ATOM   4353  CB  ARG A 271     -23.172   5.772  10.978  1.00-29.75           C
ATOM   4354 1HB  ARG A 271     -23.900   4.972  10.847  1.00-29.75           H
ATOM   4355 2HB  ARG A 271     -22.537   5.516  11.826  1.00-29.75           H
ATOM   4356  CG  ARG A 271     -23.908   7.066  11.321  1.00-29.75           C
ATOM   4357 1HG  ARG A 271     -23.171   7.818  11.602  1.00-29.75           H
ATOM   4358 2HG  ARG A 271     -24.467   7.420  10.457  1.00-29.75           H
ATOM   4359  CD  ARG A 271     -24.872   6.859  12.478  1.00-29.75           C
ATOM   4360 1HD  ARG A 271     -25.666   6.179  12.165  1.00-29.75           H
ATOM   4361 2HD  ARG A 271     -24.330   6.403  13.305  1.00-29.75           H
ATOM   4362  NE  ARG A 271     -25.457   8.125  12.945  1.00-29.75           N
ATOM   4363  HE  ARG A 271     -25.209   8.970  12.446  1.00-29.75           H
ATOM   4364  CZ  ARG A 271     -26.250   8.287  13.995  1.00-29.75           C
ATOM   4365  NH1 ARG A 271     -26.656   9.490  14.285  1.00-29.75           N
ATOM   4366 1HH1 ARG A 271     -26.388  10.260  13.683  1.00-29.75           H
ATOM   4367 2HH1 ARG A 271     -27.223   9.650  15.101  1.00-29.75           H
ATOM   4368  NH2 ARG A 271     -26.636   7.310  14.773  1.00-29.75           N
ATOM   4369 1HH2 ARG A 271     -26.321   6.370  14.596  1.00-29.75           H
ATOM   4370 2HH2 ARG A 271     -27.260   7.499  15.545  1.00-29.75           H
ATOM   4371  N   LYS A 272     -21.702   3.493   9.547  1.00-23.37           N
ATOM   4372  H   LYS A 272     -22.694   3.325   9.397  1.00-23.37           H
ATOM   4373  CA  LYS A 272     -20.789   2.353   9.582  1.00-23.37           C
ATOM   4374  HA  LYS A 272     -20.304   2.324  10.559  1.00-23.37           H
ATOM   4375  C   LYS A 272     -19.694   2.464   8.539  1.00-23.37           C
ATOM   4376  O   LYS A 272     -18.535   2.254   8.861  1.00-23.37           O
ATOM   4377  CB  LYS A 272     -21.566   1.054   9.374  1.00-23.37           C
ATOM   4378 1HB  LYS A 272     -22.365   1.004  10.114  1.00-23.37           H
ATOM   4379 2HB  LYS A 272     -22.018   1.072   8.381  1.00-23.37           H
ATOM   4380  CG  LYS A 272     -20.707  -0.194   9.493  1.00-23.37           C
ATOM   4381 1HG  LYS A 272     -19.897  -0.152   8.765  1.00-23.37           H
ATOM   4382 2HG  LYS A 272     -20.288  -0.257  10.498  1.00-23.37           H
ATOM   4383  CD  LYS A 272     -21.544  -1.414   9.216  1.00-23.37           C
ATOM   4384 1HD  LYS A 272     -22.358  -1.454   9.939  1.00-23.37           H
ATOM   4385 2HD  LYS A 272     -21.964  -1.333   8.213  1.00-23.37           H
ATOM   4386  CE  LYS A 272     -20.720  -2.686   9.308  1.00-23.37           C
ATOM   4387 1HE  LYS A 272     -19.901  -2.646   8.588  1.00-23.37           H
ATOM   4388 2HE  LYS A 272     -20.310  -2.787  10.315  1.00-23.37           H
ATOM   4389  NZ  LYS A 272     -21.611  -3.842   9.001  1.00-23.37           N
ATOM   4390 1HZ  LYS A 272     -21.070  -4.699   8.948  1.00-23.37           H
ATOM   4391 2HZ  LYS A 272     -22.086  -3.689   8.119  1.00-23.37           H
ATOM   4392 3HZ  LYS A 272     -22.310  -3.934   9.728  1.00-23.37           H
ATOM   4393  N   THR A 273     -20.025   2.807   7.304  1.00-10.25           N
ATOM   4394  H   THR A 273     -20.993   2.971   7.050  1.00-10.25           H
ATOM   4395  CA  THR A 273     -18.988   2.909   6.282  1.00-10.25           C
ATOM   4396  HA  THR A 273     -18.473   1.951   6.223  1.00-10.25           H
ATOM   4397  C   THR A 273     -17.950   3.961   6.648  1.00-10.25           C
ATOM   4398  O   THR A 273     -16.755   3.719   6.518  1.00-10.25           O
ATOM   4399  CB  THR A 273     -19.588   3.218   4.899  1.00-10.25           C
ATOM   4400  HB  THR A 273     -20.082   4.190   4.918  1.00-10.25           H
ATOM   4401  OG1 THR A 273     -20.540   2.202   4.576  1.00-10.25           O
ATOM   4402  HG1 THR A 273     -21.045   2.485   3.803  1.00-10.25           H
ATOM   4403  CG2 THR A 273     -18.536   3.196   3.811  1.00-10.25           C
ATOM   4404 1HG2 THR A 273     -19.026   3.249   2.845  1.00-10.25           H
ATOM   4405 2HG2 THR A 273     -17.962   2.270   3.870  1.00-10.25           H
ATOM   4406 3HG2 THR A 273     -17.864   4.046   3.924  1.00-10.25           H
ATOM   4407  N   VAL A 274     -18.375   5.111   7.150  1.00-16.55           N
ATOM   4408  H   VAL A 274     -19.366   5.288   7.276  1.00-16.55           H
ATOM   4409  CA  VAL A 274     -17.412   6.141   7.533  1.00-16.55           C
ATOM   4410  HA  VAL A 274     -16.696   6.260   6.722  1.00-16.55           H
ATOM   4411  C   VAL A 274     -16.613   5.704   8.758  1.00-16.55           C
ATOM   4412  O   VAL A 274     -15.409   5.894   8.771  1.00-16.55           O
ATOM   4413  CB  VAL A 274     -18.109   7.505   7.738  1.00-16.55           C
ATOM   4414  HB  VAL A 274     -18.897   7.386   8.480  1.00-16.55           H
ATOM   4415  CG1 VAL A 274     -17.131   8.585   8.229  1.00-16.55           C
ATOM   4416 1HG1 VAL A 274     -17.641   9.543   8.313  1.00-16.55           H
ATOM   4417 2HG1 VAL A 274     -16.291   8.678   7.540  1.00-16.55           H
ATOM   4418 3HG1 VAL A 274     -16.749   8.320   9.215  1.00-16.55           H
ATOM   4419  CG2 VAL A 274     -18.735   7.957   6.400  1.00-16.55           C
ATOM   4420 1HG2 VAL A 274     -19.286   8.881   6.553  1.00-16.55           H
ATOM   4421 2HG2 VAL A 274     -19.433   7.208   6.031  1.00-16.55           H
ATOM   4422 3HG2 VAL A 274     -17.955   8.120   5.655  1.00-16.55           H
ATOM   4423  N   LEU A 275     -17.216   5.043   9.738  1.00-21.19           N
ATOM   4424  H   LEU A 275     -18.217   4.882   9.703  1.00-21.19           H
ATOM   4425  CA  LEU A 275     -16.453   4.550  10.890  1.00-21.19           C
ATOM   4426  HA  LEU A 275     -15.955   5.390  11.375  1.00-21.19           H
ATOM   4427  C   LEU A 275     -15.374   3.562  10.457  1.00-21.19           C
ATOM   4428  O   LEU A 275     -14.242   3.621  10.931  1.00-21.19           O
ATOM   4429  CB  LEU A 275     -17.369   3.846  11.897  1.00-21.19           C
ATOM   4430 1HB  LEU A 275     -17.946   3.101  11.351  1.00-21.19           H
ATOM   4431 2HB  LEU A 275     -16.727   3.306  12.594  1.00-21.19           H
ATOM   4432  CG  LEU A 275     -18.348   4.676  12.740  1.00-21.19           C
ATOM   4433  HG  LEU A 275     -18.951   5.298  12.085  1.00-21.19           H
ATOM   4434  CD1 LEU A 275     -19.275   3.720  13.483  1.00-21.19           C
ATOM   4435 1HD1 LEU A 275     -19.937   4.278  14.142  1.00-21.19           H
ATOM   4436 2HD1 LEU A 275     -18.687   3.024  14.084  1.00-21.19           H
ATOM   4437 3HD1 LEU A 275     -19.874   3.159  12.768  1.00-21.19           H
ATOM   4438  CD2 LEU A 275     -17.639   5.582  13.728  1.00-21.19           C
ATOM   4439 1HD2 LEU A 275     -18.368   6.126  14.329  1.00-21.19           H
ATOM   4440 2HD2 LEU A 275     -17.024   6.306  13.195  1.00-21.19           H
ATOM   4441 3HD2 LEU A 275     -17.001   4.994  14.389  1.00-21.19           H
ATOM   4442  N   VAL A 276     -15.697   2.680   9.524  1.00 -9.69           N
ATOM   4443  H   VAL A 276     -16.648   2.650   9.171  1.00 -9.69           H
ATOM   4444  CA  VAL A 276     -14.713   1.733   8.999  1.00 -9.69           C
ATOM   4445  HA  VAL A 276     -14.246   1.212   9.834  1.00 -9.69           H
ATOM   4446  C   VAL A 276     -13.610   2.493   8.266  1.00 -9.69           C
ATOM   4447  O   VAL A 276     -12.433   2.204   8.445  1.00 -9.69           O
ATOM   4448  CB  VAL A 276     -15.403   0.675   8.088  1.00 -9.69           C
ATOM   4449  HB  VAL A 276     -15.994   1.192   7.334  1.00 -9.69           H
ATOM   4450  CG1 VAL A 276     -14.385  -0.219   7.372  1.00 -9.69           C
ATOM   4451 1HG1 VAL A 276     -14.902  -0.973   6.781  1.00 -9.69           H
ATOM   4452 2HG1 VAL A 276     -13.740  -0.710   8.102  1.00 -9.69           H
ATOM   4453 3HG1 VAL A 276     -13.773   0.380   6.700  1.00 -9.69           H
ATOM   4454  CG2 VAL A 276     -16.337  -0.210   8.935  1.00 -9.69           C
ATOM   4455 1HG2 VAL A 276     -16.897  -0.883   8.290  1.00 -9.69           H
ATOM   4456 2HG2 VAL A 276     -17.044   0.399   9.495  1.00 -9.69           H
ATOM   4457 3HG2 VAL A 276     -15.754  -0.798   9.646  1.00 -9.69           H
ATOM   4458  N   LEU A 277     -13.953   3.513   7.495  1.00-19.85           N
ATOM   4459  H   LEU A 277     -14.933   3.750   7.380  1.00-19.85           H
ATOM   4460  CA  LEU A 277     -12.939   4.315   6.809  1.00-19.85           C
ATOM   4461  HA  LEU A 277     -12.280   3.651   6.255  1.00-19.85           H
ATOM   4462  C   LEU A 277     -12.054   5.117   7.760  1.00-19.85           C
ATOM   4463  O   LEU A 277     -10.867   5.287   7.506  1.00-19.85           O
ATOM   4464  CB  LEU A 277     -13.610   5.269   5.825  1.00-19.85           C
ATOM   4465 1HB  LEU A 277     -14.390   5.809   6.357  1.00-19.85           H
ATOM   4466 2HB  LEU A 277     -12.861   5.989   5.515  1.00-19.85           H
ATOM   4467  CG  LEU A 277     -14.213   4.656   4.554  1.00-19.85           C
ATOM   4468  HG  LEU A 277     -14.840   3.811   4.828  1.00-19.85           H
ATOM   4469  CD1 LEU A 277     -15.090   5.691   3.852  1.00-19.85           C
ATOM   4470 1HD1 LEU A 277     -15.524   5.253   2.956  1.00-19.85           H
ATOM   4471 2HD1 LEU A 277     -14.492   6.563   3.580  1.00-19.85           H
ATOM   4472 3HD1 LEU A 277     -15.892   5.997   4.522  1.00-19.85           H
ATOM   4473  CD2 LEU A 277     -13.129   4.156   3.599  1.00-19.85           C
ATOM   4474 1HD2 LEU A 277     -13.593   3.719   2.719  1.00-19.85           H
ATOM   4475 2HD2 LEU A 277     -12.526   3.391   4.085  1.00-19.85           H
ATOM   4476 3HD2 LEU A 277     -12.483   4.982   3.297  1.00-19.85           H
ATOM   4477  N   MET A 278     -12.598   5.562   8.881  1.00-19.28           N
ATOM   4478  H   MET A 278     -13.597   5.454   9.030  1.00-19.28           H
ATOM   4479  CA  MET A 278     -11.795   6.219   9.910  1.00-19.28           C
ATOM   4480  HA  MET A 278     -11.180   6.991   9.446  1.00-19.28           H
ATOM   4481  C   MET A 278     -10.862   5.211  10.573  1.00-19.28           C
ATOM   4482  O   MET A 278      -9.719   5.532  10.872  1.00-19.28           O
ATOM   4483  CB  MET A 278     -12.700   6.874  10.957  1.00-19.28           C
ATOM   4484 1HB  MET A 278     -13.389   6.126  11.347  1.00-19.28           H
ATOM   4485 2HB  MET A 278     -12.086   7.246  11.777  1.00-19.28           H
ATOM   4486  CG  MET A 278     -13.497   8.030  10.379  1.00-19.28           C
ATOM   4487 1HG  MET A 278     -12.800   8.802  10.058  1.00-19.28           H
ATOM   4488 2HG  MET A 278     -14.034   7.681   9.501  1.00-19.28           H
ATOM   4489  SD  MET A 278     -14.700   8.757  11.505  1.00-19.28           S
ATOM   4490  CE  MET A 278     -13.661   9.819  12.502  1.00-19.28           C
ATOM   4491 1HE  MET A 278     -14.279  10.405  13.183  1.00-19.28           H
ATOM   4492 2HE  MET A 278     -13.099  10.496  11.859  1.00-19.28           H
ATOM   4493 3HE  MET A 278     -12.965   9.213  13.081  1.00-19.28           H
ATOM   4494  N   CYS A 279     -11.300   3.970  10.737  1.00-21.18           N
ATOM   4495  H   CYS A 279     -12.256   3.737  10.493  1.00-21.18           H
ATOM   4496  CA  CYS A 279     -10.424   2.927  11.274  1.00-21.18           C
ATOM   4497  HA  CYS A 279      -9.975   3.286  12.200  1.00-21.18           H
ATOM   4498  C   CYS A 279      -9.294   2.604  10.296  1.00-21.18           C
ATOM   4499  O   CYS A 279      -8.173   2.321  10.712  1.00-21.18           O
ATOM   4500  CB  CYS A 279     -11.218   1.651  11.571  1.00-21.18           C
ATOM   4501 1HB  CYS A 279     -11.687   1.304  10.650  1.00-21.18           H
ATOM   4502 2HB  CYS A 279     -10.521   0.882  11.906  1.00-21.18           H
ATOM   4503  SG  CYS A 279     -12.493   1.866  12.837  1.00-21.18           S
ATOM   4504  HG  CYS A 279     -13.166   2.850  12.216  1.00-21.18           H
ATOM   4505  N   ILE A 280      -9.578   2.671   9.002  1.00 -6.21           N
ATOM   4506  H   ILE A 280     -10.536   2.845   8.717  1.00 -6.21           H
ATOM   4507  CA  ILE A 280      -8.562   2.478   7.964  1.00 -6.21           C
ATOM   4508  HA  ILE A 280      -7.993   1.575   8.186  1.00 -6.21           H
ATOM   4509  C   ILE A 280      -7.585   3.653   7.977  1.00 -6.21           C
ATOM   4510  O   ILE A 280      -6.381   3.449   7.890  1.00 -6.21           O
ATOM   4511  CB  ILE A 280      -9.212   2.315   6.555  1.00 -6.21           C
ATOM   4512  HB  ILE A 280      -9.887   3.151   6.381  1.00 -6.21           H
ATOM   4513  CG1 ILE A 280     -10.010   0.998   6.499  1.00 -6.21           C
ATOM   4514 1HG1 ILE A 280      -9.304   0.178   6.368  1.00 -6.21           H
ATOM   4515 2HG1 ILE A 280     -10.518   0.842   7.448  1.00 -6.21           H
ATOM   4516  CG2 ILE A 280      -8.144   2.299   5.438  1.00 -6.21           C
ATOM   4517 1HG2 ILE A 280      -8.594   2.076   4.472  1.00 -6.21           H
ATOM   4518 2HG2 ILE A 280      -7.387   1.543   5.656  1.00 -6.21           H
ATOM   4519 3HG2 ILE A 280      -7.654   3.270   5.369  1.00 -6.21           H
ATOM   4520  CD1 ILE A 280     -11.064   0.921   5.393  1.00 -6.21           C
ATOM   4521 1HD1 ILE A 280     -11.467  -0.089   5.340  1.00 -6.21           H
ATOM   4522 2HD1 ILE A 280     -10.618   1.172   4.434  1.00 -6.21           H
ATOM   4523 3HD1 ILE A 280     -11.873   1.616   5.607  1.00 -6.21           H
ATOM   4524  N   LEU A 281      -8.063   4.879   8.137  1.00 -8.00           N
ATOM   4525  H   LEU A 281      -9.065   5.027   8.198  1.00 -8.00           H
ATOM   4526  CA  LEU A 281      -7.161   6.030   8.217  1.00 -8.00           C
ATOM   4527  HA  LEU A 281      -6.522   6.037   7.333  1.00 -8.00           H
ATOM   4528  C   LEU A 281      -6.259   5.933   9.445  1.00 -8.00           C
ATOM   4529  O   LEU A 281      -5.052   6.152   9.358  1.00 -8.00           O
ATOM   4530  CB  LEU A 281      -7.965   7.331   8.274  1.00 -8.00           C
ATOM   4531 1HB  LEU A 281      -8.580   7.391   7.377  1.00 -8.00           H
ATOM   4532 2HB  LEU A 281      -8.633   7.275   9.133  1.00 -8.00           H
ATOM   4533  CG  LEU A 281      -7.160   8.634   8.407  1.00 -8.00           C
ATOM   4534  HG  LEU A 281      -6.587   8.596   9.333  1.00 -8.00           H
ATOM   4535  CD1 LEU A 281      -6.184   8.877   7.259  1.00 -8.00           C
ATOM   4536 1HD1 LEU A 281      -5.727   9.860   7.369  1.00 -8.00           H
ATOM   4537 2HD1 LEU A 281      -6.698   8.827   6.302  1.00 -8.00           H
ATOM   4538 3HD1 LEU A 281      -5.392   8.128   7.283  1.00 -8.00           H
ATOM   4539  CD2 LEU A 281      -8.137   9.787   8.514  1.00 -8.00           C
ATOM   4540 1HD2 LEU A 281      -7.582  10.720   8.594  1.00 -8.00           H
ATOM   4541 2HD2 LEU A 281      -8.745   9.674   9.413  1.00 -8.00           H
ATOM   4542 3HD2 LEU A 281      -8.779   9.826   7.637  1.00 -8.00           H
ATOM   4543  N   THR A 282      -6.824   5.551  10.581  1.00-19.36           N
ATOM   4544  H   THR A 282      -7.831   5.425  10.632  1.00-19.36           H
ATOM   4545  CA  THR A 282      -6.027   5.328  11.781  1.00-19.36           C
ATOM   4546  HA  THR A 282      -5.480   6.240  12.014  1.00-19.36           H
ATOM   4547  C   THR A 282      -5.006   4.224  11.529  1.00-19.36           C
ATOM   4548  O   THR A 282      -3.844   4.368  11.890  1.00-19.36           O
ATOM   4549  CB  THR A 282      -6.940   4.980  12.976  1.00-19.36           C
ATOM   4550  HB  THR A 282      -7.508   4.078  12.748  1.00-19.36           H
ATOM   4551  OG1 THR A 282      -7.841   6.070  13.196  1.00-19.36           O
ATOM   4552  HG1 THR A 282      -8.473   5.797  13.865  1.00-19.36           H
ATOM   4553  CG2 THR A 282      -6.173   4.776  14.265  1.00-19.36           C
ATOM   4554 1HG2 THR A 282      -6.877   4.632  15.084  1.00-19.36           H
ATOM   4555 2HG2 THR A 282      -5.554   5.648  14.473  1.00-19.36           H
ATOM   4556 3HG2 THR A 282      -5.543   3.891  14.188  1.00-19.36           H
ATOM   4557  N   ALA A 283      -5.391   3.150  10.854  1.00 -8.48           N
ATOM   4558  H   ALA A 283      -6.355   3.057  10.553  1.00 -8.48           H
ATOM   4559  CA  ALA A 283      -4.451   2.079  10.541  1.00 -8.48           C
ATOM   4560  HA  ALA A 283      -3.976   1.762  11.469  1.00 -8.48           H
ATOM   4561  C   ALA A 283      -3.342   2.528   9.588  1.00 -8.48           C
ATOM   4562  O   ALA A 283      -2.209   2.089   9.726  1.00 -8.48           O
ATOM   4563  CB  ALA A 283      -5.193   0.893   9.956  1.00 -8.48           C
ATOM   4564 1HB  ALA A 283      -5.938   0.536  10.667  1.00 -8.48           H
ATOM   4565 2HB  ALA A 283      -4.480   0.093   9.753  1.00 -8.48           H
ATOM   4566 3HB  ALA A 283      -5.685   1.177   9.025  1.00 -8.48           H
ATOM   4567  N   TYR A 284      -3.640   3.403   8.640  1.00 -8.68           N
ATOM   4568  H   TYR A 284      -4.602   3.710   8.527  1.00 -8.68           H
ATOM   4569  CA  TYR A 284      -2.616   3.929   7.739  1.00 -8.68           C
ATOM   4570  HA  TYR A 284      -2.120   3.100   7.235  1.00 -8.68           H
ATOM   4571  C   TYR A 284      -1.567   4.690   8.542  1.00 -8.68           C
ATOM   4572  O   TYR A 284      -0.369   4.480   8.359  1.00 -8.68           O
ATOM   4573  CB  TYR A 284      -3.247   4.845   6.686  1.00 -8.68           C
ATOM   4574 1HB  TYR A 284      -4.007   4.284   6.142  1.00 -8.68           H
ATOM   4575 2HB  TYR A 284      -3.732   5.679   7.190  1.00 -8.68           H
ATOM   4576  CG  TYR A 284      -2.246   5.408   5.702  1.00 -8.68           C
ATOM   4577  CD1 TYR A 284      -1.908   4.707   4.525  1.00 -8.68           C
ATOM   4578  HD1 TYR A 284      -2.364   3.750   4.315  1.00 -8.68           H
ATOM   4579  CD2 TYR A 284      -1.637   6.658   5.939  1.00 -8.68           C
ATOM   4580  HD2 TYR A 284      -1.878   7.216   6.833  1.00 -8.68           H
ATOM   4581  CE1 TYR A 284      -0.974   5.255   3.598  1.00 -8.68           C
ATOM   4582  HE1 TYR A 284      -0.730   4.725   2.691  1.00 -8.68           H
ATOM   4583  CE2 TYR A 284      -0.710   7.201   5.016  1.00 -8.68           C
ATOM   4584  HE2 TYR A 284      -0.265   8.167   5.188  1.00 -8.68           H
ATOM   4585  CZ  TYR A 284      -0.379   6.493   3.863  1.00 -8.68           C
ATOM   4586  OH  TYR A 284       0.526   7.059   3.006  1.00 -8.68           O
ATOM   4587  HH  TYR A 284       0.590   6.591   2.169  1.00 -8.68           H
ATOM   4588  N   VAL A 285      -2.004   5.514   9.485  1.00-12.08           N
ATOM   4589  H   VAL A 285      -3.002   5.673   9.588  1.00-12.08           H
ATOM   4590  CA  VAL A 285      -1.075   6.210  10.380  1.00-12.08           C
ATOM   4591  HA  VAL A 285      -0.367   6.778   9.779  1.00-12.08           H
ATOM   4592  C   VAL A 285      -0.288   5.198  11.209  1.00-12.08           C
ATOM   4593  O   VAL A 285       0.930   5.304  11.350  1.00-12.08           O
ATOM   4594  CB  VAL A 285      -1.829   7.191  11.328  1.00-12.08           C
ATOM   4595  HB  VAL A 285      -2.586   6.637  11.879  1.00-12.08           H
ATOM   4596  CG1 VAL A 285      -0.887   7.853  12.350  1.00-12.08           C
ATOM   4597 1HG1 VAL A 285      -1.442   8.574  12.951  1.00-12.08           H
ATOM   4598 2HG1 VAL A 285      -0.075   8.372  11.840  1.00-12.08           H
ATOM   4599 3HG1 VAL A 285      -0.466   7.101  13.018  1.00-12.08           H
ATOM   4600  CG2 VAL A 285      -2.529   8.274  10.507  1.00-12.08           C
ATOM   4601 1HG2 VAL A 285      -3.027   8.983  11.169  1.00-12.08           H
ATOM   4602 2HG2 VAL A 285      -3.279   7.836   9.851  1.00-12.08           H
ATOM   4603 3HG2 VAL A 285      -1.800   8.811   9.899  1.00-12.08           H
ATOM   4604  N   LEU A 286      -0.962   4.190  11.742  1.00-18.25           N
ATOM   4605  H   LEU A 286      -1.964   4.119  11.594  1.00-18.25           H
ATOM   4606  CA  LEU A 286      -0.292   3.199  12.581  1.00-18.25           C
ATOM   4607  HA  LEU A 286       0.212   3.727  13.384  1.00-18.25           H
ATOM   4608  C   LEU A 286       0.786   2.423  11.830  1.00-18.25           C
ATOM   4609  O   LEU A 286       1.819   2.094  12.413  1.00-18.25           O
ATOM   4610  CB  LEU A 286      -1.302   2.239  13.220  1.00-18.25           C
ATOM   4611 1HB  LEU A 286      -1.944   1.844  12.435  1.00-18.25           H
ATOM   4612 2HB  LEU A 286      -0.744   1.405  13.642  1.00-18.25           H
ATOM   4613  CG  LEU A 286      -2.183   2.822  14.341  1.00-18.25           C
ATOM   4614  HG  LEU A 286      -2.690   3.707  13.971  1.00-18.25           H
ATOM   4615  CD1 LEU A 286      -3.242   1.815  14.770  1.00-18.25           C
ATOM   4616 1HD1 LEU A 286      -3.898   2.261  15.517  1.00-18.25           H
ATOM   4617 2HD1 LEU A 286      -2.765   0.931  15.196  1.00-18.25           H
ATOM   4618 3HD1 LEU A 286      -3.843   1.522  13.910  1.00-18.25           H
ATOM   4619  CD2 LEU A 286      -1.361   3.232  15.558  1.00-18.25           C
ATOM   4620 1HD2 LEU A 286      -2.022   3.505  16.379  1.00-18.25           H
ATOM   4621 2HD2 LEU A 286      -0.728   4.085  15.317  1.00-18.25           H
ATOM   4622 3HD2 LEU A 286      -0.730   2.403  15.880  1.00-18.25           H
ATOM   4623  N   CYS A 287       0.573   2.161  10.548  1.00  8.63           N
ATOM   4624  H   CYS A 287      -0.300   2.451  10.122  1.00  8.63           H
ATOM   4625  CA  CYS A 287       1.550   1.436   9.741  1.00  8.63           C
ATOM   4626  HA  CYS A 287       2.035   0.690  10.370  1.00  8.63           H
ATOM   4627  C   CYS A 287       2.651   2.300   9.124  1.00  8.63           C
ATOM   4628  O   CYS A 287       3.823   1.954   9.195  1.00  8.63           O
ATOM   4629  CB  CYS A 287       0.819   0.711   8.612  1.00  8.63           C
ATOM   4630 1HB  CYS A 287       0.373   1.450   7.946  1.00  8.63           H
ATOM   4631 2HB  CYS A 287       1.547   0.134   8.040  1.00  8.63           H
ATOM   4632  SG  CYS A 287      -0.475  -0.407   9.195  1.00  8.63           S
ATOM   4633  HG  CYS A 287      -1.256   0.545   9.725  1.00  8.63           H
ATOM   4634  N   TRP A 288       2.290   3.404   8.486  1.00 26.91           N
ATOM   4635  H   TRP A 288       1.316   3.693   8.469  1.00 26.91           H
ATOM   4636  CA  TRP A 288       3.263   4.171   7.707  1.00 26.91           C
ATOM   4637  HA  TRP A 288       4.015   3.476   7.331  1.00 26.91           H
ATOM   4638  C   TRP A 288       4.026   5.233   8.480  1.00 26.91           C
ATOM   4639  O   TRP A 288       5.178   5.518   8.154  1.00 26.91           O
ATOM   4640  CB  TRP A 288       2.584   4.783   6.482  1.00 26.91           C
ATOM   4641 1HB  TRP A 288       1.669   5.300   6.772  1.00 26.91           H
ATOM   4642 2HB  TRP A 288       3.269   5.493   6.026  1.00 26.91           H
ATOM   4643  CG  TRP A 288       2.289   3.711   5.482  1.00 26.91           C
ATOM   4644  CD1 TRP A 288       1.145   2.985   5.347  1.00 26.91           C
ATOM   4645  HD1 TRP A 288       0.241   3.173   5.911  1.00 26.91           H
ATOM   4646  CD2 TRP A 288       3.218   3.142   4.540  1.00 26.91           C
ATOM   4647  NE1 TRP A 288       1.301   1.977   4.433  1.00 26.91           N
ATOM   4648  HE1 TRP A 288       0.593   1.300   4.185  1.00 26.91           H
ATOM   4649  CE2 TRP A 288       2.579   2.016   3.948  1.00 26.91           C
ATOM   4650  CE3 TRP A 288       4.547   3.442   4.170  1.00 26.91           C
ATOM   4651  HE3 TRP A 288       5.054   4.297   4.595  1.00 26.91           H
ATOM   4652  CZ2 TRP A 288       3.240   1.164   3.037  1.00 26.91           C
ATOM   4653  HZ2 TRP A 288       2.739   0.299   2.630  1.00 26.91           H
ATOM   4654  CZ3 TRP A 288       5.213   2.597   3.240  1.00 26.91           C
ATOM   4655  HZ3 TRP A 288       6.233   2.812   2.953  1.00 26.91           H
ATOM   4656  CH2 TRP A 288       4.547   1.461   2.688  1.00 26.91           C
ATOM   4657  HH2 TRP A 288       5.077   0.820   1.997  1.00 26.91           H
ATOM   4658  N   ALA A 289       3.449   5.790   9.536  1.00  7.33           N
ATOM   4659  H   ALA A 289       2.514   5.524   9.816  1.00  7.33           H
ATOM   4660  CA  ALA A 289       4.189   6.774  10.325  1.00  7.33           C
ATOM   4661  HA  ALA A 289       4.460   7.585   9.646  1.00  7.33           H
ATOM   4662  C   ALA A 289       5.512   6.248  10.922  1.00  7.33           C
ATOM   4663  O   ALA A 289       6.502   6.982  10.872  1.00  7.33           O
ATOM   4664  CB  ALA A 289       3.305   7.372  11.415  1.00  7.33           C
ATOM   4665 1HB  ALA A 289       2.421   7.828  10.969  1.00  7.33           H
ATOM   4666 2HB  ALA A 289       3.864   8.133  11.955  1.00  7.33           H
ATOM   4667 3HB  ALA A 289       3.002   6.601  12.119  1.00  7.33           H
ATOM   4668  N   PRO A 290       5.574   5.008  11.464  1.00  7.03           N
ATOM   4669  CA  PRO A 290       6.919   4.591  11.883  1.00  7.03           C
ATOM   4670  HA  PRO A 290       7.295   5.275  12.643  1.00  7.03           H
ATOM   4671  C   PRO A 290       7.940   4.470  10.760  1.00  7.03           C
ATOM   4672  O   PRO A 290       9.116   4.729  10.985  1.00  7.03           O
ATOM   4673  CB  PRO A 290       6.681   3.203  12.495  1.00  7.03           C
ATOM   4674 1HB  PRO A 290       6.842   2.425  11.749  1.00  7.03           H
ATOM   4675 2HB  PRO A 290       7.332   3.043  13.355  1.00  7.03           H
ATOM   4676  CG  PRO A 290       5.267   3.226  12.911  1.00  7.03           C
ATOM   4677 1HG  PRO A 290       4.873   2.217  13.027  1.00  7.03           H
ATOM   4678 2HG  PRO A 290       5.154   3.797  13.833  1.00  7.03           H
ATOM   4679  CD  PRO A 290       4.613   3.934  11.770  1.00  7.03           C
ATOM   4680 1HD  PRO A 290       4.516   3.268  10.921  1.00  7.03           H
ATOM   4681 2HD  PRO A 290       3.644   4.335  12.060  1.00  7.03           H
ATOM   4682  N   PHE A 291       7.514   4.101   9.558  1.00  6.41           N
ATOM   4683  H   PHE A 291       6.536   3.904   9.401  1.00  6.41           H
ATOM   4684  CA  PHE A 291       8.441   3.987   8.434  1.00  6.41           C
ATOM   4685  HA  PHE A 291       9.296   3.384   8.737  1.00  6.41           H
ATOM   4686  C   PHE A 291       8.969   5.356   8.029  1.00  6.41           C
ATOM   4687  O   PHE A 291      10.182   5.549   7.935  1.00  6.41           O
ATOM   4688  CB  PHE A 291       7.768   3.309   7.239  1.00  6.41           C
ATOM   4689 1HB  PHE A 291       7.446   2.318   7.552  1.00  6.41           H
ATOM   4690 2HB  PHE A 291       6.892   3.885   6.942  1.00  6.41           H
ATOM   4691  CG  PHE A 291       8.674   3.172   6.049  1.00  6.41           C
ATOM   4692  CD1 PHE A 291       9.602   2.119   5.981  1.00  6.41           C
ATOM   4693  HD1 PHE A 291       9.624   1.372   6.759  1.00  6.41           H
ATOM   4694  CD2 PHE A 291       8.632   4.117   5.005  1.00  6.41           C
ATOM   4695  HD2 PHE A 291       7.911   4.923   5.033  1.00  6.41           H
ATOM   4696  CE1 PHE A 291      10.527   2.034   4.912  1.00  6.41           C
ATOM   4697  HE1 PHE A 291      11.260   1.241   4.890  1.00  6.41           H
ATOM   4698  CE2 PHE A 291       9.543   4.040   3.921  1.00  6.41           C
ATOM   4699  HE2 PHE A 291       9.512   4.778   3.131  1.00  6.41           H
ATOM   4700  CZ  PHE A 291      10.500   2.999   3.880  1.00  6.41           C
ATOM   4701  HZ  PHE A 291      11.212   2.948   3.069  1.00  6.41           H
ATOM   4702  N   TYR A 292       8.083   6.331   7.865  1.00-15.05           N
ATOM   4703  H   TYR A 292       7.090   6.143   7.960  1.00-15.05           H
ATOM   4704  CA  TYR A 292       8.540   7.680   7.537  1.00-15.05           C
ATOM   4705  HA  TYR A 292       9.163   7.636   6.643  1.00-15.05           H
ATOM   4706  C   TYR A 292       9.394   8.225   8.675  1.00-15.05           C
ATOM   4707  O   TYR A 292      10.433   8.814   8.431  1.00-15.05           O
ATOM   4708  CB  TYR A 292       7.378   8.649   7.291  1.00-15.05           C
ATOM   4709 1HB  TYR A 292       6.696   8.612   8.141  1.00-15.05           H
ATOM   4710 2HB  TYR A 292       7.793   9.655   7.235  1.00-15.05           H
ATOM   4711  CG  TYR A 292       6.598   8.401   6.015  1.00-15.05           C
ATOM   4712  CD1 TYR A 292       5.281   7.904   6.060  1.00-15.05           C
ATOM   4713  HD1 TYR A 292       4.817   7.693   7.011  1.00-15.05           H
ATOM   4714  CD2 TYR A 292       7.157   8.701   4.752  1.00-15.05           C
ATOM   4715  HD2 TYR A 292       8.158   9.102   4.688  1.00-15.05           H
ATOM   4716  CE1 TYR A 292       4.546   7.684   4.866  1.00-15.05           C
ATOM   4717  HE1 TYR A 292       3.544   7.292   4.897  1.00-15.05           H
ATOM   4718  CE2 TYR A 292       6.409   8.490   3.553  1.00-15.05           C
ATOM   4719  HE2 TYR A 292       6.838   8.710   2.588  1.00-15.05           H
ATOM   4720  CZ  TYR A 292       5.110   7.985   3.632  1.00-15.05           C
ATOM   4721  OH  TYR A 292       4.319   7.770   2.537  1.00-15.05           O
ATOM   4722  HH  TYR A 292       4.753   7.967   1.691  1.00-15.05           H
ATOM   4723  N   GLY A 293       8.997   7.993   9.918  1.00-10.74           N
ATOM   4724  H   GLY A 293       8.143   7.474  10.094  1.00-10.74           H
ATOM   4725  CA  GLY A 293       9.754   8.510  11.046  1.00-10.74           C
ATOM   4726 1HA  GLY A 293       9.859   9.588  10.923  1.00-10.74           H
ATOM   4727 2HA  GLY A 293       9.204   8.320  11.967  1.00-10.74           H
ATOM   4728  C   GLY A 293      11.142   7.914  11.175  1.00-10.74           C
ATOM   4729  O   GLY A 293      12.099   8.615  11.495  1.00-10.74           O
ATOM   4730  N   PHE A 294      11.277   6.630  10.883  1.00-19.25           N
ATOM   4731  H   PHE A 294      10.461   6.081  10.632  1.00-19.25           H
ATOM   4732  CA  PHE A 294      12.576   5.966  10.920  1.00-19.25           C
ATOM   4733  HA  PHE A 294      13.049   6.129  11.889  1.00-19.25           H
ATOM   4734  C   PHE A 294      13.459   6.545   9.824  1.00-19.25           C
ATOM   4735  O   PHE A 294      14.634   6.831  10.025  1.00-19.25           O
ATOM   4736  CB  PHE A 294      12.363   4.469  10.686  1.00-19.25           C
ATOM   4737 1HB  PHE A 294      11.622   4.116  11.401  1.00-19.25           H
ATOM   4738 2HB  PHE A 294      11.969   4.321   9.682  1.00-19.25           H
ATOM   4739  CG  PHE A 294      13.599   3.634  10.852  1.00-19.25           C
ATOM   4740  CD1 PHE A 294      13.819   2.947  12.057  1.00-19.25           C
ATOM   4741  HD1 PHE A 294      13.104   3.031  12.863  1.00-19.25           H
ATOM   4742  CD2 PHE A 294      14.530   3.499   9.806  1.00-19.25           C
ATOM   4743  HD2 PHE A 294      14.368   4.013   8.868  1.00-19.25           H
ATOM   4744  CE1 PHE A 294      14.967   2.143  12.231  1.00-19.25           C
ATOM   4745  HE1 PHE A 294      15.130   1.630  13.166  1.00-19.25           H
ATOM   4746  CE2 PHE A 294      15.689   2.703   9.971  1.00-19.25           C
ATOM   4747  HE2 PHE A 294      16.408   2.617   9.170  1.00-19.25           H
ATOM   4748  CZ  PHE A 294      15.901   2.019  11.186  1.00-19.25           C
ATOM   4749  HZ  PHE A 294      16.777   1.404  11.314  1.00-19.25           H
ATOM   4750  N   THR A 295      12.871   6.754   8.658  1.00-18.24           N
ATOM   4751  H   THR A 295      11.895   6.510   8.534  1.00-18.24           H
ATOM   4752  CA  THR A 295      13.604   7.294   7.521  1.00-18.24           C
ATOM   4753  HA  THR A 295      14.517   6.713   7.397  1.00-18.24           H
ATOM   4754  C   THR A 295      14.016   8.748   7.780  1.00-18.24           C
ATOM   4755  O   THR A 295      15.125   9.135   7.445  1.00-18.24           O
ATOM   4756  CB  THR A 295      12.763   7.117   6.240  1.00-18.24           C
ATOM   4757  HB  THR A 295      11.889   7.764   6.280  1.00-18.24           H
ATOM   4758  OG1 THR A 295      12.336   5.753   6.161  1.00-18.24           O
ATOM   4759  HG1 THR A 295      11.538   5.645   6.693  1.00-18.24           H
ATOM   4760  CG2 THR A 295      13.555   7.389   4.987  1.00-18.24           C
ATOM   4761 1HG2 THR A 295      12.934   7.181   4.116  1.00-18.24           H
ATOM   4762 2HG2 THR A 295      14.436   6.752   4.960  1.00-18.24           H
ATOM   4763 3HG2 THR A 295      13.861   8.435   4.959  1.00-18.24           H
ATOM   4764  N   ILE A 296      13.202   9.524   8.489  1.00 -9.29           N
ATOM   4765  H   ILE A 296      12.279   9.182   8.737  1.00 -9.29           H
ATOM   4766  CA  ILE A 296      13.601  10.869   8.929  1.00 -9.29           C
ATOM   4767  HA  ILE A 296      13.875  11.449   8.050  1.00 -9.29           H
ATOM   4768  C   ILE A 296      14.847  10.787   9.816  1.00 -9.29           C
ATOM   4769  O   ILE A 296      15.785  11.563   9.646  1.00 -9.29           O
ATOM   4770  CB  ILE A 296      12.434  11.611   9.681  1.00 -9.29           C
ATOM   4771  HB  ILE A 296      12.021  10.929  10.419  1.00 -9.29           H
ATOM   4772  CG1 ILE A 296      11.320  11.999   8.686  1.00 -9.29           C
ATOM   4773 1HG1 ILE A 296      11.690  12.803   8.049  1.00 -9.29           H
ATOM   4774 2HG1 ILE A 296      11.111  11.147   8.047  1.00 -9.29           H
ATOM   4775  CG2 ILE A 296      12.920  12.881  10.432  1.00 -9.29           C
ATOM   4776 1HG2 ILE A 296      12.093  13.335  10.978  1.00 -9.29           H
ATOM   4777 2HG2 ILE A 296      13.319  13.615   9.732  1.00 -9.29           H
ATOM   4778 3HG2 ILE A 296      13.687  12.626  11.161  1.00 -9.29           H
ATOM   4779  CD1 ILE A 296       9.987  12.445   9.308  1.00 -9.29           C
ATOM   4780 1HD1 ILE A 296       9.243  12.553   8.519  1.00 -9.29           H
ATOM   4781 2HD1 ILE A 296      10.108  13.405   9.812  1.00 -9.29           H
ATOM   4782 3HD1 ILE A 296       9.641  11.698  10.023  1.00 -9.29           H
ATOM   4783  N   VAL A 297      14.915   9.839  10.737  1.00 -4.34           N
ATOM   4784  H   VAL A 297      14.144   9.195  10.871  1.00 -4.34           H
ATOM   4785  CA  VAL A 297      16.109   9.733  11.576  1.00 -4.34           C
ATOM   4786  HA  VAL A 297      16.335  10.720  11.970  1.00 -4.34           H
ATOM   4787  C   VAL A 297      17.311   9.302  10.736  1.00 -4.34           C
ATOM   4788  O   VAL A 297      18.382   9.887  10.853  1.00 -4.34           O
ATOM   4789  CB  VAL A 297      15.880   8.786  12.781  1.00 -4.34           C
ATOM   4790  HB  VAL A 297      15.586   7.807  12.410  1.00 -4.34           H
ATOM   4791  CG1 VAL A 297      17.152   8.631  13.619  1.00 -4.34           C
ATOM   4792 1HG1 VAL A 297      16.943   8.036  14.507  1.00 -4.34           H
ATOM   4793 2HG1 VAL A 297      17.537   9.605  13.918  1.00 -4.34           H
ATOM   4794 3HG1 VAL A 297      17.918   8.116  13.038  1.00 -4.34           H
ATOM   4795  CG2 VAL A 297      14.752   9.334  13.669  1.00 -4.34           C
ATOM   4796 1HG2 VAL A 297      14.617   8.689  14.535  1.00 -4.34           H
ATOM   4797 2HG2 VAL A 297      13.816   9.354  13.118  1.00 -4.34           H
ATOM   4798 3HG2 VAL A 297      14.985  10.345  14.005  1.00 -4.34           H
ATOM   4799  N   ARG A 298      17.141   8.345   9.835  1.00  2.38           N
ATOM   4800  H   ARG A 298      16.230   7.901   9.745  1.00  2.38           H
ATOM   4801  CA  ARG A 298      18.249   7.903   8.983  1.00  2.38           C
ATOM   4802  HA  ARG A 298      19.064   7.549   9.613  1.00  2.38           H
ATOM   4803  C   ARG A 298      18.792   9.025   8.108  1.00  2.38           C
ATOM   4804  O   ARG A 298      20.000   9.141   7.896  1.00  2.38           O
ATOM   4805  CB  ARG A 298      17.771   6.771   8.068  1.00  2.38           C
ATOM   4806 1HB  ARG A 298      17.266   6.016   8.670  1.00  2.38           H
ATOM   4807 2HB  ARG A 298      17.046   7.188   7.370  1.00  2.38           H
ATOM   4808  CG  ARG A 298      18.888   6.094   7.275  1.00  2.38           C
ATOM   4809 1HG  ARG A 298      19.514   6.845   6.796  1.00  2.38           H
ATOM   4810 2HG  ARG A 298      19.503   5.504   7.955  1.00  2.38           H
ATOM   4811  CD  ARG A 298      18.322   5.202   6.193  1.00  2.38           C
ATOM   4812 1HD  ARG A 298      19.133   4.609   5.766  1.00  2.38           H
ATOM   4813 2HD  ARG A 298      17.583   4.530   6.631  1.00  2.38           H
ATOM   4814  NE  ARG A 298      17.698   5.995   5.125  1.00  2.38           N
ATOM   4815  HE  ARG A 298      17.777   7.007   5.183  1.00  2.38           H
ATOM   4816  CZ  ARG A 298      17.047   5.527   4.072  1.00  2.38           C
ATOM   4817  NH1 ARG A 298      16.566   6.398   3.235  1.00  2.38           N
ATOM   4818 1HH1 ARG A 298      16.703   7.386   3.435  1.00  2.38           H
ATOM   4819 2HH1 ARG A 298      16.068   6.096   2.419  1.00  2.38           H
ATOM   4820  NH2 ARG A 298      16.839   4.256   3.839  1.00  2.38           N
ATOM   4821 1HH2 ARG A 298      17.233   3.563   4.463  1.00  2.38           H
ATOM   4822 2HH2 ARG A 298      16.289   3.971   3.042  1.00  2.38           H
ATOM   4823  N   ASP A 299      17.888   9.811   7.551  1.00-32.23           N
ATOM   4824  H   ASP A 299      16.902   9.650   7.735  1.00-32.23           H
ATOM   4825  CA  ASP A 299      18.262  10.802   6.551  1.00-32.23           C
ATOM   4826  HA  ASP A 299      19.087  10.404   5.964  1.00-32.23           H
ATOM   4827  C   ASP A 299      18.727  12.113   7.184  1.00-32.23           C
ATOM   4828  O   ASP A 299      19.663  12.740   6.699  1.00-32.23           O
ATOM   4829  CB  ASP A 299      17.088  11.054   5.595  1.00-32.23           C
ATOM   4830 1HB  ASP A 299      16.208  11.330   6.177  1.00-32.23           H
ATOM   4831 2HB  ASP A 299      17.344  11.887   4.943  1.00-32.23           H
ATOM   4832  CG  ASP A 299      16.754   9.835   4.723  1.00-32.23           C
ATOM   4833  OD1 ASP A 299      17.509   8.834   4.701  1.00-32.23           O
ATOM   4834  OD2 ASP A 299      15.737   9.884   4.002  1.00-32.23           O
ATOM   4835  N   PHE A 300      18.088  12.559   8.257  1.00  1.28           N
ATOM   4836  H   PHE A 300      17.329  12.015   8.659  1.00  1.28           H
ATOM   4837  CA  PHE A 300      18.384  13.883   8.813  1.00  1.28           C
ATOM   4838  HA  PHE A 300      19.026  14.420   8.117  1.00  1.28           H
ATOM   4839  C   PHE A 300      19.097  13.879  10.152  1.00  1.28           C
ATOM   4840  O   PHE A 300      19.649  14.902  10.551  1.00  1.28           O
ATOM   4841  CB  PHE A 300      17.094  14.691   8.942  1.00  1.28           C
ATOM   4842 1HB  PHE A 300      16.465  14.230   9.703  1.00  1.28           H
ATOM   4843 2HB  PHE A 300      17.343  15.702   9.266  1.00  1.28           H
ATOM   4844  CG  PHE A 300      16.321  14.770   7.661  1.00  1.28           C
ATOM   4845  CD1 PHE A 300      15.206  13.944   7.463  1.00  1.28           C
ATOM   4846  HD1 PHE A 300      14.886  13.291   8.253  1.00  1.28           H
ATOM   4847  CD2 PHE A 300      16.712  15.646   6.636  1.00  1.28           C
ATOM   4848  HD2 PHE A 300      17.561  16.299   6.781  1.00  1.28           H
ATOM   4849  CE1 PHE A 300      14.507  13.942   6.248  1.00  1.28           C
ATOM   4850  HE1 PHE A 300      13.655  13.293   6.118  1.00  1.28           H
ATOM   4851  CE2 PHE A 300      16.009  15.668   5.406  1.00  1.28           C
ATOM   4852  HE2 PHE A 300      16.303  16.350   4.622  1.00  1.28           H
ATOM   4853  CZ  PHE A 300      14.929  14.779   5.201  1.00  1.28           C
ATOM   4854  HZ  PHE A 300      14.420  14.746   4.250  1.00  1.28           H
ATOM   4855  N   PHE A 301      19.114  12.747  10.839  1.00 15.42           N
ATOM   4856  H   PHE A 301      18.648  11.922  10.474  1.00 15.42           H
ATOM   4857  CA  PHE A 301      19.803  12.628  12.127  1.00 15.42           C
ATOM   4858  HA  PHE A 301      20.458  13.486  12.265  1.00 15.42           H
ATOM   4859  C   PHE A 301      20.663  11.359  12.156  1.00 15.42           C
ATOM   4860  O   PHE A 301      20.477  10.498  13.026  1.00 15.42           O
ATOM   4861  CB  PHE A 301      18.759  12.635  13.249  1.00 15.42           C
ATOM   4862 1HB  PHE A 301      18.156  11.732  13.174  1.00 15.42           H
ATOM   4863 2HB  PHE A 301      19.274  12.633  14.209  1.00 15.42           H
ATOM   4864  CG  PHE A 301      17.838  13.826  13.189  1.00 15.42           C
ATOM   4865  CD1 PHE A 301      16.532  13.698  12.675  1.00 15.42           C
ATOM   4866  HD1 PHE A 301      16.166  12.733  12.363  1.00 15.42           H
ATOM   4867  CD2 PHE A 301      18.290  15.094  13.596  1.00 15.42           C
ATOM   4868  HD2 PHE A 301      19.286  15.206  14.002  1.00 15.42           H
ATOM   4869  CE1 PHE A 301      15.691  14.830  12.540  1.00 15.42           C
ATOM   4870  HE1 PHE A 301      14.694  14.722  12.137  1.00 15.42           H
ATOM   4871  CE2 PHE A 301      17.463  16.235  13.459  1.00 15.42           C
ATOM   4872  HE2 PHE A 301      17.825  17.204  13.767  1.00 15.42           H
ATOM   4873  CZ  PHE A 301      16.163  16.103  12.921  1.00 15.42           C
ATOM   4874  HZ  PHE A 301      15.530  16.971  12.811  1.00 15.42           H
ATOM   4875  N   PRO A 302      21.575  11.194  11.170  1.00 33.63           N
ATOM   4876  CA  PRO A 302      22.030   9.819  10.904  1.00 33.63           C
ATOM   4877  HA  PRO A 302      21.173   9.180  10.689  1.00 33.63           H
ATOM   4878  C   PRO A 302      22.863   9.222  12.027  1.00 33.63           C
ATOM   4879  O   PRO A 302      22.939   8.012  12.201  1.00 33.63           O
ATOM   4880  CB  PRO A 302      22.904   9.976   9.652  1.00 33.63           C
ATOM   4881 1HB  PRO A 302      23.953  10.033   9.939  1.00 33.63           H
ATOM   4882 2HB  PRO A 302      22.745   9.149   8.961  1.00 33.63           H
ATOM   4883  CG  PRO A 302      22.475  11.268   9.043  1.00 33.63           C
ATOM   4884 1HG  PRO A 302      23.261  11.684   8.412  1.00 33.63           H
ATOM   4885 2HG  PRO A 302      21.555  11.133   8.475  1.00 33.63           H
ATOM   4886  CD  PRO A 302      22.222  12.134  10.231  1.00 33.63           C
ATOM   4887 1HD  PRO A 302      23.163  12.500  10.647  1.00 33.63           H
ATOM   4888 2HD  PRO A 302      21.571  12.964   9.963  1.00 33.63           H
ATOM   4889  N   THR A 303      23.433  10.094  12.841  1.00 10.11           N
ATOM   4890  H   THR A 303      23.280  11.079  12.684  1.00 10.11           H
ATOM   4891  CA  THR A 303      24.262   9.740  13.983  1.00 10.11           C
ATOM   4892  HA  THR A 303      25.163   9.228  13.649  1.00 10.11           H
ATOM   4893  C   THR A 303      23.553   8.858  15.007  1.00 10.11           C
ATOM   4894  O   THR A 303      24.183   8.035  15.677  1.00 10.11           O
ATOM   4895  CB  THR A 303      24.625  11.055  14.676  1.00 10.11           C
ATOM   4896  HB  THR A 303      25.093  10.856  15.639  1.00 10.11           H
ATOM   4897  OG1 THR A 303      23.417  11.804  14.837  1.00 10.11           O
ATOM   4898  HG1 THR A 303      23.606  12.567  15.404  1.00 10.11           H
ATOM   4899  CG2 THR A 303      25.539  11.912  13.814  1.00 10.11           C
ATOM   4900 1HG2 THR A 303      25.894  12.757  14.402  1.00 10.11           H
ATOM   4901 2HG2 THR A 303      25.010  12.284  12.937  1.00 10.11           H
ATOM   4902 3HG2 THR A 303      26.395  11.323  13.491  1.00 10.11           H
ATOM   4903  N   VAL A 304      22.236   8.993  15.095  1.00  7.06           N
ATOM   4904  H   VAL A 304      21.773   9.669  14.495  1.00  7.06           H
ATOM   4905  CA  VAL A 304      21.412   8.234  16.038  1.00  7.06           C
ATOM   4906  HA  VAL A 304      21.878   8.265  17.022  1.00  7.06           H
ATOM   4907  C   VAL A 304      21.320   6.773  15.587  1.00  7.06           C
ATOM   4908  O   VAL A 304      21.013   5.872  16.367  1.00  7.06           O
ATOM   4909  CB  VAL A 304      20.000   8.893  16.120  1.00  7.06           C
ATOM   4910  HB  VAL A 304      19.558   8.857  15.128  1.00  7.06           H
ATOM   4911  CG1 VAL A 304      19.060   8.175  17.094  1.00  7.06           C
ATOM   4912 1HG1 VAL A 304      18.106   8.698  17.134  1.00  7.06           H
ATOM   4913 2HG1 VAL A 304      19.502   8.149  18.091  1.00  7.06           H
ATOM   4914 3HG1 VAL A 304      18.876   7.158  16.751  1.00  7.06           H
ATOM   4915  CG2 VAL A 304      20.118  10.373  16.540  1.00  7.06           C
ATOM   4916 1HG2 VAL A 304      19.124  10.813  16.610  1.00  7.06           H
ATOM   4917 2HG2 VAL A 304      20.681  10.937  15.796  1.00  7.06           H
ATOM   4918 3HG2 VAL A 304      20.617  10.451  17.507  1.00  7.06           H
ATOM   4919  N   PHE A 305      21.615   6.531  14.318  1.00 18.26           N
ATOM   4920  H   PHE A 305      21.853   7.303  13.705  1.00 18.26           H
ATOM   4921  CA  PHE A 305      21.611   5.184  13.757  1.00 18.26           C
ATOM   4922  HA  PHE A 305      21.173   4.488  14.466  1.00 18.26           H
ATOM   4923  C   PHE A 305      23.013   4.661  13.479  1.00 18.26           C
ATOM   4924  O   PHE A 305      23.228   3.458  13.491  1.00 18.26           O
ATOM   4925  CB  PHE A 305      20.780   5.168  12.477  1.00 18.26           C
ATOM   4926 1HB  PHE A 305      21.059   6.022  11.861  1.00 18.26           H
ATOM   4927 2HB  PHE A 305      21.033   4.269  11.926  1.00 18.26           H
ATOM   4928  CG  PHE A 305      19.278   5.176  12.694  1.00 18.26           C
ATOM   4929  CD1 PHE A 305      18.450   5.366  11.579  1.00 18.26           C
ATOM   4930  HD1 PHE A 305      18.895   5.513  10.607  1.00 18.26           H
ATOM   4931  CD2 PHE A 305      18.668   4.951  13.955  1.00 18.26           C
ATOM   4932  HD2 PHE A 305      19.259   4.778  14.839  1.00 18.26           H
ATOM   4933  CE1 PHE A 305      17.045   5.339  11.698  1.00 18.26           C
ATOM   4934  HE1 PHE A 305      16.432   5.465  10.822  1.00 18.26           H
ATOM   4935  CE2 PHE A 305      17.260   4.937  14.087  1.00 18.26           C
ATOM   4936  HE2 PHE A 305      16.814   4.770  15.056  1.00 18.26           H
ATOM   4937  CZ  PHE A 305      16.447   5.136  12.954  1.00 18.26           C
ATOM   4938  HZ  PHE A 305      15.371   5.131  13.046  1.00 18.26           H
ATOM   4939  N   VAL A 306      23.985   5.550  13.337  1.00 21.82           N
ATOM   4940  H   VAL A 306      23.757   6.535  13.273  1.00 21.82           H
ATOM   4941  CA  VAL A 306      25.388   5.143  13.251  1.00 21.82           C
ATOM   4942  HA  VAL A 306      25.524   4.468  12.407  1.00 21.82           H
ATOM   4943  C   VAL A 306      25.790   4.398  14.513  1.00 21.82           C
ATOM   4944  O   VAL A 306      26.476   3.387  14.458  1.00 21.82           O
ATOM   4945  CB  VAL A 306      26.316   6.378  13.094  1.00 21.82           C
ATOM   4946  HB  VAL A 306      26.034   7.110  13.848  1.00 21.82           H
ATOM   4947  CG1 VAL A 306      27.778   6.017  13.324  1.00 21.82           C
ATOM   4948 1HG1 VAL A 306      28.390   6.899  13.191  1.00 21.82           H
ATOM   4949 2HG1 VAL A 306      28.097   5.243  12.625  1.00 21.82           H
ATOM   4950 3HG1 VAL A 306      27.936   5.667  14.343  1.00 21.82           H
ATOM   4951  CG2 VAL A 306      26.154   7.015  11.707  1.00 21.82           C
ATOM   4952 1HG2 VAL A 306      26.651   7.985  11.692  1.00 21.82           H
ATOM   4953 2HG2 VAL A 306      25.105   7.161  11.464  1.00 21.82           H
ATOM   4954 3HG2 VAL A 306      26.600   6.379  10.943  1.00 21.82           H
ATOM   4955  N   LYS A 307      25.332   4.868  15.665  1.00  5.89           N
ATOM   4956  H   LYS A 307      24.748   5.694  15.668  1.00  5.89           H
ATOM   4957  CA  LYS A 307      25.688   4.230  16.932  1.00  5.89           C
ATOM   4958  HA  LYS A 307      26.772   4.120  16.974  1.00  5.89           H
ATOM   4959  C   LYS A 307      25.078   2.843  17.108  1.00  5.89           C
ATOM   4960  O   LYS A 307      25.406   2.141  18.068  1.00  5.89           O
ATOM   4961  CB  LYS A 307      25.237   5.114  18.099  1.00  5.89           C
ATOM   4962 1HB  LYS A 307      25.649   4.694  19.017  1.00  5.89           H
ATOM   4963 2HB  LYS A 307      25.645   6.115  17.963  1.00  5.89           H
ATOM   4964  CG  LYS A 307      23.726   5.213  18.258  1.00  5.89           C
ATOM   4965 1HG  LYS A 307      23.300   5.668  17.367  1.00  5.89           H
ATOM   4966 2HG  LYS A 307      23.312   4.213  18.382  1.00  5.89           H
ATOM   4967  CD  LYS A 307      23.347   6.022  19.468  1.00  5.89           C
ATOM   4968 1HD  LYS A 307      23.875   5.625  20.335  1.00  5.89           H
ATOM   4969 2HD  LYS A 307      23.636   7.060  19.316  1.00  5.89           H
ATOM   4970  CE  LYS A 307      21.851   5.932  19.725  1.00  5.89           C
ATOM   4971 1HE  LYS A 307      21.310   6.348  18.872  1.00  5.89           H
ATOM   4972 2HE  LYS A 307      21.572   4.883  19.852  1.00  5.89           H
ATOM   4973  NZ  LYS A 307      21.512   6.691  20.965  1.00  5.89           N
ATOM   4974 1HZ  LYS A 307      20.519   6.633  21.157  1.00  5.89           H
ATOM   4975 2HZ  LYS A 307      21.768   7.666  20.845  1.00  5.89           H
ATOM   4976 3HZ  LYS A 307      22.024   6.307  21.751  1.00  5.89           H
ATOM   4977  N   GLU A 308      24.121   2.497  16.261  1.00 39.57           N
ATOM   4978  H   GLU A 308      24.014   2.996  15.386  1.00 39.57           H
ATOM   4979  CA  GLU A 308      23.188   1.421  16.551  1.00 39.57           C
ATOM   4980  HA  GLU A 308      23.160   1.275  17.627  1.00 39.57           H
ATOM   4981  C   GLU A 308      23.586   0.100  15.908  1.00 39.57           C
ATOM   4982  O   GLU A 308      23.620  -0.046  14.680  1.00 39.57           O
ATOM   4983  CB  GLU A 308      21.786   1.822  16.099  1.00 39.57           C
ATOM   4984 1HB  GLU A 308      21.841   2.811  15.650  1.00 39.57           H
ATOM   4985 2HB  GLU A 308      21.440   1.121  15.346  1.00 39.57           H
ATOM   4986  CG  GLU A 308      20.774   1.871  17.214  1.00 39.57           C
ATOM   4987 1HG  GLU A 308      21.097   2.612  17.946  1.00 39.57           H
ATOM   4988 2HG  GLU A 308      19.816   2.188  16.799  1.00 39.57           H
ATOM   4989  CD  GLU A 308      20.592   0.531  17.911  1.00 39.57           C
ATOM   4990  OE1 GLU A 308      20.577  -0.529  17.246  1.00 39.57           O
ATOM   4991  OE2 GLU A 308      20.408   0.527  19.147  1.00 39.57           O
ATOM   4992  N   LYS A 309      23.832  -0.890  16.756  1.00 -0.50           N
ATOM   4993  H   LYS A 309      23.763  -0.713  17.756  1.00 -0.50           H
ATOM   4994  CA  LYS A 309      24.212  -2.227  16.295  1.00 -0.50           C
ATOM   4995  HA  LYS A 309      25.139  -2.161  15.728  1.00 -0.50           H
ATOM   4996  C   LYS A 309      23.160  -2.821  15.369  1.00 -0.50           C
ATOM   4997  O   LYS A 309      23.498  -3.577  14.471  1.00 -0.50           O
ATOM   4998  CB  LYS A 309      24.403  -3.171  17.493  1.00 -0.50           C
ATOM   4999 1HB  LYS A 309      23.476  -3.166  18.066  1.00 -0.50           H
ATOM   5000 2HB  LYS A 309      24.564  -4.185  17.123  1.00 -0.50           H
ATOM   5001  CG  LYS A 309      25.543  -2.818  18.453  1.00 -0.50           C
ATOM   5002 1HG  LYS A 309      25.465  -1.773  18.743  1.00 -0.50           H
ATOM   5003 2HG  LYS A 309      25.436  -3.431  19.348  1.00 -0.50           H
ATOM   5004  CD  LYS A 309      26.928  -3.069  17.877  1.00 -0.50           C
ATOM   5005 1HD  LYS A 309      27.007  -4.122  17.602  1.00 -0.50           H
ATOM   5006 2HD  LYS A 309      27.088  -2.448  16.996  1.00 -0.50           H
ATOM   5007  CE  LYS A 309      27.986  -2.746  18.916  1.00 -0.50           C
ATOM   5008 1HE  LYS A 309      27.943  -1.681  19.153  1.00 -0.50           H
ATOM   5009 2HE  LYS A 309      27.767  -3.311  19.825  1.00 -0.50           H
ATOM   5010  NZ  LYS A 309      29.369  -3.098  18.469  1.00 -0.50           N
ATOM   5011 1HZ  LYS A 309      30.032  -2.773  19.163  1.00 -0.50           H
ATOM   5012 2HZ  LYS A 309      29.590  -2.646  17.590  1.00 -0.50           H
ATOM   5013 3HZ  LYS A 309      29.461  -4.107  18.374  1.00 -0.50           H
ATOM   5014  N   HIS A 310      21.899  -2.469  15.572  1.00 12.86           N
ATOM   5015  H   HIS A 310      21.681  -1.781  16.290  1.00 12.86           H
ATOM   5016  CA  HIS A 310      20.784  -3.051  14.829  1.00 12.86           C
ATOM   5017  HA  HIS A 310      21.162  -3.797  14.131  1.00 12.86           H
[truncated: 95,871 more chars]
