# Supplementary material for: Variety of genetic defects in GnRH and hypothalamic–pituitary signaling and development in normosmic patients with IHH
Source: Front Endocrinol (Lausanne). 2024 Jul 1;15:1396805. doi: 10.3389/fendo.2024.1396805 (PMC11246878; doi:10.3389/fendo.2024.1396805)
Supplement: Supplementary file 1 [file DataSheet_1.zip › PROKR2_homology.pdb]

REMARK YASARA *************************************************************
REMARK YASARA *                                                           *
REMARK YASARA *                     Y  A  S  A  R  A                      *
REMARK YASARA *                                                           *
REMARK YASARA *   Yet Another Scientific Artificial Reality Application   *
REMARK YASARA *                                                           *
REMARK YASARA *            MOLECULE STRUCTURE FILE, PDB FORMAT            *
REMARK YASARA *                                                           *
REMARK YASARA * Just use YASARA every day to make your questions go away! *
REMARK YASARA *                                                           *
REMARK YASARA *                      www.YASARA.org                       *
REMARK YASARA *                                                           *
REMARK YASARA *************************************************************
REMARK YASARA
REMARK YASARA Version:           24.4.10.W.64
REMARK YASARA Written on:        Mon May 20 09:28:26 2024
REMARK YASARA Number of models:  1
REMARK YASARA Number of atoms:   6240
REMARK YASARA Please address questions or suggestions to: Eliza@yasara.org
REMARK YASARA
SEQRES   1 A  384  MET ALA ALA GLN ASN GLY ASN THR SER PHE THR PRO ASN 
SEQRES   2 A  384  PHE ASN PRO PRO GLN ASP HIS ALA SER SER LEU SER PHE 
SEQRES   3 A  384  ASN PHE SER TYR GLY ASP TYR ASP LEU PRO MET ASP GLU 
SEQRES   4 A  384  ASP GLU ASP MET THR LYS THR ARG THR PHE PHE ALA ALA 
SEQRES   5 A  384  LYS ILE VAL ILE GLY ILE ALA LEU ALA GLY ILE MET LEU 
SEQRES   6 A  384  VAL CYS GLY ILE GLY ASN PHE VAL PHE ILE ALA ALA LEU 
SEQRES   7 A  384  THR ARG TYR LYS LYS LEU ARG ASN LEU THR ASN LEU LEU 
SEQRES   8 A  384  ILE ALA ASN LEU ALA ILE SER ASP PHE LEU VAL ALA ILE 
SEQRES   9 A  384  ILE CYS CYS PRO PHE GLU MET ASP TYR TYR VAL VAL ARG 
SEQRES  10 A  384  GLN LEU SER TRP GLU HIS GLY HIS VAL LEU CYS ALA SER 
SEQRES  11 A  384  VAL ASN TYR LEU ARG THR VAL SER LEU TYR VAL SER THR 
SEQRES  12 A  384  ASN ALA LEU LEU ALA ILE ALA ILE ASP ARG TYR LEU ALA 
SEQRES  13 A  384  ILE VAL HIS PRO LEU LYS PRO ARG MET ASN TYR GLN THR 
SEQRES  14 A  384  ALA SER PHE LEU ILE ALA LEU VAL TRP MET VAL SER ILE 
SEQRES  15 A  384  LEU ILE ALA ILE PRO SER ALA TYR PHE ALA THR GLU THR 
SEQRES  16 A  384  VAL LEU PHE ILE VAL LYS SER GLN GLU LYS ILE PHE CYS 
SEQRES  17 A  384  GLY GLN ILE TRP PRO VAL ASP GLN GLN LEU TYR TYR LYS 
SEQRES  18 A  384  SER TYR PHE LEU PHE ILE PHE GLY VAL GLU PHE VAL GLY 
SEQRES  19 A  384  PRO VAL VAL THR MET THR LEU CYS TYR ALA ARG ILE SER 
SEQRES  20 A  384  ARG GLU LEU TRP PHE LYS ALA VAL PRO GLY PHE GLN THR 
SEQRES  21 A  384  GLU GLN ILE ARG LYS ARG LEU ARG CYS ARG ARG LYS THR 
SEQRES  22 A  384  VAL LEU VAL LEU MET CYS ILE LEU THR ALA TYR VAL LEU 
SEQRES  23 A  384  CYS TRP ALA PRO PHE TYR GLY PHE THR ILE VAL ARG ASP 
SEQRES  24 A  384  PHE PHE PRO THR VAL PHE VAL LYS GLU LYS HIS TYR LEU 
SEQRES  25 A  384  THR ALA PHE TYR VAL VAL GLU CYS ILE ALA MET SER ASN 
SEQRES  26 A  384  SER MET ILE ASN THR VAL CYS PHE VAL THR VAL LYS ASN 
SEQRES  27 A  384  ASN THR MET LYS TYR PHE LYS LYS MET MET LEU LEU HIS 
SEQRES  28 A  384  TRP ARG PRO SER GLN ARG GLY SER LYS SER SER ALA ASP 
SEQRES  29 A  384  LEU ASP LEU ARG THR ASN GLY VAL PRO THR THR GLU GLU 
SEQRES  30 A  384  VAL ASP CYS ILE ARG LEU LYS 
SSBOND   0 CYS A  128    CYS A  208                                       2.03
ATOM      1  N   MET A   1      43.536  -0.405 -38.810  1.00-25.84           N
ATOM      2 1H   MET A   1      43.757  -1.059 -38.072  1.00-25.84           H
ATOM      3 2H   MET A   1      43.359  -0.918 -39.664  1.00-25.84           H
ATOM      4 3H   MET A   1      42.707   0.117 -38.561  1.00-25.84           H
ATOM      5  CA  MET A   1      44.672   0.524 -39.012  1.00-25.84           C
ATOM      6  HA  MET A   1      45.547  -0.058 -39.293  1.00-25.84           H
ATOM      7  C   MET A   1      45.024   1.271 -37.735  1.00-25.84           C
ATOM      8  O   MET A   1      46.085   1.873 -37.703  1.00-25.84           O
ATOM      9  CB  MET A   1      44.366   1.528 -40.126  1.00-25.84           C
ATOM     10 1HB  MET A   1      43.344   1.887 -40.009  1.00-25.84           H
ATOM     11 2HB  MET A   1      45.036   2.380 -40.026  1.00-25.84           H
ATOM     12  CG  MET A   1      44.530   0.947 -41.519  1.00-25.84           C
ATOM     13 1HG  MET A   1      43.851   0.102 -41.631  1.00-25.84           H
ATOM     14 2HG  MET A   1      44.265   1.709 -42.252  1.00-25.84           H
ATOM     15  SD  MET A   1      46.213   0.383 -41.847  1.00-25.84           S
ATOM     16  CE  MET A   1      47.140   1.927 -41.902  1.00-25.84           C
ATOM     17 1HE  MET A   1      48.171   1.717 -42.179  1.00-25.84           H
ATOM     18 2HE  MET A   1      47.128   2.409 -40.925  1.00-25.84           H
ATOM     19 3HE  MET A   1      46.701   2.593 -42.645  1.00-25.84           H
ATOM     20  N   ALA A   2      44.204   1.281 -36.688  1.00  8.73           N
ATOM     21  H   ALA A   2      43.351   0.732 -36.671  1.00  8.73           H
ATOM     22  CA  ALA A   2      44.454   2.176 -35.558  1.00  8.73           C
ATOM     23  HA  ALA A   2      44.488   3.191 -35.956  1.00  8.73           H
ATOM     24  C   ALA A   2      45.783   1.952 -34.823  1.00  8.73           C
ATOM     25  O   ALA A   2      46.447   2.914 -34.459  1.00  8.73           O
ATOM     26  CB  ALA A   2      43.284   2.096 -34.585  1.00  8.73           C
ATOM     27 1HB  ALA A   2      42.353   2.332 -35.102  1.00  8.73           H
ATOM     28 2HB  ALA A   2      43.437   2.819 -33.784  1.00  8.73           H
ATOM     29 3HB  ALA A   2      43.218   1.095 -34.157  1.00  8.73           H
ATOM     30  N   ALA A   3      46.202   0.709 -34.628  1.00-11.27           N
ATOM     31  H   ALA A   3      45.617  -0.071 -34.905  1.00-11.27           H
ATOM     32  CA  ALA A   3      47.489   0.452 -33.979  1.00-11.27           C
ATOM     33  HA  ALA A   3      47.534   1.025 -33.051  1.00-11.27           H
ATOM     34  C   ALA A   3      48.656   0.905 -34.863  1.00-11.27           C
ATOM     35  O   ALA A   3      49.668   1.399 -34.372  1.00-11.27           O
ATOM     36  CB  ALA A   3      47.619  -1.034 -33.639  1.00-11.27           C
ATOM     37 1HB  ALA A   3      46.806  -1.331 -32.978  1.00-11.27           H
ATOM     38 2HB  ALA A   3      48.570  -1.209 -33.133  1.00-11.27           H
ATOM     39 3HB  ALA A   3      47.587  -1.630 -34.550  1.00-11.27           H
ATOM     40  N   GLN A   4      48.498   0.763 -36.173  1.00-12.48           N
ATOM     41  H   GLN A   4      47.644   0.359 -36.526  1.00-12.48           H
ATOM     42  CA  GLN A   4      49.525   1.196 -37.123  1.00-12.48           C
ATOM     43  HA  GLN A   4      50.502   0.843 -36.788  1.00-12.48           H
ATOM     44  C   GLN A   4      49.562   2.721 -37.203  1.00-12.48           C
ATOM     45  O   GLN A   4      50.601   3.329 -37.447  1.00-12.48           O
ATOM     46  CB  GLN A   4      49.235   0.631 -38.516  1.00-12.48           C
ATOM     47 1HB  GLN A   4      48.263   0.989 -38.850  1.00-12.48           H
ATOM     48 2HB  GLN A   4      49.992   1.013 -39.200  1.00-12.48           H
ATOM     49  CG  GLN A   4      49.241  -0.890 -38.582  1.00-12.48           C
ATOM     50 1HG  GLN A   4      50.191  -1.259 -38.202  1.00-12.48           H
ATOM     51 2HG  GLN A   4      48.438  -1.285 -37.962  1.00-12.48           H
ATOM     52  CD  GLN A   4      49.061  -1.400 -39.990  1.00-12.48           C
ATOM     53  OE1 GLN A   4      49.812  -1.045 -40.897  1.00-12.48           O
ATOM     54  NE2 GLN A   4      48.068  -2.220 -40.195  1.00-12.48           N
ATOM     55 1HE2 GLN A   4      47.876  -2.532 -41.134  1.00-12.48           H
ATOM     56 2HE2 GLN A   4      47.515  -2.545 -39.419  1.00-12.48           H
ATOM     57  N   ASN A   5      48.413   3.339 -36.981  1.00  8.73           N
ATOM     58  H   ASN A   5      47.591   2.780 -36.783  1.00  8.73           H
ATOM     59  CA  ASN A   5      48.264   4.787 -36.996  1.00  8.73           C
ATOM     60  HA  ASN A   5      48.853   5.196 -37.817  1.00  8.73           H
ATOM     61  C   ASN A   5      48.776   5.398 -35.694  1.00  8.73           C
ATOM     62  O   ASN A   5      48.051   5.499 -34.702  1.00  8.73           O
ATOM     63  CB  ASN A   5      46.789   5.139 -37.206  1.00  8.73           C
ATOM     64 1HB  ASN A   5      46.434   4.669 -38.122  1.00  8.73           H
ATOM     65 2HB  ASN A   5      46.206   4.752 -36.374  1.00  8.73           H
ATOM     66  CG  ASN A   5      46.558   6.616 -37.297  1.00  8.73           C
ATOM     67  OD1 ASN A   5      47.432   7.366 -37.718  1.00  8.73           O
ATOM     68  ND2 ASN A   5      45.388   7.049 -36.932  1.00  8.73           N
ATOM     69 1HD2 ASN A   5      45.190   8.035 -37.011  1.00  8.73           H
ATOM     70 2HD2 ASN A   5      44.705   6.408 -36.571  1.00  8.73           H
ATOM     71  N   GLY A   6      50.033   5.821 -35.697  1.00  3.21           N
ATOM     72  H   GLY A   6      50.603   5.709 -36.525  1.00  3.21           H
ATOM     73  CA  GLY A   6      50.627   6.403 -34.507  1.00  3.21           C
ATOM     74 1HA  GLY A   6      50.519   5.698 -33.684  1.00  3.21           H
ATOM     75 2HA  GLY A   6      51.687   6.573 -34.679  1.00  3.21           H
ATOM     76  C   GLY A   6      49.975   7.705 -34.095  1.00  3.21           C
ATOM     77  O   GLY A   6      49.825   7.978 -32.901  1.00  3.21           O
ATOM     78  N   ASN A   7      49.481   8.467 -35.062  1.00  6.27           N
ATOM     79  H   ASN A   7      49.624   8.202 -36.028  1.00  6.27           H
ATOM     80  CA  ASN A   7      48.712   9.681 -34.774  1.00  6.27           C
ATOM     81  HA  ASN A   7      49.070  10.089 -33.828  1.00  6.27           H
ATOM     82  C   ASN A   7      47.219   9.384 -34.607  1.00  6.27           C
ATOM     83  O   ASN A   7      46.353  10.147 -35.041  1.00  6.27           O
ATOM     84  CB  ASN A   7      48.919  10.745 -35.857  1.00  6.27           C
ATOM     85 1HB  ASN A   7      49.982  10.832 -36.076  1.00  6.27           H
ATOM     86 2HB  ASN A   7      48.397  10.439 -36.761  1.00  6.27           H
ATOM     87  CG  ASN A   7      48.406  12.099 -35.431  1.00  6.27           C
ATOM     88  OD1 ASN A   7      48.455  12.443 -34.255  1.00  6.27           O
ATOM     89  ND2 ASN A   7      47.900  12.863 -36.356  1.00  6.27           N
ATOM     90 1HD2 ASN A   7      47.490  13.745 -36.075  1.00  6.27           H
ATOM     91 2HD2 ASN A   7      47.911  12.578 -37.320  1.00  6.27           H
ATOM     92  N   THR A   8      46.903   8.261 -33.985  1.00 26.14           N
ATOM     93  H   THR A   8      47.625   7.587 -33.769  1.00 26.14           H
ATOM     94  CA  THR A   8      45.563   8.033 -33.455  1.00 26.14           C
ATOM     95  HA  THR A   8      44.818   8.149 -34.240  1.00 26.14           H
ATOM     96  C   THR A   8      45.364   9.132 -32.417  1.00 26.14           C
ATOM     97  O   THR A   8      46.287   9.481 -31.674  1.00 26.14           O
ATOM     98  CB  THR A   8      45.458   6.613 -32.846  1.00 26.14           C
ATOM     99  HB  THR A   8      46.377   6.392 -32.305  1.00 26.14           H
ATOM    100  OG1 THR A   8      45.292   5.670 -33.911  1.00 26.14           O
ATOM    101  HG1 THR A   8      46.173   5.364 -34.172  1.00 26.14           H
ATOM    102  CG2 THR A   8      44.290   6.426 -31.896  1.00 26.14           C
ATOM    103 1HG2 THR A   8      44.183   5.367 -31.665  1.00 26.14           H
ATOM    104 2HG2 THR A   8      43.368   6.793 -32.338  1.00 26.14           H
ATOM    105 3HG2 THR A   8      44.483   6.966 -30.968  1.00 26.14           H
ATOM    106  N   SER A   9      44.186   9.735 -32.415  1.00  3.63           N
ATOM    107  H   SER A   9      43.474   9.467 -33.077  1.00  3.63           H
ATOM    108  CA  SER A   9      43.886  10.811 -31.484  1.00  3.63           C
ATOM    109  HA  SER A   9      44.631  11.593 -31.612  1.00  3.63           H
ATOM    110  C   SER A   9      43.900  10.342 -30.033  1.00  3.63           C
ATOM    111  O   SER A   9      43.500   9.214 -29.736  1.00  3.63           O
ATOM    112  CB  SER A   9      42.516  11.370 -31.829  1.00  3.63           C
ATOM    113 1HB  SER A   9      41.751  10.635 -31.578  1.00  3.63           H
ATOM    114 2HB  SER A   9      42.337  12.289 -31.269  1.00  3.63           H
ATOM    115  OG  SER A   9      42.476  11.623 -33.222  1.00  3.63           O
ATOM    116  HG  SER A   9      41.841  12.340 -33.380  1.00  3.63           H
ATOM    117  N   PHE A  10      44.340  11.210 -29.134  1.00-18.53           N
ATOM    118  H   PHE A  10      44.622  12.140 -29.440  1.00-18.53           H
ATOM    119  CA  PHE A  10      44.454  10.884 -27.714  1.00-18.53           C
ATOM    120  HA  PHE A  10      44.137   9.858 -27.539  1.00-18.53           H
ATOM    121  C   PHE A  10      43.596  11.802 -26.855  1.00-18.53           C
ATOM    122  O   PHE A  10      43.679  13.027 -26.976  1.00-18.53           O
ATOM    123  CB  PHE A  10      45.914  11.028 -27.275  1.00-18.53           C
ATOM    124 1HB  PHE A  10      46.519  10.307 -27.825  1.00-18.53           H
ATOM    125 2HB  PHE A  10      46.255  12.030 -27.530  1.00-18.53           H
ATOM    126  CG  PHE A  10      46.121  10.824 -25.795  1.00-18.53           C
ATOM    127  CD1 PHE A  10      46.182   9.527 -25.258  1.00-18.53           C
ATOM    128  HD1 PHE A  10      46.100   8.669 -25.910  1.00-18.53           H
ATOM    129  CD2 PHE A  10      46.237  11.930 -24.928  1.00-18.53           C
ATOM    130  HD2 PHE A  10      46.184  12.935 -25.322  1.00-18.53           H
ATOM    131  CE1 PHE A  10      46.344   9.327 -23.864  1.00-18.53           C
ATOM    132  HE1 PHE A  10      46.388   8.326 -23.463  1.00-18.53           H
ATOM    133  CE2 PHE A  10      46.410  11.745 -23.536  1.00-18.53           C
ATOM    134  HE2 PHE A  10      46.498  12.602 -22.882  1.00-18.53           H
ATOM    135  CZ  PHE A  10      46.458  10.439 -23.003  1.00-18.53           C
ATOM    136  HZ  PHE A  10      46.583  10.292 -21.940  1.00-18.53           H
ATOM    137  N   THR A  11      42.826  11.208 -25.958  1.00  1.65           N
ATOM    138  H   THR A  11      42.690  10.202 -26.011  1.00  1.65           H
ATOM    139  CA  THR A  11      42.182  11.908 -24.849  1.00  1.65           C
ATOM    140  HA  THR A  11      42.525  12.940 -24.808  1.00  1.65           H
ATOM    141  C   THR A  11      42.578  11.141 -23.583  1.00  1.65           C
ATOM    142  O   THR A  11      42.517   9.900 -23.587  1.00  1.65           O
ATOM    143  CB  THR A  11      40.643  11.875 -24.998  1.00  1.65           C
ATOM    144  HB  THR A  11      40.294  10.850 -24.882  1.00  1.65           H
ATOM    145  OG1 THR A  11      40.266  12.341 -26.297  1.00  1.65           O
ATOM    146  HG1 THR A  11      39.376  12.004 -26.470  1.00  1.65           H
ATOM    147  CG2 THR A  11      39.953  12.759 -23.993  1.00  1.65           C
ATOM    148 1HG2 THR A  11      38.888  12.788 -24.216  1.00  1.65           H
ATOM    149 2HG2 THR A  11      40.352  13.772 -24.047  1.00  1.65           H
ATOM    150 3HG2 THR A  11      40.088  12.364 -22.986  1.00  1.65           H
ATOM    151  N   PRO A  12      43.005  11.824 -22.506  1.00 -6.46           N
ATOM    152  CA  PRO A  12      43.399  11.023 -21.340  1.00 -6.46           C
ATOM    153  HA  PRO A  12      44.101  10.248 -21.641  1.00 -6.46           H
ATOM    154  C   PRO A  12      42.251  10.377 -20.571  1.00 -6.46           C
ATOM    155  O   PRO A  12      41.100  10.821 -20.620  1.00 -6.46           O
ATOM    156  CB  PRO A  12      44.114  12.046 -20.460  1.00 -6.46           C
ATOM    157 1HB  PRO A  12      44.027  11.780 -19.407  1.00 -6.46           H
ATOM    158 2HB  PRO A  12      45.162  12.131 -20.747  1.00 -6.46           H
ATOM    159  CG  PRO A  12      43.409  13.298 -20.751  1.00 -6.46           C
ATOM    160 1HG  PRO A  12      42.450  13.317 -20.233  1.00 -6.46           H
ATOM    161 2HG  PRO A  12      44.014  14.153 -20.465  1.00 -6.46           H
ATOM    162  CD  PRO A  12      43.204  13.262 -22.241  1.00 -6.46           C
ATOM    163 1HD  PRO A  12      42.327  13.846 -22.518  1.00 -6.46           H
ATOM    164 2HD  PRO A  12      44.094  13.622 -22.760  1.00 -6.46           H
ATOM    165  N   ASN A  13      42.573   9.309 -19.861  1.00  5.18           N
ATOM    166  H   ASN A  13      43.547   9.010 -19.852  1.00  5.18           H
ATOM    167  CA  ASN A  13      41.610   8.541 -19.071  1.00  5.18           C
ATOM    168  HA  ASN A  13      40.687   8.404 -19.637  1.00  5.18           H
ATOM    169  C   ASN A  13      41.296   9.224 -17.740  1.00  5.18           C
ATOM    170  O   ASN A  13      42.179   9.848 -17.150  1.00  5.18           O
ATOM    171  CB  ASN A  13      42.230   7.177 -18.752  1.00  5.18           C
ATOM    172 1HB  ASN A  13      42.578   6.712 -19.673  1.00  5.18           H
ATOM    173 2HB  ASN A  13      43.083   7.327 -18.091  1.00  5.18           H
ATOM    174  CG  ASN A  13      41.259   6.246 -18.077  1.00  5.18           C
ATOM    175  OD1 ASN A  13      40.174   6.003 -18.582  1.00  5.18           O
ATOM    176  ND2 ASN A  13      41.618   5.740 -16.935  1.00  5.18           N
ATOM    177 1HD2 ASN A  13      41.008   5.069 -16.495  1.00  5.18           H
ATOM    178 2HD2 ASN A  13      42.493   6.003 -16.510  1.00  5.18           H
ATOM    179  N   PHE A  14      40.102   9.008 -17.205  1.00 -8.12           N
ATOM    180  H   PHE A  14      39.389   8.512 -17.736  1.00 -8.12           H
ATOM    181  CA  PHE A  14      39.776   9.370 -15.825  1.00 -8.12           C
ATOM    182  HA  PHE A  14      40.669   9.322 -15.202  1.00 -8.12           H
ATOM    183  C   PHE A  14      38.756   8.361 -15.311  1.00 -8.12           C
ATOM    184  O   PHE A  14      37.962   7.842 -16.093  1.00 -8.12           O
ATOM    185  CB  PHE A  14      39.187  10.783 -15.751  1.00 -8.12           C
ATOM    186 1HB  PHE A  14      39.940  11.492 -16.095  1.00 -8.12           H
ATOM    187 2HB  PHE A  14      38.329  10.841 -16.419  1.00 -8.12           H
ATOM    188  CG  PHE A  14      38.741  11.185 -14.368  1.00 -8.12           C
ATOM    189  CD1 PHE A  14      39.684  11.467 -13.367  1.00 -8.12           C
ATOM    190  HD1 PHE A  14      40.739  11.395 -13.588  1.00 -8.12           H
ATOM    191  CD2 PHE A  14      37.373  11.251 -14.054  1.00 -8.12           C
ATOM    192  HD2 PHE A  14      36.638  11.005 -14.804  1.00 -8.12           H
ATOM    193  CE1 PHE A  14      39.271  11.843 -12.064  1.00 -8.12           C
ATOM    194  HE1 PHE A  14      40.006  12.065 -11.304  1.00 -8.12           H
ATOM    195  CE2 PHE A  14      36.941  11.633 -12.762  1.00 -8.12           C
ATOM    196  HE2 PHE A  14      35.886  11.694 -12.538  1.00 -8.12           H
ATOM    197  CZ  PHE A  14      37.895  11.938 -11.765  1.00 -8.12           C
ATOM    198  HZ  PHE A  14      37.574  12.240 -10.778  1.00 -8.12           H
ATOM    199  N   ASN A  15      38.758   8.128 -14.006  1.00 11.77           N
ATOM    200  H   ASN A  15      39.453   8.574 -13.423  1.00 11.77           H
ATOM    201  CA  ASN A  15      37.734   7.342 -13.327  1.00 11.77           C
ATOM    202  HA  ASN A  15      36.897   7.145 -13.997  1.00 11.77           H
ATOM    203  C   ASN A  15      37.274   8.138 -12.105  1.00 11.77           C
ATOM    204  O   ASN A  15      38.136   8.577 -11.332  1.00 11.77           O
ATOM    205  CB  ASN A  15      38.327   6.025 -12.838  1.00 11.77           C
ATOM    206 1HB  ASN A  15      38.795   5.508 -13.671  1.00 11.77           H
ATOM    207 2HB  ASN A  15      39.085   6.237 -12.087  1.00 11.77           H
ATOM    208  CG  ASN A  15      37.287   5.131 -12.228  1.00 11.77           C
ATOM    209  OD1 ASN A  15      36.265   4.865 -12.841  1.00 11.77           O
ATOM    210  ND2 ASN A  15      37.517   4.680 -11.029  1.00 11.77           N
ATOM    211 1HD2 ASN A  15      36.811   4.122 -10.582  1.00 11.77           H
ATOM    212 2HD2 ASN A  15      38.375   4.909 -10.557  1.00 11.77           H
ATOM    213  N   PRO A  16      35.958   8.354 -11.914  1.00 -7.03           N
ATOM    214  CA  PRO A  16      35.591   9.107 -10.706  1.00 -7.03           C
ATOM    215  HA  PRO A  16      36.035  10.098 -10.750  1.00 -7.03           H
ATOM    216  C   PRO A  16      35.984   8.408  -9.404  1.00 -7.03           C
ATOM    217  O   PRO A  16      35.986   7.175  -9.338  1.00 -7.03           O
ATOM    218  CB  PRO A  16      34.064   9.206 -10.808  1.00 -7.03           C
ATOM    219 1HB  PRO A  16      33.600   8.397 -10.243  1.00 -7.03           H
ATOM    220 2HB  PRO A  16      33.712  10.173 -10.448  1.00 -7.03           H
ATOM    221  CG  PRO A  16      33.779   9.043 -12.258  1.00 -7.03           C
ATOM    222 1HG  PRO A  16      32.752   8.720 -12.422  1.00 -7.03           H
ATOM    223 2HG  PRO A  16      33.981   9.976 -12.787  1.00 -7.03           H
ATOM    224  CD  PRO A  16      34.753   7.985 -12.682  1.00 -7.03           C
ATOM    225 1HD  PRO A  16      34.403   6.993 -12.389  1.00 -7.03           H
ATOM    226 2HD  PRO A  16      34.930   8.037 -13.756  1.00 -7.03           H
ATOM    227  N   PRO A  17      36.336   9.174  -8.356  1.00 -7.94           N
ATOM    228  CA  PRO A  17      36.649   8.455  -7.116  1.00 -7.94           C
ATOM    229  HA  PRO A  17      37.388   7.677  -7.308  1.00 -7.94           H
ATOM    230  C   PRO A  17      35.416   7.832  -6.467  1.00 -7.94           C
ATOM    231  O   PRO A  17      34.292   8.329  -6.601  1.00 -7.94           O
ATOM    232  CB  PRO A  17      37.259   9.547  -6.234  1.00 -7.94           C
ATOM    233 1HB  PRO A  17      37.067   9.356  -5.178  1.00 -7.94           H
ATOM    234 2HB  PRO A  17      38.331   9.623  -6.420  1.00 -7.94           H
ATOM    235  CG  PRO A  17      36.588  10.777  -6.685  1.00 -7.94           C
ATOM    236 1HG  PRO A  17      35.591  10.834  -6.249  1.00 -7.94           H
ATOM    237 2HG  PRO A  17      37.171  11.656  -6.419  1.00 -7.94           H
ATOM    238  CD  PRO A  17      36.499  10.630  -8.180  1.00 -7.94           C
ATOM    239 1HD  PRO A  17      35.640  11.176  -8.570  1.00 -7.94           H
ATOM    240 2HD  PRO A  17      37.422  10.966  -8.654  1.00 -7.94           H
ATOM    241  N   GLN A  18      35.637   6.756  -5.723  1.00 -4.34           N
ATOM    242  H   GLN A  18      36.590   6.421  -5.606  1.00 -4.34           H
ATOM    243  CA  GLN A  18      34.557   6.011  -5.074  1.00 -4.34           C
ATOM    244  HA  GLN A  18      33.827   5.720  -5.829  1.00 -4.34           H
ATOM    245  C   GLN A  18      33.827   6.840  -4.024  1.00 -4.34           C
ATOM    246  O   GLN A  18      32.660   6.591  -3.737  1.00 -4.34           O
ATOM    247  CB  GLN A  18      35.111   4.745  -4.411  1.00 -4.34           C
ATOM    248 1HB  GLN A  18      35.886   5.035  -3.703  1.00 -4.34           H
ATOM    249 2HB  GLN A  18      34.306   4.260  -3.857  1.00 -4.34           H
ATOM    250  CG  GLN A  18      35.695   3.737  -5.394  1.00 -4.34           C
ATOM    251 1HG  GLN A  18      34.917   3.436  -6.095  1.00 -4.34           H
ATOM    252 2HG  GLN A  18      36.508   4.199  -5.954  1.00 -4.34           H
ATOM    253  CD  GLN A  18      36.236   2.503  -4.701  1.00 -4.34           C
ATOM    254  OE1 GLN A  18      37.326   2.509  -4.139  1.00 -4.34           O
ATOM    255  NE2 GLN A  18      35.495   1.428  -4.745  1.00 -4.34           N
ATOM    256 1HE2 GLN A  18      35.833   0.596  -4.289  1.00 -4.34           H
ATOM    257 2HE2 GLN A  18      34.607   1.442  -5.216  1.00 -4.34           H
ATOM    258  N   ASP A  19      34.483   7.874  -3.519  1.00  2.86           N
ATOM    259  H   ASP A  19      35.439   8.023  -3.814  1.00  2.86           H
ATOM    260  CA  ASP A  19      33.906   8.794  -2.533  1.00  2.86           C
ATOM    261  HA  ASP A  19      33.702   8.236  -1.619  1.00  2.86           H
ATOM    262  C   ASP A  19      32.589   9.449  -2.959  1.00  2.86           C
ATOM    263  O   ASP A  19      31.763   9.770  -2.097  1.00  2.86           O
ATOM    264  CB  ASP A  19      34.914   9.899  -2.210  1.00  2.86           C
ATOM    265 1HB  ASP A  19      35.326  10.277  -3.145  1.00  2.86           H
ATOM    266 2HB  ASP A  19      34.397  10.712  -1.700  1.00  2.86           H
ATOM    267  CG  ASP A  19      36.040   9.418  -1.321  1.00  2.86           C
ATOM    268  OD1 ASP A  19      35.765   8.857  -0.237  1.00  2.86           O
ATOM    269  OD2 ASP A  19      37.219   9.577  -1.703  1.00  2.86           O
ATOM    270  N   HIS A  20      32.340   9.543  -4.263  1.00  6.44           N
ATOM    271  H   HIS A  20      33.047   9.232  -4.921  1.00  6.44           H
ATOM    272  CA  HIS A  20      31.059  10.018  -4.806  1.00  6.44           C
ATOM    273  HA  HIS A  20      30.866  11.032  -4.462  1.00  6.44           H
ATOM    274  C   HIS A  20      29.866   9.156  -4.390  1.00  6.44           C
ATOM    275  O   HIS A  20      28.703   9.586  -4.452  1.00  6.44           O
ATOM    276  CB  HIS A  20      31.113   9.999  -6.337  1.00  6.44           C
ATOM    277 1HB  HIS A  20      31.612   9.088  -6.667  1.00  6.44           H
ATOM    278 2HB  HIS A  20      30.092   9.980  -6.715  1.00  6.44           H
ATOM    279  CG  HIS A  20      31.785  11.193  -6.937  1.00  6.44           C
ATOM    280  ND1 HIS A  20      31.149  12.386  -7.164  1.00  6.44           N
ATOM    281  HD1 HIS A  20      30.179  12.597  -6.917  1.00  6.44           H
ATOM    282  CD2 HIS A  20      33.036  11.361  -7.435  1.00  6.44           C
ATOM    283  HD2 HIS A  20      33.801  10.598  -7.444  1.00  6.44           H
ATOM    284  CE1 HIS A  20      32.002  13.208  -7.767  1.00  6.44           C
ATOM    285  HE1 HIS A  20      31.760  14.216  -8.079  1.00  6.44           H
ATOM    286  NE2 HIS A  20      33.182  12.642  -7.931  1.00  6.44           N
ATOM    287  N   ALA A  21      30.153   7.928  -3.982  1.00 23.68           N
ATOM    288  H   ALA A  21      31.123   7.625  -3.996  1.00 23.68           H
ATOM    289  CA  ALA A  21      29.144   6.987  -3.527  1.00 23.68           C
ATOM    290  HA  ALA A  21      28.183   7.493  -3.506  1.00 23.68           H
ATOM    291  C   ALA A  21      29.394   6.449  -2.112  1.00 23.68           C
ATOM    292  O   ALA A  21      28.438   6.258  -1.372  1.00 23.68           O
ATOM    293  CB  ALA A  21      29.049   5.849  -4.531  1.00 23.68           C
ATOM    294 1HB  ALA A  21      28.817   6.249  -5.519  1.00 23.68           H
ATOM    295 2HB  ALA A  21      28.252   5.171  -4.225  1.00 23.68           H
ATOM    296 3HB  ALA A  21      29.995   5.306  -4.570  1.00 23.68           H
ATOM    297  N   SER A  22      30.644   6.221  -1.729  1.00 -0.99           N
ATOM    298  H   SER A  22      31.416   6.397  -2.370  1.00 -0.99           H
ATOM    299  CA  SER A  22      30.965   5.599  -0.442  1.00 -0.99           C
ATOM    300  HA  SER A  22      30.135   4.956  -0.156  1.00 -0.99           H
ATOM    301  C   SER A  22      31.267   6.502   0.755  1.00 -0.99           C
ATOM    302  O   SER A  22      31.234   6.031   1.886  1.00 -0.99           O
ATOM    303  CB  SER A  22      32.191   4.709  -0.642  1.00 -0.99           C
ATOM    304 1HB  SER A  22      32.444   4.207   0.293  1.00 -0.99           H
ATOM    305 2HB  SER A  22      31.963   3.960  -1.399  1.00 -0.99           H
ATOM    306  OG  SER A  22      33.286   5.485  -1.095  1.00 -0.99           O
ATOM    307  HG  SER A  22      33.869   5.690  -0.347  1.00 -0.99           H
ATOM    308  N   SER A  23      31.589   7.775   0.559  1.00 16.79           N
ATOM    309  H   SER A  23      31.528   8.184  -0.364  1.00 16.79           H
ATOM    310  CA  SER A  23      32.166   8.564   1.661  1.00 16.79           C
ATOM    311  HA  SER A  23      33.008   7.996   2.058  1.00 16.79           H
ATOM    312  C   SER A  23      31.252   8.846   2.855  1.00 16.79           C
ATOM    313  O   SER A  23      31.736   9.106   3.960  1.00 16.79           O
ATOM    314  CB  SER A  23      32.715   9.891   1.138  1.00 16.79           C
ATOM    315 1HB  SER A  23      33.154  10.443   1.968  1.00 16.79           H
ATOM    316 2HB  SER A  23      33.490   9.688   0.402  1.00 16.79           H
ATOM    317  OG  SER A  23      31.706  10.678   0.529  1.00 16.79           O
ATOM    318  HG  SER A  23      31.717  10.501  -0.426  1.00 16.79           H
ATOM    319  N   LEU A  24      29.945   8.797   2.639  1.00 -0.65           N
ATOM    320  H   LEU A  24      29.625   8.617   1.701  1.00 -0.65           H
ATOM    321  CA  LEU A  24      28.937   8.987   3.688  1.00 -0.65           C
ATOM    322  HA  LEU A  24      29.405   8.867   4.665  1.00 -0.65           H
ATOM    323  C   LEU A  24      27.860   7.911   3.536  1.00 -0.65           C
ATOM    324  O   LEU A  24      26.697   8.128   3.875  1.00 -0.65           O
ATOM    325  CB  LEU A  24      28.302  10.388   3.612  1.00 -0.65           C
ATOM    326 1HB  LEU A  24      27.830  10.485   2.636  1.00 -0.65           H
ATOM    327 2HB  LEU A  24      27.511  10.435   4.360  1.00 -0.65           H
ATOM    328  CG  LEU A  24      29.184  11.631   3.827  1.00 -0.65           C
ATOM    329  HG  LEU A  24      30.007  11.603   3.114  1.00 -0.65           H
ATOM    330  CD1 LEU A  24      28.368  12.894   3.565  1.00 -0.65           C
ATOM    331 1HD1 LEU A  24      29.007  13.771   3.665  1.00 -0.65           H
ATOM    332 2HD1 LEU A  24      27.544  12.967   4.276  1.00 -0.65           H
ATOM    333 3HD1 LEU A  24      27.964  12.876   2.555  1.00 -0.65           H
ATOM    334  CD2 LEU A  24      29.766  11.711   5.239  1.00 -0.65           C
ATOM    335 1HD2 LEU A  24      30.357  12.621   5.347  1.00 -0.65           H
ATOM    336 2HD2 LEU A  24      30.418  10.859   5.420  1.00 -0.65           H
ATOM    337 3HD2 LEU A  24      28.965  11.714   5.979  1.00 -0.65           H
ATOM    338  N   SER A  25      28.211   6.769   2.964  1.00 19.78           N
ATOM    339  H   SER A  25      29.174   6.593   2.698  1.00 19.78           H
ATOM    340  CA  SER A  25      27.244   5.682   2.811  1.00 19.78           C
ATOM    341  HA  SER A  25      26.247   6.080   2.628  1.00 19.78           H
ATOM    342  C   SER A  25      27.247   4.891   4.116  1.00 19.78           C
ATOM    343  O   SER A  25      28.110   5.108   4.972  1.00 19.78           O
ATOM    344  CB  SER A  25      27.635   4.771   1.649  1.00 19.78           C
ATOM    345 1HB  SER A  25      26.884   3.994   1.529  1.00 19.78           H
ATOM    346 2HB  SER A  25      27.683   5.359   0.737  1.00 19.78           H
ATOM    347  OG  SER A  25      28.893   4.173   1.889  1.00 19.78           O
ATOM    348  HG  SER A  25      29.022   3.456   1.262  1.00 19.78           H
ATOM    349  N   PHE A  26      26.334   3.946   4.277  1.00 13.99           N
ATOM    350  H   PHE A  26      25.635   3.774   3.568  1.00 13.99           H
ATOM    351  CA  PHE A  26      26.444   3.001   5.385  1.00 13.99           C
ATOM    352  HA  PHE A  26      26.970   3.445   6.231  1.00 13.99           H
ATOM    353  C   PHE A  26      27.290   1.882   4.798  1.00 13.99           C
ATOM    354  O   PHE A  26      26.784   1.005   4.099  1.00 13.99           O
ATOM    355  CB  PHE A  26      25.094   2.454   5.846  1.00 13.99           C
ATOM    356 1HB  PHE A  26      24.531   2.123   4.976  1.00 13.99           H
ATOM    357 2HB  PHE A  26      25.286   1.593   6.484  1.00 13.99           H
ATOM    358  CG  PHE A  26      24.270   3.430   6.642  1.00 13.99           C
ATOM    359  CD1 PHE A  26      23.411   4.343   6.009  1.00 13.99           C
ATOM    360  HD1 PHE A  26      23.365   4.374   4.939  1.00 13.99           H
ATOM    361  CD2 PHE A  26      24.332   3.417   8.044  1.00 13.99           C
ATOM    362  HD2 PHE A  26      24.984   2.720   8.551  1.00 13.99           H
ATOM    363  CE1 PHE A  26      22.607   5.231   6.760  1.00 13.99           C
ATOM    364  HE1 PHE A  26      21.956   5.930   6.258  1.00 13.99           H
ATOM    365  CE2 PHE A  26      23.545   4.305   8.804  1.00 13.99           C
ATOM    366  HE2 PHE A  26      23.619   4.298   9.875  1.00 13.99           H
ATOM    367  CZ  PHE A  26      22.672   5.207   8.166  1.00 13.99           C
ATOM    368  HZ  PHE A  26      22.064   5.881   8.750  1.00 13.99           H
ATOM    369  N   ASN A  27      28.594   1.947   5.008  1.00 10.77           N
ATOM    370  H   ASN A  27      28.982   2.687   5.584  1.00 10.77           H
ATOM    371  CA  ASN A  27      29.476   0.924   4.465  1.00 10.77           C
ATOM    372  HA  ASN A  27      29.173   0.663   3.449  1.00 10.77           H
ATOM    373  C   ASN A  27      29.267  -0.267   5.388  1.00 10.77           C
ATOM    374  O   ASN A  27      29.367  -0.131   6.606  1.00 10.77           O
ATOM    375  CB  ASN A  27      30.939   1.379   4.480  1.00 10.77           C
ATOM    376 1HB  ASN A  27      31.191   1.739   5.476  1.00 10.77           H
ATOM    377 2HB  ASN A  27      31.579   0.529   4.248  1.00 10.77           H
ATOM    378  CG  ASN A  27      31.220   2.468   3.477  1.00 10.77           C
ATOM    379  OD1 ASN A  27      31.466   2.200   2.304  1.00 10.77           O
ATOM    380  ND2 ASN A  27      31.222   3.693   3.921  1.00 10.77           N
ATOM    381 1HD2 ASN A  27      31.374   4.451   3.267  1.00 10.77           H
ATOM    382 2HD2 ASN A  27      31.040   3.881   4.892  1.00 10.77           H
ATOM    383  N   PHE A  28      29.000  -1.433   4.825  1.00 10.13           N
ATOM    384  H   PHE A  28      28.934  -1.498   3.805  1.00 10.13           H
ATOM    385  CA  PHE A  28      28.797  -2.653   5.605  1.00 10.13           C
ATOM    386  HA  PHE A  28      28.661  -2.387   6.652  1.00 10.13           H
ATOM    387  C   PHE A  28      30.064  -3.487   5.520  1.00 10.13           C
ATOM    388  O   PHE A  28      30.064  -4.721   5.469  1.00 10.13           O
ATOM    389  CB  PHE A  28      27.539  -3.386   5.142  1.00 10.13           C
ATOM    390 1HB  PHE A  28      27.665  -3.689   4.103  1.00 10.13           H
ATOM    391 2HB  PHE A  28      27.416  -4.280   5.752  1.00 10.13           H
ATOM    392  CG  PHE A  28      26.295  -2.544   5.266  1.00 10.13           C
ATOM    393  CD1 PHE A  28      25.525  -2.224   4.135  1.00 10.13           C
ATOM    394  HD1 PHE A  28      25.790  -2.627   3.171  1.00 10.13           H
ATOM    395  CD2 PHE A  28      25.916  -2.019   6.518  1.00 10.13           C
ATOM    396  HD2 PHE A  28      26.492  -2.258   7.401  1.00 10.13           H
ATOM    397  CE1 PHE A  28      24.412  -1.356   4.233  1.00 10.13           C
ATOM    398  HE1 PHE A  28      23.844  -1.104   3.350  1.00 10.13           H
ATOM    399  CE2 PHE A  28      24.801  -1.156   6.636  1.00 10.13           C
ATOM    400  HE2 PHE A  28      24.527  -0.752   7.599  1.00 10.13           H
ATOM    401  CZ  PHE A  28      24.059  -0.812   5.484  1.00 10.13           C
ATOM    402  HZ  PHE A  28      23.226  -0.130   5.560  1.00 10.13           H
ATOM    403  N   SER A  29      31.158  -2.746   5.521  1.00 31.55           N
ATOM    404  H   SER A  29      31.068  -1.742   5.539  1.00 31.55           H
ATOM    405  CA  SER A  29      32.495  -3.277   5.676  1.00 31.55           C
ATOM    406  HA  SER A  29      32.684  -4.076   4.966  1.00 31.55           H
ATOM    407  C   SER A  29      32.566  -3.811   7.101  1.00 31.55           C
ATOM    408  O   SER A  29      31.842  -3.341   7.976  1.00 31.55           O
ATOM    409  CB  SER A  29      33.474  -2.122   5.473  1.00 31.55           C
ATOM    410 1HB  SER A  29      34.462  -2.397   5.840  1.00 31.55           H
ATOM    411 2HB  SER A  29      33.530  -1.889   4.410  1.00 31.55           H
ATOM    412  OG  SER A  29      32.984  -0.978   6.154  1.00 31.55           O
ATOM    413  HG  SER A  29      33.521  -0.209   5.919  1.00 31.55           H
ATOM    414  N   TYR A  30      33.412  -4.801   7.345  1.00 38.62           N
ATOM    415  H   TYR A  30      33.961  -5.184   6.586  1.00 38.62           H
ATOM    416  CA  TYR A  30      33.532  -5.357   8.694  1.00 38.62           C
ATOM    417  HA  TYR A  30      33.245  -4.580   9.399  1.00 38.62           H
ATOM    418  C   TYR A  30      34.930  -5.803   9.094  1.00 38.62           C
ATOM    419  O   TYR A  30      35.197  -6.021  10.267  1.00 38.62           O
ATOM    420  CB  TYR A  30      32.549  -6.512   8.864  1.00 38.62           C
ATOM    421 1HB  TYR A  30      31.786  -6.438   8.089  1.00 38.62           H
ATOM    422 2HB  TYR A  30      33.080  -7.454   8.740  1.00 38.62           H
ATOM    423  CG  TYR A  30      31.859  -6.494  10.209  1.00 38.62           C
ATOM    424  CD1 TYR A  30      30.799  -5.596  10.457  1.00 38.62           C
ATOM    425  HD1 TYR A  30      30.497  -4.897   9.687  1.00 38.62           H
ATOM    426  CD2 TYR A  30      32.254  -7.372  11.239  1.00 38.62           C
ATOM    427  HD2 TYR A  30      33.074  -8.059  11.077  1.00 38.62           H
ATOM    428  CE1 TYR A  30      30.130  -5.588  11.711  1.00 38.62           C
ATOM    429  HE1 TYR A  30      29.329  -4.889  11.895  1.00 38.62           H
ATOM    430  CE2 TYR A  30      31.579  -7.373  12.490  1.00 38.62           C
ATOM    431  HE2 TYR A  30      31.877  -8.063  13.266  1.00 38.62           H
ATOM    432  CZ  TYR A  30      30.524  -6.485  12.707  1.00 38.62           C
ATOM    433  OH  TYR A  30      29.860  -6.506  13.903  1.00 38.62           O
ATOM    434  HH  TYR A  30      30.274  -7.112  14.527  1.00 38.62           H
ATOM    435  N   GLY A  31      35.854  -5.878   8.146  1.00  3.82           N
ATOM    436  H   GLY A  31      35.621  -5.687   7.178  1.00  3.82           H
ATOM    437  CA  GLY A  31      37.225  -6.240   8.477  1.00  3.82           C
ATOM    438 1HA  GLY A  31      37.227  -7.161   9.060  1.00  3.82           H
ATOM    439 2HA  GLY A  31      37.788  -6.400   7.558  1.00  3.82           H
ATOM    440  C   GLY A  31      37.909  -5.152   9.277  1.00  3.82           C
ATOM    441  O   GLY A  31      38.750  -5.399  10.134  1.00  3.82           O
ATOM    442  N   ASP A  32      37.476  -3.920   9.048  1.00 -5.69           N
ATOM    443  H   ASP A  32      36.770  -3.769   8.347  1.00 -5.69           H
ATOM    444  CA  ASP A  32      37.983  -2.769   9.795  1.00 -5.69           C
ATOM    445  HA  ASP A  32      39.074  -2.789   9.818  1.00 -5.69           H
ATOM    446  C   ASP A  32      37.469  -2.794  11.229  1.00 -5.69           C
ATOM    447  O   ASP A  32      38.016  -2.134  12.105  1.00 -5.69           O
ATOM    448  CB  ASP A  32      37.509  -1.467   9.147  1.00 -5.69           C
ATOM    449 1HB  ASP A  32      36.441  -1.545   8.942  1.00 -5.69           H
ATOM    450 2HB  ASP A  32      37.668  -0.644   9.844  1.00 -5.69           H
ATOM    451  CG  ASP A  32      38.245  -1.150   7.865  1.00 -5.69           C
ATOM    452  OD1 ASP A  32      39.489  -1.021   7.872  1.00 -5.69           O
ATOM    453  OD2 ASP A  32      37.586  -0.997   6.813  1.00 -5.69           O
ATOM    454  N   TYR A  33      36.423  -3.567  11.475  1.00 26.82           N
ATOM    455  H   TYR A  33      36.070  -4.179  10.751  1.00 26.82           H
ATOM    456  CA  TYR A  33      35.720  -3.566  12.755  1.00 26.82           C
ATOM    457  HA  TYR A  33      36.160  -2.819  13.416  1.00 26.82           H
ATOM    458  C   TYR A  33      35.881  -4.932  13.405  1.00 26.82           C
ATOM    459  O   TYR A  33      35.129  -5.319  14.304  1.00 26.82           O
ATOM    460  CB  TYR A  33      34.250  -3.206  12.527  1.00 26.82           C
ATOM    461 1HB  TYR A  33      33.763  -4.038  12.017  1.00 26.82           H
ATOM    462 2HB  TYR A  33      33.765  -3.056  13.490  1.00 26.82           H
ATOM    463  CG  TYR A  33      34.081  -1.959  11.674  1.00 26.82           C
ATOM    464  CD1 TYR A  33      33.197  -1.960  10.577  1.00 26.82           C
ATOM    465  HD1 TYR A  33      32.583  -2.828  10.377  1.00 26.82           H
ATOM    466  CD2 TYR A  33      34.828  -0.784  11.928  1.00 26.82           C
ATOM    467  HD2 TYR A  33      35.509  -0.741  12.768  1.00 26.82           H
ATOM    468  CE1 TYR A  33      33.095  -0.833   9.719  1.00 26.82           C
ATOM    469  HE1 TYR A  33      32.421  -0.854   8.874  1.00 26.82           H
ATOM    470  CE2 TYR A  33      34.726   0.343  11.071  1.00 26.82           C
ATOM    471  HE2 TYR A  33      35.319   1.224  11.265  1.00 26.82           H
ATOM    472  CZ  TYR A  33      33.867   0.301   9.971  1.00 26.82           C
ATOM    473  OH  TYR A  33      33.776   1.392   9.148  1.00 26.82           O
ATOM    474  HH  TYR A  33      34.424   2.073   9.375  1.00 26.82           H
ATOM    475  N   ASP A  34      36.873  -5.671  12.925  1.00 23.79           N
ATOM    476  H   ASP A  34      37.443  -5.301  12.178  1.00 23.79           H
ATOM    477  CA  ASP A  34      37.201  -6.998  13.439  1.00 23.79           C
ATOM    478  HA  ASP A  34      36.270  -7.482  13.726  1.00 23.79           H
ATOM    479  C   ASP A  34      38.070  -6.899  14.696  1.00 23.79           C
ATOM    480  O   ASP A  34      39.220  -7.340  14.755  1.00 23.79           O
ATOM    481  CB  ASP A  34      37.856  -7.858  12.355  1.00 23.79           C
ATOM    482 1HB  ASP A  34      37.304  -7.724  11.425  1.00 23.79           H
ATOM    483 2HB  ASP A  34      38.881  -7.524  12.195  1.00 23.79           H
ATOM    484  CG  ASP A  34      37.848  -9.338  12.705  1.00 23.79           C
ATOM    485  OD1 ASP A  34      36.819  -9.846  13.206  1.00 23.79           O
ATOM    486  OD2 ASP A  34      38.860 -10.029  12.449  1.00 23.79           O
ATOM    487  N   LEU A  35      37.466  -6.296  15.708  1.00 16.83           N
ATOM    488  H   LEU A  35      36.552  -5.899  15.525  1.00 16.83           H
ATOM    489  CA  LEU A  35      37.960  -6.242  17.083  1.00 16.83           C
ATOM    490  HA  LEU A  35      38.950  -5.792  17.139  1.00 16.83           H
ATOM    491  C   LEU A  35      38.003  -7.678  17.617  1.00 16.83           C
ATOM    492  O   LEU A  35      37.417  -8.566  16.983  1.00 16.83           O
ATOM    493  CB  LEU A  35      36.947  -5.426  17.904  1.00 16.83           C
ATOM    494 1HB  LEU A  35      35.965  -5.873  17.747  1.00 16.83           H
ATOM    495 2HB  LEU A  35      37.185  -5.538  18.960  1.00 16.83           H
ATOM    496  CG  LEU A  35      36.829  -3.920  17.632  1.00 16.83           C
ATOM    497  HG  LEU A  35      36.631  -3.761  16.573  1.00 16.83           H
ATOM    498  CD1 LEU A  35      35.652  -3.374  18.427  1.00 16.83           C
ATOM    499 1HD1 LEU A  35      35.549  -2.307  18.238  1.00 16.83           H
ATOM    500 2HD1 LEU A  35      35.810  -3.534  19.495  1.00 16.83           H
ATOM    501 3HD1 LEU A  35      34.733  -3.870  18.118  1.00 16.83           H
ATOM    502  CD2 LEU A  35      38.102  -3.167  18.018  1.00 16.83           C
ATOM    503 1HD2 LEU A  35      37.957  -2.095  17.887  1.00 16.83           H
ATOM    504 2HD2 LEU A  35      38.927  -3.480  17.378  1.00 16.83           H
ATOM    505 3HD2 LEU A  35      38.364  -3.368  19.057  1.00 16.83           H
ATOM    506  N   PRO A  36      38.550  -7.919  18.826  1.00 11.29           N
ATOM    507  CA  PRO A  36      38.186  -9.158  19.536  1.00 11.29           C
ATOM    508  HA  PRO A  36      38.315 -10.016  18.875  1.00 11.29           H
ATOM    509  C   PRO A  36      36.733  -9.149  20.060  1.00 11.29           C
ATOM    510  O   PRO A  36      36.449  -9.197  21.260  1.00 11.29           O
ATOM    511  CB  PRO A  36      39.231  -9.219  20.655  1.00 11.29           C
ATOM    512 1HB  PRO A  36      38.869  -9.772  21.521  1.00 11.29           H
ATOM    513 2HB  PRO A  36      40.152  -9.669  20.284  1.00 11.29           H
ATOM    514  CG  PRO A  36      39.465  -7.799  20.986  1.00 11.29           C
ATOM    515 1HG  PRO A  36      38.648  -7.418  21.599  1.00 11.29           H
ATOM    516 2HG  PRO A  36      40.417  -7.673  21.499  1.00 11.29           H
ATOM    517  CD  PRO A  36      39.483  -7.113  19.640  1.00 11.29           C
ATOM    518 1HD  PRO A  36      39.147  -6.081  19.735  1.00 11.29           H
ATOM    519 2HD  PRO A  36      40.484  -7.149  19.208  1.00 11.29           H
ATOM    520  N   MET A  37      35.801  -9.049  19.126  1.00 28.35           N
ATOM    521  H   MET A  37      36.117  -9.025  18.160  1.00 28.35           H
ATOM    522  CA  MET A  37      34.364  -8.996  19.358  1.00 28.35           C
ATOM    523  HA  MET A  37      34.127  -8.182  20.042  1.00 28.35           H
ATOM    524  C   MET A  37      33.897 -10.319  19.958  1.00 28.35           C
ATOM    525  O   MET A  37      34.395 -11.383  19.584  1.00 28.35           O
ATOM    526  CB  MET A  37      33.703  -8.747  17.993  1.00 28.35           C
ATOM    527 1HB  MET A  37      34.118  -7.827  17.583  1.00 28.35           H
ATOM    528 2HB  MET A  37      33.974  -9.566  17.327  1.00 28.35           H
ATOM    529  CG  MET A  37      32.189  -8.623  17.989  1.00 28.35           C
ATOM    530 1HG  MET A  37      31.755  -9.569  18.309  1.00 28.35           H
ATOM    531 2HG  MET A  37      31.891  -7.842  18.686  1.00 28.35           H
ATOM    532  SD  MET A  37      31.568  -8.217  16.334  1.00 28.35           S
ATOM    533  CE  MET A  37      29.851  -8.716  16.476  1.00 28.35           C
ATOM    534 1HE  MET A  37      29.369  -8.696  15.499  1.00 28.35           H
ATOM    535 2HE  MET A  37      29.328  -8.048  17.160  1.00 28.35           H
ATOM    536 3HE  MET A  37      29.803  -9.732  16.871  1.00 28.35           H
ATOM    537  N   ASP A  38      32.945 -10.250  20.876  1.00  5.77           N
ATOM    538  H   ASP A  38      32.592  -9.349  21.157  1.00  5.77           H
ATOM    539  CA  ASP A  38      32.329 -11.438  21.463  1.00  5.77           C
ATOM    540  HA  ASP A  38      33.083 -12.050  21.959  1.00  5.77           H
ATOM    541  C   ASP A  38      31.673 -12.240  20.340  1.00  5.77           C
ATOM    542  O   ASP A  38      30.993 -11.672  19.481  1.00  5.77           O
ATOM    543  CB  ASP A  38      31.268 -10.985  22.472  1.00  5.77           C
ATOM    544 1HB  ASP A  38      31.731 -10.303  23.185  1.00  5.77           H
ATOM    545 2HB  ASP A  38      30.492 -10.443  21.937  1.00  5.77           H
ATOM    546  CG  ASP A  38      30.617 -12.132  23.229  1.00  5.77           C
ATOM    547  OD1 ASP A  38      30.965 -13.319  23.062  1.00  5.77           O
ATOM    548  OD2 ASP A  38      29.702 -11.833  24.024  1.00  5.77           O
ATOM    549  N   GLU A  39      31.850 -13.553  20.333  1.00 -3.30           N
ATOM    550  H   GLU A  39      32.397 -14.000  21.066  1.00 -3.30           H
ATOM    551  CA  GLU A  39      31.229 -14.379  19.304  1.00 -3.30           C
ATOM    552  HA  GLU A  39      31.469 -13.963  18.327  1.00 -3.30           H
ATOM    553  C   GLU A  39      29.722 -14.307  19.499  1.00 -3.30           C
ATOM    554  O   GLU A  39      28.962 -14.298  18.537  1.00 -3.30           O
ATOM    555  CB  GLU A  39      31.728 -15.831  19.357  1.00 -3.30           C
ATOM    556 1HB  GLU A  39      31.404 -16.342  18.450  1.00 -3.30           H
ATOM    557 2HB  GLU A  39      32.818 -15.809  19.359  1.00 -3.30           H
ATOM    558  CG  GLU A  39      31.252 -16.652  20.556  1.00 -3.30           C
ATOM    559 1HG  GLU A  39      31.353 -16.058  21.463  1.00 -3.30           H
ATOM    560 2HG  GLU A  39      30.199 -16.902  20.422  1.00 -3.30           H
ATOM    561  CD  GLU A  39      32.046 -17.921  20.729  1.00 -3.30           C
ATOM    562  OE1 GLU A  39      31.548 -19.017  20.397  1.00 -3.30           O
ATOM    563  OE2 GLU A  39      33.193 -17.846  21.224  1.00 -3.30           O
ATOM    564  N   ASP A  40      29.281 -14.171  20.743  1.00 17.10           N
ATOM    565  H   ASP A  40      29.944 -14.106  21.515  1.00 17.10           H
ATOM    566  CA  ASP A  40      27.855 -14.161  21.030  1.00 17.10           C
ATOM    567  HA  ASP A  40      27.393 -14.955  20.449  1.00 17.10           H
ATOM    568  C   ASP A  40      27.224 -12.843  20.620  1.00 17.10           C
ATOM    569  O   ASP A  40      26.015 -12.760  20.468  1.00 17.10           O
ATOM    570  CB  ASP A  40      27.557 -14.447  22.498  1.00 17.10           C
ATOM    571 1HB  ASP A  40      28.208 -15.253  22.833  1.00 17.10           H
ATOM    572 2HB  ASP A  40      27.773 -13.557  23.088  1.00 17.10           H
ATOM    573  CG  ASP A  40      26.108 -14.863  22.720  1.00 17.10           C
ATOM    574  OD1 ASP A  40      25.747 -16.027  22.433  1.00 17.10           O
ATOM    575  OD2 ASP A  40      25.307 -14.044  23.207  1.00 17.10           O
ATOM    576  N   GLU A  41      28.010 -11.809  20.365  1.00 -2.33           N
ATOM    577  H   GLU A  41      29.017 -11.884  20.476  1.00 -2.33           H
ATOM    578  CA  GLU A  41      27.426 -10.574  19.852  1.00 -2.33           C
ATOM    579  HA  GLU A  41      26.525 -10.344  20.419  1.00 -2.33           H
ATOM    580  C   GLU A  41      27.036 -10.809  18.390  1.00 -2.33           C
ATOM    581  O   GLU A  41      26.009 -10.326  17.914  1.00 -2.33           O
ATOM    582  CB  GLU A  41      28.374  -9.382  19.981  1.00 -2.33           C
ATOM    583 1HB  GLU A  41      28.738  -9.333  21.006  1.00 -2.33           H
ATOM    584 2HB  GLU A  41      29.219  -9.523  19.310  1.00 -2.33           H
ATOM    585  CG  GLU A  41      27.664  -8.073  19.656  1.00 -2.33           C
ATOM    586 1HG  GLU A  41      27.281  -8.129  18.639  1.00 -2.33           H
ATOM    587 2HG  GLU A  41      26.820  -7.955  20.337  1.00 -2.33           H
ATOM    588  CD  GLU A  41      28.547  -6.850  19.752  1.00 -2.33           C
ATOM    589  OE1 GLU A  41      27.999  -5.748  19.971  1.00 -2.33           O
ATOM    590  OE2 GLU A  41      29.764  -6.929  19.523  1.00 -2.33           O
ATOM    591  N   ASP A  42      27.812 -11.611  17.675  1.00 10.32           N
ATOM    592  H   ASP A  42      28.652 -12.011  18.085  1.00 10.32           H
ATOM    593  CA  ASP A  42      27.455 -11.948  16.296  1.00 10.32           C
ATOM    594  HA  ASP A  42      27.031 -11.061  15.829  1.00 10.32           H
ATOM    595  C   ASP A  42      26.403 -13.059  16.276  1.00 10.32           C
ATOM    596  O   ASP A  42      25.536 -13.114  15.398  1.00 10.32           O
ATOM    597  CB  ASP A  42      28.681 -12.365  15.481  1.00 10.32           C
ATOM    598 1HB  ASP A  42      29.511 -11.709  15.739  1.00 10.32           H
ATOM    599 2HB  ASP A  42      28.955 -13.387  15.739  1.00 10.32           H
ATOM    600  CG  ASP A  42      28.441 -12.257  13.980  1.00 10.32           C
ATOM    601  OD1 ASP A  42      27.771 -11.293  13.543  1.00 10.32           O
ATOM    602  OD2 ASP A  42      28.954 -13.093  13.203  1.00 10.32           O
ATOM    603  N   MET A  43      26.407 -13.924  17.282  1.00  5.28           N
ATOM    604  H   MET A  43      27.163 -13.906  17.965  1.00  5.28           H
ATOM    605  CA  MET A  43      25.343 -14.923  17.380  1.00  5.28           C
ATOM    606  HA  MET A  43      25.238 -15.401  16.406  1.00  5.28           H
ATOM    607  C   MET A  43      24.029 -14.230  17.708  1.00  5.28           C
ATOM    608  O   MET A  43      23.007 -14.549  17.120  1.00  5.28           O
ATOM    609  CB  MET A  43      25.589 -16.013  18.427  1.00  5.28           C
ATOM    610 1HB  MET A  43      25.617 -15.556  19.415  1.00  5.28           H
ATOM    611 2HB  MET A  43      24.729 -16.680  18.394  1.00  5.28           H
ATOM    612  CG  MET A  43      26.839 -16.872  18.256  1.00  5.28           C
ATOM    613 1HG  MET A  43      27.714 -16.274  18.486  1.00  5.28           H
ATOM    614 2HG  MET A  43      26.794 -17.678  18.988  1.00  5.28           H
ATOM    615  SD  MET A  43      27.069 -17.594  16.619  1.00  5.28           S
ATOM    616  CE  MET A  43      28.435 -16.589  15.994  1.00  5.28           C
ATOM    617 1HE  MET A  43      28.718 -16.926  14.998  1.00  5.28           H
ATOM    618 2HE  MET A  43      29.293 -16.674  16.663  1.00  5.28           H
ATOM    619 3HE  MET A  43      28.132 -15.544  15.941  1.00  5.28           H
ATOM    620  N   THR A  44      24.021 -13.238  18.586  1.00 -3.30           N
ATOM    621  H   THR A  44      24.865 -12.993  19.099  1.00 -3.30           H
ATOM    622  CA  THR A  44      22.789 -12.492  18.838  1.00 -3.30           C
ATOM    623  HA  THR A  44      21.978 -13.202  18.970  1.00 -3.30           H
ATOM    624  C   THR A  44      22.427 -11.632  17.640  1.00 -3.30           C
ATOM    625  O   THR A  44      21.247 -11.437  17.393  1.00 -3.30           O
ATOM    626  CB  THR A  44      22.830 -11.604  20.096  1.00 -3.30           C
ATOM    627  HB  THR A  44      21.968 -10.937  20.086  1.00 -3.30           H
ATOM    628  OG1 THR A  44      24.030 -10.831  20.114  1.00 -3.30           O
ATOM    629  HG1 THR A  44      24.757 -11.421  20.362  1.00 -3.30           H
ATOM    630  CG2 THR A  44      22.784 -12.425  21.369  1.00 -3.30           C
ATOM    631 1HG2 THR A  44      22.888 -11.761  22.227  1.00 -3.30           H
ATOM    632 2HG2 THR A  44      23.595 -13.153  21.385  1.00 -3.30           H
ATOM    633 3HG2 THR A  44      21.829 -12.941  21.441  1.00 -3.30           H
ATOM    634  N   LYS A  45      23.380 -11.201  16.824  1.00  4.07           N
ATOM    635  H   LYS A  45      24.358 -11.311  17.087  1.00  4.07           H
ATOM    636  CA  LYS A  45      23.044 -10.542  15.555  1.00  4.07           C
ATOM    637  HA  LYS A  45      22.436  -9.672  15.778  1.00  4.07           H
ATOM    638  C   LYS A  45      22.240 -11.494  14.681  1.00  4.07           C
ATOM    639  O   LYS A  45      21.190 -11.140  14.147  1.00  4.07           O
ATOM    640  CB  LYS A  45      24.331 -10.098  14.856  1.00  4.07           C
ATOM    641 1HB  LYS A  45      25.019  -9.769  15.626  1.00  4.07           H
ATOM    642 2HB  LYS A  45      24.781 -10.957  14.363  1.00  4.07           H
ATOM    643  CG  LYS A  45      24.220  -8.969  13.844  1.00  4.07           C
ATOM    644 1HG  LYS A  45      23.575  -9.268  13.017  1.00  4.07           H
ATOM    645 2HG  LYS A  45      23.823  -8.075  14.325  1.00  4.07           H
ATOM    646  CD  LYS A  45      25.638  -8.698  13.344  1.00  4.07           C
ATOM    647 1HD  LYS A  45      26.278  -8.489  14.203  1.00  4.07           H
ATOM    648 2HD  LYS A  45      25.999  -9.601  12.858  1.00  4.07           H
ATOM    649  CE  LYS A  45      25.756  -7.544  12.365  1.00  4.07           C
ATOM    650 1HE  LYS A  45      25.100  -7.728  11.513  1.00  4.07           H
ATOM    651 2HE  LYS A  45      25.444  -6.624  12.856  1.00  4.07           H
ATOM    652  NZ  LYS A  45      27.175  -7.395  11.885  1.00  4.07           N
ATOM    653 1HZ  LYS A  45      27.217  -6.716  11.130  1.00  4.07           H
ATOM    654 2HZ  LYS A  45      27.519  -8.287  11.544  1.00  4.07           H
ATOM    655 3HZ  LYS A  45      27.769  -7.088  12.642  1.00  4.07           H
ATOM    656  N   THR A  46      22.698 -12.732  14.614  1.00-19.95           N
ATOM    657  H   THR A  46      23.573 -12.950  15.084  1.00-19.95           H
ATOM    658  CA  THR A  46      22.020 -13.791  13.869  1.00-19.95           C
ATOM    659  HA  THR A  46      21.874 -13.451  12.844  1.00-19.95           H
ATOM    660  C   THR A  46      20.647 -14.132  14.461  1.00-19.95           C
ATOM    661  O   THR A  46      19.674 -14.283  13.724  1.00-19.95           O
ATOM    662  CB  THR A  46      22.915 -15.052  13.838  1.00-19.95           C
ATOM    663  HB  THR A  46      22.988 -15.477  14.838  1.00-19.95           H
ATOM    664  OG1 THR A  46      24.224 -14.676  13.394  1.00-19.95           O
ATOM    665  HG1 THR A  46      24.659 -14.149  14.082  1.00-19.95           H
ATOM    666  CG2 THR A  46      22.397 -16.108  12.881  1.00-19.95           C
ATOM    667 1HG2 THR A  46      23.093 -16.945  12.858  1.00-19.95           H
ATOM    668 2HG2 THR A  46      22.312 -15.693  11.876  1.00-19.95           H
ATOM    669 3HG2 THR A  46      21.427 -16.474  13.213  1.00-19.95           H
ATOM    670  N   ARG A  47      20.526 -14.190  15.782  1.00-20.83           N
ATOM    671  H   ARG A  47      21.363 -14.084  16.357  1.00-20.83           H
ATOM    672  CA  ARG A  47      19.232 -14.439  16.441  1.00-20.83           C
ATOM    673  HA  ARG A  47      18.771 -15.325  16.001  1.00-20.83           H
ATOM    674  C   ARG A  47      18.269 -13.273  16.243  1.00-20.83           C
ATOM    675  O   ARG A  47      17.080 -13.474  16.028  1.00-20.83           O
ATOM    676  CB  ARG A  47      19.428 -14.674  17.946  1.00-20.83           C
ATOM    677 1HB  ARG A  47      19.941 -13.806  18.358  1.00-20.83           H
ATOM    678 2HB  ARG A  47      18.451 -14.748  18.426  1.00-20.83           H
ATOM    679  CG  ARG A  47      20.233 -15.930  18.292  1.00-20.83           C
ATOM    680 1HG  ARG A  47      19.614 -16.816  18.155  1.00-20.83           H
ATOM    681 2HG  ARG A  47      21.080 -16.004  17.618  1.00-20.83           H
ATOM    682  CD  ARG A  47      20.771 -15.885  19.718  1.00-20.83           C
ATOM    683 1HD  ARG A  47      21.140 -14.880  19.916  1.00-20.83           H
ATOM    684 2HD  ARG A  47      19.969 -16.109  20.422  1.00-20.83           H
ATOM    685  NE  ARG A  47      21.884 -16.828  19.899  1.00-20.83           N
ATOM    686  HE  ARG A  47      22.011 -17.525  19.173  1.00-20.83           H
ATOM    687  CZ  ARG A  47      22.775 -16.828  20.884  1.00-20.83           C
ATOM    688  NH1 ARG A  47      23.755 -17.680  20.836  1.00-20.83           N
ATOM    689 1HH1 ARG A  47      23.785 -18.389  20.122  1.00-20.83           H
ATOM    690 2HH1 ARG A  47      24.494 -17.621  21.527  1.00-20.83           H
ATOM    691  NH2 ARG A  47      22.784 -15.965  21.865  1.00-20.83           N
ATOM    692 1HH2 ARG A  47      21.976 -15.378  22.030  1.00-20.83           H
ATOM    693 2HH2 ARG A  47      23.608 -15.891  22.452  1.00-20.83           H
ATOM    694  N   THR A  48      18.780 -12.052  16.253  1.00-18.06           N
ATOM    695  H   THR A  48      19.766 -11.929  16.467  1.00-18.06           H
ATOM    696  CA  THR A  48      17.964 -10.865  15.998  1.00-18.06           C
ATOM    697  HA  THR A  48      17.106 -10.874  16.670  1.00-18.06           H
ATOM    698  C   THR A  48      17.470 -10.901  14.560  1.00-18.06           C
ATOM    699  O   THR A  48      16.306 -10.585  14.288  1.00-18.06           O
ATOM    700  CB  THR A  48      18.772  -9.560  16.217  1.00-18.06           C
ATOM    701  HB  THR A  48      19.570  -9.493  15.479  1.00-18.06           H
ATOM    702  OG1 THR A  48      19.341  -9.571  17.525  1.00-18.06           O
ATOM    703  HG1 THR A  48      20.138 -10.124  17.502  1.00-18.06           H
ATOM    704  CG2 THR A  48      17.916  -8.316  16.153  1.00-18.06           C
ATOM    705 1HG2 THR A  48      18.531  -7.450  16.400  1.00-18.06           H
ATOM    706 2HG2 THR A  48      17.111  -8.388  16.885  1.00-18.06           H
ATOM    707 3HG2 THR A  48      17.508  -8.186  15.153  1.00-18.06           H
ATOM    708  N   PHE A  49      18.334 -11.317  13.642  1.00 -6.14           N
ATOM    709  H   PHE A  49      19.294 -11.534  13.900  1.00 -6.14           H
ATOM    710  CA  PHE A  49      17.934 -11.457  12.248  1.00 -6.14           C
ATOM    711  HA  PHE A  49      17.498 -10.522  11.913  1.00 -6.14           H
ATOM    712  C   PHE A  49      16.865 -12.525  12.137  1.00 -6.14           C
ATOM    713  O   PHE A  49      15.864 -12.306  11.480  1.00 -6.14           O
ATOM    714  CB  PHE A  49      19.118 -11.785  11.336  1.00 -6.14           C
ATOM    715 1HB  PHE A  49      19.912 -11.064  11.525  1.00 -6.14           H
ATOM    716 2HB  PHE A  49      19.493 -12.779  11.572  1.00 -6.14           H
ATOM    717  CG  PHE A  49      18.769 -11.729   9.871  1.00 -6.14           C
ATOM    718  CD1 PHE A  49      18.937 -10.530   9.157  1.00 -6.14           C
ATOM    719  HD1 PHE A  49      19.337  -9.658   9.654  1.00 -6.14           H
ATOM    720  CD2 PHE A  49      18.248 -12.855   9.204  1.00 -6.14           C
ATOM    721  HD2 PHE A  49      18.127 -13.788   9.736  1.00 -6.14           H
ATOM    722  CE1 PHE A  49      18.576 -10.444   7.794  1.00 -6.14           C
ATOM    723  HE1 PHE A  49      18.695  -9.513   7.265  1.00 -6.14           H
ATOM    724  CE2 PHE A  49      17.872 -12.780   7.839  1.00 -6.14           C
ATOM    725  HE2 PHE A  49      17.452 -13.641   7.342  1.00 -6.14           H
ATOM    726  CZ  PHE A  49      18.037 -11.569   7.134  1.00 -6.14           C
ATOM    727  HZ  PHE A  49      17.734 -11.497   6.100  1.00 -6.14           H
ATOM    728  N   PHE A  50      17.021 -13.652  12.816  1.00-16.46           N
ATOM    729  H   PHE A  50      17.862 -13.803  13.368  1.00-16.46           H
ATOM    730  CA  PHE A  50      16.021 -14.710  12.736  1.00-16.46           C
ATOM    731  HA  PHE A  50      15.863 -14.932  11.683  1.00-16.46           H
ATOM    732  C   PHE A  50      14.684 -14.278  13.331  1.00-16.46           C
ATOM    733  O   PHE A  50      13.629 -14.552  12.772  1.00-16.46           O
ATOM    734  CB  PHE A  50      16.505 -15.986  13.419  1.00-16.46           C
ATOM    735 1HB  PHE A  50      17.542 -16.159  13.137  1.00-16.46           H
ATOM    736 2HB  PHE A  50      16.464 -15.858  14.501  1.00-16.46           H
ATOM    737  CG  PHE A  50      15.713 -17.195  13.023  1.00-16.46           C
ATOM    738  CD1 PHE A  50      16.028 -17.875  11.833  1.00-16.46           C
ATOM    739  HD1 PHE A  50      16.866 -17.546  11.233  1.00-16.46           H
ATOM    740  CD2 PHE A  50      14.637 -17.646  13.806  1.00-16.46           C
ATOM    741  HD2 PHE A  50      14.389 -17.135  14.726  1.00-16.46           H
ATOM    742  CE1 PHE A  50      15.257 -18.983  11.403  1.00-16.46           C
ATOM    743  HE1 PHE A  50      15.503 -19.492  10.483  1.00-16.46           H
ATOM    744  CE2 PHE A  50      13.864 -18.761  13.396  1.00-16.46           C
ATOM    745  HE2 PHE A  50      13.038 -19.100  14.004  1.00-16.46           H
ATOM    746  CZ  PHE A  50      14.167 -19.421  12.185  1.00-16.46           C
ATOM    747  HZ  PHE A  50      13.569 -20.261  11.861  1.00-16.46           H
ATOM    748  N   ALA A  51      14.713 -13.534  14.426  1.00-12.26           N
ATOM    749  H   ALA A  51      15.602 -13.351  14.889  1.00-12.26           H
ATOM    750  CA  ALA A  51      13.486 -13.003  15.003  1.00-12.26           C
ATOM    751  HA  ALA A  51      12.828 -13.841  15.233  1.00-12.26           H
ATOM    752  C   ALA A  51      12.762 -12.095  14.000  1.00-12.26           C
ATOM    753  O   ALA A  51      11.542 -12.165  13.859  1.00-12.26           O
ATOM    754  CB  ALA A  51      13.805 -12.253  16.298  1.00-12.26           C
ATOM    755 1HB  ALA A  51      14.332 -12.918  16.984  1.00-12.26           H
ATOM    756 2HB  ALA A  51      12.879 -11.923  16.767  1.00-12.26           H
ATOM    757 3HB  ALA A  51      14.431 -11.385  16.089  1.00-12.26           H
ATOM    758  N   ALA A  52      13.510 -11.275  13.275  1.00-19.58           N
ATOM    759  H   ALA A  52      14.515 -11.257  13.420  1.00-19.58           H
ATOM    760  CA  ALA A  52      12.925 -10.400  12.262  1.00-19.58           C
ATOM    761  HA  ALA A  52      12.064  -9.886  12.694  1.00-19.58           H
ATOM    762  C   ALA A  52      12.444 -11.198  11.051  1.00-19.58           C
ATOM    763  O   ALA A  52      11.415 -10.894  10.474  1.00-19.58           O
ATOM    764  CB  ALA A  52      13.946  -9.364  11.832  1.00-19.58           C
ATOM    765 1HB  ALA A  52      14.167  -8.694  12.661  1.00-19.58           H
ATOM    766 2HB  ALA A  52      13.549  -8.783  10.999  1.00-19.58           H
ATOM    767 3HB  ALA A  52      14.863  -9.857  11.506  1.00-19.58           H
ATOM    768  N   LYS A  53      13.172 -12.246  10.701  1.00 -9.44           N
ATOM    769  H   LYS A  53      14.027 -12.429  11.225  1.00 -9.44           H
ATOM    770  CA  LYS A  53      12.852 -13.135   9.582  1.00 -9.44           C
ATOM    771  HA  LYS A  53      12.826 -12.555   8.660  1.00 -9.44           H
ATOM    772  C   LYS A  53      11.491 -13.785   9.781  1.00 -9.44           C
ATOM    773  O   LYS A  53      10.727 -13.930   8.832  1.00 -9.44           O
ATOM    774  CB  LYS A  53      13.981 -14.170   9.524  1.00 -9.44           C
ATOM    775 1HB  LYS A  53      14.909 -13.628   9.676  1.00 -9.44           H
ATOM    776 2HB  LYS A  53      13.853 -14.858  10.355  1.00 -9.44           H
ATOM    777  CG  LYS A  53      14.186 -14.995   8.288  1.00 -9.44           C
ATOM    778 1HG  LYS A  53      13.305 -15.604   8.089  1.00 -9.44           H
ATOM    779 2HG  LYS A  53      14.403 -14.342   7.443  1.00 -9.44           H
ATOM    780  CD  LYS A  53      15.396 -15.884   8.584  1.00 -9.44           C
ATOM    781 1HD  LYS A  53      16.221 -15.258   8.926  1.00 -9.44           H
ATOM    782 2HD  LYS A  53      15.136 -16.583   9.379  1.00 -9.44           H
ATOM    783  CE  LYS A  53      15.863 -16.657   7.378  1.00 -9.44           C
ATOM    784 1HE  LYS A  53      15.055 -17.301   7.027  1.00 -9.44           H
ATOM    785 2HE  LYS A  53      16.111 -15.952   6.582  1.00 -9.44           H
ATOM    786  NZ  LYS A  53      17.069 -17.493   7.673  1.00 -9.44           N
ATOM    787 1HZ  LYS A  53      16.875 -18.160   8.410  1.00 -9.44           H
ATOM    788 2HZ  LYS A  53      17.850 -16.907   7.950  1.00 -9.44           H
ATOM    789 3HZ  LYS A  53      17.336 -18.006   6.841  1.00 -9.44           H
ATOM    790  N   ILE A  54      11.157 -14.105  11.023  1.00-11.55           N
ATOM    791  H   ILE A  54      11.847 -13.999  11.760  1.00-11.55           H
ATOM    792  CA  ILE A  54       9.828 -14.624  11.357  1.00-11.55           C
ATOM    793  HA  ILE A  54       9.592 -15.446  10.680  1.00-11.55           H
ATOM    794  C   ILE A  54       8.777 -13.526  11.171  1.00-11.55           C
ATOM    795  O   ILE A  54       7.740 -13.747  10.540  1.00-11.55           O
ATOM    796  CB  ILE A  54       9.760 -15.136  12.832  1.00-11.55           C
ATOM    797  HB  ILE A  54      10.013 -14.307  13.492  1.00-11.55           H
ATOM    798  CG1 ILE A  54      10.771 -16.271  13.073  1.00-11.55           C
ATOM    799 1HG1 ILE A  54      10.367 -17.190  12.656  1.00-11.55           H
ATOM    800 2HG1 ILE A  54      11.699 -16.061  12.551  1.00-11.55           H
ATOM    801  CG2 ILE A  54       8.338 -15.641  13.195  1.00-11.55           C
ATOM    802 1HG2 ILE A  54       8.308 -15.990  14.227  1.00-11.55           H
ATOM    803 2HG2 ILE A  54       8.051 -16.459  12.531  1.00-11.55           H
ATOM    804 3HG2 ILE A  54       7.616 -14.831  13.096  1.00-11.55           H
ATOM    805  CD1 ILE A  54      11.104 -16.501  14.542  1.00-11.55           C
ATOM    806 1HD1 ILE A  54      11.818 -17.316  14.631  1.00-11.55           H
ATOM    807 2HD1 ILE A  54      10.206 -16.766  15.096  1.00-11.55           H
ATOM    808 3HD1 ILE A  54      11.543 -15.601  14.970  1.00-11.55           H
ATOM    809  N   VAL A  55       9.032 -12.339  11.711  1.00-10.78           N
ATOM    810  H   VAL A  55       9.912 -12.184  12.188  1.00-10.78           H
ATOM    811  CA  VAL A  55       8.052 -11.247  11.661  1.00-10.78           C
ATOM    812  HA  VAL A  55       7.123 -11.599  12.107  1.00-10.78           H
ATOM    813  C   VAL A  55       7.760 -10.879  10.212  1.00-10.78           C
ATOM    814  O   VAL A  55       6.600 -10.795   9.805  1.00-10.78           O
ATOM    815  CB  VAL A  55       8.551  -9.988  12.447  1.00-10.78           C
ATOM    816  HB  VAL A  55       9.534  -9.709  12.070  1.00-10.78           H
ATOM    817  CG1 VAL A  55       7.617  -8.781  12.282  1.00-10.78           C
ATOM    818 1HG1 VAL A  55       7.984  -7.947  12.883  1.00-10.78           H
ATOM    819 2HG1 VAL A  55       6.608  -9.036  12.606  1.00-10.78           H
ATOM    820 3HG1 VAL A  55       7.594  -8.462  11.239  1.00-10.78           H
ATOM    821  CG2 VAL A  55       8.673 -10.301  13.941  1.00-10.78           C
ATOM    822 1HG2 VAL A  55       9.094  -9.440  14.464  1.00-10.78           H
ATOM    823 2HG2 VAL A  55       9.329 -11.151  14.097  1.00-10.78           H
ATOM    824 3HG2 VAL A  55       7.692 -10.528  14.357  1.00-10.78           H
ATOM    825  N   ILE A  56       8.816 -10.701   9.435  1.00 -4.86           N
ATOM    826  H   ILE A  56       9.747 -10.808   9.837  1.00 -4.86           H
ATOM    827  CA  ILE A  56       8.722 -10.313   8.034  1.00 -4.86           C
ATOM    828  HA  ILE A  56       8.076  -9.440   7.942  1.00 -4.86           H
ATOM    829  C   ILE A  56       8.090 -11.440   7.233  1.00 -4.86           C
ATOM    830  O   ILE A  56       7.176 -11.193   6.458  1.00 -4.86           O
ATOM    831  CB  ILE A  56      10.137  -9.940   7.499  1.00 -4.86           C
ATOM    832  HB  ILE A  56      10.829 -10.730   7.793  1.00 -4.86           H
ATOM    833  CG1 ILE A  56      10.574  -8.618   8.165  1.00 -4.86           C
ATOM    834 1HG1 ILE A  56       9.995  -7.802   7.732  1.00 -4.86           H
ATOM    835 2HG1 ILE A  56      10.341  -8.657   9.227  1.00 -4.86           H
ATOM    836  CG2 ILE A  56      10.167  -9.841   5.957  1.00 -4.86           C
ATOM    837 1HG2 ILE A  56      11.157  -9.529   5.618  1.00 -4.86           H
ATOM    838 2HG2 ILE A  56       9.430  -9.117   5.610  1.00 -4.86           H
ATOM    839 3HG2 ILE A  56       9.954 -10.811   5.509  1.00 -4.86           H
ATOM    840  CD1 ILE A  56      12.045  -8.286   8.043  1.00 -4.86           C
ATOM    841 1HD1 ILE A  56      12.256  -7.366   8.584  1.00 -4.86           H
ATOM    842 2HD1 ILE A  56      12.320  -8.150   6.997  1.00 -4.86           H
ATOM    843 3HD1 ILE A  56      12.636  -9.092   8.475  1.00 -4.86           H
ATOM    844  N   GLY A  57       8.514 -12.679   7.433  1.00  0.79           N
ATOM    845  H   GLY A  57       9.250 -12.879   8.106  1.00  0.79           H
ATOM    846  CA  GLY A  57       7.958 -13.771   6.655  1.00  0.79           C
ATOM    847 1HA  GLY A  57       8.164 -13.587   5.601  1.00  0.79           H
ATOM    848 2HA  GLY A  57       8.442 -14.701   6.951  1.00  0.79           H
ATOM    849  C   GLY A  57       6.460 -13.922   6.822  1.00  0.79           C
ATOM    850  O   GLY A  57       5.726 -14.042   5.842  1.00  0.79           O
ATOM    851  N   ILE A  58       5.983 -13.857   8.056  1.00-27.87           N
ATOM    852  H   ILE A  58       6.624 -13.746   8.840  1.00-27.87           H
ATOM    853  CA  ILE A  58       4.548 -13.970   8.317  1.00-27.87           C
ATOM    854  HA  ILE A  58       4.160 -14.808   7.739  1.00-27.87           H
ATOM    855  C   ILE A  58       3.817 -12.714   7.830  1.00-27.87           C
ATOM    856  O   ILE A  58       2.710 -12.819   7.292  1.00-27.87           O
ATOM    857  CB  ILE A  58       4.282 -14.273   9.824  1.00-27.87           C
ATOM    858  HB  ILE A  58       4.758 -13.499  10.426  1.00-27.87           H
ATOM    859  CG1 ILE A  58       4.911 -15.642  10.171  1.00-27.87           C
ATOM    860 1HG1 ILE A  58       4.381 -16.416   9.620  1.00-27.87           H
ATOM    861 2HG1 ILE A  58       5.948 -15.655   9.839  1.00-27.87           H
ATOM    862  CG2 ILE A  58       2.760 -14.282  10.141  1.00-27.87           C
ATOM    863 1HG2 ILE A  58       2.591 -14.520  11.191  1.00-27.87           H
ATOM    864 2HG2 ILE A  58       2.244 -15.014   9.518  1.00-27.87           H
ATOM    865 3HG2 ILE A  58       2.337 -13.294   9.957  1.00-27.87           H
ATOM    866  CD1 ILE A  58       4.910 -16.025  11.644  1.00-27.87           C
ATOM    867 1HD1 ILE A  58       5.482 -16.944  11.774  1.00-27.87           H
ATOM    868 2HD1 ILE A  58       3.892 -16.195  11.995  1.00-27.87           H
ATOM    869 3HD1 ILE A  58       5.373 -15.232  12.231  1.00-27.87           H
ATOM    870  N   ALA A  59       4.421 -11.538   7.954  1.00 -4.47           N
ATOM    871  H   ALA A  59       5.342 -11.477   8.380  1.00 -4.47           H
ATOM    872  CA  ALA A  59       3.784 -10.314   7.471  1.00 -4.47           C
ATOM    873  HA  ALA A  59       2.799 -10.234   7.932  1.00 -4.47           H
ATOM    874  C   ALA A  59       3.590 -10.372   5.954  1.00 -4.47           C
ATOM    875  O   ALA A  59       2.497 -10.111   5.454  1.00 -4.47           O
ATOM    876  CB  ALA A  59       4.623  -9.081   7.857  1.00 -4.47           C
ATOM    877 1HB  ALA A  59       4.695  -9.006   8.943  1.00 -4.47           H
ATOM    878 2HB  ALA A  59       4.160  -8.178   7.457  1.00 -4.47           H
ATOM    879 3HB  ALA A  59       5.630  -9.169   7.446  1.00 -4.47           H
ATOM    880  N   LEU A  60       4.639 -10.735   5.228  1.00-15.05           N
ATOM    881  H   LEU A  60       5.524 -10.949   5.692  1.00-15.05           H
ATOM    882  CA  LEU A  60       4.567 -10.804   3.772  1.00-15.05           C
ATOM    883  HA  LEU A  60       4.203  -9.850   3.392  1.00-15.05           H
ATOM    884  C   LEU A  60       3.580 -11.882   3.346  1.00-15.05           C
ATOM    885  O   LEU A  60       2.763 -11.641   2.468  1.00-15.05           O
ATOM    886  CB  LEU A  60       5.942 -11.092   3.157  1.00-15.05           C
ATOM    887 1HB  LEU A  60       6.296 -12.029   3.582  1.00-15.05           H
ATOM    888 2HB  LEU A  60       5.789 -11.253   2.091  1.00-15.05           H
ATOM    889  CG  LEU A  60       7.080 -10.066   3.302  1.00-15.05           C
ATOM    890  HG  LEU A  60       7.282  -9.915   4.357  1.00-15.05           H
ATOM    891  CD1 LEU A  60       8.339 -10.632   2.652  1.00-15.05           C
ATOM    892 1HD1 LEU A  60       9.166  -9.932   2.787  1.00-15.05           H
ATOM    893 2HD1 LEU A  60       8.179 -10.789   1.584  1.00-15.05           H
ATOM    894 3HD1 LEU A  60       8.610 -11.575   3.125  1.00-15.05           H
ATOM    895  CD2 LEU A  60       6.765  -8.705   2.704  1.00-15.05           C
ATOM    896 1HD2 LEU A  60       7.624  -8.043   2.832  1.00-15.05           H
ATOM    897 2HD2 LEU A  60       5.914  -8.261   3.218  1.00-15.05           H
ATOM    898 3HD2 LEU A  60       6.542  -8.796   1.645  1.00-15.05           H
ATOM    899  N   ALA A  61       3.605 -13.045   3.988  1.00-11.62           N
ATOM    900  H   ALA A  61       4.291 -13.202   4.722  1.00-11.62           H
ATOM    901  CA  ALA A  61       2.674 -14.123   3.651  1.00-11.62           C
ATOM    902  HA  ALA A  61       2.791 -14.366   2.595  1.00-11.62           H
ATOM    903  C   ALA A  61       1.219 -13.696   3.876  1.00-11.62           C
ATOM    904  O   ALA A  61       0.325 -14.033   3.092  1.00-11.62           O
ATOM    905  CB  ALA A  61       3.002 -15.372   4.477  1.00-11.62           C
ATOM    906 1HB  ALA A  61       4.028 -15.684   4.277  1.00-11.62           H
ATOM    907 2HB  ALA A  61       2.323 -16.180   4.203  1.00-11.62           H
ATOM    908 3HB  ALA A  61       2.896 -15.154   5.540  1.00-11.62           H
ATOM    909  N   GLY A  62       0.989 -12.918   4.924  1.00  2.08           N
ATOM    910  H   GLY A  62       1.748 -12.689   5.563  1.00  2.08           H
ATOM    911  CA  GLY A  62      -0.331 -12.371   5.171  1.00  2.08           C
ATOM    912 1HA  GLY A  62      -1.046 -13.187   5.275  1.00  2.08           H
ATOM    913 2HA  GLY A  62      -0.317 -11.791   6.093  1.00  2.08           H
ATOM    914  C   GLY A  62      -0.777 -11.474   4.035  1.00  2.08           C
ATOM    915  O   GLY A  62      -1.866 -11.662   3.498  1.00  2.08           O
ATOM    916  N   ILE A  63       0.070 -10.546   3.608  1.00  5.88           N
ATOM    917  H   ILE A  63       0.981 -10.454   4.054  1.00  5.88           H
ATOM    918  CA  ILE A  63      -0.284  -9.633   2.516  1.00  5.88           C
ATOM    919  HA  ILE A  63      -1.212  -9.129   2.778  1.00  5.88           H
ATOM    920  C   ILE A  63      -0.528 -10.453   1.242  1.00  5.88           C
ATOM    921  O   ILE A  63      -1.541 -10.252   0.563  1.00  5.88           O
ATOM    922  CB  ILE A  63       0.827  -8.556   2.269  1.00  5.88           C
ATOM    923  HB  ILE A  63       1.745  -9.074   1.994  1.00  5.88           H
ATOM    924  CG1 ILE A  63       1.101  -7.716   3.535  1.00  5.88           C
ATOM    925 1HG1 ILE A  63       0.316  -6.967   3.636  1.00  5.88           H
ATOM    926 2HG1 ILE A  63       1.060  -8.352   4.413  1.00  5.88           H
ATOM    927  CG2 ILE A  63       0.428  -7.586   1.130  1.00  5.88           C
ATOM    928 1HG2 ILE A  63       1.218  -6.853   0.969  1.00  5.88           H
ATOM    929 2HG2 ILE A  63      -0.496  -7.062   1.377  1.00  5.88           H
ATOM    930 3HG2 ILE A  63       0.292  -8.135   0.203  1.00  5.88           H
ATOM    931  CD1 ILE A  63       2.465  -7.004   3.543  1.00  5.88           C
ATOM    932 1HD1 ILE A  63       2.626  -6.534   4.513  1.00  5.88           H
ATOM    933 2HD1 ILE A  63       2.497  -6.236   2.770  1.00  5.88           H
ATOM    934 3HD1 ILE A  63       3.263  -7.726   3.368  1.00  5.88           H
ATOM    935  N   MET A  64       0.341 -11.414   0.953  1.00 12.66           N
ATOM    936  H   MET A  64       1.135 -11.566   1.576  1.00 12.66           H
ATOM    937  CA  MET A  64       0.223 -12.249  -0.248  1.00 12.66           C
ATOM    938  HA  MET A  64       0.324 -11.622  -1.128  1.00 12.66           H
ATOM    939  C   MET A  64      -1.108 -12.982  -0.336  1.00 12.66           C
ATOM    940  O   MET A  64      -1.782 -12.962  -1.368  1.00 12.66           O
ATOM    941  CB  MET A  64       1.311 -13.323  -0.286  1.00 12.66           C
ATOM    942 1HB  MET A  64       1.299 -13.851   0.665  1.00 12.66           H
ATOM    943 2HB  MET A  64       1.061 -14.041  -1.068  1.00 12.66           H
ATOM    944  CG  MET A  64       2.721 -12.843  -0.536  1.00 12.66           C
ATOM    945 1HG  MET A  64       2.846 -12.586  -1.588  1.00 12.66           H
ATOM    946 2HG  MET A  64       2.941 -11.979   0.086  1.00 12.66           H
ATOM    947  SD  MET A  64       3.807 -14.207  -0.089  1.00 12.66           S
ATOM    948  CE  MET A  64       5.387 -13.565  -0.389  1.00 12.66           C
ATOM    949 1HE  MET A  64       6.129 -14.357  -0.280  1.00 12.66           H
ATOM    950 2HE  MET A  64       5.605 -12.766   0.319  1.00 12.66           H
ATOM    951 3HE  MET A  64       5.430 -13.177  -1.404  1.00 12.66           H
ATOM    952  N   LEU A  65      -1.491 -13.667   0.729  1.00-13.14           N
ATOM    953  H   LEU A  65      -0.912 -13.670   1.569  1.00-13.14           H
ATOM    954  CA  LEU A  65      -2.705 -14.472   0.680  1.00-13.14           C
ATOM    955  HA  LEU A  65      -2.740 -14.998  -0.273  1.00-13.14           H
ATOM    956  C   LEU A  65      -3.957 -13.612   0.775  1.00-13.14           C
ATOM    957  O   LEU A  65      -4.920 -13.826   0.033  1.00-13.14           O
ATOM    958  CB  LEU A  65      -2.688 -15.495   1.817  1.00-13.14           C
ATOM    959 1HB  LEU A  65      -2.481 -14.953   2.737  1.00-13.14           H
ATOM    960 2HB  LEU A  65      -3.681 -15.935   1.897  1.00-13.14           H
ATOM    961  CG  LEU A  65      -1.670 -16.641   1.700  1.00-13.14           C
ATOM    962  HG  LEU A  65      -0.685 -16.222   1.498  1.00-13.14           H
ATOM    963  CD1 LEU A  65      -1.596 -17.408   3.016  1.00-13.14           C
ATOM    964 1HD1 LEU A  65      -0.900 -18.243   2.916  1.00-13.14           H
ATOM    965 2HD1 LEU A  65      -2.577 -17.788   3.297  1.00-13.14           H
ATOM    966 3HD1 LEU A  65      -1.222 -16.751   3.802  1.00-13.14           H
ATOM    967  CD2 LEU A  65      -2.032 -17.601   0.562  1.00-13.14           C
ATOM    968 1HD2 LEU A  65      -1.328 -18.433   0.549  1.00-13.14           H
ATOM    969 2HD2 LEU A  65      -1.963 -17.087  -0.396  1.00-13.14           H
ATOM    970 3HD2 LEU A  65      -3.042 -17.987   0.698  1.00-13.14           H
ATOM    971  N   VAL A  66      -3.971 -12.639   1.674  1.00  1.67           N
ATOM    972  H   VAL A  66      -3.147 -12.449   2.245  1.00  1.67           H
ATOM    973  CA  VAL A  66      -5.180 -11.847   1.897  1.00  1.67           C
ATOM    974  HA  VAL A  66      -6.025 -12.524   2.014  1.00  1.67           H
ATOM    975  C   VAL A  66      -5.460 -10.970   0.686  1.00  1.67           C
ATOM    976  O   VAL A  66      -6.589 -10.941   0.193  1.00  1.67           O
ATOM    977  CB  VAL A  66      -5.060 -10.978   3.182  1.00  1.67           C
ATOM    978  HB  VAL A  66      -4.155 -10.379   3.106  1.00  1.67           H
ATOM    979  CG1 VAL A  66      -6.236 -10.025   3.353  1.00  1.67           C
ATOM    980 1HG1 VAL A  66      -6.063  -9.408   4.231  1.00  1.67           H
ATOM    981 2HG1 VAL A  66      -7.164 -10.581   3.474  1.00  1.67           H
ATOM    982 3HG1 VAL A  66      -6.309  -9.365   2.494  1.00  1.67           H
ATOM    983  CG2 VAL A  66      -4.970 -11.871   4.429  1.00  1.67           C
ATOM    984 1HG2 VAL A  66      -4.851 -11.254   5.320  1.00  1.67           H
ATOM    985 2HG2 VAL A  66      -4.105 -12.527   4.361  1.00  1.67           H
ATOM    986 3HG2 VAL A  66      -5.870 -12.477   4.534  1.00  1.67           H
ATOM    987  N   CYS A  67      -4.459 -10.270   0.174  1.00 14.62           N
ATOM    988  H   CYS A  67      -3.517 -10.349   0.549  1.00 14.62           H
ATOM    989  CA  CYS A  67      -4.722  -9.334  -0.910  1.00 14.62           C
ATOM    990  HA  CYS A  67      -5.697  -8.880  -0.746  1.00 14.62           H
ATOM    991  C   CYS A  67      -4.753 -10.052  -2.250  1.00 14.62           C
ATOM    992  O   CYS A  67      -5.609  -9.771  -3.080  1.00 14.62           O
ATOM    993  CB  CYS A  67      -3.682  -8.217  -0.917  1.00 14.62           C
ATOM    994 1HB  CYS A  67      -2.748  -8.615  -1.296  1.00 14.62           H
ATOM    995 2HB  CYS A  67      -4.007  -7.421  -1.586  1.00 14.62           H
ATOM    996  SG  CYS A  67      -3.381  -7.543   0.724  1.00 14.62           S
ATOM    997  HG  CYS A  67      -2.518  -8.499   1.099  1.00 14.62           H
ATOM    998  N   GLY A  68      -3.859 -11.011  -2.454  1.00 29.85           N
ATOM    999  H   GLY A  68      -3.192 -11.264  -1.733  1.00 29.85           H
ATOM   1000  CA  GLY A  68      -3.795 -11.692  -3.736  1.00 29.85           C
ATOM   1001 1HA  GLY A  68      -3.684 -10.944  -4.520  1.00 29.85           H
ATOM   1002 2HA  GLY A  68      -2.917 -12.335  -3.757  1.00 29.85           H
ATOM   1003  C   GLY A  68      -5.021 -12.525  -4.049  1.00 29.85           C
ATOM   1004  O   GLY A  68      -5.496 -12.531  -5.182  1.00 29.85           O
ATOM   1005  N   ILE A  69      -5.585 -13.215  -3.068  1.00 -1.79           N
ATOM   1006  H   ILE A  69      -5.171 -13.222  -2.143  1.00 -1.79           H
ATOM   1007  CA  ILE A  69      -6.801 -13.990  -3.329  1.00 -1.79           C
ATOM   1008  HA  ILE A  69      -6.783 -14.358  -4.354  1.00 -1.79           H
ATOM   1009  C   ILE A  69      -8.000 -13.061  -3.158  1.00 -1.79           C
ATOM   1010  O   ILE A  69      -8.876 -12.963  -4.022  1.00 -1.79           O
ATOM   1011  CB  ILE A  69      -6.941 -15.210  -2.366  1.00 -1.79           C
ATOM   1012  HB  ILE A  69      -7.011 -14.834  -1.348  1.00 -1.79           H
ATOM   1013  CG1 ILE A  69      -5.693 -16.112  -2.461  1.00 -1.79           C
ATOM   1014 1HG1 ILE A  69      -5.705 -16.620  -3.424  1.00 -1.79           H
ATOM   1015 2HG1 ILE A  69      -4.797 -15.497  -2.417  1.00 -1.79           H
ATOM   1016  CG2 ILE A  69      -8.231 -16.023  -2.682  1.00 -1.79           C
ATOM   1017 1HG2 ILE A  69      -8.340 -16.847  -1.975  1.00 -1.79           H
ATOM   1018 2HG2 ILE A  69      -8.182 -16.428  -3.695  1.00 -1.79           H
ATOM   1019 3HG2 ILE A  69      -9.112 -15.388  -2.596  1.00 -1.79           H
ATOM   1020  CD1 ILE A  69      -5.562 -17.160  -1.355  1.00 -1.79           C
ATOM   1021 1HD1 ILE A  69      -4.603 -17.663  -1.455  1.00 -1.79           H
ATOM   1022 2HD1 ILE A  69      -6.358 -17.898  -1.436  1.00 -1.79           H
ATOM   1023 3HD1 ILE A  69      -5.604 -16.679  -0.377  1.00 -1.79           H
ATOM   1024  N   GLY A  70      -8.044 -12.364  -2.032  1.00  8.40           N
ATOM   1025  H   GLY A  70      -7.272 -12.392  -1.376  1.00  8.40           H
ATOM   1026  CA  GLY A  70      -9.233 -11.612  -1.669  1.00  8.40           C
ATOM   1027 1HA  GLY A  70     -10.076 -12.301  -1.630  1.00  8.40           H
ATOM   1028 2HA  GLY A  70      -9.086 -11.185  -0.677  1.00  8.40           H
ATOM   1029  C   GLY A  70      -9.587 -10.495  -2.621  1.00  8.40           C
ATOM   1030  O   GLY A  70     -10.757 -10.346  -2.975  1.00  8.40           O
ATOM   1031  N   ASN A  71      -8.616  -9.712  -3.068  1.00-10.25           N
ATOM   1032  H   ASN A  71      -7.650  -9.867  -2.793  1.00-10.25           H
ATOM   1033  CA  ASN A  71      -8.947  -8.598  -3.950  1.00-10.25           C
ATOM   1034  HA  ASN A  71      -9.814  -8.086  -3.534  1.00-10.25           H
ATOM   1035  C   ASN A  71      -9.351  -9.081  -5.329  1.00-10.25           C
ATOM   1036  O   ASN A  71     -10.253  -8.503  -5.930  1.00-10.25           O
ATOM   1037  CB  ASN A  71      -7.812  -7.580  -4.041  1.00-10.25           C
ATOM   1038 1HB  ASN A  71      -6.869  -8.081  -4.235  1.00-10.25           H
ATOM   1039 2HB  ASN A  71      -8.006  -6.921  -4.882  1.00-10.25           H
ATOM   1040  CG  ASN A  71      -7.712  -6.739  -2.793  1.00-10.25           C
ATOM   1041  OD1 ASN A  71      -8.730  -6.377  -2.211  1.00-10.25           O
ATOM   1042  ND2 ASN A  71      -6.522  -6.441  -2.362  1.00-10.25           N
ATOM   1043 1HD2 ASN A  71      -6.435  -5.951  -1.481  1.00-10.25           H
ATOM   1044 2HD2 ASN A  71      -5.712  -6.682  -2.907  1.00-10.25           H
ATOM   1045  N   PHE A  72      -8.754 -10.160  -5.816  1.00 -8.45           N
ATOM   1046  H   PHE A  72      -8.024 -10.627  -5.293  1.00 -8.45           H
ATOM   1047  CA  PHE A  72      -9.151 -10.685  -7.119  1.00 -8.45           C
ATOM   1048  HA  PHE A  72      -9.045  -9.904  -7.871  1.00 -8.45           H
ATOM   1049  C   PHE A  72     -10.609 -11.138  -7.101  1.00 -8.45           C
ATOM   1050  O   PHE A  72     -11.412 -10.718  -7.937  1.00 -8.45           O
ATOM   1051  CB  PHE A  72      -8.272 -11.866  -7.533  1.00 -8.45           C
ATOM   1052 1HB  PHE A  72      -7.235 -11.536  -7.569  1.00 -8.45           H
ATOM   1053 2HB  PHE A  72      -8.353 -12.658  -6.789  1.00 -8.45           H
ATOM   1054  CG  PHE A  72      -8.652 -12.432  -8.873  1.00 -8.45           C
ATOM   1055  CD1 PHE A  72      -8.184 -11.830 -10.056  1.00 -8.45           C
ATOM   1056  HD1 PHE A  72      -7.501 -10.994 -10.003  1.00 -8.45           H
ATOM   1057  CD2 PHE A  72      -9.521 -13.534  -8.961  1.00 -8.45           C
ATOM   1058  HD2 PHE A  72      -9.881 -14.006  -8.059  1.00 -8.45           H
ATOM   1059  CE1 PHE A  72      -8.605 -12.306 -11.323  1.00 -8.45           C
ATOM   1060  HE1 PHE A  72      -8.242 -11.838 -12.227  1.00 -8.45           H
ATOM   1061  CE2 PHE A  72      -9.944 -14.027 -10.218  1.00 -8.45           C
ATOM   1062  HE2 PHE A  72     -10.609 -14.877 -10.271  1.00 -8.45           H
ATOM   1063  CZ  PHE A  72      -9.488 -13.407 -11.403  1.00 -8.45           C
ATOM   1064  HZ  PHE A  72      -9.804 -13.779 -12.367  1.00 -8.45           H
ATOM   1065  N   VAL A  73     -10.972 -11.957  -6.123  1.00  1.51           N
ATOM   1066  H   VAL A  73     -10.284 -12.263  -5.438  1.00  1.51           H
ATOM   1067  CA  VAL A  73     -12.340 -12.473  -6.035  1.00  1.51           C
ATOM   1068  HA  VAL A  73     -12.603 -12.913  -6.996  1.00  1.51           H
ATOM   1069  C   VAL A  73     -13.315 -11.324  -5.768  1.00  1.51           C
ATOM   1070  O   VAL A  73     -14.417 -11.304  -6.312  1.00  1.51           O
ATOM   1071  CB  VAL A  73     -12.453 -13.589  -4.955  1.00  1.51           C
ATOM   1072  HB  VAL A  73     -12.173 -13.170  -3.991  1.00  1.51           H
ATOM   1073  CG1 VAL A  73     -13.888 -14.147  -4.866  1.00  1.51           C
ATOM   1074 1HG1 VAL A  73     -13.936 -14.899  -4.080  1.00  1.51           H
ATOM   1075 2HG1 VAL A  73     -14.179 -14.597  -5.816  1.00  1.51           H
ATOM   1076 3HG1 VAL A  73     -14.588 -13.354  -4.616  1.00  1.51           H
ATOM   1077  CG2 VAL A  73     -11.499 -14.752  -5.277  1.00  1.51           C
ATOM   1078 1HG2 VAL A  73     -11.573 -15.514  -4.502  1.00  1.51           H
ATOM   1079 2HG2 VAL A  73     -10.467 -14.408  -5.310  1.00  1.51           H
ATOM   1080 3HG2 VAL A  73     -11.751 -15.195  -6.242  1.00  1.51           H
ATOM   1081  N   PHE A  74     -12.912 -10.315  -5.005  1.00 19.67           N
ATOM   1082  H   PHE A  74     -12.000 -10.351  -4.554  1.00 19.67           H
ATOM   1083  CA  PHE A  74     -13.754  -9.131  -4.829  1.00 19.67           C
ATOM   1084  HA  PHE A  74     -14.719  -9.452  -4.437  1.00 19.67           H
ATOM   1085  C   PHE A  74     -14.035  -8.417  -6.154  1.00 19.67           C
ATOM   1086  O   PHE A  74     -15.191  -8.093  -6.432  1.00 19.67           O
ATOM   1087  CB  PHE A  74     -13.113  -8.165  -3.821  1.00 19.67           C
ATOM   1088 1HB  PHE A  74     -13.346  -8.503  -2.812  1.00 19.67           H
ATOM   1089 2HB  PHE A  74     -12.035  -8.203  -3.950  1.00 19.67           H
ATOM   1090  CG  PHE A  74     -13.541  -6.726  -3.985  1.00 19.67           C
ATOM   1091  CD1 PHE A  74     -14.899  -6.360  -3.955  1.00 19.67           C
ATOM   1092  HD1 PHE A  74     -15.644  -7.123  -3.807  1.00 19.67           H
ATOM   1093  CD2 PHE A  74     -12.574  -5.728  -4.195  1.00 19.67           C
ATOM   1094  HD2 PHE A  74     -11.525  -5.992  -4.225  1.00 19.67           H
ATOM   1095  CE1 PHE A  74     -15.302  -5.016  -4.179  1.00 19.67           C
ATOM   1096  HE1 PHE A  74     -16.351  -4.759  -4.199  1.00 19.67           H
ATOM   1097  CE2 PHE A  74     -12.956  -4.376  -4.380  1.00 19.67           C
ATOM   1098  HE2 PHE A  74     -12.199  -3.621  -4.512  1.00 19.67           H
ATOM   1099  CZ  PHE A  74     -14.323  -4.020  -4.397  1.00 19.67           C
ATOM   1100  HZ  PHE A  74     -14.616  -2.994  -4.575  1.00 19.67           H
ATOM   1101  N   ILE A  75     -13.025  -8.188  -6.982  1.00-16.51           N
ATOM   1102  H   ILE A  75     -12.082  -8.487  -6.732  1.00-16.51           H
ATOM   1103  CA  ILE A  75     -13.229  -7.483  -8.250  1.00-16.51           C
ATOM   1104  HA  ILE A  75     -13.782  -6.564  -8.058  1.00-16.51           H
ATOM   1105  C   ILE A  75     -14.089  -8.354  -9.168  1.00-16.51           C
ATOM   1106  O   ILE A  75     -14.993  -7.854  -9.845  1.00-16.51           O
ATOM   1107  CB  ILE A  75     -11.865  -7.106  -8.909  1.00-16.51           C
ATOM   1108  HB  ILE A  75     -11.263  -8.012  -8.990  1.00-16.51           H
ATOM   1109  CG1 ILE A  75     -11.123  -6.085  -8.020  1.00-16.51           C
ATOM   1110 1HG1 ILE A  75     -11.601  -5.112  -8.135  1.00-16.51           H
ATOM   1111 2HG1 ILE A  75     -11.224  -6.373  -6.976  1.00-16.51           H
ATOM   1112  CG2 ILE A  75     -12.059  -6.512 -10.333  1.00-16.51           C
ATOM   1113 1HG2 ILE A  75     -11.095  -6.238 -10.765  1.00-16.51           H
ATOM   1114 2HG2 ILE A  75     -12.693  -5.624 -10.293  1.00-16.51           H
ATOM   1115 3HG2 ILE A  75     -12.517  -7.250 -10.991  1.00-16.51           H
ATOM   1116  CD1 ILE A  75      -9.625  -5.936  -8.308  1.00-16.51           C
ATOM   1117 1HD1 ILE A  75      -9.189  -5.232  -7.600  1.00-16.51           H
ATOM   1118 2HD1 ILE A  75      -9.469  -5.557  -9.318  1.00-16.51           H
ATOM   1119 3HD1 ILE A  75      -9.129  -6.901  -8.199  1.00-16.51           H
ATOM   1120  N   ALA A  76     -13.876  -9.661  -9.151  1.00-17.86           N
ATOM   1121  H   ALA A  76     -13.119 -10.046  -8.588  1.00-17.86           H
ATOM   1122  CA  ALA A  76     -14.694 -10.563  -9.955  1.00-17.86           C
ATOM   1123  HA  ALA A  76     -14.648 -10.227 -10.992  1.00-17.86           H
ATOM   1124  C   ALA A  76     -16.168 -10.529  -9.517  1.00-17.86           C
ATOM   1125  O   ALA A  76     -17.066 -10.475 -10.354  1.00-17.86           O
ATOM   1126  CB  ALA A  76     -14.125 -11.983  -9.872  1.00-17.86           C
ATOM   1127 1HB  ALA A  76     -13.080 -11.977 -10.191  1.00-17.86           H
ATOM   1128 2HB  ALA A  76     -14.689 -12.642 -10.531  1.00-17.86           H
ATOM   1129 3HB  ALA A  76     -14.184 -12.354  -8.848  1.00-17.86           H
ATOM   1130  N   ALA A  77     -16.423 -10.524  -8.216  1.00-17.51           N
ATOM   1131  H   ALA A  77     -15.650 -10.592  -7.556  1.00-17.51           H
ATOM   1132  CA  ALA A  77     -17.790 -10.457  -7.700  1.00-17.51           C
ATOM   1133  HA  ALA A  77     -18.375 -11.251  -8.166  1.00-17.51           H
ATOM   1134  C   ALA A  77     -18.442  -9.122  -8.060  1.00-17.51           C
ATOM   1135  O   ALA A  77     -19.604  -9.079  -8.451  1.00-17.51           O
ATOM   1136  CB  ALA A  77     -17.791 -10.667  -6.176  1.00-17.51           C
ATOM   1137 1HB  ALA A  77     -17.365 -11.646  -5.944  1.00-17.51           H
ATOM   1138 2HB  ALA A  77     -18.814 -10.625  -5.802  1.00-17.51           H
ATOM   1139 3HB  ALA A  77     -17.193  -9.893  -5.692  1.00-17.51           H
ATOM   1140  N   LEU A  78     -17.681  -8.043  -7.947  1.00 17.35           N
ATOM   1141  H   LEU A  78     -16.727  -8.146  -7.604  1.00 17.35           H
ATOM   1142  CA  LEU A  78     -18.156  -6.702  -8.286  1.00 17.35           C
ATOM   1143  HA  LEU A  78     -19.041  -6.477  -7.697  1.00 17.35           H
ATOM   1144  C   LEU A  78     -18.546  -6.609  -9.761  1.00 17.35           C
ATOM   1145  O   LEU A  78     -19.567  -6.022 -10.112  1.00 17.35           O
ATOM   1146  CB  LEU A  78     -17.049  -5.700  -7.934  1.00 17.35           C
ATOM   1147 1HB  LEU A  78     -16.857  -5.786  -6.865  1.00 17.35           H
ATOM   1148 2HB  LEU A  78     -16.141  -6.017  -8.442  1.00 17.35           H
ATOM   1149  CG  LEU A  78     -17.255  -4.216  -8.269  1.00 17.35           C
ATOM   1150  HG  LEU A  78     -18.300  -4.054  -8.526  1.00 17.35           H
ATOM   1151  CD1 LEU A  78     -16.908  -3.320  -7.096  1.00 17.35           C
ATOM   1152 1HD1 LEU A  78     -17.080  -2.279  -7.368  1.00 17.35           H
ATOM   1153 2HD1 LEU A  78     -15.861  -3.448  -6.818  1.00 17.35           H
ATOM   1154 3HD1 LEU A  78     -17.547  -3.566  -6.249  1.00 17.35           H
ATOM   1155  CD2 LEU A  78     -16.376  -3.843  -9.462  1.00 17.35           C
ATOM   1156 1HD2 LEU A  78     -16.539  -2.802  -9.733  1.00 17.35           H
ATOM   1157 2HD2 LEU A  78     -16.632  -4.464 -10.320  1.00 17.35           H
ATOM   1158 3HD2 LEU A  78     -15.320  -3.985  -9.224  1.00 17.35           H
ATOM   1159  N   THR A  79     -17.743  -7.217 -10.620  1.00 -3.57           N
ATOM   1160  H   THR A  79     -16.896  -7.663 -10.276  1.00 -3.57           H
ATOM   1161  CA  THR A  79     -18.015  -7.234 -12.056  1.00 -3.57           C
ATOM   1162  HA  THR A  79     -18.248  -6.220 -12.379  1.00 -3.57           H
ATOM   1163  C   THR A  79     -19.200  -8.134 -12.405  1.00 -3.57           C
ATOM   1164  O   THR A  79     -20.011  -7.806 -13.268  1.00 -3.57           O
ATOM   1165  CB  THR A  79     -16.758  -7.719 -12.815  1.00 -3.57           C
ATOM   1166  HB  THR A  79     -16.569  -8.767 -12.582  1.00 -3.57           H
ATOM   1167  OG1 THR A  79     -15.639  -6.932 -12.397  1.00 -3.57           O
ATOM   1168  HG1 THR A  79     -15.320  -7.280 -11.551  1.00 -3.57           H
ATOM   1169  CG2 THR A  79     -16.879  -7.542 -14.317  1.00 -3.57           C
ATOM   1170 1HG2 THR A  79     -15.939  -7.832 -14.786  1.00 -3.57           H
ATOM   1171 2HG2 THR A  79     -17.091  -6.500 -14.557  1.00 -3.57           H
ATOM   1172 3HG2 THR A  79     -17.673  -8.177 -14.709  1.00 -3.57           H
ATOM   1173  N   ARG A  80     -19.313  -9.279 -11.745  1.00-15.64           N
ATOM   1174  H   ARG A  80     -18.604  -9.536 -11.060  1.00-15.64           H
ATOM   1175  CA  ARG A  80     -20.412 -10.208 -12.013  1.00-15.64           C
ATOM   1176  HA  ARG A  80     -20.504 -10.332 -13.091  1.00-15.64           H
ATOM   1177  C   ARG A  80     -21.763  -9.703 -11.512  1.00-15.64           C
ATOM   1178  O   ARG A  80     -22.773  -9.847 -12.203  1.00-15.64           O
ATOM   1179  CB  ARG A  80     -20.071 -11.569 -11.391  1.00-15.64           C
ATOM   1180 1HB  ARG A  80     -19.108 -11.894 -11.784  1.00-15.64           H
ATOM   1181 2HB  ARG A  80     -19.977 -11.455 -10.311  1.00-15.64           H
ATOM   1182  CG  ARG A  80     -21.099 -12.648 -11.672  1.00-15.64           C
ATOM   1183 1HG  ARG A  80     -22.014 -12.398 -11.137  1.00-15.64           H
ATOM   1184 2HG  ARG A  80     -21.310 -12.679 -12.740  1.00-15.64           H
ATOM   1185  CD  ARG A  80     -20.643 -14.018 -11.225  1.00-15.64           C
ATOM   1186 1HD  ARG A  80     -19.792 -14.331 -11.832  1.00-15.64           H
ATOM   1187 2HD  ARG A  80     -20.348 -13.981 -10.175  1.00-15.64           H
ATOM   1188  NE  ARG A  80     -21.755 -14.964 -11.383  1.00-15.64           N
ATOM   1189  HE  ARG A  80     -22.652 -14.576 -11.647  1.00-15.64           H
ATOM   1190  CZ  ARG A  80     -21.717 -16.275 -11.207  1.00-15.64           C
ATOM   1191  NH1 ARG A  80     -22.824 -16.936 -11.384  1.00-15.64           N
ATOM   1192 1HH1 ARG A  80     -23.670 -16.422 -11.597  1.00-15.64           H
ATOM   1193 2HH1 ARG A  80     -22.834 -17.936 -11.312  1.00-15.64           H
ATOM   1194  NH2 ARG A  80     -20.640 -16.944 -10.888  1.00-15.64           N
ATOM   1195 1HH2 ARG A  80     -19.771 -16.458 -10.737  1.00-15.64           H
ATOM   1196 2HH2 ARG A  80     -20.666 -17.947 -10.837  1.00-15.64           H
ATOM   1197  N   TYR A  81     -21.800  -9.130 -10.321  1.00  6.53           N
ATOM   1198  H   TYR A  81     -20.938  -9.026  -9.790  1.00  6.53           H
ATOM   1199  CA  TYR A  81     -23.046  -8.678  -9.700  1.00  6.53           C
ATOM   1200  HA  TYR A  81     -23.895  -9.032 -10.284  1.00  6.53           H
ATOM   1201  C   TYR A  81     -23.074  -7.153  -9.688  1.00  6.53           C
ATOM   1202  O   TYR A  81     -22.689  -6.510  -8.722  1.00  6.53           O
ATOM   1203  CB  TYR A  81     -23.164  -9.264  -8.293  1.00  6.53           C
ATOM   1204 1HB  TYR A  81     -22.310  -8.949  -7.698  1.00  6.53           H
ATOM   1205 2HB  TYR A  81     -24.072  -8.881  -7.830  1.00  6.53           H
ATOM   1206  CG  TYR A  81     -23.223 -10.777  -8.306  1.00  6.53           C
ATOM   1207  CD1 TYR A  81     -22.062 -11.551  -8.105  1.00  6.53           C
ATOM   1208  HD1 TYR A  81     -21.117 -11.060  -7.922  1.00  6.53           H
ATOM   1209  CD2 TYR A  81     -24.442 -11.446  -8.542  1.00  6.53           C
ATOM   1210  HD2 TYR A  81     -25.348 -10.876  -8.689  1.00  6.53           H
ATOM   1211  CE1 TYR A  81     -22.118 -12.973  -8.138  1.00  6.53           C
ATOM   1212  HE1 TYR A  81     -21.227 -13.559  -7.974  1.00  6.53           H
ATOM   1213  CE2 TYR A  81     -24.496 -12.866  -8.596  1.00  6.53           C
ATOM   1214  HE2 TYR A  81     -25.431 -13.364  -8.805  1.00  6.53           H
ATOM   1215  CZ  TYR A  81     -23.332 -13.611  -8.394  1.00  6.53           C
ATOM   1216  OH  TYR A  81     -23.376 -14.980  -8.458  1.00  6.53           O
ATOM   1217  HH  TYR A  81     -24.236 -15.301  -8.738  1.00  6.53           H
ATOM   1218  N   LYS A  82     -23.487  -6.553 -10.794  1.00  2.67           N
ATOM   1219  H   LYS A  82     -23.995  -7.094 -11.489  1.00  2.67           H
ATOM   1220  CA  LYS A  82     -23.164  -5.147 -11.064  1.00  2.67           C
ATOM   1221  HA  LYS A  82     -22.099  -5.042 -10.863  1.00  2.67           H
ATOM   1222  C   LYS A  82     -23.832  -4.072 -10.210  1.00  2.67           C
ATOM   1223  O   LYS A  82     -23.409  -2.915 -10.258  1.00  2.67           O
ATOM   1224  CB  LYS A  82     -23.361  -4.833 -12.546  1.00  2.67           C
ATOM   1225 1HB  LYS A  82     -24.400  -5.002 -12.829  1.00  2.67           H
ATOM   1226 2HB  LYS A  82     -23.119  -3.783 -12.708  1.00  2.67           H
ATOM   1227  CG  LYS A  82     -22.444  -5.665 -13.420  1.00  2.67           C
ATOM   1228 1HG  LYS A  82     -21.428  -5.580 -13.033  1.00  2.67           H
ATOM   1229 2HG  LYS A  82     -22.743  -6.713 -13.385  1.00  2.67           H
ATOM   1230  CD  LYS A  82     -22.430  -5.190 -14.853  1.00  2.67           C
ATOM   1231 1HD  LYS A  82     -23.439  -5.223 -15.267  1.00  2.67           H
ATOM   1232 2HD  LYS A  82     -22.059  -4.165 -14.883  1.00  2.67           H
ATOM   1233  CE  LYS A  82     -21.512  -6.083 -15.660  1.00  2.67           C
ATOM   1234 1HE  LYS A  82     -20.527  -6.113 -15.189  1.00  2.67           H
ATOM   1235 2HE  LYS A  82     -21.921  -7.096 -15.675  1.00  2.67           H
ATOM   1236  NZ  LYS A  82     -21.373  -5.578 -17.050  1.00  2.67           N
ATOM   1237 1HZ  LYS A  82     -20.835  -6.232 -17.601  1.00  2.67           H
ATOM   1238 2HZ  LYS A  82     -20.895  -4.682 -17.042  1.00  2.67           H
ATOM   1239 3HZ  LYS A  82     -22.288  -5.466 -17.471  1.00  2.67           H
ATOM   1240  N   LYS A  83     -24.766  -4.417  -9.328  1.00 25.18           N
ATOM   1241  H   LYS A  83     -25.160  -5.355  -9.357  1.00 25.18           H
ATOM   1242  CA  LYS A  83     -25.182  -3.495  -8.255  1.00 25.18           C
ATOM   1243  HA  LYS A  83     -25.630  -2.599  -8.688  1.00 25.18           H
ATOM   1244  C   LYS A  83     -23.957  -3.067  -7.450  1.00 25.18           C
ATOM   1245  O   LYS A  83     -23.845  -1.920  -7.005  1.00 25.18           O
ATOM   1246  CB  LYS A  83     -26.202  -4.184  -7.329  1.00 25.18           C
ATOM   1247 1HB  LYS A  83     -27.157  -4.244  -7.851  1.00 25.18           H
ATOM   1248 2HB  LYS A  83     -25.855  -5.202  -7.146  1.00 25.18           H
ATOM   1249  CG  LYS A  83     -26.423  -3.526  -5.951  1.00 25.18           C
ATOM   1250 1HG  LYS A  83     -27.108  -4.140  -5.365  1.00 25.18           H
ATOM   1251 2HG  LYS A  83     -25.470  -3.499  -5.425  1.00 25.18           H
ATOM   1252  CD  LYS A  83     -26.972  -2.103  -6.024  1.00 25.18           C
ATOM   1253 1HD  LYS A  83     -26.427  -1.536  -6.772  1.00 25.18           H
ATOM   1254 2HD  LYS A  83     -28.018  -2.137  -6.311  1.00 25.18           H
ATOM   1255  CE  LYS A  83     -26.809  -1.395  -4.686  1.00 25.18           C
ATOM   1256 1HE  LYS A  83     -27.407  -1.909  -3.932  1.00 25.18           H
ATOM   1257 2HE  LYS A  83     -25.759  -1.441  -4.388  1.00 25.18           H
ATOM   1258  NZ  LYS A  83     -27.216   0.041  -4.767  1.00 25.18           N
ATOM   1259 1HZ  LYS A  83     -27.188   0.462  -3.843  1.00 25.18           H
ATOM   1260 2HZ  LYS A  83     -28.153   0.124  -5.133  1.00 25.18           H
ATOM   1261 3HZ  LYS A  83     -26.584   0.550  -5.375  1.00 25.18           H
ATOM   1262  N   LEU A  84     -23.024  -3.989  -7.279  1.00 13.48           N
ATOM   1263  H   LEU A  84     -23.125  -4.903  -7.718  1.00 13.48           H
ATOM   1264  CA  LEU A  84     -21.848  -3.748  -6.457  1.00 13.48           C
ATOM   1265  HA  LEU A  84     -22.173  -3.333  -5.503  1.00 13.48           H
ATOM   1266  C   LEU A  84     -20.883  -2.750  -7.083  1.00 13.48           C
ATOM   1267  O   LEU A  84     -20.047  -2.216  -6.365  1.00 13.48           O
ATOM   1268  CB  LEU A  84     -21.122  -5.065  -6.190  1.00 13.48           C
ATOM   1269 1HB  LEU A  84     -20.759  -5.428  -7.149  1.00 13.48           H
ATOM   1270 2HB  LEU A  84     -20.256  -4.851  -5.565  1.00 13.48           H
ATOM   1271  CG  LEU A  84     -21.911  -6.210  -5.531  1.00 13.48           C
ATOM   1272  HG  LEU A  84     -22.772  -6.452  -6.151  1.00 13.48           H
ATOM   1273  CD1 LEU A  84     -21.002  -7.427  -5.493  1.00 13.48           C
ATOM   1274 1HD1 LEU A  84     -21.524  -8.268  -5.048  1.00 13.48           H
ATOM   1275 2HD1 LEU A  84     -20.103  -7.204  -4.925  1.00 13.48           H
ATOM   1276 3HD1 LEU A  84     -20.725  -7.704  -6.511  1.00 13.48           H
ATOM   1277  CD2 LEU A  84     -22.431  -5.881  -4.133  1.00 13.48           C
ATOM   1278 1HD2 LEU A  84     -22.912  -6.760  -3.704  1.00 13.48           H
ATOM   1279 2HD2 LEU A  84     -23.168  -5.081  -4.192  1.00 13.48           H
ATOM   1280 3HD2 LEU A  84     -21.611  -5.568  -3.489  1.00 13.48           H
ATOM   1281  N   ARG A  85     -21.042  -2.413  -8.362  1.00 20.07           N
ATOM   1282  H   ARG A  85     -21.767  -2.867  -8.906  1.00 20.07           H
ATOM   1283  CA  ARG A  85     -20.255  -1.352  -9.018  1.00 20.07           C
ATOM   1284  HA  ARG A  85     -19.221  -1.434  -8.680  1.00 20.07           H
ATOM   1285  C   ARG A  85     -20.756   0.045  -8.632  1.00 20.07           C
ATOM   1286  O   ARG A  85     -20.927   0.922  -9.470  1.00 20.07           O
ATOM   1287  CB  ARG A  85     -20.280  -1.492 -10.550  1.00 20.07           C
ATOM   1288 1HB  ARG A  85     -21.301  -1.350 -10.902  1.00 20.07           H
ATOM   1289 2HB  ARG A  85     -19.664  -0.701 -10.972  1.00 20.07           H
ATOM   1290  CG  ARG A  85     -19.769  -2.826 -11.074  1.00 20.07           C
ATOM   1291 1HG  ARG A  85     -18.832  -3.065 -10.587  1.00 20.07           H
ATOM   1292 2HG  ARG A  85     -20.495  -3.592 -10.817  1.00 20.07           H
ATOM   1293  CD  ARG A  85     -19.546  -2.856 -12.589  1.00 20.07           C
ATOM   1294 1HD  ARG A  85     -19.657  -3.891 -12.915  1.00 20.07           H
ATOM   1295 2HD  ARG A  85     -20.314  -2.263 -13.086  1.00 20.07           H
ATOM   1296  NE  ARG A  85     -18.201  -2.407 -12.998  1.00 20.07           N
ATOM   1297  HE  ARG A  85     -17.460  -3.105 -12.958  1.00 20.07           H
ATOM   1298  CZ  ARG A  85     -17.843  -1.207 -13.438  1.00 20.07           C
ATOM   1299  NH1 ARG A  85     -16.610  -1.022 -13.813  1.00 20.07           N
ATOM   1300 1HH1 ARG A  85     -15.954  -1.791 -13.826  1.00 20.07           H
ATOM   1301 2HH1 ARG A  85     -16.309  -0.105 -14.108  1.00 20.07           H
ATOM   1302  NH2 ARG A  85     -18.651  -0.181 -13.539  1.00 20.07           N
ATOM   1303 1HH2 ARG A  85     -19.621  -0.276 -13.289  1.00 20.07           H
ATOM   1304 2HH2 ARG A  85     -18.292   0.695 -13.886  1.00 20.07           H
ATOM   1305  N   ASN A  86     -21.027   0.239  -7.353  1.00 10.71           N
ATOM   1306  H   ASN A  86     -20.888  -0.537  -6.722  1.00 10.71           H
ATOM   1307  CA  ASN A  86     -21.399   1.536  -6.808  1.00 10.71           C
ATOM   1308  HA  ASN A  86     -22.168   2.004  -7.424  1.00 10.71           H
ATOM   1309  C   ASN A  86     -20.127   2.373  -6.833  1.00 10.71           C
ATOM   1310  O   ASN A  86     -19.048   1.811  -6.685  1.00 10.71           O
ATOM   1311  CB  ASN A  86     -21.875   1.373  -5.360  1.00 10.71           C
ATOM   1312 1HB  ASN A  86     -22.732   0.700  -5.339  1.00 10.71           H
ATOM   1313 2HB  ASN A  86     -21.073   0.939  -4.766  1.00 10.71           H
ATOM   1314  CG  ASN A  86     -22.263   2.681  -4.734  1.00 10.71           C
ATOM   1315  OD1 ASN A  86     -21.441   3.363  -4.133  1.00 10.71           O
ATOM   1316  ND2 ASN A  86     -23.494   3.065  -4.906  1.00 10.71           N
ATOM   1317 1HD2 ASN A  86     -23.795   3.933  -4.490  1.00 10.71           H
ATOM   1318 2HD2 ASN A  86     -24.131   2.491  -5.439  1.00 10.71           H
ATOM   1319  N   LEU A  87     -20.240   3.688  -6.953  1.00  6.59           N
ATOM   1320  H   LEU A  87     -21.155   4.109  -6.995  1.00  6.59           H
ATOM   1321  CA  LEU A  87     -19.075   4.573  -7.041  1.00  6.59           C
ATOM   1322  HA  LEU A  87     -18.545   4.364  -7.970  1.00  6.59           H
ATOM   1323  C   LEU A  87     -18.080   4.383  -5.901  1.00  6.59           C
ATOM   1324  O   LEU A  87     -16.877   4.302  -6.132  1.00  6.59           O
ATOM   1325  CB  LEU A  87     -19.552   6.028  -7.024  1.00  6.59           C
ATOM   1326 1HB  LEU A  87     -20.077   6.186  -6.081  1.00  6.59           H
ATOM   1327 2HB  LEU A  87     -18.676   6.678  -7.019  1.00  6.59           H
ATOM   1328  CG  LEU A  87     -20.484   6.486  -8.153  1.00  6.59           C
ATOM   1329  HG  LEU A  87     -21.291   5.762  -8.262  1.00  6.59           H
ATOM   1330  CD1 LEU A  87     -21.107   7.822  -7.796  1.00  6.59           C
ATOM   1331 1HD1 LEU A  87     -21.788   8.138  -8.586  1.00  6.59           H
ATOM   1332 2HD1 LEU A  87     -20.330   8.576  -7.665  1.00  6.59           H
ATOM   1333 3HD1 LEU A  87     -21.670   7.734  -6.867  1.00  6.59           H
ATOM   1334  CD2 LEU A  87     -19.750   6.595  -9.473  1.00  6.59           C
ATOM   1335 1HD2 LEU A  87     -20.448   6.916 -10.243  1.00  6.59           H
ATOM   1336 2HD2 LEU A  87     -19.344   5.627  -9.760  1.00  6.59           H
ATOM   1337 3HD2 LEU A  87     -18.942   7.324  -9.396  1.00  6.59           H
ATOM   1338  N   THR A  88     -18.573   4.229  -4.680  1.00 -3.37           N
ATOM   1339  H   THR A  88     -19.572   4.266  -4.530  1.00 -3.37           H
ATOM   1340  CA  THR A  88     -17.672   4.048  -3.542  1.00 -3.37           C
ATOM   1341  HA  THR A  88     -16.946   4.862  -3.548  1.00 -3.37           H
ATOM   1342  C   THR A  88     -16.899   2.737  -3.657  1.00 -3.37           C
ATOM   1343  O   THR A  88     -15.714   2.671  -3.343  1.00 -3.37           O
ATOM   1344  CB  THR A  88     -18.430   4.063  -2.193  1.00 -3.37           C
ATOM   1345  HB  THR A  88     -17.726   3.841  -1.392  1.00 -3.37           H
ATOM   1346  OG1 THR A  88     -19.479   3.088  -2.192  1.00 -3.37           O
ATOM   1347  HG1 THR A  88     -20.132   3.340  -2.860  1.00 -3.37           H
ATOM   1348  CG2 THR A  88     -19.084   5.398  -1.917  1.00 -3.37           C
ATOM   1349 1HG2 THR A  88     -19.611   5.361  -0.967  1.00 -3.37           H
ATOM   1350 2HG2 THR A  88     -19.795   5.646  -2.705  1.00 -3.37           H
ATOM   1351 3HG2 THR A  88     -18.323   6.179  -1.874  1.00 -3.37           H
ATOM   1352  N   ASN A  89     -17.548   1.691  -4.148  1.00-19.10           N
ATOM   1353  H   ASN A  89     -18.510   1.796  -4.431  1.00-19.10           H
ATOM   1354  CA  ASN A  89     -16.893   0.396  -4.298  1.00-19.10           C
ATOM   1355  HA  ASN A  89     -16.314   0.186  -3.401  1.00-19.10           H
ATOM   1356  C   ASN A  89     -15.944   0.375  -5.485  1.00-19.10           C
ATOM   1357  O   ASN A  89     -15.021  -0.421  -5.487  1.00-19.10           O
ATOM   1358  CB  ASN A  89     -17.903  -0.730  -4.490  1.00-19.10           C
ATOM   1359 1HB  ASN A  89     -18.581  -0.463  -5.296  1.00-19.10           H
ATOM   1360 2HB  ASN A  89     -17.366  -1.633  -4.771  1.00-19.10           H
ATOM   1361  CG  ASN A  89     -18.687  -1.037  -3.246  1.00-19.10           C
ATOM   1362  OD1 ASN A  89     -18.171  -1.025  -2.139  1.00-19.10           O
ATOM   1363  ND2 ASN A  89     -19.939  -1.344  -3.423  1.00-19.10           N
ATOM   1364 1HD2 ASN A  89     -20.543  -1.448  -2.620  1.00-19.10           H
ATOM   1365 2HD2 ASN A  89     -20.287  -1.483  -4.359  1.00-19.10           H
ATOM   1366  N   LEU A  90     -16.139   1.228  -6.482  1.00 -8.93           N
ATOM   1367  H   LEU A  90     -16.947   1.843  -6.473  1.00 -8.93           H
ATOM   1368  CA  LEU A  90     -15.202   1.295  -7.607  1.00 -8.93           C
ATOM   1369  HA  LEU A  90     -14.997   0.287  -7.965  1.00 -8.93           H
ATOM   1370  C   LEU A  90     -13.883   1.905  -7.153  1.00 -8.93           C
ATOM   1371  O   LEU A  90     -12.812   1.482  -7.568  1.00 -8.93           O
ATOM   1372  CB  LEU A  90     -15.760   2.134  -8.762  1.00 -8.93           C
ATOM   1373 1HB  LEU A  90     -15.993   3.127  -8.381  1.00 -8.93           H
ATOM   1374 2HB  LEU A  90     -14.957   2.245  -9.490  1.00 -8.93           H
ATOM   1375  CG  LEU A  90     -16.987   1.614  -9.525  1.00 -8.93           C
ATOM   1376  HG  LEU A  90     -17.820   1.519  -8.837  1.00 -8.93           H
ATOM   1377  CD1 LEU A  90     -17.370   2.616 -10.608  1.00 -8.93           C
ATOM   1378 1HD1 LEU A  90     -18.243   2.255 -11.148  1.00 -8.93           H
ATOM   1379 2HD1 LEU A  90     -16.544   2.746 -11.310  1.00 -8.93           H
ATOM   1380 3HD1 LEU A  90     -17.612   3.577 -10.154  1.00 -8.93           H
ATOM   1381  CD2 LEU A  90     -16.732   0.247 -10.152  1.00 -8.93           C
ATOM   1382 1HD2 LEU A  90     -17.582  -0.045 -10.759  1.00 -8.93           H
ATOM   1383 2HD2 LEU A  90     -16.588  -0.498  -9.371  1.00 -8.93           H
ATOM   1384 3HD2 LEU A  90     -15.840   0.281 -10.779  1.00 -8.93           H
ATOM   1385  N   LEU A  91     -13.948   2.867  -6.248  1.00 -8.08           N
ATOM   1386  H   LEU A  91     -14.850   3.228  -5.956  1.00 -8.08           H
ATOM   1387  CA  LEU A  91     -12.726   3.438  -5.684  1.00 -8.08           C
ATOM   1388  HA  LEU A  91     -12.042   3.692  -6.494  1.00 -8.08           H
ATOM   1389  C   LEU A  91     -12.034   2.415  -4.780  1.00 -8.08           C
ATOM   1390  O   LEU A  91     -10.812   2.288  -4.780  1.00 -8.08           O
ATOM   1391  CB  LEU A  91     -13.067   4.709  -4.907  1.00 -8.08           C
ATOM   1392 1HB  LEU A  91     -13.748   4.434  -4.103  1.00 -8.08           H
ATOM   1393 2HB  LEU A  91     -12.151   5.093  -4.461  1.00 -8.08           H
ATOM   1394  CG  LEU A  91     -13.720   5.842  -5.714  1.00 -8.08           C
ATOM   1395  HG  LEU A  91     -14.582   5.448  -6.244  1.00 -8.08           H
ATOM   1396  CD1 LEU A  91     -14.212   6.889  -4.748  1.00 -8.08           C
ATOM   1397 1HD1 LEU A  91     -14.735   7.668  -5.297  1.00 -8.08           H
ATOM   1398 2HD1 LEU A  91     -13.377   7.331  -4.208  1.00 -8.08           H
ATOM   1399 3HD1 LEU A  91     -14.915   6.448  -4.042  1.00 -8.08           H
ATOM   1400  CD2 LEU A  91     -12.783   6.473  -6.743  1.00 -8.08           C
ATOM   1401 1HD2 LEU A  91     -13.285   7.306  -7.236  1.00 -8.08           H
ATOM   1402 2HD2 LEU A  91     -12.519   5.737  -7.498  1.00 -8.08           H
ATOM   1403 3HD2 LEU A  91     -11.875   6.829  -6.260  1.00 -8.08           H
ATOM   1404  N   ILE A  92     -12.823   1.616  -4.072  1.00 -8.52           N
ATOM   1405  H   ILE A  92     -13.819   1.796  -4.053  1.00 -8.52           H
ATOM   1406  CA  ILE A  92     -12.279   0.486  -3.309  1.00 -8.52           C
ATOM   1407  HA  ILE A  92     -11.461   0.850  -2.688  1.00 -8.52           H
ATOM   1408  C   ILE A  92     -11.680  -0.542  -4.283  1.00 -8.52           C
ATOM   1409  O   ILE A  92     -10.681  -1.169  -3.976  1.00 -8.52           O
ATOM   1410  CB  ILE A  92     -13.348  -0.165  -2.363  1.00 -8.52           C
ATOM   1411  HB  ILE A  92     -14.198  -0.486  -2.961  1.00 -8.52           H
ATOM   1412  CG1 ILE A  92     -13.825   0.853  -1.306  1.00 -8.52           C
ATOM   1413 1HG1 ILE A  92     -13.032   0.969  -0.568  1.00 -8.52           H
ATOM   1414 2HG1 ILE A  92     -13.967   1.821  -1.778  1.00 -8.52           H
ATOM   1415  CG2 ILE A  92     -12.765  -1.390  -1.609  1.00 -8.52           C
ATOM   1416 1HG2 ILE A  92     -13.499  -1.792  -0.917  1.00 -8.52           H
ATOM   1417 2HG2 ILE A  92     -11.873  -1.091  -1.049  1.00 -8.52           H
ATOM   1418 3HG2 ILE A  92     -12.478  -2.159  -2.325  1.00 -8.52           H
ATOM   1419  CD1 ILE A  92     -15.131   0.504  -0.565  1.00 -8.52           C
ATOM   1420 1HD1 ILE A  92     -15.360   1.297   0.144  1.00 -8.52           H
ATOM   1421 2HD1 ILE A  92     -15.025  -0.433  -0.020  1.00 -8.52           H
ATOM   1422 3HD1 ILE A  92     -15.952   0.418  -1.276  1.00 -8.52           H
ATOM   1423  N   ALA A  93     -12.238  -0.715  -5.473  1.00-17.82           N
ATOM   1424  H   ALA A  93     -13.088  -0.218  -5.710  1.00-17.82           H
ATOM   1425  CA  ALA A  93     -11.654  -1.623  -6.459  1.00-17.82           C
ATOM   1426  HA  ALA A  93     -11.447  -2.573  -5.975  1.00-17.82           H
ATOM   1427  C   ALA A  93     -10.314  -1.098  -6.981  1.00-17.82           C
ATOM   1428  O   ALA A  93      -9.414  -1.881  -7.237  1.00-17.82           O
ATOM   1429  CB  ALA A  93     -12.639  -1.889  -7.604  1.00-17.82           C
ATOM   1430 1HB  ALA A  93     -13.585  -2.251  -7.201  1.00-17.82           H
ATOM   1431 2HB  ALA A  93     -12.221  -2.646  -8.270  1.00-17.82           H
ATOM   1432 3HB  ALA A  93     -12.812  -0.975  -8.171  1.00-17.82           H
ATOM   1433  N   ASN A  94     -10.149   0.211  -7.095  1.00  1.37           N
ATOM   1434  H   ASN A  94     -10.932   0.835  -6.932  1.00  1.37           H
ATOM   1435  CA  ASN A  94      -8.848   0.760  -7.478  1.00  1.37           C
ATOM   1436  HA  ASN A  94      -8.540   0.296  -8.416  1.00  1.37           H
ATOM   1437  C   ASN A  94      -7.781   0.458  -6.423  1.00  1.37           C
ATOM   1438  O   ASN A  94      -6.681   0.012  -6.737  1.00  1.37           O
ATOM   1439  CB  ASN A  94      -8.949   2.271  -7.682  1.00  1.37           C
ATOM   1440 1HB  ASN A  94      -9.806   2.479  -8.317  1.00  1.37           H
ATOM   1441 2HB  ASN A  94      -9.092   2.765  -6.724  1.00  1.37           H
ATOM   1442  CG  ASN A  94      -7.720   2.833  -8.339  1.00  1.37           C
ATOM   1443  OD1 ASN A  94      -7.115   2.182  -9.173  1.00  1.37           O
ATOM   1444  ND2 ASN A  94      -7.365   4.042  -8.014  1.00  1.37           N
ATOM   1445 1HD2 ASN A  94      -6.532   4.426  -8.427  1.00  1.37           H
ATOM   1446 2HD2 ASN A  94      -7.931   4.587  -7.377  1.00  1.37           H
ATOM   1447  N   LEU A  95      -8.155   0.638  -5.163  1.00 -7.93           N
ATOM   1448  H   LEU A  95      -9.076   1.018  -4.975  1.00 -7.93           H
ATOM   1449  CA  LEU A  95      -7.299   0.297  -4.022  1.00 -7.93           C
ATOM   1450  HA  LEU A  95      -6.361   0.853  -4.074  1.00 -7.93           H
ATOM   1451  C   LEU A  95      -6.971  -1.193  -4.006  1.00 -7.93           C
ATOM   1452  O   LEU A  95      -5.851  -1.614  -3.745  1.00 -7.93           O
ATOM   1453  CB  LEU A  95      -8.057   0.659  -2.740  1.00 -7.93           C
ATOM   1454 1HB  LEU A  95      -8.239   1.730  -2.748  1.00 -7.93           H
ATOM   1455 2HB  LEU A  95      -9.025   0.174  -2.787  1.00 -7.93           H
ATOM   1456  CG  LEU A  95      -7.463   0.284  -1.379  1.00 -7.93           C
ATOM   1457  HG  LEU A  95      -7.358  -0.799  -1.325  1.00 -7.93           H
ATOM   1458  CD1 LEU A  95      -6.126   0.911  -1.123  1.00 -7.93           C
ATOM   1459 1HD1 LEU A  95      -5.768   0.631  -0.134  1.00 -7.93           H
ATOM   1460 2HD1 LEU A  95      -6.185   1.997  -1.193  1.00 -7.93           H
ATOM   1461 3HD1 LEU A  95      -5.404   0.530  -1.847  1.00 -7.93           H
ATOM   1462  CD2 LEU A  95      -8.437   0.723  -0.308  1.00 -7.93           C
ATOM   1463 1HD2 LEU A  95      -8.037   0.444   0.666  1.00 -7.93           H
ATOM   1464 2HD2 LEU A  95      -9.395   0.227  -0.450  1.00 -7.93           H
ATOM   1465 3HD2 LEU A  95      -8.570   1.805  -0.341  1.00 -7.93           H
ATOM   1466  N   ALA A  96      -7.969  -1.998  -4.330  1.00-16.97           N
ATOM   1467  H   ALA A  96      -8.877  -1.598  -4.529  1.00-16.97           H
ATOM   1468  CA  ALA A  96      -7.818  -3.442  -4.368  1.00-16.97           C
ATOM   1469  HA  ALA A  96      -7.478  -3.780  -3.387  1.00-16.97           H
ATOM   1470  C   ALA A  96      -6.770  -3.874  -5.399  1.00-16.97           C
ATOM   1471  O   ALA A  96      -6.051  -4.840  -5.171  1.00-16.97           O
ATOM   1472  CB  ALA A  96      -9.184  -4.071  -4.664  1.00-16.97           C
ATOM   1473 1HB  ALA A  96      -9.900  -3.746  -3.911  1.00-16.97           H
ATOM   1474 2HB  ALA A  96      -9.112  -5.150  -4.634  1.00-16.97           H
ATOM   1475 3HB  ALA A  96      -9.526  -3.775  -5.652  1.00-16.97           H
ATOM   1476  N   ILE A  97      -6.667  -3.163  -6.514  1.00-24.37           N
ATOM   1477  H   ILE A  97      -7.287  -2.374  -6.664  1.00-24.37           H
ATOM   1478  CA  ILE A  97      -5.664  -3.483  -7.533  1.00-24.37           C
ATOM   1479  HA  ILE A  97      -5.689  -4.557  -7.719  1.00-24.37           H
ATOM   1480  C   ILE A  97      -4.269  -3.141  -7.015  1.00-24.37           C
ATOM   1481  O   ILE A  97      -3.344  -3.931  -7.187  1.00-24.37           O
ATOM   1482  CB  ILE A  97      -5.940  -2.743  -8.883  1.00-24.37           C
ATOM   1483  HB  ILE A  97      -6.006  -1.674  -8.687  1.00-24.37           H
ATOM   1484  CG1 ILE A  97      -7.275  -3.234  -9.477  1.00-24.37           C
ATOM   1485 1HG1 ILE A  97      -7.126  -4.236  -9.879  1.00-24.37           H
ATOM   1486 2HG1 ILE A  97      -8.009  -3.311  -8.683  1.00-24.37           H
ATOM   1487  CG2 ILE A  97      -4.805  -2.992  -9.916  1.00-24.37           C
ATOM   1488 1HG2 ILE A  97      -5.031  -2.503 -10.863  1.00-24.37           H
ATOM   1489 2HG2 ILE A  97      -4.678  -4.063 -10.087  1.00-24.37           H
ATOM   1490 3HG2 ILE A  97      -3.864  -2.583  -9.545  1.00-24.37           H
ATOM   1491  CD1 ILE A  97      -7.882  -2.355 -10.571  1.00-24.37           C
ATOM   1492 1HD1 ILE A  97      -8.862  -2.748 -10.843  1.00-24.37           H
ATOM   1493 2HD1 ILE A  97      -7.243  -2.359 -11.454  1.00-24.37           H
ATOM   1494 3HD1 ILE A  97      -7.997  -1.334 -10.203  1.00-24.37           H
ATOM   1495  N   SER A  98      -4.074  -2.006  -6.361  1.00-20.74           N
ATOM   1496  H   SER A  98      -4.835  -1.359  -6.176  1.00-20.74           H
ATOM   1497  CA  SER A  98      -2.729  -1.678  -5.897  1.00-20.74           C
ATOM   1498  HA  SER A  98      -2.022  -1.872  -6.703  1.00-20.74           H
ATOM   1499  C   SER A  98      -2.306  -2.540  -4.716  1.00-20.74           C
ATOM   1500  O   SER A  98      -1.156  -2.955  -4.641  1.00-20.74           O
ATOM   1501  CB  SER A  98      -2.637  -0.204  -5.540  1.00-20.74           C
ATOM   1502 1HB  SER A  98      -1.682  -0.008  -5.057  1.00-20.74           H
ATOM   1503 2HB  SER A  98      -2.692   0.368  -6.463  1.00-20.74           H
ATOM   1504  OG  SER A  98      -3.703   0.194  -4.699  1.00-20.74           O
ATOM   1505  HG  SER A  98      -3.348   0.318  -3.805  1.00-20.74           H
ATOM   1506  N   ASP A  99      -3.233  -2.893  -3.839  1.00-21.57           N
ATOM   1507  H   ASP A  99      -4.171  -2.500  -3.913  1.00-21.57           H
ATOM   1508  CA  ASP A  99      -2.916  -3.783  -2.720  1.00-21.57           C
ATOM   1509  HA  ASP A  99      -2.011  -3.427  -2.225  1.00-21.57           H
ATOM   1510  C   ASP A  99      -2.630  -5.200  -3.236  1.00-21.57           C
ATOM   1511  O   ASP A  99      -1.788  -5.921  -2.699  1.00-21.57           O
ATOM   1512  CB  ASP A  99      -4.064  -3.791  -1.699  1.00-21.57           C
ATOM   1513 1HB  ASP A  99      -5.009  -3.922  -2.227  1.00-21.57           H
ATOM   1514 2HB  ASP A  99      -3.924  -4.638  -1.027  1.00-21.57           H
ATOM   1515  CG  ASP A  99      -4.123  -2.516  -0.852  1.00-21.57           C
ATOM   1516  OD1 ASP A  99      -3.149  -1.725  -0.837  1.00-21.57           O
ATOM   1517  OD2 ASP A  99      -5.122  -2.334  -0.126  1.00-21.57           O
ATOM   1518  N   PHE A 100      -3.273  -5.588  -4.331  1.00 -5.08           N
ATOM   1519  H   PHE A 100      -3.995  -4.990  -4.722  1.00 -5.08           H
ATOM   1520  CA  PHE A 100      -2.939  -6.835  -5.026  1.00 -5.08           C
ATOM   1521  HA  PHE A 100      -2.964  -7.665  -4.320  1.00 -5.08           H
ATOM   1522  C   PHE A 100      -1.523  -6.746  -5.605  1.00 -5.08           C
ATOM   1523  O   PHE A 100      -0.768  -7.707  -5.529  1.00 -5.08           O
ATOM   1524  CB  PHE A 100      -3.972  -7.095  -6.133  1.00 -5.08           C
ATOM   1525 1HB  PHE A 100      -4.959  -7.157  -5.679  1.00 -5.08           H
ATOM   1526 2HB  PHE A 100      -3.967  -6.256  -6.822  1.00 -5.08           H
ATOM   1527  CG  PHE A 100      -3.738  -8.345  -6.940  1.00 -5.08           C
ATOM   1528  CD1 PHE A 100      -4.481  -9.511  -6.685  1.00 -5.08           C
ATOM   1529  HD1 PHE A 100      -5.172  -9.541  -5.855  1.00 -5.08           H
ATOM   1530  CD2 PHE A 100      -2.832  -8.337  -8.019  1.00 -5.08           C
ATOM   1531  HD2 PHE A 100      -2.244  -7.453  -8.219  1.00 -5.08           H
ATOM   1532  CE1 PHE A 100      -4.349 -10.651  -7.523  1.00 -5.08           C
ATOM   1533  HE1 PHE A 100      -4.937 -11.535  -7.335  1.00 -5.08           H
ATOM   1534  CE2 PHE A 100      -2.685  -9.471  -8.854  1.00 -5.08           C
ATOM   1535  HE2 PHE A 100      -1.976  -9.457  -9.668  1.00 -5.08           H
ATOM   1536  CZ  PHE A 100      -3.459 -10.624  -8.612  1.00 -5.08           C
ATOM   1537  HZ  PHE A 100      -3.364 -11.487  -9.253  1.00 -5.08           H
ATOM   1538  N   LEU A 101      -1.118  -5.610  -6.156  1.00 -9.15           N
ATOM   1539  H   LEU A 101      -1.753  -4.819  -6.227  1.00 -9.15           H
ATOM   1540  CA  LEU A 101       0.250  -5.495  -6.669  1.00 -9.15           C
ATOM   1541  HA  LEU A 101       0.439  -6.342  -7.327  1.00 -9.15           H
ATOM   1542  C   LEU A 101       1.287  -5.565  -5.551  1.00 -9.15           C
ATOM   1543  O   LEU A 101       2.336  -6.172  -5.743  1.00 -9.15           O
ATOM   1544  CB  LEU A 101       0.484  -4.209  -7.468  1.00 -9.15           C
ATOM   1545 1HB  LEU A 101       0.282  -3.361  -6.816  1.00 -9.15           H
ATOM   1546 2HB  LEU A 101       1.549  -4.189  -7.689  1.00 -9.15           H
ATOM   1547  CG  LEU A 101      -0.235  -3.959  -8.803  1.00 -9.15           C
ATOM   1548  HG  LEU A 101      -1.282  -3.747  -8.607  1.00 -9.15           H
ATOM   1549  CD1 LEU A 101       0.390  -2.733  -9.466  1.00 -9.15           C
ATOM   1550 1HD1 LEU A 101      -0.146  -2.492 -10.383  1.00 -9.15           H
ATOM   1551 2HD1 LEU A 101       1.440  -2.922  -9.700  1.00 -9.15           H
ATOM   1552 3HD1 LEU A 101       0.332  -1.879  -8.789  1.00 -9.15           H
ATOM   1553  CD2 LEU A 101      -0.164  -5.148  -9.764  1.00 -9.15           C
ATOM   1554 1HD2 LEU A 101      -0.585  -4.874 -10.729  1.00 -9.15           H
ATOM   1555 2HD2 LEU A 101      -0.739  -5.980  -9.360  1.00 -9.15           H
ATOM   1556 3HD2 LEU A 101       0.870  -5.458  -9.902  1.00 -9.15           H
ATOM   1557  N   VAL A 102       0.999  -5.022  -4.375  1.00 -2.64           N
ATOM   1558  H   VAL A 102       0.132  -4.503  -4.256  1.00 -2.64           H
ATOM   1559  CA  VAL A 102       1.926  -5.149  -3.241  1.00 -2.64           C
ATOM   1560  HA  VAL A 102       2.889  -4.754  -3.543  1.00 -2.64           H
ATOM   1561  C   VAL A 102       2.113  -6.634  -2.911  1.00 -2.64           C
ATOM   1562  O   VAL A 102       3.235  -7.115  -2.713  1.00 -2.64           O
ATOM   1563  CB  VAL A 102       1.438  -4.349  -1.987  1.00 -2.64           C
ATOM   1564  HB  VAL A 102       0.442  -4.694  -1.716  1.00 -2.64           H
ATOM   1565  CG1 VAL A 102       2.367  -4.553  -0.783  1.00 -2.64           C
ATOM   1566 1HG1 VAL A 102       1.991  -3.983   0.069  1.00 -2.64           H
ATOM   1567 2HG1 VAL A 102       3.376  -4.216  -1.023  1.00 -2.64           H
ATOM   1568 3HG1 VAL A 102       2.400  -5.603  -0.503  1.00 -2.64           H
ATOM   1569  CG2 VAL A 102       1.376  -2.842  -2.289  1.00 -2.64           C
ATOM   1570 1HG2 VAL A 102       1.014  -2.308  -1.409  1.00 -2.64           H
ATOM   1571 2HG2 VAL A 102       0.686  -2.646  -3.104  1.00 -2.64           H
ATOM   1572 3HG2 VAL A 102       2.363  -2.464  -2.556  1.00 -2.64           H
ATOM   1573  N   ALA A 103       1.019  -7.381  -2.925  1.00 -0.04           N
ATOM   1574  H   ALA A 103       0.126  -6.939  -3.120  1.00 -0.04           H
ATOM   1575  CA  ALA A 103       1.045  -8.814  -2.648  1.00 -0.04           C
ATOM   1576  HA  ALA A 103       1.542  -8.972  -1.690  1.00 -0.04           H
ATOM   1577  C   ALA A 103       1.779  -9.675  -3.679  1.00 -0.04           C
ATOM   1578  O   ALA A 103       2.331 -10.713  -3.326  1.00 -0.04           O
ATOM   1579  CB  ALA A 103      -0.394  -9.298  -2.529  1.00 -0.04           C
ATOM   1580 1HB  ALA A 103      -0.806  -8.936  -1.593  1.00 -0.04           H
ATOM   1581 2HB  ALA A 103      -0.427 -10.385  -2.545  1.00 -0.04           H
ATOM   1582 3HB  ALA A 103      -0.992  -8.926  -3.360  1.00 -0.04           H
ATOM   1583  N   ILE A 104       1.712  -9.290  -4.945  1.00  3.31           N
ATOM   1584  H   ILE A 104       1.229  -8.425  -5.163  1.00  3.31           H
ATOM   1585  CA  ILE A 104       2.173 -10.139  -6.049  1.00  3.31           C
ATOM   1586  HA  ILE A 104       2.363 -11.138  -5.662  1.00  3.31           H
ATOM   1587  C   ILE A 104       3.501  -9.684  -6.669  1.00  3.31           C
ATOM   1588  O   ILE A 104       4.272 -10.517  -7.143  1.00  3.31           O
ATOM   1589  CB  ILE A 104       1.020 -10.268  -7.105  1.00  3.31           C
ATOM   1590  HB  ILE A 104       0.758  -9.266  -7.445  1.00  3.31           H
ATOM   1591  CG1 ILE A 104      -0.242 -10.904  -6.466  1.00  3.31           C
ATOM   1592 1HG1 ILE A 104      -0.620 -10.239  -5.693  1.00  3.31           H
ATOM   1593 2HG1 ILE A 104      -1.006 -10.963  -7.236  1.00  3.31           H
ATOM   1594  CG2 ILE A 104       1.435 -11.090  -8.350  1.00  3.31           C
ATOM   1595 1HG2 ILE A 104       0.578 -11.225  -9.009  1.00  3.31           H
ATOM   1596 2HG2 ILE A 104       1.821 -12.067  -8.053  1.00  3.31           H
ATOM   1597 3HG2 ILE A 104       2.213 -10.562  -8.902  1.00  3.31           H
ATOM   1598  CD1 ILE A 104      -0.103 -12.312  -5.839  1.00  3.31           C
ATOM   1599 1HD1 ILE A 104      -1.082 -12.651  -5.502  1.00  3.31           H
ATOM   1600 2HD1 ILE A 104       0.567 -12.281  -4.979  1.00  3.31           H
ATOM   1601 3HD1 ILE A 104       0.280 -13.022  -6.571  1.00  3.31           H
ATOM   1602  N   ILE A 105       3.826  -8.400  -6.637  1.00 16.72           N
ATOM   1603  H   ILE A 105       3.180  -7.714  -6.253  1.00 16.72           H
ATOM   1604  CA  ILE A 105       5.131  -7.942  -7.128  1.00 16.72           C
ATOM   1605  HA  ILE A 105       5.536  -8.678  -7.822  1.00 16.72           H
ATOM   1606  C   ILE A 105       6.104  -7.825  -5.958  1.00 16.72           C
ATOM   1607  O   ILE A 105       7.177  -8.419  -5.974  1.00 16.72           O
ATOM   1608  CB  ILE A 105       5.041  -6.570  -7.872  1.00 16.72           C
ATOM   1609  HB  ILE A 105       4.634  -5.830  -7.187  1.00 16.72           H
ATOM   1610  CG1 ILE A 105       4.086  -6.693  -9.079  1.00 16.72           C
ATOM   1611 1HG1 ILE A 105       4.509  -7.415  -9.777  1.00 16.72           H
ATOM   1612 2HG1 ILE A 105       3.129  -7.082  -8.734  1.00 16.72           H
ATOM   1613  CG2 ILE A 105       6.451  -6.091  -8.320  1.00 16.72           C
ATOM   1614 1HG2 ILE A 105       6.383  -5.102  -8.769  1.00 16.72           H
ATOM   1615 2HG2 ILE A 105       6.881  -6.789  -9.039  1.00 16.72           H
ATOM   1616 3HG2 ILE A 105       7.117  -6.009  -7.461  1.00 16.72           H
ATOM   1617  CD1 ILE A 105       3.806  -5.393  -9.849  1.00 16.72           C
ATOM   1618 1HD1 ILE A 105       3.061  -5.580 -10.621  1.00 16.72           H
ATOM   1619 2HD1 ILE A 105       4.714  -5.034 -10.328  1.00 16.72           H
ATOM   1620 3HD1 ILE A 105       3.430  -4.631  -9.167  1.00 16.72           H
ATOM   1621  N   CYS A 106       5.755  -7.047  -4.945  1.00 31.19           N
ATOM   1622  H   CYS A 106       4.841  -6.619  -4.917  1.00 31.19           H
ATOM   1623  CA  CYS A 106       6.733  -6.701  -3.918  1.00 31.19           C
ATOM   1624  HA  CYS A 106       7.664  -6.421  -4.413  1.00 31.19           H
ATOM   1625  C   CYS A 106       7.029  -7.858  -2.977  1.00 31.19           C
ATOM   1626  O   CYS A 106       8.158  -8.340  -2.881  1.00 31.19           O
ATOM   1627  CB  CYS A 106       6.210  -5.495  -3.145  1.00 31.19           C
ATOM   1628 1HB  CYS A 106       5.493  -5.820  -2.390  1.00 31.19           H
ATOM   1629 2HB  CYS A 106       7.044  -5.000  -2.642  1.00 31.19           H
ATOM   1630  SG  CYS A 106       5.383  -4.360  -4.274  1.00 31.19           S
ATOM   1631  HG  CYS A 106       5.148  -3.410  -3.362  1.00 31.19           H
ATOM   1632  N   CYS A 107       5.990  -8.350  -2.319  1.00 15.23           N
ATOM   1633  H   CYS A 107       5.063  -7.976  -2.492  1.00 15.23           H
ATOM   1634  CA  CYS A 107       6.161  -9.410  -1.332  1.00 15.23           C
ATOM   1635  HA  CYS A 107       6.779  -8.999  -0.533  1.00 15.23           H
ATOM   1636  C   CYS A 107       6.902 -10.663  -1.824  1.00 15.23           C
ATOM   1637  O   CYS A 107       7.780 -11.143  -1.113  1.00 15.23           O
ATOM   1638  CB  CYS A 107       4.806  -9.786  -0.726  1.00 15.23           C
ATOM   1639 1HB  CYS A 107       4.157 -10.175  -1.511  1.00 15.23           H
ATOM   1640 2HB  CYS A 107       4.964 -10.574   0.010  1.00 15.23           H
ATOM   1641  SG  CYS A 107       3.973  -8.406   0.093  1.00 15.23           S
ATOM   1642  HG  CYS A 107       3.732  -7.687  -1.014  1.00 15.23           H
ATOM   1643  N   PRO A 108       6.593 -11.215  -3.016  1.00 11.41           N
ATOM   1644  CA  PRO A 108       7.390 -12.402  -3.361  1.00 11.41           C
ATOM   1645  HA  PRO A 108       7.294 -13.141  -2.567  1.00 11.41           H
ATOM   1646  C   PRO A 108       8.879 -12.184  -3.643  1.00 11.41           C
ATOM   1647  O   PRO A 108       9.687 -13.075  -3.370  1.00 11.41           O
ATOM   1648  CB  PRO A 108       6.681 -12.927  -4.613  1.00 11.41           C
ATOM   1649 1HB  PRO A 108       7.190 -12.580  -5.513  1.00 11.41           H
ATOM   1650 2HB  PRO A 108       6.633 -14.014  -4.592  1.00 11.41           H
ATOM   1651  CG  PRO A 108       5.318 -12.350  -4.539  1.00 11.41           C
ATOM   1652 1HG  PRO A 108       4.836 -12.357  -5.515  1.00 11.41           H
ATOM   1653 2HG  PRO A 108       4.715 -12.886  -3.805  1.00 11.41           H
ATOM   1654  CD  PRO A 108       5.602 -10.964  -4.076  1.00 11.41           C
ATOM   1655 1HD  PRO A 108       6.036 -10.368  -4.878  1.00 11.41           H
ATOM   1656 2HD  PRO A 108       4.705 -10.492  -3.683  1.00 11.41           H
ATOM   1657  N   PHE A 109       9.275 -11.026  -4.157  1.00-12.69           N
ATOM   1658  H   PHE A 109       8.603 -10.305  -4.398  1.00-12.69           H
ATOM   1659  CA  PHE A 109      10.702 -10.759  -4.345  1.00-12.69           C
ATOM   1660  HA  PHE A 109      11.189 -11.626  -4.795  1.00-12.69           H
ATOM   1661  C   PHE A 109      11.351 -10.505  -2.994  1.00-12.69           C
ATOM   1662  O   PHE A 109      12.476 -10.919  -2.745  1.00-12.69           O
ATOM   1663  CB  PHE A 109      10.940  -9.533  -5.225  1.00-12.69           C
ATOM   1664 1HB  PHE A 109      10.159  -8.795  -5.044  1.00-12.69           H
ATOM   1665 2HB  PHE A 109      11.892  -9.100  -4.927  1.00-12.69           H
ATOM   1666  CG  PHE A 109      11.033  -9.843  -6.695  1.00-12.69           C
ATOM   1667  CD1 PHE A 109       9.904  -9.774  -7.530  1.00-12.69           C
ATOM   1668  HD1 PHE A 109       8.942  -9.530  -7.113  1.00-12.69           H
ATOM   1669  CD2 PHE A 109      12.277 -10.184  -7.256  1.00-12.69           C
ATOM   1670  HD2 PHE A 109      13.154 -10.246  -6.626  1.00-12.69           H
ATOM   1671  CE1 PHE A 109      10.017 -10.010  -8.924  1.00-12.69           C
ATOM   1672  HE1 PHE A 109       9.145  -9.936  -9.558  1.00-12.69           H
ATOM   1673  CE2 PHE A 109      12.403 -10.438  -8.642  1.00-12.69           C
ATOM   1674  HE2 PHE A 109      13.364 -10.700  -9.058  1.00-12.69           H
ATOM   1675  CZ  PHE A 109      11.274 -10.339  -9.481  1.00-12.69           C
ATOM   1676  HZ  PHE A 109      11.369 -10.514 -10.543  1.00-12.69           H
ATOM   1677  N   GLU A 110      10.637  -9.844  -2.098  1.00 -5.32           N
ATOM   1678  H   GLU A 110       9.718  -9.486  -2.343  1.00 -5.32           H
ATOM   1679  CA  GLU A 110      11.175  -9.541  -0.774  1.00 -5.32           C
ATOM   1680  HA  GLU A 110      12.188  -9.157  -0.889  1.00 -5.32           H
ATOM   1681  C   GLU A 110      11.259 -10.784   0.105  1.00 -5.32           C
ATOM   1682  O   GLU A 110      12.157 -10.914   0.933  1.00 -5.32           O
ATOM   1683  CB  GLU A 110      10.340  -8.439  -0.131  1.00 -5.32           C
ATOM   1684 1HB  GLU A 110       9.285  -8.711  -0.171  1.00 -5.32           H
ATOM   1685 2HB  GLU A 110      10.642  -8.326   0.910  1.00 -5.32           H
ATOM   1686  CG  GLU A 110      10.568  -7.121  -0.863  1.00 -5.32           C
ATOM   1687 1HG  GLU A 110      11.630  -6.888  -0.817  1.00 -5.32           H
ATOM   1688 2HG  GLU A 110      10.295  -7.230  -1.912  1.00 -5.32           H
ATOM   1689  CD  GLU A 110       9.799  -5.958  -0.284  1.00 -5.32           C
ATOM   1690  OE1 GLU A 110       9.883  -5.725   0.940  1.00 -5.32           O
ATOM   1691  OE2 GLU A 110       9.169  -5.208  -1.062  1.00 -5.32           O
ATOM   1692  N   MET A 111      10.394 -11.754  -0.147  1.00 -0.06           N
ATOM   1693  H   MET A 111       9.644 -11.586  -0.811  1.00 -0.06           H
ATOM   1694  CA  MET A 111      10.478 -13.055   0.515  1.00 -0.06           C
ATOM   1695  HA  MET A 111      10.475 -12.907   1.594  1.00 -0.06           H
ATOM   1696  C   MET A 111      11.772 -13.757   0.115  1.00 -0.06           C
ATOM   1697  O   MET A 111      12.483 -14.315   0.954  1.00 -0.06           O
ATOM   1698  CB  MET A 111       9.279 -13.913   0.101  1.00 -0.06           C
ATOM   1699 1HB  MET A 111       8.370 -13.357   0.318  1.00 -0.06           H
ATOM   1700 2HB  MET A 111       9.326 -14.073  -0.975  1.00 -0.06           H
ATOM   1701  CG  MET A 111       9.192 -15.276   0.773  1.00 -0.06           C
ATOM   1702 1HG  MET A 111       8.366 -15.833   0.331  1.00 -0.06           H
ATOM   1703 2HG  MET A 111      10.116 -15.823   0.583  1.00 -0.06           H
ATOM   1704  SD  MET A 111       8.930 -15.174   2.554  1.00 -0.06           S
ATOM   1705  CE  MET A 111       7.205 -14.679   2.666  1.00 -0.06           C
ATOM   1706 1HE  MET A 111       6.906 -14.619   3.712  1.00 -0.06           H
ATOM   1707 2HE  MET A 111       6.575 -15.409   2.157  1.00 -0.06           H
ATOM   1708 3HE  MET A 111       7.072 -13.702   2.203  1.00 -0.06           H
ATOM   1709  N   ASP A 112      12.104 -13.700  -1.167  1.00-16.63           N
ATOM   1710  H   ASP A 112      11.492 -13.241  -1.832  1.00-16.63           H
ATOM   1711  CA  ASP A 112      13.346 -14.312  -1.636  1.00-16.63           C
ATOM   1712  HA  ASP A 112      13.387 -15.353  -1.321  1.00-16.63           H
ATOM   1713  C   ASP A 112      14.524 -13.567  -1.039  1.00-16.63           C
ATOM   1714  O   ASP A 112      15.487 -14.173  -0.596  1.00-16.63           O
ATOM   1715  CB  ASP A 112      13.514 -14.217  -3.152  1.00-16.63           C
ATOM   1716 1HB  ASP A 112      13.299 -13.203  -3.476  1.00-16.63           H
ATOM   1717 2HB  ASP A 112      14.551 -14.443  -3.396  1.00-16.63           H
ATOM   1718  CG  ASP A 112      12.637 -15.171  -3.918  1.00-16.63           C
ATOM   1719  OD1 ASP A 112      12.088 -16.139  -3.347  1.00-16.63           O
ATOM   1720  OD2 ASP A 112      12.534 -14.985  -5.148  1.00-16.63           O
ATOM   1721  N   TYR A 113      14.455 -12.246  -1.057  1.00 19.71           N
ATOM   1722  H   TYR A 113      13.627 -11.796  -1.444  1.00 19.71           H
ATOM   1723  CA  TYR A 113      15.555 -11.405  -0.604  1.00 19.71           C
ATOM   1724  HA  TYR A 113      16.465 -11.702  -1.127  1.00 19.71           H
ATOM   1725  C   TYR A 113      15.835 -11.519   0.891  1.00 19.71           C
ATOM   1726  O   TYR A 113      16.969 -11.786   1.285  1.00 19.71           O
ATOM   1727  CB  TYR A 113      15.228  -9.959  -0.972  1.00 19.71           C
ATOM   1728 1HB  TYR A 113      15.210  -9.874  -2.058  1.00 19.71           H
ATOM   1729 2HB  TYR A 113      14.234  -9.727  -0.600  1.00 19.71           H
ATOM   1730  CG  TYR A 113      16.179  -8.927  -0.408  1.00 19.71           C
ATOM   1731  CD1 TYR A 113      17.524  -8.860  -0.826  1.00 19.71           C
ATOM   1732  HD1 TYR A 113      17.898  -9.573  -1.547  1.00 19.71           H
ATOM   1733  CD2 TYR A 113      15.721  -7.993   0.543  1.00 19.71           C
ATOM   1734  HD2 TYR A 113      14.692  -8.020   0.879  1.00 19.71           H
ATOM   1735  CE1 TYR A 113      18.395  -7.856  -0.314  1.00 19.71           C
ATOM   1736  HE1 TYR A 113      19.423  -7.803  -0.643  1.00 19.71           H
ATOM   1737  CE2 TYR A 113      16.586  -7.002   1.059  1.00 19.71           C
ATOM   1738  HE2 TYR A 113      16.214  -6.300   1.786  1.00 19.71           H
ATOM   1739  CZ  TYR A 113      17.915  -6.948   0.634  1.00 19.71           C
ATOM   1740  OH  TYR A 113      18.757  -6.006   1.163  1.00 19.71           O
ATOM   1741  HH  TYR A 113      18.302  -5.406   1.767  1.00 19.71           H
ATOM   1742  N   TYR A 114      14.839 -11.320   1.740  1.00  8.05           N
ATOM   1743  H   TYR A 114      13.898 -11.128   1.393  1.00  8.05           H
ATOM   1744  CA  TYR A 114      15.085 -11.313   3.179  1.00  8.05           C
ATOM   1745  HA  TYR A 114      16.061 -10.864   3.361  1.00  8.05           H
ATOM   1746  C   TYR A 114      15.087 -12.718   3.769  1.00  8.05           C
ATOM   1747  O   TYR A 114      15.985 -13.094   4.516  1.00  8.05           O
ATOM   1748  CB  TYR A 114      14.033 -10.463   3.904  1.00  8.05           C
ATOM   1749 1HB  TYR A 114      13.889  -9.540   3.343  1.00  8.05           H
ATOM   1750 2HB  TYR A 114      13.083 -10.996   3.931  1.00  8.05           H
ATOM   1751  CG  TYR A 114      14.450 -10.098   5.315  1.00  8.05           C
ATOM   1752  CD1 TYR A 114      14.969  -8.819   5.589  1.00  8.05           C
ATOM   1753  HD1 TYR A 114      15.006  -8.076   4.803  1.00  8.05           H
ATOM   1754  CD2 TYR A 114      14.368 -11.029   6.377  1.00  8.05           C
ATOM   1755  HD2 TYR A 114      13.957 -12.012   6.202  1.00  8.05           H
ATOM   1756  CE1 TYR A 114      15.452  -8.490   6.883  1.00  8.05           C
ATOM   1757  HE1 TYR A 114      15.871  -7.516   7.074  1.00  8.05           H
ATOM   1758  CE2 TYR A 114      14.846 -10.694   7.673  1.00  8.05           C
ATOM   1759  HE2 TYR A 114      14.816 -11.410   8.476  1.00  8.05           H
ATOM   1760  CZ  TYR A 114      15.375  -9.428   7.907  1.00  8.05           C
ATOM   1761  OH  TYR A 114      15.815  -9.082   9.152  1.00  8.05           O
ATOM   1762  HH  TYR A 114      16.114  -8.172   9.188  1.00  8.05           H
ATOM   1763  N   VAL A 115      14.058 -13.496   3.473  1.00 16.80           N
ATOM   1764  H   VAL A 115      13.379 -13.209   2.778  1.00 16.80           H
ATOM   1765  CA  VAL A 115      13.839 -14.735   4.215  1.00 16.80           C
ATOM   1766  HA  VAL A 115      14.193 -14.584   5.233  1.00 16.80           H
ATOM   1767  C   VAL A 115      14.659 -15.874   3.622  1.00 16.80           C
ATOM   1768  O   VAL A 115      15.263 -16.641   4.360  1.00 16.80           O
ATOM   1769  CB  VAL A 115      12.323 -15.075   4.297  1.00 16.80           C
ATOM   1770  HB  VAL A 115      11.943 -15.241   3.292  1.00 16.80           H
ATOM   1771  CG1 VAL A 115      12.065 -16.341   5.124  1.00 16.80           C
ATOM   1772 1HG1 VAL A 115      10.999 -16.554   5.152  1.00 16.80           H
ATOM   1773 2HG1 VAL A 115      12.424 -16.207   6.143  1.00 16.80           H
ATOM   1774 3HG1 VAL A 115      12.577 -17.191   4.675  1.00 16.80           H
ATOM   1775  CG2 VAL A 115      11.550 -13.892   4.924  1.00 16.80           C
ATOM   1776 1HG2 VAL A 115      10.499 -14.157   5.032  1.00 16.80           H
ATOM   1777 2HG2 VAL A 115      11.611 -13.015   4.281  1.00 16.80           H
ATOM   1778 3HG2 VAL A 115      11.955 -13.651   5.908  1.00 16.80           H
ATOM   1779  N   VAL A 116      14.739 -15.987   2.305  1.00  0.81           N
ATOM   1780  H   VAL A 116      14.229 -15.349   1.701  1.00  0.81           H
ATOM   1781  CA  VAL A 116      15.540 -17.071   1.729  1.00  0.81           C
ATOM   1782  HA  VAL A 116      15.453 -17.938   2.384  1.00  0.81           H
ATOM   1783  C   VAL A 116      17.021 -16.678   1.689  1.00  0.81           C
ATOM   1784  O   VAL A 116      17.881 -17.377   2.229  1.00  0.81           O
ATOM   1785  CB  VAL A 116      15.009 -17.492   0.323  1.00  0.81           C
ATOM   1786  HB  VAL A 116      15.119 -16.658  -0.363  1.00  0.81           H
ATOM   1787  CG1 VAL A 116      15.790 -18.684  -0.243  1.00  0.81           C
ATOM   1788 1HG1 VAL A 116      15.366 -18.987  -1.202  1.00  0.81           H
ATOM   1789 2HG1 VAL A 116      15.744 -19.528   0.447  1.00  0.81           H
ATOM   1790 3HG1 VAL A 116      16.834 -18.411  -0.401  1.00  0.81           H
ATOM   1791  CG2 VAL A 116      13.511 -17.844   0.405  1.00  0.81           C
ATOM   1792 1HG2 VAL A 116      13.159 -18.175  -0.571  1.00  0.81           H
ATOM   1793 2HG2 VAL A 116      12.930 -16.969   0.693  1.00  0.81           H
ATOM   1794 3HG2 VAL A 116      13.351 -18.643   1.130  1.00  0.81           H
ATOM   1795  N   ARG A 117      17.331 -15.563   1.040  1.00  3.67           N
ATOM   1796  H   ARG A 117      16.581 -14.990   0.649  1.00  3.67           H
ATOM   1797  CA  ARG A 117      18.715 -15.184   0.725  1.00  3.67           C
ATOM   1798  HA  ARG A 117      19.326 -16.089   0.701  1.00  3.67           H
ATOM   1799  C   ARG A 117      19.381 -14.251   1.719  1.00  3.67           C
ATOM   1800  O   ARG A 117      20.546 -13.904   1.551  1.00  3.67           O
ATOM   1801  CB  ARG A 117      18.746 -14.572  -0.679  1.00  3.67           C
ATOM   1802 1HB  ARG A 117      18.016 -13.766  -0.732  1.00  3.67           H
ATOM   1803 2HB  ARG A 117      19.733 -14.158  -0.878  1.00  3.67           H
ATOM   1804  CG  ARG A 117      18.450 -15.612  -1.749  1.00  3.67           C
ATOM   1805 1HG  ARG A 117      19.336 -16.231  -1.872  1.00  3.67           H
ATOM   1806 2HG  ARG A 117      17.635 -16.252  -1.423  1.00  3.67           H
ATOM   1807  CD  ARG A 117      18.075 -15.044  -3.099  1.00  3.67           C
ATOM   1808 1HD  ARG A 117      17.104 -14.552  -3.040  1.00  3.67           H
ATOM   1809 2HD  ARG A 117      18.827 -14.315  -3.403  1.00  3.67           H
ATOM   1810  NE  ARG A 117      18.047 -16.148  -4.074  1.00  3.67           N
ATOM   1811  HE  ARG A 117      18.888 -16.272  -4.634  1.00  3.67           H
ATOM   1812  CZ  ARG A 117      17.067 -17.019  -4.270  1.00  3.67           C
ATOM   1813  NH1 ARG A 117      17.258 -17.999  -5.103  1.00  3.67           N
ATOM   1814 1HH1 ARG A 117      18.124 -18.077  -5.615  1.00  3.67           H
ATOM   1815 2HH1 ARG A 117      16.530 -18.685  -5.243  1.00  3.67           H
ATOM   1816  NH2 ARG A 117      15.935 -16.988  -3.613  1.00  3.67           N
ATOM   1817 1HH2 ARG A 117      15.786 -16.268  -2.928  1.00  3.67           H
ATOM   1818 2HH2 ARG A 117      15.223 -17.685  -3.786  1.00  3.67           H
ATOM   1819  N   GLN A 118      18.654 -13.885   2.763  1.00 20.67           N
ATOM   1820  H   GLN A 118      17.684 -14.158   2.798  1.00 20.67           H
ATOM   1821  CA  GLN A 118      19.190 -13.115   3.887  1.00 20.67           C
ATOM   1822  HA  GLN A 118      18.344 -12.776   4.477  1.00 20.67           H
ATOM   1823  C   GLN A 118      19.970 -11.866   3.488  1.00 20.67           C
ATOM   1824  O   GLN A 118      21.130 -11.688   3.852  1.00 20.67           O
ATOM   1825  CB  GLN A 118      20.012 -14.017   4.805  1.00 20.67           C
ATOM   1826 1HB  GLN A 118      20.907 -14.355   4.282  1.00 20.67           H
ATOM   1827 2HB  GLN A 118      20.312 -13.437   5.678  1.00 20.67           H
ATOM   1828  CG  GLN A 118      19.231 -15.229   5.280  1.00 20.67           C
ATOM   1829 1HG  GLN A 118      18.253 -14.908   5.636  1.00 20.67           H
ATOM   1830 2HG  GLN A 118      19.094 -15.927   4.454  1.00 20.67           H
ATOM   1831  CD  GLN A 118      19.942 -15.931   6.403  1.00 20.67           C
ATOM   1832  OE1 GLN A 118      19.507 -15.893   7.548  1.00 20.67           O
ATOM   1833  NE2 GLN A 118      21.041 -16.558   6.102  1.00 20.67           N
ATOM   1834 1HE2 GLN A 118      21.574 -16.983   6.847  1.00 20.67           H
ATOM   1835 2HE2 GLN A 118      21.366 -16.595   5.151  1.00 20.67           H
ATOM   1836  N   LEU A 119      19.287 -11.011   2.740  1.00 20.23           N
ATOM   1837  H   LEU A 119      18.339 -11.273   2.475  1.00 20.23           H
ATOM   1838  CA  LEU A 119      19.774  -9.720   2.243  1.00 20.23           C
ATOM   1839  HA  LEU A 119      18.908  -9.245   1.791  1.00 20.23           H
ATOM   1840  C   LEU A 119      20.811  -9.831   1.129  1.00 20.23           C
ATOM   1841  O   LEU A 119      21.653  -8.952   0.975  1.00 20.23           O
ATOM   1842  CB  LEU A 119      20.263  -8.768   3.353  1.00 20.23           C
ATOM   1843 1HB  LEU A 119      21.214  -9.139   3.720  1.00 20.23           H
ATOM   1844 2HB  LEU A 119      20.451  -7.798   2.891  1.00 20.23           H
ATOM   1845  CG  LEU A 119      19.377  -8.521   4.579  1.00 20.23           C
ATOM   1846  HG  LEU A 119      19.233  -9.465   5.100  1.00 20.23           H
ATOM   1847  CD1 LEU A 119      20.067  -7.539   5.533  1.00 20.23           C
ATOM   1848 1HD1 LEU A 119      19.443  -7.376   6.411  1.00 20.23           H
ATOM   1849 2HD1 LEU A 119      20.241  -6.585   5.033  1.00 20.23           H
ATOM   1850 3HD1 LEU A 119      21.022  -7.952   5.859  1.00 20.23           H
ATOM   1851  CD2 LEU A 119      18.021  -7.981   4.191  1.00 20.23           C
ATOM   1852 1HD2 LEU A 119      17.464  -7.711   5.085  1.00 20.23           H
ATOM   1853 2HD2 LEU A 119      17.455  -8.740   3.651  1.00 20.23           H
ATOM   1854 3HD2 LEU A 119      18.133  -7.101   3.562  1.00 20.23           H
ATOM   1855  N   SER A 120      20.711 -10.878   0.321  1.00 18.61           N
ATOM   1856  H   SER A 120      20.058 -11.616   0.540  1.00 18.61           H
ATOM   1857  CA  SER A 120      21.453 -10.957  -0.940  1.00 18.61           C
ATOM   1858  HA  SER A 120      22.110 -10.092  -1.020  1.00 18.61           H
ATOM   1859  C   SER A 120      20.461 -10.908  -2.097  1.00 18.61           C
ATOM   1860  O   SER A 120      19.671 -11.829  -2.320  1.00 18.61           O
ATOM   1861  CB  SER A 120      22.320 -12.214  -1.031  1.00 18.61           C
ATOM   1862 1HB  SER A 120      22.949 -12.277  -0.144  1.00 18.61           H
ATOM   1863 2HB  SER A 120      21.683 -13.097  -1.078  1.00 18.61           H
ATOM   1864  OG  SER A 120      23.151 -12.158  -2.181  1.00 18.61           O
ATOM   1865  HG  SER A 120      23.707 -12.949  -2.207  1.00 18.61           H
ATOM   1866  N   TRP A 121      20.455  -9.793  -2.808  1.00 36.59           N
ATOM   1867  H   TRP A 121      21.080  -9.031  -2.543  1.00 36.59           H
ATOM   1868  CA  TRP A 121      19.596  -9.609  -3.969  1.00 36.59           C
ATOM   1869  HA  TRP A 121      18.646 -10.116  -3.799  1.00 36.59           H
ATOM   1870  C   TRP A 121      20.260 -10.230  -5.190  1.00 36.59           C
ATOM   1871  O   TRP A 121      21.000  -9.597  -5.940  1.00 36.59           O
ATOM   1872  CB  TRP A 121      19.312  -8.128  -4.183  1.00 36.59           C
ATOM   1873 1HB  TRP A 121      18.938  -7.714  -3.250  1.00 36.59           H
ATOM   1874 2HB  TRP A 121      20.236  -7.615  -4.441  1.00 36.59           H
ATOM   1875  CG  TRP A 121      18.309  -7.889  -5.262  1.00 36.59           C
ATOM   1876  CD1 TRP A 121      18.568  -7.712  -6.577  1.00 36.59           C
ATOM   1877  HD1 TRP A 121      19.566  -7.708  -6.999  1.00 36.59           H
ATOM   1878  CD2 TRP A 121      16.876  -7.813  -5.137  1.00 36.59           C
ATOM   1879  NE1 TRP A 121      17.423  -7.547  -7.295  1.00 36.59           N
ATOM   1880  HE1 TRP A 121      17.410  -7.391  -8.299  1.00 36.59           H
ATOM   1881  CE2 TRP A 121      16.352  -7.619  -6.446  1.00 36.59           C
ATOM   1882  CE3 TRP A 121      15.979  -7.874  -4.052  1.00 36.59           C
ATOM   1883  HE3 TRP A 121      16.347  -8.011  -3.050  1.00 36.59           H
ATOM   1884  CZ2 TRP A 121      14.968  -7.494  -6.693  1.00 36.59           C
ATOM   1885  HZ2 TRP A 121      14.590  -7.351  -7.691  1.00 36.59           H
ATOM   1886  CZ3 TRP A 121      14.589  -7.729  -4.293  1.00 36.59           C
ATOM   1887  HZ3 TRP A 121      13.894  -7.759  -3.465  1.00 36.59           H
ATOM   1888  CH2 TRP A 121      14.104  -7.530  -5.616  1.00 36.59           C
ATOM   1889  HH2 TRP A 121      13.045  -7.398  -5.780  1.00 36.59           H
ATOM   1890  N   GLU A 122      19.998 -11.510  -5.378  1.00 -6.19           N
ATOM   1891  H   GLU A 122      19.419 -11.991  -4.702  1.00 -6.19           H
ATOM   1892  CA  GLU A 122      20.572 -12.270  -6.485  1.00 -6.19           C
ATOM   1893  HA  GLU A 122      21.601 -11.951  -6.654  1.00 -6.19           H
ATOM   1894  C   GLU A 122      19.782 -12.074  -7.788  1.00 -6.19           C
ATOM   1895  O   GLU A 122      20.150 -12.591  -8.842  1.00 -6.19           O
ATOM   1896  CB  GLU A 122      20.578 -13.752  -6.109  1.00 -6.19           C
ATOM   1897 1HB  GLU A 122      19.545 -14.049  -5.930  1.00 -6.19           H
ATOM   1898 2HB  GLU A 122      20.966 -14.320  -6.953  1.00 -6.19           H
ATOM   1899  CG  GLU A 122      21.405 -14.110  -4.868  1.00 -6.19           C
ATOM   1900 1HG  GLU A 122      22.447 -13.841  -5.046  1.00 -6.19           H
ATOM   1901 2HG  GLU A 122      21.038 -13.540  -4.016  1.00 -6.19           H
ATOM   1902  CD  GLU A 122      21.315 -15.595  -4.521  1.00 -6.19           C
ATOM   1903  OE1 GLU A 122      20.647 -16.361  -5.266  1.00 -6.19           O
ATOM   1904  OE2 GLU A 122      21.862 -16.026  -3.484  1.00 -6.19           O
ATOM   1905  N   HIS A 123      18.678 -11.338  -7.747  1.00  4.68           N
ATOM   1906  H   HIS A 123      18.386 -10.915  -6.874  1.00  4.68           H
ATOM   1907  CA  HIS A 123      17.823 -11.172  -8.928  1.00  4.68           C
ATOM   1908  HA  HIS A 123      17.722 -12.146  -9.396  1.00  4.68           H
ATOM   1909  C   HIS A 123      18.354 -10.204  -9.990  1.00  4.68           C
ATOM   1910  O   HIS A 123      17.757 -10.060 -11.059  1.00  4.68           O
ATOM   1911  CB  HIS A 123      16.417 -10.728  -8.518  1.00  4.68           C
ATOM   1912 1HB  HIS A 123      16.455  -9.697  -8.200  1.00  4.68           H
ATOM   1913 2HB  HIS A 123      15.764 -10.787  -9.387  1.00  4.68           H
ATOM   1914  CG  HIS A 123      15.818 -11.537  -7.411  1.00  4.68           C
ATOM   1915  ND1 HIS A 123      16.047 -11.257  -6.079  1.00  4.68           N
ATOM   1916  CD2 HIS A 123      14.953 -12.588  -7.459  1.00  4.68           C
ATOM   1917  HD2 HIS A 123      14.600 -13.044  -8.373  1.00  4.68           H
ATOM   1918  CE1 HIS A 123      15.246 -12.114  -5.380  1.00  4.68           C
ATOM   1919  HE1 HIS A 123      15.157 -12.109  -4.302  1.00  4.68           H
ATOM   1920  NE2 HIS A 123      14.568 -12.963  -6.197  1.00  4.68           N
ATOM   1921  HE2 HIS A 123      13.909 -13.693  -5.929  1.00  4.68           H
ATOM   1922  N   GLY A 124      19.475  -9.552  -9.718  1.00  5.07           N
ATOM   1923  H   GLY A 124      19.959  -9.731  -8.847  1.00  5.07           H
ATOM   1924  CA  GLY A 124      20.070  -8.591 -10.636  1.00  5.07           C
ATOM   1925 1HA  GLY A 124      21.154  -8.677 -10.561  1.00  5.07           H
ATOM   1926 2HA  GLY A 124      19.788  -8.824 -11.659  1.00  5.07           H
ATOM   1927  C   GLY A 124      19.690  -7.155 -10.333  1.00  5.07           C
ATOM   1928  O   GLY A 124      18.601  -6.877  -9.822  1.00  5.07           O
ATOM   1929  N   HIS A 125      20.604  -6.229 -10.589  1.00 22.08           N
ATOM   1930  H   HIS A 125      21.446  -6.475 -11.103  1.00 22.08           H
ATOM   1931  CA  HIS A 125      20.470  -4.871 -10.063  1.00 22.08           C
ATOM   1932  HA  HIS A 125      20.289  -4.974  -8.993  1.00 22.08           H
ATOM   1933  C   HIS A 125      19.287  -4.081 -10.627  1.00 22.08           C
ATOM   1934  O   HIS A 125      18.628  -3.350  -9.889  1.00 22.08           O
ATOM   1935  CB  HIS A 125      21.792  -4.100 -10.217  1.00 22.08           C
ATOM   1936 1HB  HIS A 125      21.858  -3.371  -9.418  1.00 22.08           H
ATOM   1937 2HB  HIS A 125      22.626  -4.790 -10.105  1.00 22.08           H
ATOM   1938  CG  HIS A 125      21.931  -3.361 -11.511  1.00 22.08           C
ATOM   1939  ND1 HIS A 125      22.417  -3.952 -12.656  1.00 22.08           N
ATOM   1940  CD2 HIS A 125      21.638  -2.065 -11.819  1.00 22.08           C
ATOM   1941  HD2 HIS A 125      21.240  -1.345 -11.118  1.00 22.08           H
ATOM   1942  CE1 HIS A 125      22.411  -2.969 -13.608  1.00 22.08           C
ATOM   1943  HE1 HIS A 125      22.753  -3.109 -14.623  1.00 22.08           H
ATOM   1944  NE2 HIS A 125      21.906  -1.805 -13.137  1.00 22.08           N
ATOM   1945  HE2 HIS A 125      21.769  -0.940 -13.656  1.00 22.08           H
ATOM   1946  N   VAL A 126      18.948  -4.261 -11.898  1.00-17.98           N
ATOM   1947  H   VAL A 126      19.489  -4.891 -12.485  1.00-17.98           H
ATOM   1948  CA  VAL A 126      17.827  -3.515 -12.480  1.00-17.98           C
ATOM   1949  HA  VAL A 126      17.987  -2.451 -12.309  1.00-17.98           H
ATOM   1950  C   VAL A 126      16.536  -3.917 -11.779  1.00-17.98           C
ATOM   1951  O   VAL A 126      15.691  -3.071 -11.467  1.00-17.98           O
ATOM   1952  CB  VAL A 126      17.698  -3.758 -14.012  1.00-17.98           C
ATOM   1953  HB  VAL A 126      17.573  -4.826 -14.188  1.00-17.98           H
ATOM   1954  CG1 VAL A 126      16.490  -3.016 -14.610  1.00-17.98           C
ATOM   1955 1HG1 VAL A 126      16.475  -3.146 -15.691  1.00-17.98           H
ATOM   1956 2HG1 VAL A 126      16.544  -1.952 -14.380  1.00-17.98           H
ATOM   1957 3HG1 VAL A 126      15.562  -3.427 -14.212  1.00-17.98           H
ATOM   1958  CG2 VAL A 126      18.967  -3.291 -14.726  1.00-17.98           C
ATOM   1959 1HG2 VAL A 126      18.876  -3.477 -15.795  1.00-17.98           H
ATOM   1960 2HG2 VAL A 126      19.829  -3.841 -14.357  1.00-17.98           H
ATOM   1961 3HG2 VAL A 126      19.128  -2.225 -14.559  1.00-17.98           H
ATOM   1962  N   LEU A 127      16.401  -5.197 -11.464  1.00-10.67           N
ATOM   1963  H   LEU A 127      17.136  -5.854 -11.693  1.00-10.67           H
ATOM   1964  CA  LEU A 127      15.197  -5.676 -10.799  1.00-10.67           C
ATOM   1965  HA  LEU A 127      14.345  -5.324 -11.376  1.00-10.67           H
ATOM   1966  C   LEU A 127      15.031  -5.110  -9.393  1.00-10.67           C
ATOM   1967  O   LEU A 127      13.905  -4.865  -8.986  1.00-10.67           O
ATOM   1968  CB  LEU A 127      15.160  -7.208 -10.776  1.00-10.67           C
ATOM   1969 1HB  LEU A 127      16.174  -7.581 -10.911  1.00-10.67           H
ATOM   1970 2HB  LEU A 127      14.810  -7.535  -9.799  1.00-10.67           H
ATOM   1971  CG  LEU A 127      14.248  -7.844 -11.839  1.00-10.67           C
ATOM   1972  HG  LEU A 127      14.513  -7.433 -12.813  1.00-10.67           H
ATOM   1973  CD1 LEU A 127      14.447  -9.353 -11.892  1.00-10.67           C
ATOM   1974 1HD1 LEU A 127      13.807  -9.784 -12.663  1.00-10.67           H
ATOM   1975 2HD1 LEU A 127      14.200  -9.803 -10.933  1.00-10.67           H
ATOM   1976 3HD1 LEU A 127      15.482  -9.580 -12.142  1.00-10.67           H
ATOM   1977  CD2 LEU A 127      12.765  -7.548 -11.571  1.00-10.67           C
ATOM   1978 1HD2 LEU A 127      12.153  -8.063 -12.312  1.00-10.67           H
ATOM   1979 2HD2 LEU A 127      12.577  -6.479 -11.651  1.00-10.67           H
ATOM   1980 3HD2 LEU A 127      12.488  -7.893 -10.573  1.00-10.67           H
ATOM   1981  N   CYS A 128      16.115  -4.814  -8.686  1.00 13.62           N
ATOM   1982  H   CYS A 128      17.031  -4.984  -9.081  1.00 13.62           H
ATOM   1983  CA  CYS A 128      16.008  -4.217  -7.348  1.00 13.62           C
ATOM   1984  HA  CYS A 128      15.414  -4.863  -6.702  1.00 13.62           H
ATOM   1985  C   CYS A 128      15.298  -2.870  -7.438  1.00 13.62           C
ATOM   1986  O   CYS A 128      14.316  -2.608  -6.737  1.00 13.62           O
ATOM   1987  CB  CYS A 128      17.399  -4.022  -6.729  1.00 13.62           C
ATOM   1988 1HB  CYS A 128      17.866  -4.994  -6.583  1.00 13.62           H
ATOM   1989 2HB  CYS A 128      18.008  -3.455  -7.432  1.00 13.62           H
ATOM   1990  SG  CYS A 128      17.412  -3.114  -5.147  1.00 13.62           S
ATOM   1991  N   ALA A 129      15.766  -2.034  -8.352  1.00 -5.48           N
ATOM   1992  H   ALA A 129      16.555  -2.309  -8.924  1.00 -5.48           H
ATOM   1993  CA  ALA A 129      15.178  -0.715  -8.538  1.00 -5.48           C
ATOM   1994  HA  ALA A 129      15.105  -0.224  -7.565  1.00 -5.48           H
ATOM   1995  C   ALA A 129      13.769  -0.800  -9.132  1.00 -5.48           C
ATOM   1996  O   ALA A 129      12.900   0.004  -8.814  1.00 -5.48           O
ATOM   1997  CB  ALA A 129      16.088   0.105  -9.432  1.00 -5.48           C
ATOM   1998 1HB  ALA A 129      17.063   0.211  -8.957  1.00 -5.48           H
ATOM   1999 2HB  ALA A 129      15.656   1.097  -9.577  1.00 -5.48           H
ATOM   2000 3HB  ALA A 129      16.207  -0.384 -10.399  1.00 -5.48           H
ATOM   2001  N   SER A 130      13.536  -1.775  -9.998  1.00-14.56           N
ATOM   2002  H   SER A 130      14.283  -2.416 -10.244  1.00-14.56           H
ATOM   2003  CA  SER A 130      12.227  -1.920 -10.632  1.00-14.56           C
ATOM   2004  HA  SER A 130      11.935  -0.953 -11.040  1.00-14.56           H
ATOM   2005  C   SER A 130      11.157  -2.348  -9.636  1.00-14.56           C
ATOM   2006  O   SER A 130      10.073  -1.769  -9.609  1.00-14.56           O
ATOM   2007  CB  SER A 130      12.293  -2.928 -11.778  1.00-14.56           C
ATOM   2008 1HB  SER A 130      12.562  -3.909 -11.386  1.00-14.56           H
ATOM   2009 2HB  SER A 130      11.316  -2.990 -12.260  1.00-14.56           H
ATOM   2010  OG  SER A 130      13.265  -2.517 -12.724  1.00-14.56           O
ATOM   2011  HG  SER A 130      14.143  -2.715 -12.369  1.00-14.56           H
ATOM   2012  N   VAL A 131      11.464  -3.315  -8.781  1.00-13.77           N
ATOM   2013  H   VAL A 131      12.376  -3.768  -8.822  1.00-13.77           H
ATOM   2014  CA  VAL A 131      10.509  -3.763  -7.767  1.00-13.77           C
ATOM   2015  HA  VAL A 131       9.552  -3.968  -8.245  1.00-13.77           H
ATOM   2016  C   VAL A 131      10.295  -2.619  -6.782  1.00-13.77           C
ATOM   2017  O   VAL A 131       9.155  -2.334  -6.420  1.00-13.77           O
ATOM   2018  CB  VAL A 131      10.992  -5.065  -7.057  1.00-13.77           C
ATOM   2019  HB  VAL A 131      11.996  -4.899  -6.666  1.00-13.77           H
ATOM   2020  CG1 VAL A 131      10.075  -5.459  -5.891  1.00-13.77           C
ATOM   2021 1HG1 VAL A 131      10.434  -6.383  -5.435  1.00-13.77           H
ATOM   2022 2HG1 VAL A 131       9.054  -5.603  -6.241  1.00-13.77           H
ATOM   2023 3HG1 VAL A 131      10.088  -4.683  -5.125  1.00-13.77           H
ATOM   2024  CG2 VAL A 131      11.033  -6.232  -8.063  1.00-13.77           C
ATOM   2025 1HG2 VAL A 131      11.448  -7.115  -7.579  1.00-13.77           H
ATOM   2026 2HG2 VAL A 131      11.663  -5.983  -8.913  1.00-13.77           H
ATOM   2027 3HG2 VAL A 131      10.027  -6.460  -8.419  1.00-13.77           H
ATOM   2028  N   ASN A 132      11.350  -1.898  -6.421  1.00-11.64           N
ATOM   2029  H   ASN A 132      12.279  -2.158  -6.736  1.00-11.64           H
ATOM   2030  CA  ASN A 132      11.193  -0.731  -5.551  1.00-11.64           C
ATOM   2031  HA  ASN A 132      10.774  -1.056  -4.597  1.00-11.64           H
ATOM   2032  C   ASN A 132      10.255   0.315  -6.149  1.00-11.64           C
ATOM   2033  O   ASN A 132       9.354   0.805  -5.479  1.00-11.64           O
ATOM   2034  CB  ASN A 132      12.536  -0.051  -5.288  1.00-11.64           C
ATOM   2035 1HB  ASN A 132      13.263  -0.784  -4.952  1.00-11.64           H
ATOM   2036 2HB  ASN A 132      12.900   0.397  -6.209  1.00-11.64           H
ATOM   2037  CG  ASN A 132      12.424   1.025  -4.246  1.00-11.64           C
ATOM   2038  OD1 ASN A 132      11.972   0.794  -3.135  1.00-11.64           O
ATOM   2039  ND2 ASN A 132      12.801   2.217  -4.600  1.00-11.64           N
ATOM   2040 1HD2 ASN A 132      12.740   2.954  -3.919  1.00-11.64           H
ATOM   2041 2HD2 ASN A 132      13.128   2.402  -5.540  1.00-11.64           H
ATOM   2042  N   TYR A 133      10.437   0.655  -7.417  1.00 -3.94           N
ATOM   2043  H   TYR A 133      11.209   0.255  -7.945  1.00 -3.94           H
ATOM   2044  CA  TYR A 133       9.559   1.623  -8.067  1.00 -3.94           C
ATOM   2045  HA  TYR A 133       9.591   2.559  -7.508  1.00 -3.94           H
ATOM   2046  C   TYR A 133       8.114   1.147  -8.115  1.00 -3.94           C
ATOM   2047  O   TYR A 133       7.198   1.905  -7.813  1.00 -3.94           O
ATOM   2048  CB  TYR A 133      10.030   1.872  -9.497  1.00 -3.94           C
ATOM   2049 1HB  TYR A 133      11.056   2.230  -9.457  1.00 -3.94           H
ATOM   2050 2HB  TYR A 133      10.020   0.932 -10.045  1.00 -3.94           H
ATOM   2051  CG  TYR A 133       9.180   2.878 -10.247  1.00 -3.94           C
ATOM   2052  CD1 TYR A 133       9.098   4.218  -9.817  1.00 -3.94           C
ATOM   2053  HD1 TYR A 133       9.624   4.528  -8.926  1.00 -3.94           H
ATOM   2054  CD2 TYR A 133       8.469   2.506 -11.407  1.00 -3.94           C
ATOM   2055  HD2 TYR A 133       8.499   1.481 -11.752  1.00 -3.94           H
ATOM   2056  CE1 TYR A 133       8.351   5.173 -10.550  1.00 -3.94           C
ATOM   2057  HE1 TYR A 133       8.299   6.192 -10.220  1.00 -3.94           H
ATOM   2058  CE2 TYR A 133       7.723   3.474 -12.143  1.00 -3.94           C
ATOM   2059  HE2 TYR A 133       7.196   3.192 -13.040  1.00 -3.94           H
ATOM   2060  CZ  TYR A 133       7.686   4.798 -11.706  1.00 -3.94           C
ATOM   2061  OH  TYR A 133       6.999   5.755 -12.404  1.00 -3.94           O
ATOM   2062  HH  TYR A 133       6.935   6.590 -11.921  1.00 -3.94           H
ATOM   2063  N   LEU A 134       7.897  -0.109  -8.477  1.00-16.80           N
ATOM   2064  H   LEU A 134       8.686  -0.713  -8.701  1.00-16.80           H
ATOM   2065  CA  LEU A 134       6.539  -0.640  -8.588  1.00-16.80           C
ATOM   2066  HA  LEU A 134       5.954   0.016  -9.232  1.00-16.80           H
ATOM   2067  C   LEU A 134       5.867  -0.654  -7.220  1.00-16.80           C
ATOM   2068  O   LEU A 134       4.691  -0.300  -7.095  1.00-16.80           O
ATOM   2069  CB  LEU A 134       6.584  -2.043  -9.203  1.00-16.80           C
ATOM   2070 1HB  LEU A 134       7.346  -2.616  -8.673  1.00-16.80           H
ATOM   2071 2HB  LEU A 134       5.624  -2.532  -9.042  1.00-16.80           H
ATOM   2072  CG  LEU A 134       6.899  -2.075 -10.709  1.00-16.80           C
ATOM   2073  HG  LEU A 134       7.693  -1.359 -10.914  1.00-16.80           H
ATOM   2074  CD1 LEU A 134       7.393  -3.448 -11.153  1.00-16.80           C
ATOM   2075 1HD1 LEU A 134       7.655  -3.422 -12.211  1.00-16.80           H
ATOM   2076 2HD1 LEU A 134       6.629  -4.204 -10.990  1.00-16.80           H
ATOM   2077 3HD1 LEU A 134       8.287  -3.715 -10.588  1.00-16.80           H
ATOM   2078  CD2 LEU A 134       5.674  -1.684 -11.542  1.00-16.80           C
ATOM   2079 1HD2 LEU A 134       5.933  -1.694 -12.601  1.00-16.80           H
ATOM   2080 2HD2 LEU A 134       5.344  -0.681 -11.277  1.00-16.80           H
ATOM   2081 3HD2 LEU A 134       4.861  -2.388 -11.365  1.00-16.80           H
ATOM   2082  N   ARG A 135       6.630  -0.972  -6.183  1.00 -1.25           N
ATOM   2083  H   ARG A 135       7.586  -1.291  -6.348  1.00 -1.25           H
ATOM   2084  CA  ARG A 135       6.147  -0.894  -4.804  1.00 -1.25           C
ATOM   2085  HA  ARG A 135       5.265  -1.523  -4.700  1.00 -1.25           H
ATOM   2086  C   ARG A 135       5.757   0.524  -4.439  1.00 -1.25           C
ATOM   2087  O   ARG A 135       4.669   0.753  -3.926  1.00 -1.25           O
ATOM   2088  CB  ARG A 135       7.243  -1.384  -3.851  1.00 -1.25           C
ATOM   2089 1HB  ARG A 135       7.571  -2.367  -4.187  1.00 -1.25           H
ATOM   2090 2HB  ARG A 135       8.094  -0.710  -3.908  1.00 -1.25           H
ATOM   2091  CG  ARG A 135       6.812  -1.494  -2.399  1.00 -1.25           C
ATOM   2092 1HG  ARG A 135       6.586  -0.504  -2.005  1.00 -1.25           H
ATOM   2093 2HG  ARG A 135       5.918  -2.114  -2.336  1.00 -1.25           H
ATOM   2094  CD  ARG A 135       7.907  -2.127  -1.564  1.00 -1.25           C
ATOM   2095 1HD  ARG A 135       7.506  -2.344  -0.576  1.00 -1.25           H
ATOM   2096 2HD  ARG A 135       8.213  -3.066  -2.028  1.00 -1.25           H
ATOM   2097  NE  ARG A 135       9.080  -1.263  -1.397  1.00 -1.25           N
ATOM   2098  HE  ARG A 135       9.053  -0.346  -1.835  1.00 -1.25           H
ATOM   2099  CZ  ARG A 135      10.151  -1.541  -0.669  1.00 -1.25           C
ATOM   2100  NH1 ARG A 135      11.062  -0.623  -0.547  1.00 -1.25           N
ATOM   2101 1HH1 ARG A 135      11.049   0.181  -1.161  1.00 -1.25           H
ATOM   2102 2HH1 ARG A 135      11.785  -0.720   0.155  1.00 -1.25           H
ATOM   2103  NH2 ARG A 135      10.301  -2.657  -0.008  1.00 -1.25           N
ATOM   2104 1HH2 ARG A 135       9.666  -3.437  -0.170  1.00 -1.25           H
ATOM   2105 2HH2 ARG A 135      11.057  -2.760   0.656  1.00 -1.25           H
ATOM   2106  N   THR A 136       6.631   1.469  -4.737  1.00-15.00           N
ATOM   2107  H   THR A 136       7.507   1.208  -5.180  1.00-15.00           H
ATOM   2108  CA  THR A 136       6.406   2.871  -4.403  1.00-15.00           C
ATOM   2109  HA  THR A 136       6.255   2.950  -3.327  1.00-15.00           H
ATOM   2110  C   THR A 136       5.155   3.408  -5.100  1.00-15.00           C
ATOM   2111  O   THR A 136       4.310   4.042  -4.469  1.00-15.00           O
ATOM   2112  CB  THR A 136       7.653   3.698  -4.792  1.00-15.00           C
ATOM   2113  HB  THR A 136       7.763   3.714  -5.876  1.00-15.00           H
ATOM   2114  OG1 THR A 136       8.817   3.109  -4.204  1.00-15.00           O
ATOM   2115  HG1 THR A 136       9.098   2.368  -4.760  1.00-15.00           H
ATOM   2116  CG2 THR A 136       7.588   5.095  -4.272  1.00-15.00           C
ATOM   2117 1HG2 THR A 136       8.489   5.632  -4.559  1.00-15.00           H
ATOM   2118 2HG2 THR A 136       7.512   5.082  -3.184  1.00-15.00           H
ATOM   2119 3HG2 THR A 136       6.724   5.604  -4.691  1.00-15.00           H
ATOM   2120  N   VAL A 137       4.989   3.096  -6.380  1.00-16.32           N
ATOM   2121  H   VAL A 137       5.713   2.573  -6.871  1.00-16.32           H
ATOM   2122  CA  VAL A 137       3.785   3.500  -7.111  1.00-16.32           C
ATOM   2123  HA  VAL A 137       3.669   4.581  -7.029  1.00-16.32           H
ATOM   2124  C   VAL A 137       2.566   2.852  -6.465  1.00-16.32           C
ATOM   2125  O   VAL A 137       1.574   3.528  -6.222  1.00-16.32           O
ATOM   2126  CB  VAL A 137       3.853   3.107  -8.626  1.00-16.32           C
ATOM   2127  HB  VAL A 137       4.077   2.043  -8.701  1.00-16.32           H
ATOM   2128  CG1 VAL A 137       2.521   3.371  -9.358  1.00-16.32           C
ATOM   2129 1HG1 VAL A 137       2.625   3.119 -10.414  1.00-16.32           H
ATOM   2130 2HG1 VAL A 137       2.243   4.421  -9.263  1.00-16.32           H
ATOM   2131 3HG1 VAL A 137       1.731   2.750  -8.938  1.00-16.32           H
ATOM   2132  CG2 VAL A 137       4.953   3.893  -9.342  1.00-16.32           C
ATOM   2133 1HG2 VAL A 137       4.988   3.617 -10.395  1.00-16.32           H
ATOM   2134 2HG2 VAL A 137       5.923   3.683  -8.899  1.00-16.32           H
ATOM   2135 3HG2 VAL A 137       4.755   4.961  -9.257  1.00-16.32           H
ATOM   2136  N   SER A 138       2.626   1.565  -6.152  1.00-21.68           N
ATOM   2137  H   SER A 138       3.485   1.046  -6.305  1.00-21.68           H
ATOM   2138  CA  SER A 138       1.453   0.872  -5.616  1.00-21.68           C
ATOM   2139  HA  SER A 138       0.627   1.010  -6.313  1.00-21.68           H
ATOM   2140  C   SER A 138       1.024   1.431  -4.265  1.00-21.68           C
ATOM   2141  O   SER A 138      -0.164   1.593  -4.009  1.00-21.68           O
ATOM   2142  CB  SER A 138       1.728  -0.624  -5.466  1.00-21.68           C
ATOM   2143 1HB  SER A 138       2.519  -0.773  -4.731  1.00-21.68           H
ATOM   2144 2HB  SER A 138       0.822  -1.123  -5.119  1.00-21.68           H
ATOM   2145  OG  SER A 138       2.136  -1.184  -6.704  1.00-21.68           O
ATOM   2146  HG  SER A 138       2.994  -0.801  -6.947  1.00-21.68           H
ATOM   2147  N   LEU A 139       1.980   1.765  -3.412  1.00-16.25           N
ATOM   2148  H   LEU A 139       2.956   1.614  -3.660  1.00-16.25           H
ATOM   2149  CA  LEU A 139       1.659   2.324  -2.102  1.00-16.25           C
ATOM   2150  HA  LEU A 139       0.936   1.673  -1.611  1.00-16.25           H
ATOM   2151  C   LEU A 139       1.010   3.697  -2.244  1.00-16.25           C
ATOM   2152  O   LEU A 139       0.043   3.997  -1.549  1.00-16.25           O
ATOM   2153  CB  LEU A 139       2.924   2.407  -1.239  1.00-16.25           C
ATOM   2154 1HB  LEU A 139       3.688   2.930  -1.816  1.00-16.25           H
ATOM   2155 2HB  LEU A 139       2.700   3.010  -0.359  1.00-16.25           H
ATOM   2156  CG  LEU A 139       3.506   1.063  -0.762  1.00-16.25           C
ATOM   2157  HG  LEU A 139       3.602   0.399  -1.618  1.00-16.25           H
ATOM   2158  CD1 LEU A 139       4.897   1.270  -0.175  1.00-16.25           C
ATOM   2159 1HD1 LEU A 139       5.320   0.312   0.125  1.00-16.25           H
ATOM   2160 2HD1 LEU A 139       4.849   1.922   0.694  1.00-16.25           H
ATOM   2161 3HD1 LEU A 139       5.552   1.716  -0.925  1.00-16.25           H
ATOM   2162  CD2 LEU A 139       2.614   0.366   0.275  1.00-16.25           C
ATOM   2163 1HD2 LEU A 139       3.075  -0.572   0.581  1.00-16.25           H
ATOM   2164 2HD2 LEU A 139       1.641   0.141  -0.160  1.00-16.25           H
ATOM   2165 3HD2 LEU A 139       2.482   1.003   1.149  1.00-16.25           H
ATOM   2166  N   TYR A 140       1.487   4.517  -3.171  1.00  9.98           N
ATOM   2167  H   TYR A 140       2.280   4.241  -3.743  1.00  9.98           H
ATOM   2168  CA  TYR A 140       0.894   5.843  -3.361  1.00  9.98           C
ATOM   2169  HA  TYR A 140       0.752   6.311  -2.386  1.00  9.98           H
ATOM   2170  C   TYR A 140      -0.479   5.733  -4.021  1.00  9.98           C
ATOM   2171  O   TYR A 140      -1.388   6.493  -3.683  1.00  9.98           O
ATOM   2172  CB  TYR A 140       1.807   6.746  -4.196  1.00  9.98           C
ATOM   2173 1HB  TYR A 140       1.958   6.268  -5.160  1.00  9.98           H
ATOM   2174 2HB  TYR A 140       1.291   7.692  -4.361  1.00  9.98           H
ATOM   2175  CG  TYR A 140       3.181   7.048  -3.615  1.00  9.98           C
ATOM   2176  CD1 TYR A 140       3.517   6.766  -2.265  1.00  9.98           C
ATOM   2177  HD1 TYR A 140       2.780   6.378  -1.577  1.00  9.98           H
ATOM   2178  CD2 TYR A 140       4.174   7.619  -4.441  1.00  9.98           C
ATOM   2179  HD2 TYR A 140       3.940   7.866  -5.467  1.00  9.98           H
ATOM   2180  CE1 TYR A 140       4.836   6.972  -1.787  1.00  9.98           C
ATOM   2181  HE1 TYR A 140       5.090   6.716  -0.770  1.00  9.98           H
ATOM   2182  CE2 TYR A 140       5.483   7.858  -3.948  1.00  9.98           C
ATOM   2183  HE2 TYR A 140       6.240   8.286  -4.585  1.00  9.98           H
ATOM   2184  CZ  TYR A 140       5.806   7.496  -2.640  1.00  9.98           C
ATOM   2185  OH  TYR A 140       7.101   7.621  -2.209  1.00  9.98           O
ATOM   2186  HH  TYR A 140       7.252   7.155  -1.378  1.00  9.98           H
ATOM   2187  N   VAL A 141      -0.675   4.766  -4.913  1.00-15.74           N
ATOM   2188  H   VAL A 141       0.110   4.194  -5.217  1.00-15.74           H
ATOM   2189  CA  VAL A 141      -2.009   4.507  -5.465  1.00-15.74           C
ATOM   2190  HA  VAL A 141      -2.388   5.424  -5.911  1.00-15.74           H
ATOM   2191  C   VAL A 141      -2.929   4.129  -4.317  1.00-15.74           C
ATOM   2192  O   VAL A 141      -4.030   4.661  -4.239  1.00-15.74           O
ATOM   2193  CB  VAL A 141      -2.039   3.378  -6.543  1.00-15.74           C
ATOM   2194  HB  VAL A 141      -1.532   2.503  -6.143  1.00-15.74           H
ATOM   2195  CG1 VAL A 141      -3.482   2.971  -6.929  1.00-15.74           C
ATOM   2196 1HG1 VAL A 141      -3.450   2.194  -7.689  1.00-15.74           H
ATOM   2197 2HG1 VAL A 141      -4.035   3.821  -7.311  1.00-15.74           H
ATOM   2198 3HG1 VAL A 141      -4.004   2.563  -6.063  1.00-15.74           H
ATOM   2199  CG2 VAL A 141      -1.323   3.816  -7.814  1.00-15.74           C
ATOM   2200 1HG2 VAL A 141      -1.265   2.977  -8.502  1.00-15.74           H
ATOM   2201 2HG2 VAL A 141      -0.313   4.136  -7.583  1.00-15.74           H
ATOM   2202 3HG2 VAL A 141      -1.857   4.642  -8.282  1.00-15.74           H
ATOM   2203  N   SER A 142      -2.498   3.269  -3.405  1.00-24.73           N
ATOM   2204  H   SER A 142      -1.579   2.838  -3.491  1.00-24.73           H
ATOM   2205  CA  SER A 142      -3.351   2.895  -2.281  1.00-24.73           C
ATOM   2206  HA  SER A 142      -4.284   2.513  -2.692  1.00-24.73           H
ATOM   2207  C   SER A 142      -3.709   4.093  -1.401  1.00-24.73           C
ATOM   2208  O   SER A 142      -4.883   4.288  -1.076  1.00-24.73           O
ATOM   2209  CB  SER A 142      -2.702   1.782  -1.451  1.00-24.73           C
ATOM   2210 1HB  SER A 142      -1.714   2.099  -1.119  1.00-24.73           H
ATOM   2211 2HB  SER A 142      -3.324   1.583  -0.578  1.00-24.73           H
ATOM   2212  OG  SER A 142      -2.595   0.593  -2.221  1.00-24.73           O
ATOM   2213  HG  SER A 142      -2.697  -0.174  -1.630  1.00-24.73           H
ATOM   2214  N   THR A 143      -2.750   4.952  -1.086  1.00-20.57           N
ATOM   2215  H   THR A 143      -1.787   4.769  -1.363  1.00-20.57           H
ATOM   2216  CA  THR A 143      -3.034   6.142  -0.283  1.00-20.57           C
ATOM   2217  HA  THR A 143      -3.494   5.825   0.651  1.00-20.57           H
ATOM   2218  C   THR A 143      -3.983   7.106  -0.992  1.00-20.57           C
ATOM   2219  O   THR A 143      -4.937   7.627  -0.409  1.00-20.57           O
ATOM   2220  CB  THR A 143      -1.720   6.881   0.027  1.00-20.57           C
ATOM   2221  HB  THR A 143      -1.301   7.278  -0.898  1.00-20.57           H
ATOM   2222  OG1 THR A 143      -0.804   5.944   0.593  1.00-20.57           O
ATOM   2223  HG1 THR A 143       0.039   6.393   0.702  1.00-20.57           H
ATOM   2224  CG2 THR A 143      -1.908   8.007   1.026  1.00-20.57           C
ATOM   2225 1HG2 THR A 143      -0.944   8.482   1.205  1.00-20.57           H
ATOM   2226 2HG2 THR A 143      -2.297   7.612   1.965  1.00-20.57           H
ATOM   2227 3HG2 THR A 143      -2.590   8.755   0.625  1.00-20.57           H
ATOM   2228  N   ASN A 144      -3.759   7.335  -2.276  1.00-12.12           N
ATOM   2229  H   ASN A 144      -2.965   6.885  -2.736  1.00-12.12           H
ATOM   2230  CA  ASN A 144      -4.607   8.248  -3.035  1.00-12.12           C
ATOM   2231  HA  ASN A 144      -4.758   9.159  -2.456  1.00-12.12           H
ATOM   2232  C   ASN A 144      -5.983   7.640  -3.298  1.00-12.12           C
ATOM   2233  O   ASN A 144      -6.970   8.362  -3.401  1.00-12.12           O
ATOM   2234  CB  ASN A 144      -3.931   8.629  -4.350  1.00-12.12           C
ATOM   2235 1HB  ASN A 144      -3.417   7.759  -4.751  1.00-12.12           H
ATOM   2236 2HB  ASN A 144      -4.694   8.950  -5.052  1.00-12.12           H
ATOM   2237  CG  ASN A 144      -2.957   9.763  -4.192  1.00-12.12           C
ATOM   2238  OD1 ASN A 144      -3.340  10.926  -4.287  1.00-12.12           O
ATOM   2239  ND2 ASN A 144      -1.720   9.450  -3.944  1.00-12.12           N
ATOM   2240 1HD2 ASN A 144      -1.030  10.173  -3.766  1.00-12.12           H
ATOM   2241 2HD2 ASN A 144      -1.442   8.478  -3.873  1.00-12.12           H
ATOM   2242  N   ALA A 145      -6.086   6.321  -3.368  1.00-13.73           N
ATOM   2243  H   ALA A 145      -5.244   5.743  -3.352  1.00-13.73           H
ATOM   2244  CA  ALA A 145      -7.384   5.668  -3.478  1.00-13.73           C
ATOM   2245  HA  ALA A 145      -7.963   6.172  -4.252  1.00-13.73           H
ATOM   2246  C   ALA A 145      -8.137   5.799  -2.152  1.00-13.73           C
ATOM   2247  O   ALA A 145      -9.327   6.088  -2.156  1.00-13.73           O
ATOM   2248  CB  ALA A 145      -7.219   4.201  -3.875  1.00-13.73           C
ATOM   2249 1HB  ALA A 145      -6.682   4.134  -4.823  1.00-13.73           H
ATOM   2250 2HB  ALA A 145      -8.201   3.740  -3.986  1.00-13.73           H
ATOM   2251 3HB  ALA A 145      -6.651   3.669  -3.111  1.00-13.73           H
ATOM   2252  N   LEU A 146      -7.457   5.651  -1.022  1.00-18.89           N
ATOM   2253  H   LEU A 146      -6.472   5.385  -1.057  1.00-18.89           H
ATOM   2254  CA  LEU A 146      -8.090   5.861   0.284  1.00-18.89           C
ATOM   2255  HA  LEU A 146      -8.953   5.207   0.374  1.00-18.89           H
ATOM   2256  C   LEU A 146      -8.590   7.299   0.412  1.00-18.89           C
ATOM   2257  O   LEU A 146      -9.716   7.541   0.860  1.00-18.89           O
ATOM   2258  CB  LEU A 146      -7.107   5.559   1.423  1.00-18.89           C
ATOM   2259 1HB  LEU A 146      -6.159   6.035   1.180  1.00-18.89           H
ATOM   2260 2HB  LEU A 146      -7.489   6.047   2.313  1.00-18.89           H
ATOM   2261  CG  LEU A 146      -6.817   4.101   1.812  1.00-18.89           C
ATOM   2262  HG  LEU A 146      -6.503   3.549   0.928  1.00-18.89           H
ATOM   2263  CD1 LEU A 146      -5.692   4.057   2.843  1.00-18.89           C
ATOM   2264 1HD1 LEU A 146      -5.475   3.021   3.107  1.00-18.89           H
ATOM   2265 2HD1 LEU A 146      -5.960   4.617   3.738  1.00-18.89           H
ATOM   2266 3HD1 LEU A 146      -4.786   4.483   2.408  1.00-18.89           H
ATOM   2267  CD2 LEU A 146      -8.056   3.422   2.397  1.00-18.89           C
ATOM   2268 1HD2 LEU A 146      -7.788   2.414   2.718  1.00-18.89           H
ATOM   2269 2HD2 LEU A 146      -8.830   3.348   1.636  1.00-18.89           H
ATOM   2270 3HD2 LEU A 146      -8.430   3.986   3.250  1.00-18.89           H
ATOM   2271  N   LEU A 147      -7.783   8.246  -0.042  1.00-10.80           N
ATOM   2272  H   LEU A 147      -6.852   7.988  -0.367  1.00-10.80           H
ATOM   2273  CA  LEU A 147      -8.173   9.655  -0.070  1.00-10.80           C
ATOM   2274  HA  LEU A 147      -8.444   9.964   0.938  1.00-10.80           H
ATOM   2275  C   LEU A 147      -9.390   9.867  -0.973  1.00-10.80           C
ATOM   2276  O   LEU A 147     -10.337  10.553  -0.595  1.00-10.80           O
ATOM   2277  CB  LEU A 147      -6.977  10.486  -0.549  1.00-10.80           C
ATOM   2278 1HB  LEU A 147      -6.137  10.255   0.106  1.00-10.80           H
ATOM   2279 2HB  LEU A 147      -6.714  10.134  -1.544  1.00-10.80           H
ATOM   2280  CG  LEU A 147      -7.091  12.016  -0.640  1.00-10.80           C
ATOM   2281  HG  LEU A 147      -7.887  12.261  -1.340  1.00-10.80           H
ATOM   2282  CD1 LEU A 147      -7.404  12.683   0.693  1.00-10.80           C
ATOM   2283 1HD1 LEU A 147      -7.413  13.765   0.567  1.00-10.80           H
ATOM   2284 2HD1 LEU A 147      -6.644  12.418   1.431  1.00-10.80           H
ATOM   2285 3HD1 LEU A 147      -8.384  12.364   1.045  1.00-10.80           H
ATOM   2286  CD2 LEU A 147      -5.781  12.574  -1.193  1.00-10.80           C
ATOM   2287 1HD2 LEU A 147      -5.849  13.658  -1.290  1.00-10.80           H
ATOM   2288 2HD2 LEU A 147      -5.572  12.141  -2.172  1.00-10.80           H
ATOM   2289 3HD2 LEU A 147      -4.955  12.337  -0.520  1.00-10.80           H
ATOM   2290  N   ALA A 148      -9.414   9.235  -2.137  1.00-19.20           N
ATOM   2291  H   ALA A 148      -8.606   8.684  -2.421  1.00-19.20           H
ATOM   2292  CA  ALA A 148     -10.558   9.328  -3.040  1.00-19.20           C
ATOM   2293  HA  ALA A 148     -10.740  10.381  -3.254  1.00-19.20           H
ATOM   2294  C   ALA A 148     -11.837   8.751  -2.421  1.00-19.20           C
ATOM   2295  O   ALA A 148     -12.918   9.317  -2.591  1.00-19.20           O
ATOM   2296  CB  ALA A 148     -10.233   8.612  -4.353  1.00-19.20           C
ATOM   2297 1HB  ALA A 148      -9.350   9.065  -4.807  1.00-19.20           H
ATOM   2298 2HB  ALA A 148     -11.079   8.705  -5.033  1.00-19.20           H
ATOM   2299 3HB  ALA A 148     -10.042   7.556  -4.165  1.00-19.20           H
ATOM   2300  N   ILE A 149     -11.722   7.647  -1.692  1.00-16.30           N
ATOM   2301  H   ILE A 149     -10.808   7.203  -1.603  1.00-16.30           H
ATOM   2302  CA  ILE A 149     -12.876   7.044  -1.022  1.00-16.30           C
ATOM   2303  HA  ILE A 149     -13.663   6.870  -1.755  1.00-16.30           H
ATOM   2304  C   ILE A 149     -13.398   8.058  -0.007  1.00-16.30           C
ATOM   2305  O   ILE A 149     -14.605   8.284   0.069  1.00-16.30           O
ATOM   2306  CB  ILE A 149     -12.526   5.686  -0.318  1.00-16.30           C
ATOM   2307  HB  ILE A 149     -11.681   5.853   0.350  1.00-16.30           H
ATOM   2308  CG1 ILE A 149     -12.137   4.620  -1.359  1.00-16.30           C
ATOM   2309 1HG1 ILE A 149     -13.049   4.205  -1.788  1.00-16.30           H
ATOM   2310 2HG1 ILE A 149     -11.589   5.094  -2.167  1.00-16.30           H
ATOM   2311  CG2 ILE A 149     -13.723   5.141   0.514  1.00-16.30           C
ATOM   2312 1HG2 ILE A 149     -13.460   4.178   0.953  1.00-16.30           H
ATOM   2313 2HG2 ILE A 149     -14.596   5.026  -0.129  1.00-16.30           H
ATOM   2314 3HG2 ILE A 149     -13.950   5.835   1.324  1.00-16.30           H
ATOM   2315  CD1 ILE A 149     -11.273   3.472  -0.827  1.00-16.30           C
ATOM   2316 1HD1 ILE A 149     -11.016   2.805  -1.650  1.00-16.30           H
ATOM   2317 2HD1 ILE A 149     -11.809   2.911  -0.064  1.00-16.30           H
ATOM   2318 3HD1 ILE A 149     -10.352   3.868  -0.404  1.00-16.30           H
ATOM   2319  N   ALA A 150     -12.513   8.710   0.737  1.00-26.46           N
ATOM   2320  H   ALA A 150     -11.520   8.513   0.632  1.00-26.46           H
ATOM   2321  CA  ALA A 150     -12.944   9.704   1.718  1.00-26.46           C
ATOM   2322  HA  ALA A 150     -13.632   9.220   2.411  1.00-26.46           H
ATOM   2323  C   ALA A 150     -13.693  10.860   1.045  1.00-26.46           C
ATOM   2324  O   ALA A 150     -14.709  11.320   1.561  1.00-26.46           O
ATOM   2325  CB  ALA A 150     -11.737  10.227   2.507  1.00-26.46           C
ATOM   2326 1HB  ALA A 150     -11.182   9.389   2.928  1.00-26.46           H
ATOM   2327 2HB  ALA A 150     -12.080  10.871   3.317  1.00-26.46           H
ATOM   2328 3HB  ALA A 150     -11.077  10.797   1.852  1.00-26.46           H
ATOM   2329  N   ILE A 151     -13.213  11.301  -0.109  1.00-19.22           N
ATOM   2330  H   ILE A 151     -12.360  10.887  -0.477  1.00-19.22           H
ATOM   2331  CA  ILE A 151     -13.845  12.389  -0.861  1.00-19.22           C
ATOM   2332  HA  ILE A 151     -14.006  13.230  -0.186  1.00-19.22           H
ATOM   2333  C   ILE A 151     -15.219  11.972  -1.391  1.00-19.22           C
ATOM   2334  O   ILE A 151     -16.168  12.749  -1.312  1.00-19.22           O
ATOM   2335  CB  ILE A 151     -12.915  12.875  -2.017  1.00-19.22           C
ATOM   2336  HB  ILE A 151     -12.624  12.010  -2.613  1.00-19.22           H
ATOM   2337  CG1 ILE A 151     -11.651  13.521  -1.412  1.00-19.22           C
ATOM   2338 1HG1 ILE A 151     -11.916  14.509  -1.033  1.00-19.22           H
ATOM   2339 2HG1 ILE A 151     -11.311  12.931  -0.563  1.00-19.22           H
ATOM   2340  CG2 ILE A 151     -13.627  13.899  -2.948  1.00-19.22           C
ATOM   2341 1HG2 ILE A 151     -12.945  14.249  -3.722  1.00-19.22           H
ATOM   2342 2HG2 ILE A 151     -13.980  14.753  -2.368  1.00-19.22           H
ATOM   2343 3HG2 ILE A 151     -14.478  13.428  -3.441  1.00-19.22           H
ATOM   2344  CD1 ILE A 151     -10.467  13.665  -2.365  1.00-19.22           C
ATOM   2345 1HD1 ILE A 151      -9.633  14.125  -1.835  1.00-19.22           H
ATOM   2346 2HD1 ILE A 151     -10.736  14.294  -3.211  1.00-19.22           H
ATOM   2347 3HD1 ILE A 151     -10.159  12.682  -2.724  1.00-19.22           H
ATOM   2348  N   ASP A 152     -15.397  10.756  -1.883  1.00  6.45           N
ATOM   2349  H   ASP A 152     -14.615  10.107  -1.963  1.00  6.45           H
ATOM   2350  CA  ASP A 152     -16.734  10.372  -2.348  1.00  6.45           C
ATOM   2351  HA  ASP A 152     -17.098  11.155  -3.014  1.00  6.45           H
ATOM   2352  C   ASP A 152     -17.703  10.267  -1.171  1.00  6.45           C
ATOM   2353  O   ASP A 152     -18.855  10.678  -1.258  1.00  6.45           O
ATOM   2354  CB  ASP A 152     -16.721   9.057  -3.121  1.00  6.45           C
ATOM   2355 1HB  ASP A 152     -15.914   9.091  -3.847  1.00  6.45           H
ATOM   2356 2HB  ASP A 152     -16.534   8.237  -2.427  1.00  6.45           H
ATOM   2357  CG  ASP A 152     -18.032   8.803  -3.859  1.00  6.45           C
ATOM   2358  OD1 ASP A 152     -18.783   9.762  -4.155  1.00  6.45           O
ATOM   2359  OD2 ASP A 152     -18.346   7.621  -4.121  1.00  6.45           O
ATOM   2360  N   ARG A 153     -17.240   9.792  -0.020  1.00  1.76           N
ATOM   2361  H   ARG A 153     -16.276   9.464   0.035  1.00  1.76           H
ATOM   2362  CA  ARG A 153     -18.111   9.760   1.166  1.00  1.76           C
ATOM   2363  HA  ARG A 153     -19.049   9.274   0.899  1.00  1.76           H
ATOM   2364  C   ARG A 153     -18.437  11.187   1.597  1.00  1.76           C
ATOM   2365  O   ARG A 153     -19.543  11.465   2.035  1.00  1.76           O
ATOM   2366  CB  ARG A 153     -17.465   9.010   2.338  1.00  1.76           C
ATOM   2367 1HB  ARG A 153     -16.548   9.536   2.605  1.00  1.76           H
ATOM   2368 2HB  ARG A 153     -18.138   9.053   3.194  1.00  1.76           H
ATOM   2369  CG  ARG A 153     -17.104   7.548   2.074  1.00  1.76           C
ATOM   2370 1HG  ARG A 153     -16.517   7.492   1.167  1.00  1.76           H
ATOM   2371 2HG  ARG A 153     -16.483   7.205   2.898  1.00  1.76           H
ATOM   2372  CD  ARG A 153     -18.260   6.573   1.916  1.00  1.76           C
ATOM   2373 1HD  ARG A 153     -18.836   6.534   2.842  1.00  1.76           H
ATOM   2374 2HD  ARG A 153     -18.903   6.892   1.094  1.00  1.76           H
ATOM   2375  NE  ARG A 153     -17.687   5.250   1.612  1.00  1.76           N
ATOM   2376  HE  ARG A 153     -16.687   5.221   1.500  1.00  1.76           H
ATOM   2377  CZ  ARG A 153     -18.343   4.108   1.458  1.00  1.76           C
ATOM   2378  NH1 ARG A 153     -17.670   3.029   1.176  1.00  1.76           N
ATOM   2379 1HH1 ARG A 153     -16.673   3.059   1.044  1.00  1.76           H
ATOM   2380 2HH1 ARG A 153     -18.178   2.155   1.079  1.00  1.76           H
ATOM   2381  NH2 ARG A 153     -19.637   3.977   1.563  1.00  1.76           N
ATOM   2382 1HH2 ARG A 153     -20.230   4.790   1.669  1.00  1.76           H
ATOM   2383 2HH2 ARG A 153     -20.039   3.050   1.502  1.00  1.76           H
ATOM   2384  N   TYR A 154     -17.490  12.099   1.452  1.00 -6.17           N
ATOM   2385  H   TYR A 154     -16.573  11.818   1.114  1.00 -6.17           H
ATOM   2386  CA  TYR A 154     -17.709  13.504   1.783  1.00 -6.17           C
ATOM   2387  HA  TYR A 154     -18.042  13.576   2.816  1.00 -6.17           H
ATOM   2388  C   TYR A 154     -18.785  14.100   0.882  1.00 -6.17           C
ATOM   2389  O   TYR A 154     -19.690  14.785   1.351  1.00 -6.17           O
ATOM   2390  CB  TYR A 154     -16.386  14.256   1.624  1.00 -6.17           C
ATOM   2391 1HB  TYR A 154     -15.607  13.685   2.126  1.00 -6.17           H
ATOM   2392 2HB  TYR A 154     -16.132  14.315   0.570  1.00 -6.17           H
ATOM   2393  CG  TYR A 154     -16.357  15.652   2.180  1.00 -6.17           C
ATOM   2394  CD1 TYR A 154     -16.037  15.873   3.533  1.00 -6.17           C
ATOM   2395  HD1 TYR A 154     -15.870  15.033   4.192  1.00 -6.17           H
ATOM   2396  CD2 TYR A 154     -16.577  16.765   1.345  1.00 -6.17           C
ATOM   2397  HD2 TYR A 154     -16.835  16.619   0.304  1.00 -6.17           H
ATOM   2398  CE1 TYR A 154     -15.903  17.185   4.035  1.00 -6.17           C
ATOM   2399  HE1 TYR A 154     -15.645  17.343   5.065  1.00 -6.17           H
ATOM   2400  CE2 TYR A 154     -16.437  18.083   1.849  1.00 -6.17           C
ATOM   2401  HE2 TYR A 154     -16.587  18.931   1.198  1.00 -6.17           H
ATOM   2402  CZ  TYR A 154     -16.097  18.278   3.190  1.00 -6.17           C
ATOM   2403  OH  TYR A 154     -15.934  19.540   3.696  1.00 -6.17           O
ATOM   2404  HH  TYR A 154     -16.071  20.222   3.026  1.00 -6.17           H
ATOM   2405  N   LEU A 155     -18.729  13.818  -0.409  1.00 14.57           N
ATOM   2406  H   LEU A 155     -17.954  13.260  -0.771  1.00 14.57           H
ATOM   2407  CA  LEU A 155     -19.744  14.319  -1.334  1.00 14.57           C
ATOM   2408  HA  LEU A 155     -19.853  15.393  -1.196  1.00 14.57           H
ATOM   2409  C   LEU A 155     -21.097  13.675  -1.057  1.00 14.57           C
ATOM   2410  O   LEU A 155     -22.123  14.338  -1.059  1.00 14.57           O
ATOM   2411  CB  LEU A 155     -19.318  14.033  -2.778  1.00 14.57           C
ATOM   2412 1HB  LEU A 155     -19.066  12.974  -2.851  1.00 14.57           H
ATOM   2413 2HB  LEU A 155     -20.169  14.221  -3.429  1.00 14.57           H
ATOM   2414  CG  LEU A 155     -18.126  14.856  -3.295  1.00 14.57           C
ATOM   2415  HG  LEU A 155     -17.327  14.816  -2.557  1.00 14.57           H
ATOM   2416  CD1 LEU A 155     -17.585  14.279  -4.596  1.00 14.57           C
ATOM   2417 1HD1 LEU A 155     -16.670  14.805  -4.871  1.00 14.57           H
ATOM   2418 2HD1 LEU A 155     -18.313  14.394  -5.397  1.00 14.57           H
ATOM   2419 3HD1 LEU A 155     -17.346  13.223  -4.460  1.00 14.57           H
ATOM   2420  CD2 LEU A 155     -18.506  16.322  -3.516  1.00 14.57           C
ATOM   2421 1HD2 LEU A 155     -17.646  16.861  -3.911  1.00 14.57           H
ATOM   2422 2HD2 LEU A 155     -18.790  16.780  -2.569  1.00 14.57           H
ATOM   2423 3HD2 LEU A 155     -19.337  16.399  -4.221  1.00 14.57           H
ATOM   2424  N   ALA A 156     -21.103  12.382  -0.782  1.00  6.69           N
ATOM   2425  H   ALA A 156     -20.224  11.864  -0.786  1.00  6.69           H
ATOM   2426  CA  ALA A 156     -22.340  11.649  -0.542  1.00  6.69           C
ATOM   2427  HA  ALA A 156     -23.045  11.917  -1.329  1.00  6.69           H
ATOM   2428  C   ALA A 156     -23.023  11.945   0.799  1.00  6.69           C
ATOM   2429  O   ALA A 156     -24.168  11.527   1.000  1.00  6.69           O
ATOM   2430  CB  ALA A 156     -22.042  10.154  -0.653  1.00  6.69           C
ATOM   2431 1HB  ALA A 156     -21.570   9.942  -1.615  1.00  6.69           H
ATOM   2432 2HB  ALA A 156     -22.966   9.585  -0.577  1.00  6.69           H
ATOM   2433 3HB  ALA A 156     -21.365   9.852   0.148  1.00  6.69           H
ATOM   2434  N   ILE A 157     -22.317  12.573   1.732  1.00  9.49           N
ATOM   2435  H   ILE A 157     -21.365  12.842   1.521  1.00  9.49           H
ATOM   2436  CA  ILE A 157     -22.846  12.803   3.084  1.00  9.49           C
ATOM   2437  HA  ILE A 157     -23.890  12.496   3.101  1.00  9.49           H
ATOM   2438  C   ILE A 157     -22.824  14.275   3.500  1.00  9.49           C
ATOM   2439  O   ILE A 157     -23.818  14.773   4.019  1.00  9.49           O
ATOM   2440  CB  ILE A 157     -22.090  11.929   4.143  1.00  9.49           C
ATOM   2441  HB  ILE A 157     -21.041  12.226   4.154  1.00  9.49           H
ATOM   2442  CG1 ILE A 157     -22.177  10.431   3.764  1.00  9.49           C
ATOM   2443 1HG1 ILE A 157     -23.213  10.117   3.856  1.00  9.49           H
ATOM   2444 2HG1 ILE A 157     -21.892  10.308   2.722  1.00  9.49           H
ATOM   2445  CG2 ILE A 157     -22.680  12.152   5.558  1.00  9.49           C
ATOM   2446 1HG2 ILE A 157     -22.179  11.522   6.287  1.00  9.49           H
ATOM   2447 2HG2 ILE A 157     -23.748  11.934   5.563  1.00  9.49           H
ATOM   2448 3HG2 ILE A 157     -22.535  13.189   5.868  1.00  9.49           H
ATOM   2449  CD1 ILE A 157     -21.295   9.466   4.567  1.00  9.49           C
ATOM   2450 1HD1 ILE A 157     -21.401   8.460   4.160  1.00  9.49           H
ATOM   2451 2HD1 ILE A 157     -21.593   9.457   5.615  1.00  9.49           H
ATOM   2452 3HD1 ILE A 157     -20.252   9.773   4.485  1.00  9.49           H
ATOM   2453  N   VAL A 158     -21.737  14.999   3.276  1.00  7.43           N
ATOM   2454  H   VAL A 158     -20.933  14.601   2.803  1.00  7.43           H
ATOM   2455  CA  VAL A 158     -21.672  16.402   3.695  1.00  7.43           C
ATOM   2456  HA  VAL A 158     -22.210  16.509   4.634  1.00  7.43           H
ATOM   2457  C   VAL A 158     -22.377  17.251   2.644  1.00  7.43           C
ATOM   2458  O   VAL A 158     -23.131  18.170   2.972  1.00  7.43           O
ATOM   2459  CB  VAL A 158     -20.197  16.880   3.905  1.00  7.43           C
ATOM   2460  HB  VAL A 158     -19.670  16.827   2.955  1.00  7.43           H
ATOM   2461  CG1 VAL A 158     -20.126  18.323   4.419  1.00  7.43           C
ATOM   2462 1HG1 VAL A 158     -19.084  18.614   4.553  1.00  7.43           H
ATOM   2463 2HG1 VAL A 158     -20.652  18.419   5.369  1.00  7.43           H
ATOM   2464 3HG1 VAL A 158     -20.575  19.000   3.692  1.00  7.43           H
ATOM   2465  CG2 VAL A 158     -19.480  15.963   4.904  1.00  7.43           C
ATOM   2466 1HG2 VAL A 158     -18.470  16.329   5.078  1.00  7.43           H
ATOM   2467 2HG2 VAL A 158     -19.412  14.957   4.499  1.00  7.43           H
ATOM   2468 3HG2 VAL A 158     -20.021  15.942   5.851  1.00  7.43           H
ATOM   2469  N   HIS A 159     -22.187  16.909   1.378  1.00 10.87           N
ATOM   2470  H   HIS A 159     -21.593  16.119   1.157  1.00 10.87           H
ATOM   2471  CA  HIS A 159     -22.782  17.671   0.276  1.00 10.87           C
ATOM   2472  HA  HIS A 159     -23.397  18.465   0.695  1.00 10.87           H
ATOM   2473  C   HIS A 159     -23.687  16.881  -0.687  1.00 10.87           C
ATOM   2474  O   HIS A 159     -23.512  16.969  -1.897  1.00 10.87           O
ATOM   2475  CB  HIS A 159     -21.646  18.338  -0.507  1.00 10.87           C
ATOM   2476 1HB  HIS A 159     -21.027  17.567  -0.967  1.00 10.87           H
ATOM   2477 2HB  HIS A 159     -22.079  18.953  -1.290  1.00 10.87           H
ATOM   2478  CG  HIS A 159     -20.777  19.225   0.327  1.00 10.87           C
ATOM   2479  ND1 HIS A 159     -21.174  20.434   0.846  1.00 10.87           N
ATOM   2480  HD1 HIS A 159     -22.080  20.874   0.725  1.00 10.87           H
ATOM   2481  CD2 HIS A 159     -19.477  19.092   0.702  1.00 10.87           C
ATOM   2482  HD2 HIS A 159     -18.844  18.255   0.447  1.00 10.87           H
ATOM   2483  CE1 HIS A 159     -20.146  20.958   1.515  1.00 10.87           C
ATOM   2484  HE1 HIS A 159     -20.179  21.902   2.043  1.00 10.87           H
ATOM   2485  NE2 HIS A 159     -19.081  20.186   1.443  1.00 10.87           N
ATOM   2486  N   PRO A 160     -24.700  16.140  -0.192  1.00 23.23           N
ATOM   2487  CA  PRO A 160     -25.441  15.343  -1.182  1.00 23.23           C
ATOM   2488  HA  PRO A 160     -24.745  14.749  -1.773  1.00 23.23           H
ATOM   2489  C   PRO A 160     -26.334  16.136  -2.142  1.00 23.23           C
ATOM   2490  O   PRO A 160     -26.791  15.603  -3.151  1.00 23.23           O
ATOM   2491  CB  PRO A 160     -26.273  14.411  -0.297  1.00 23.23           C
ATOM   2492 1HB  PRO A 160     -27.201  14.123  -0.789  1.00 23.23           H
ATOM   2493 2HB  PRO A 160     -25.693  13.527  -0.032  1.00 23.23           H
ATOM   2494  CG  PRO A 160     -26.540  15.214   0.914  1.00 23.23           C
ATOM   2495 1HG  PRO A 160     -27.329  15.941   0.719  1.00 23.23           H
ATOM   2496 2HG  PRO A 160     -26.808  14.573   1.755  1.00 23.23           H
ATOM   2497  CD  PRO A 160     -25.233  15.908   1.164  1.00 23.23           C
ATOM   2498 1HD  PRO A 160     -25.390  16.847   1.695  1.00 23.23           H
ATOM   2499 2HD  PRO A 160     -24.560  15.255   1.717  1.00 23.23           H
ATOM   2500  N   LEU A 161     -26.577  17.405  -1.844  1.00-26.39           N
ATOM   2501  H   LEU A 161     -26.212  17.781  -0.985  1.00-26.39           H
ATOM   2502  CA  LEU A 161     -27.368  18.286  -2.707  1.00-26.39           C
ATOM   2503  HA  LEU A 161     -28.177  17.717  -3.166  1.00-26.39           H
ATOM   2504  C   LEU A 161     -26.514  18.883  -3.830  1.00-26.39           C
ATOM   2505  O   LEU A 161     -27.032  19.374  -4.838  1.00-26.39           O
ATOM   2506  CB  LEU A 161     -27.967  19.400  -1.839  1.00-26.39           C
ATOM   2507 1HB  LEU A 161     -27.143  19.926  -1.357  1.00-26.39           H
ATOM   2508 2HB  LEU A 161     -28.487  20.109  -2.484  1.00-26.39           H
ATOM   2509  CG  LEU A 161     -28.947  18.921  -0.752  1.00-26.39           C
ATOM   2510  HG  LEU A 161     -28.509  18.068  -0.235  1.00-26.39           H
ATOM   2511  CD1 LEU A 161     -29.191  19.993   0.290  1.00-26.39           C
ATOM   2512 1HD1 LEU A 161     -29.811  19.593   1.093  1.00-26.39           H
ATOM   2513 2HD1 LEU A 161     -29.705  20.843  -0.158  1.00-26.39           H
ATOM   2514 3HD1 LEU A 161     -28.245  20.326   0.716  1.00-26.39           H
ATOM   2515  CD2 LEU A 161     -30.286  18.483  -1.347  1.00-26.39           C
ATOM   2516 1HD2 LEU A 161     -30.961  18.158  -0.554  1.00-26.39           H
ATOM   2517 2HD2 LEU A 161     -30.145  17.667  -2.056  1.00-26.39           H
ATOM   2518 3HD2 LEU A 161     -30.752  19.321  -1.871  1.00-26.39           H
ATOM   2519  N   LYS A 162     -25.199  18.807  -3.673  1.00 18.52           N
ATOM   2520  H   LYS A 162     -24.831  18.336  -2.858  1.00 18.52           H
ATOM   2521  CA  LYS A 162     -24.237  19.257  -4.681  1.00 18.52           C
ATOM   2522  HA  LYS A 162     -24.539  20.210  -5.116  1.00 18.52           H
ATOM   2523  C   LYS A 162     -24.251  18.143  -5.731  1.00 18.52           C
ATOM   2524  O   LYS A 162     -24.657  17.011  -5.421  1.00 18.52           O
ATOM   2525  CB  LYS A 162     -22.863  19.378  -3.997  1.00 18.52           C
ATOM   2526 1HB  LYS A 162     -22.991  19.977  -3.097  1.00 18.52           H
ATOM   2527 2HB  LYS A 162     -22.568  18.374  -3.700  1.00 18.52           H
ATOM   2528  CG  LYS A 162     -21.695  19.968  -4.782  1.00 18.52           C
ATOM   2529 1HG  LYS A 162     -21.582  19.425  -5.714  1.00 18.52           H
ATOM   2530 2HG  LYS A 162     -21.879  21.019  -5.002  1.00 18.52           H
ATOM   2531  CD  LYS A 162     -20.401  19.816  -3.987  1.00 18.52           C
ATOM   2532 1HD  LYS A 162     -20.430  20.470  -3.116  1.00 18.52           H
ATOM   2533 2HD  LYS A 162     -20.314  18.783  -3.650  1.00 18.52           H
ATOM   2534  CE  LYS A 162     -19.190  20.143  -4.847  1.00 18.52           C
ATOM   2535 1HE  LYS A 162     -19.169  19.452  -5.693  1.00 18.52           H
ATOM   2536 2HE  LYS A 162     -19.288  21.162  -5.228  1.00 18.52           H
ATOM   2537  NZ  LYS A 162     -17.905  20.029  -4.082  1.00 18.52           N
ATOM   2538 1HZ  LYS A 162     -17.118  19.981  -4.719  1.00 18.52           H
ATOM   2539 2HZ  LYS A 162     -17.904  19.199  -3.501  1.00 18.52           H
ATOM   2540 3HZ  LYS A 162     -17.789  20.844  -3.487  1.00 18.52           H
ATOM   2541  N   PRO A 163     -23.810  18.413  -6.971  1.00  9.04           N
ATOM   2542  CA  PRO A 163     -23.349  17.211  -7.672  1.00  9.04           C
ATOM   2543  HA  PRO A 163     -24.199  16.574  -7.900  1.00  9.04           H
ATOM   2544  C   PRO A 163     -22.317  16.418  -6.874  1.00  9.04           C
ATOM   2545  O   PRO A 163     -21.438  16.968  -6.211  1.00  9.04           O
ATOM   2546  CB  PRO A 163     -22.732  17.773  -8.950  1.00  9.04           C
ATOM   2547 1HB  PRO A 163     -21.668  17.959  -8.803  1.00  9.04           H
ATOM   2548 2HB  PRO A 163     -22.890  17.092  -9.783  1.00  9.04           H
ATOM   2549  CG  PRO A 163     -23.447  19.043  -9.168  1.00  9.04           C
ATOM   2550 1HG  PRO A 163     -22.863  19.711  -9.799  1.00  9.04           H
ATOM   2551 2HG  PRO A 163     -24.423  18.850  -9.612  1.00  9.04           H
ATOM   2552  CD  PRO A 163     -23.609  19.617  -7.797  1.00  9.04           C
ATOM   2553 1HD  PRO A 163     -22.705  20.147  -7.495  1.00  9.04           H
ATOM   2554 2HD  PRO A 163     -24.480  20.271  -7.754  1.00  9.04           H
ATOM   2555  N   ARG A 164     -22.460  15.104  -6.919  1.00 22.41           N
ATOM   2556  H   ARG A 164     -23.167  14.710  -7.521  1.00 22.41           H
ATOM   2557  CA  ARG A 164     -21.615  14.199  -6.144  1.00 22.41           C
ATOM   2558  HA  ARG A 164     -21.092  14.748  -5.360  1.00 22.41           H
ATOM   2559  C   ARG A 164     -20.611  13.679  -7.158  1.00 22.41           C
ATOM   2560  O   ARG A 164     -20.544  14.202  -8.278  1.00 22.41           O
ATOM   2561  CB  ARG A 164     -22.470  13.080  -5.521  1.00 22.41           C
ATOM   2562 1HB  ARG A 164     -22.911  12.503  -6.335  1.00 22.41           H
ATOM   2563 2HB  ARG A 164     -21.831  12.418  -4.936  1.00 22.41           H
ATOM   2564  CG  ARG A 164     -23.612  13.585  -4.623  1.00 22.41           C
ATOM   2565 1HG  ARG A 164     -23.208  14.082  -3.740  1.00 22.41           H
ATOM   2566 2HG  ARG A 164     -24.206  14.303  -5.183  1.00 22.41           H
ATOM   2567  CD  ARG A 164     -24.541  12.449  -4.201  1.00 22.41           C
ATOM   2568 1HD  ARG A 164     -24.663  11.773  -5.045  1.00 22.41           H
ATOM   2569 2HD  ARG A 164     -24.095  11.900  -3.371  1.00 22.41           H
ATOM   2570  NE  ARG A 164     -25.865  12.967  -3.825  1.00 22.41           N
ATOM   2571  HE  ARG A 164     -25.963  13.978  -3.781  1.00 22.41           H
ATOM   2572  CZ  ARG A 164     -26.955  12.266  -3.542  1.00 22.41           C
ATOM   2573  NH1 ARG A 164     -28.032  12.912  -3.206  1.00 22.41           N
ATOM   2574 1HH1 ARG A 164     -28.010  13.924  -3.167  1.00 22.41           H
ATOM   2575 2HH1 ARG A 164     -28.877  12.402  -3.000  1.00 22.41           H
ATOM   2576  NH2 ARG A 164     -27.047  10.965  -3.614  1.00 22.41           N
ATOM   2577 1HH2 ARG A 164     -26.295  10.428  -4.022  1.00 22.41           H
ATOM   2578 2HH2 ARG A 164     -27.889  10.509  -3.291  1.00 22.41           H
ATOM   2579  N   MET A 165     -19.869  12.638  -6.820  1.00 15.76           N
ATOM   2580  H   MET A 165     -19.920  12.244  -5.892  1.00 15.76           H
ATOM   2581  CA  MET A 165     -19.059  11.964  -7.825  1.00 15.76           C
ATOM   2582  HA  MET A 165     -18.470  12.697  -8.371  1.00 15.76           H
ATOM   2583  C   MET A 165     -20.066  11.307  -8.772  1.00 15.76           C
ATOM   2584  O   MET A 165     -21.216  11.065  -8.391  1.00 15.76           O
ATOM   2585  CB  MET A 165     -18.118  10.958  -7.162  1.00 15.76           C
ATOM   2586 1HB  MET A 165     -17.689  11.442  -6.287  1.00 15.76           H
ATOM   2587 2HB  MET A 165     -18.689  10.093  -6.827  1.00 15.76           H
ATOM   2588  CG  MET A 165     -16.975  10.493  -8.054  1.00 15.76           C
ATOM   2589 1HG  MET A 165     -17.387   9.935  -8.894  1.00 15.76           H
ATOM   2590 2HG  MET A 165     -16.447  11.366  -8.439  1.00 15.76           H
ATOM   2591  SD  MET A 165     -15.795   9.453  -7.184  1.00 15.76           S
ATOM   2592  CE  MET A 165     -14.930  10.643  -6.106  1.00 15.76           C
ATOM   2593 1HE  MET A 165     -14.155  10.124  -5.540  1.00 15.76           H
ATOM   2594 2HE  MET A 165     -15.635  11.092  -5.407  1.00 15.76           H
ATOM   2595 3HE  MET A 165     -14.470  11.424  -6.712  1.00 15.76           H
ATOM   2596  N   ASN A 166     -19.672  11.045 -10.006  1.00 -2.71           N
ATOM   2597  H   ASN A 166     -18.705  11.209 -10.278  1.00 -2.71           H
ATOM   2598  CA  ASN A 166     -20.548  10.445 -11.002  1.00 -2.71           C
ATOM   2599  HA  ASN A 166     -21.352   9.897 -10.509  1.00 -2.71           H
ATOM   2600  C   ASN A 166     -19.640   9.451 -11.702  1.00 -2.71           C
ATOM   2601  O   ASN A 166     -18.452   9.416 -11.388  1.00 -2.71           O
ATOM   2602  CB  ASN A 166     -21.146  11.512 -11.930  1.00 -2.71           C
ATOM   2603 1HB  ASN A 166     -21.854  11.043 -12.608  1.00 -2.71           H
ATOM   2604 2HB  ASN A 166     -21.686  12.237 -11.321  1.00 -2.71           H
ATOM   2605  CG  ASN A 166     -20.112  12.239 -12.752  1.00 -2.71           C
ATOM   2606  OD1 ASN A 166     -19.378  11.646 -13.527  1.00 -2.71           O
ATOM   2607  ND2 ASN A 166     -20.073  13.532 -12.624  1.00 -2.71           N
ATOM   2608 1HD2 ASN A 166     -19.452  14.062 -13.215  1.00 -2.71           H
ATOM   2609 2HD2 ASN A 166     -20.649  13.998 -11.942  1.00 -2.71           H
ATOM   2610  N   TYR A 167     -20.154   8.622 -12.596  1.00 -6.62           N
ATOM   2611  H   TYR A 167     -21.109   8.733 -12.917  1.00 -6.62           H
ATOM   2612  CA  TYR A 167     -19.345   7.515 -13.100  1.00 -6.62           C
ATOM   2613  HA  TYR A 167     -18.904   7.004 -12.245  1.00 -6.62           H
ATOM   2614  C   TYR A 167     -18.169   7.954 -13.963  1.00 -6.62           C
ATOM   2615  O   TYR A 167     -17.114   7.322 -13.908  1.00 -6.62           O
ATOM   2616  CB  TYR A 167     -20.221   6.500 -13.827  1.00 -6.62           C
ATOM   2617 1HB  TYR A 167     -20.951   7.018 -14.448  1.00 -6.62           H
ATOM   2618 2HB  TYR A 167     -19.582   5.896 -14.469  1.00 -6.62           H
ATOM   2619  CG  TYR A 167     -20.918   5.569 -12.857  1.00 -6.62           C
ATOM   2620  CD1 TYR A 167     -22.145   5.913 -12.251  1.00 -6.62           C
ATOM   2621  HD1 TYR A 167     -22.636   6.838 -12.515  1.00 -6.62           H
ATOM   2622  CD2 TYR A 167     -20.318   4.345 -12.500  1.00 -6.62           C
ATOM   2623  HD2 TYR A 167     -19.381   4.051 -12.952  1.00 -6.62           H
ATOM   2624  CE1 TYR A 167     -22.738   5.064 -11.269  1.00 -6.62           C
ATOM   2625  HE1 TYR A 167     -23.666   5.341 -10.792  1.00 -6.62           H
ATOM   2626  CE2 TYR A 167     -20.915   3.494 -11.538  1.00 -6.62           C
ATOM   2627  HE2 TYR A 167     -20.447   2.558 -11.278  1.00 -6.62           H
ATOM   2628  CZ  TYR A 167     -22.105   3.869 -10.915  1.00 -6.62           C
ATOM   2629  OH  TYR A 167     -22.622   3.044  -9.949  1.00 -6.62           O
ATOM   2630  HH  TYR A 167     -22.084   2.248  -9.841  1.00 -6.62           H
ATOM   2631  N   GLN A 168     -18.301   9.053 -14.691  1.00-21.54           N
ATOM   2632  H   GLN A 168     -19.184   9.548 -14.714  1.00-21.54           H
ATOM   2633  CA  GLN A 168     -17.174   9.585 -15.451  1.00-21.54           C
ATOM   2634  HA  GLN A 168     -16.698   8.763 -15.985  1.00-21.54           H
ATOM   2635  C   GLN A 168     -16.130  10.207 -14.530  1.00-21.54           C
ATOM   2636  O   GLN A 168     -14.941   9.995 -14.730  1.00-21.54           O
ATOM   2637  CB  GLN A 168     -17.650  10.616 -16.478  1.00-21.54           C
ATOM   2638 1HB  GLN A 168     -18.376  10.131 -17.126  1.00-21.54           H
ATOM   2639 2HB  GLN A 168     -18.149  11.431 -15.954  1.00-21.54           H
ATOM   2640  CG  GLN A 168     -16.544  11.222 -17.346  1.00-21.54           C
ATOM   2641 1HG  GLN A 168     -16.991  11.929 -18.040  1.00-21.54           H
ATOM   2642 2HG  GLN A 168     -15.851  11.765 -16.705  1.00-21.54           H
ATOM   2643  CD  GLN A 168     -15.753  10.204 -18.136  1.00-21.54           C
ATOM   2644  OE1 GLN A 168     -16.281   9.508 -18.998  1.00-21.54           O
ATOM   2645  NE2 GLN A 168     -14.482  10.107 -17.855  1.00-21.54           N
ATOM   2646 1HE2 GLN A 168     -13.906   9.459 -18.370  1.00-21.54           H
ATOM   2647 2HE2 GLN A 168     -14.090  10.658 -17.110  1.00-21.54           H
ATOM   2648  N   THR A 169     -16.524  10.959 -13.512  1.00-16.74           N
ATOM   2649  H   THR A 169     -17.511  11.146 -13.348  1.00-16.74           H
ATOM   2650  CA  THR A 169     -15.512  11.542 -12.631  1.00-16.74           C
ATOM   2651  HA  THR A 169     -14.730  11.968 -13.258  1.00-16.74           H
ATOM   2652  C   THR A 169     -14.850  10.456 -11.796  1.00-16.74           C
ATOM   2653  O   THR A 169     -13.665  10.556 -11.503  1.00-16.74           O
ATOM   2654  CB  THR A 169     -16.041  12.685 -11.734  1.00-16.74           C
ATOM   2655  HB  THR A 169     -15.249  13.000 -11.054  1.00-16.74           H
ATOM   2656  OG1 THR A 169     -17.183  12.274 -10.978  1.00-16.74           O
ATOM   2657  HG1 THR A 169     -17.410  13.021 -10.411  1.00-16.74           H
ATOM   2658  CG2 THR A 169     -16.470  13.874 -12.566  1.00-16.74           C
ATOM   2659 1HG2 THR A 169     -16.841  14.659 -11.908  1.00-16.74           H
ATOM   2660 2HG2 THR A 169     -17.253  13.589 -13.267  1.00-16.74           H
ATOM   2661 3HG2 THR A 169     -15.614  14.258 -13.121  1.00-16.74           H
ATOM   2662  N   ALA A 170     -15.563   9.381 -11.488  1.00 -6.67           N
ATOM   2663  H   ALA A 170     -16.552   9.347 -11.715  1.00 -6.67           H
ATOM   2664  CA  ALA A 170     -14.946   8.247 -10.810  1.00 -6.67           C
ATOM   2665  HA  ALA A 170     -14.415   8.620  -9.933  1.00 -6.67           H
ATOM   2666  C   ALA A 170     -13.924   7.561 -11.717  1.00 -6.67           C
ATOM   2667  O   ALA A 170     -12.808   7.303 -11.288  1.00 -6.67           O
ATOM   2668  CB  ALA A 170     -16.014   7.246 -10.352  1.00 -6.67           C
ATOM   2669 1HB  ALA A 170     -16.678   7.729  -9.635  1.00 -6.67           H
ATOM   2670 2HB  ALA A 170     -15.531   6.397  -9.865  1.00 -6.67           H
ATOM   2671 3HB  ALA A 170     -16.594   6.895 -11.205  1.00 -6.67           H
ATOM   2672  N   SER A 171     -14.269   7.273 -12.965  1.00-17.10           N
ATOM   2673  H   SER A 171     -15.188   7.521 -13.324  1.00-17.10           H
ATOM   2674  CA  SER A 171     -13.334   6.565 -13.841  1.00-17.10           C
ATOM   2675  HA  SER A 171     -12.963   5.682 -13.320  1.00-17.10           H
ATOM   2676  C   SER A 171     -12.133   7.442 -14.177  1.00-17.10           C
ATOM   2677  O   SER A 171     -11.001   6.956 -14.253  1.00-17.10           O
ATOM   2678  CB  SER A 171     -14.026   6.116 -15.127  1.00-17.10           C
ATOM   2679 1HB  SER A 171     -13.294   5.630 -15.770  1.00-17.10           H
ATOM   2680 2HB  SER A 171     -14.812   5.403 -14.879  1.00-17.10           H
ATOM   2681  OG  SER A 171     -14.602   7.213 -15.811  1.00-17.10           O
ATOM   2682  HG  SER A 171     -14.581   7.028 -16.760  1.00-17.10           H
ATOM   2683  N   PHE A 172     -12.370   8.739 -14.319  1.00-20.43           N
ATOM   2684  H   PHE A 172     -13.330   9.076 -14.298  1.00-20.43           H
ATOM   2685  CA  PHE A 172     -11.294   9.696 -14.537  1.00-20.43           C
ATOM   2686  HA  PHE A 172     -10.725   9.408 -15.421  1.00-20.43           H
ATOM   2687  C   PHE A 172     -10.351   9.709 -13.344  1.00-20.43           C
ATOM   2688  O   PHE A 172      -9.138   9.679 -13.518  1.00-20.43           O
ATOM   2689  CB  PHE A 172     -11.869  11.101 -14.731  1.00-20.43           C
ATOM   2690 1HB  PHE A 172     -12.509  11.100 -15.613  1.00-20.43           H
ATOM   2691 2HB  PHE A 172     -12.477  11.355 -13.865  1.00-20.43           H
ATOM   2692  CG  PHE A 172     -10.817  12.159 -14.889  1.00-20.43           C
ATOM   2693  CD1 PHE A 172     -10.214  12.380 -16.136  1.00-20.43           C
ATOM   2694  HD1 PHE A 172     -10.524  11.800 -16.993  1.00-20.43           H
ATOM   2695  CD2 PHE A 172     -10.411  12.930 -13.784  1.00-20.43           C
ATOM   2696  HD2 PHE A 172     -10.864  12.767 -12.816  1.00-20.43           H
ATOM   2697  CE1 PHE A 172      -9.192  13.347 -16.284  1.00-20.43           C
ATOM   2698  HE1 PHE A 172      -8.722  13.493 -17.244  1.00-20.43           H
ATOM   2699  CE2 PHE A 172      -9.404  13.915 -13.923  1.00-20.43           C
ATOM   2700  HE2 PHE A 172      -9.108  14.512 -13.074  1.00-20.43           H
ATOM   2701  CZ  PHE A 172      -8.782  14.112 -15.174  1.00-20.43           C
ATOM   2702  HZ  PHE A 172      -8.003  14.853 -15.283  1.00-20.43           H
ATOM   2703  N   LEU A 173     -10.897   9.741 -12.136  1.00 -6.10           N
ATOM   2704  H   LEU A 173     -11.909   9.768 -12.038  1.00 -6.10           H
ATOM   2705  CA  LEU A 173     -10.081   9.790 -10.927  1.00 -6.10           C
ATOM   2706  HA  LEU A 173      -9.357  10.597 -11.032  1.00 -6.10           H
ATOM   2707  C   LEU A 173      -9.316   8.494 -10.704  1.00 -6.10           C
ATOM   2708  O   LEU A 173      -8.165   8.528 -10.301  1.00 -6.10           O
ATOM   2709  CB  LEU A 173     -10.971  10.077  -9.715  1.00 -6.10           C
ATOM   2710 1HB  LEU A 173     -11.548  10.973  -9.942  1.00 -6.10           H
ATOM   2711 2HB  LEU A 173     -11.672   9.250  -9.607  1.00 -6.10           H
ATOM   2712  CG  LEU A 173     -10.293  10.297  -8.353  1.00 -6.10           C
ATOM   2713  HG  LEU A 173      -9.780   9.382  -8.061  1.00 -6.10           H
ATOM   2714  CD1 LEU A 173      -9.275  11.441  -8.363  1.00 -6.10           C
ATOM   2715 1HD1 LEU A 173      -8.885  11.598  -7.356  1.00 -6.10           H
ATOM   2716 2HD1 LEU A 173      -9.740  12.361  -8.718  1.00 -6.10           H
ATOM   2717 3HD1 LEU A 173      -8.437  11.184  -9.011  1.00 -6.10           H
ATOM   2718  CD2 LEU A 173     -11.378  10.591  -7.326  1.00 -6.10           C
ATOM   2719 1HD2 LEU A 173     -10.927  10.784  -6.353  1.00 -6.10           H
ATOM   2720 2HD2 LEU A 173     -12.043   9.731  -7.238  1.00 -6.10           H
ATOM   2721 3HD2 LEU A 173     -11.961  11.460  -7.631  1.00 -6.10           H
ATOM   2722  N   ILE A 174      -9.924   7.357 -11.001  1.00  7.45           N
ATOM   2723  H   ILE A 174     -10.893   7.375 -11.312  1.00  7.45           H
ATOM   2724  CA  ILE A 174      -9.245   6.064 -10.883  1.00  7.45           C
ATOM   2725  HA  ILE A 174      -8.884   5.940  -9.863  1.00  7.45           H
ATOM   2726  C   ILE A 174      -8.016   6.060 -11.792  1.00  7.45           C
ATOM   2727  O   ILE A 174      -6.935   5.651 -11.370  1.00  7.45           O
ATOM   2728  CB  ILE A 174     -10.237   4.902 -11.208  1.00  7.45           C
ATOM   2729  HB  ILE A 174     -10.807   5.181 -12.094  1.00  7.45           H
ATOM   2730  CG1 ILE A 174     -11.210   4.743 -10.022  1.00  7.45           C
ATOM   2731 1HG1 ILE A 174     -10.661   4.333  -9.177  1.00  7.45           H
ATOM   2732 2HG1 ILE A 174     -11.561   5.729  -9.725  1.00  7.45           H
ATOM   2733  CG2 ILE A 174      -9.508   3.575 -11.519  1.00  7.45           C
ATOM   2734 1HG2 ILE A 174     -10.227   2.773 -11.684  1.00  7.45           H
ATOM   2735 2HG2 ILE A 174      -8.847   3.303 -10.700  1.00  7.45           H
ATOM   2736 3HG2 ILE A 174      -8.917   3.681 -12.429  1.00  7.45           H
ATOM   2737  CD1 ILE A 174     -12.445   3.870 -10.273  1.00  7.45           C
ATOM   2738 1HD1 ILE A 174     -13.100   3.922  -9.404  1.00  7.45           H
ATOM   2739 2HD1 ILE A 174     -12.149   2.832 -10.428  1.00  7.45           H
ATOM   2740 3HD1 ILE A 174     -12.984   4.233 -11.149  1.00  7.45           H
ATOM   2741  N   ALA A 175      -8.142   6.570 -13.008  1.00-13.48           N
ATOM   2742  H   ALA A 175      -9.043   6.907 -13.325  1.00-13.48           H
ATOM   2743  CA  ALA A 175      -6.994   6.641 -13.906  1.00-13.48           C
ATOM   2744  HA  ALA A 175      -6.498   5.670 -13.917  1.00-13.48           H
ATOM   2745  C   ALA A 175      -5.972   7.689 -13.434  1.00-13.48           C
ATOM   2746  O   ALA A 175      -4.761   7.464 -13.471  1.00-13.48           O
ATOM   2747  CB  ALA A 175      -7.484   6.956 -15.318  1.00-13.48           C
ATOM   2748 1HB  ALA A 175      -8.181   6.184 -15.647  1.00-13.48           H
ATOM   2749 2HB  ALA A 175      -6.634   6.977 -15.997  1.00-13.48           H
ATOM   2750 3HB  ALA A 175      -7.982   7.926 -15.337  1.00-13.48           H
ATOM   2751  N   LEU A 176      -6.470   8.828 -12.974  1.00 -3.43           N
ATOM   2752  H   LEU A 176      -7.477   8.958 -12.959  1.00 -3.43           H
ATOM   2753  CA  LEU A 176      -5.619   9.934 -12.540  1.00 -3.43           C
ATOM   2754  HA  LEU A 176      -4.950  10.190 -13.361  1.00 -3.43           H
ATOM   2755  C   LEU A 176      -4.771   9.563 -11.333  1.00 -3.43           C
ATOM   2756  O   LEU A 176      -3.621   9.954 -11.254  1.00 -3.43           O
ATOM   2757  CB  LEU A 176      -6.467  11.161 -12.183  1.00 -3.43           C
ATOM   2758 1HB  LEU A 176      -7.181  11.336 -12.987  1.00 -3.43           H
ATOM   2759 2HB  LEU A 176      -7.026  10.929 -11.279  1.00 -3.43           H
ATOM   2760  CG  LEU A 176      -5.695  12.471 -11.948  1.00 -3.43           C
ATOM   2761  HG  LEU A 176      -4.888  12.282 -11.246  1.00 -3.43           H
ATOM   2762  CD1 LEU A 176      -5.095  13.014 -13.249  1.00 -3.43           C
ATOM   2763 1HD1 LEU A 176      -4.604  13.966 -13.058  1.00 -3.43           H
ATOM   2764 2HD1 LEU A 176      -5.877  13.151 -13.998  1.00 -3.43           H
ATOM   2765 3HD1 LEU A 176      -4.349  12.319 -13.633  1.00 -3.43           H
ATOM   2766  CD2 LEU A 176      -6.607  13.516 -11.324  1.00 -3.43           C
ATOM   2767 1HD2 LEU A 176      -6.043  14.432 -11.144  1.00 -3.43           H
ATOM   2768 2HD2 LEU A 176      -6.986  13.151 -10.370  1.00 -3.43           H
ATOM   2769 3HD2 LEU A 176      -7.439  13.731 -11.987  1.00 -3.43           H
ATOM   2770  N   VAL A 177      -5.309   8.782 -10.409  1.00 15.99           N
ATOM   2771  H   VAL A 177      -6.279   8.488 -10.506  1.00 15.99           H
ATOM   2772  CA  VAL A 177      -4.553   8.343  -9.235  1.00 15.99           C
ATOM   2773  HA  VAL A 177      -4.214   9.222  -8.686  1.00 15.99           H
ATOM   2774  C   VAL A 177      -3.293   7.582  -9.650  1.00 15.99           C
ATOM   2775  O   VAL A 177      -2.221   7.799  -9.076  1.00 15.99           O
ATOM   2776  CB  VAL A 177      -5.464   7.503  -8.288  1.00 15.99           C
ATOM   2777  HB  VAL A 177      -6.074   6.834  -8.895  1.00 15.99           H
ATOM   2778  CG1 VAL A 177      -4.655   6.643  -7.329  1.00 15.99           C
ATOM   2779 1HG1 VAL A 177      -5.305   6.179  -6.585  1.00 15.99           H
ATOM   2780 2HG1 VAL A 177      -3.900   7.245  -6.827  1.00 15.99           H
ATOM   2781 3HG1 VAL A 177      -4.151   5.857  -7.886  1.00 15.99           H
ATOM   2782  CG2 VAL A 177      -6.391   8.438  -7.490  1.00 15.99           C
ATOM   2783 1HG2 VAL A 177      -6.983   7.862  -6.781  1.00 15.99           H
ATOM   2784 2HG2 VAL A 177      -7.059   8.969  -8.163  1.00 15.99           H
ATOM   2785 3HG2 VAL A 177      -5.801   9.173  -6.942  1.00 15.99           H
ATOM   2786  N   TRP A 178      -3.367   6.755 -10.684  1.00 22.97           N
ATOM   2787  H   TRP A 178      -4.245   6.609 -11.164  1.00 22.97           H
ATOM   2788  CA  TRP A 178      -2.161   6.076 -11.155  1.00 22.97           C
ATOM   2789  HA  TRP A 178      -1.662   5.612 -10.305  1.00 22.97           H
ATOM   2790  C   TRP A 178      -1.193   7.084 -11.751  1.00 22.97           C
ATOM   2791  O   TRP A 178      -0.011   7.026 -11.454  1.00 22.97           O
ATOM   2792  CB  TRP A 178      -2.481   4.990 -12.181  1.00 22.97           C
ATOM   2793 1HB  TRP A 178      -3.126   5.402 -12.956  1.00 22.97           H
ATOM   2794 2HB  TRP A 178      -1.552   4.656 -12.642  1.00 22.97           H
ATOM   2795  CG  TRP A 178      -3.146   3.808 -11.550  1.00 22.97           C
ATOM   2796  CD1 TRP A 178      -4.458   3.681 -11.233  1.00 22.97           C
ATOM   2797  HD1 TRP A 178      -5.205   4.434 -11.440  1.00 22.97           H
ATOM   2798  CD2 TRP A 178      -2.521   2.596 -11.083  1.00 22.97           C
ATOM   2799  NE1 TRP A 178      -4.706   2.507 -10.587  1.00 22.97           N
ATOM   2800  HE1 TRP A 178      -5.616   2.240 -10.206  1.00 22.97           H
ATOM   2801  CE2 TRP A 178      -3.543   1.801 -10.488  1.00 22.97           C
ATOM   2802  CE3 TRP A 178      -1.198   2.105 -11.087  1.00 22.97           C
ATOM   2803  HE3 TRP A 178      -0.400   2.687 -11.527  1.00 22.97           H
ATOM   2804  CZ2 TRP A 178      -3.279   0.555  -9.885  1.00 22.97           C
ATOM   2805  HZ2 TRP A 178      -4.070  -0.010  -9.414  1.00 22.97           H
ATOM   2806  CZ3 TRP A 178      -0.927   0.842 -10.490  1.00 22.97           C
ATOM   2807  HZ3 TRP A 178       0.083   0.455 -10.481  1.00 22.97           H
ATOM   2808  CH2 TRP A 178      -1.979   0.086  -9.890  1.00 22.97           C
ATOM   2809  HH2 TRP A 178      -1.757  -0.862  -9.423  1.00 22.97           H
ATOM   2810  N   MET A 179      -1.677   8.047 -12.522  1.00-11.95           N
ATOM   2811  H   MET A 179      -2.674   8.093 -12.701  1.00-11.95           H
ATOM   2812  CA  MET A 179      -0.790   9.056 -13.108  1.00-11.95           C
ATOM   2813  HA  MET A 179      -0.032   8.553 -13.709  1.00-11.95           H
ATOM   2814  C   MET A 179      -0.079   9.861 -12.023  1.00-11.95           C
ATOM   2815  O   MET A 179       1.120  10.100 -12.103  1.00-11.95           O
ATOM   2816  CB  MET A 179      -1.577  10.030 -13.988  1.00-11.95           C
ATOM   2817 1HB  MET A 179      -2.344  10.505 -13.380  1.00-11.95           H
ATOM   2818 2HB  MET A 179      -0.893  10.804 -14.335  1.00-11.95           H
ATOM   2819  CG  MET A 179      -2.255   9.398 -15.194  1.00-11.95           C
ATOM   2820 1HG  MET A 179      -1.494   9.022 -15.879  1.00-11.95           H
ATOM   2821 2HG  MET A 179      -2.872   8.564 -14.862  1.00-11.95           H
ATOM   2822  SD  MET A 179      -3.318  10.585 -16.054  1.00-11.95           S
ATOM   2823  CE  MET A 179      -2.139  11.782 -16.722  1.00-11.95           C
ATOM   2824 1HE  MET A 179      -2.660  12.482 -17.376  1.00-11.95           H
ATOM   2825 2HE  MET A 179      -1.372  11.262 -17.297  1.00-11.95           H
ATOM   2826 3HE  MET A 179      -1.669  12.335 -15.909  1.00-11.95           H
ATOM   2827  N   VAL A 180      -0.816  10.242 -10.989  1.00 -0.24           N
ATOM   2828  H   VAL A 180      -1.808  10.010 -10.976  1.00 -0.24           H
ATOM   2829  CA  VAL A 180      -0.267  11.000  -9.867  1.00 -0.24           C
ATOM   2830  HA  VAL A 180       0.180  11.917 -10.243  1.00 -0.24           H
ATOM   2831  C   VAL A 180       0.833  10.186  -9.199  1.00 -0.24           C
ATOM   2832  O   VAL A 180       1.931  10.692  -8.959  1.00 -0.24           O
ATOM   2833  CB  VAL A 180      -1.404  11.357  -8.850  1.00 -0.24           C
ATOM   2834  HB  VAL A 180      -1.997  10.462  -8.673  1.00 -0.24           H
ATOM   2835  CG1 VAL A 180      -0.876  11.838  -7.494  1.00 -0.24           C
ATOM   2836 1HG1 VAL A 180      -1.710  12.122  -6.850  1.00 -0.24           H
ATOM   2837 2HG1 VAL A 180      -0.215  12.691  -7.625  1.00 -0.24           H
ATOM   2838 3HG1 VAL A 180      -0.334  11.032  -6.995  1.00 -0.24           H
ATOM   2839  CG2 VAL A 180      -2.320  12.440  -9.438  1.00 -0.24           C
ATOM   2840 1HG2 VAL A 180      -3.173  12.596  -8.778  1.00 -0.24           H
ATOM   2841 2HG2 VAL A 180      -2.690  12.136 -10.415  1.00 -0.24           H
ATOM   2842 3HG2 VAL A 180      -1.772  13.376  -9.548  1.00 -0.24           H
ATOM   2843  N   SER A 181       0.557   8.920  -8.932  1.00 -8.75           N
ATOM   2844  H   SER A 181      -0.343   8.534  -9.197  1.00 -8.75           H
ATOM   2845  CA  SER A 181       1.498   8.078  -8.202  1.00 -8.75           C
ATOM   2846  HA  SER A 181       1.797   8.602  -7.293  1.00 -8.75           H
ATOM   2847  C   SER A 181       2.753   7.744  -8.996  1.00 -8.75           C
ATOM   2848  O   SER A 181       3.849   7.714  -8.447  1.00 -8.75           O
ATOM   2849  CB  SER A 181       0.792   6.786  -7.818  1.00 -8.75           C
ATOM   2850 1HB  SER A 181       0.527   6.237  -8.722  1.00 -8.75           H
ATOM   2851 2HB  SER A 181       1.457   6.172  -7.213  1.00 -8.75           H
ATOM   2852  OG  SER A 181      -0.391   7.087  -7.095  1.00 -8.75           O
ATOM   2853  HG  SER A 181      -1.078   7.357  -7.720  1.00 -8.75           H
ATOM   2854  N   ILE A 182       2.596   7.532 -10.295  1.00 -9.53           N
ATOM   2855  H   ILE A 182       1.660   7.572 -10.693  1.00 -9.53           H
ATOM   2856  CA  ILE A 182       3.712   7.219 -11.190  1.00 -9.53           C
ATOM   2857  HA  ILE A 182       4.258   6.358 -10.812  1.00 -9.53           H
ATOM   2858  C   ILE A 182       4.681   8.395 -11.210  1.00 -9.53           C
ATOM   2859  O   ILE A 182       5.897   8.199 -11.145  1.00 -9.53           O
ATOM   2860  CB  ILE A 182       3.157   6.880 -12.611  1.00 -9.53           C
ATOM   2861  HB  ILE A 182       2.389   7.615 -12.855  1.00 -9.53           H
ATOM   2862  CG1 ILE A 182       2.525   5.474 -12.584  1.00 -9.53           C
ATOM   2863 1HG1 ILE A 182       3.323   4.735 -12.515  1.00 -9.53           H
ATOM   2864 2HG1 ILE A 182       1.916   5.379 -11.687  1.00 -9.53           H
ATOM   2865  CG2 ILE A 182       4.225   6.929 -13.723  1.00 -9.53           C
ATOM   2866 1HG2 ILE A 182       3.737   6.850 -14.692  1.00 -9.53           H
ATOM   2867 2HG2 ILE A 182       4.927   6.105 -13.612  1.00 -9.53           H
ATOM   2868 3HG2 ILE A 182       4.762   7.877 -13.703  1.00 -9.53           H
ATOM   2869  CD1 ILE A 182       1.639   5.126 -13.784  1.00 -9.53           C
ATOM   2870 1HD1 ILE A 182       1.157   4.165 -13.603  1.00 -9.53           H
ATOM   2871 2HD1 ILE A 182       2.240   5.054 -14.690  1.00 -9.53           H
ATOM   2872 3HD1 ILE A 182       0.871   5.889 -13.913  1.00 -9.53           H
ATOM   2873  N   LEU A 183       4.153   9.611 -11.274  1.00-18.41           N
ATOM   2874  H   LEU A 183       3.144   9.718 -11.316  1.00-18.41           H
ATOM   2875  CA  LEU A 183       4.994  10.805 -11.328  1.00-18.41           C
ATOM   2876  HA  LEU A 183       5.766  10.652 -12.079  1.00-18.41           H
ATOM   2877  C   LEU A 183       5.695  11.115 -10.009  1.00-18.41           C
ATOM   2878  O   LEU A 183       6.867  11.492  -9.996  1.00-18.41           O
ATOM   2879  CB  LEU A 183       4.148  12.012 -11.731  1.00-18.41           C
ATOM   2880 1HB  LEU A 183       3.308  12.071 -11.041  1.00-18.41           H
ATOM   2881 2HB  LEU A 183       4.751  12.910 -11.599  1.00-18.41           H
ATOM   2882  CG  LEU A 183       3.594  12.023 -13.165  1.00-18.41           C
ATOM   2883  HG  LEU A 183       3.119  11.067 -13.368  1.00-18.41           H
ATOM   2884  CD1 LEU A 183       2.533  13.108 -13.279  1.00-18.41           C
ATOM   2885 1HD1 LEU A 183       2.102  13.092 -14.279  1.00-18.41           H
ATOM   2886 2HD1 LEU A 183       2.975  14.086 -13.088  1.00-18.41           H
ATOM   2887 3HD1 LEU A 183       1.747  12.918 -12.549  1.00-18.41           H
ATOM   2888  CD2 LEU A 183       4.680  12.239 -14.215  1.00-18.41           C
ATOM   2889 1HD2 LEU A 183       4.229  12.325 -15.202  1.00-18.41           H
ATOM   2890 2HD2 LEU A 183       5.359  11.389 -14.224  1.00-18.41           H
ATOM   2891 3HD2 LEU A 183       5.242  13.147 -13.996  1.00-18.41           H
ATOM   2892  N   ILE A 184       5.003  10.953  -8.890  1.00-13.01           N
ATOM   2893  H   ILE A 184       4.033  10.652  -8.933  1.00-13.01           H
ATOM   2894  CA  ILE A 184       5.611  11.227  -7.584  1.00-13.01           C
ATOM   2895  HA  ILE A 184       6.077  12.212  -7.608  1.00-13.01           H
ATOM   2896  C   ILE A 184       6.725  10.207  -7.336  1.00-13.01           C
ATOM   2897  O   ILE A 184       7.783  10.538  -6.800  1.00-13.01           O
ATOM   2898  CB  ILE A 184       4.541  11.220  -6.442  1.00-13.01           C
ATOM   2899  HB  ILE A 184       3.980  10.285  -6.490  1.00-13.01           H
ATOM   2900  CG1 ILE A 184       3.579  12.410  -6.628  1.00-13.01           C
ATOM   2901 1HG1 ILE A 184       4.135  13.331  -6.459  1.00-13.01           H
ATOM   2902 2HG1 ILE A 184       3.233  12.423  -7.656  1.00-13.01           H
ATOM   2903  CG2 ILE A 184       5.184  11.340  -5.046  1.00-13.01           C
ATOM   2904 1HG2 ILE A 184       4.425  11.242  -4.268  1.00-13.01           H
ATOM   2905 2HG2 ILE A 184       5.696  12.296  -4.939  1.00-13.01           H
ATOM   2906 3HG2 ILE A 184       5.901  10.535  -4.897  1.00-13.01           H
ATOM   2907  CD1 ILE A 184       2.345  12.418  -5.717  1.00-13.01           C
ATOM   2908 1HD1 ILE A 184       1.675  13.218  -6.026  1.00-13.01           H
ATOM   2909 2HD1 ILE A 184       2.634  12.583  -4.679  1.00-13.01           H
ATOM   2910 3HD1 ILE A 184       1.821  11.463  -5.793  1.00-13.01           H
ATOM   2911  N   ALA A 185       6.516   8.969  -7.760  1.00 -9.46           N
ATOM   2912  H   ALA A 185       5.644   8.731  -8.221  1.00 -9.46           H
ATOM   2913  CA  ALA A 185       7.482   7.905  -7.517  1.00 -9.46           C
ATOM   2914  HA  ALA A 185       7.819   8.000  -6.485  1.00 -9.46           H
ATOM   2915  C   ALA A 185       8.744   7.886  -8.394  1.00 -9.46           C
ATOM   2916  O   ALA A 185       9.616   7.070  -8.123  1.00 -9.46           O
ATOM   2917  CB  ALA A 185       6.761   6.567  -7.635  1.00 -9.46           C
ATOM   2918 1HB  ALA A 185       5.916   6.537  -6.945  1.00 -9.46           H
ATOM   2919 2HB  ALA A 185       7.444   5.751  -7.394  1.00 -9.46           H
ATOM   2920 3HB  ALA A 185       6.396   6.439  -8.654  1.00 -9.46           H
ATOM   2921  N   ILE A 186       8.880   8.712  -9.427  1.00 10.98           N
ATOM   2922  H   ILE A 186       8.181   9.425  -9.592  1.00 10.98           H
ATOM   2923  CA  ILE A 186      10.030   8.595 -10.358  1.00 10.98           C
ATOM   2924  HA  ILE A 186       9.911   7.646 -10.879  1.00 10.98           H
ATOM   2925  C   ILE A 186      11.425   8.517  -9.696  1.00 10.98           C
ATOM   2926  O   ILE A 186      12.212   7.628 -10.056  1.00 10.98           O
ATOM   2927  CB  ILE A 186      10.048   9.720 -11.454  1.00 10.98           C
ATOM   2928  HB  ILE A 186      10.155  10.685 -10.960  1.00 10.98           H
ATOM   2929  CG1 ILE A 186       8.735   9.725 -12.257  1.00 10.98           C
ATOM   2930 1HG1 ILE A 186       8.711   8.843 -12.896  1.00 10.98           H
ATOM   2931 2HG1 ILE A 186       7.902   9.659 -11.566  1.00 10.98           H
ATOM   2932  CG2 ILE A 186      11.241   9.526 -12.434  1.00 10.98           C
ATOM   2933 1HG2 ILE A 186      11.228  10.291 -13.207  1.00 10.98           H
ATOM   2934 2HG2 ILE A 186      11.192   8.540 -12.902  1.00 10.98           H
ATOM   2935 3HG2 ILE A 186      12.188   9.616 -11.900  1.00 10.98           H
ATOM   2936  CD1 ILE A 186       8.505  10.977 -13.119  1.00 10.98           C
ATOM   2937 1HD1 ILE A 186       7.530  10.913 -13.597  1.00 10.98           H
ATOM   2938 2HD1 ILE A 186       9.269  11.061 -13.891  1.00 10.98           H
ATOM   2939 3HD1 ILE A 186       8.529  11.866 -12.487  1.00 10.98           H
ATOM   2940  N   PRO A 187      11.745   9.370  -8.698  1.00-18.10           N
ATOM   2941  CA  PRO A 187      13.067   9.183  -8.077  1.00-18.10           C
ATOM   2942  HA  PRO A 187      13.846   9.406  -8.807  1.00-18.10           H
ATOM   2943  C   PRO A 187      13.359   7.807  -7.469  1.00-18.10           C
ATOM   2944  O   PRO A 187      14.512   7.370  -7.448  1.00-18.10           O
ATOM   2945  CB  PRO A 187      13.071  10.251  -6.978  1.00-18.10           C
ATOM   2946 1HB  PRO A 187      12.696   9.839  -6.042  1.00-18.10           H
ATOM   2947 2HB  PRO A 187      14.065  10.664  -6.833  1.00-18.10           H
ATOM   2948  CG  PRO A 187      12.178  11.282  -7.488  1.00-18.10           C
ATOM   2949 1HG  PRO A 187      11.837  11.939  -6.692  1.00-18.10           H
ATOM   2950 2HG  PRO A 187      12.681  11.856  -8.267  1.00-18.10           H
ATOM   2951  CD  PRO A 187      11.051  10.508  -8.065  1.00-18.10           C
ATOM   2952 1HD  PRO A 187      10.379  10.157  -7.281  1.00-18.10           H
ATOM   2953 2HD  PRO A 187      10.513  11.108  -8.798  1.00-18.10           H
ATOM   2954  N   SER A 188      12.332   7.090  -7.028  1.00 -8.25           N
ATOM   2955  H   SER A 188      11.390   7.453  -7.111  1.00 -8.25           H
ATOM   2956  CA  SER A 188      12.517   5.759  -6.446  1.00 -8.25           C
ATOM   2957  HA  SER A 188      13.339   5.811  -5.730  1.00 -8.25           H
ATOM   2958  C   SER A 188      12.872   4.704  -7.495  1.00 -8.25           C
ATOM   2959  O   SER A 188      13.289   3.606  -7.147  1.00 -8.25           O
ATOM   2960  CB  SER A 188      11.262   5.312  -5.694  1.00 -8.25           C
ATOM   2961 1HB  SER A 188      11.495   4.422  -5.114  1.00 -8.25           H
ATOM   2962 2HB  SER A 188      10.950   6.103  -5.012  1.00 -8.25           H
ATOM   2963  OG  SER A 188      10.206   5.003  -6.586  1.00 -8.25           O
ATOM   2964  HG  SER A 188       9.972   5.796  -7.091  1.00 -8.25           H
ATOM   2965  N   ALA A 189      12.751   5.033  -8.775  1.00 21.52           N
ATOM   2966  H   ALA A 189      12.334   5.921  -9.031  1.00 21.52           H
ATOM   2967  CA  ALA A 189      13.307   4.187  -9.827  1.00 21.52           C
ATOM   2968  HA  ALA A 189      13.280   3.142  -9.515  1.00 21.52           H
ATOM   2969  C   ALA A 189      14.759   4.594 -10.066  1.00 21.52           C
ATOM   2970  O   ALA A 189      15.684   3.790  -9.955  1.00 21.52           O
ATOM   2971  CB  ALA A 189      12.510   4.348 -11.132  1.00 21.52           C
ATOM   2972 1HB  ALA A 189      11.502   3.973 -11.002  1.00 21.52           H
ATOM   2973 2HB  ALA A 189      12.997   3.781 -11.925  1.00 21.52           H
ATOM   2974 3HB  ALA A 189      12.456   5.397 -11.427  1.00 21.52           H
ATOM   2975  N   TYR A 190      14.949   5.844 -10.462  1.00  0.93           N
ATOM   2976  H   TYR A 190      14.170   6.491 -10.478  1.00  0.93           H
ATOM   2977  CA  TYR A 190      16.249   6.271 -10.970  1.00  0.93           C
ATOM   2978  HA  TYR A 190      16.542   5.584 -11.764  1.00  0.93           H
ATOM   2979  C   TYR A 190      17.368   6.245  -9.939  1.00  0.93           C
ATOM   2980  O   TYR A 190      18.385   5.590 -10.143  1.00  0.93           O
ATOM   2981  CB  TYR A 190      16.158   7.674 -11.570  1.00  0.93           C
ATOM   2982 1HB  TYR A 190      15.529   7.643 -12.460  1.00  0.93           H
ATOM   2983 2HB  TYR A 190      15.704   8.346 -10.842  1.00  0.93           H
ATOM   2984  CG  TYR A 190      17.525   8.213 -11.932  1.00  0.93           C
ATOM   2985  CD1 TYR A 190      18.334   7.572 -12.895  1.00  0.93           C
ATOM   2986  HD1 TYR A 190      17.965   6.702 -13.421  1.00  0.93           H
ATOM   2987  CD2 TYR A 190      18.045   9.338 -11.263  1.00  0.93           C
ATOM   2988  HD2 TYR A 190      17.447   9.848 -10.521  1.00  0.93           H
ATOM   2989  CE1 TYR A 190      19.649   8.038 -13.166  1.00  0.93           C
ATOM   2990  HE1 TYR A 190      20.269   7.529 -13.890  1.00  0.93           H
ATOM   2991  CE2 TYR A 190      19.352   9.804 -11.535  1.00  0.93           C
ATOM   2992  HE2 TYR A 190      19.740  10.657 -11.003  1.00  0.93           H
ATOM   2993  CZ  TYR A 190      20.143   9.151 -12.482  1.00  0.93           C
ATOM   2994  OH  TYR A 190      21.404   9.617 -12.747  1.00  0.93           O
ATOM   2995  HH  TYR A 190      21.869   9.058 -13.376  1.00  0.93           H
ATOM   2996  N   PHE A 191      17.204   6.915  -8.811  1.00-19.22           N
ATOM   2997  H   PHE A 191      16.334   7.392  -8.603  1.00-19.22           H
ATOM   2998  CA  PHE A 191      18.316   7.008  -7.873  1.00-19.22           C
ATOM   2999  HA  PHE A 191      19.234   7.216  -8.424  1.00-19.22           H
ATOM   3000  C   PHE A 191      18.490   5.687  -7.129  1.00-19.22           C
ATOM   3001  O   PHE A 191      19.581   5.343  -6.689  1.00-19.22           O
ATOM   3002  CB  PHE A 191      18.091   8.144  -6.891  1.00-19.22           C
ATOM   3003 1HB  PHE A 191      17.195   7.923  -6.316  1.00-19.22           H
ATOM   3004 2HB  PHE A 191      18.942   8.185  -6.212  1.00-19.22           H
ATOM   3005  CG  PHE A 191      17.925   9.497  -7.539  1.00-19.22           C
ATOM   3006  CD1 PHE A 191      16.648  10.055  -7.678  1.00-19.22           C
ATOM   3007  HD1 PHE A 191      15.795   9.493  -7.345  1.00-19.22           H
ATOM   3008  CD2 PHE A 191      19.035  10.240  -7.969  1.00-19.22           C
ATOM   3009  HD2 PHE A 191      20.021   9.819  -7.893  1.00-19.22           H
ATOM   3010  CE1 PHE A 191      16.466  11.351  -8.222  1.00-19.22           C
ATOM   3011  HE1 PHE A 191      15.475  11.768  -8.320  1.00-19.22           H
ATOM   3012  CE2 PHE A 191      18.877  11.547  -8.497  1.00-19.22           C
ATOM   3013  HE2 PHE A 191      19.743  12.115  -8.805  1.00-19.22           H
ATOM   3014  CZ  PHE A 191      17.586  12.101  -8.623  1.00-19.22           C
ATOM   3015  HZ  PHE A 191      17.458  13.097  -9.018  1.00-19.22           H
ATOM   3016  N   ALA A 192      17.439   4.880  -7.063  1.00 -3.10           N
ATOM   3017  H   ALA A 192      16.541   5.193  -7.395  1.00 -3.10           H
ATOM   3018  CA  ALA A 192      17.588   3.522  -6.542  1.00 -3.10           C
ATOM   3019  HA  ALA A 192      18.110   3.571  -5.585  1.00 -3.10           H
ATOM   3020  C   ALA A 192      18.427   2.669  -7.501  1.00 -3.10           C
ATOM   3021  O   ALA A 192      19.167   1.795  -7.065  1.00 -3.10           O
ATOM   3022  CB  ALA A 192      16.230   2.883  -6.311  1.00 -3.10           C
ATOM   3023 1HB  ALA A 192      15.631   3.511  -5.652  1.00 -3.10           H
ATOM   3024 2HB  ALA A 192      16.364   1.906  -5.843  1.00 -3.10           H
ATOM   3025 3HB  ALA A 192      15.712   2.753  -7.263  1.00 -3.10           H
ATOM   3026  N   THR A 193      18.355   2.937  -8.798  1.00 -5.96           N
ATOM   3027  H   THR A 193      17.724   3.657  -9.132  1.00 -5.96           H
ATOM   3028  CA  THR A 193      19.199   2.230  -9.763  1.00 -5.96           C
ATOM   3029  HA  THR A 193      19.096   1.160  -9.601  1.00 -5.96           H
ATOM   3030  C   THR A 193      20.650   2.620  -9.509  1.00 -5.96           C
ATOM   3031  O   THR A 193      21.524   1.765  -9.454  1.00 -5.96           O
ATOM   3032  CB  THR A 193      18.825   2.545 -11.232  1.00 -5.96           C
ATOM   3033  HB  THR A 193      19.029   3.592 -11.450  1.00 -5.96           H
ATOM   3034  OG1 THR A 193      17.434   2.279 -11.437  1.00 -5.96           O
ATOM   3035  HG1 THR A 193      16.921   2.899 -10.895  1.00 -5.96           H
ATOM   3036  CG2 THR A 193      19.581   1.670 -12.210  1.00 -5.96           C
ATOM   3037 1HG2 THR A 193      19.264   1.920 -13.221  1.00 -5.96           H
ATOM   3038 2HG2 THR A 193      19.375   0.618 -12.012  1.00 -5.96           H
ATOM   3039 3HG2 THR A 193      20.653   1.855 -12.126  1.00 -5.96           H
ATOM   3040  N   GLU A 194      20.906   3.900  -9.280  1.00-12.00           N
ATOM   3041  H   GLU A 194      20.157   4.583  -9.342  1.00-12.00           H
ATOM   3042  CA  GLU A 194      22.262   4.357  -8.969  1.00-12.00           C
ATOM   3043  HA  GLU A 194      22.938   4.029  -9.757  1.00-12.00           H
ATOM   3044  C   GLU A 194      22.773   3.790  -7.644  1.00-12.00           C
ATOM   3045  O   GLU A 194      23.957   3.475  -7.494  1.00-12.00           O
ATOM   3046  CB  GLU A 194      22.300   5.882  -8.889  1.00-12.00           C
ATOM   3047 1HB  GLU A 194      21.629   6.202  -8.096  1.00-12.00           H
ATOM   3048 2HB  GLU A 194      23.311   6.180  -8.616  1.00-12.00           H
ATOM   3049  CG  GLU A 194      21.905   6.608 -10.171  1.00-12.00           C
ATOM   3050 1HG  GLU A 194      20.860   6.398 -10.390  1.00-12.00           H
ATOM   3051 2HG  GLU A 194      22.012   7.682 -10.017  1.00-12.00           H
ATOM   3052  CD  GLU A 194      22.748   6.189 -11.362  1.00-12.00           C
ATOM   3053  OE1 GLU A 194      23.995   6.236 -11.284  1.00-12.00           O
ATOM   3054  OE2 GLU A 194      22.176   5.780 -12.395  1.00-12.00           O
ATOM   3055  N   THR A 195      21.865   3.624  -6.696  1.00  9.56           N
ATOM   3056  H   THR A 195      20.918   3.948  -6.866  1.00  9.56           H
ATOM   3057  CA  THR A 195      22.180   3.017  -5.406  1.00  9.56           C
ATOM   3058  HA  THR A 195      22.980   3.580  -4.928  1.00  9.56           H
ATOM   3059  C   THR A 195      22.647   1.583  -5.588  1.00  9.56           C
ATOM   3060  O   THR A 195      23.703   1.190  -5.099  1.00  9.56           O
ATOM   3061  CB  THR A 195      20.927   2.990  -4.492  1.00  9.56           C
ATOM   3062  HB  THR A 195      20.134   2.436  -4.984  1.00  9.56           H
ATOM   3063  OG1 THR A 195      20.468   4.322  -4.255  1.00  9.56           O
ATOM   3064  HG1 THR A 195      20.240   4.733  -5.101  1.00  9.56           H
ATOM   3065  CG2 THR A 195      21.185   2.341  -3.162  1.00  9.56           C
ATOM   3066 1HG2 THR A 195      20.362   2.570  -2.494  1.00  9.56           H
ATOM   3067 2HG2 THR A 195      22.120   2.709  -2.740  1.00  9.56           H
ATOM   3068 3HG2 THR A 195      21.249   1.262  -3.286  1.00  9.56           H
ATOM   3069  N   VAL A 196      21.863   0.776  -6.285  1.00 20.17           N
ATOM   3070  H   VAL A 196      20.993   1.119  -6.688  1.00 20.17           H
ATOM   3071  CA  VAL A 196      22.206  -0.635  -6.411  1.00 20.17           C
ATOM   3072  HA  VAL A 196      22.548  -0.976  -5.437  1.00 20.17           H
ATOM   3073  C   VAL A 196      23.387  -0.812  -7.365  1.00 20.17           C
ATOM   3074  O   VAL A 196      24.160  -1.748  -7.204  1.00 20.17           O
ATOM   3075  CB  VAL A 196      20.951  -1.479  -6.748  1.00 20.17           C
ATOM   3076  HB  VAL A 196      20.168  -1.179  -6.053  1.00 20.17           H
ATOM   3077  CG1 VAL A 196      20.432  -1.187  -8.143  1.00 20.17           C
ATOM   3078 1HG1 VAL A 196      19.517  -1.746  -8.308  1.00 20.17           H
ATOM   3079 2HG1 VAL A 196      21.172  -1.447  -8.894  1.00 20.17           H
ATOM   3080 3HG1 VAL A 196      20.199  -0.133  -8.235  1.00 20.17           H
ATOM   3081  CG2 VAL A 196      21.206  -2.976  -6.520  1.00 20.17           C
ATOM   3082 1HG2 VAL A 196      20.310  -3.545  -6.755  1.00 20.17           H
ATOM   3083 2HG2 VAL A 196      21.463  -3.149  -5.472  1.00 20.17           H
ATOM   3084 3HG2 VAL A 196      22.028  -3.322  -7.144  1.00 20.17           H
ATOM   3085  N   LEU A 197      23.612   0.125  -8.280  1.00 -4.91           N
ATOM   3086  H   LEU A 197      22.935   0.870  -8.419  1.00 -4.91           H
ATOM   3087  CA  LEU A 197      24.829   0.112  -9.096  1.00 -4.91           C
ATOM   3088  HA  LEU A 197      24.894  -0.842  -9.613  1.00 -4.91           H
ATOM   3089  C   LEU A 197      26.066   0.244  -8.215  1.00 -4.91           C
ATOM   3090  O   LEU A 197      27.015  -0.513  -8.377  1.00 -4.91           O
ATOM   3091  CB  LEU A 197      24.822   1.239 -10.135  1.00 -4.91           C
ATOM   3092 1HB  LEU A 197      24.359   2.110  -9.679  1.00 -4.91           H
ATOM   3093 2HB  LEU A 197      25.856   1.499 -10.359  1.00 -4.91           H
ATOM   3094  CG  LEU A 197      24.118   0.954 -11.470  1.00 -4.91           C
ATOM   3095  HG  LEU A 197      23.135   0.533 -11.269  1.00 -4.91           H
ATOM   3096  CD1 LEU A 197      23.930   2.252 -12.243  1.00 -4.91           C
ATOM   3097 1HD1 LEU A 197      23.454   2.046 -13.199  1.00 -4.91           H
ATOM   3098 2HD1 LEU A 197      24.894   2.732 -12.422  1.00 -4.91           H
ATOM   3099 3HD1 LEU A 197      23.292   2.931 -11.677  1.00 -4.91           H
ATOM   3100  CD2 LEU A 197      24.910  -0.039 -12.330  1.00 -4.91           C
ATOM   3101 1HD2 LEU A 197      24.404  -0.182 -13.285  1.00 -4.91           H
ATOM   3102 2HD2 LEU A 197      24.969  -1.002 -11.823  1.00 -4.91           H
ATOM   3103 3HD2 LEU A 197      25.916   0.340 -12.514  1.00 -4.91           H
ATOM   3104  N   PHE A 198      26.058   1.148  -7.245  1.00 20.19           N
ATOM   3105  H   PHE A 198      25.264   1.771  -7.135  1.00 20.19           H
ATOM   3106  CA  PHE A 198      27.183   1.243  -6.312  1.00 20.19           C
ATOM   3107  HA  PHE A 198      28.104   1.401  -6.871  1.00 20.19           H
ATOM   3108  C   PHE A 198      27.350  -0.049  -5.517  1.00 20.19           C
ATOM   3109  O   PHE A 198      28.466  -0.518  -5.298  1.00 20.19           O
ATOM   3110  CB  PHE A 198      26.981   2.408  -5.338  1.00 20.19           C
ATOM   3111 1HB  PHE A 198      27.086   3.348  -5.879  1.00 20.19           H
ATOM   3112 2HB  PHE A 198      25.968   2.358  -4.945  1.00 20.19           H
ATOM   3113  CG  PHE A 198      27.924   2.385  -4.161  1.00 20.19           C
ATOM   3114  CD1 PHE A 198      29.321   2.460  -4.339  1.00 20.19           C
ATOM   3115  HD1 PHE A 198      29.735   2.545  -5.332  1.00 20.19           H
ATOM   3116  CD2 PHE A 198      27.409   2.256  -2.857  1.00 20.19           C
ATOM   3117  HD2 PHE A 198      26.341   2.187  -2.704  1.00 20.19           H
ATOM   3118  CE1 PHE A 198      30.197   2.416  -3.222  1.00 20.19           C
ATOM   3119  HE1 PHE A 198      31.266   2.476  -3.368  1.00 20.19           H
ATOM   3120  CE2 PHE A 198      28.270   2.203  -1.735  1.00 20.19           C
ATOM   3121  HE2 PHE A 198      27.859   2.094  -0.742  1.00 20.19           H
ATOM   3122  CZ  PHE A 198      29.667   2.283  -1.918  1.00 20.19           C
ATOM   3123  HZ  PHE A 198      30.327   2.232  -1.066  1.00 20.19           H
ATOM   3124  N   ILE A 199      26.250  -0.652  -5.103  1.00 18.77           N
ATOM   3125  H   ILE A 199      25.344  -0.244  -5.308  1.00 18.77           H
ATOM   3126  CA  ILE A 199      26.323  -1.871  -4.303  1.00 18.77           C
ATOM   3127  HA  ILE A 199      27.020  -1.697  -3.483  1.00 18.77           H
ATOM   3128  C   ILE A 199      26.890  -3.037  -5.121  1.00 18.77           C
ATOM   3129  O   ILE A 199      27.733  -3.772  -4.615  1.00 18.77           O
ATOM   3130  CB  ILE A 199      24.941  -2.194  -3.682  1.00 18.77           C
ATOM   3131  HB  ILE A 199      24.208  -2.262  -4.485  1.00 18.77           H
ATOM   3132  CG1 ILE A 199      24.539  -1.054  -2.719  1.00 18.77           C
ATOM   3133 1HG1 ILE A 199      25.120  -1.156  -1.802  1.00 18.77           H
ATOM   3134 2HG1 ILE A 199      24.799  -0.093  -3.157  1.00 18.77           H
ATOM   3135  CG2 ILE A 199      24.964  -3.532  -2.920  1.00 18.77           C
ATOM   3136 1HG2 ILE A 199      23.974  -3.737  -2.521  1.00 18.77           H
ATOM   3137 2HG2 ILE A 199      25.688  -3.492  -2.102  1.00 18.77           H
ATOM   3138 3HG2 ILE A 199      25.233  -4.345  -3.594  1.00 18.77           H
ATOM   3139  CD1 ILE A 199      23.064  -0.991  -2.359  1.00 18.77           C
ATOM   3140 1HD1 ILE A 199      22.888  -0.129  -1.715  1.00 18.77           H
ATOM   3141 2HD1 ILE A 199      22.771  -1.894  -1.831  1.00 18.77           H
ATOM   3142 3HD1 ILE A 199      22.466  -0.890  -3.262  1.00 18.77           H
ATOM   3143  N   VAL A 200      26.528  -3.195  -6.388  1.00 -2.54           N
ATOM   3144  H   VAL A 200      25.832  -2.580  -6.808  1.00 -2.54           H
ATOM   3145  CA  VAL A 200      27.108  -4.289  -7.180  1.00 -2.54           C
ATOM   3146  HA  VAL A 200      27.159  -5.162  -6.528  1.00 -2.54           H
ATOM   3147  C   VAL A 200      28.551  -4.010  -7.607  1.00 -2.54           C
ATOM   3148  O   VAL A 200      29.296  -4.942  -7.913  1.00 -2.54           O
ATOM   3149  CB  VAL A 200      26.239  -4.709  -8.401  1.00 -2.54           C
ATOM   3150  HB  VAL A 200      26.730  -5.551  -8.883  1.00 -2.54           H
ATOM   3151  CG1 VAL A 200      24.854  -5.178  -7.931  1.00 -2.54           C
ATOM   3152 1HG1 VAL A 200      24.308  -5.596  -8.775  1.00 -2.54           H
ATOM   3153 2HG1 VAL A 200      24.288  -4.348  -7.510  1.00 -2.54           H
ATOM   3154 3HG1 VAL A 200      24.970  -5.956  -7.177  1.00 -2.54           H
ATOM   3155  CG2 VAL A 200      26.094  -3.600  -9.441  1.00 -2.54           C
ATOM   3156 1HG2 VAL A 200      25.501  -3.960 -10.282  1.00 -2.54           H
ATOM   3157 2HG2 VAL A 200      27.074  -3.302  -9.815  1.00 -2.54           H
ATOM   3158 3HG2 VAL A 200      25.601  -2.738  -9.005  1.00 -2.54           H
ATOM   3159  N   LYS A 201      28.993  -2.757  -7.556  1.00-17.96           N
ATOM   3160  H   LYS A 201      28.333  -2.005  -7.378  1.00-17.96           H
ATOM   3161  CA  LYS A 201      30.419  -2.439  -7.720  1.00-17.96           C
ATOM   3162  HA  LYS A 201      30.839  -3.036  -8.529  1.00-17.96           H
ATOM   3163  C   LYS A 201      31.193  -2.748  -6.443  1.00-17.96           C
ATOM   3164  O   LYS A 201      32.409  -2.935  -6.479  1.00-17.96           O
ATOM   3165  CB  LYS A 201      30.625  -0.955  -8.033  1.00-17.96           C
ATOM   3166 1HB  LYS A 201      30.104  -0.373  -7.275  1.00-17.96           H
ATOM   3167 2HB  LYS A 201      31.689  -0.729  -7.953  1.00-17.96           H
ATOM   3168  CG  LYS A 201      30.156  -0.497  -9.405  1.00-17.96           C
ATOM   3169 1HG  LYS A 201      30.763  -0.963 -10.181  1.00-17.96           H
ATOM   3170 2HG  LYS A 201      29.118  -0.777  -9.554  1.00-17.96           H
ATOM   3171  CD  LYS A 201      30.285   1.017  -9.478  1.00-17.96           C
ATOM   3172 1HD  LYS A 201      29.753   1.459  -8.636  1.00-17.96           H
ATOM   3173 2HD  LYS A 201      31.341   1.279  -9.404  1.00-17.96           H
ATOM   3174  CE  LYS A 201      29.716   1.596 -10.762  1.00-17.96           C
ATOM   3175 1HE  LYS A 201      30.202   1.120 -11.616  1.00-17.96           H
ATOM   3176 2HE  LYS A 201      28.645   1.393 -10.806  1.00-17.96           H
ATOM   3177  NZ  LYS A 201      29.952   3.077 -10.826  1.00-17.96           N
ATOM   3178 1HZ  LYS A 201      29.494   3.462 -11.645  1.00-17.96           H
ATOM   3179 2HZ  LYS A 201      30.949   3.262 -10.887  1.00-17.96           H
ATOM   3180 3HZ  LYS A 201      29.583   3.529  -9.998  1.00-17.96           H
ATOM   3181  N   SER A 202      30.510  -2.782  -5.311  1.00  9.53           N
ATOM   3182  H   SER A 202      29.505  -2.665  -5.330  1.00  9.53           H
ATOM   3183  CA  SER A 202      31.158  -2.975  -4.018  1.00  9.53           C
ATOM   3184  HA  SER A 202      32.119  -2.464  -4.032  1.00  9.53           H
ATOM   3185  C   SER A 202      31.400  -4.447  -3.701  1.00  9.53           C
ATOM   3186  O   SER A 202      30.748  -5.333  -4.247  1.00  9.53           O
ATOM   3187  CB  SER A 202      30.301  -2.343  -2.920  1.00  9.53           C
ATOM   3188 1HB  SER A 202      29.319  -2.814  -2.897  1.00  9.53           H
ATOM   3189 2HB  SER A 202      30.789  -2.484  -1.956  1.00  9.53           H
ATOM   3190  OG  SER A 202      30.163  -0.954  -3.174  1.00  9.53           O
ATOM   3191  HG  SER A 202      29.535  -0.825  -3.902  1.00  9.53           H
ATOM   3192  N   GLN A 203      32.335  -4.715  -2.800  1.00 -0.39           N
ATOM   3193  H   GLN A 203      32.880  -3.949  -2.415  1.00 -0.39           H
ATOM   3194  CA  GLN A 203      32.651  -6.083  -2.366  1.00 -0.39           C
ATOM   3195  HA  GLN A 203      32.653  -6.733  -3.242  1.00 -0.39           H
ATOM   3196  C   GLN A 203      31.651  -6.679  -1.358  1.00 -0.39           C
ATOM   3197  O   GLN A 203      31.807  -7.806  -0.880  1.00 -0.39           O
ATOM   3198  CB  GLN A 203      34.065  -6.108  -1.770  1.00 -0.39           C
ATOM   3199 1HB  GLN A 203      34.341  -7.149  -1.599  1.00 -0.39           H
ATOM   3200 2HB  GLN A 203      34.753  -5.697  -2.509  1.00 -0.39           H
ATOM   3201  CG  GLN A 203      34.254  -5.345  -0.454  1.00 -0.39           C
ATOM   3202 1HG  GLN A 203      34.047  -4.287  -0.610  1.00 -0.39           H
ATOM   3203 2HG  GLN A 203      33.556  -5.730   0.288  1.00 -0.39           H
ATOM   3204  CD  GLN A 203      35.662  -5.495   0.096  1.00 -0.39           C
ATOM   3205  OE1 GLN A 203      36.653  -5.269  -0.597  1.00 -0.39           O
ATOM   3206  NE2 GLN A 203      35.771  -5.905   1.328  1.00 -0.39           N
ATOM   3207 1HE2 GLN A 203      36.690  -6.081   1.708  1.00 -0.39           H
ATOM   3208 2HE2 GLN A 203      34.945  -6.021   1.898  1.00 -0.39           H
ATOM   3209  N   GLU A 204      30.630  -5.910  -1.012  1.00 30.09           N
ATOM   3210  H   GLU A 204      30.527  -5.010  -1.445  1.00 30.09           H
ATOM   3211  CA  GLU A 204      29.615  -6.324  -0.042  1.00 30.09           C
ATOM   3212  HA  GLU A 204      30.105  -6.722   0.847  1.00 30.09           H
ATOM   3213  C   GLU A 204      28.651  -7.381  -0.591  1.00 30.09           C
ATOM   3214  O   GLU A 204      28.547  -7.584  -1.803  1.00 30.09           O
ATOM   3215  CB  GLU A 204      28.775  -5.111   0.366  1.00 30.09           C
ATOM   3216 1HB  GLU A 204      28.260  -4.732  -0.518  1.00 30.09           H
ATOM   3217 2HB  GLU A 204      28.033  -5.448   1.085  1.00 30.09           H
ATOM   3218  CG  GLU A 204      29.562  -3.973   0.997  1.00 30.09           C
ATOM   3219 1HG  GLU A 204      30.139  -4.366   1.835  1.00 30.09           H
ATOM   3220 2HG  GLU A 204      30.256  -3.565   0.260  1.00 30.09           H
ATOM   3221  CD  GLU A 204      28.662  -2.853   1.503  1.00 30.09           C
ATOM   3222  OE1 GLU A 204      27.419  -2.952   1.411  1.00 30.09           O
ATOM   3223  OE2 GLU A 204      29.204  -1.867   2.049  1.00 30.09           O
ATOM   3224  N   LYS A 205      27.879  -7.993   0.299  1.00 18.48           N
ATOM   3225  H   LYS A 205      28.024  -7.815   1.285  1.00 18.48           H
ATOM   3226  CA  LYS A 205      26.720  -8.800  -0.089  1.00 18.48           C
ATOM   3227  HA  LYS A 205      27.009  -9.584  -0.788  1.00 18.48           H
ATOM   3228  C   LYS A 205      25.741  -7.829  -0.754  1.00 18.48           C
ATOM   3229  O   LYS A 205      25.676  -6.670  -0.335  1.00 18.48           O
ATOM   3230  CB  LYS A 205      26.136  -9.398   1.191  1.00 18.48           C
ATOM   3231 1HB  LYS A 205      26.925  -9.963   1.688  1.00 18.48           H
ATOM   3232 2HB  LYS A 205      25.855  -8.566   1.835  1.00 18.48           H
ATOM   3233  CG  LYS A 205      24.932 -10.307   1.024  1.00 18.48           C
ATOM   3234 1HG  LYS A 205      24.100  -9.725   0.633  1.00 18.48           H
ATOM   3235 2HG  LYS A 205      25.175 -11.095   0.311  1.00 18.48           H
ATOM   3236  CD  LYS A 205      24.513 -10.955   2.350  1.00 18.48           C
ATOM   3237 1HD  LYS A 205      23.703 -11.657   2.148  1.00 18.48           H
ATOM   3238 2HD  LYS A 205      25.361 -11.508   2.756  1.00 18.48           H
ATOM   3239  CE  LYS A 205      24.041  -9.940   3.392  1.00 18.48           C
ATOM   3240 1HE  LYS A 205      24.850  -9.241   3.606  1.00 18.48           H
ATOM   3241 2HE  LYS A 205      23.199  -9.379   2.983  1.00 18.48           H
ATOM   3242  NZ  LYS A 205      23.629 -10.603   4.672  1.00 18.48           N
ATOM   3243 1HZ  LYS A 205      23.458  -9.903   5.383  1.00 18.48           H
ATOM   3244 2HZ  LYS A 205      24.360 -11.221   5.004  1.00 18.48           H
ATOM   3245 3HZ  LYS A 205      22.782 -11.142   4.523  1.00 18.48           H
ATOM   3246  N   ILE A 206      25.014  -8.258  -1.781  1.00 15.79           N
ATOM   3247  H   ILE A 206      25.051  -9.227  -2.055  1.00 15.79           H
ATOM   3248  CA  ILE A 206      24.175  -7.335  -2.556  1.00 15.79           C
ATOM   3249  HA  ILE A 206      24.768  -6.435  -2.708  1.00 15.79           H
ATOM   3250  C   ILE A 206      22.920  -6.923  -1.786  1.00 15.79           C
ATOM   3251  O   ILE A 206      21.867  -7.556  -1.838  1.00 15.79           O
ATOM   3252  CB  ILE A 206      23.763  -7.862  -3.969  1.00 15.79           C
ATOM   3253  HB  ILE A 206      23.078  -8.701  -3.847  1.00 15.79           H
ATOM   3254  CG1 ILE A 206      24.995  -8.356  -4.754  1.00 15.79           C
ATOM   3255 1HG1 ILE A 206      25.650  -7.505  -4.950  1.00 15.79           H
ATOM   3256 2HG1 ILE A 206      25.545  -9.071  -4.144  1.00 15.79           H
ATOM   3257  CG2 ILE A 206      23.050  -6.730  -4.781  1.00 15.79           C
ATOM   3258 1HG2 ILE A 206      22.654  -7.130  -5.714  1.00 15.79           H
ATOM   3259 2HG2 ILE A 206      23.751  -5.923  -5.000  1.00 15.79           H
ATOM   3260 3HG2 ILE A 206      22.212  -6.322  -4.216  1.00 15.79           H
ATOM   3261  CD1 ILE A 206      24.672  -9.047  -6.091  1.00 15.79           C
ATOM   3262 1HD1 ILE A 206      25.585  -9.470  -6.505  1.00 15.79           H
ATOM   3263 2HD1 ILE A 206      24.267  -8.329  -6.803  1.00 15.79           H
ATOM   3264 3HD1 ILE A 206      23.951  -9.850  -5.926  1.00 15.79           H
ATOM   3265  N   PHE A 207      23.059  -5.816  -1.086  1.00 13.97           N
ATOM   3266  H   PHE A 207      23.982  -5.408  -1.022  1.00 13.97           H
ATOM   3267  CA  PHE A 207      21.968  -5.142  -0.411  1.00 13.97           C
ATOM   3268  HA  PHE A 207      21.434  -5.853   0.221  1.00 13.97           H
ATOM   3269  C   PHE A 207      20.995  -4.536  -1.433  1.00 13.97           C
ATOM   3270  O   PHE A 207      21.402  -3.958  -2.438  1.00 13.97           O
ATOM   3271  CB  PHE A 207      22.626  -4.067   0.459  1.00 13.97           C
ATOM   3272 1HB  PHE A 207      23.314  -4.562   1.142  1.00 13.97           H
ATOM   3273 2HB  PHE A 207      23.205  -3.397  -0.175  1.00 13.97           H
ATOM   3274  CG  PHE A 207      21.669  -3.255   1.271  1.00 13.97           C
ATOM   3275  CD1 PHE A 207      21.007  -3.830   2.364  1.00 13.97           C
ATOM   3276  HD1 PHE A 207      21.167  -4.872   2.606  1.00 13.97           H
ATOM   3277  CD2 PHE A 207      21.463  -1.895   0.982  1.00 13.97           C
ATOM   3278  HD2 PHE A 207      21.982  -1.433   0.159  1.00 13.97           H
ATOM   3279  CE1 PHE A 207      20.144  -3.058   3.159  1.00 13.97           C
ATOM   3280  HE1 PHE A 207      19.649  -3.506   4.002  1.00 13.97           H
ATOM   3281  CE2 PHE A 207      20.599  -1.113   1.770  1.00 13.97           C
ATOM   3282  HE2 PHE A 207      20.450  -0.070   1.534  1.00 13.97           H
ATOM   3283  CZ  PHE A 207      19.935  -1.694   2.865  1.00 13.97           C
ATOM   3284  HZ  PHE A 207      19.276  -1.098   3.481  1.00 13.97           H
ATOM   3285  N   CYS A 208      19.703  -4.645  -1.164  1.00 22.89           N
ATOM   3286  H   CYS A 208      19.419  -5.157  -0.336  1.00 22.89           H
ATOM   3287  CA  CYS A 208      18.655  -4.021  -1.972  1.00 22.89           C
ATOM   3288  HA  CYS A 208      19.108  -3.314  -2.666  1.00 22.89           H
ATOM   3289  C   CYS A 208      17.762  -3.231  -1.025  1.00 22.89           C
ATOM   3290  O   CYS A 208      16.664  -3.643  -0.636  1.00 22.89           O
ATOM   3291  CB  CYS A 208      17.856  -5.045  -2.783  1.00 22.89           C
ATOM   3292 1HB  CYS A 208      18.546  -5.571  -3.437  1.00 22.89           H
ATOM   3293 2HB  CYS A 208      17.412  -5.764  -2.095  1.00 22.89           H
ATOM   3294  SG  CYS A 208      16.515  -4.341  -3.804  1.00 22.89           S
ATOM   3295  N   GLY A 209      18.281  -2.089  -0.614  1.00 16.26           N
ATOM   3296  H   GLY A 209      19.215  -1.824  -0.897  1.00 16.26           H
ATOM   3297  CA  GLY A 209      17.526  -1.130   0.162  1.00 16.26           C
ATOM   3298 1HA  GLY A 209      16.466  -1.207  -0.067  1.00 16.26           H
ATOM   3299 2HA  GLY A 209      17.697  -1.262   1.230  1.00 16.26           H
ATOM   3300  C   GLY A 209      18.053   0.207  -0.295  1.00 16.26           C
ATOM   3301  O   GLY A 209      19.167   0.283  -0.828  1.00 16.26           O
ATOM   3302  N   GLN A 210      17.258   1.250  -0.148  1.00  7.23           N
ATOM   3303  H   GLN A 210      16.342   1.129   0.279  1.00  7.23           H
ATOM   3304  CA  GLN A 210      17.646   2.563  -0.645  1.00  7.23           C
ATOM   3305  HA  GLN A 210      18.196   2.445  -1.579  1.00  7.23           H
ATOM   3306  C   GLN A 210      18.525   3.336   0.339  1.00  7.23           C
ATOM   3307  O   GLN A 210      18.028   3.917   1.303  1.00  7.23           O
ATOM   3308  CB  GLN A 210      16.388   3.374  -0.926  1.00  7.23           C
ATOM   3309 1HB  GLN A 210      15.792   3.407  -0.013  1.00  7.23           H
ATOM   3310 2HB  GLN A 210      16.686   4.389  -1.178  1.00  7.23           H
ATOM   3311  CG  GLN A 210      15.504   2.853  -2.037  1.00  7.23           C
ATOM   3312 1HG  GLN A 210      16.064   2.828  -2.972  1.00  7.23           H
ATOM   3313 2HG  GLN A 210      15.164   1.847  -1.795  1.00  7.23           H
ATOM   3314  CD  GLN A 210      14.304   3.745  -2.195  1.00  7.23           C
ATOM   3315  OE1 GLN A 210      14.371   4.809  -2.804  1.00  7.23           O
ATOM   3316  NE2 GLN A 210      13.212   3.354  -1.604  1.00  7.23           N
ATOM   3317 1HE2 GLN A 210      12.421   3.978  -1.544  1.00  7.23           H
ATOM   3318 2HE2 GLN A 210      13.170   2.439  -1.182  1.00  7.23           H
ATOM   3319  N   ILE A 211      19.823   3.361   0.081  1.00 16.97           N
ATOM   3320  H   ILE A 211      20.193   2.770  -0.652  1.00 16.97           H
ATOM   3321  CA  ILE A 211      20.769   4.231   0.782  1.00 16.97           C
ATOM   3322  HA  ILE A 211      20.235   4.974   1.373  1.00 16.97           H
ATOM   3323  C   ILE A 211      21.523   4.919  -0.351  1.00 16.97           C
ATOM   3324  O   ILE A 211      22.419   4.332  -0.948  1.00 16.97           O
ATOM   3325  CB  ILE A 211      21.746   3.441   1.699  1.00 16.97           C
ATOM   3326  HB  ILE A 211      22.292   2.724   1.084  1.00 16.97           H
ATOM   3327  CG1 ILE A 211      20.959   2.654   2.768  1.00 16.97           C
ATOM   3328 1HG1 ILE A 211      20.484   3.364   3.446  1.00 16.97           H
ATOM   3329 2HG1 ILE A 211      20.172   2.082   2.279  1.00 16.97           H
ATOM   3330  CG2 ILE A 211      22.763   4.404   2.349  1.00 16.97           C
ATOM   3331 1HG2 ILE A 211      23.512   3.826   2.887  1.00 16.97           H
ATOM   3332 2HG2 ILE A 211      22.256   5.086   3.034  1.00 16.97           H
ATOM   3333 3HG2 ILE A 211      23.283   4.978   1.581  1.00 16.97           H
ATOM   3334  CD1 ILE A 211      21.785   1.668   3.594  1.00 16.97           C
ATOM   3335 1HD1 ILE A 211      21.117   1.025   4.166  1.00 16.97           H
ATOM   3336 2HD1 ILE A 211      22.425   2.209   4.287  1.00 16.97           H
ATOM   3337 3HD1 ILE A 211      22.400   1.049   2.939  1.00 16.97           H
ATOM   3338  N   TRP A 212      21.065   6.091  -0.760  1.00 28.07           N
ATOM   3339  H   TRP A 212      20.374   6.588  -0.219  1.00 28.07           H
ATOM   3340  CA  TRP A 212      21.520   6.653  -2.032  1.00 28.07           C
ATOM   3341  HA  TRP A 212      21.429   5.874  -2.781  1.00 28.07           H
ATOM   3342  C   TRP A 212      22.996   7.084  -1.975  1.00 28.07           C
ATOM   3343  O   TRP A 212      23.493   7.459  -0.901  1.00 28.07           O
ATOM   3344  CB  TRP A 212      20.623   7.826  -2.457  1.00 28.07           C
ATOM   3345 1HB  TRP A 212      20.604   8.560  -1.652  1.00 28.07           H
ATOM   3346 2HB  TRP A 212      21.068   8.301  -3.330  1.00 28.07           H
ATOM   3347  CG  TRP A 212      19.188   7.446  -2.821  1.00 28.07           C
ATOM   3348  CD1 TRP A 212      18.574   6.232  -2.690  1.00 28.07           C
ATOM   3349  HD1 TRP A 212      19.069   5.343  -2.322  1.00 28.07           H
ATOM   3350  CD2 TRP A 212      18.185   8.307  -3.394  1.00 28.07           C
ATOM   3351  NE1 TRP A 212      17.258   6.287  -3.072  1.00 28.07           N
ATOM   3352  HE1 TRP A 212      16.611   5.509  -3.047  1.00 28.07           H
ATOM   3353  CE2 TRP A 212      16.973   7.560  -3.472  1.00 28.07           C
ATOM   3354  CE3 TRP A 212      18.185   9.639  -3.854  1.00 28.07           C
ATOM   3355  HE3 TRP A 212      19.099  10.215  -3.853  1.00 28.07           H
ATOM   3356  CZ2 TRP A 212      15.760   8.132  -3.916  1.00 28.07           C
ATOM   3357  HZ2 TRP A 212      14.858   7.542  -3.966  1.00 28.07           H
ATOM   3358  CZ3 TRP A 212      16.975  10.215  -4.303  1.00 28.07           C
ATOM   3359  HZ3 TRP A 212      16.981  11.227  -4.668  1.00 28.07           H
ATOM   3360  CH2 TRP A 212      15.766   9.460  -4.303  1.00 28.07           C
ATOM   3361  HH2 TRP A 212      14.849   9.926  -4.629  1.00 28.07           H
ATOM   3362  N   PRO A 213      23.709   7.063  -3.124  1.00 -2.08           N
ATOM   3363  CA  PRO A 213      25.099   7.541  -3.168  1.00 -2.08           C
ATOM   3364  HA  PRO A 213      25.750   6.887  -2.589  1.00 -2.08           H
ATOM   3365  C   PRO A 213      25.235   8.979  -2.682  1.00 -2.08           C
ATOM   3366  O   PRO A 213      24.295   9.758  -2.782  1.00 -2.08           O
ATOM   3367  CB  PRO A 213      25.435   7.465  -4.663  1.00 -2.08           C
ATOM   3368 1HB  PRO A 213      25.201   8.413  -5.149  1.00 -2.08           H
ATOM   3369 2HB  PRO A 213      26.478   7.209  -4.817  1.00 -2.08           H
ATOM   3370  CG  PRO A 213      24.570   6.399  -5.181  1.00 -2.08           C
ATOM   3371 1HG  PRO A 213      24.446   6.482  -6.260  1.00 -2.08           H
ATOM   3372 2HG  PRO A 213      24.978   5.424  -4.913  1.00 -2.08           H
ATOM   3373  CD  PRO A 213      23.277   6.635  -4.469  1.00 -2.08           C
ATOM   3374 1HD  PRO A 213      22.708   7.428  -4.948  1.00 -2.08           H
ATOM   3375 2HD  PRO A 213      22.697   5.714  -4.429  1.00 -2.08           H
ATOM   3376  N   VAL A 214      26.410   9.347  -2.189  1.00 26.74           N
ATOM   3377  H   VAL A 214      27.178   8.694  -2.220  1.00 26.74           H
ATOM   3378  CA  VAL A 214      26.647  10.646  -1.544  1.00 26.74           C
ATOM   3379  HA  VAL A 214      26.027  10.693  -0.651  1.00 26.74           H
ATOM   3380  C   VAL A 214      26.289  11.851  -2.403  1.00 26.74           C
ATOM   3381  O   VAL A 214      25.716  12.826  -1.915  1.00 26.74           O
ATOM   3382  CB  VAL A 214      28.131  10.756  -1.108  1.00 26.74           C
ATOM   3383  HB  VAL A 214      28.763  10.730  -1.993  1.00 26.74           H
ATOM   3384  CG1 VAL A 214      28.406  12.057  -0.348  1.00 26.74           C
ATOM   3385 1HG1 VAL A 214      29.415  12.040   0.061  1.00 26.74           H
ATOM   3386 2HG1 VAL A 214      27.686  12.181   0.460  1.00 26.74           H
ATOM   3387 3HG1 VAL A 214      28.334  12.906  -1.028  1.00 26.74           H
ATOM   3388  CG2 VAL A 214      28.487   9.562  -0.236  1.00 26.74           C
ATOM   3389 1HG2 VAL A 214      29.491   9.699   0.150  1.00 26.74           H
ATOM   3390 2HG2 VAL A 214      28.479   8.651  -0.820  1.00 26.74           H
ATOM   3391 3HG2 VAL A 214      27.779   9.472   0.590  1.00 26.74           H
ATOM   3392  N   ASP A 215      26.536  11.758  -3.700  1.00-10.42           N
ATOM   3393  H   ASP A 215      27.019  10.938  -4.050  1.00-10.42           H
ATOM   3394  CA  ASP A 215      26.143  12.815  -4.639  1.00-10.42           C
ATOM   3395  HA  ASP A 215      26.685  13.737  -4.426  1.00-10.42           H
ATOM   3396  C   ASP A 215      24.649  13.107  -4.593  1.00-10.42           C
ATOM   3397  O   ASP A 215      24.208  14.232  -4.813  1.00-10.42           O
ATOM   3398  CB  ASP A 215      26.403  12.368  -6.075  1.00-10.42           C
ATOM   3399 1HB  ASP A 215      26.042  11.347  -6.188  1.00-10.42           H
ATOM   3400 2HB  ASP A 215      25.840  13.012  -6.748  1.00-10.42           H
ATOM   3401  CG  ASP A 215      27.852  12.433  -6.474  1.00-10.42           C
ATOM   3402  OD1 ASP A 215      28.666  13.147  -5.851  1.00-10.42           O
ATOM   3403  OD2 ASP A 215      28.183  11.783  -7.486  1.00-10.42           O
ATOM   3404  N   GLN A 216      23.865  12.078  -4.319  1.00 -3.28           N
ATOM   3405  H   GLN A 216      24.287  11.200  -4.025  1.00 -3.28           H
ATOM   3406  CA  GLN A 216      22.416  12.109  -4.463  1.00 -3.28           C
ATOM   3407  HA  GLN A 216      22.122  12.959  -5.078  1.00 -3.28           H
ATOM   3408  C   GLN A 216      21.732  12.226  -3.102  1.00 -3.28           C
ATOM   3409  O   GLN A 216      20.514  12.339  -3.025  1.00 -3.28           O
ATOM   3410  CB  GLN A 216      21.989  10.816  -5.170  1.00 -3.28           C
ATOM   3411 1HB  GLN A 216      22.331   9.976  -4.568  1.00 -3.28           H
ATOM   3412 2HB  GLN A 216      20.902  10.774  -5.233  1.00 -3.28           H
ATOM   3413  CG  GLN A 216      22.570  10.670  -6.580  1.00 -3.28           C
ATOM   3414 1HG  GLN A 216      21.994  11.284  -7.270  1.00 -3.28           H
ATOM   3415 2HG  GLN A 216      23.600  11.016  -6.597  1.00 -3.28           H
ATOM   3416  CD  GLN A 216      22.572   9.247  -7.071  1.00 -3.28           C
ATOM   3417  OE1 GLN A 216      21.659   8.480  -6.820  1.00 -3.28           O
ATOM   3418  NE2 GLN A 216      23.618   8.873  -7.756  1.00 -3.28           N
ATOM   3419 1HE2 GLN A 216      23.658   7.927  -8.098  1.00 -3.28           H
ATOM   3420 2HE2 GLN A 216      24.379   9.514  -7.937  1.00 -3.28           H
ATOM   3421  N   GLN A 217      22.489  12.224  -2.012  1.00 11.28           N
ATOM   3422  H   GLN A 217      23.499  12.175  -2.097  1.00 11.28           H
ATOM   3423  CA  GLN A 217      21.880  12.249  -0.678  1.00 11.28           C
ATOM   3424  HA  GLN A 217      21.126  11.464  -0.650  1.00 11.28           H
ATOM   3425  C   GLN A 217      21.143  13.543  -0.339  1.00 11.28           C
ATOM   3426  O   GLN A 217      20.168  13.501   0.409  1.00 11.28           O
ATOM   3427  CB  GLN A 217      22.896  11.932   0.423  1.00 11.28           C
ATOM   3428 1HB  GLN A 217      23.798  12.522   0.266  1.00 11.28           H
ATOM   3429 2HB  GLN A 217      22.458  12.212   1.379  1.00 11.28           H
ATOM   3430  CG  GLN A 217      23.248  10.450   0.486  1.00 11.28           C
ATOM   3431 1HG  GLN A 217      22.332   9.875   0.616  1.00 11.28           H
ATOM   3432 2HG  GLN A 217      23.702  10.155  -0.451  1.00 11.28           H
ATOM   3433  CD  GLN A 217      24.203  10.086   1.606  1.00 11.28           C
ATOM   3434  OE1 GLN A 217      24.444  10.858   2.526  1.00 11.28           O
ATOM   3435  NE2 GLN A 217      24.746   8.901   1.543  1.00 11.28           N
ATOM   3436 1HE2 GLN A 217      25.373   8.613   2.283  1.00 11.28           H
ATOM   3437 2HE2 GLN A 217      24.522   8.288   0.766  1.00 11.28           H
ATOM   3438  N   LEU A 218      21.518  14.678  -0.917  1.00-20.90           N
ATOM   3439  H   LEU A 218      22.347  14.706  -1.506  1.00-20.90           H
ATOM   3440  CA  LEU A 218      20.746  15.903  -0.703  1.00-20.90           C
ATOM   3441  HA  LEU A 218      20.647  16.076   0.369  1.00-20.90           H
ATOM   3442  C   LEU A 218      19.353  15.726  -1.295  1.00-20.90           C
ATOM   3443  O   LEU A 218      18.350  16.065  -0.657  1.00-20.90           O
ATOM   3444  CB  LEU A 218      21.416  17.117  -1.360  1.00-20.90           C
ATOM   3445 1HB  LEU A 218      22.429  17.211  -0.970  1.00-20.90           H
ATOM   3446 2HB  LEU A 218      21.482  16.926  -2.431  1.00-20.90           H
ATOM   3447  CG  LEU A 218      20.693  18.462  -1.168  1.00-20.90           C
ATOM   3448  HG  LEU A 218      19.652  18.348  -1.467  1.00-20.90           H
ATOM   3449  CD1 LEU A 218      20.727  18.932   0.286  1.00-20.90           C
ATOM   3450 1HD1 LEU A 218      20.248  19.906   0.369  1.00-20.90           H
ATOM   3451 2HD1 LEU A 218      21.762  19.018   0.625  1.00-20.90           H
ATOM   3452 3HD1 LEU A 218      20.204  18.221   0.924  1.00-20.90           H
ATOM   3453  CD2 LEU A 218      21.311  19.522  -2.062  1.00-20.90           C
ATOM   3454 1HD2 LEU A 218      20.742  20.448  -1.975  1.00-20.90           H
ATOM   3455 2HD2 LEU A 218      21.273  19.196  -3.102  1.00-20.90           H
ATOM   3456 3HD2 LEU A 218      22.351  19.693  -1.780  1.00-20.90           H
ATOM   3457  N   TYR A 219      19.292  15.158  -2.496  1.00-17.53           N
ATOM   3458  H   TYR A 219      20.141  14.871  -2.961  1.00-17.53           H
ATOM   3459  CA  TYR A 219      18.012  14.918  -3.156  1.00-17.53           C
ATOM   3460  HA  TYR A 219      17.443  15.847  -3.187  1.00-17.53           H
ATOM   3461  C   TYR A 219      17.272  13.906  -2.298  1.00-17.53           C
ATOM   3462  O   TYR A 219      16.099  14.079  -2.026  1.00-17.53           O
ATOM   3463  CB  TYR A 219      18.178  14.375  -4.586  1.00-17.53           C
ATOM   3464 1HB  TYR A 219      18.918  14.983  -5.105  1.00-17.53           H
ATOM   3465 2HB  TYR A 219      18.554  13.353  -4.539  1.00-17.53           H
ATOM   3466  CG  TYR A 219      16.891  14.381  -5.406  1.00-17.53           C
ATOM   3467  CD1 TYR A 219      16.747  15.247  -6.510  1.00-17.53           C
ATOM   3468  HD1 TYR A 219      17.565  15.894  -6.792  1.00-17.53           H
ATOM   3469  CD2 TYR A 219      15.804  13.536  -5.082  1.00-17.53           C
ATOM   3470  HD2 TYR A 219      15.875  12.860  -4.246  1.00-17.53           H
ATOM   3471  CE1 TYR A 219      15.540  15.276  -7.267  1.00-17.53           C
ATOM   3472  HE1 TYR A 219      15.444  15.942  -8.110  1.00-17.53           H
ATOM   3473  CE2 TYR A 219      14.600  13.572  -5.825  1.00-17.53           C
ATOM   3474  HE2 TYR A 219      13.775  12.935  -5.550  1.00-17.53           H
ATOM   3475  CZ  TYR A 219      14.478  14.442  -6.906  1.00-17.53           C
ATOM   3476  OH  TYR A 219      13.302  14.480  -7.610  1.00-17.53           O
ATOM   3477  HH  TYR A 219      13.343  15.087  -8.353  1.00-17.53           H
ATOM   3478  N   TYR A 220      17.955  12.873  -1.827  1.00 29.37           N
ATOM   3479  H   TYR A 220      18.947  12.788  -2.033  1.00 29.37           H
ATOM   3480  CA  TYR A 220      17.296  11.809  -1.079  1.00 29.37           C
ATOM   3481  HA  TYR A 220      16.544  11.376  -1.735  1.00 29.37           H
ATOM   3482  C   TYR A 220      16.598  12.276   0.185  1.00 29.37           C
ATOM   3483  O   TYR A 220      15.425  11.993   0.400  1.00 29.37           O
ATOM   3484  CB  TYR A 220      18.302  10.727  -0.677  1.00 29.37           C
ATOM   3485 1HB  TYR A 220      18.955  10.528  -1.521  1.00 29.37           H
ATOM   3486 2HB  TYR A 220      18.929  11.106   0.128  1.00 29.37           H
ATOM   3487  CG  TYR A 220      17.691   9.412  -0.221  1.00 29.37           C
ATOM   3488  CD1 TYR A 220      16.333   9.077  -0.474  1.00 29.37           C
ATOM   3489  HD1 TYR A 220      15.673   9.750  -0.998  1.00 29.37           H
ATOM   3490  CD2 TYR A 220      18.489   8.473   0.464  1.00 29.37           C
ATOM   3491  HD2 TYR A 220      19.523   8.703   0.684  1.00 29.37           H
ATOM   3492  CE1 TYR A 220      15.798   7.848  -0.036  1.00 29.37           C
ATOM   3493  HE1 TYR A 220      14.759   7.611  -0.198  1.00 29.37           H
ATOM   3494  CE2 TYR A 220      17.957   7.226   0.868  1.00 29.37           C
ATOM   3495  HE2 TYR A 220      18.577   6.515   1.392  1.00 29.37           H
ATOM   3496  CZ  TYR A 220      16.616   6.938   0.613  1.00 29.37           C
ATOM   3497  OH  TYR A 220      16.068   5.759   1.028  1.00 29.37           O
ATOM   3498  HH  TYR A 220      16.753   5.123   1.278  1.00 29.37           H
ATOM   3499  N   LYS A 221      17.304  13.014   1.024  1.00 -6.37           N
ATOM   3500  H   LYS A 221      18.271  13.246   0.798  1.00 -6.37           H
ATOM   3501  CA  LYS A 221      16.736  13.442   2.300  1.00 -6.37           C
ATOM   3502  HA  LYS A 221      16.272  12.578   2.781  1.00 -6.37           H
ATOM   3503  C   LYS A 221      15.646  14.478   2.060  1.00 -6.37           C
ATOM   3504  O   LYS A 221      14.642  14.527   2.768  1.00 -6.37           O
ATOM   3505  CB  LYS A 221      17.867  13.945   3.198  1.00 -6.37           C
ATOM   3506 1HB  LYS A 221      18.363  14.784   2.707  1.00 -6.37           H
ATOM   3507 2HB  LYS A 221      17.452  14.282   4.148  1.00 -6.37           H
ATOM   3508  CG  LYS A 221      18.893  12.835   3.456  1.00 -6.37           C
ATOM   3509 1HG  LYS A 221      18.402  12.005   3.958  1.00 -6.37           H
ATOM   3510 2HG  LYS A 221      19.278  12.466   2.510  1.00 -6.37           H
ATOM   3511  CD  LYS A 221      20.076  13.291   4.276  1.00 -6.37           C
ATOM   3512 1HD  LYS A 221      20.523  14.168   3.806  1.00 -6.37           H
ATOM   3513 2HD  LYS A 221      19.744  13.542   5.284  1.00 -6.37           H
ATOM   3514  CE  LYS A 221      21.112  12.172   4.330  1.00 -6.37           C
ATOM   3515 1HE  LYS A 221      20.654  11.275   4.751  1.00 -6.37           H
ATOM   3516 2HE  LYS A 221      21.460  11.953   3.320  1.00 -6.37           H
ATOM   3517  NZ  LYS A 221      22.273  12.575   5.178  1.00 -6.37           N
ATOM   3518 1HZ  LYS A 221      22.979  11.847   5.168  1.00 -6.37           H
ATOM   3519 2HZ  LYS A 221      21.964  12.715   6.133  1.00 -6.37           H
ATOM   3520 3HZ  LYS A 221      22.685  13.425   4.816  1.00 -6.37           H
ATOM   3521  N   SER A 222      15.788  15.244   0.988  1.00-14.20           N
ATOM   3522  H   SER A 222      16.629  15.181   0.428  1.00-14.20           H
ATOM   3523  CA  SER A 222      14.732  16.167   0.586  1.00-14.20           C
ATOM   3524  HA  SER A 222      14.449  16.770   1.449  1.00-14.20           H
ATOM   3525  C   SER A 222      13.494  15.421   0.100  1.00-14.20           C
ATOM   3526  O   SER A 222      12.376  15.773   0.461  1.00-14.20           O
ATOM   3527  CB  SER A 222      15.239  17.084  -0.524  1.00-14.20           C
ATOM   3528 1HB  SER A 222      15.568  16.488  -1.375  1.00-14.20           H
ATOM   3529 2HB  SER A 222      14.434  17.741  -0.843  1.00-14.20           H
ATOM   3530  OG  SER A 222      16.323  17.863  -0.046  1.00-14.20           O
ATOM   3531  HG  SER A 222      17.138  17.368  -0.230  1.00-14.20           H
ATOM   3532  N   TYR A 223      13.696  14.383  -0.699  1.00-18.64           N
ATOM   3533  H   TYR A 223      14.646  14.157  -0.982  1.00-18.64           H
ATOM   3534  CA  TYR A 223      12.622  13.555  -1.235  1.00-18.64           C
ATOM   3535  HA  TYR A 223      11.897  14.192  -1.739  1.00-18.64           H
ATOM   3536  C   TYR A 223      11.917  12.818  -0.107  1.00-18.64           C
ATOM   3537  O   TYR A 223      10.700  12.770  -0.078  1.00-18.64           O
ATOM   3538  CB  TYR A 223      13.196  12.566  -2.254  1.00-18.64           C
ATOM   3539 1HB  TYR A 223      13.736  13.136  -3.008  1.00-18.64           H
ATOM   3540 2HB  TYR A 223      13.907  11.910  -1.755  1.00-18.64           H
ATOM   3541  CG  TYR A 223      12.167  11.708  -2.957  1.00-18.64           C
ATOM   3542  CD1 TYR A 223      11.215  12.279  -3.826  1.00-18.64           C
ATOM   3543  HD1 TYR A 223      11.208  13.349  -3.989  1.00-18.64           H
ATOM   3544  CD2 TYR A 223      12.156  10.310  -2.774  1.00-18.64           C
ATOM   3545  HD2 TYR A 223      12.870   9.848  -2.106  1.00-18.64           H
ATOM   3546  CE1 TYR A 223      10.265  11.462  -4.503  1.00-18.64           C
ATOM   3547  HE1 TYR A 223       9.533  11.905  -5.161  1.00-18.64           H
ATOM   3548  CE2 TYR A 223      11.223   9.492  -3.469  1.00-18.64           C
ATOM   3549  HE2 TYR A 223      11.236   8.421  -3.343  1.00-18.64           H
ATOM   3550  CZ  TYR A 223      10.292  10.076  -4.324  1.00-18.64           C
ATOM   3551  OH  TYR A 223       9.414   9.273  -5.002  1.00-18.64           O
ATOM   3552  HH  TYR A 223       8.818   9.781  -5.570  1.00-18.64           H
ATOM   3553  N   PHE A 224      12.659  12.314   0.866  1.00  6.88           N
ATOM   3554  H   PHE A 224      13.675  12.358   0.800  1.00  6.88           H
ATOM   3555  CA  PHE A 224      12.058  11.680   2.035  1.00  6.88           C
ATOM   3556  HA  PHE A 224      11.468  10.822   1.713  1.00  6.88           H
ATOM   3557  C   PHE A 224      11.113  12.624   2.778  1.00  6.88           C
ATOM   3558  O   PHE A 224       9.969  12.267   3.075  1.00  6.88           O
ATOM   3559  CB  PHE A 224      13.161  11.210   2.987  1.00  6.88           C
ATOM   3560 1HB  PHE A 224      13.709  10.390   2.522  1.00  6.88           H
ATOM   3561 2HB  PHE A 224      13.857  12.031   3.149  1.00  6.88           H
ATOM   3562  CG  PHE A 224      12.645  10.781   4.327  1.00  6.88           C
ATOM   3563  CD1 PHE A 224      11.924   9.586   4.464  1.00  6.88           C
ATOM   3564  HD1 PHE A 224      11.776   8.944   3.607  1.00  6.88           H
ATOM   3565  CD2 PHE A 224      12.842  11.601   5.453  1.00  6.88           C
ATOM   3566  HD2 PHE A 224      13.408  12.517   5.359  1.00  6.88           H
ATOM   3567  CE1 PHE A 224      11.378   9.216   5.712  1.00  6.88           C
ATOM   3568  HE1 PHE A 224      10.836   8.287   5.805  1.00  6.88           H
ATOM   3569  CE2 PHE A 224      12.294  11.250   6.708  1.00  6.88           C
ATOM   3570  HE2 PHE A 224      12.439  11.896   7.560  1.00  6.88           H
ATOM   3571  CZ  PHE A 224      11.559  10.053   6.840  1.00  6.88           C
ATOM   3572  HZ  PHE A 224      11.146   9.771   7.798  1.00  6.88           H
ATOM   3573  N   LEU A 225      11.550  13.847   3.042  1.00-24.86           N
ATOM   3574  H   LEU A 225      12.497  14.110   2.783  1.00-24.86           H
ATOM   3575  CA  LEU A 225      10.697  14.809   3.738  1.00-24.86           C
ATOM   3576  HA  LEU A 225      10.284  14.338   4.629  1.00-24.86           H
ATOM   3577  C   LEU A 225       9.530  15.251   2.864  1.00-24.86           C
ATOM   3578  O   LEU A 225       8.434  15.514   3.358  1.00-24.86           O
ATOM   3579  CB  LEU A 225      11.509  16.038   4.151  1.00-24.86           C
ATOM   3580 1HB  LEU A 225      11.985  16.438   3.256  1.00-24.86           H
ATOM   3581 2HB  LEU A 225      10.819  16.791   4.530  1.00-24.86           H
ATOM   3582  CG  LEU A 225      12.593  15.813   5.214  1.00-24.86           C
ATOM   3583  HG  LEU A 225      13.228  14.990   4.899  1.00-24.86           H
ATOM   3584  CD1 LEU A 225      13.451  17.064   5.311  1.00-24.86           C
ATOM   3585 1HD1 LEU A 225      14.245  16.907   6.040  1.00-24.86           H
ATOM   3586 2HD1 LEU A 225      12.850  17.923   5.612  1.00-24.86           H
ATOM   3587 3HD1 LEU A 225      13.916  17.267   4.345  1.00-24.86           H
ATOM   3588  CD2 LEU A 225      12.018  15.468   6.592  1.00-24.86           C
ATOM   3589 1HD2 LEU A 225      12.831  15.352   7.310  1.00-24.86           H
ATOM   3590 2HD2 LEU A 225      11.478  14.522   6.542  1.00-24.86           H
ATOM   3591 3HD2 LEU A 225      11.339  16.251   6.931  1.00-24.86           H
ATOM   3592  N   PHE A 226       9.758  15.321   1.562  1.00 -1.80           N
ATOM   3593  H   PHE A 226      10.696  15.143   1.208  1.00 -1.80           H
ATOM   3594  CA  PHE A 226       8.704  15.637   0.605  1.00 -1.80           C
ATOM   3595  HA  PHE A 226       8.216  16.561   0.908  1.00 -1.80           H
ATOM   3596  C   PHE A 226       7.634  14.552   0.589  1.00 -1.80           C
ATOM   3597  O   PHE A 226       6.461  14.880   0.660  1.00 -1.80           O
ATOM   3598  CB  PHE A 226       9.334  15.849  -0.773  1.00 -1.80           C
ATOM   3599 1HB  PHE A 226       9.723  16.865  -0.827  1.00 -1.80           H
ATOM   3600 2HB  PHE A 226      10.169  15.166  -0.877  1.00 -1.80           H
ATOM   3601  CG  PHE A 226       8.408  15.606  -1.930  1.00 -1.80           C
ATOM   3602  CD1 PHE A 226       7.467  16.572  -2.319  1.00 -1.80           C
ATOM   3603  HD1 PHE A 226       7.361  17.483  -1.746  1.00 -1.80           H
ATOM   3604  CD2 PHE A 226       8.517  14.416  -2.672  1.00 -1.80           C
ATOM   3605  HD2 PHE A 226       9.222  13.654  -2.367  1.00 -1.80           H
ATOM   3606  CE1 PHE A 226       6.657  16.368  -3.464  1.00 -1.80           C
ATOM   3607  HE1 PHE A 226       5.931  17.113  -3.752  1.00 -1.80           H
ATOM   3608  CE2 PHE A 226       7.726  14.204  -3.824  1.00 -1.80           C
ATOM   3609  HE2 PHE A 226       7.832  13.292  -4.395  1.00 -1.80           H
ATOM   3610  CZ  PHE A 226       6.798  15.184  -4.226  1.00 -1.80           C
ATOM   3611  HZ  PHE A 226       6.195  15.026  -5.107  1.00 -1.80           H
ATOM   3612  N   ILE A 227       8.004  13.279   0.574  1.00 -5.12           N
ATOM   3613  H   ILE A 227       8.997  13.047   0.522  1.00 -5.12           H
ATOM   3614  CA  ILE A 227       7.027  12.185   0.595  1.00 -5.12           C
ATOM   3615  HA  ILE A 227       6.273  12.370  -0.168  1.00 -5.12           H
ATOM   3616  C   ILE A 227       6.296  12.156   1.930  1.00 -5.12           C
ATOM   3617  O   ILE A 227       5.070  12.018   1.962  1.00 -5.12           O
ATOM   3618  CB  ILE A 227       7.713  10.811   0.315  1.00 -5.12           C
ATOM   3619  HB  ILE A 227       8.551  10.700   1.005  1.00 -5.12           H
ATOM   3620  CG1 ILE A 227       8.260  10.749  -1.128  1.00 -5.12           C
ATOM   3621 1HG1 ILE A 227       9.027  11.505  -1.251  1.00 -5.12           H
ATOM   3622 2HG1 ILE A 227       8.738   9.779  -1.266  1.00 -5.12           H
ATOM   3623  CG2 ILE A 227       6.753   9.629   0.559  1.00 -5.12           C
ATOM   3624 1HG2 ILE A 227       7.249   8.694   0.302  1.00 -5.12           H
ATOM   3625 2HG2 ILE A 227       5.854   9.727  -0.049  1.00 -5.12           H
ATOM   3626 3HG2 ILE A 227       6.467   9.582   1.608  1.00 -5.12           H
ATOM   3627  CD1 ILE A 227       7.245  10.947  -2.258  1.00 -5.12           C
ATOM   3628 1HD1 ILE A 227       7.742  10.790  -3.213  1.00 -5.12           H
ATOM   3629 2HD1 ILE A 227       6.843  11.959  -2.236  1.00 -5.12           H
ATOM   3630 3HD1 ILE A 227       6.427  10.233  -2.174  1.00 -5.12           H
ATOM   3631  N   PHE A 228       7.016  12.365   3.023  1.00 -5.70           N
ATOM   3632  H   PHE A 228       8.028  12.459   2.953  1.00 -5.70           H
ATOM   3633  CA  PHE A 228       6.386  12.469   4.338  1.00 -5.70           C
ATOM   3634  HA  PHE A 228       5.873  11.534   4.564  1.00 -5.70           H
ATOM   3635  C   PHE A 228       5.337  13.583   4.336  1.00 -5.70           C
ATOM   3636  O   PHE A 228       4.265  13.442   4.912  1.00 -5.70           O
ATOM   3637  CB  PHE A 228       7.451  12.719   5.408  1.00 -5.70           C
ATOM   3638 1HB  PHE A 228       8.153  11.885   5.401  1.00 -5.70           H
ATOM   3639 2HB  PHE A 228       7.999  13.626   5.159  1.00 -5.70           H
ATOM   3640  CG  PHE A 228       6.891  12.871   6.796  1.00 -5.70           C
ATOM   3641  CD1 PHE A 228       6.253  11.794   7.434  1.00 -5.70           C
ATOM   3642  HD1 PHE A 228       6.142  10.854   6.918  1.00 -5.70           H
ATOM   3643  CD2 PHE A 228       6.995  14.101   7.469  1.00 -5.70           C
ATOM   3644  HD2 PHE A 228       7.481  14.937   6.989  1.00 -5.70           H
ATOM   3645  CE1 PHE A 228       5.739  11.928   8.748  1.00 -5.70           C
ATOM   3646  HE1 PHE A 228       5.258  11.088   9.228  1.00 -5.70           H
ATOM   3647  CE2 PHE A 228       6.480  14.257   8.780  1.00 -5.70           C
ATOM   3648  HE2 PHE A 228       6.562  15.209   9.283  1.00 -5.70           H
ATOM   3649  CZ  PHE A 228       5.852  13.163   9.422  1.00 -5.70           C
ATOM   3650  HZ  PHE A 228       5.453  13.272  10.419  1.00 -5.70           H
ATOM   3651  N   GLY A 229       5.580  14.657   3.603  1.00  9.93           N
ATOM   3652  H   GLY A 229       6.473  14.771   3.137  1.00  9.93           H
ATOM   3653  CA  GLY A 229       4.543  15.656   3.428  1.00  9.93           C
ATOM   3654 1HA  GLY A 229       4.111  15.885   4.402  1.00  9.93           H
ATOM   3655 2HA  GLY A 229       4.995  16.563   3.030  1.00  9.93           H
ATOM   3656  C   GLY A 229       3.420  15.230   2.498  1.00  9.93           C
ATOM   3657  O   GLY A 229       2.264  15.174   2.911  1.00  9.93           O
ATOM   3658  N   VAL A 230       3.714  14.954   1.235  1.00 -2.31           N
ATOM   3659  H   VAL A 230       4.690  14.928   0.939  1.00 -2.31           H
ATOM   3660  CA  VAL A 230       2.664  14.824   0.220  1.00 -2.31           C
ATOM   3661  HA  VAL A 230       1.911  15.570   0.466  1.00 -2.31           H
ATOM   3662  C   VAL A 230       1.922  13.492   0.165  1.00 -2.31           C
ATOM   3663  O   VAL A 230       0.817  13.448  -0.374  1.00 -2.31           O
ATOM   3664  CB  VAL A 230       3.187  15.190  -1.207  1.00 -2.31           C
ATOM   3665  HB  VAL A 230       2.335  15.201  -1.883  1.00 -2.31           H
ATOM   3666  CG1 VAL A 230       3.798  16.601  -1.201  1.00 -2.31           C
ATOM   3667 1HG1 VAL A 230       4.007  16.909  -2.225  1.00 -2.31           H
ATOM   3668 2HG1 VAL A 230       4.729  16.616  -0.631  1.00 -2.31           H
ATOM   3669 3HG1 VAL A 230       3.095  17.310  -0.763  1.00 -2.31           H
ATOM   3670  CG2 VAL A 230       4.195  14.181  -1.765  1.00 -2.31           C
ATOM   3671 1HG2 VAL A 230       4.457  14.456  -2.785  1.00 -2.31           H
ATOM   3672 2HG2 VAL A 230       3.758  13.188  -1.787  1.00 -2.31           H
ATOM   3673 3HG2 VAL A 230       5.099  14.159  -1.168  1.00 -2.31           H
ATOM   3674  N   GLU A 231       2.486  12.431   0.728  1.00 14.14           N
ATOM   3675  H   GLU A 231       3.413  12.515   1.142  1.00 14.14           H
ATOM   3676  CA  GLU A 231       1.855  11.103   0.743  1.00 14.14           C
ATOM   3677  HA  GLU A 231       0.861  11.166   0.300  1.00 14.14           H
ATOM   3678  C   GLU A 231       1.665  10.569   2.165  1.00 14.14           C
ATOM   3679  O   GLU A 231       1.193   9.446   2.357  1.00 14.14           O
ATOM   3680  CB  GLU A 231       2.667  10.105  -0.095  1.00 14.14           C
ATOM   3681 1HB  GLU A 231       3.709  10.174   0.209  1.00 14.14           H
ATOM   3682 2HB  GLU A 231       2.320   9.097   0.125  1.00 14.14           H
ATOM   3683  CG  GLU A 231       2.570  10.305  -1.612  1.00 14.14           C
ATOM   3684 1HG  GLU A 231       2.926  11.299  -1.867  1.00 14.14           H
ATOM   3685 2HG  GLU A 231       3.221   9.582  -2.101  1.00 14.14           H
ATOM   3686  CD  GLU A 231       1.150  10.135  -2.147  1.00 14.14           C
ATOM   3687  OE1 GLU A 231       0.419   9.240  -1.676  1.00 14.14           O
ATOM   3688  OE2 GLU A 231       0.736  10.929  -3.028  1.00 14.14           O
ATOM   3689  N   PHE A 232       1.962  11.378   3.175  1.00  3.95           N
ATOM   3690  H   PHE A 232       2.434  12.253   2.998  1.00  3.95           H
ATOM   3691  CA  PHE A 232       1.555  11.039   4.541  1.00  3.95           C
ATOM   3692  HA  PHE A 232       0.823  10.236   4.478  1.00  3.95           H
ATOM   3693  C   PHE A 232       0.831  12.169   5.271  1.00  3.95           C
ATOM   3694  O   PHE A 232      -0.376  12.070   5.458  1.00  3.95           O
ATOM   3695  CB  PHE A 232       2.729  10.486   5.355  1.00  3.95           C
ATOM   3696 1HB  PHE A 232       3.146   9.642   4.809  1.00  3.95           H
ATOM   3697 2HB  PHE A 232       3.503  11.237   5.453  1.00  3.95           H
ATOM   3698  CG  PHE A 232       2.336  10.019   6.728  1.00  3.95           C
ATOM   3699  CD1 PHE A 232       1.735   8.762   6.899  1.00  3.95           C
ATOM   3700  HD1 PHE A 232       1.609   8.109   6.048  1.00  3.95           H
ATOM   3701  CD2 PHE A 232       2.551  10.832   7.854  1.00  3.95           C
ATOM   3702  HD2 PHE A 232       3.036  11.789   7.739  1.00  3.95           H
ATOM   3703  CE1 PHE A 232       1.300   8.333   8.171  1.00  3.95           C
ATOM   3704  HE1 PHE A 232       0.816   7.374   8.277  1.00  3.95           H
ATOM   3705  CE2 PHE A 232       2.146  10.407   9.144  1.00  3.95           C
ATOM   3706  HE2 PHE A 232       2.330  11.036  10.004  1.00  3.95           H
ATOM   3707  CZ  PHE A 232       1.512   9.155   9.300  1.00  3.95           C
ATOM   3708  HZ  PHE A 232       1.200   8.824  10.277  1.00  3.95           H
ATOM   3709  N   VAL A 233       1.500  13.243   5.667  1.00 -8.26           N
ATOM   3710  H   VAL A 233       2.493  13.338   5.446  1.00 -8.26           H
ATOM   3711  CA  VAL A 233       0.845  14.280   6.475  1.00 -8.26           C
ATOM   3712  HA  VAL A 233       0.413  13.800   7.353  1.00 -8.26           H
ATOM   3713  C   VAL A 233      -0.305  14.929   5.703  1.00 -8.26           C
ATOM   3714  O   VAL A 233      -1.392  15.119   6.247  1.00 -8.26           O
ATOM   3715  CB  VAL A 233       1.874  15.347   6.966  1.00 -8.26           C
ATOM   3716  HB  VAL A 233       2.355  15.796   6.098  1.00 -8.26           H
ATOM   3717  CG1 VAL A 233       1.205  16.460   7.785  1.00 -8.26           C
ATOM   3718 1HG1 VAL A 233       1.962  17.166   8.129  1.00 -8.26           H
ATOM   3719 2HG1 VAL A 233       0.689  16.038   8.649  1.00 -8.26           H
ATOM   3720 3HG1 VAL A 233       0.491  17.003   7.168  1.00 -8.26           H
ATOM   3721  CG2 VAL A 233       2.949  14.685   7.844  1.00 -8.26           C
ATOM   3722 1HG2 VAL A 233       3.634  15.443   8.225  1.00 -8.26           H
ATOM   3723 2HG2 VAL A 233       3.534  13.976   7.261  1.00 -8.26           H
ATOM   3724 3HG2 VAL A 233       2.489  14.169   8.687  1.00 -8.26           H
ATOM   3725  N   GLY A 234      -0.115  15.208   4.422  1.00 14.55           N
ATOM   3726  H   GLY A 234       0.791  15.029   3.991  1.00 14.55           H
ATOM   3727  CA  GLY A 234      -1.184  15.761   3.605  1.00 14.55           C
ATOM   3728 1HA  GLY A 234      -1.486  16.714   4.031  1.00 14.55           H
ATOM   3729 2HA  GLY A 234      -0.809  15.940   2.598  1.00 14.55           H
ATOM   3730  C   GLY A 234      -2.424  14.893   3.521  1.00 14.55           C
ATOM   3731  O   GLY A 234      -3.481  15.330   3.999  1.00 14.55           O
ATOM   3732  N   PRO A 235      -2.352  13.674   2.958  1.00 20.50           N
ATOM   3733  CA  PRO A 235      -3.579  12.871   2.961  1.00 20.50           C
ATOM   3734  HA  PRO A 235      -4.342  13.376   2.369  1.00 20.50           H
ATOM   3735  C   PRO A 235      -4.141  12.568   4.347  1.00 20.50           C
ATOM   3736  O   PRO A 235      -5.353  12.601   4.509  1.00 20.50           O
ATOM   3737  CB  PRO A 235      -3.148  11.574   2.267  1.00 20.50           C
ATOM   3738 1HB  PRO A 235      -2.828  10.838   3.004  1.00 20.50           H
ATOM   3739 2HB  PRO A 235      -3.957  11.173   1.656  1.00 20.50           H
ATOM   3740  CG  PRO A 235      -2.001  11.979   1.418  1.00 20.50           C
ATOM   3741 1HG  PRO A 235      -1.377  11.122   1.166  1.00 20.50           H
ATOM   3742 2HG  PRO A 235      -2.360  12.475   0.515  1.00 20.50           H
ATOM   3743  CD  PRO A 235      -1.259  12.952   2.282  1.00 20.50           C
ATOM   3744 1HD  PRO A 235      -0.640  12.426   3.006  1.00 20.50           H
ATOM   3745 2HD  PRO A 235      -0.659  13.627   1.673  1.00 20.50           H
ATOM   3746  N   VAL A 236      -3.322  12.302   5.359  1.00-13.49           N
ATOM   3747  H   VAL A 236      -2.310  12.293   5.231  1.00-13.49           H
ATOM   3748  CA  VAL A 236      -3.871  11.976   6.680  1.00-13.49           C
ATOM   3749  HA  VAL A 236      -4.603  11.184   6.542  1.00-13.49           H
ATOM   3750  C   VAL A 236      -4.618  13.159   7.284  1.00-13.49           C
ATOM   3751  O   VAL A 236      -5.741  12.977   7.754  1.00-13.49           O
ATOM   3752  CB  VAL A 236      -2.786  11.451   7.670  1.00-13.49           C
ATOM   3753  HB  VAL A 236      -1.974  12.175   7.717  1.00-13.49           H
ATOM   3754  CG1 VAL A 236      -3.347  11.263   9.091  1.00-13.49           C
ATOM   3755 1HG1 VAL A 236      -2.579  10.836   9.734  1.00-13.49           H
ATOM   3756 2HG1 VAL A 236      -4.211  10.599   9.078  1.00-13.49           H
ATOM   3757 3HG1 VAL A 236      -3.633  12.226   9.515  1.00-13.49           H
ATOM   3758  CG2 VAL A 236      -2.231  10.098   7.189  1.00-13.49           C
ATOM   3759 1HG2 VAL A 236      -1.409   9.789   7.835  1.00-13.49           H
ATOM   3760 2HG2 VAL A 236      -1.848  10.182   6.173  1.00-13.49           H
ATOM   3761 3HG2 VAL A 236      -3.013   9.338   7.207  1.00-13.49           H
ATOM   3762  N   VAL A 237      -4.075  14.369   7.249  1.00-16.78           N
ATOM   3763  H   VAL A 237      -3.153  14.513   6.835  1.00-16.78           H
ATOM   3764  CA  VAL A 237      -4.788  15.516   7.823  1.00-16.78           C
ATOM   3765  HA  VAL A 237      -5.116  15.256   8.828  1.00-16.78           H
ATOM   3766  C   VAL A 237      -6.037  15.790   6.989  1.00-16.78           C
ATOM   3767  O   VAL A 237      -7.117  16.020   7.538  1.00-16.78           O
ATOM   3768  CB  VAL A 237      -3.875  16.776   7.928  1.00-16.78           C
ATOM   3769  HB  VAL A 237      -3.460  16.992   6.945  1.00-16.78           H
ATOM   3770  CG1 VAL A 237      -4.655  18.013   8.409  1.00-16.78           C
ATOM   3771 1HG1 VAL A 237      -3.973  18.856   8.526  1.00-16.78           H
ATOM   3772 2HG1 VAL A 237      -5.137  17.810   9.367  1.00-16.78           H
ATOM   3773 3HG1 VAL A 237      -5.409  18.290   7.673  1.00-16.78           H
ATOM   3774  CG2 VAL A 237      -2.720  16.512   8.914  1.00-16.78           C
ATOM   3775 1HG2 VAL A 237      -2.057  17.376   8.945  1.00-16.78           H
ATOM   3776 2HG2 VAL A 237      -2.138  15.648   8.601  1.00-16.78           H
ATOM   3777 3HG2 VAL A 237      -3.110  16.329   9.917  1.00-16.78           H
ATOM   3778  N   THR A 238      -5.944  15.684   5.671  1.00-17.55           N
ATOM   3779  H   THR A 238      -5.048  15.468   5.237  1.00-17.55           H
ATOM   3780  CA  THR A 238      -7.116  15.898   4.823  1.00-17.55           C
ATOM   3781  HA  THR A 238      -7.514  16.886   5.047  1.00-17.55           H
ATOM   3782  C   THR A 238      -8.220  14.884   5.107  1.00-17.55           C
ATOM   3783  O   THR A 238      -9.384  15.260   5.257  1.00-17.55           O
ATOM   3784  CB  THR A 238      -6.731  15.857   3.329  1.00-17.55           C
ATOM   3785  HB  THR A 238      -6.362  14.864   3.069  1.00-17.55           H
ATOM   3786  OG1 THR A 238      -5.704  16.826   3.106  1.00-17.55           O
ATOM   3787  HG1 THR A 238      -4.852  16.371   3.172  1.00-17.55           H
ATOM   3788  CG2 THR A 238      -7.889  16.225   2.413  1.00-17.55           C
ATOM   3789 1HG2 THR A 238      -7.527  16.245   1.386  1.00-17.55           H
ATOM   3790 2HG2 THR A 238      -8.276  17.209   2.670  1.00-17.55           H
ATOM   3791 3HG2 THR A 238      -8.682  15.482   2.489  1.00-17.55           H
ATOM   3792  N   MET A 239      -7.887  13.609   5.234  1.00-22.11           N
ATOM   3793  H   MET A 239      -6.914  13.319   5.108  1.00-22.11           H
ATOM   3794  CA  MET A 239      -8.892  12.590   5.529  1.00-22.11           C
ATOM   3795  HA  MET A 239      -9.737  12.718   4.853  1.00-22.11           H
ATOM   3796  C   MET A 239      -9.409  12.718   6.955  1.00-22.11           C
ATOM   3797  O   MET A 239     -10.583  12.470   7.201  1.00-22.11           O
ATOM   3798  CB  MET A 239      -8.315  11.190   5.330  1.00-22.11           C
ATOM   3799 1HB  MET A 239      -7.398  11.109   5.914  1.00-22.11           H
ATOM   3800 2HB  MET A 239      -9.033  10.465   5.706  1.00-22.11           H
ATOM   3801  CG  MET A 239      -8.007  10.858   3.877  1.00-22.11           C
ATOM   3802 1HG  MET A 239      -8.933  10.845   3.305  1.00-22.11           H
ATOM   3803 2HG  MET A 239      -7.362  11.633   3.469  1.00-22.11           H
ATOM   3804  SD  MET A 239      -7.164   9.279   3.690  1.00-22.11           S
ATOM   3805  CE  MET A 239      -8.451   8.128   4.042  1.00-22.11           C
ATOM   3806 1HE  MET A 239      -8.043   7.119   4.031  1.00-22.11           H
ATOM   3807 2HE  MET A 239      -9.231   8.207   3.285  1.00-22.11           H
ATOM   3808 3HE  MET A 239      -8.870   8.327   5.025  1.00-22.11           H
ATOM   3809  N   THR A 240      -8.573  13.157   7.884  1.00-17.23           N
ATOM   3810  H   THR A 240      -7.596  13.328   7.647  1.00-17.23           H
ATOM   3811  CA  THR A 240      -9.010  13.393   9.259  1.00-17.23           C
ATOM   3812  HA  THR A 240      -9.482  12.489   9.639  1.00-17.23           H
ATOM   3813  C   THR A 240     -10.049  14.505   9.262  1.00-17.23           C
ATOM   3814  O   THR A 240     -11.109  14.350   9.871  1.00-17.23           O
ATOM   3815  CB  THR A 240      -7.814  13.764  10.174  1.00-17.23           C
ATOM   3816  HB  THR A 240      -7.308  14.641   9.773  1.00-17.23           H
ATOM   3817  OG1 THR A 240      -6.906  12.659  10.210  1.00-17.23           O
ATOM   3818  HG1 THR A 240      -6.363  12.701   9.410  1.00-17.23           H
ATOM   3819  CG2 THR A 240      -8.216  14.045  11.606  1.00-17.23           C
ATOM   3820 1HG2 THR A 240      -7.322  14.293  12.178  1.00-17.23           H
ATOM   3821 2HG2 THR A 240      -8.683  13.169  12.047  1.00-17.23           H
ATOM   3822 3HG2 THR A 240      -8.902  14.889  11.651  1.00-17.23           H
ATOM   3823  N   LEU A 241      -9.794  15.586   8.536  1.00-18.84           N
ATOM   3824  H   LEU A 241      -8.897  15.672   8.057  1.00-18.84           H
ATOM   3825  CA  LEU A 241     -10.759  16.677   8.432  1.00-18.84           C
ATOM   3826  HA  LEU A 241     -11.030  17.010   9.434  1.00-18.84           H
ATOM   3827  C   LEU A 241     -12.028  16.204   7.744  1.00-18.84           C
ATOM   3828  O   LEU A 241     -13.125  16.504   8.204  1.00-18.84           O
ATOM   3829  CB  LEU A 241     -10.163  17.848   7.643  1.00-18.84           C
ATOM   3830 1HB  LEU A 241      -9.676  17.441   6.759  1.00-18.84           H
ATOM   3831 2HB  LEU A 241     -10.977  18.490   7.309  1.00-18.84           H
ATOM   3832  CG  LEU A 241      -9.152  18.722   8.394  1.00-18.84           C
ATOM   3833  HG  LEU A 241      -8.449  18.077   8.919  1.00-18.84           H
ATOM   3834  CD1 LEU A 241      -8.370  19.575   7.405  1.00-18.84           C
ATOM   3835 1HD1 LEU A 241      -7.620  20.155   7.939  1.00-18.84           H
ATOM   3836 2HD1 LEU A 241      -9.033  20.253   6.869  1.00-18.84           H
ATOM   3837 3HD1 LEU A 241      -7.848  18.932   6.694  1.00-18.84           H
ATOM   3838  CD2 LEU A 241      -9.853  19.624   9.416  1.00-18.84           C
ATOM   3839 1HD2 LEU A 241      -9.105  20.172   9.989  1.00-18.84           H
ATOM   3840 2HD2 LEU A 241     -10.446  19.031  10.110  1.00-18.84           H
ATOM   3841 3HD2 LEU A 241     -10.502  20.337   8.912  1.00-18.84           H
ATOM   3842  N   CYS A 242     -11.898  15.436   6.672  1.00 -7.32           N
ATOM   3843  H   CYS A 242     -10.970  15.200   6.327  1.00 -7.32           H
ATOM   3844  CA  CYS A 242     -13.076  14.942   5.969  1.00 -7.32           C
ATOM   3845  HA  CYS A 242     -13.690  15.795   5.679  1.00 -7.32           H
ATOM   3846  C   CYS A 242     -13.914  14.070   6.893  1.00 -7.32           C
ATOM   3847  O   CYS A 242     -15.104  14.306   7.028  1.00 -7.32           O
ATOM   3848  CB  CYS A 242     -12.700  14.159   4.707  1.00 -7.32           C
ATOM   3849 1HB  CYS A 242     -12.015  13.353   4.973  1.00 -7.32           H
ATOM   3850 2HB  CYS A 242     -13.608  13.715   4.294  1.00 -7.32           H
ATOM   3851  SG  CYS A 242     -11.946  15.192   3.429  1.00 -7.32           S
ATOM   3852  HG  CYS A 242     -10.793  15.414   4.077  1.00 -7.32           H
ATOM   3853  N   TYR A 243     -13.323  13.104   7.577  1.00 -6.86           N
ATOM   3854  H   TYR A 243     -12.318  12.943   7.488  1.00 -6.86           H
ATOM   3855  CA  TYR A 243     -14.111  12.236   8.444  1.00 -6.86           C
ATOM   3856  HA  TYR A 243     -14.967  11.879   7.877  1.00 -6.86           H
ATOM   3857  C   TYR A 243     -14.669  12.954   9.665  1.00 -6.86           C
ATOM   3858  O   TYR A 243     -15.765  12.623  10.113  1.00 -6.86           O
ATOM   3859  CB  TYR A 243     -13.307  11.022   8.900  1.00 -6.86           C
ATOM   3860 1HB  TYR A 243     -12.414  11.365   9.424  1.00 -6.86           H
ATOM   3861 2HB  TYR A 243     -13.925  10.468   9.603  1.00 -6.86           H
ATOM   3862  CG  TYR A 243     -12.891  10.076   7.786  1.00 -6.86           C
ATOM   3863  CD1 TYR A 243     -11.605   9.499   7.784  1.00 -6.86           C
ATOM   3864  HD1 TYR A 243     -10.912   9.735   8.579  1.00 -6.86           H
ATOM   3865  CD2 TYR A 243     -13.778   9.736   6.739  1.00 -6.86           C
ATOM   3866  HD2 TYR A 243     -14.786  10.121   6.732  1.00 -6.86           H
ATOM   3867  CE1 TYR A 243     -11.201   8.619   6.744  1.00 -6.86           C
ATOM   3868  HE1 TYR A 243     -10.219   8.171   6.759  1.00 -6.86           H
ATOM   3869  CE2 TYR A 243     -13.361   8.893   5.679  1.00 -6.86           C
ATOM   3870  HE2 TYR A 243     -14.032   8.663   4.866  1.00 -6.86           H
ATOM   3871  CZ  TYR A 243     -12.079   8.344   5.693  1.00 -6.86           C
ATOM   3872  OH  TYR A 243     -11.714   7.506   4.672  1.00 -6.86           O
ATOM   3873  HH  TYR A 243     -10.889   7.036   4.850  1.00 -6.86           H
ATOM   3874  N   ALA A 244     -13.982  13.964  10.178  1.00-25.02           N
ATOM   3875  H   ALA A 244     -13.061  14.197   9.814  1.00-25.02           H
ATOM   3876  CA  ALA A 244     -14.524  14.748  11.282  1.00-25.02           C
ATOM   3877  HA  ALA A 244     -14.807  14.068  12.087  1.00-25.02           H
ATOM   3878  C   ALA A 244     -15.780  15.498  10.818  1.00-25.02           C
ATOM   3879  O   ALA A 244     -16.802  15.506  11.501  1.00-25.02           O
ATOM   3880  CB  ALA A 244     -13.461  15.713  11.804  1.00-25.02           C
ATOM   3881 1HB  ALA A 244     -12.584  15.158  12.141  1.00-25.02           H
ATOM   3882 2HB  ALA A 244     -13.862  16.278  12.644  1.00-25.02           H
ATOM   3883 3HB  ALA A 244     -13.159  16.409  11.020  1.00-25.02           H
ATOM   3884  N   ARG A 245     -15.725  16.085   9.630  1.00-22.33           N
ATOM   3885  H   ARG A 245     -14.851  16.059   9.106  1.00-22.33           H
ATOM   3886  CA  ARG A 245     -16.875  16.801   9.061  1.00-22.33           C
ATOM   3887  HA  ARG A 245     -17.254  17.510   9.798  1.00-22.33           H
ATOM   3888  C   ARG A 245     -18.013  15.851   8.708  1.00-22.33           C
ATOM   3889  O   ARG A 245     -19.173  16.151   8.967  1.00-22.33           O
ATOM   3890  CB  ARG A 245     -16.424  17.569   7.815  1.00-22.33           C
ATOM   3891 1HB  ARG A 245     -15.906  16.870   7.161  1.00-22.33           H
ATOM   3892 2HB  ARG A 245     -17.299  17.956   7.291  1.00-22.33           H
ATOM   3893  CG  ARG A 245     -15.488  18.735   8.131  1.00-22.33           C
ATOM   3894 1HG  ARG A 245     -16.080  19.585   8.467  1.00-22.33           H
ATOM   3895 2HG  ARG A 245     -14.807  18.448   8.931  1.00-22.33           H
ATOM   3896  CD  ARG A 245     -14.651  19.144   6.937  1.00-22.33           C
ATOM   3897 1HD  ARG A 245     -14.103  18.271   6.582  1.00-22.33           H
ATOM   3898 2HD  ARG A 245     -15.308  19.495   6.144  1.00-22.33           H
ATOM   3899  NE  ARG A 245     -13.690  20.201   7.276  1.00-22.33           N
ATOM   3900  HE  ARG A 245     -13.759  20.599   8.209  1.00-22.33           H
ATOM   3901  CZ  ARG A 245     -12.753  20.689   6.475  1.00-22.33           C
ATOM   3902  NH1 ARG A 245     -11.948  21.608   6.919  1.00-22.33           N
ATOM   3903 1HH1 ARG A 245     -12.020  21.946   7.871  1.00-22.33           H
ATOM   3904 2HH1 ARG A 245     -11.239  21.984   6.305  1.00-22.33           H
ATOM   3905  NH2 ARG A 245     -12.571  20.277   5.247  1.00-22.33           N
ATOM   3906 1HH2 ARG A 245     -13.192  19.593   4.852  1.00-22.33           H
ATOM   3907 2HH2 ARG A 245     -11.812  20.667   4.704  1.00-22.33           H
ATOM   3908  N   ILE A 246     -17.690  14.687   8.164  1.00-13.69           N
ATOM   3909  H   ILE A 246     -16.713  14.498   7.949  1.00-13.69           H
ATOM   3910  CA  ILE A 246     -18.698  13.676   7.836  1.00-13.69           C
ATOM   3911  HA  ILE A 246     -19.467  14.128   7.211  1.00-13.69           H
ATOM   3912  C   ILE A 246     -19.377  13.194   9.117  1.00-13.69           C
ATOM   3913  O   ILE A 246     -20.597  13.090   9.175  1.00-13.69           O
ATOM   3914  CB  ILE A 246     -18.071  12.457   7.077  1.00-13.69           C
ATOM   3915  HB  ILE A 246     -17.221  12.094   7.654  1.00-13.69           H
ATOM   3916  CG1 ILE A 246     -17.592  12.856   5.667  1.00-13.69           C
ATOM   3917 1HG1 ILE A 246     -18.457  12.898   5.007  1.00-13.69           H
ATOM   3918 2HG1 ILE A 246     -17.164  13.855   5.704  1.00-13.69           H
ATOM   3919  CG2 ILE A 246     -19.080  11.312   6.918  1.00-13.69           C
ATOM   3920 1HG2 ILE A 246     -18.643  10.501   6.338  1.00-13.69           H
ATOM   3921 2HG2 ILE A 246     -19.970  11.674   6.410  1.00-13.69           H
ATOM   3922 3HG2 ILE A 246     -19.360  10.919   7.893  1.00-13.69           H
ATOM   3923  CD1 ILE A 246     -16.542  11.914   5.045  1.00-13.69           C
ATOM   3924 1HD1 ILE A 246     -16.240  12.295   4.071  1.00-13.69           H
ATOM   3925 2HD1 ILE A 246     -16.951  10.912   4.919  1.00-13.69           H
ATOM   3926 3HD1 ILE A 246     -15.661  11.872   5.683  1.00-13.69           H
ATOM   3927  N   SER A 247     -18.617  12.908  10.163  1.00-11.07           N
ATOM   3928  H   SER A 247     -17.608  13.024  10.111  1.00-11.07           H
ATOM   3929  CA  SER A 247     -19.213  12.382  11.390  1.00-11.07           C
ATOM   3930  HA  SER A 247     -19.917  11.596  11.119  1.00-11.07           H
ATOM   3931  C   SER A 247     -20.007  13.446  12.146  1.00-11.07           C
ATOM   3932  O   SER A 247     -21.023  13.126  12.776  1.00-11.07           O
ATOM   3933  CB  SER A 247     -18.136  11.757  12.277  1.00-11.07           C
ATOM   3934 1HB  SER A 247     -18.594  11.406  13.198  1.00-11.07           H
ATOM   3935 2HB  SER A 247     -17.696  10.907  11.753  1.00-11.07           H
ATOM   3936  OG  SER A 247     -17.109  12.684  12.577  1.00-11.07           O
ATOM   3937  HG  SER A 247     -16.486  12.686  11.833  1.00-11.07           H
ATOM   3938  N   ARG A 248     -19.610  14.709  12.015  1.00 -7.60           N
ATOM   3939  H   ARG A 248     -18.730  14.908  11.543  1.00 -7.60           H
ATOM   3940  CA  ARG A 248     -20.401  15.833  12.524  1.00 -7.60           C
ATOM   3941  HA  ARG A 248     -20.605  15.677  13.585  1.00 -7.60           H
ATOM   3942  C   ARG A 248     -21.743  15.900  11.809  1.00 -7.60           C
ATOM   3943  O   ARG A 248     -22.789  15.976  12.448  1.00 -7.60           O
ATOM   3944  CB  ARG A 248     -19.618  17.145  12.346  1.00 -7.60           C
ATOM   3945 1HB  ARG A 248     -18.725  17.097  12.969  1.00 -7.60           H
ATOM   3946 2HB  ARG A 248     -19.305  17.235  11.309  1.00 -7.60           H
ATOM   3947  CG  ARG A 248     -20.407  18.388  12.707  1.00 -7.60           C
ATOM   3948 1HG  ARG A 248     -21.183  18.546  11.957  1.00 -7.60           H
ATOM   3949 2HG  ARG A 248     -20.883  18.218  13.671  1.00 -7.60           H
ATOM   3950  CD  ARG A 248     -19.560  19.657  12.816  1.00 -7.60           C
ATOM   3951 1HD  ARG A 248     -20.205  20.481  13.124  1.00 -7.60           H
ATOM   3952 2HD  ARG A 248     -18.822  19.503  13.606  1.00 -7.60           H
ATOM   3953  NE  ARG A 248     -18.841  20.042  11.592  1.00 -7.60           N
ATOM   3954  HE  ARG A 248     -17.865  19.763  11.534  1.00 -7.60           H
ATOM   3955  CZ  ARG A 248     -19.294  20.778  10.587  1.00 -7.60           C
ATOM   3956  NH1 ARG A 248     -18.459  21.099   9.642  1.00 -7.60           N
ATOM   3957 1HH1 ARG A 248     -17.499  20.794   9.704  1.00 -7.60           H
ATOM   3958 2HH1 ARG A 248     -18.776  21.670   8.871  1.00 -7.60           H
ATOM   3959  NH2 ARG A 248     -20.516  21.227  10.469  1.00 -7.60           N
ATOM   3960 1HH2 ARG A 248     -21.212  21.032  11.177  1.00 -7.60           H
ATOM   3961 2HH2 ARG A 248     -20.755  21.788   9.666  1.00 -7.60           H
ATOM   3962  N   GLU A 249     -21.721  15.818  10.490  1.00 18.38           N
ATOM   3963  H   GLU A 249     -20.830  15.762  10.005  1.00 18.38           H
ATOM   3964  CA  GLU A 249     -22.947  15.835   9.695  1.00 18.38           C
ATOM   3965  HA  GLU A 249     -23.489  16.764   9.878  1.00 18.38           H
ATOM   3966  C   GLU A 249     -23.868  14.674  10.042  1.00 18.38           C
ATOM   3967  O   GLU A 249     -25.072  14.839  10.222  1.00 18.38           O
ATOM   3968  CB  GLU A 249     -22.560  15.748   8.220  1.00 18.38           C
ATOM   3969 1HB  GLU A 249     -21.517  15.447   8.166  1.00 18.38           H
ATOM   3970 2HB  GLU A 249     -23.143  14.974   7.723  1.00 18.38           H
ATOM   3971  CG  GLU A 249     -22.707  17.066   7.486  1.00 18.38           C
ATOM   3972 1HG  GLU A 249     -22.406  17.877   8.150  1.00 18.38           H
ATOM   3973 2HG  GLU A 249     -22.030  17.059   6.637  1.00 18.38           H
ATOM   3974  CD  GLU A 249     -24.117  17.318   6.976  1.00 18.38           C
ATOM   3975  OE1 GLU A 249     -25.002  16.445   7.103  1.00 18.38           O
ATOM   3976  OE2 GLU A 249     -24.351  18.396   6.380  1.00 18.38           O
ATOM   3977  N   LEU A 250     -23.290  13.493  10.200  1.00-11.87           N
ATOM   3978  H   LEU A 250     -22.287  13.406  10.047  1.00-11.87           H
ATOM   3979  CA  LEU A 250     -24.070  12.311  10.548  1.00-11.87           C
ATOM   3980  HA  LEU A 250     -24.878  12.201   9.827  1.00-11.87           H
ATOM   3981  C   LEU A 250     -24.716  12.447  11.918  1.00-11.87           C
ATOM   3982  O   LEU A 250     -25.812  11.933  12.123  1.00-11.87           O
ATOM   3983  CB  LEU A 250     -23.191  11.055  10.512  1.00-11.87           C
ATOM   3984 1HB  LEU A 250     -22.292  11.265  11.089  1.00-11.87           H
ATOM   3985 2HB  LEU A 250     -23.729  10.252  11.015  1.00-11.87           H
ATOM   3986  CG  LEU A 250     -22.766  10.538   9.133  1.00-11.87           C
ATOM   3987  HG  LEU A 250     -22.371  11.368   8.556  1.00-11.87           H
ATOM   3988  CD1 LEU A 250     -21.672   9.484   9.255  1.00-11.87           C
ATOM   3989 1HD1 LEU A 250     -21.368   9.147   8.265  1.00-11.87           H
ATOM   3990 2HD1 LEU A 250     -22.027   8.636   9.834  1.00-11.87           H
ATOM   3991 3HD1 LEU A 250     -20.805   9.917   9.756  1.00-11.87           H
ATOM   3992  CD2 LEU A 250     -23.941   9.947   8.372  1.00-11.87           C
ATOM   3993 1HD2 LEU A 250     -23.596   9.630   7.394  1.00-11.87           H
ATOM   3994 2HD2 LEU A 250     -24.712  10.705   8.235  1.00-11.87           H
ATOM   3995 3HD2 LEU A 250     -24.355   9.097   8.915  1.00-11.87           H
ATOM   3996  N   TRP A 251     -24.087  13.153  12.847  1.00 19.67           N
ATOM   3997  H   TRP A 251     -23.179  13.565  12.656  1.00 19.67           H
ATOM   3998  CA  TRP A 251     -24.718  13.361  14.146  1.00 19.67           C
ATOM   3999  HA  TRP A 251     -25.138  12.417  14.483  1.00 19.67           H
ATOM   4000  C   TRP A 251     -25.872  14.344  14.016  1.00 19.67           C
ATOM   4001  O   TRP A 251     -26.958  14.108  14.542  1.00 19.67           O
ATOM   4002  CB  TRP A 251     -23.730  13.852  15.205  1.00 19.67           C
ATOM   4003 1HB  TRP A 251     -22.888  13.162  15.256  1.00 19.67           H
ATOM   4004 2HB  TRP A 251     -23.365  14.844  14.942  1.00 19.67           H
ATOM   4005  CG  TRP A 251     -24.409  13.903  16.541  1.00 19.67           C
ATOM   4006  CD1 TRP A 251     -24.694  12.845  17.348  1.00 19.67           C
ATOM   4007  HD1 TRP A 251     -24.378  11.828  17.153  1.00 19.67           H
ATOM   4008  CD2 TRP A 251     -25.059  15.036  17.156  1.00 19.67           C
ATOM   4009  NE1 TRP A 251     -25.461  13.219  18.414  1.00 19.67           N
ATOM   4010  HE1 TRP A 251     -25.808  12.586  19.126  1.00 19.67           H
ATOM   4011  CE2 TRP A 251     -25.718  14.558  18.325  1.00 19.67           C
ATOM   4012  CE3 TRP A 251     -25.192  16.398  16.814  1.00 19.67           C
ATOM   4013  HE3 TRP A 251     -24.722  16.788  15.924  1.00 19.67           H
ATOM   4014  CZ2 TRP A 251     -26.498  15.394  19.149  1.00 19.67           C
ATOM   4015  HZ2 TRP A 251     -26.995  15.000  20.022  1.00 19.67           H
ATOM   4016  CZ3 TRP A 251     -25.971  17.246  17.650  1.00 19.67           C
ATOM   4017  HZ3 TRP A 251     -26.085  18.291  17.406  1.00 19.67           H
ATOM   4018  CH2 TRP A 251     -26.617  16.728  18.806  1.00 19.67           C
ATOM   4019  HH2 TRP A 251     -27.221  17.386  19.416  1.00 19.67           H
ATOM   4020  N   PHE A 252     -25.675  15.427  13.281  1.00 -5.34           N
ATOM   4021  H   PHE A 252     -24.775  15.591  12.837  1.00 -5.34           H
ATOM   4022  CA  PHE A 252     -26.746  16.407  13.125  1.00 -5.34           C
ATOM   4023  HA  PHE A 252     -27.124  16.654  14.117  1.00 -5.34           H
ATOM   4024  C   PHE A 252     -27.938  15.893  12.324  1.00 -5.34           C
ATOM   4025  O   PHE A 252     -29.072  16.286  12.593  1.00 -5.34           O
ATOM   4026  CB  PHE A 252     -26.222  17.692  12.489  1.00 -5.34           C
ATOM   4027 1HB  PHE A 252     -25.611  17.450  11.620  1.00 -5.34           H
ATOM   4028 2HB  PHE A 252     -27.085  18.268  12.158  1.00 -5.34           H
ATOM   4029  CG  PHE A 252     -25.450  18.555  13.445  1.00 -5.34           C
ATOM   4030  CD1 PHE A 252     -24.079  18.800  13.274  1.00 -5.34           C
ATOM   4031  HD1 PHE A 252     -23.557  18.374  12.430  1.00 -5.34           H
ATOM   4032  CD2 PHE A 252     -26.112  19.144  14.531  1.00 -5.34           C
ATOM   4033  HD2 PHE A 252     -27.168  18.976  14.667  1.00 -5.34           H
ATOM   4034  CE1 PHE A 252     -23.374  19.620  14.198  1.00 -5.34           C
ATOM   4035  HE1 PHE A 252     -22.327  19.830  14.057  1.00 -5.34           H
ATOM   4036  CE2 PHE A 252     -25.416  19.947  15.459  1.00 -5.34           C
ATOM   4037  HE2 PHE A 252     -25.938  20.375  16.298  1.00 -5.34           H
ATOM   4038  CZ  PHE A 252     -24.046  20.184  15.293  1.00 -5.34           C
ATOM   4039  HZ  PHE A 252     -23.515  20.812  15.992  1.00 -5.34           H
ATOM   4040  N   LYS A 253     -27.721  14.984  11.384  1.00  4.29           N
ATOM   4041  H   LYS A 253     -26.762  14.732  11.142  1.00  4.29           H
ATOM   4042  CA  LYS A 253     -28.837  14.355  10.670  1.00  4.29           C
ATOM   4043  HA  LYS A 253     -29.520  15.129  10.319  1.00  4.29           H
ATOM   4044  C   LYS A 253     -29.651  13.406  11.540  1.00  4.29           C
ATOM   4045  O   LYS A 253     -30.804  13.136  11.216  1.00  4.29           O
ATOM   4046  CB  LYS A 253     -28.325  13.543   9.474  1.00  4.29           C
ATOM   4047 1HB  LYS A 253     -27.493  12.928   9.815  1.00  4.29           H
ATOM   4048 2HB  LYS A 253     -29.121  12.872   9.151  1.00  4.29           H
ATOM   4049  CG  LYS A 253     -27.873  14.336   8.248  1.00  4.29           C
ATOM   4050 1HG  LYS A 253     -27.129  15.078   8.536  1.00  4.29           H
ATOM   4051 2HG  LYS A 253     -27.415  13.627   7.561  1.00  4.29           H
ATOM   4052  CD  LYS A 253     -29.028  15.021   7.514  1.00  4.29           C
ATOM   4053 1HD  LYS A 253     -29.849  14.311   7.422  1.00  4.29           H
ATOM   4054 2HD  LYS A 253     -29.371  15.878   8.094  1.00  4.29           H
ATOM   4055  CE  LYS A 253     -28.639  15.482   6.104  1.00  4.29           C
ATOM   4056 1HE  LYS A 253     -28.261  14.625   5.542  1.00  4.29           H
ATOM   4057 2HE  LYS A 253     -29.535  15.851   5.599  1.00  4.29           H
ATOM   4058  NZ  LYS A 253     -27.607  16.566   6.095  1.00  4.29           N
ATOM   4059 1HZ  LYS A 253     -27.412  16.874   5.150  1.00  4.29           H
ATOM   4060 2HZ  LYS A 253     -26.738  16.231   6.502  1.00  4.29           H
ATOM   4061 3HZ  LYS A 253     -27.918  17.354   6.649  1.00  4.29           H
ATOM   4062  N   ALA A 254     -29.066  12.877  12.606  1.00 32.83           N
ATOM   4063  H   ALA A 254     -28.146  13.203  12.871  1.00 32.83           H
ATOM   4064  CA  ALA A 254     -29.653  11.792  13.401  1.00 32.83           C
ATOM   4065  HA  ALA A 254     -29.993  11.027  12.704  1.00 32.83           H
ATOM   4066  C   ALA A 254     -30.858  12.133  14.298  1.00 32.83           C
ATOM   4067  O   ALA A 254     -31.099  11.424  15.277  1.00 32.83           O
ATOM   4068  CB  ALA A 254     -28.539  11.168  14.262  1.00 32.83           C
ATOM   4069 1HB  ALA A 254     -27.669  10.951  13.645  1.00 32.83           H
ATOM   4070 2HB  ALA A 254     -28.895  10.239  14.712  1.00 32.83           H
ATOM   4071 3HB  ALA A 254     -28.255  11.859  15.057  1.00 32.83           H
ATOM   4072  N   VAL A 255     -31.589  13.201  14.011  1.00  9.74           N
ATOM   4073  H   VAL A 255     -31.400  13.713  13.162  1.00  9.74           H
ATOM   4074  CA  VAL A 255     -32.668  13.652  14.892  1.00  9.74           C
ATOM   4075  HA  VAL A 255     -32.220  13.821  15.867  1.00  9.74           H
ATOM   4076  C   VAL A 255     -33.772  12.584  14.998  1.00  9.74           C
ATOM   4077  O   VAL A 255     -34.333  12.163  13.972  1.00  9.74           O
ATOM   4078  CB  VAL A 255     -33.296  14.994  14.416  1.00  9.74           C
ATOM   4079  HB  VAL A 255     -33.855  14.818  13.498  1.00  9.74           H
ATOM   4080  CG1 VAL A 255     -34.245  15.564  15.486  1.00  9.74           C
ATOM   4081 1HG1 VAL A 255     -34.635  16.528  15.159  1.00  9.74           H
ATOM   4082 2HG1 VAL A 255     -33.713  15.699  16.430  1.00  9.74           H
ATOM   4083 3HG1 VAL A 255     -35.086  14.888  15.640  1.00  9.74           H
ATOM   4084  CG2 VAL A 255     -32.211  16.032  14.114  1.00  9.74           C
ATOM   4085 1HG2 VAL A 255     -32.671  16.991  13.872  1.00  9.74           H
ATOM   4086 2HG2 VAL A 255     -31.612  15.723  13.259  1.00  9.74           H
ATOM   4087 3HG2 VAL A 255     -31.562  16.159  14.982  1.00  9.74           H
ATOM   4088  N   PRO A 256     -34.086  12.109  16.221  1.00 -4.69           N
ATOM   4089  CA  PRO A 256     -35.118  11.069  16.318  1.00 -4.69           C
ATOM   4090  HA  PRO A 256     -34.825  10.200  15.732  1.00 -4.69           H
ATOM   4091  C   PRO A 256     -36.505  11.535  15.904  1.00 -4.69           C
ATOM   4092  O   PRO A 256     -36.784  12.734  15.817  1.00 -4.69           O
ATOM   4093  CB  PRO A 256     -35.125  10.719  17.810  1.00 -4.69           C
ATOM   4094 1HB  PRO A 256     -35.916  11.270  18.316  1.00 -4.69           H
ATOM   4095 2HB  PRO A 256     -35.253   9.646  17.955  1.00 -4.69           H
ATOM   4096  CG  PRO A 256     -33.816  11.158  18.306  1.00 -4.69           C
ATOM   4097 1HG  PRO A 256     -33.842  11.328  19.382  1.00 -4.69           H
ATOM   4098 2HG  PRO A 256     -33.055  10.420  18.050  1.00 -4.69           H
ATOM   4099  CD  PRO A 256     -33.566  12.429  17.563  1.00 -4.69           C
ATOM   4100 1HD  PRO A 256     -34.126  13.257  18.002  1.00 -4.69           H
ATOM   4101 2HD  PRO A 256     -32.499  12.646  17.538  1.00 -4.69           H
ATOM   4102  N   GLY A 257     -37.385  10.578  15.653  1.00 12.35           N
ATOM   4103  H   GLY A 257     -37.106   9.605  15.724  1.00 12.35           H
ATOM   4104  CA  GLY A 257     -38.765  10.865  15.298  1.00 12.35           C
ATOM   4105 1HA  GLY A 257     -39.378   9.996  15.535  1.00 12.35           H
ATOM   4106 2HA  GLY A 257     -39.119  11.704  15.897  1.00 12.35           H
ATOM   4107  C   GLY A 257     -38.960  11.210  13.837  1.00 12.35           C
ATOM   4108  O   GLY A 257     -39.844  10.671  13.174  1.00 12.35           O
ATOM   4109  N   PHE A 258     -38.126  12.096  13.314  1.00 -8.16           N
ATOM   4110  H   PHE A 258     -37.425  12.522  13.915  1.00 -8.16           H
ATOM   4111  CA  PHE A 258     -38.232  12.520  11.922  1.00 -8.16           C
ATOM   4112  HA  PHE A 258     -39.287  12.626  11.673  1.00 -8.16           H
ATOM   4113  C   PHE A 258     -37.622  11.516  10.955  1.00 -8.16           C
ATOM   4114  O   PHE A 258     -38.086  11.377   9.824  1.00 -8.16           O
ATOM   4115  CB  PHE A 258     -37.550  13.874  11.733  1.00 -8.16           C
ATOM   4116 1HB  PHE A 258     -36.481  13.755  11.911  1.00 -8.16           H
ATOM   4117 2HB  PHE A 258     -37.694  14.196  10.702  1.00 -8.16           H
ATOM   4118  CG  PHE A 258     -38.071  14.942  12.655  1.00 -8.16           C
ATOM   4119  CD1 PHE A 258     -37.172  15.719  13.401  1.00 -8.16           C
ATOM   4120  HD1 PHE A 258     -36.109  15.556  13.299  1.00 -8.16           H
ATOM   4121  CD2 PHE A 258     -39.454  15.189  12.778  1.00 -8.16           C
ATOM   4122  HD2 PHE A 258     -40.163  14.619  12.195  1.00 -8.16           H
ATOM   4123  CE1 PHE A 258     -37.637  16.724  14.282  1.00 -8.16           C
ATOM   4124  HE1 PHE A 258     -36.933  17.317  14.847  1.00 -8.16           H
ATOM   4125  CE2 PHE A 258     -39.936  16.180  13.669  1.00 -8.16           C
ATOM   4126  HE2 PHE A 258     -40.998  16.355  13.765  1.00 -8.16           H
ATOM   4127  CZ  PHE A 258     -39.024  16.947  14.423  1.00 -8.16           C
ATOM   4128  HZ  PHE A 258     -39.385  17.704  15.105  1.00 -8.16           H
ATOM   4129  N   GLN A 259     -36.593  10.803  11.386  1.00 23.98           N
ATOM   4130  H   GLN A 259     -36.219  10.945  12.313  1.00 23.98           H
ATOM   4131  CA  GLN A 259     -36.026   9.771  10.528  1.00 23.98           C
ATOM   4132  HA  GLN A 259     -35.938  10.156   9.514  1.00 23.98           H
ATOM   4133  C   GLN A 259     -36.968   8.576  10.525  1.00 23.98           C
ATOM   4134  O   GLN A 259     -37.230   7.989  11.572  1.00 23.98           O
ATOM   4135  CB  GLN A 259     -34.652   9.300  11.004  1.00 23.98           C
ATOM   4136 1HB  GLN A 259     -34.728   8.929  12.025  1.00 23.98           H
ATOM   4137 2HB  GLN A 259     -34.358   8.473  10.360  1.00 23.98           H
ATOM   4138  CG  GLN A 259     -33.553  10.341  10.940  1.00 23.98           C
ATOM   4139 1HG  GLN A 259     -33.644  10.889  10.005  1.00 23.98           H
ATOM   4140 2HG  GLN A 259     -33.657  11.041  11.766  1.00 23.98           H
ATOM   4141  CD  GLN A 259     -32.182   9.702  10.984  1.00 23.98           C
ATOM   4142  OE1 GLN A 259     -31.988   8.635  11.547  1.00 23.98           O
ATOM   4143  NE2 GLN A 259     -31.233  10.314  10.336  1.00 23.98           N
ATOM   4144 1HE2 GLN A 259     -30.323   9.896  10.305  1.00 23.98           H
ATOM   4145 2HE2 GLN A 259     -31.422  11.207   9.896  1.00 23.98           H
ATOM   4146  N   THR A 260     -37.439   8.190   9.351  1.00 -5.46           N
ATOM   4147  H   THR A 260     -37.259   8.743   8.529  1.00 -5.46           H
ATOM   4148  CA  THR A 260     -38.182   6.947   9.174  1.00 -5.46           C
ATOM   4149  HA  THR A 260     -38.878   6.787   9.997  1.00 -5.46           H
ATOM   4150  C   THR A 260     -37.155   5.829   9.117  1.00 -5.46           C
ATOM   4151  O   THR A 260     -35.966   6.110   8.978  1.00 -5.46           O
ATOM   4152  CB  THR A 260     -38.941   6.980   7.845  1.00 -5.46           C
ATOM   4153  HB  THR A 260     -39.474   6.040   7.704  1.00 -5.46           H
ATOM   4154  OG1 THR A 260     -38.007   7.167   6.780  1.00 -5.46           O
ATOM   4155  HG1 THR A 260     -38.489   7.054   5.950  1.00 -5.46           H
ATOM   4156  CG2 THR A 260     -39.924   8.138   7.810  1.00 -5.46           C
ATOM   4157 1HG2 THR A 260     -40.549   8.051   6.926  1.00 -5.46           H
ATOM   4158 2HG2 THR A 260     -39.397   9.092   7.777  1.00 -5.46           H
ATOM   4159 3HG2 THR A 260     -40.566   8.108   8.692  1.00 -5.46           H
ATOM   4160  N   GLU A 261     -37.555   4.567   9.179  1.00-14.61           N
ATOM   4161  H   GLU A 261     -38.547   4.341   9.241  1.00-14.61           H
ATOM   4162  CA  GLU A 261     -36.576   3.480   9.141  1.00-14.61           C
ATOM   4163  HA  GLU A 261     -35.868   3.625   9.954  1.00-14.61           H
ATOM   4164  C   GLU A 261     -35.749   3.447   7.860  1.00-14.61           C
ATOM   4165  O   GLU A 261     -34.579   3.097   7.917  1.00-14.61           O
ATOM   4166  CB  GLU A 261     -37.243   2.121   9.346  1.00-14.61           C
ATOM   4167 1HB  GLU A 261     -38.224   2.146   8.878  1.00-14.61           H
ATOM   4168 2HB  GLU A 261     -36.653   1.357   8.839  1.00-14.61           H
ATOM   4169  CG  GLU A 261     -37.387   1.732  10.816  1.00-14.61           C
ATOM   4170 1HG  GLU A 261     -37.926   2.522  11.338  1.00-14.61           H
ATOM   4171 2HG  GLU A 261     -37.972   0.816  10.876  1.00-14.61           H
ATOM   4172  CD  GLU A 261     -36.043   1.496  11.502  1.00-14.61           C
ATOM   4173  OE1 GLU A 261     -35.079   1.085  10.834  1.00-14.61           O
ATOM   4174  OE2 GLU A 261     -35.918   1.705  12.728  1.00-14.61           O
ATOM   4175  N   GLN A 262     -36.280   3.894   6.729  1.00 11.62           N
ATOM   4176  H   GLN A 262     -37.247   4.182   6.704  1.00 11.62           H
ATOM   4177  CA  GLN A 262     -35.452   4.002   5.523  1.00 11.62           C
ATOM   4178  HA  GLN A 262     -35.067   3.017   5.260  1.00 11.62           H
ATOM   4179  C   GLN A 262     -34.257   4.919   5.784  1.00 11.62           C
ATOM   4180  O   GLN A 262     -33.117   4.575   5.474  1.00 11.62           O
ATOM   4181  CB  GLN A 262     -36.245   4.578   4.342  1.00 11.62           C
ATOM   4182 1HB  GLN A 262     -36.811   5.433   4.706  1.00 11.62           H
ATOM   4183 2HB  GLN A 262     -35.539   4.944   3.596  1.00 11.62           H
ATOM   4184  CG  GLN A 262     -37.210   3.616   3.643  1.00 11.62           C
ATOM   4185 1HG  GLN A 262     -37.753   3.034   4.387  1.00 11.62           H
ATOM   4186 2HG  GLN A 262     -37.929   4.207   3.078  1.00 11.62           H
ATOM   4187  CD  GLN A 262     -36.520   2.672   2.670  1.00 11.62           C
ATOM   4188  OE1 GLN A 262     -35.303   2.485   2.697  1.00 11.62           O
ATOM   4189  NE2 GLN A 262     -37.275   2.093   1.780  1.00 11.62           N
ATOM   4190 1HE2 GLN A 262     -36.866   1.430   1.147  1.00 11.62           H
ATOM   4191 2HE2 GLN A 262     -38.257   2.333   1.708  1.00 11.62           H
ATOM   4192  N   ILE A 263     -34.508   6.070   6.390  1.00-15.01           N
ATOM   4193  H   ILE A 263     -35.455   6.300   6.665  1.00-15.01           H
ATOM   4194  CA  ILE A 263     -33.440   7.028   6.663  1.00-15.01           C
ATOM   4195  HA  ILE A 263     -32.855   7.158   5.752  1.00-15.01           H
ATOM   4196  C   ILE A 263     -32.527   6.458   7.750  1.00-15.01           C
ATOM   4197  O   ILE A 263     -31.305   6.503   7.617  1.00-15.01           O
ATOM   4198  CB  ILE A 263     -33.993   8.423   7.095  1.00-15.01           C
ATOM   4199  HB  ILE A 263     -34.535   8.308   8.032  1.00-15.01           H
ATOM   4200  CG1 ILE A 263     -34.967   8.974   6.033  1.00-15.01           C
ATOM   4201 1HG1 ILE A 263     -34.405   9.179   5.121  1.00-15.01           H
ATOM   4202 2HG1 ILE A 263     -35.711   8.215   5.800  1.00-15.01           H
ATOM   4203  CG2 ILE A 263     -32.826   9.424   7.302  1.00-15.01           C
ATOM   4204 1HG2 ILE A 263     -33.202  10.377   7.675  1.00-15.01           H
ATOM   4205 2HG2 ILE A 263     -32.302   9.595   6.360  1.00-15.01           H
ATOM   4206 3HG2 ILE A 263     -32.118   9.034   8.032  1.00-15.01           H
ATOM   4207  CD1 ILE A 263     -35.733  10.251   6.429  1.00-15.01           C
ATOM   4208 1HD1 ILE A 263     -36.407  10.529   5.621  1.00-15.01           H
ATOM   4209 2HD1 ILE A 263     -35.043  11.078   6.598  1.00-15.01           H
ATOM   4210 3HD1 ILE A 263     -36.320  10.074   7.328  1.00-15.01           H
ATOM   4211  N   ARG A 264     -33.092   5.870   8.799  1.00-18.77           N
ATOM   4212  H   ARG A 264     -34.110   5.810   8.847  1.00-18.77           H
ATOM   4213  CA  ARG A 264     -32.279   5.346   9.906  1.00-18.77           C
ATOM   4214  HA  ARG A 264     -31.663   6.156  10.305  1.00-18.77           H
ATOM   4215  C   ARG A 264     -31.354   4.241   9.433  1.00-18.77           C
ATOM   4216  O   ARG A 264     -30.197   4.208   9.818  1.00-18.77           O
ATOM   4217  CB  ARG A 264     -33.132   4.749  11.028  1.00-18.77           C
ATOM   4218 1HB  ARG A 264     -33.723   3.941  10.598  1.00-18.77           H
ATOM   4219 2HB  ARG A 264     -32.464   4.315  11.772  1.00-18.77           H
ATOM   4220  CG  ARG A 264     -34.074   5.695  11.743  1.00-18.77           C
ATOM   4221 1HG  ARG A 264     -33.518   6.408  12.350  1.00-18.77           H
ATOM   4222 2HG  ARG A 264     -34.654   6.238  11.006  1.00-18.77           H
ATOM   4223  CD  ARG A 264     -35.033   4.899  12.609  1.00-18.77           C
ATOM   4224 1HD  ARG A 264     -35.256   3.966  12.099  1.00-18.77           H
ATOM   4225 2HD  ARG A 264     -34.569   4.675  13.570  1.00-18.77           H
ATOM   4226  NE  ARG A 264     -36.294   5.618  12.801  1.00-18.77           N
ATOM   4227  HE  ARG A 264     -36.332   6.581  12.479  1.00-18.77           H
ATOM   4228  CZ  ARG A 264     -37.411   5.140  13.326  1.00-18.77           C
ATOM   4229  NH1 ARG A 264     -38.455   5.912  13.322  1.00-18.77           N
ATOM   4230 1HH1 ARG A 264     -38.401   6.826  12.887  1.00-18.77           H
ATOM   4231 2HH1 ARG A 264     -39.318   5.591  13.741  1.00-18.77           H
ATOM   4232  NH2 ARG A 264     -37.559   3.927  13.786  1.00-18.77           N
ATOM   4233 1HH2 ARG A 264     -36.795   3.260  13.736  1.00-18.77           H
ATOM   4234 2HH2 ARG A 264     -38.450   3.658  14.177  1.00-18.77           H
ATOM   4235  N   LYS A 265     -31.828   3.333   8.594  1.00-29.62           N
ATOM   4236  H   LYS A 265     -32.803   3.382   8.290  1.00-29.62           H
ATOM   4237  CA  LYS A 265     -30.984   2.231   8.125  1.00-29.62           C
ATOM   4238  HA  LYS A 265     -30.536   1.737   8.984  1.00-29.62           H
ATOM   4239  C   LYS A 265     -29.845   2.750   7.273  1.00-29.62           C
ATOM   4240  O   LYS A 265     -28.708   2.304   7.424  1.00-29.62           O
ATOM   4241  CB  LYS A 265     -31.816   1.206   7.355  1.00-29.62           C
ATOM   4242 1HB  LYS A 265     -32.405   1.725   6.597  1.00-29.62           H
ATOM   4243 2HB  LYS A 265     -31.147   0.501   6.860  1.00-29.62           H
ATOM   4244  CG  LYS A 265     -32.740   0.429   8.276  1.00-29.62           C
ATOM   4245 1HG  LYS A 265     -32.135  -0.155   8.969  1.00-29.62           H
ATOM   4246 2HG  LYS A 265     -33.344   1.126   8.849  1.00-29.62           H
ATOM   4247  CD  LYS A 265     -33.669  -0.497   7.530  1.00-29.62           C
ATOM   4248 1HD  LYS A 265     -34.262   0.076   6.817  1.00-29.62           H
ATOM   4249 2HD  LYS A 265     -33.074  -1.237   7.001  1.00-29.62           H
ATOM   4250  CE  LYS A 265     -34.591  -1.196   8.514  1.00-29.62           C
ATOM   4251 1HE  LYS A 265     -33.985  -1.666   9.291  1.00-29.62           H
ATOM   4252 2HE  LYS A 265     -35.235  -0.453   8.990  1.00-29.62           H
ATOM   4253  NZ  LYS A 265     -35.439  -2.242   7.875  1.00-29.62           N
ATOM   4254 1HZ  LYS A 265     -35.981  -2.717   8.585  1.00-29.62           H
ATOM   4255 2HZ  LYS A 265     -34.852  -2.919   7.402  1.00-29.62           H
ATOM   4256 3HZ  LYS A 265     -36.074  -1.821   7.207  1.00-29.62           H
ATOM   4257  N   ARG A 266     -30.107   3.741   6.434  1.00 -9.60           N
ATOM   4258  H   ARG A 266     -31.056   4.096   6.347  1.00 -9.60           H
ATOM   4259  CA  ARG A 266     -29.035   4.320   5.623  1.00 -9.60           C
ATOM   4260  HA  ARG A 266     -28.470   3.507   5.164  1.00 -9.60           H
ATOM   4261  C   ARG A 266     -28.068   5.100   6.502  1.00 -9.60           C
ATOM   4262  O   ARG A 266     -26.864   5.012   6.300  1.00 -9.60           O
ATOM   4263  CB  ARG A 266     -29.615   5.192   4.508  1.00 -9.60           C
ATOM   4264 1HB  ARG A 266     -30.232   5.968   4.961  1.00 -9.60           H
ATOM   4265 2HB  ARG A 266     -28.800   5.667   3.961  1.00 -9.60           H
ATOM   4266  CG  ARG A 266     -30.467   4.388   3.528  1.00 -9.60           C
ATOM   4267 1HG  ARG A 266     -29.839   3.692   2.972  1.00 -9.60           H
ATOM   4268 2HG  ARG A 266     -31.202   3.813   4.084  1.00 -9.60           H
ATOM   4269  CD  ARG A 266     -31.208   5.285   2.567  1.00 -9.60           C
ATOM   4270 1HD  ARG A 266     -31.578   6.155   3.112  1.00 -9.60           H
ATOM   4271 2HD  ARG A 266     -30.525   5.618   1.787  1.00 -9.60           H
ATOM   4272  NE  ARG A 266     -32.359   4.590   1.977  1.00 -9.60           N
ATOM   4273  HE  ARG A 266     -32.594   3.690   2.365  1.00 -9.60           H
ATOM   4274  CZ  ARG A 266     -33.155   5.068   1.033  1.00 -9.60           C
ATOM   4275  NH1 ARG A 266     -34.253   4.427   0.768  1.00 -9.60           N
ATOM   4276 1HH1 ARG A 266     -34.501   3.601   1.294  1.00 -9.60           H
ATOM   4277 2HH1 ARG A 266     -34.885   4.773   0.057  1.00 -9.60           H
ATOM   4278  NH2 ARG A 266     -32.912   6.168   0.376  1.00 -9.60           N
ATOM   4279 1HH2 ARG A 266     -32.058   6.675   0.543  1.00 -9.60           H
ATOM   4280 2HH2 ARG A 266     -33.606   6.522  -0.272  1.00 -9.60           H
ATOM   4281  N   LEU A 267     -28.562   5.791   7.521  1.00  2.67           N
ATOM   4282  H   LEU A 267     -29.573   5.865   7.635  1.00  2.67           H
ATOM   4283  CA  LEU A 267     -27.696   6.484   8.477  1.00  2.67           C
ATOM   4284  HA  LEU A 267     -27.068   7.187   7.931  1.00  2.67           H
ATOM   4285  C   LEU A 267     -26.792   5.500   9.216  1.00  2.67           C
ATOM   4286  O   LEU A 267     -25.591   5.728   9.324  1.00  2.67           O
ATOM   4287  CB  LEU A 267     -28.530   7.248   9.515  1.00  2.67           C
ATOM   4288 1HB  LEU A 267     -29.259   7.872   8.998  1.00  2.67           H
ATOM   4289 2HB  LEU A 267     -29.079   6.520  10.108  1.00  2.67           H
ATOM   4290  CG  LEU A 267     -27.724   8.132  10.482  1.00  2.67           C
ATOM   4291  HG  LEU A 267     -26.762   7.663  10.673  1.00  2.67           H
ATOM   4292  CD1 LEU A 267     -27.469   9.513   9.885  1.00  2.67           C
ATOM   4293 1HD1 LEU A 267     -26.878  10.109  10.582  1.00  2.67           H
ATOM   4294 2HD1 LEU A 267     -28.410  10.028   9.693  1.00  2.67           H
ATOM   4295 3HD1 LEU A 267     -26.918   9.419   8.952  1.00  2.67           H
ATOM   4296  CD2 LEU A 267     -28.432   8.252  11.817  1.00  2.67           C
ATOM   4297 1HD2 LEU A 267     -27.841   8.874  12.487  1.00  2.67           H
ATOM   4298 2HD2 LEU A 267     -28.547   7.266  12.267  1.00  2.67           H
ATOM   4299 3HD2 LEU A 267     -29.417   8.697  11.695  1.00  2.67           H
ATOM   4300  N   ARG A 268     -27.351   4.395   9.692  1.00-26.63           N
ATOM   4301  H   ARG A 268     -28.359   4.267   9.588  1.00-26.63           H
ATOM   4302  CA  ARG A 268     -26.575   3.369  10.401  1.00-26.63           C
ATOM   4303  HA  ARG A 268     -26.066   3.822  11.252  1.00-26.63           H
ATOM   4304  C   ARG A 268     -25.511   2.792   9.476  1.00-26.63           C
ATOM   4305  O   ARG A 268     -24.368   2.625   9.887  1.00-26.63           O
ATOM   4306  CB  ARG A 268     -27.490   2.240  10.897  1.00-26.63           C
ATOM   4307 1HB  ARG A 268     -28.064   1.884  10.042  1.00-26.63           H
ATOM   4308 2HB  ARG A 268     -26.870   1.416  11.246  1.00-26.63           H
ATOM   4309  CG  ARG A 268     -28.474   2.606  12.021  1.00-26.63           C
ATOM   4310 1HG  ARG A 268     -27.966   2.579  12.985  1.00-26.63           H
ATOM   4311 2HG  ARG A 268     -28.866   3.608  11.856  1.00-26.63           H
ATOM   4312  CD  ARG A 268     -29.634   1.612  12.004  1.00-26.63           C
ATOM   4313 1HD  ARG A 268     -30.014   1.575  10.985  1.00-26.63           H
ATOM   4314 2HD  ARG A 268     -29.253   0.625  12.259  1.00-26.63           H
ATOM   4315  NE  ARG A 268     -30.759   1.935  12.901  1.00-26.63           N
ATOM   4316  HE  ARG A 268     -30.542   2.458  13.743  1.00-26.63           H
ATOM   4317  CZ  ARG A 268     -32.028   1.589  12.708  1.00-26.63           C
ATOM   4318  NH1 ARG A 268     -32.956   1.975  13.535  1.00-26.63           N
ATOM   4319 1HH1 ARG A 268     -32.720   2.433  14.406  1.00-26.63           H
ATOM   4320 2HH1 ARG A 268     -33.929   1.785  13.314  1.00-26.63           H
ATOM   4321  NH2 ARG A 268     -32.422   0.899  11.674  1.00-26.63           N
ATOM   4322 1HH2 ARG A 268     -31.745   0.484  11.064  1.00-26.63           H
ATOM   4323 2HH2 ARG A 268     -33.418   0.798  11.488  1.00-26.63           H
ATOM   4324  N   CYS A 269     -25.849   2.539   8.219  1.00-22.45           N
ATOM   4325  H   CYS A 269     -26.812   2.666   7.923  1.00-22.45           H
ATOM   4326  CA  CYS A 269     -24.859   2.057   7.254  1.00-22.45           C
ATOM   4327  HA  CYS A 269     -24.383   1.163   7.658  1.00-22.45           H
ATOM   4328  C   CYS A 269     -23.762   3.086   6.984  1.00-22.45           C
ATOM   4329  O   CYS A 269     -22.583   2.739   6.940  1.00-22.45           O
ATOM   4330  CB  CYS A 269     -25.528   1.696   5.925  1.00-22.45           C
ATOM   4331 1HB  CYS A 269     -26.064   2.566   5.542  1.00-22.45           H
ATOM   4332 2HB  CYS A 269     -24.745   1.434   5.213  1.00-22.45           H
ATOM   4333  SG  CYS A 269     -26.668   0.303   6.045  1.00-22.45           S
ATOM   4334  HG  CYS A 269     -27.627   0.942   6.735  1.00-22.45           H
ATOM   4335  N   ARG A 270     -24.130   4.353   6.828  1.00 -8.29           N
ATOM   4336  H   ARG A 270     -25.120   4.598   6.855  1.00 -8.29           H
ATOM   4337  CA  ARG A 270     -23.135   5.408   6.617  1.00 -8.29           C
ATOM   4338  HA  ARG A 270     -22.517   5.163   5.753  1.00 -8.29           H
ATOM   4339  C   ARG A 270     -22.220   5.483   7.829  1.00 -8.29           C
ATOM   4340  O   ARG A 270     -21.008   5.496   7.671  1.00 -8.29           O
ATOM   4341  CB  ARG A 270     -23.787   6.782   6.420  1.00 -8.29           C
ATOM   4342 1HB  ARG A 270     -24.512   6.934   7.219  1.00 -8.29           H
ATOM   4343 2HB  ARG A 270     -23.004   7.530   6.538  1.00 -8.29           H
ATOM   4344  CG  ARG A 270     -24.479   7.060   5.081  1.00 -8.29           C
ATOM   4345 1HG  ARG A 270     -23.731   7.106   4.289  1.00 -8.29           H
ATOM   4346 2HG  ARG A 270     -25.202   6.280   4.854  1.00 -8.29           H
ATOM   4347  CD  ARG A 270     -25.189   8.408   5.202  1.00 -8.29           C
ATOM   4348 1HD  ARG A 270     -25.968   8.318   5.961  1.00 -8.29           H
ATOM   4349 2HD  ARG A 270     -24.459   9.136   5.550  1.00 -8.29           H
ATOM   4350  NE  ARG A 270     -25.791   8.943   3.971  1.00 -8.29           N
ATOM   4351  HE  ARG A 270     -25.700   8.397   3.126  1.00 -8.29           H
ATOM   4352  CZ  ARG A 270     -26.439  10.099   3.870  1.00 -8.29           C
ATOM   4353  NH1 ARG A 270     -26.947  10.445   2.724  1.00 -8.29           N
ATOM   4354 1HH1 ARG A 270     -26.832   9.851   1.915  1.00 -8.29           H
ATOM   4355 2HH1 ARG A 270     -27.448  11.314   2.639  1.00 -8.29           H
ATOM   4356  NH2 ARG A 270     -26.609  10.921   4.874  1.00 -8.29           N
ATOM   4357 1HH2 ARG A 270     -26.148  10.757   5.749  1.00 -8.29           H
ATOM   4358 2HH2 ARG A 270     -27.235  11.712   4.778  1.00 -8.29           H
ATOM   4359  N   ARG A 271     -22.784   5.494   9.029  1.00 -4.15           N
ATOM   4360  H   ARG A 271     -23.800   5.467   9.102  1.00 -4.15           H
ATOM   4361  CA  ARG A 271     -21.988   5.560  10.259  1.00 -4.15           C
ATOM   4362  HA  ARG A 271     -21.353   6.447  10.229  1.00 -4.15           H
ATOM   4363  C   ARG A 271     -21.061   4.370  10.387  1.00 -4.15           C
ATOM   4364  O   ARG A 271     -19.900   4.546  10.731  1.00 -4.15           O
ATOM   4365  CB  ARG A 271     -22.893   5.621  11.491  1.00 -4.15           C
ATOM   4366 1HB  ARG A 271     -23.719   4.923  11.360  1.00 -4.15           H
ATOM   4367 2HB  ARG A 271     -22.313   5.307  12.360  1.00 -4.15           H
ATOM   4368  CG  ARG A 271     -23.439   7.005  11.776  1.00 -4.15           C
ATOM   4369 1HG  ARG A 271     -22.604   7.653  12.041  1.00 -4.15           H
ATOM   4370 2HG  ARG A 271     -23.932   7.405  10.890  1.00 -4.15           H
ATOM   4371  CD  ARG A 271     -24.425   6.987  12.921  1.00 -4.15           C
ATOM   4372 1HD  ARG A 271     -25.402   6.675  12.548  1.00 -4.15           H
ATOM   4373 2HD  ARG A 271     -24.086   6.275  13.674  1.00 -4.15           H
ATOM   4374  NE  ARG A 271     -24.512   8.313  13.542  1.00 -4.15           N
ATOM   4375  HE  ARG A 271     -23.825   9.004  13.267  1.00 -4.15           H
ATOM   4376  CZ  ARG A 271     -25.360   8.690  14.486  1.00 -4.15           C
ATOM   4377  NH1 ARG A 271     -25.163   9.835  15.058  1.00 -4.15           N
ATOM   4378 1HH1 ARG A 271     -24.373  10.399  14.772  1.00 -4.15           H
ATOM   4379 2HH1 ARG A 271     -25.795  10.141  15.794  1.00 -4.15           H
ATOM   4380  NH2 ARG A 271     -26.388   7.982  14.865  1.00 -4.15           N
ATOM   4381 1HH2 ARG A 271     -26.565   7.091  14.431  1.00 -4.15           H
ATOM   4382 2HH2 ARG A 271     -26.999   8.325  15.593  1.00 -4.15           H
ATOM   4383  N   LYS A 272     -21.552   3.183  10.058  1.00-10.08           N
ATOM   4384  H   LYS A 272     -22.526   3.109   9.779  1.00-10.08           H
ATOM   4385  CA  LYS A 272     -20.738   1.970  10.111  1.00-10.08           C
ATOM   4386  HA  LYS A 272     -20.399   1.811  11.136  1.00-10.08           H
ATOM   4387  C   LYS A 272     -19.510   2.132   9.236  1.00-10.08           C
ATOM   4388  O   LYS A 272     -18.387   2.045   9.717  1.00-10.08           O
ATOM   4389  CB  LYS A 272     -21.556   0.761   9.640  1.00-10.08           C
ATOM   4390 1HB  LYS A 272     -22.483   0.725  10.209  1.00-10.08           H
ATOM   4391 2HB  LYS A 272     -21.814   0.894   8.591  1.00-10.08           H
ATOM   4392  CG  LYS A 272     -20.843  -0.571   9.790  1.00-10.08           C
ATOM   4393 1HG  LYS A 272     -19.893  -0.538   9.258  1.00-10.08           H
ATOM   4394 2HG  LYS A 272     -20.656  -0.762  10.846  1.00-10.08           H
ATOM   4395  CD  LYS A 272     -21.690  -1.695   9.213  1.00-10.08           C
ATOM   4396 1HD  LYS A 272     -22.662  -1.708   9.709  1.00-10.08           H
ATOM   4397 2HD  LYS A 272     -21.832  -1.523   8.146  1.00-10.08           H
ATOM   4398  CE  LYS A 272     -21.004  -3.034   9.418  1.00-10.08           C
ATOM   4399 1HE  LYS A 272     -20.000  -2.990   8.991  1.00-10.08           H
ATOM   4400 2HE  LYS A 272     -20.903  -3.218  10.490  1.00-10.08           H
ATOM   4401  NZ  LYS A 272     -21.746  -4.168   8.796  1.00-10.08           N
ATOM   4402 1HZ  LYS A 272     -21.255  -5.035   8.991  1.00-10.08           H
ATOM   4403 2HZ  LYS A 272     -21.795  -4.061   7.791  1.00-10.08           H
ATOM   4404 3HZ  LYS A 272     -22.678  -4.236   9.187  1.00-10.08           H
ATOM   4405  N   THR A 273     -19.708   2.391   7.954  1.00 -1.11           N
ATOM   4406  H   THR A 273     -20.648   2.492   7.582  1.00 -1.11           H
ATOM   4407  CA  THR A 273     -18.572   2.447   7.047  1.00 -1.11           C
ATOM   4408  HA  THR A 273     -18.007   1.524   7.173  1.00 -1.11           H
ATOM   4409  C   THR A 273     -17.634   3.606   7.364  1.00 -1.11           C
ATOM   4410  O   THR A 273     -16.424   3.447   7.283  1.00 -1.11           O
ATOM   4411  CB  THR A 273     -19.044   2.509   5.587  1.00 -1.11           C
ATOM   4412  HB  THR A 273     -19.476   3.488   5.375  1.00 -1.11           H
ATOM   4413  OG1 THR A 273     -20.038   1.501   5.385  1.00 -1.11           O
ATOM   4414  HG1 THR A 273     -20.175   1.402   4.441  1.00 -1.11           H
ATOM   4415  CG2 THR A 273     -17.918   2.211   4.619  1.00 -1.11           C
ATOM   4416 1HG2 THR A 273     -18.323   2.115   3.616  1.00 -1.11           H
ATOM   4417 2HG2 THR A 273     -17.432   1.273   4.892  1.00 -1.11           H
ATOM   4418 3HG2 THR A 273     -17.184   3.017   4.640  1.00 -1.11           H
ATOM   4419  N   VAL A 274     -18.151   4.758   7.769  1.00-12.20           N
ATOM   4420  H   VAL A 274     -19.158   4.876   7.842  1.00-12.20           H
ATOM   4421  CA  VAL A 274     -17.277   5.882   8.117  1.00-12.20           C
ATOM   4422  HA  VAL A 274     -16.572   6.032   7.301  1.00-12.20           H
ATOM   4423  C   VAL A 274     -16.445   5.565   9.357  1.00-12.20           C
ATOM   4424  O   VAL A 274     -15.253   5.833   9.357  1.00-12.20           O
ATOM   4425  CB  VAL A 274     -18.080   7.202   8.291  1.00-12.20           C
ATOM   4426  HB  VAL A 274     -18.884   7.031   9.006  1.00-12.20           H
ATOM   4427  CG1 VAL A 274     -17.202   8.361   8.810  1.00-12.20           C
ATOM   4428 1HG1 VAL A 274     -17.784   9.281   8.852  1.00-12.20           H
ATOM   4429 2HG1 VAL A 274     -16.339   8.507   8.158  1.00-12.20           H
ATOM   4430 3HG1 VAL A 274     -16.847   8.139   9.818  1.00-12.20           H
ATOM   4431  CG2 VAL A 274     -18.688   7.613   6.935  1.00-12.20           C
ATOM   4432 1HG2 VAL A 274     -19.385   8.432   7.091  1.00-12.20           H
ATOM   4433 2HG2 VAL A 274     -19.235   6.786   6.489  1.00-12.20           H
ATOM   4434 3HG2 VAL A 274     -17.901   7.928   6.248  1.00-12.20           H
ATOM   4435  N   LEU A 275     -16.997   4.948  10.391  1.00-21.03           N
ATOM   4436  H   LEU A 275     -17.982   4.693  10.385  1.00-21.03           H
ATOM   4437  CA  LEU A 275     -16.178   4.638  11.566  1.00-21.03           C
ATOM   4438  HA  LEU A 275     -15.643   5.539  11.867  1.00-21.03           H
ATOM   4439  C   LEU A 275     -15.121   3.583  11.248  1.00-21.03           C
ATOM   4440  O   LEU A 275     -13.993   3.655  11.738  1.00-21.03           O
ATOM   4441  CB  LEU A 275     -17.054   4.179  12.735  1.00-21.03           C
ATOM   4442 1HB  LEU A 275     -17.681   3.359  12.385  1.00-21.03           H
ATOM   4443 2HB  LEU A 275     -16.398   3.791  13.514  1.00-21.03           H
ATOM   4444  CG  LEU A 275     -17.956   5.249  13.374  1.00-21.03           C
ATOM   4445  HG  LEU A 275     -18.550   5.721  12.595  1.00-21.03           H
ATOM   4446  CD1 LEU A 275     -18.913   4.590  14.364  1.00-21.03           C
ATOM   4447 1HD1 LEU A 275     -19.583   5.336  14.789  1.00-21.03           H
ATOM   4448 2HD1 LEU A 275     -18.355   4.097  15.163  1.00-21.03           H
ATOM   4449 3HD1 LEU A 275     -19.519   3.847  13.842  1.00-21.03           H
ATOM   4450  CD2 LEU A 275     -17.160   6.348  14.086  1.00-21.03           C
ATOM   4451 1HD2 LEU A 275     -17.842   7.071  14.531  1.00-21.03           H
ATOM   4452 2HD2 LEU A 275     -16.527   6.875  13.373  1.00-21.03           H
ATOM   4453 3HD2 LEU A 275     -16.529   5.914  14.864  1.00-21.03           H
ATOM   4454  N   VAL A 276     -15.441   2.646  10.368  1.00-12.81           N
ATOM   4455  H   VAL A 276     -16.390   2.593  10.009  1.00-12.81           H
ATOM   4456  CA  VAL A 276     -14.445   1.682   9.891  1.00-12.81           C
ATOM   4457  HA  VAL A 276     -13.965   1.214  10.749  1.00-12.81           H
ATOM   4458  C   VAL A 276     -13.361   2.414   9.103  1.00-12.81           C
ATOM   4459  O   VAL A 276     -12.178   2.177   9.311  1.00-12.81           O
ATOM   4460  CB  VAL A 276     -15.115   0.571   9.039  1.00-12.81           C
ATOM   4461  HB  VAL A 276     -15.697   1.039   8.246  1.00-12.81           H
ATOM   4462  CG1 VAL A 276     -14.080  -0.365   8.389  1.00-12.81           C
ATOM   4463 1HG1 VAL A 276     -14.586  -1.138   7.815  1.00-12.81           H
ATOM   4464 2HG1 VAL A 276     -13.465  -0.837   9.158  1.00-12.81           H
ATOM   4465 3HG1 VAL A 276     -13.440   0.197   7.712  1.00-12.81           H
ATOM   4466  CG2 VAL A 276     -16.056  -0.246   9.929  1.00-12.81           C
ATOM   4467 1HG2 VAL A 276     -16.650  -0.921   9.321  1.00-12.81           H
ATOM   4468 2HG2 VAL A 276     -16.737   0.399  10.479  1.00-12.81           H
ATOM   4469 3HG2 VAL A 276     -15.477  -0.829  10.644  1.00-12.81           H
ATOM   4470  N   LEU A 277     -13.731   3.361   8.256  1.00-18.45           N
ATOM   4471  H   LEU A 277     -14.720   3.545   8.109  1.00-18.45           H
ATOM   4472  CA  LEU A 277     -12.746   4.145   7.512  1.00-18.45           C
ATOM   4473  HA  LEU A 277     -12.092   3.467   6.968  1.00-18.45           H
ATOM   4474  C   LEU A 277     -11.861   4.990   8.424  1.00-18.45           C
ATOM   4475  O   LEU A 277     -10.666   5.123   8.170  1.00-18.45           O
ATOM   4476  CB  LEU A 277     -13.450   5.062   6.514  1.00-18.45           C
ATOM   4477 1HB  LEU A 277     -14.286   5.535   7.023  1.00-18.45           H
ATOM   4478 2HB  LEU A 277     -12.750   5.845   6.247  1.00-18.45           H
ATOM   4479  CG  LEU A 277     -13.963   4.441   5.210  1.00-18.45           C
ATOM   4480  HG  LEU A 277     -14.517   3.532   5.439  1.00-18.45           H
ATOM   4481  CD1 LEU A 277     -14.904   5.409   4.502  1.00-18.45           C
ATOM   4482 1HD1 LEU A 277     -15.286   4.946   3.596  1.00-18.45           H
ATOM   4483 2HD1 LEU A 277     -14.368   6.325   4.246  1.00-18.45           H
ATOM   4484 3HD1 LEU A 277     -15.741   5.647   5.158  1.00-18.45           H
ATOM   4485  CD2 LEU A 277     -12.814   4.090   4.275  1.00-18.45           C
ATOM   4486 1HD2 LEU A 277     -13.204   3.704   3.338  1.00-18.45           H
ATOM   4487 2HD2 LEU A 277     -12.181   3.329   4.728  1.00-18.45           H
ATOM   4488 3HD2 LEU A 277     -12.208   4.974   4.069  1.00-18.45           H
ATOM   4489  N   MET A 278     -12.403   5.508   9.515  1.00-21.04           N
ATOM   4490  H   MET A 278     -13.404   5.407   9.671  1.00-21.04           H
ATOM   4491  CA  MET A 278     -11.595   6.239  10.492  1.00-21.04           C
ATOM   4492  HA  MET A 278     -11.030   7.015   9.975  1.00-21.04           H
ATOM   4493  C   MET A 278     -10.596   5.303  11.170  1.00-21.04           C
ATOM   4494  O   MET A 278      -9.484   5.713  11.504  1.00-21.04           O
ATOM   4495  CB  MET A 278     -12.492   6.900  11.545  1.00-21.04           C
ATOM   4496 1HB  MET A 278     -13.138   6.141  11.984  1.00-21.04           H
ATOM   4497 2HB  MET A 278     -11.865   7.317  12.331  1.00-21.04           H
ATOM   4498  CG  MET A 278     -13.355   8.014  10.976  1.00-21.04           C
ATOM   4499 1HG  MET A 278     -12.700   8.796  10.597  1.00-21.04           H
ATOM   4500 2HG  MET A 278     -13.924   7.622  10.139  1.00-21.04           H
ATOM   4501  SD  MET A 278     -14.523   8.748  12.146  1.00-21.04           S
ATOM   4502  CE  MET A 278     -13.467   9.847  13.099  1.00-21.04           C
ATOM   4503 1HE  MET A 278     -14.062  10.354  13.859  1.00-21.04           H
ATOM   4504 2HE  MET A 278     -13.020  10.592  12.440  1.00-21.04           H
ATOM   4505 3HE  MET A 278     -12.677   9.274  13.585  1.00-21.04           H
ATOM   4506  N   CYS A 279     -10.953   4.038  11.342  1.00-20.25           N
ATOM   4507  H   CYS A 279     -11.885   3.738  11.076  1.00-20.25           H
ATOM   4508  CA  CYS A 279     -10.023   3.053  11.893  1.00-20.25           C
ATOM   4509  HA  CYS A 279      -9.506   3.496  12.745  1.00-20.25           H
ATOM   4510  C   CYS A 279      -8.965   2.631  10.876  1.00-20.25           C
ATOM   4511  O   CYS A 279      -7.807   2.475  11.232  1.00-20.25           O
ATOM   4512  CB  CYS A 279     -10.792   1.828  12.384  1.00-20.25           C
ATOM   4513 1HB  CYS A 279     -11.343   1.389  11.552  1.00-20.25           H
ATOM   4514 2HB  CYS A 279     -10.079   1.083  12.744  1.00-20.25           H
ATOM   4515  SG  CYS A 279     -11.937   2.255  13.711  1.00-20.25           S
ATOM   4516  HG  CYS A 279     -12.683   3.116  12.996  1.00-20.25           H
ATOM   4517  N   ILE A 280      -9.333   2.529   9.606  1.00 -5.02           N
ATOM   4518  H   ILE A 280     -10.316   2.629   9.367  1.00 -5.02           H
ATOM   4519  CA  ILE A 280      -8.369   2.259   8.531  1.00 -5.02           C
ATOM   4520  HA  ILE A 280      -7.801   1.360   8.773  1.00 -5.02           H
ATOM   4521  C   ILE A 280      -7.378   3.425   8.459  1.00 -5.02           C
ATOM   4522  O   ILE A 280      -6.181   3.224   8.287  1.00 -5.02           O
ATOM   4523  CB  ILE A 280      -9.088   2.041   7.158  1.00 -5.02           C
ATOM   4524  HB  ILE A 280      -9.745   2.890   6.973  1.00 -5.02           H
ATOM   4525  CG1 ILE A 280      -9.933   0.752   7.208  1.00 -5.02           C
ATOM   4526 1HG1 ILE A 280      -9.258  -0.103   7.207  1.00 -5.02           H
ATOM   4527 2HG1 ILE A 280     -10.490   0.725   8.141  1.00 -5.02           H
ATOM   4528  CG2 ILE A 280      -8.077   1.945   5.991  1.00 -5.02           C
ATOM   4529 1HG2 ILE A 280      -8.590   1.782   5.045  1.00 -5.02           H
ATOM   4530 2HG2 ILE A 280      -7.383   1.117   6.158  1.00 -5.02           H
ATOM   4531 3HG2 ILE A 280      -7.499   2.865   5.903  1.00 -5.02           H
ATOM   4532  CD1 ILE A 280     -10.940   0.583   6.062  1.00 -5.02           C
ATOM   4533 1HD1 ILE A 280     -11.558  -0.293   6.246  1.00 -5.02           H
ATOM   4534 2HD1 ILE A 280     -10.412   0.443   5.121  1.00 -5.02           H
ATOM   4535 3HD1 ILE A 280     -11.582   1.460   5.996  1.00 -5.02           H
ATOM   4536  N   LEU A 281      -7.848   4.649   8.653  1.00 -8.27           N
ATOM   4537  H   LEU A 281      -8.844   4.793   8.778  1.00 -8.27           H
ATOM   4538  CA  LEU A 281      -6.945   5.798   8.679  1.00 -8.27           C
ATOM   4539  HA  LEU A 281      -6.349   5.786   7.767  1.00 -8.27           H
ATOM   4540  C   LEU A 281      -5.978   5.723   9.865  1.00 -8.27           C
ATOM   4541  O   LEU A 281      -4.795   6.008   9.717  1.00 -8.27           O
ATOM   4542  CB  LEU A 281      -7.754   7.099   8.721  1.00 -8.27           C
ATOM   4543 1HB  LEU A 281      -8.444   7.091   7.878  1.00 -8.27           H
ATOM   4544 2HB  LEU A 281      -8.345   7.103   9.633  1.00 -8.27           H
ATOM   4545  CG  LEU A 281      -6.958   8.413   8.674  1.00 -8.27           C
ATOM   4546  HG  LEU A 281      -6.294   8.450   9.536  1.00 -8.27           H
ATOM   4547  CD1 LEU A 281      -6.112   8.549   7.413  1.00 -8.27           C
ATOM   4548 1HD1 LEU A 281      -5.650   9.533   7.385  1.00 -8.27           H
ATOM   4549 2HD1 LEU A 281      -6.725   8.419   6.522  1.00 -8.27           H
ATOM   4550 3HD1 LEU A 281      -5.315   7.804   7.415  1.00 -8.27           H
ATOM   4551  CD2 LEU A 281      -7.923   9.585   8.772  1.00 -8.27           C
ATOM   4552 1HD2 LEU A 281      -7.358  10.518   8.778  1.00 -8.27           H
ATOM   4553 2HD2 LEU A 281      -8.493   9.521   9.698  1.00 -8.27           H
ATOM   4554 3HD2 LEU A 281      -8.602   9.589   7.922  1.00 -8.27           H
ATOM   4555  N   THR A 282      -6.443   5.279  11.026  1.00-18.96           N
ATOM   4556  H   THR A 282      -7.423   5.057  11.135  1.00-18.96           H
ATOM   4557  CA  THR A 282      -5.540   5.087  12.164  1.00-18.96           C
ATOM   4558  HA  THR A 282      -4.999   6.015  12.347  1.00-18.96           H
ATOM   4559  C   THR A 282      -4.530   3.990  11.846  1.00-18.96           C
ATOM   4560  O   THR A 282      -3.354   4.111  12.158  1.00-18.96           O
ATOM   4561  CB  THR A 282      -6.307   4.692  13.446  1.00-18.96           C
ATOM   4562  HB  THR A 282      -6.727   3.693  13.332  1.00-18.96           H
ATOM   4563  OG1 THR A 282      -7.366   5.624  13.665  1.00-18.96           O
ATOM   4564  HG1 THR A 282      -7.620   5.555  14.590  1.00-18.96           H
ATOM   4565  CG2 THR A 282      -5.439   4.748  14.683  1.00-18.96           C
ATOM   4566 1HG2 THR A 282      -6.025   4.473  15.559  1.00-18.96           H
ATOM   4567 2HG2 THR A 282      -5.044   5.756  14.820  1.00-18.96           H
ATOM   4568 3HG2 THR A 282      -4.604   4.052  14.592  1.00-18.96           H
ATOM   4569  N   ALA A 283      -4.967   2.932  11.179  1.00-12.15           N
ATOM   4570  H   ALA A 283      -5.951   2.854  10.938  1.00-12.15           H
ATOM   4571  CA  ALA A 283      -4.060   1.861  10.791  1.00-12.15           C
ATOM   4572  HA  ALA A 283      -3.534   1.520  11.683  1.00-12.15           H
ATOM   4573  C   ALA A 283      -3.005   2.355   9.797  1.00-12.15           C
ATOM   4574  O   ALA A 283      -1.863   1.940   9.882  1.00-12.15           O
ATOM   4575  CB  ALA A 283      -4.845   0.685  10.217  1.00-12.15           C
ATOM   4576 1HB  ALA A 283      -5.593   0.352  10.938  1.00-12.15           H
ATOM   4577 2HB  ALA A 283      -4.157  -0.135  10.012  1.00-12.15           H
ATOM   4578 3HB  ALA A 283      -5.338   0.978   9.289  1.00-12.15           H
ATOM   4579  N   TYR A 284      -3.353   3.259   8.892  1.00 -4.14           N
ATOM   4580  H   TYR A 284      -4.324   3.548   8.822  1.00 -4.14           H
ATOM   4581  CA  TYR A 284      -2.366   3.841   7.979  1.00 -4.14           C
ATOM   4582  HA  TYR A 284      -1.877   3.038   7.427  1.00 -4.14           H
ATOM   4583  C   TYR A 284      -1.291   4.595   8.766  1.00 -4.14           C
ATOM   4584  O   TYR A 284      -0.098   4.423   8.518  1.00 -4.14           O
ATOM   4585  CB  TYR A 284      -3.058   4.779   6.984  1.00 -4.14           C
ATOM   4586 1HB  TYR A 284      -3.861   4.232   6.490  1.00 -4.14           H
ATOM   4587 2HB  TYR A 284      -3.497   5.612   7.529  1.00 -4.14           H
ATOM   4588  CG  TYR A 284      -2.132   5.344   5.927  1.00 -4.14           C
ATOM   4589  CD1 TYR A 284      -1.816   4.603   4.772  1.00 -4.14           C
ATOM   4590  HD1 TYR A 284      -2.256   3.629   4.619  1.00 -4.14           H
ATOM   4591  CD2 TYR A 284      -1.579   6.635   6.068  1.00 -4.14           C
ATOM   4592  HD2 TYR A 284      -1.811   7.226   6.941  1.00 -4.14           H
ATOM   4593  CE1 TYR A 284      -0.930   5.127   3.792  1.00 -4.14           C
ATOM   4594  HE1 TYR A 284      -0.688   4.555   2.909  1.00 -4.14           H
ATOM   4595  CE2 TYR A 284      -0.719   7.173   5.069  1.00 -4.14           C
ATOM   4596  HE2 TYR A 284      -0.327   8.172   5.167  1.00 -4.14           H
ATOM   4597  CZ  TYR A 284      -0.372   6.396   3.963  1.00 -4.14           C
ATOM   4598  OH  TYR A 284       0.520   6.850   3.027  1.00 -4.14           O
ATOM   4599  HH  TYR A 284       0.712   7.796   3.100  1.00 -4.14           H
ATOM   4600  N   VAL A 285      -1.703   5.377   9.756  1.00-14.92           N
ATOM   4601  H   VAL A 285      -2.697   5.501   9.915  1.00-14.92           H
ATOM   4602  CA  VAL A 285      -0.754   6.072  10.631  1.00-14.92           C
ATOM   4603  HA  VAL A 285      -0.089   6.673  10.016  1.00-14.92           H
ATOM   4604  C   VAL A 285       0.110   5.066  11.391  1.00-14.92           C
ATOM   4605  O   VAL A 285       1.326   5.209  11.438  1.00-14.92           O
ATOM   4606  CB  VAL A 285      -1.493   7.020  11.626  1.00-14.92           C
ATOM   4607  HB  VAL A 285      -2.225   6.441  12.184  1.00-14.92           H
ATOM   4608  CG1 VAL A 285      -0.532   7.669  12.635  1.00-14.92           C
ATOM   4609 1HG1 VAL A 285      -1.090   8.353  13.276  1.00-14.92           H
ATOM   4610 2HG1 VAL A 285       0.250   8.221  12.116  1.00-14.92           H
ATOM   4611 3HG1 VAL A 285      -0.076   6.899  13.259  1.00-14.92           H
ATOM   4612  CG2 VAL A 285      -2.231   8.122  10.856  1.00-14.92           C
ATOM   4613 1HG2 VAL A 285      -2.747   8.777  11.559  1.00-14.92           H
ATOM   4614 2HG2 VAL A 285      -2.971   7.690  10.186  1.00-14.92           H
ATOM   4615 3HG2 VAL A 285      -1.522   8.710  10.272  1.00-14.92           H
ATOM   4616  N   LEU A 286      -0.496   4.028  11.949  1.00-18.73           N
ATOM   4617  H   LEU A 286      -1.505   3.940  11.869  1.00-18.73           H
ATOM   4618  CA  LEU A 286       0.241   3.017  12.711  1.00-18.73           C
ATOM   4619  HA  LEU A 286       0.822   3.513  13.489  1.00-18.73           H
ATOM   4620  C   LEU A 286       1.227   2.235  11.853  1.00-18.73           C
ATOM   4621  O   LEU A 286       2.278   1.838  12.337  1.00-18.73           O
ATOM   4622  CB  LEU A 286      -0.733   2.031  13.364  1.00-18.73           C
ATOM   4623 1HB  LEU A 286      -1.444   1.716  12.602  1.00-18.73           H
ATOM   4624 2HB  LEU A 286      -0.168   1.148  13.666  1.00-18.73           H
ATOM   4625  CG  LEU A 286      -1.516   2.523  14.590  1.00-18.73           C
ATOM   4626  HG  LEU A 286      -1.956   3.492  14.364  1.00-18.73           H
ATOM   4627  CD1 LEU A 286      -2.652   1.550  14.909  1.00-18.73           C
ATOM   4628 1HD1 LEU A 286      -3.214   1.920  15.766  1.00-18.73           H
ATOM   4629 2HD1 LEU A 286      -2.247   0.563  15.139  1.00-18.73           H
ATOM   4630 3HD1 LEU A 286      -3.317   1.475  14.050  1.00-18.73           H
ATOM   4631  CD2 LEU A 286      -0.610   2.672  15.815  1.00-18.73           C
ATOM   4632 1HD2 LEU A 286      -1.198   2.977  16.678  1.00-18.73           H
ATOM   4633 2HD2 LEU A 286       0.146   3.435  15.630  1.00-18.73           H
ATOM   4634 3HD2 LEU A 286      -0.110   1.728  16.036  1.00-18.73           H
ATOM   4635  N   CYS A 287       0.911   2.017  10.587  1.00  6.44           N
ATOM   4636  H   CYS A 287       0.010   2.318  10.232  1.00  6.44           H
ATOM   4637  CA  CYS A 287       1.838   1.329   9.697  1.00  6.44           C
ATOM   4638  HA  CYS A 287       2.204   0.439  10.201  1.00  6.44           H
ATOM   4639  C   CYS A 287       3.037   2.208   9.349  1.00  6.44           C
ATOM   4640  O   CYS A 287       4.179   1.759   9.326  1.00  6.44           O
ATOM   4641  CB  CYS A 287       1.114   0.896   8.423  1.00  6.44           C
ATOM   4642 1HB  CYS A 287       0.659   1.768   7.950  1.00  6.44           H
ATOM   4643 2HB  CYS A 287       1.843   0.470   7.734  1.00  6.44           H
ATOM   4644  SG  CYS A 287      -0.155  -0.350   8.757  1.00  6.44           S
ATOM   4645  HG  CYS A 287      -0.900   0.424   9.559  1.00  6.44           H
ATOM   4646  N   TRP A 288       2.782   3.473   9.061  1.00 30.12           N
ATOM   4647  H   TRP A 288       1.830   3.822   9.100  1.00 30.12           H
ATOM   4648  CA  TRP A 288       3.845   4.360   8.601  1.00 30.12           C
ATOM   4649  HA  TRP A 288       4.553   3.774   8.014  1.00 30.12           H
ATOM   4650  C   TRP A 288       4.665   5.075   9.665  1.00 30.12           C
ATOM   4651  O   TRP A 288       5.817   5.427   9.410  1.00 30.12           O
ATOM   4652  CB  TRP A 288       3.235   5.392   7.670  1.00 30.12           C
ATOM   4653 1HB  TRP A 288       2.318   5.779   8.108  1.00 30.12           H
ATOM   4654 2HB  TRP A 288       3.942   6.203   7.552  1.00 30.12           H
ATOM   4655  CG  TRP A 288       2.960   4.811   6.329  1.00 30.12           C
ATOM   4656  CD1 TRP A 288       1.779   4.340   5.855  1.00 30.12           C
ATOM   4657  HD1 TRP A 288       0.850   4.365   6.412  1.00 30.12           H
ATOM   4658  CD2 TRP A 288       3.918   4.574   5.281  1.00 30.12           C
ATOM   4659  NE1 TRP A 288       1.917   3.821   4.597  1.00 30.12           N
ATOM   4660  HE1 TRP A 288       1.164   3.413   4.062  1.00 30.12           H
ATOM   4661  CE2 TRP A 288       3.219   3.954   4.206  1.00 30.12           C
ATOM   4662  CE3 TRP A 288       5.305   4.795   5.152  1.00 30.12           C
ATOM   4663  HE3 TRP A 288       5.862   5.255   5.955  1.00 30.12           H
ATOM   4664  CZ2 TRP A 288       3.863   3.564   3.014  1.00 30.12           C
ATOM   4665  HZ2 TRP A 288       3.308   3.103   2.211  1.00 30.12           H
ATOM   4666  CZ3 TRP A 288       5.960   4.390   3.962  1.00 30.12           C
ATOM   4667  HZ3 TRP A 288       7.026   4.534   3.856  1.00 30.12           H
ATOM   4668  CH2 TRP A 288       5.226   3.779   2.904  1.00 30.12           C
ATOM   4669  HH2 TRP A 288       5.746   3.476   2.006  1.00 30.12           H
ATOM   4670  N   ALA A 289       4.120   5.291  10.854  1.00 10.39           N
ATOM   4671  H   ALA A 289       3.164   4.996  11.035  1.00 10.39           H
ATOM   4672  CA  ALA A 289       4.869   5.970  11.912  1.00 10.39           C
ATOM   4673  HA  ALA A 289       5.112   6.964  11.535  1.00 10.39           H
ATOM   4674  C   ALA A 289       6.221   5.311  12.263  1.00 10.39           C
ATOM   4675  O   ALA A 289       7.225   6.030  12.314  1.00 10.39           O
ATOM   4676  CB  ALA A 289       3.986   6.151  13.165  1.00 10.39           C
ATOM   4677 1HB  ALA A 289       3.093   6.721  12.906  1.00 10.39           H
ATOM   4678 2HB  ALA A 289       4.548   6.680  13.936  1.00 10.39           H
ATOM   4679 3HB  ALA A 289       3.683   5.179  13.555  1.00 10.39           H
ATOM   4680  N   PRO A 290       6.289   3.973  12.464  1.00  5.66           N
ATOM   4681  CA  PRO A 290       7.643   3.463  12.716  1.00  5.66           C
ATOM   4682  HA  PRO A 290       8.059   3.936  13.605  1.00  5.66           H
ATOM   4683  C   PRO A 290       8.600   3.631  11.546  1.00  5.66           C
ATOM   4684  O   PRO A 290       9.781   3.884  11.748  1.00  5.66           O
ATOM   4685  CB  PRO A 290       7.415   1.966  12.966  1.00  5.66           C
ATOM   4686 1HB  PRO A 290       7.553   1.405  12.042  1.00  5.66           H
ATOM   4687 2HB  PRO A 290       8.088   1.596  13.739  1.00  5.66           H
ATOM   4688  CG  PRO A 290       6.020   1.870  13.398  1.00  5.66           C
ATOM   4689 1HG  PRO A 290       5.629   0.864  13.247  1.00  5.66           H
ATOM   4690 2HG  PRO A 290       5.932   2.167  14.444  1.00  5.66           H
ATOM   4691  CD  PRO A 290       5.323   2.859  12.519  1.00  5.66           C
ATOM   4692 1HD  PRO A 290       5.159   2.445  11.524  1.00  5.66           H
ATOM   4693 2HD  PRO A 290       4.383   3.172  12.971  1.00  5.66           H
ATOM   4694  N   PHE A 291       8.101   3.515  10.322  1.00  5.51           N
ATOM   4695  H   PHE A 291       7.117   3.333  10.188  1.00  5.51           H
ATOM   4696  CA  PHE A 291       8.962   3.654   9.154  1.00  5.51           C
ATOM   4697  HA  PHE A 291       9.802   2.969   9.251  1.00  5.51           H
ATOM   4698  C   PHE A 291       9.526   5.064   9.079  1.00  5.51           C
ATOM   4699  O   PHE A 291      10.737   5.242   8.977  1.00  5.51           O
ATOM   4700  CB  PHE A 291       8.209   3.326   7.864  1.00  5.51           C
ATOM   4701 1HB  PHE A 291       7.841   2.302   7.925  1.00  5.51           H
ATOM   4702 2HB  PHE A 291       7.353   3.993   7.766  1.00  5.51           H
ATOM   4703  CG  PHE A 291       9.063   3.466   6.634  1.00  5.51           C
ATOM   4704  CD1 PHE A 291       9.969   2.451   6.282  1.00  5.51           C
ATOM   4705  HD1 PHE A 291      10.037   1.559   6.887  1.00  5.51           H
ATOM   4706  CD2 PHE A 291       8.997   4.631   5.846  1.00  5.51           C
ATOM   4707  HD2 PHE A 291       8.313   5.425   6.112  1.00  5.51           H
ATOM   4708  CE1 PHE A 291      10.808   2.587   5.149  1.00  5.51           C
ATOM   4709  HE1 PHE A 291      11.508   1.804   4.894  1.00  5.51           H
ATOM   4710  CE2 PHE A 291       9.827   4.783   4.707  1.00  5.51           C
ATOM   4711  HE2 PHE A 291       9.774   5.683   4.112  1.00  5.51           H
ATOM   4712  CZ  PHE A 291      10.735   3.756   4.358  1.00  5.51           C
ATOM   4713  HZ  PHE A 291      11.370   3.865   3.490  1.00  5.51           H
ATOM   4714  N   TYR A 292       8.677   6.077   9.181  1.00-11.92           N
ATOM   4715  H   TYR A 292       7.681   5.900   9.295  1.00-11.92           H
ATOM   4716  CA  TYR A 292       9.169   7.448   9.105  1.00-11.92           C
ATOM   4717  HA  TYR A 292       9.774   7.547   8.204  1.00-11.92           H
ATOM   4718  C   TYR A 292      10.074   7.787  10.284  1.00-11.92           C
ATOM   4719  O   TYR A 292      11.099   8.429  10.090  1.00-11.92           O
ATOM   4720  CB  TYR A 292       8.015   8.452   9.028  1.00-11.92           C
ATOM   4721 1HB  TYR A 292       7.302   8.247   9.826  1.00-11.92           H
ATOM   4722 2HB  TYR A 292       8.425   9.451   9.179  1.00-11.92           H
ATOM   4723  CG  TYR A 292       7.301   8.446   7.691  1.00-11.92           C
ATOM   4724  CD1 TYR A 292       5.936   8.118   7.589  1.00-11.92           C
ATOM   4725  HD1 TYR A 292       5.375   7.861   8.476  1.00-11.92           H
ATOM   4726  CD2 TYR A 292       7.988   8.803   6.513  1.00-11.92           C
ATOM   4727  HD2 TYR A 292       9.017   9.105   6.575  1.00-11.92           H
ATOM   4728  CE1 TYR A 292       5.282   8.132   6.326  1.00-11.92           C
ATOM   4729  HE1 TYR A 292       4.237   7.884   6.246  1.00-11.92           H
ATOM   4730  CE2 TYR A 292       7.343   8.788   5.247  1.00-11.92           C
ATOM   4731  HE2 TYR A 292       7.891   9.048   4.354  1.00-11.92           H
ATOM   4732  CZ  TYR A 292       5.991   8.451   5.173  1.00-11.92           C
ATOM   4733  OH  TYR A 292       5.319   8.432   3.981  1.00-11.92           O
ATOM   4734  HH  TYR A 292       5.896   8.503   3.218  1.00-11.92           H
ATOM   4735  N   GLY A 293       9.748   7.339  11.489  1.00 -3.40           N
ATOM   4736  H   GLY A 293       8.904   6.786  11.630  1.00 -3.40           H
ATOM   4737  CA  GLY A 293      10.593   7.648  12.633  1.00 -3.40           C
ATOM   4738 1HA  GLY A 293      10.716   8.728  12.697  1.00 -3.40           H
ATOM   4739 2HA  GLY A 293      10.112   7.296  13.544  1.00 -3.40           H
ATOM   4740  C   GLY A 293      11.971   7.022  12.538  1.00 -3.40           C
ATOM   4741  O   GLY A 293      12.983   7.676  12.783  1.00 -3.40           O
ATOM   4742  N   PHE A 294      12.027   5.769  12.115  1.00-14.13           N
ATOM   4743  H   PHE A 294      11.170   5.260  11.910  1.00-14.13           H
ATOM   4744  CA  PHE A 294      13.300   5.073  11.957  1.00-14.13           C
ATOM   4745  HA  PHE A 294      13.855   5.123  12.894  1.00-14.13           H
ATOM   4746  C   PHE A 294      14.126   5.722  10.850  1.00-14.13           C
ATOM   4747  O   PHE A 294      15.336   5.904  10.962  1.00-14.13           O
ATOM   4748  CB  PHE A 294      12.996   3.615  11.614  1.00-14.13           C
ATOM   4749 1HB  PHE A 294      12.265   3.242  12.330  1.00-14.13           H
ATOM   4750 2HB  PHE A 294      12.556   3.571  10.618  1.00-14.13           H
ATOM   4751  CG  PHE A 294      14.185   2.709  11.667  1.00-14.13           C
ATOM   4752  CD1 PHE A 294      14.457   1.983  12.838  1.00-14.13           C
ATOM   4753  HD1 PHE A 294      13.814   2.095  13.700  1.00-14.13           H
ATOM   4754  CD2 PHE A 294      15.019   2.546  10.548  1.00-14.13           C
ATOM   4755  HD2 PHE A 294      14.817   3.100   9.642  1.00-14.13           H
ATOM   4756  CE1 PHE A 294      15.556   1.098  12.902  1.00-14.13           C
ATOM   4757  HE1 PHE A 294      15.759   0.553  13.812  1.00-14.13           H
ATOM   4758  CE2 PHE A 294      16.128   1.671  10.599  1.00-14.13           C
ATOM   4759  HE2 PHE A 294      16.777   1.571   9.744  1.00-14.13           H
ATOM   4760  CZ  PHE A 294      16.392   0.939  11.778  1.00-14.13           C
ATOM   4761  HZ  PHE A 294      17.236   0.268  11.823  1.00-14.13           H
ATOM   4762  N   THR A 295      13.464   6.111   9.773  1.00-12.26           N
ATOM   4763  H   THR A 295      12.463   5.954   9.710  1.00-12.26           H
ATOM   4764  CA  THR A 295      14.154   6.721   8.642  1.00-12.26           C
ATOM   4765  HA  THR A 295      15.009   6.095   8.395  1.00-12.26           H
ATOM   4766  C   THR A 295      14.697   8.115   8.971  1.00-12.26           C
ATOM   4767  O   THR A 295      15.764   8.485   8.494  1.00-12.26           O
ATOM   4768  CB  THR A 295      13.236   6.737   7.409  1.00-12.26           C
ATOM   4769  HB  THR A 295      12.396   7.410   7.577  1.00-12.26           H
ATOM   4770  OG1 THR A 295      12.753   5.410   7.181  1.00-12.26           O
ATOM   4771  HG1 THR A 295      11.993   5.260   7.762  1.00-12.26           H
ATOM   4772  CG2 THR A 295      13.971   7.121   6.161  1.00-12.26           C
ATOM   4773 1HG2 THR A 295      13.320   6.978   5.300  1.00-12.26           H
ATOM   4774 2HG2 THR A 295      14.851   6.495   6.053  1.00-12.26           H
ATOM   4775 3HG2 THR A 295      14.273   8.170   6.204  1.00-12.26           H
ATOM   4776  N   ILE A 296      14.060   8.858   9.867  1.00-11.45           N
ATOM   4777  H   ILE A 296      13.170   8.548  10.246  1.00-11.45           H
ATOM   4778  CA  ILE A 296      14.638  10.124  10.333  1.00-11.45           C
ATOM   4779  HA  ILE A 296      14.843  10.748   9.464  1.00-11.45           H
ATOM   4780  C   ILE A 296      15.982   9.857  11.021  1.00-11.45           C
ATOM   4781  O   ILE A 296      16.955  10.579  10.790  1.00-11.45           O
ATOM   4782  CB  ILE A 296      13.656  10.895  11.273  1.00-11.45           C
ATOM   4783  HB  ILE A 296      13.275  10.197  12.018  1.00-11.45           H
ATOM   4784  CG1 ILE A 296      12.481  11.442  10.440  1.00-11.45           C
ATOM   4785 1HG1 ILE A 296      12.833  12.303   9.871  1.00-11.45           H
ATOM   4786 2HG1 ILE A 296      12.177  10.683   9.725  1.00-11.45           H
ATOM   4787  CG2 ILE A 296      14.350  12.067  12.016  1.00-11.45           C
ATOM   4788 1HG2 ILE A 296      13.630  12.606  12.632  1.00-11.45           H
ATOM   4789 2HG2 ILE A 296      14.799  12.760  11.305  1.00-11.45           H
ATOM   4790 3HG2 ILE A 296      15.125  11.682  12.678  1.00-11.45           H
ATOM   4791  CD1 ILE A 296      11.235  11.852  11.233  1.00-11.45           C
ATOM   4792 1HD1 ILE A 296      10.453  12.162  10.540  1.00-11.45           H
ATOM   4793 2HD1 ILE A 296      11.466  12.680  11.904  1.00-11.45           H
ATOM   4794 3HD1 ILE A 296      10.881  11.002  11.817  1.00-11.45           H
ATOM   4795  N   VAL A 297      16.094   8.798  11.809  1.00 -0.62           N
ATOM   4796  H   VAL A 297      15.294   8.203  11.986  1.00 -0.62           H
ATOM   4797  CA  VAL A 297      17.381   8.488  12.438  1.00 -0.62           C
ATOM   4798  HA  VAL A 297      17.744   9.385  12.929  1.00 -0.62           H
ATOM   4799  C   VAL A 297      18.394   8.092  11.363  1.00 -0.62           C
ATOM   4800  O   VAL A 297      19.523   8.571  11.357  1.00 -0.62           O
ATOM   4801  CB  VAL A 297      17.246   7.377  13.508  1.00 -0.62           C
ATOM   4802  HB  VAL A 297      16.917   6.465  13.022  1.00 -0.62           H
ATOM   4803  CG1 VAL A 297      18.585   7.111  14.215  1.00 -0.62           C
ATOM   4804 1HG1 VAL A 297      18.458   6.322  14.956  1.00 -0.62           H
ATOM   4805 2HG1 VAL A 297      18.941   8.013  14.713  1.00 -0.62           H
ATOM   4806 3HG1 VAL A 297      19.332   6.779  13.493  1.00 -0.62           H
ATOM   4807  CG2 VAL A 297      16.188   7.765  14.546  1.00 -0.62           C
ATOM   4808 1HG2 VAL A 297      16.149   7.007  15.326  1.00 -0.62           H
ATOM   4809 2HG2 VAL A 297      15.202   7.823  14.086  1.00 -0.62           H
ATOM   4810 3HG2 VAL A 297      16.430   8.727  14.997  1.00 -0.62           H
ATOM   4811  N   ARG A 298      17.970   7.289  10.397  1.00  1.49           N
ATOM   4812  H   ARG A 298      17.012   6.951  10.426  1.00  1.49           H
ATOM   4813  CA  ARG A 298      18.852   6.867   9.301  1.00  1.49           C
ATOM   4814  HA  ARG A 298      19.704   6.332   9.719  1.00  1.49           H
ATOM   4815  C   ARG A 298      19.400   8.035   8.486  1.00  1.49           C
ATOM   4816  O   ARG A 298      20.528   7.988   8.009  1.00  1.49           O
ATOM   4817  CB  ARG A 298      18.069   5.943   8.360  1.00  1.49           C
ATOM   4818 1HB  ARG A 298      17.547   5.192   8.953  1.00  1.49           H
ATOM   4819 2HB  ARG A 298      17.322   6.549   7.854  1.00  1.49           H
ATOM   4820  CG  ARG A 298      18.909   5.226   7.303  1.00  1.49           C
ATOM   4821 1HG  ARG A 298      19.620   5.920   6.860  1.00  1.49           H
ATOM   4822 2HG  ARG A 298      19.461   4.417   7.777  1.00  1.49           H
ATOM   4823  CD  ARG A 298      18.038   4.679   6.182  1.00  1.49           C
ATOM   4824 1HD  ARG A 298      18.636   4.013   5.558  1.00  1.49           H
ATOM   4825 2HD  ARG A 298      17.203   4.122   6.610  1.00  1.49           H
ATOM   4826  NE  ARG A 298      17.532   5.781   5.351  1.00  1.49           N
ATOM   4827  HE  ARG A 298      17.854   6.723   5.572  1.00  1.49           H
ATOM   4828  CZ  ARG A 298      16.703   5.695   4.325  1.00  1.49           C
ATOM   4829  NH1 ARG A 298      16.321   6.803   3.765  1.00  1.49           N
ATOM   4830 1HH1 ARG A 298      16.634   7.698   4.146  1.00  1.49           H
ATOM   4831 2HH1 ARG A 298      15.725   6.787   2.954  1.00  1.49           H
ATOM   4832  NH2 ARG A 298      16.207   4.570   3.877  1.00  1.49           N
ATOM   4833 1HH2 ARG A 298      16.478   3.701   4.300  1.00  1.49           H
ATOM   4834 2HH2 ARG A 298      15.568   4.583   3.100  1.00  1.49           H
ATOM   4835  N   ASP A 299      18.586   9.055   8.270  1.00-17.89           N
ATOM   4836  H   ASP A 299      17.646   9.033   8.655  1.00-17.89           H
ATOM   4837  CA  ASP A 299      18.959  10.141   7.363  1.00-17.89           C
ATOM   4838  HA  ASP A 299      19.707   9.772   6.664  1.00-17.89           H
ATOM   4839  C   ASP A 299      19.568  11.366   8.029  1.00-17.89           C
ATOM   4840  O   ASP A 299      20.438  12.014   7.450  1.00-17.89           O
ATOM   4841  CB  ASP A 299      17.733  10.568   6.551  1.00-17.89           C
ATOM   4842 1HB  ASP A 299      16.894  10.726   7.227  1.00-17.89           H
ATOM   4843 2HB  ASP A 299      17.956  11.511   6.056  1.00-17.89           H
ATOM   4844  CG  ASP A 299      17.346   9.541   5.496  1.00-17.89           C
ATOM   4845  OD1 ASP A 299      18.129   8.590   5.257  1.00-17.89           O
ATOM   4846  OD2 ASP A 299      16.270   9.658   4.885  1.00-17.89           O
ATOM   4847  N   PHE A 300      19.120  11.713   9.226  1.00 -6.27           N
ATOM   4848  H   PHE A 300      18.401  11.154   9.681  1.00 -6.27           H
ATOM   4849  CA  PHE A 300      19.572  12.949   9.869  1.00 -6.27           C
ATOM   4850  HA  PHE A 300      20.138  13.539   9.150  1.00 -6.27           H
ATOM   4851  C   PHE A 300      20.494  12.680  11.051  1.00 -6.27           C
ATOM   4852  O   PHE A 300      21.244  13.560  11.487  1.00 -6.27           O
ATOM   4853  CB  PHE A 300      18.354  13.781  10.275  1.00 -6.27           C
ATOM   4854 1HB  PHE A 300      17.795  13.240  11.036  1.00 -6.27           H
ATOM   4855 2HB  PHE A 300      18.698  14.722  10.704  1.00 -6.27           H
ATOM   4856  CG  PHE A 300      17.429  14.082   9.118  1.00 -6.27           C
ATOM   4857  CD1 PHE A 300      16.343  13.236   8.835  1.00 -6.27           C
ATOM   4858  HD1 PHE A 300      16.136  12.406   9.484  1.00 -6.27           H
ATOM   4859  CD2 PHE A 300      17.662  15.186   8.279  1.00 -6.27           C
ATOM   4860  HD2 PHE A 300      18.474  15.866   8.496  1.00 -6.27           H
ATOM   4861  CE1 PHE A 300      15.538  13.431   7.691  1.00 -6.27           C
ATOM   4862  HE1 PHE A 300      14.732  12.746   7.472  1.00 -6.27           H
ATOM   4863  CE2 PHE A 300      16.848  15.409   7.134  1.00 -6.27           C
ATOM   4864  HE2 PHE A 300      17.032  16.257   6.493  1.00 -6.27           H
ATOM   4865  CZ  PHE A 300      15.804  14.510   6.828  1.00 -6.27           C
ATOM   4866  HZ  PHE A 300      15.214  14.647   5.934  1.00 -6.27           H
ATOM   4867  N   PHE A 301      20.498  11.441  11.522  1.00 15.14           N
ATOM   4868  H   PHE A 301      19.888  10.741  11.114  1.00 15.14           H
ATOM   4869  CA  PHE A 301      21.368  11.015  12.618  1.00 15.14           C
ATOM   4870  HA  PHE A 301      22.081  11.805  12.837  1.00 15.14           H
ATOM   4871  C   PHE A 301      22.166   9.750  12.256  1.00 15.14           C
ATOM   4872  O   PHE A 301      22.183   8.785  13.030  1.00 15.14           O
ATOM   4873  CB  PHE A 301      20.507  10.784  13.865  1.00 15.14           C
ATOM   4874 1HB  PHE A 301      19.846   9.941  13.680  1.00 15.14           H
ATOM   4875 2HB  PHE A 301      21.157  10.533  14.703  1.00 15.14           H
ATOM   4876  CG  PHE A 301      19.664  11.975  14.249  1.00 15.14           C
ATOM   4877  CD1 PHE A 301      18.354  12.128  13.747  1.00 15.14           C
ATOM   4878  HD1 PHE A 301      17.946  11.396  13.069  1.00 15.14           H
ATOM   4879  CD2 PHE A 301      20.177  12.951  15.119  1.00 15.14           C
ATOM   4880  HD2 PHE A 301      21.181  12.856  15.507  1.00 15.14           H
ATOM   4881  CE1 PHE A 301      17.567  13.250  14.101  1.00 15.14           C
ATOM   4882  HE1 PHE A 301      16.572  13.370  13.696  1.00 15.14           H
ATOM   4883  CE2 PHE A 301      19.397  14.069  15.490  1.00 15.14           C
ATOM   4884  HE2 PHE A 301      19.802  14.810  16.164  1.00 15.14           H
ATOM   4885  CZ  PHE A 301      18.092  14.222  14.974  1.00 15.14           C
ATOM   4886  HZ  PHE A 301      17.503  15.086  15.240  1.00 15.14           H
ATOM   4887  N   PRO A 302      22.796   9.705  11.059  1.00 21.10           N
ATOM   4888  CA  PRO A 302      23.071   8.365  10.515  1.00 21.10           C
ATOM   4889  HA  PRO A 302      22.138   7.812  10.405  1.00 21.10           H
ATOM   4890  C   PRO A 302      24.074   7.538  11.306  1.00 21.10           C
ATOM   4891  O   PRO A 302      24.037   6.313  11.306  1.00 21.10           O
ATOM   4892  CB  PRO A 302      23.669   8.669   9.136  1.00 21.10           C
ATOM   4893 1HB  PRO A 302      24.757   8.661   9.191  1.00 21.10           H
ATOM   4894 2HB  PRO A 302      23.323   7.952   8.393  1.00 21.10           H
ATOM   4895  CG  PRO A 302      23.191  10.030   8.807  1.00 21.10           C
ATOM   4896 1HG  PRO A 302      23.832  10.503   8.063  1.00 21.10           H
ATOM   4897 2HG  PRO A 302      22.158   9.994   8.462  1.00 21.10           H
ATOM   4898  CD  PRO A 302      23.273  10.736  10.115  1.00 21.10           C
ATOM   4899 1HD  PRO A 302      24.305  11.003  10.339  1.00 21.10           H
ATOM   4900 2HD  PRO A 302      22.641  11.620  10.108  1.00 21.10           H
ATOM   4901  N   THR A 303      24.956   8.213  12.026  1.00 -5.41           N
ATOM   4902  H   THR A 303      24.916   9.220  12.045  1.00 -5.41           H
ATOM   4903  CA  THR A 303      26.012   7.564  12.793  1.00 -5.41           C
ATOM   4904  HA  THR A 303      26.593   6.926  12.129  1.00 -5.41           H
ATOM   4905  C   THR A 303      25.488   6.688  13.929  1.00 -5.41           C
ATOM   4906  O   THR A 303      26.181   5.769  14.375  1.00 -5.41           O
ATOM   4907  CB  THR A 303      26.940   8.641  13.368  1.00 -5.41           C
ATOM   4908  HB  THR A 303      27.696   8.174  13.995  1.00 -5.41           H
ATOM   4909  OG1 THR A 303      26.159   9.565  14.132  1.00 -5.41           O
ATOM   4910  HG1 THR A 303      26.769  10.094  14.658  1.00 -5.41           H
ATOM   4911  CG2 THR A 303      27.622   9.425  12.260  1.00 -5.41           C
ATOM   4912 1HG2 THR A 303      28.369  10.085  12.698  1.00 -5.41           H
ATOM   4913 2HG2 THR A 303      26.901  10.027  11.710  1.00 -5.41           H
ATOM   4914 3HG2 THR A 303      28.125   8.743  11.573  1.00 -5.41           H
ATOM   4915  N   VAL A 304      24.249   6.899  14.355  1.00-11.77           N
ATOM   4916  H   VAL A 304      23.699   7.658  13.963  1.00-11.77           H
ATOM   4917  CA  VAL A 304      23.633   6.030  15.359  1.00-11.77           C
ATOM   4918  HA  VAL A 304      24.277   5.974  16.235  1.00-11.77           H
ATOM   4919  C   VAL A 304      23.496   4.641  14.742  1.00-11.77           C
ATOM   4920  O   VAL A 304      23.798   3.623  15.356  1.00-11.77           O
ATOM   4921  CB  VAL A 304      22.224   6.557  15.770  1.00-11.77           C
ATOM   4922  HB  VAL A 304      21.596   6.592  14.881  1.00-11.77           H
ATOM   4923  CG1 VAL A 304      21.552   5.644  16.803  1.00-11.77           C
ATOM   4924 1HG1 VAL A 304      20.579   6.053  17.077  1.00-11.77           H
ATOM   4925 2HG1 VAL A 304      22.169   5.562  17.699  1.00-11.77           H
ATOM   4926 3HG1 VAL A 304      21.395   4.650  16.385  1.00-11.77           H
ATOM   4927  CG2 VAL A 304      22.321   7.977  16.338  1.00-11.77           C
ATOM   4928 1HG2 VAL A 304      21.335   8.317  16.653  1.00-11.77           H
ATOM   4929 2HG2 VAL A 304      22.691   8.666  15.581  1.00-11.77           H
ATOM   4930 3HG2 VAL A 304      22.995   7.992  17.192  1.00-11.77           H
ATOM   4931  N   PHE A 305      23.078   4.607  13.488  1.00 18.30           N
ATOM   4932  H   PHE A 305      22.925   5.475  12.988  1.00 18.30           H
ATOM   4933  CA  PHE A 305      22.807   3.355  12.792  1.00 18.30           C
ATOM   4934  HA  PHE A 305      22.479   2.610  13.509  1.00 18.30           H
ATOM   4935  C   PHE A 305      24.028   2.756  12.108  1.00 18.30           C
ATOM   4936  O   PHE A 305      24.039   1.572  11.781  1.00 18.30           O
ATOM   4937  CB  PHE A 305      21.685   3.582  11.785  1.00 18.30           C
ATOM   4938 1HB  PHE A 305      21.886   4.499  11.233  1.00 18.30           H
ATOM   4939 2HB  PHE A 305      21.695   2.761  11.076  1.00 18.30           H
ATOM   4940  CG  PHE A 305      20.298   3.667  12.387  1.00 18.30           C
ATOM   4941  CD1 PHE A 305      19.237   4.016  11.541  1.00 18.30           C
ATOM   4942  HD1 PHE A 305      19.435   4.233  10.503  1.00 18.30           H
ATOM   4943  CD2 PHE A 305      20.011   3.372  13.745  1.00 18.30           C
ATOM   4944  HD2 PHE A 305      20.790   3.102  14.441  1.00 18.30           H
ATOM   4945  CE1 PHE A 305      17.913   4.067  12.014  1.00 18.30           C
ATOM   4946  HE1 PHE A 305      17.114   4.326  11.340  1.00 18.30           H
ATOM   4947  CE2 PHE A 305      18.679   3.422  14.232  1.00 18.30           C
ATOM   4948  HE2 PHE A 305      18.474   3.202  15.270  1.00 18.30           H
ATOM   4949  CZ  PHE A 305      17.630   3.770  13.359  1.00 18.30           C
ATOM   4950  HZ  PHE A 305      16.613   3.818  13.718  1.00 18.30           H
ATOM   4951  N   VAL A 306      25.090   3.534  11.966  1.00  3.94           N
ATOM   4952  H   VAL A 306      25.011   4.533  12.116  1.00  3.94           H
ATOM   4953  CA  VAL A 306      26.381   2.956  11.598  1.00  3.94           C
ATOM   4954  HA  VAL A 306      26.257   2.334  10.712  1.00  3.94           H
ATOM   4955  C   VAL A 306      26.805   2.055  12.756  1.00  3.94           C
ATOM   4956  O   VAL A 306      27.212   0.911  12.553  1.00  3.94           O
ATOM   4957  CB  VAL A 306      27.453   4.049  11.304  1.00  3.94           C
ATOM   4958  HB  VAL A 306      27.528   4.705  12.170  1.00  3.94           H
ATOM   4959  CG1 VAL A 306      28.831   3.434  11.044  1.00  3.94           C
ATOM   4960 1HG1 VAL A 306      29.541   4.215  10.778  1.00  3.94           H
ATOM   4961 2HG1 VAL A 306      28.773   2.713  10.228  1.00  3.94           H
ATOM   4962 3HG1 VAL A 306      29.193   2.931  11.941  1.00  3.94           H
ATOM   4963  CG2 VAL A 306      27.044   4.894  10.085  1.00  3.94           C
ATOM   4964 1HG2 VAL A 306      27.771   5.690   9.929  1.00  3.94           H
ATOM   4965 2HG2 VAL A 306      26.070   5.351  10.240  1.00  3.94           H
ATOM   4966 3HG2 VAL A 306      27.004   4.272   9.189  1.00  3.94           H
ATOM   4967  N   LYS A 307      26.673   2.540  13.984  1.00-10.45           N
ATOM   4968  H   LYS A 307      26.312   3.477  14.126  1.00-10.45           H
ATOM   4969  CA  LYS A 307      27.090   1.739  15.139  1.00-10.45           C
ATOM   4970  HA  LYS A 307      28.007   1.207  14.877  1.00-10.45           H
ATOM   4971  C   LYS A 307      26.093   0.683  15.575  1.00-10.45           C
ATOM   4972  O   LYS A 307      26.482  -0.313  16.179  1.00-10.45           O
ATOM   4973  CB  LYS A 307      27.400   2.633  16.336  1.00-10.45           C
ATOM   4974 1HB  LYS A 307      26.534   3.260  16.547  1.00-10.45           H
ATOM   4975 2HB  LYS A 307      27.588   1.998  17.202  1.00-10.45           H
ATOM   4976  CG  LYS A 307      28.613   3.513  16.113  1.00-10.45           C
ATOM   4977 1HG  LYS A 307      29.439   2.910  15.733  1.00-10.45           H
ATOM   4978 2HG  LYS A 307      28.370   4.288  15.387  1.00-10.45           H
ATOM   4979  CD  LYS A 307      29.027   4.161  17.417  1.00-10.45           C
ATOM   4980 1HD  LYS A 307      28.195   4.749  17.803  1.00-10.45           H
ATOM   4981 2HD  LYS A 307      29.282   3.382  18.137  1.00-10.45           H
ATOM   4982  CE  LYS A 307      30.227   5.063  17.219  1.00-10.45           C
ATOM   4983 1HE  LYS A 307      31.036   4.483  16.767  1.00-10.45           H
ATOM   4984 2HE  LYS A 307      29.964   5.880  16.548  1.00-10.45           H
ATOM   4985  NZ  LYS A 307      30.696   5.618  18.523  1.00-10.45           N
ATOM   4986 1HZ  LYS A 307      31.517   6.190  18.367  1.00-10.45           H
ATOM   4987 2HZ  LYS A 307      30.954   4.853  19.135  1.00-10.45           H
ATOM   4988 3HZ  LYS A 307      29.970   6.179  18.951  1.00-10.45           H
ATOM   4989  N   GLU A 308      24.813   0.885  15.322  1.00 19.59           N
ATOM   4990  H   GLU A 308      24.511   1.759  14.911  1.00 19.59           H
ATOM   4991  CA  GLU A 308      23.817  -0.135  15.639  1.00 19.59           C
ATOM   4992  HA  GLU A 308      23.983  -0.478  16.660  1.00 19.59           H
ATOM   4993  C   GLU A 308      24.000  -1.333  14.705  1.00 19.59           C
ATOM   4994  O   GLU A 308      23.766  -1.254  13.502  1.00 19.59           O
ATOM   4995  CB  GLU A 308      22.407   0.459  15.542  1.00 19.59           C
ATOM   4996 1HB  GLU A 308      22.340   1.288  16.247  1.00 19.59           H
ATOM   4997 2HB  GLU A 308      22.267   0.856  14.540  1.00 19.59           H
ATOM   4998  CG  GLU A 308      21.264  -0.506  15.818  1.00 19.59           C
ATOM   4999 1HG  GLU A 308      20.334   0.055  15.927  1.00 19.59           H
ATOM   5000 2HG  GLU A 308      21.162  -1.167  14.961  1.00 19.59           H
ATOM   5001  CD  GLU A 308      21.495  -1.359  17.044  1.00 19.59           C
ATOM   5002  OE1 GLU A 308      21.597  -0.860  18.184  1.00 19.59           O
ATOM   5003  OE2 GLU A 308      21.595  -2.588  16.863  1.00 19.59           O
ATOM   5004  N   LYS A 309      24.458  -2.453  15.244  1.00  7.99           N
ATOM   5005  H   LYS A 309      24.603  -2.497  16.256  1.00  7.99           H
ATOM   5006  CA  LYS A 309      24.835  -3.606  14.422  1.00  7.99           C
ATOM   5007  HA  LYS A 309      25.457  -3.250  13.600  1.00  7.99           H
ATOM   5008  C   LYS A 309      23.623  -4.284  13.804  1.00  7.99           C
ATOM   5009  O   LYS A 309      23.725  -4.968  12.784  1.00  7.99           O
ATOM   5010  CB  LYS A 309      25.673  -4.586  15.255  1.00  7.99           C
ATOM   5011 1HB  LYS A 309      25.084  -4.935  16.104  1.00  7.99           H
ATOM   5012 2HB  LYS A 309      25.935  -5.441  14.636  1.00  7.99           H
ATOM   5013  CG  LYS A 309      26.961  -3.937  15.772  1.00  7.99           C
ATOM   5014 1HG  LYS A 309      27.489  -3.498  14.926  1.00  7.99           H
ATOM   5015 2HG  LYS A 309      26.698  -3.140  16.466  1.00  7.99           H
ATOM   5016  CD  LYS A 309      27.913  -4.888  16.486  1.00  7.99           C
ATOM   5017 1HD  LYS A 309      27.394  -5.373  17.314  1.00  7.99           H
ATOM   5018 2HD  LYS A 309      28.268  -5.643  15.787  1.00  7.99           H
ATOM   5019  CE  LYS A 309      29.090  -4.068  17.019  1.00  7.99           C
[truncated: 96,616 more chars]
