# Supplementary material for: Variety of genetic defects in GnRH and hypothalamic–pituitary signaling and development in normosmic patients with IHH
Source: Front Endocrinol (Lausanne). 2024 Jul 1;15:1396805. doi: 10.3389/fendo.2024.1396805 (PMC11246878; doi:10.3389/fendo.2024.1396805)
Supplement: Supplementary file 1 [file DataSheet_1.zip › PROP1_homology.pdb]

REMARK YASARA *************************************************************
REMARK YASARA *                                                           *
REMARK YASARA *                     Y  A  S  A  R  A                      *
REMARK YASARA *                                                           *
REMARK YASARA *   Yet Another Scientific Artificial Reality Application   *
REMARK YASARA *                                                           *
REMARK YASARA *            MOLECULE STRUCTURE FILE, PDB FORMAT            *
REMARK YASARA *                                                           *
REMARK YASARA * Just use YASARA every day to make your questions go away! *
REMARK YASARA *                                                           *
REMARK YASARA *                      www.YASARA.org                       *
REMARK YASARA *                                                           *
REMARK YASARA *************************************************************
REMARK YASARA
REMARK YASARA Version:           24.4.10.W.64
REMARK YASARA Written on:        Mon May 20 09:49:33 2024
REMARK YASARA Number of models:  1
REMARK YASARA Number of atoms:   4501
REMARK YASARA Please address questions or suggestions to: Eliza@yasara.org
REMARK YASARA
REMARK   2 RESOLUTION. 3.21 ANGSTROMS.
REMARK 290 CRYSTALLOGRAPHIC SYMMETRY TRANSFORMATIONS
REMARK 290 THE FOLLOWING TRANSFORMATIONS OPERATE ON THE ATOM/HETATM
REMARK 290 RECORDS IN THIS ENTRY TO PRODUCE CRYSTALLOGRAPHICALLY
REMARK 290 RELATED MOLECULES.
REMARK 290   SMTRY1   1  1.000000  0.000000  0.000000        0.00000
REMARK 290   SMTRY2   1  0.000000  1.000000  0.000000        0.00000
REMARK 290   SMTRY3   1  0.000000  0.000000  1.000000        0.00000
REMARK 290   SMTRY1   2 -1.000000  0.000000  0.000000        0.00000
REMARK 290   SMTRY2   2  0.000000  1.000000  0.000000        0.00000
REMARK 290   SMTRY3   2  0.000000  0.000000 -1.000000        0.00000
REMARK 290   SMTRY1   3  1.000000  0.000000  0.000000       60.16000
REMARK 290   SMTRY2   3  0.000000  1.000000  0.000000       37.83500
REMARK 290   SMTRY3   3  0.000000  0.000000  1.000000        0.00000
REMARK 290   SMTRY1   4 -1.000000  0.000000  0.000000       60.16000
REMARK 290   SMTRY2   4  0.000000  1.000000  0.000000       37.83500
REMARK 290   SMTRY3   4  0.000000  0.000000 -1.000000        0.00000
COMPND    MOL_ID: 1;
COMPND   2 MOLECULE: DOUBLE HOMEOBOX PROTEIN 4;
COMPND   3 CHAIN: ;
COMPND   4 MOL_ID: 2;
COMPND   5 MOLECULE: DNA (38-MER);
COMPND   6 CHAIN: ;
SEQRES   1 A  215  MET GLU ALA GLU ARG ARG ARG GLN ALA GLU LYS PRO LYS 
SEQRES   2 A  215  LYS GLY ARG VAL GLY SER SER LEU LEU PRO GLU ARG HIS 
SEQRES   3 A  215  PRO ALA THR GLY THR PRO THR THR THR VAL ASP SER SER 
SEQRES   4 A  215  ALA PRO PRO CYS ARG ARG LEU PRO GLY ALA GLY GLY GLY 
SEQRES   5 A  215  ARG SER ARG PHE SER PRO GLN GLY GLY GLN ARG GLY ARG 
SEQRES   6 A  215  PRO HIS SER ARG ARG ARG HIS ARG THR THR PHE SER PRO 
SEQRES   7 A  215  VAL GLN LEU GLU GLN LEU GLU SER ALA PHE GLY ARG ASN 
SEQRES   8 A  215  GLN TYR PRO ASP ILE TRP ALA ARG GLU SER LEU ALA ARG 
SEQRES   9 A  215  ASP THR GLY LEU SER GLU ALA ARG ILE GLN VAL TRP PHE 
SEQRES  10 A  215  GLN ASN ARG ARG ALA LYS GLN ARG LYS GLN GLU ARG SER 
SEQRES  11 A  215  LEU LEU GLN PRO LEU ALA HIS LEU SER PRO ALA ALA PHE 
SEQRES  12 A  215  SER SER PHE LEU PRO GLU SER THR ALA CYS PRO TYR SER 
SEQRES  13 A  215  TYR ALA ALA PRO PRO PRO PRO VAL THR CYS PHE PRO HIS 
SEQRES  14 A  215  PRO TYR SER HIS ALA LEU PRO SER GLN PRO SER THR GLY 
SEQRES  15 A  215  GLY ALA PHE ALA LEU SER HIS GLN SER GLU ASP TRP TYR 
SEQRES  16 A  215  PRO THR LEU HIS PRO ALA PRO ALA GLY HIS LEU PRO CYS 
SEQRES  17 A  215  PRO PRO PRO PRO PRO MET LEU 
SEQRES   1 B   38   DG  DC  DT  DA  DA  DT  DC  DT  DA  DA  DT  DC  DA 
SEQRES   2 B   38   DA  DC  DC  DG  DC  DA  DG  DG  DT  DT  DG  DA  DT 
SEQRES   3 B   38   DT  DA  DG  DC  DC  DC  DA  DT  DT  DA  DG  DC 
CRYST1  120.320   75.670   82.690  90.00 121.60  90.00 C 1 2 1       8
ORIGX1      1.000000  0.000000  0.000000        0.00000
ORIGX2      0.000000  1.000000  0.000000        0.00000
ORIGX3      0.000000  0.000000  1.000000        0.00000
SCALE1      0.008311  0.000000  0.005113        0.00000
SCALE2      0.000000  0.013215  0.000000        0.00000
SCALE3      0.000000  0.000000  0.014199        0.00000
ATOM      1  N   MET A   1      21.358 -46.537  40.115  1.00-37.08           N
ATOM      2 1H   MET A   1      20.619 -45.888  40.349  1.00-37.08           H
ATOM      3 2H   MET A   1      21.562 -47.112  40.920  1.00-37.08           H
ATOM      4 3H   MET A   1      21.055 -47.121  39.346  1.00-37.08           H
ATOM      5  CA  MET A   1      22.574 -45.782  39.720  1.00-37.08           C
ATOM      6  HA  MET A   1      22.896 -45.164  40.555  1.00-37.08           H
ATOM      7  C   MET A   1      22.257 -44.874  38.554  1.00-37.08           C
ATOM      8  O   MET A   1      21.533 -45.280  37.655  1.00-37.08           O
ATOM      9  CB  MET A   1      23.697 -46.748  39.353  1.00-37.08           C
ATOM     10 1HB  MET A   1      23.346 -47.422  38.574  1.00-37.08           H
ATOM     11 2HB  MET A   1      24.527 -46.171  38.963  1.00-37.08           H
ATOM     12  CG  MET A   1      24.200 -47.570  40.529  1.00-37.08           C
ATOM     13 1HG  MET A   1      24.613 -46.893  41.277  1.00-37.08           H
ATOM     14 2HG  MET A   1      23.364 -48.111  40.973  1.00-37.08           H
ATOM     15  SD  MET A   1      25.463 -48.767  40.057  1.00-37.08           S
ATOM     16  CE  MET A   1      26.841 -47.718  39.538  1.00-37.08           C
ATOM     17 1HE  MET A   1      27.687 -48.344  39.250  1.00-37.08           H
ATOM     18 2HE  MET A   1      27.138 -47.062  40.355  1.00-37.08           H
ATOM     19 3HE  MET A   1      26.546 -47.113  38.679  1.00-37.08           H
ATOM     20  N   GLU A   2      22.743 -43.639  38.602  1.00 34.45           N
ATOM     21  H   GLU A   2      23.273 -43.367  39.426  1.00 34.45           H
ATOM     22  CA  GLU A   2      22.600 -42.608  37.556  1.00 34.45           C
ATOM     23  HA  GLU A   2      23.089 -41.716  37.947  1.00 34.45           H
ATOM     24  C   GLU A   2      21.183 -42.132  37.194  1.00 34.45           C
ATOM     25  O   GLU A   2      21.023 -41.152  36.474  1.00 34.45           O
ATOM     26  CB  GLU A   2      23.392 -42.990  36.295  1.00 34.45           C
ATOM     27 1HB  GLU A   2      23.068 -43.967  35.936  1.00 34.45           H
ATOM     28 2HB  GLU A   2      23.172 -42.256  35.521  1.00 34.45           H
ATOM     29  CG  GLU A   2      24.908 -42.993  36.505  1.00 34.45           C
ATOM     30 1HG  GLU A   2      25.399 -42.961  35.534  1.00 34.45           H
ATOM     31 2HG  GLU A   2      25.174 -42.091  37.054  1.00 34.45           H
ATOM     32  CD  GLU A   2      25.429 -44.200  37.258  1.00 34.45           C
ATOM     33  OE1 GLU A   2      25.896 -44.048  38.408  1.00 34.45           O
ATOM     34  OE2 GLU A   2      25.382 -45.323  36.706  1.00 34.45           O
ATOM     35  N   ALA A   3      20.148 -42.759  37.735  1.00 -1.77           N
ATOM     36  H   ALA A   3      20.311 -43.546  38.344  1.00 -1.77           H
ATOM     37  CA  ALA A   3      18.771 -42.365  37.450  1.00 -1.77           C
ATOM     38  HA  ALA A   3      18.630 -42.301  36.371  1.00 -1.77           H
ATOM     39  C   ALA A   3      18.478 -40.994  38.061  1.00 -1.77           C
ATOM     40  O   ALA A   3      17.768 -40.163  37.503  1.00 -1.77           O
ATOM     41  CB  ALA A   3      17.821 -43.422  38.019  1.00 -1.77           C
ATOM     42 1HB  ALA A   3      17.998 -44.380  37.529  1.00 -1.77           H
ATOM     43 2HB  ALA A   3      16.790 -43.118  37.833  1.00 -1.77           H
ATOM     44 3HB  ALA A   3      17.970 -43.526  39.094  1.00 -1.77           H
ATOM     45  N   GLU A   4      19.062 -40.738  39.219  1.00-12.14           N
ATOM     46  H   GLU A   4      19.668 -41.429  39.642  1.00-12.14           H
ATOM     47  CA  GLU A   4      18.828 -39.470  39.902  1.00-12.14           C
ATOM     48  HA  GLU A   4      17.755 -39.281  39.934  1.00-12.14           H
ATOM     49  C   GLU A   4      19.487 -38.340  39.114  1.00-12.14           C
ATOM     50  O   GLU A   4      18.950 -37.245  39.071  1.00-12.14           O
ATOM     51  CB  GLU A   4      19.351 -39.514  41.339  1.00-12.14           C
ATOM     52 1HB  GLU A   4      20.420 -39.683  41.308  1.00-12.14           H
ATOM     53 2HB  GLU A   4      19.168 -38.552  41.816  1.00-12.14           H
ATOM     54  CG  GLU A   4      18.721 -40.617  42.181  1.00-12.14           C
ATOM     55 1HG  GLU A   4      17.668 -40.387  42.334  1.00-12.14           H
ATOM     56 2HG  GLU A   4      18.792 -41.561  41.642  1.00-12.14           H
ATOM     57  CD  GLU A   4      19.403 -40.813  43.522  1.00-12.14           C
ATOM     58  OE1 GLU A   4      20.347 -40.076  43.881  1.00-12.14           O
ATOM     59  OE2 GLU A   4      19.044 -41.786  44.220  1.00-12.14           O
ATOM     60  N   ARG A   5      20.576 -38.611  38.399  1.00-12.24           N
ATOM     61  H   ARG A   5      20.976 -39.543  38.440  1.00-12.24           H
ATOM     62  CA  ARG A   5      21.205 -37.588  37.543  1.00-12.24           C
ATOM     63  HA  ARG A   5      21.435 -36.712  38.153  1.00-12.24           H
ATOM     64  C   ARG A   5      20.266 -37.143  36.431  1.00-12.24           C
ATOM     65  O   ARG A   5      20.291 -35.986  36.023  1.00-12.24           O
ATOM     66  CB  ARG A   5      22.500 -38.084  36.880  1.00-12.24           C
ATOM     67 1HB  ARG A   5      22.273 -38.960  36.275  1.00-12.24           H
ATOM     68 2HB  ARG A   5      22.868 -37.304  36.214  1.00-12.24           H
ATOM     69  CG  ARG A   5      23.607 -38.439  37.854  1.00-12.24           C
ATOM     70 1HG  ARG A   5      23.844 -37.564  38.459  1.00-12.24           H
ATOM     71 2HG  ARG A   5      23.252 -39.228  38.506  1.00-12.24           H
ATOM     72  CD  ARG A   5      24.879 -38.927  37.175  1.00-12.24           C
ATOM     73 1HD  ARG A   5      24.625 -39.691  36.439  1.00-12.24           H
ATOM     74 2HD  ARG A   5      25.370 -38.090  36.675  1.00-12.24           H
ATOM     75  NE  ARG A   5      25.776 -39.501  38.189  1.00-12.24           N
ATOM     76  HE  ARG A   5      25.486 -39.408  39.155  1.00-12.24           H
ATOM     77  CZ  ARG A   5      26.910 -40.153  37.973  1.00-12.24           C
ATOM     78  NH1 ARG A   5      27.502 -40.732  38.976  1.00-12.24           N
ATOM     79 1HH1 ARG A   5      27.146 -40.626  39.911  1.00-12.24           H
ATOM     80 2HH1 ARG A   5      28.310 -41.312  38.788  1.00-12.24           H
ATOM     81  NH2 ARG A   5      27.467 -40.291  36.801  1.00-12.24           N
ATOM     82 1HH2 ARG A   5      27.091 -39.806  36.000  1.00-12.24           H
ATOM     83 2HH2 ARG A   5      28.283 -40.882  36.718  1.00-12.24           H
ATOM     84  N   ARG A   6      19.425 -38.054  35.963  1.00-10.04           N
ATOM     85  H   ARG A   6      19.452 -38.989  36.354  1.00-10.04           H
ATOM     86  CA  ARG A   6      18.465 -37.766  34.891  1.00-10.04           C
ATOM     87  HA  ARG A   6      18.953 -37.169  34.119  1.00-10.04           H
ATOM     88  C   ARG A   6      17.282 -36.965  35.429  1.00-10.04           C
ATOM     89  O   ARG A   6      16.687 -36.156  34.727  1.00-10.04           O
ATOM     90  CB  ARG A   6      17.984 -39.086  34.276  1.00-10.04           C
ATOM     91 1HB  ARG A   6      17.470 -39.659  35.045  1.00-10.04           H
ATOM     92 2HB  ARG A   6      17.271 -38.871  33.478  1.00-10.04           H
ATOM     93  CG  ARG A   6      19.118 -39.944  33.710  1.00-10.04           C
ATOM     94 1HG  ARG A   6      19.537 -39.447  32.836  1.00-10.04           H
ATOM     95 2HG  ARG A   6      19.903 -40.055  34.454  1.00-10.04           H
ATOM     96  CD  ARG A   6      18.649 -41.336  33.327  1.00-10.04           C
ATOM     97 1HD  ARG A   6      18.174 -41.797  34.193  1.00-10.04           H
ATOM     98 2HD  ARG A   6      17.917 -41.262  32.523  1.00-10.04           H
ATOM     99  NE  ARG A   6      19.775 -42.177  32.891  1.00-10.04           N
ATOM    100  HE  ARG A   6      20.680 -41.740  32.843  1.00-10.04           H
ATOM    101  CZ  ARG A   6      19.717 -43.461  32.560  1.00-10.04           C
ATOM    102  NH1 ARG A   6      20.822 -44.060  32.217  1.00-10.04           N
ATOM    103 1HH1 ARG A   6      21.678 -43.532  32.183  1.00-10.04           H
ATOM    104 2HH1 ARG A   6      20.811 -45.045  32.004  1.00-10.04           H
ATOM    105  NH2 ARG A   6      18.618 -44.167  32.561  1.00-10.04           N
ATOM    106 1HH2 ARG A   6      17.745 -43.733  32.827  1.00-10.04           H
ATOM    107 2HH2 ARG A   6      18.648 -45.131  32.270  1.00-10.04           H
ATOM    108  N   ARG A   7      16.956 -37.159  36.700  1.00-16.79           N
ATOM    109  H   ARG A   7      17.441 -37.878  37.224  1.00-16.79           H
ATOM    110  CA  ARG A   7      15.913 -36.368  37.367  1.00-16.79           C
ATOM    111  HA  ARG A   7      15.062 -36.243  36.695  1.00-16.79           H
ATOM    112  C   ARG A   7      16.438 -34.976  37.697  1.00-16.79           C
ATOM    113  O   ARG A   7      15.708 -33.989  37.691  1.00-16.79           O
ATOM    114  CB  ARG A   7      15.440 -37.100  38.626  1.00-16.79           C
ATOM    115 1HB  ARG A   7      16.299 -37.345  39.249  1.00-16.79           H
ATOM    116 2HB  ARG A   7      14.773 -36.445  39.185  1.00-16.79           H
ATOM    117  CG  ARG A   7      14.683 -38.371  38.272  1.00-16.79           C
ATOM    118 1HG  ARG A   7      13.786 -38.082  37.726  1.00-16.79           H
ATOM    119 2HG  ARG A   7      15.296 -38.994  37.621  1.00-16.79           H
ATOM    120  CD  ARG A   7      14.269 -39.208  39.464  1.00-16.79           C
ATOM    121 1HD  ARG A   7      15.162 -39.589  39.963  1.00-16.79           H
ATOM    122 2HD  ARG A   7      13.701 -38.590  40.161  1.00-16.79           H
ATOM    123  NE  ARG A   7      13.426 -40.324  39.009  1.00-16.79           N
ATOM    124  HE  ARG A   7      13.190 -40.338  38.023  1.00-16.79           H
ATOM    125  CZ  ARG A   7      12.924 -41.296  39.761  1.00-16.79           C
ATOM    126  NH1 ARG A   7      12.076 -42.128  39.225  1.00-16.79           N
ATOM    127 1HH1 ARG A   7      11.762 -41.995  38.273  1.00-16.79           H
ATOM    128 2HH1 ARG A   7      11.713 -42.896  39.770  1.00-16.79           H
ATOM    129  NH2 ARG A   7      13.249 -41.477  41.016  1.00-16.79           N
ATOM    130 1HH2 ARG A   7      13.919 -40.859  41.448  1.00-16.79           H
ATOM    131 2HH2 ARG A   7      12.820 -42.216  41.551  1.00-16.79           H
ATOM    132  N   GLN A   8      17.742 -34.893  37.891  1.00  9.13           N
ATOM    133  H   GLN A   8      18.277 -35.752  37.916  1.00  9.13           H
ATOM    134  CA  GLN A   8      18.469 -33.641  38.094  1.00  9.13           C
ATOM    135  HA  GLN A   8      17.835 -32.936  38.632  1.00  9.13           H
ATOM    136  C   GLN A   8      18.857 -33.002  36.744  1.00  9.13           C
ATOM    137  O   GLN A   8      19.892 -32.342  36.629  1.00  9.13           O
ATOM    138  CB  GLN A   8      19.703 -33.964  38.952  1.00  9.13           C
ATOM    139 1HB  GLN A   8      20.233 -34.782  38.470  1.00  9.13           H
ATOM    140 2HB  GLN A   8      20.365 -33.103  38.989  1.00  9.13           H
ATOM    141  CG  GLN A   8      19.359 -34.367  40.397  1.00  9.13           C
ATOM    142 1HG  GLN A   8      19.134 -33.467  40.970  1.00  9.13           H
ATOM    143 2HG  GLN A   8      18.464 -34.987  40.392  1.00  9.13           H
ATOM    144  CD  GLN A   8      20.447 -35.152  41.113  1.00  9.13           C
ATOM    145  OE1 GLN A   8      21.499 -35.486  40.568  1.00  9.13           O
ATOM    146  NE2 GLN A   8      20.189 -35.483  42.349  1.00  9.13           N
ATOM    147 1HE2 GLN A   8      20.843 -36.058  42.858  1.00  9.13           H
ATOM    148 2HE2 GLN A   8      19.332 -35.166  42.790  1.00  9.13           H
ATOM    149  N   ALA A   9      18.045 -33.208  35.714  1.00 23.85           N
ATOM    150  H   ALA A   9      17.195 -33.742  35.849  1.00 23.85           H
ATOM    151  CA  ALA A   9      18.263 -32.673  34.373  1.00 23.85           C
ATOM    152  HA  ALA A   9      18.834 -31.745  34.416  1.00 23.85           H
ATOM    153  C   ALA A   9      16.864 -32.389  33.815  1.00 23.85           C
ATOM    154  O   ALA A   9      15.884 -32.769  34.449  1.00 23.85           O
ATOM    155  CB  ALA A   9      19.003 -33.713  33.512  1.00 23.85           C
ATOM    156 1HB  ALA A   9      19.956 -33.966  33.976  1.00 23.85           H
ATOM    157 2HB  ALA A   9      19.187 -33.311  32.515  1.00 23.85           H
ATOM    158 3HB  ALA A   9      18.397 -34.616  33.423  1.00 23.85           H
ATOM    159  N   GLU A  10      16.775 -31.765  32.647  1.00 13.25           N
ATOM    160  H   GLU A  10      17.623 -31.399  32.227  1.00 13.25           H
ATOM    161  CA  GLU A  10      15.522 -31.635  31.879  1.00 13.25           C
ATOM    162  HA  GLU A  10      15.753 -31.035  31.001  1.00 13.25           H
ATOM    163  C   GLU A  10      14.380 -30.890  32.590  1.00 13.25           C
ATOM    164  O   GLU A  10      13.222 -31.311  32.602  1.00 13.25           O
ATOM    165  CB  GLU A  10      15.087 -33.010  31.342  1.00 13.25           C
ATOM    166 1HB  GLU A  10      14.833 -33.667  32.174  1.00 13.25           H
ATOM    167 2HB  GLU A  10      14.207 -32.879  30.711  1.00 13.25           H
ATOM    168  CG  GLU A  10      16.198 -33.656  30.510  1.00 13.25           C
ATOM    169 1HG  GLU A  10      16.489 -32.955  29.727  1.00 13.25           H
ATOM    170 2HG  GLU A  10      17.063 -33.834  31.148  1.00 13.25           H
ATOM    171  CD  GLU A  10      15.831 -34.974  29.859  1.00 13.25           C
ATOM    172  OE1 GLU A  10      14.666 -35.431  29.907  1.00 13.25           O
ATOM    173  OE2 GLU A  10      16.740 -35.572  29.241  1.00 13.25           O
ATOM    174  N   LYS A  11      14.723 -29.744  33.166  1.00 -9.90           N
ATOM    175  H   LYS A  11      15.691 -29.465  33.161  1.00 -9.90           H
ATOM    176  CA  LYS A  11      13.732 -28.829  33.746  1.00 -9.90           C
ATOM    177  HA  LYS A  11      13.115 -29.373  34.459  1.00 -9.90           H
ATOM    178  C   LYS A  11      12.861 -28.274  32.605  1.00 -9.90           C
ATOM    179  O   LYS A  11      13.415 -27.814  31.597  1.00 -9.90           O
ATOM    180  CB  LYS A  11      14.458 -27.681  34.461  1.00 -9.90           C
ATOM    181 1HB  LYS A  11      15.168 -28.111  35.169  1.00 -9.90           H
ATOM    182 2HB  LYS A  11      15.016 -27.105  33.722  1.00 -9.90           H
ATOM    183  CG  LYS A  11      13.537 -26.736  35.221  1.00 -9.90           C
ATOM    184 1HG  LYS A  11      12.797 -26.324  34.535  1.00 -9.90           H
ATOM    185 2HG  LYS A  11      13.023 -27.300  35.998  1.00 -9.90           H
ATOM    186  CD  LYS A  11      14.296 -25.587  35.867  1.00 -9.90           C
ATOM    187 1HD  LYS A  11      15.070 -25.987  36.523  1.00 -9.90           H
ATOM    188 2HD  LYS A  11      14.760 -24.981  35.088  1.00 -9.90           H
ATOM    189  CE  LYS A  11      13.338 -24.723  36.682  1.00 -9.90           C
ATOM    190 1HE  LYS A  11      12.536 -24.377  36.026  1.00 -9.90           H
ATOM    191 2HE  LYS A  11      12.890 -25.341  37.463  1.00 -9.90           H
ATOM    192  NZ  LYS A  11      13.988 -23.528  37.318  1.00 -9.90           N
ATOM    193 1HZ  LYS A  11      13.305 -23.018  37.864  1.00 -9.90           H
ATOM    194 2HZ  LYS A  11      14.363 -22.918  36.599  1.00 -9.90           H
ATOM    195 3HZ  LYS A  11      14.747 -23.819  37.925  1.00 -9.90           H
ATOM    196  N   PRO A  12      11.521 -28.293  32.733  1.00 -3.43           N
ATOM    197  CA  PRO A  12      10.717 -27.803  31.606  1.00 -3.43           C
ATOM    198  HA  PRO A  12      11.052 -28.249  30.669  1.00 -3.43           H
ATOM    199  C   PRO A  12      10.706 -26.283  31.484  1.00 -3.43           C
ATOM    200  O   PRO A  12      11.041 -25.557  32.430  1.00 -3.43           O
ATOM    201  CB  PRO A  12       9.315 -28.310  31.953  1.00 -3.43           C
ATOM    202 1HB  PRO A  12       8.545 -27.672  31.518  1.00 -3.43           H
ATOM    203 2HB  PRO A  12       9.188 -29.340  31.621  1.00 -3.43           H
ATOM    204  CG  PRO A  12       9.288 -28.240  33.428  1.00 -3.43           C
ATOM    205 1HG  PRO A  12       9.150 -27.207  33.751  1.00 -3.43           H
ATOM    206 2HG  PRO A  12       8.503 -28.872  33.837  1.00 -3.43           H
ATOM    207  CD  PRO A  12      10.647 -28.746  33.831  1.00 -3.43           C
ATOM    208 1HD  PRO A  12      10.949 -28.303  34.779  1.00 -3.43           H
ATOM    209 2HD  PRO A  12      10.648 -29.833  33.893  1.00 -3.43           H
ATOM    210  N   LYS A  13      10.291 -25.789  30.327  1.00 -8.35           N
ATOM    211  H   LYS A  13      10.091 -26.423  29.557  1.00 -8.35           H
ATOM    212  CA  LYS A  13      10.037 -24.359  30.135  1.00 -8.35           C
ATOM    213  HA  LYS A  13      10.891 -23.775  30.475  1.00 -8.35           H
ATOM    214  C   LYS A  13       8.796 -23.992  30.951  1.00 -8.35           C
ATOM    215  O   LYS A  13       7.789 -24.695  30.870  1.00 -8.35           O
ATOM    216  CB  LYS A  13       9.789 -24.112  28.639  1.00 -8.35           C
ATOM    217 1HB  LYS A  13      10.642 -24.499  28.081  1.00 -8.35           H
ATOM    218 2HB  LYS A  13       8.907 -24.679  28.343  1.00 -8.35           H
ATOM    219  CG  LYS A  13       9.572 -22.657  28.237  1.00 -8.35           C
ATOM    220 1HG  LYS A  13       8.737 -22.252  28.804  1.00 -8.35           H
ATOM    221 2HG  LYS A  13      10.470 -22.080  28.457  1.00 -8.35           H
ATOM    222  CD  LYS A  13       9.244 -22.546  26.751  1.00 -8.35           C
ATOM    223 1HD  LYS A  13      10.069 -22.949  26.163  1.00 -8.35           H
ATOM    224 2HD  LYS A  13       8.345 -23.128  26.548  1.00 -8.35           H
ATOM    225  CE  LYS A  13       8.991 -21.099  26.342  1.00 -8.35           C
ATOM    226 1HE  LYS A  13       8.182 -20.699  26.958  1.00 -8.35           H
ATOM    227 2HE  LYS A  13       9.892 -20.510  26.525  1.00 -8.35           H
ATOM    228  NZ  LYS A  13       8.605 -20.975  24.897  1.00 -8.35           N
ATOM    229 1HZ  LYS A  13       8.414 -20.010  24.667  1.00 -8.35           H
ATOM    230 2HZ  LYS A  13       7.774 -21.531  24.715  1.00 -8.35           H
ATOM    231 3HZ  LYS A  13       9.359 -21.313  24.309  1.00 -8.35           H
ATOM    232  N   LYS A  14       8.842 -22.910  31.719  1.00  1.22           N
ATOM    233  H   LYS A  14       9.720 -22.411  31.818  1.00  1.22           H
ATOM    234  CA  LYS A  14       7.654 -22.398  32.419  1.00  1.22           C
ATOM    235  HA  LYS A  14       7.273 -23.161  33.099  1.00  1.22           H
ATOM    236  C   LYS A  14       6.582 -22.078  31.380  1.00  1.22           C
ATOM    237  O   LYS A  14       6.848 -21.328  30.444  1.00  1.22           O
ATOM    238  CB  LYS A  14       8.027 -21.130  33.200  1.00  1.22           C
ATOM    239 1HB  LYS A  14       8.797 -21.390  33.924  1.00  1.22           H
ATOM    240 2HB  LYS A  14       8.454 -20.416  32.498  1.00  1.22           H
ATOM    241  CG  LYS A  14       6.884 -20.434  33.942  1.00  1.22           C
ATOM    242 1HG  LYS A  14       6.055 -20.277  33.258  1.00  1.22           H
ATOM    243 2HG  LYS A  14       6.555 -21.056  34.774  1.00  1.22           H
ATOM    244  CD  LYS A  14       7.340 -19.076  34.461  1.00  1.22           C
ATOM    245 1HD  LYS A  14       8.186 -19.221  35.133  1.00  1.22           H
ATOM    246 2HD  LYS A  14       7.664 -18.465  33.618  1.00  1.22           H
ATOM    247  CE  LYS A  14       6.235 -18.332  35.205  1.00  1.22           C
ATOM    248 1HE  LYS A  14       5.365 -18.214  34.556  1.00  1.22           H
ATOM    249 2HE  LYS A  14       5.945 -18.909  36.085  1.00  1.22           H
ATOM    250  NZ  LYS A  14       6.716 -16.978  35.632  1.00  1.22           N
ATOM    251 1HZ  LYS A  14       6.071 -16.577  36.304  1.00  1.22           H
ATOM    252 2HZ  LYS A  14       6.775 -16.365  34.825  1.00  1.22           H
ATOM    253 3HZ  LYS A  14       7.634 -17.051  36.052  1.00  1.22           H
ATOM    254  N   GLY A  15       5.382 -22.611  31.558  1.00  9.63           N
ATOM    255  H   GLY A  15       5.200 -23.196  32.373  1.00  9.63           H
ATOM    256  CA  GLY A  15       4.319 -22.431  30.578  1.00  9.63           C
ATOM    257 1HA  GLY A  15       4.751 -22.509  29.580  1.00  9.63           H
ATOM    258 2HA  GLY A  15       3.595 -23.237  30.693  1.00  9.63           H
ATOM    259  C   GLY A  15       3.579 -21.112  30.663  1.00  9.63           C
ATOM    260  O   GLY A  15       2.737 -20.825  29.822  1.00  9.63           O
ATOM    261  N   ARG A  16       3.889 -20.327  31.693  1.00  6.54           N
ATOM    262  H   ARG A  16       4.562 -20.680  32.351  1.00  6.54           H
ATOM    263  CA  ARG A  16       3.308 -18.990  31.934  1.00  6.54           C
ATOM    264  HA  ARG A  16       3.625 -18.635  32.913  1.00  6.54           H
ATOM    265  C   ARG A  16       1.779 -19.002  31.913  1.00  6.54           C
ATOM    266  O   ARG A  16       1.156 -18.136  31.302  1.00  6.54           O
ATOM    267  CB  ARG A  16       3.776 -17.979  30.878  1.00  6.54           C
ATOM    268 1HB  ARG A  16       3.415 -18.305  29.902  1.00  6.54           H
ATOM    269 2HB  ARG A  16       3.310 -17.023  31.108  1.00  6.54           H
ATOM    270  CG  ARG A  16       5.256 -17.709  30.761  1.00  6.54           C
ATOM    271 1HG  ARG A  16       5.617 -17.253  31.680  1.00  6.54           H
ATOM    272 2HG  ARG A  16       5.805 -18.627  30.548  1.00  6.54           H
ATOM    273  CD  ARG A  16       5.392 -16.734  29.603  1.00  6.54           C
ATOM    274 1HD  ARG A  16       5.094 -17.251  28.689  1.00  6.54           H
ATOM    275 2HD  ARG A  16       4.699 -15.908  29.762  1.00  6.54           H
ATOM    276  NE  ARG A  16       6.737 -16.174  29.424  1.00  6.54           N
ATOM    277  HE  ARG A  16       7.397 -16.288  30.175  1.00  6.54           H
ATOM    278  CZ  ARG A  16       7.156 -15.511  28.354  1.00  6.54           C
ATOM    279  NH1 ARG A  16       8.374 -15.060  28.336  1.00  6.54           N
ATOM    280 1HH1 ARG A  16       8.960 -15.146  29.152  1.00  6.54           H
ATOM    281 2HH1 ARG A  16       8.730 -14.639  27.491  1.00  6.54           H
ATOM    282  NH2 ARG A  16       6.432 -15.313  27.285  1.00  6.54           N
ATOM    283 1HH2 ARG A  16       5.473 -15.613  27.262  1.00  6.54           H
ATOM    284 2HH2 ARG A  16       6.849 -14.878  26.477  1.00  6.54           H
ATOM    285  N   VAL A  17       1.186 -20.024  32.509  1.00  0.85           N
ATOM    286  H   VAL A  17       1.721 -20.657  33.071  1.00  0.85           H
ATOM    287  CA  VAL A  17      -0.234 -20.296  32.309  1.00  0.85           C
ATOM    288  HA  VAL A  17      -0.390 -20.419  31.237  1.00  0.85           H
ATOM    289  C   VAL A  17      -1.136 -19.145  32.747  1.00  0.85           C
ATOM    290  O   VAL A  17      -0.902 -18.492  33.772  1.00  0.85           O
ATOM    291  CB  VAL A  17      -0.659 -21.621  33.006  1.00  0.85           C
ATOM    292  HB  VAL A  17      -1.722 -21.776  32.831  1.00  0.85           H
ATOM    293  CG1 VAL A  17       0.102 -22.807  32.409  1.00  0.85           C
ATOM    294 1HG1 VAL A  17      -0.295 -23.737  32.819  1.00  0.85           H
ATOM    295 2HG1 VAL A  17       1.167 -22.747  32.629  1.00  0.85           H
ATOM    296 3HG1 VAL A  17      -0.041 -22.825  31.330  1.00  0.85           H
ATOM    297  CG2 VAL A  17      -0.409 -21.592  34.520  1.00  0.85           C
ATOM    298 1HG2 VAL A  17      -0.748 -22.532  34.953  1.00  0.85           H
ATOM    299 2HG2 VAL A  17      -0.977 -20.782  34.975  1.00  0.85           H
ATOM    300 3HG2 VAL A  17       0.649 -21.462  34.742  1.00  0.85           H
ATOM    301  N   GLY A  18      -2.169 -18.891  31.958  1.00 13.03           N
ATOM    302  H   GLY A  18      -2.310 -19.442  31.116  1.00 13.03           H
ATOM    303  CA  GLY A  18      -3.131 -17.853  32.285  1.00 13.03           C
ATOM    304 1HA  GLY A  18      -2.615 -17.005  32.735  1.00 13.03           H
ATOM    305 2HA  GLY A  18      -3.652 -17.522  31.386  1.00 13.03           H
ATOM    306  C   GLY A  18      -4.134 -18.420  33.268  1.00 13.03           C
ATOM    307  O   GLY A  18      -5.187 -18.908  32.867  1.00 13.03           O
ATOM    308  N   SER A  19      -3.786 -18.429  34.546  1.00 19.29           N
ATOM    309  H   SER A  19      -2.889 -18.036  34.805  1.00 19.29           H
ATOM    310  CA  SER A  19      -4.628 -19.019  35.586  1.00 19.29           C
ATOM    311  HA  SER A  19      -5.502 -19.481  35.128  1.00 19.29           H
ATOM    312  C   SER A  19      -5.106 -17.922  36.527  1.00 19.29           C
ATOM    313  O   SER A  19      -4.399 -17.531  37.464  1.00 19.29           O
ATOM    314  CB  SER A  19      -3.858 -20.104  36.341  1.00 19.29           C
ATOM    315 1HB  SER A  19      -3.530 -20.863  35.630  1.00 19.29           H
ATOM    316 2HB  SER A  19      -2.981 -19.664  36.817  1.00 19.29           H
ATOM    317  OG  SER A  19      -4.675 -20.714  37.326  1.00 19.29           O
ATOM    318  HG  SER A  19      -4.212 -21.486  37.671  1.00 19.29           H
ATOM    319  N   SER A  20      -6.265 -17.358  36.221  1.00 20.68           N
ATOM    320  H   SER A  20      -6.789 -17.688  35.416  1.00 20.68           H
ATOM    321  CA  SER A  20      -6.852 -16.256  36.979  1.00 20.68           C
ATOM    322  HA  SER A  20      -6.768 -16.439  38.050  1.00 20.68           H
ATOM    323  C   SER A  20      -8.311 -16.188  36.549  1.00 20.68           C
ATOM    324  O   SER A  20      -8.659 -16.820  35.551  1.00 20.68           O
ATOM    325  CB  SER A  20      -6.168 -14.933  36.619  1.00 20.68           C
ATOM    326 1HB  SER A  20      -5.088 -15.056  36.705  1.00 20.68           H
ATOM    327 2HB  SER A  20      -6.415 -14.664  35.591  1.00 20.68           H
ATOM    328  OG  SER A  20      -6.582 -13.901  37.500  1.00 20.68           O
ATOM    329  HG  SER A  20      -6.049 -13.110  37.322  1.00 20.68           H
ATOM    330  N   LEU A  21      -9.116 -15.394  37.247  1.00  4.24           N
ATOM    331  H   LEU A  21      -8.741 -14.963  38.089  1.00  4.24           H
ATOM    332  CA  LEU A  21     -10.492 -15.055  36.864  1.00  4.24           C
ATOM    333  HA  LEU A  21     -10.930 -14.506  37.696  1.00  4.24           H
ATOM    334  C   LEU A  21     -11.373 -16.287  36.622  1.00  4.24           C
ATOM    335  O   LEU A  21     -12.112 -16.373  35.644  1.00  4.24           O
ATOM    336  CB  LEU A  21     -10.454 -14.107  35.649  1.00  4.24           C
ATOM    337 1HB  LEU A  21      -9.651 -13.394  35.834  1.00  4.24           H
ATOM    338 2HB  LEU A  21     -10.159 -14.698  34.782  1.00  4.24           H
ATOM    339  CG  LEU A  21     -11.690 -13.282  35.239  1.00  4.24           C
ATOM    340  HG  LEU A  21     -12.496 -13.963  34.975  1.00  4.24           H
ATOM    341  CD1 LEU A  21     -12.195 -12.366  36.352  1.00  4.24           C
ATOM    342 1HD1 LEU A  21     -13.051 -11.794  35.998  1.00  4.24           H
ATOM    343 2HD1 LEU A  21     -11.404 -11.683  36.661  1.00  4.24           H
ATOM    344 3HD1 LEU A  21     -12.515 -12.964  37.203  1.00  4.24           H
ATOM    345  CD2 LEU A  21     -11.349 -12.450  34.004  1.00  4.24           C
ATOM    346 1HD2 LEU A  21     -12.237 -11.927  33.652  1.00  4.24           H
ATOM    347 2HD2 LEU A  21     -10.998 -13.106  33.206  1.00  4.24           H
ATOM    348 3HD2 LEU A  21     -10.570 -11.723  34.239  1.00  4.24           H
ATOM    349  N   LEU A  22     -11.304 -17.253  37.524  1.00-11.03           N
ATOM    350  H   LEU A  22     -10.733 -17.128  38.350  1.00-11.03           H
ATOM    351  CA  LEU A  22     -12.067 -18.491  37.373  1.00-11.03           C
ATOM    352  HA  LEU A  22     -12.077 -18.756  36.318  1.00-11.03           H
ATOM    353  C   LEU A  22     -13.508 -18.315  37.884  1.00-11.03           C
ATOM    354  O   LEU A  22     -13.710 -18.060  39.082  1.00-11.03           O
ATOM    355  CB  LEU A  22     -11.369 -19.611  38.150  1.00-11.03           C
ATOM    356 1HB  LEU A  22     -10.325 -19.635  37.838  1.00-11.03           H
ATOM    357 2HB  LEU A  22     -11.393 -19.355  39.209  1.00-11.03           H
ATOM    358  CG  LEU A  22     -11.939 -21.029  37.990  1.00-11.03           C
ATOM    359  HG  LEU A  22     -12.995 -21.017  38.256  1.00-11.03           H
ATOM    360  CD1 LEU A  22     -11.802 -21.548  36.556  1.00-11.03           C
ATOM    361 1HD1 LEU A  22     -12.164 -22.575  36.501  1.00-11.03           H
ATOM    362 2HD1 LEU A  22     -10.758 -21.521  36.241  1.00-11.03           H
ATOM    363 3HD1 LEU A  22     -12.398 -20.943  35.877  1.00-11.03           H
ATOM    364  CD2 LEU A  22     -11.215 -21.976  38.940  1.00-11.03           C
ATOM    365 1HD2 LEU A  22     -11.621 -22.981  38.834  1.00-11.03           H
ATOM    366 2HD2 LEU A  22     -11.366 -21.650  39.970  1.00-11.03           H
ATOM    367 3HD2 LEU A  22     -10.148 -21.996  38.719  1.00-11.03           H
ATOM    368  N   PRO A  23     -14.525 -18.415  37.005  1.00 -5.90           N
ATOM    369  CA  PRO A  23     -15.886 -18.234  37.526  1.00 -5.90           C
ATOM    370  HA  PRO A  23     -15.945 -17.352  38.163  1.00 -5.90           H
ATOM    371  C   PRO A  23     -16.360 -19.468  38.289  1.00 -5.90           C
ATOM    372  O   PRO A  23     -15.874 -20.575  38.057  1.00 -5.90           O
ATOM    373  CB  PRO A  23     -16.705 -18.017  36.253  1.00 -5.90           C
ATOM    374 1HB  PRO A  23     -17.735 -18.346  36.387  1.00 -5.90           H
ATOM    375 2HB  PRO A  23     -16.671 -16.968  35.959  1.00 -5.90           H
ATOM    376  CG  PRO A  23     -16.011 -18.851  35.252  1.00 -5.90           C
ATOM    377 1HG  PRO A  23     -16.285 -19.897  35.386  1.00 -5.90           H
ATOM    378 2HG  PRO A  23     -16.246 -18.523  34.239  1.00 -5.90           H
ATOM    379  CD  PRO A  23     -14.554 -18.664  35.551  1.00 -5.90           C
ATOM    380 1HD  PRO A  23     -13.993 -19.560  35.289  1.00 -5.90           H
ATOM    381 2HD  PRO A  23     -14.173 -17.796  35.019  1.00 -5.90           H
ATOM    382  N   GLU A  24     -17.319 -19.302  39.186  1.00  2.31           N
ATOM    383  H   GLU A  24     -17.737 -18.389  39.310  1.00  2.31           H
ATOM    384  CA  GLU A  24     -17.787 -20.400  40.038  1.00  2.31           C
ATOM    385  HA  GLU A  24     -17.324 -21.336  39.731  1.00  2.31           H
ATOM    386  C   GLU A  24     -19.305 -20.554  39.953  1.00  2.31           C
ATOM    387  O   GLU A  24     -20.036 -19.558  40.015  1.00  2.31           O
ATOM    388  CB  GLU A  24     -17.369 -20.091  41.476  1.00  2.31           C
ATOM    389 1HB  GLU A  24     -16.302 -19.869  41.488  1.00  2.31           H
ATOM    390 2HB  GLU A  24     -17.905 -19.199  41.796  1.00  2.31           H
ATOM    391  CG  GLU A  24     -17.641 -21.195  42.480  1.00  2.31           C
ATOM    392 1HG  GLU A  24     -18.679 -21.511  42.387  1.00  2.31           H
ATOM    393 2HG  GLU A  24     -16.995 -22.048  42.268  1.00  2.31           H
ATOM    394  CD  GLU A  24     -17.415 -20.716  43.898  1.00  2.31           C
ATOM    395  OE1 GLU A  24     -16.285 -20.328  44.263  1.00  2.31           O
ATOM    396  OE2 GLU A  24     -18.396 -20.677  44.674  1.00  2.31           O
ATOM    397  N   ARG A  25     -19.798 -21.778  39.824  1.00  8.71           N
ATOM    398  H   ARG A  25     -19.165 -22.579  39.808  1.00  8.71           H
ATOM    399  CA  ARG A  25     -21.234 -22.028  39.678  1.00  8.71           C
ATOM    400  HA  ARG A  25     -21.795 -21.167  40.033  1.00  8.71           H
ATOM    401  C   ARG A  25     -21.625 -23.243  40.506  1.00  8.71           C
ATOM    402  O   ARG A  25     -20.793 -24.129  40.698  1.00  8.71           O
ATOM    403  CB  ARG A  25     -21.523 -22.264  38.190  1.00  8.71           C
ATOM    404 1HB  ARG A  25     -20.824 -21.661  37.609  1.00  8.71           H
ATOM    405 2HB  ARG A  25     -21.332 -23.313  37.959  1.00  8.71           H
ATOM    406  CG  ARG A  25     -22.931 -21.901  37.731  1.00  8.71           C
ATOM    407 1HG  ARG A  25     -23.090 -22.292  36.726  1.00  8.71           H
ATOM    408 2HG  ARG A  25     -23.661 -22.348  38.405  1.00  8.71           H
ATOM    409  CD  ARG A  25     -23.111 -20.385  37.712  1.00  8.71           C
ATOM    410 1HD  ARG A  25     -22.931 -19.992  38.713  1.00  8.71           H
ATOM    411 2HD  ARG A  25     -22.377 -19.952  37.029  1.00  8.71           H
ATOM    412  NE  ARG A  25     -24.457 -19.983  37.287  1.00  8.71           N
ATOM    413  HE  ARG A  25     -25.072 -20.714  36.943  1.00  8.71           H
ATOM    414  CZ  ARG A  25     -24.951 -18.754  37.317  1.00  8.71           C
ATOM    415  NH1 ARG A  25     -26.160 -18.563  36.877  1.00  8.71           N
ATOM    416 1HH1 ARG A  25     -26.695 -19.345  36.528  1.00  8.71           H
ATOM    417 2HH1 ARG A  25     -26.566 -17.642  36.896  1.00  8.71           H
ATOM    418  NH2 ARG A  25     -24.296 -17.715  37.774  1.00  8.71           N
ATOM    419 1HH2 ARG A  25     -23.365 -17.828  38.136  1.00  8.71           H
ATOM    420 2HH2 ARG A  25     -24.736 -16.803  37.770  1.00  8.71           H
ATOM    421  N   HIS A  26     -22.862 -23.310  40.980  1.00-14.99           N
ATOM    422  H   HIS A  26     -23.511 -22.549  40.820  1.00-14.99           H
ATOM    423  CA  HIS A  26     -23.339 -24.517  41.653  1.00-14.99           C
ATOM    424  HA  HIS A  26     -22.630 -24.811  42.427  1.00-14.99           H
ATOM    425  C   HIS A  26     -23.397 -25.568  40.544  1.00-14.99           C
ATOM    426  O   HIS A  26     -23.829 -25.242  39.429  1.00-14.99           O
ATOM    427  CB  HIS A  26     -24.726 -24.291  42.270  1.00-14.99           C
ATOM    428 1HB  HIS A  26     -24.678 -23.400  42.894  1.00-14.99           H
ATOM    429 2HB  HIS A  26     -25.449 -24.113  41.474  1.00-14.99           H
ATOM    430  CG  HIS A  26     -25.208 -25.427  43.122  1.00-14.99           C
ATOM    431  ND1 HIS A  26     -25.754 -26.596  42.643  1.00-14.99           N
ATOM    432  HD1 HIS A  26     -25.879 -26.856  41.664  1.00-14.99           H
ATOM    433  CD2 HIS A  26     -25.228 -25.564  44.475  1.00-14.99           C
ATOM    434  HD2 HIS A  26     -24.879 -24.816  45.173  1.00-14.99           H
ATOM    435  CE1 HIS A  26     -26.060 -27.370  43.685  1.00-14.99           C
ATOM    436  HE1 HIS A  26     -26.499 -28.356  43.602  1.00-14.99           H
ATOM    437  NE2 HIS A  26     -25.750 -26.790  44.829  1.00-14.99           N
ATOM    438  N   PRO A  27     -22.950 -26.809  40.802  1.00 -3.58           N
ATOM    439  CA  PRO A  27     -23.014 -27.734  39.665  1.00 -3.58           C
ATOM    440  HA  PRO A  27     -22.549 -27.295  38.785  1.00 -3.58           H
ATOM    441  C   PRO A  27     -24.435 -28.176  39.329  1.00 -3.58           C
ATOM    442  O   PRO A  27     -25.339 -28.131  40.172  1.00 -3.58           O
ATOM    443  CB  PRO A  27     -22.185 -28.924  40.154  1.00 -3.58           C
ATOM    444 1HB  PRO A  27     -22.520 -29.855  39.697  1.00 -3.58           H
ATOM    445 2HB  PRO A  27     -21.127 -28.760  39.947  1.00 -3.58           H
ATOM    446  CG  PRO A  27     -22.419 -28.934  41.615  1.00 -3.58           C
ATOM    447 1HG  PRO A  27     -23.399 -29.359  41.834  1.00 -3.58           H
ATOM    448 2HG  PRO A  27     -21.636 -29.489  42.131  1.00 -3.58           H
ATOM    449  CD  PRO A  27     -22.386 -27.471  41.992  1.00 -3.58           C
ATOM    450 1HD  PRO A  27     -22.997 -27.292  42.877  1.00 -3.58           H
ATOM    451 2HD  PRO A  27     -21.360 -27.142  42.157  1.00 -3.58           H
ATOM    452  N   ALA A  28     -24.626 -28.662  38.112  1.00 11.58           N
ATOM    453  H   ALA A  28     -23.900 -28.562  37.407  1.00 11.58           H
ATOM    454  CA  ALA A  28     -25.793 -29.481  37.824  1.00 11.58           C
ATOM    455  HA  ALA A  28     -26.693 -29.012  38.220  1.00 11.58           H
ATOM    456  C   ALA A  28     -25.493 -30.778  38.579  1.00 11.58           C
ATOM    457  O   ALA A  28     -24.480 -31.423  38.313  1.00 11.58           O
ATOM    458  CB  ALA A  28     -25.927 -29.725  36.317  1.00 11.58           C
ATOM    459 1HB  ALA A  28     -26.093 -28.777  35.806  1.00 11.58           H
ATOM    460 2HB  ALA A  28     -26.772 -30.386  36.123  1.00 11.58           H
ATOM    461 3HB  ALA A  28     -25.017 -30.184  35.928  1.00 11.58           H
ATOM    462  N   THR A  29     -26.330 -31.158  39.530  1.00 -3.69           N
ATOM    463  H   THR A  29     -27.171 -30.624  39.717  1.00 -3.69           H
ATOM    464  CA  THR A  29     -26.013 -32.277  40.420  1.00 -3.69           C
ATOM    465  HA  THR A  29     -24.946 -32.259  40.637  1.00 -3.69           H
ATOM    466  C   THR A  29     -26.336 -33.655  39.842  1.00 -3.69           C
ATOM    467  O   THR A  29     -26.176 -34.681  40.514  1.00 -3.69           O
ATOM    468  CB  THR A  29     -26.772 -32.108  41.744  1.00 -3.69           C
ATOM    469  HB  THR A  29     -26.587 -32.967  42.388  1.00 -3.69           H
ATOM    470  OG1 THR A  29     -28.168 -31.994  41.460  1.00 -3.69           O
ATOM    471  HG1 THR A  29     -28.650 -32.205  42.268  1.00 -3.69           H
ATOM    472  CG2 THR A  29     -26.354 -30.835  42.465  1.00 -3.69           C
ATOM    473 1HG2 THR A  29     -26.831 -30.807  43.445  1.00 -3.69           H
ATOM    474 2HG2 THR A  29     -26.659 -29.957  41.895  1.00 -3.69           H
ATOM    475 3HG2 THR A  29     -25.272 -30.823  42.602  1.00 -3.69           H
ATOM    476  N   GLY A  30     -26.799 -33.679  38.600  1.00 33.30           N
ATOM    477  H   GLY A  30     -26.920 -32.811  38.102  1.00 33.30           H
ATOM    478  CA  GLY A  30     -27.186 -34.910  37.930  1.00 33.30           C
ATOM    479 1HA  GLY A  30     -26.450 -35.172  37.169  1.00 33.30           H
ATOM    480 2HA  GLY A  30     -27.276 -35.725  38.648  1.00 33.30           H
ATOM    481  C   GLY A  30     -28.529 -34.666  37.282  1.00 33.30           C
ATOM    482  O   GLY A  30     -28.897 -33.499  37.113  1.00 33.30           O
ATOM    483  N   THR A  31     -29.267 -35.724  36.978  1.00 32.53           N
ATOM    484  H   THR A  31     -28.879 -36.651  37.127  1.00 32.53           H
ATOM    485  CA  THR A  31     -30.651 -35.628  36.485  1.00 32.53           C
ATOM    486  HA  THR A  31     -30.960 -36.634  36.205  1.00 32.53           H
ATOM    487  C   THR A  31     -30.870 -34.722  35.254  1.00 32.53           C
ATOM    488  O   THR A  31     -31.714 -33.820  35.278  1.00 32.53           O
ATOM    489  CB  THR A  31     -31.559 -35.169  37.666  1.00 32.53           C
ATOM    490  HB  THR A  31     -31.537 -34.083  37.740  1.00 32.53           H
ATOM    491  OG1 THR A  31     -31.039 -35.711  38.885  1.00 32.53           O
ATOM    492  HG1 THR A  31     -31.155 -35.036  39.566  1.00 32.53           H
ATOM    493  CG2 THR A  31     -32.993 -35.650  37.555  1.00 32.53           C
ATOM    494 1HG2 THR A  31     -33.559 -35.286  38.412  1.00 32.53           H
ATOM    495 2HG2 THR A  31     -33.027 -36.737  37.540  1.00 32.53           H
ATOM    496 3HG2 THR A  31     -33.444 -35.256  36.646  1.00 32.53           H
ATOM    497  N   PRO A  32     -30.092 -34.908  34.169  1.00 -1.55           N
ATOM    498  CA  PRO A  32     -30.356 -33.956  33.083  1.00 -1.55           C
ATOM    499  HA  PRO A  32     -30.400 -32.936  33.463  1.00 -1.55           H
ATOM    500  C   PRO A  32     -31.621 -34.269  32.288  1.00 -1.55           C
ATOM    501  O   PRO A  32     -32.096 -35.414  32.249  1.00 -1.55           O
ATOM    502  CB  PRO A  32     -29.121 -34.113  32.198  1.00 -1.55           C
ATOM    503 1HB  PRO A  32     -29.344 -33.864  31.161  1.00 -1.55           H
ATOM    504 2HB  PRO A  32     -28.311 -33.490  32.576  1.00 -1.55           H
ATOM    505  CG  PRO A  32     -28.773 -35.540  32.336  1.00 -1.55           C
ATOM    506 1HG  PRO A  32     -29.433 -36.146  31.716  1.00 -1.55           H
ATOM    507 2HG  PRO A  32     -27.732 -35.712  32.064  1.00 -1.55           H
ATOM    508  CD  PRO A  32     -29.009 -35.842  33.797  1.00 -1.55           C
ATOM    509 1HD  PRO A  32     -29.320 -36.879  33.931  1.00 -1.55           H
ATOM    510 2HD  PRO A  32     -28.112 -35.627  34.379  1.00 -1.55           H
ATOM    511  N   THR A  33     -32.139 -33.263  31.601  1.00 -1.43           N
ATOM    512  H   THR A  33     -31.765 -32.331  31.712  1.00 -1.43           H
ATOM    513  CA  THR A  33     -33.166 -33.472  30.587  1.00 -1.43           C
ATOM    514  HA  THR A  33     -33.820 -34.294  30.874  1.00 -1.43           H
ATOM    515  C   THR A  33     -32.413 -33.846  29.314  1.00 -1.43           C
ATOM    516  O   THR A  33     -31.440 -33.193  28.938  1.00 -1.43           O
ATOM    517  CB  THR A  33     -34.008 -32.194  30.396  1.00 -1.43           C
ATOM    518  HB  THR A  33     -33.364 -31.372  30.085  1.00 -1.43           H
ATOM    519  OG1 THR A  33     -34.637 -31.873  31.640  1.00 -1.43           O
ATOM    520  HG1 THR A  33     -35.132 -31.057  31.514  1.00 -1.43           H
ATOM    521  CG2 THR A  33     -35.115 -32.373  29.388  1.00 -1.43           C
ATOM    522 1HG2 THR A  33     -35.747 -31.485  29.384  1.00 -1.43           H
ATOM    523 2HG2 THR A  33     -35.722 -33.244  29.638  1.00 -1.43           H
ATOM    524 3HG2 THR A  33     -34.688 -32.493  28.396  1.00 -1.43           H
ATOM    525  N   THR A  34     -32.832 -34.924  28.673  1.00  9.07           N
ATOM    526  H   THR A  34     -33.658 -35.417  29.014  1.00  9.07           H
ATOM    527  CA  THR A  34     -32.139 -35.513  27.525  1.00  9.07           C
ATOM    528  HA  THR A  34     -31.237 -34.951  27.289  1.00  9.07           H
ATOM    529  C   THR A  34     -33.030 -35.490  26.289  1.00  9.07           C
ATOM    530  O   THR A  34     -32.970 -36.375  25.439  1.00  9.07           O
ATOM    531  CB  THR A  34     -31.738 -36.963  27.863  1.00  9.07           C
ATOM    532  HB  THR A  34     -31.427 -37.492  26.962  1.00  9.07           H
ATOM    533  OG1 THR A  34     -32.854 -37.615  28.475  1.00  9.07           O
ATOM    534  HG1 THR A  34     -32.620 -38.542  28.613  1.00  9.07           H
ATOM    535  CG2 THR A  34     -30.602 -36.999  28.866  1.00  9.07           C
ATOM    536 1HG2 THR A  34     -30.360 -38.036  29.094  1.00  9.07           H
ATOM    537 2HG2 THR A  34     -30.888 -36.485  29.783  1.00  9.07           H
ATOM    538 3HG2 THR A  34     -29.722 -36.519  28.439  1.00  9.07           H
ATOM    539  N   THR A  35     -33.885 -34.479  26.202  1.00  7.90           N
ATOM    540  H   THR A  35     -33.922 -33.790  26.933  1.00  7.90           H
ATOM    541  CA  THR A  35     -34.767 -34.313  25.048  1.00  7.90           C
ATOM    542  HA  THR A  35     -35.427 -35.175  24.991  1.00  7.90           H
ATOM    543  C   THR A  35     -33.963 -34.203  23.753  1.00  7.90           C
ATOM    544  O   THR A  35     -33.051 -33.373  23.638  1.00  7.90           O
ATOM    545  CB  THR A  35     -35.614 -33.031  25.183  1.00  7.90           C
ATOM    546  HB  THR A  35     -34.961 -32.160  25.115  1.00  7.90           H
ATOM    547  OG1 THR A  35     -36.266 -33.022  26.454  1.00  7.90           O
ATOM    548  HG1 THR A  35     -36.536 -32.108  26.615  1.00  7.90           H
ATOM    549  CG2 THR A  35     -36.699 -32.931  24.131  1.00  7.90           C
ATOM    550 1HG2 THR A  35     -37.289 -32.032  24.309  1.00  7.90           H
ATOM    551 2HG2 THR A  35     -37.351 -33.803  24.182  1.00  7.90           H
ATOM    552 3HG2 THR A  35     -36.255 -32.860  23.138  1.00  7.90           H
ATOM    553  N   VAL A  36     -34.312 -35.027  22.778  1.00-20.01           N
ATOM    554  H   VAL A  36     -35.080 -35.672  22.920  1.00-20.01           H
ATOM    555  CA  VAL A  36     -33.656 -35.020  21.474  1.00-20.01           C
ATOM    556  HA  VAL A  36     -32.666 -34.571  21.550  1.00-20.01           H
ATOM    557  C   VAL A  36     -34.562 -34.151  20.607  1.00-20.01           C
ATOM    558  O   VAL A  36     -35.786 -34.212  20.760  1.00-20.01           O
ATOM    559  CB  VAL A  36     -33.528 -36.464  20.925  1.00-20.01           C
ATOM    560  HB  VAL A  36     -34.528 -36.867  20.776  1.00-20.01           H
ATOM    561  CG1 VAL A  36     -32.779 -36.480  19.596  1.00-20.01           C
ATOM    562 1HG1 VAL A  36     -32.678 -37.505  19.239  1.00-20.01           H
ATOM    563 2HG1 VAL A  36     -31.785 -36.046  19.719  1.00-20.01           H
ATOM    564 3HG1 VAL A  36     -33.332 -35.910  18.850  1.00-20.01           H
ATOM    565  CG2 VAL A  36     -32.792 -37.366  21.930  1.00-20.01           C
ATOM    566 1HG2 VAL A  36     -32.661 -38.361  21.507  1.00-20.01           H
ATOM    567 2HG2 VAL A  36     -33.369 -37.458  22.849  1.00-20.01           H
ATOM    568 3HG2 VAL A  36     -31.814 -36.943  22.165  1.00-20.01           H
ATOM    569  N   ASP A  37     -34.009 -33.311  19.742  1.00 19.79           N
ATOM    570  H   ASP A  37     -33.005 -33.320  19.598  1.00 19.79           H
ATOM    571  CA  ASP A  37     -34.819 -32.339  19.001  1.00 19.79           C
ATOM    572  HA  ASP A  37     -35.832 -32.724  18.916  1.00 19.79           H
ATOM    573  C   ASP A  37     -34.303 -32.053  17.587  1.00 19.79           C
ATOM    574  O   ASP A  37     -33.131 -32.286  17.286  1.00 19.79           O
ATOM    575  CB  ASP A  37     -34.848 -31.042  19.812  1.00 19.79           C
ATOM    576 1HB  ASP A  37     -34.832 -31.296  20.871  1.00 19.79           H
ATOM    577 2HB  ASP A  37     -33.956 -30.459  19.583  1.00 19.79           H
ATOM    578  CG  ASP A  37     -36.084 -30.201  19.553  1.00 19.79           C
ATOM    579  OD1 ASP A  37     -36.980 -30.605  18.776  1.00 19.79           O
ATOM    580  OD2 ASP A  37     -36.181 -29.115  20.169  1.00 19.79           O
ATOM    581  N   SER A  38     -35.149 -31.524  16.717  1.00  9.13           N
ATOM    582  H   SER A  38     -36.093 -31.307  17.030  1.00  9.13           H
ATOM    583  CA  SER A  38     -34.806 -31.242  15.316  1.00  9.13           C
ATOM    584  HA  SER A  38     -34.166 -32.041  14.948  1.00  9.13           H
ATOM    585  C   SER A  38     -34.061 -29.920  15.117  1.00  9.13           C
ATOM    586  O   SER A  38     -34.302 -29.182  14.164  1.00  9.13           O
ATOM    587  CB  SER A  38     -36.086 -31.249  14.486  1.00  9.13           C
ATOM    588 1HB  SER A  38     -36.741 -30.445  14.822  1.00  9.13           H
ATOM    589 2HB  SER A  38     -35.847 -31.107  13.432  1.00  9.13           H
ATOM    590  OG  SER A  38     -36.739 -32.496  14.665  1.00  9.13           O
ATOM    591  HG  SER A  38     -37.680 -32.323  14.819  1.00  9.13           H
ATOM    592  N   SER A  39     -33.169 -29.601  16.041  1.00  6.80           N
ATOM    593  H   SER A  39     -32.988 -30.260  16.789  1.00  6.80           H
ATOM    594  CA  SER A  39     -32.452 -28.324  16.054  1.00  6.80           C
ATOM    595  HA  SER A  39     -33.150 -27.530  15.792  1.00  6.80           H
ATOM    596  C   SER A  39     -31.256 -28.216  15.108  1.00  6.80           C
ATOM    597  O   SER A  39     -30.628 -27.158  15.029  1.00  6.80           O
ATOM    598  CB  SER A  39     -31.958 -28.072  17.475  1.00  6.80           C
ATOM    599 1HB  SER A  39     -31.195 -28.810  17.730  1.00  6.80           H
ATOM    600 2HB  SER A  39     -31.523 -27.075  17.532  1.00  6.80           H
ATOM    601  OG  SER A  39     -33.032 -28.172  18.400  1.00  6.80           O
ATOM    602  HG  SER A  39     -32.711 -27.854  19.255  1.00  6.80           H
ATOM    603  N   ALA A  40     -30.921 -29.292  14.408  1.00  1.38           N
ATOM    604  H   ALA A  40     -31.473 -30.128  14.483  1.00  1.38           H
ATOM    605  CA  ALA A  40     -29.759 -29.299  13.519  1.00  1.38           C
ATOM    606  HA  ALA A  40     -28.883 -29.064  14.122  1.00  1.38           H
ATOM    607  C   ALA A  40     -29.899 -28.246  12.401  1.00  1.38           C
ATOM    608  O   ALA A  40     -31.007 -28.054  11.872  1.00  1.38           O
ATOM    609  CB  ALA A  40     -29.580 -30.704  12.919  1.00  1.38           C
ATOM    610 1HB  ALA A  40     -29.449 -31.436  13.717  1.00  1.38           H
ATOM    611 2HB  ALA A  40     -28.694 -30.718  12.279  1.00  1.38           H
ATOM    612 3HB  ALA A  40     -30.452 -30.969  12.318  1.00  1.38           H
ATOM    613  N   PRO A  41     -28.806 -27.553  12.031  1.00 -8.17           N
ATOM    614  CA  PRO A  41     -28.937 -26.556  10.959  1.00 -8.17           C
ATOM    615  HA  PRO A  41     -29.777 -25.891  11.154  1.00 -8.17           H
ATOM    616  C   PRO A  41     -29.079 -27.189   9.572  1.00 -8.17           C
ATOM    617  O   PRO A  41     -28.746 -28.361   9.388  1.00 -8.17           O
ATOM    618  CB  PRO A  41     -27.617 -25.785  11.068  1.00 -8.17           C
ATOM    619 1HB  PRO A  41     -27.317 -25.372  10.105  1.00 -8.17           H
ATOM    620 2HB  PRO A  41     -27.707 -24.994  11.809  1.00 -8.17           H
ATOM    621  CG  PRO A  41     -26.656 -26.789  11.532  1.00 -8.17           C
ATOM    622 1HG  PRO A  41     -26.348 -27.425  10.704  1.00 -8.17           H
ATOM    623 2HG  PRO A  41     -25.790 -26.311  11.991  1.00 -8.17           H
ATOM    624  CD  PRO A  41     -27.421 -27.595  12.540  1.00 -8.17           C
ATOM    625 1HD  PRO A  41     -27.043 -28.618  12.574  1.00 -8.17           H
ATOM    626 2HD  PRO A  41     -27.365 -27.127  13.524  1.00 -8.17           H
ATOM    627  N   PRO A  42     -29.546 -26.424   8.566  1.00 -9.48           N
ATOM    628  CA  PRO A  42     -29.602 -27.045   7.234  1.00 -9.48           C
ATOM    629  HA  PRO A  42     -30.114 -28.006   7.289  1.00 -9.48           H
ATOM    630  C   PRO A  42     -28.226 -27.255   6.595  1.00 -9.48           C
ATOM    631  O   PRO A  42     -28.068 -28.134   5.747  1.00 -9.48           O
ATOM    632  CB  PRO A  42     -30.456 -26.054   6.440  1.00 -9.48           C
ATOM    633 1HB  PRO A  42     -30.191 -26.061   5.383  1.00 -9.48           H
ATOM    634 2HB  PRO A  42     -31.512 -26.288   6.572  1.00 -9.48           H
ATOM    635  CG  PRO A  42     -30.163 -24.755   7.048  1.00 -9.48           C
ATOM    636 1HG  PRO A  42     -29.216 -24.375   6.670  1.00 -9.48           H
ATOM    637 2HG  PRO A  42     -30.965 -24.047   6.845  1.00 -9.48           H
ATOM    638  CD  PRO A  42     -30.052 -25.037   8.525  1.00 -9.48           C
ATOM    639 1HD  PRO A  42     -29.354 -24.343   8.994  1.00 -9.48           H
ATOM    640 2HD  PRO A  42     -31.033 -24.979   8.999  1.00 -9.48           H
ATOM    641  N   CYS A  43     -27.247 -26.478   7.049  1.00 47.47           N
ATOM    642  H   CYS A  43     -27.503 -25.718   7.657  1.00 47.47           H
ATOM    643  CA  CYS A  43     -25.815 -26.641   6.773  1.00 47.47           C
ATOM    644  HA  CYS A  43     -25.375 -25.647   6.868  1.00 47.47           H
ATOM    645  C   CYS A  43     -25.334 -27.142   5.399  1.00 47.47           C
ATOM    646  O   CYS A  43     -24.495 -28.037   5.332  1.00 47.47           O
ATOM    647  CB  CYS A  43     -25.208 -27.489   7.903  1.00 47.47           C
ATOM    648 1HB  CYS A  43     -24.140 -27.575   7.726  1.00 47.47           H
ATOM    649 2HB  CYS A  43     -25.335 -26.945   8.838  1.00 47.47           H
ATOM    650  SG  CYS A  43     -25.868 -29.169   8.134  1.00 47.47           S
ATOM    651  HG  CYS A  43     -27.099 -28.815   8.543  1.00 47.47           H
ATOM    652  N   ARG A  44     -25.817 -26.573   4.300  1.00 11.40           N
ATOM    653  H   ARG A  44     -26.519 -25.839   4.378  1.00 11.40           H
ATOM    654  CA  ARG A  44     -25.319 -26.926   2.960  1.00 11.40           C
ATOM    655  HA  ARG A  44     -24.304 -27.311   3.040  1.00 11.40           H
ATOM    656  C   ARG A  44     -25.273 -25.720   2.035  1.00 11.40           C
ATOM    657  O   ARG A  44     -26.155 -24.869   2.098  1.00 11.40           O
ATOM    658  CB  ARG A  44     -26.212 -27.989   2.295  1.00 11.40           C
ATOM    659 1HB  ARG A  44     -27.249 -27.662   2.372  1.00 11.40           H
ATOM    660 2HB  ARG A  44     -25.954 -28.032   1.237  1.00 11.40           H
ATOM    661  CG  ARG A  44     -26.102 -29.417   2.848  1.00 11.40           C
ATOM    662 1HG  ARG A  44     -26.289 -29.403   3.920  1.00 11.40           H
ATOM    663 2HG  ARG A  44     -26.860 -30.038   2.371  1.00 11.40           H
ATOM    664  CD  ARG A  44     -24.727 -30.037   2.579  1.00 11.40           C
ATOM    665 1HD  ARG A  44     -24.571 -30.078   1.500  1.00 11.40           H
ATOM    666 2HD  ARG A  44     -23.949 -29.408   3.014  1.00 11.40           H
ATOM    667  NE  ARG A  44     -24.605 -31.397   3.126  1.00 11.40           N
ATOM    668  HE  ARG A  44     -24.902 -32.163   2.533  1.00 11.40           H
ATOM    669  CZ  ARG A  44     -24.100 -31.733   4.305  1.00 11.40           C
ATOM    670  NH1 ARG A  44     -23.984 -33.000   4.567  1.00 11.40           N
ATOM    671 1HH1 ARG A  44     -24.349 -33.669   3.901  1.00 11.40           H
ATOM    672 2HH1 ARG A  44     -23.521 -33.309   5.408  1.00 11.40           H
ATOM    673  NH2 ARG A  44     -23.721 -30.880   5.223  1.00 11.40           N
ATOM    674 1HH2 ARG A  44     -23.876 -29.888   5.082  1.00 11.40           H
ATOM    675 2HH2 ARG A  44     -23.297 -31.212   6.074  1.00 11.40           H
ATOM    676  N   ARG A  45     -24.287 -25.732   1.142  1.00 15.87           N
ATOM    677  H   ARG A  45     -23.557 -26.433   1.254  1.00 15.87           H
ATOM    678  CA  ARG A  45     -24.161 -24.836  -0.018  1.00 15.87           C
ATOM    679  HA  ARG A  45     -23.206 -25.081  -0.486  1.00 15.87           H
ATOM    680  C   ARG A  45     -24.115 -23.330   0.239  1.00 15.87           C
ATOM    681  O   ARG A  45     -25.127 -22.653   0.425  1.00 15.87           O
ATOM    682  CB  ARG A  45     -25.241 -25.160  -1.060  1.00 15.87           C
ATOM    683 1HB  ARG A  45     -25.277 -26.242  -1.194  1.00 15.87           H
ATOM    684 2HB  ARG A  45     -26.212 -24.827  -0.691  1.00 15.87           H
ATOM    685  CG  ARG A  45     -24.976 -24.510  -2.412  1.00 15.87           C
ATOM    686 1HG  ARG A  45     -24.982 -23.427  -2.297  1.00 15.87           H
ATOM    687 2HG  ARG A  45     -23.993 -24.819  -2.766  1.00 15.87           H
ATOM    688  CD  ARG A  45     -26.005 -24.892  -3.458  1.00 15.87           C
ATOM    689 1HD  ARG A  45     -25.993 -25.974  -3.595  1.00 15.87           H
ATOM    690 2HD  ARG A  45     -26.995 -24.591  -3.115  1.00 15.87           H
ATOM    691  NE  ARG A  45     -25.691 -24.228  -4.732  1.00 15.87           N
ATOM    692  HE  ARG A  45     -25.064 -24.711  -5.364  1.00 15.87           H
ATOM    693  CZ  ARG A  45     -26.131 -23.045  -5.136  1.00 15.87           C
ATOM    694  NH1 ARG A  45     -25.623 -22.545  -6.219  1.00 15.87           N
ATOM    695 1HH1 ARG A  45     -24.912 -23.064  -6.717  1.00 15.87           H
ATOM    696 2HH1 ARG A  45     -25.948 -21.653  -6.562  1.00 15.87           H
ATOM    697  NH2 ARG A  45     -27.032 -22.333  -4.508  1.00 15.87           N
ATOM    698 1HH2 ARG A  45     -27.478 -22.715  -3.690  1.00 15.87           H
ATOM    699 2HH2 ARG A  45     -27.285 -21.425  -4.859  1.00 15.87           H
ATOM    700  N   LEU A  46     -22.912 -22.794   0.135  1.00 36.81           N
ATOM    701  H   LEU A  46     -22.107 -23.397  -0.006  1.00 36.81           H
ATOM    702  CA  LEU A  46     -22.685 -21.354   0.094  1.00 36.81           C
ATOM    703  HA  LEU A  46     -23.578 -20.812   0.398  1.00 36.81           H
ATOM    704  C   LEU A  46     -22.308 -20.990  -1.344  1.00 36.81           C
ATOM    705  O   LEU A  46     -21.181 -21.263  -1.764  1.00 36.81           O
ATOM    706  CB  LEU A  46     -21.524 -21.004   1.026  1.00 36.81           C
ATOM    707 1HB  LEU A  46     -21.803 -21.280   2.041  1.00 36.81           H
ATOM    708 2HB  LEU A  46     -20.675 -21.624   0.739  1.00 36.81           H
ATOM    709  CG  LEU A  46     -21.035 -19.549   1.035  1.00 36.81           C
ATOM    710  HG  LEU A  46     -20.808 -19.244   0.015  1.00 36.81           H
ATOM    711  CD1 LEU A  46     -22.074 -18.591   1.605  1.00 36.81           C
ATOM    712 1HD1 LEU A  46     -21.648 -17.596   1.686  1.00 36.81           H
ATOM    713 2HD1 LEU A  46     -22.369 -18.920   2.596  1.00 36.81           H
ATOM    714 3HD1 LEU A  46     -22.945 -18.548   0.952  1.00 36.81           H
ATOM    715  CD2 LEU A  46     -19.755 -19.487   1.835  1.00 36.81           C
ATOM    716 1HD2 LEU A  46     -19.308 -18.504   1.726  1.00 36.81           H
ATOM    717 2HD2 LEU A  46     -19.042 -20.221   1.458  1.00 36.81           H
ATOM    718 3HD2 LEU A  46     -19.946 -19.685   2.886  1.00 36.81           H
ATOM    719  N   PRO A  47     -23.241 -20.435  -2.138  1.00 24.36           N
ATOM    720  CA  PRO A  47     -22.702 -19.991  -3.427  1.00 24.36           C
ATOM    721  HA  PRO A  47     -22.109 -20.780  -3.888  1.00 24.36           H
ATOM    722  C   PRO A  47     -21.849 -18.726  -3.270  1.00 24.36           C
ATOM    723  O   PRO A  47     -22.312 -17.700  -2.754  1.00 24.36           O
ATOM    724  CB  PRO A  47     -23.959 -19.750  -4.263  1.00 24.36           C
ATOM    725 1HB  PRO A  47     -23.797 -18.965  -5.002  1.00 24.36           H
ATOM    726 2HB  PRO A  47     -24.254 -20.679  -4.748  1.00 24.36           H
ATOM    727  CG  PRO A  47     -24.987 -19.353  -3.272  1.00 24.36           C
ATOM    728 1HG  PRO A  47     -24.901 -18.289  -3.065  1.00 24.36           H
ATOM    729 2HG  PRO A  47     -25.985 -19.583  -3.642  1.00 24.36           H
ATOM    730  CD  PRO A  47     -24.684 -20.147  -2.021  1.00 24.36           C
ATOM    731 1HD  PRO A  47     -24.894 -19.554  -1.130  1.00 24.36           H
ATOM    732 2HD  PRO A  47     -25.253 -21.078  -2.013  1.00 24.36           H
ATOM    733  N   GLY A  48     -20.607 -18.789  -3.730  1.00 15.98           N
ATOM    734  H   GLY A  48     -20.253 -19.660  -4.121  1.00 15.98           H
ATOM    735  CA  GLY A  48     -19.728 -17.628  -3.661  1.00 15.98           C
ATOM    736 1HA  GLY A  48     -19.804 -17.169  -2.676  1.00 15.98           H
ATOM    737 2HA  GLY A  48     -18.698 -17.934  -3.838  1.00 15.98           H
ATOM    738  C   GLY A  48     -20.139 -16.621  -4.715  1.00 15.98           C
ATOM    739  O   GLY A  48     -20.010 -15.404  -4.565  1.00 15.98           O
ATOM    740  N   ALA A  49     -20.719 -17.159  -5.780  1.00 14.63           N
ATOM    741  H   ALA A  49     -20.785 -18.162  -5.827  1.00 14.63           H
ATOM    742  CA  ALA A  49     -21.301 -16.385  -6.870  1.00 14.63           C
ATOM    743  HA  ALA A  49     -20.653 -15.535  -7.089  1.00 14.63           H
ATOM    744  C   ALA A  49     -22.682 -15.850  -6.457  1.00 14.63           C
ATOM    745  O   ALA A  49     -23.723 -16.318  -6.925  1.00 14.63           O
ATOM    746  CB  ALA A  49     -21.401 -17.265  -8.116  1.00 14.63           C
ATOM    747 1HB  ALA A  49     -20.404 -17.595  -8.411  1.00 14.63           H
ATOM    748 2HB  ALA A  49     -21.839 -16.692  -8.932  1.00 14.63           H
ATOM    749 3HB  ALA A  49     -22.025 -18.136  -7.915  1.00 14.63           H
ATOM    750  N   GLY A  50     -22.689 -14.914  -5.523  1.00 25.82           N
ATOM    751  H   GLY A  50     -21.802 -14.599  -5.139  1.00 25.82           H
ATOM    752  CA  GLY A  50     -23.928 -14.370  -4.998  1.00 25.82           C
ATOM    753 1HA  GLY A  50     -24.653 -14.275  -5.807  1.00 25.82           H
ATOM    754 2HA  GLY A  50     -24.325 -15.052  -4.246  1.00 25.82           H
ATOM    755  C   GLY A  50     -23.737 -13.009  -4.372  1.00 25.82           C
ATOM    756  O   GLY A  50     -24.386 -12.697  -3.376  1.00 25.82           O
ATOM    757  N   GLY A  51     -22.835 -12.208  -4.922  1.00 13.10           N
ATOM    758  H   GLY A  51     -22.315 -12.502  -5.744  1.00 13.10           H
ATOM    759  CA  GLY A  51     -22.570 -10.885  -4.379  1.00 13.10           C
ATOM    760 1HA  GLY A  51     -22.353 -10.977  -3.315  1.00 13.10           H
ATOM    761 2HA  GLY A  51     -21.691 -10.470  -4.874  1.00 13.10           H
ATOM    762  C   GLY A  51     -23.725  -9.917  -4.553  1.00 13.10           C
ATOM    763  O   GLY A  51     -24.698 -10.209  -5.257  1.00 13.10           O
ATOM    764  N   GLY A  52     -23.647  -8.764  -3.907  1.00 30.53           N
ATOM    765  H   GLY A  52     -22.841  -8.573  -3.320  1.00 30.53           H
ATOM    766  CA  GLY A  52     -24.729  -7.791  -3.986  1.00 30.53           C
ATOM    767 1HA  GLY A  52     -25.048  -7.683  -5.023  1.00 30.53           H
ATOM    768 2HA  GLY A  52     -25.570  -8.153  -3.397  1.00 30.53           H
ATOM    769  C   GLY A  52     -24.317  -6.435  -3.455  1.00 30.53           C
ATOM    770  O   GLY A  52     -25.067  -5.776  -2.731  1.00 30.53           O
ATOM    771  N   ARG A  53     -23.079  -6.052  -3.750  1.00 16.21           N
ATOM    772  H   ARG A  53     -22.547  -6.592  -4.421  1.00 16.21           H
ATOM    773  CA  ARG A  53     -22.419  -4.929  -3.069  1.00 16.21           C
ATOM    774  HA  ARG A  53     -22.498  -5.124  -1.999  1.00 16.21           H
ATOM    775  C   ARG A  53     -23.044  -3.547  -3.297  1.00 16.21           C
ATOM    776  O   ARG A  53     -22.716  -2.618  -2.564  1.00 16.21           O
ATOM    777  CB  ARG A  53     -20.918  -4.931  -3.416  1.00 16.21           C
ATOM    778 1HB  ARG A  53     -20.593  -5.969  -3.496  1.00 16.21           H
ATOM    779 2HB  ARG A  53     -20.784  -4.461  -4.390  1.00 16.21           H
ATOM    780  CG  ARG A  53     -20.001  -4.241  -2.387  1.00 16.21           C
ATOM    781 1HG  ARG A  53     -20.327  -3.213  -2.246  1.00 16.21           H
ATOM    782 2HG  ARG A  53     -20.062  -4.765  -1.433  1.00 16.21           H
ATOM    783  CD  ARG A  53     -18.558  -4.214  -2.853  1.00 16.21           C
ATOM    784 1HD  ARG A  53     -18.192  -5.237  -2.953  1.00 16.21           H
ATOM    785 2HD  ARG A  53     -18.526  -3.736  -3.832  1.00 16.21           H
ATOM    786  NE  ARG A  53     -17.681  -3.460  -1.942  1.00 16.21           N
ATOM    787  HE  ARG A  53     -18.079  -3.124  -1.077  1.00 16.21           H
ATOM    788  CZ  ARG A  53     -16.408  -3.156  -2.160  1.00 16.21           C
ATOM    789  NH1 ARG A  53     -15.767  -2.479  -1.253  1.00 16.21           N
ATOM    790 1HH1 ARG A  53     -16.249  -2.170  -0.422  1.00 16.21           H
ATOM    791 2HH1 ARG A  53     -14.790  -2.260  -1.408  1.00 16.21           H
ATOM    792  NH2 ARG A  53     -15.750  -3.464  -3.247  1.00 16.21           N
ATOM    793 1HH2 ARG A  53     -16.216  -3.924  -4.017  1.00 16.21           H
ATOM    794 2HH2 ARG A  53     -14.772  -3.219  -3.312  1.00 16.21           H
ATOM    795  N   SER A  54     -23.970  -3.407  -4.237  1.00 -5.70           N
ATOM    796  H   SER A  54     -24.197  -4.191  -4.827  1.00 -5.70           H
ATOM    797  CA  SER A  54     -24.675  -2.139  -4.468  1.00 -5.70           C
ATOM    798  HA  SER A  54     -24.026  -1.319  -4.159  1.00 -5.70           H
ATOM    799  C   SER A  54     -26.032  -1.931  -3.767  1.00 -5.70           C
ATOM    800  O   SER A  54     -26.598  -0.835  -3.826  1.00 -5.70           O
ATOM    801  CB  SER A  54     -24.902  -1.993  -5.970  1.00 -5.70           C
ATOM    802 1HB  SER A  54     -25.368  -1.030  -6.176  1.00 -5.70           H
ATOM    803 2HB  SER A  54     -23.938  -2.035  -6.479  1.00 -5.70           H
ATOM    804  OG  SER A  54     -25.724  -3.039  -6.461  1.00 -5.70           O
ATOM    805  HG  SER A  54     -25.928  -2.829  -7.386  1.00 -5.70           H
ATOM    806  N   ARG A  55     -26.615  -2.947  -3.137  1.00  1.99           N
ATOM    807  H   ARG A  55     -26.124  -3.831  -3.035  1.00  1.99           H
ATOM    808  CA  ARG A  55     -27.992  -2.808  -2.624  1.00  1.99           C
ATOM    809  HA  ARG A  55     -28.550  -2.231  -3.360  1.00  1.99           H
ATOM    810  C   ARG A  55     -28.158  -2.045  -1.301  1.00  1.99           C
ATOM    811  O   ARG A  55     -29.141  -1.329  -1.114  1.00  1.99           O
ATOM    812  CB  ARG A  55     -28.660  -4.187  -2.565  1.00  1.99           C
ATOM    813 1HB  ARG A  55     -28.506  -4.665  -3.533  1.00  1.99           H
ATOM    814 2HB  ARG A  55     -28.181  -4.799  -1.800  1.00  1.99           H
ATOM    815  CG  ARG A  55     -30.166  -4.120  -2.288  1.00  1.99           C
ATOM    816 1HG  ARG A  55     -30.317  -3.939  -1.224  1.00  1.99           H
ATOM    817 2HG  ARG A  55     -30.592  -3.284  -2.844  1.00  1.99           H
ATOM    818  CD  ARG A  55     -30.913  -5.380  -2.690  1.00  1.99           C
ATOM    819 1HD  ARG A  55     -30.416  -6.246  -2.252  1.00  1.99           H
ATOM    820 2HD  ARG A  55     -31.927  -5.316  -2.293  1.00  1.99           H
ATOM    821  NE  ARG A  55     -30.993  -5.538  -4.152  1.00  1.99           N
ATOM    822  HE  ARG A  55     -30.505  -4.857  -4.719  1.00  1.99           H
ATOM    823  CZ  ARG A  55     -31.664  -6.476  -4.807  1.00  1.99           C
ATOM    824  NH1 ARG A  55     -31.637  -6.460  -6.107  1.00  1.99           N
ATOM    825 1HH1 ARG A  55     -31.107  -5.739  -6.577  1.00  1.99           H
ATOM    826 2HH1 ARG A  55     -32.149  -7.158  -6.629  1.00  1.99           H
ATOM    827  NH2 ARG A  55     -32.368  -7.415  -4.230  1.00  1.99           N
ATOM    828 1HH2 ARG A  55     -32.388  -7.469  -3.224  1.00  1.99           H
ATOM    829 2HH2 ARG A  55     -32.860  -8.095  -4.786  1.00  1.99           H
ATOM    830  N   PHE A  56     -27.205  -2.156  -0.391  1.00 11.65           N
ATOM    831  H   PHE A  56     -26.385  -2.717  -0.599  1.00 11.65           H
ATOM    832  CA  PHE A  56     -27.253  -1.447   0.892  1.00 11.65           C
ATOM    833  HA  PHE A  56     -28.240  -1.544   1.343  1.00 11.65           H
ATOM    834  C   PHE A  56     -26.957   0.033   0.659  1.00 11.65           C
ATOM    835  O   PHE A  56     -25.854   0.378   0.248  1.00 11.65           O
ATOM    836  CB  PHE A  56     -26.192  -2.056   1.823  1.00 11.65           C
ATOM    837 1HB  PHE A  56     -26.470  -3.086   2.047  1.00 11.65           H
ATOM    838 2HB  PHE A  56     -25.239  -2.067   1.298  1.00 11.65           H
ATOM    839  CG  PHE A  56     -25.975  -1.304   3.111  1.00 11.65           C
ATOM    840  CD1 PHE A  56     -26.881  -1.410   4.178  1.00 11.65           C
ATOM    841  HD1 PHE A  56     -27.772  -2.010   4.067  1.00 11.65           H
ATOM    842  CD2 PHE A  56     -24.818  -0.516   3.274  1.00 11.65           C
ATOM    843  HD2 PHE A  56     -24.119  -0.412   2.456  1.00 11.65           H
ATOM    844  CE1 PHE A  56     -26.634  -0.744   5.408  1.00 11.65           C
ATOM    845  HE1 PHE A  56     -27.341  -0.829   6.220  1.00 11.65           H
ATOM    846  CE2 PHE A  56     -24.548   0.139   4.501  1.00 11.65           C
ATOM    847  HE2 PHE A  56     -23.649   0.729   4.613  1.00 11.65           H
ATOM    848  CZ  PHE A  56     -25.456   0.018   5.572  1.00 11.65           C
ATOM    849  HZ  PHE A  56     -25.252   0.508   6.511  1.00 11.65           H
ATOM    850  N   SER A  57     -27.912   0.921   0.900  1.00  9.77           N
ATOM    851  H   SER A  57     -28.828   0.623   1.194  1.00  9.77           H
ATOM    852  CA  SER A  57     -27.607   2.348   0.814  1.00  9.77           C
ATOM    853  HA  SER A  57     -27.113   2.559  -0.134  1.00  9.77           H
ATOM    854  C   SER A  57     -26.668   2.633   1.982  1.00  9.77           C
ATOM    855  O   SER A  57     -26.885   2.094   3.068  1.00  9.77           O
ATOM    856  CB  SER A  57     -28.859   3.215   0.952  1.00  9.77           C
ATOM    857 1HB  SER A  57     -29.348   2.989   1.899  1.00  9.77           H
ATOM    858 2HB  SER A  57     -28.562   4.263   0.948  1.00  9.77           H
ATOM    859  OG  SER A  57     -29.768   2.992  -0.115  1.00  9.77           O
ATOM    860  HG  SER A  57     -30.451   3.674  -0.067  1.00  9.77           H
ATOM    861  N   PRO A  58     -25.627   3.462   1.789  1.00-14.76           N
ATOM    862  CA  PRO A  58     -24.714   3.625   2.926  1.00-14.76           C
ATOM    863  HA  PRO A  58     -24.337   2.652   3.240  1.00-14.76           H
ATOM    864  C   PRO A  58     -25.347   4.314   4.131  1.00-14.76           C
ATOM    865  O   PRO A  58     -26.282   5.114   4.006  1.00-14.76           O
ATOM    866  CB  PRO A  58     -23.571   4.447   2.327  1.00-14.76           C
ATOM    867 1HB  PRO A  58     -23.125   5.101   3.076  1.00-14.76           H
ATOM    868 2HB  PRO A  58     -22.818   3.783   1.903  1.00-14.76           H
ATOM    869  CG  PRO A  58     -24.217   5.229   1.241  1.00-14.76           C
ATOM    870 1HG  PRO A  58     -24.765   6.074   1.659  1.00-14.76           H
ATOM    871 2HG  PRO A  58     -23.480   5.568   0.513  1.00-14.76           H
ATOM    872  CD  PRO A  58     -25.164   4.239   0.624  1.00-14.76           C
ATOM    873 1HD  PRO A  58     -25.992   4.751   0.134  1.00-14.76           H
ATOM    874 2HD  PRO A  58     -24.637   3.589  -0.077  1.00-14.76           H
ATOM    875  N   GLN A  59     -24.834   3.986   5.306  1.00  5.14           N
ATOM    876  H   GLN A  59     -24.035   3.362   5.332  1.00  5.14           H
ATOM    877  CA  GLN A  59     -25.333   4.488   6.586  1.00  5.14           C
ATOM    878  HA  GLN A  59     -25.949   5.375   6.449  1.00  5.14           H
ATOM    879  C   GLN A  59     -24.097   4.829   7.398  1.00  5.14           C
ATOM    880  O   GLN A  59     -22.998   4.434   7.014  1.00  5.14           O
ATOM    881  CB  GLN A  59     -26.126   3.407   7.328  1.00  5.14           C
ATOM    882 1HB  GLN A  59     -25.465   2.555   7.483  1.00  5.14           H
ATOM    883 2HB  GLN A  59     -26.418   3.797   8.303  1.00  5.14           H
ATOM    884  CG  GLN A  59     -27.381   2.929   6.610  1.00  5.14           C
ATOM    885 1HG  GLN A  59     -28.040   3.779   6.441  1.00  5.14           H
ATOM    886 2HG  GLN A  59     -27.107   2.506   5.646  1.00  5.14           H
ATOM    887  CD  GLN A  59     -28.126   1.873   7.395  1.00  5.14           C
ATOM    888  OE1 GLN A  59     -27.589   1.249   8.310  1.00  5.14           O
ATOM    889  NE2 GLN A  59     -29.368   1.668   7.061  1.00  5.14           N
ATOM    890 1HE2 GLN A  59     -29.893   0.956   7.545  1.00  5.14           H
ATOM    891 2HE2 GLN A  59     -29.795   2.232   6.342  1.00  5.14           H
ATOM    892  N   GLY A  60     -24.262   5.526   8.512  1.00 11.37           N
ATOM    893  H   GLY A  60     -25.182   5.829   8.791  1.00 11.37           H
ATOM    894  CA  GLY A  60     -23.124   5.846   9.354  1.00 11.37           C
ATOM    895 1HA  GLY A  60     -22.388   6.374   8.753  1.00 11.37           H
ATOM    896 2HA  GLY A  60     -23.442   6.503  10.163  1.00 11.37           H
ATOM    897  C   GLY A  60     -22.464   4.616   9.949  1.00 11.37           C
ATOM    898  O   GLY A  60     -23.128   3.612  10.224  1.00 11.37           O
ATOM    899  N   GLY A  61     -21.154   4.688  10.134  1.00 13.45           N
ATOM    900  H   GLY A  61     -20.663   5.534   9.852  1.00 13.45           H
ATOM    901  CA  GLY A  61     -20.377   3.589  10.689  1.00 13.45           C
ATOM    902 1HA  GLY A  61     -21.015   2.721  10.850  1.00 13.45           H
ATOM    903 2HA  GLY A  61     -19.600   3.317   9.974  1.00 13.45           H
ATOM    904  C   GLY A  61     -19.709   3.953  11.999  1.00 13.45           C
ATOM    905  O   GLY A  61     -18.985   3.144  12.574  1.00 13.45           O
ATOM    906  N   GLN A  62     -19.964   5.162  12.483  1.00 13.17           N
ATOM    907  H   GLN A  62     -20.605   5.755  11.979  1.00 13.17           H
ATOM    908  CA  GLN A  62     -19.351   5.693  13.709  1.00 13.17           C
ATOM    909  HA  GLN A  62     -18.308   5.372  13.714  1.00 13.17           H
ATOM    910  C   GLN A  62     -19.965   5.153  15.011  1.00 13.17           C
ATOM    911  O   GLN A  62     -20.437   5.878  15.890  1.00 13.17           O
ATOM    912  CB  GLN A  62     -19.339   7.228  13.677  1.00 13.17           C
ATOM    913 1HB  GLN A  62     -18.889   7.585  14.603  1.00 13.17           H
ATOM    914 2HB  GLN A  62     -18.701   7.544  12.852  1.00 13.17           H
ATOM    915  CG  GLN A  62     -20.699   7.897  13.489  1.00 13.17           C
ATOM    916 1HG  GLN A  62     -21.115   7.607  12.525  1.00 13.17           H
ATOM    917 2HG  GLN A  62     -21.373   7.566  14.274  1.00 13.17           H
ATOM    918  CD  GLN A  62     -20.623   9.401  13.544  1.00 13.17           C
ATOM    919  OE1 GLN A  62     -20.847  10.079  12.551  1.00 13.17           O
ATOM    920  NE2 GLN A  62     -20.350   9.941  14.698  1.00 13.17           N
ATOM    921 1HE2 GLN A  62     -20.338  10.944  14.774  1.00 13.17           H
ATOM    922 2HE2 GLN A  62     -20.133   9.360  15.494  1.00 13.17           H
ATOM    923  N   ARG A  63     -19.943   3.838  15.134  1.00 14.30           N
ATOM    924  H   ARG A  63     -19.548   3.301  14.364  1.00 14.30           H
ATOM    925  CA  ARG A  63     -20.354   3.133  16.346  1.00 14.30           C
ATOM    926  HA  ARG A  63     -21.225   3.606  16.802  1.00 14.30           H
ATOM    927  C   ARG A  63     -19.150   3.230  17.278  1.00 14.30           C
ATOM    928  O   ARG A  63     -18.098   3.709  16.854  1.00 14.30           O
ATOM    929  CB  ARG A  63     -20.657   1.675  15.988  1.00 14.30           C
ATOM    930 1HB  ARG A  63     -19.744   1.224  15.597  1.00 14.30           H
ATOM    931 2HB  ARG A  63     -20.953   1.135  16.886  1.00 14.30           H
ATOM    932  CG  ARG A  63     -21.755   1.529  14.933  1.00 14.30           C
ATOM    933 1HG  ARG A  63     -22.703   1.893  15.329  1.00 14.30           H
ATOM    934 2HG  ARG A  63     -21.488   2.116  14.056  1.00 14.30           H
ATOM    935  CD  ARG A  63     -21.904   0.092  14.491  1.00 14.30           C
ATOM    936 1HD  ARG A  63     -20.909  -0.324  14.327  1.00 14.30           H
ATOM    937 2HD  ARG A  63     -22.408  -0.482  15.270  1.00 14.30           H
ATOM    938  NE  ARG A  63     -22.653   0.006  13.228  1.00 14.30           N
ATOM    939  HE  ARG A  63     -23.098   0.853  12.892  1.00 14.30           H
ATOM    940  CZ  ARG A  63     -22.772  -1.069  12.464  1.00 14.30           C
ATOM    941  NH1 ARG A  63     -23.307  -0.958  11.286  1.00 14.30           N
ATOM    942 1HH1 ARG A  63     -23.604  -0.056  10.946  1.00 14.30           H
ATOM    943 2HH1 ARG A  63     -23.399  -1.778  10.708  1.00 14.30           H
ATOM    944  NH2 ARG A  63     -22.372  -2.257  12.821  1.00 14.30           N
ATOM    945 1HH2 ARG A  63     -21.964  -2.391  13.732  1.00 14.30           H
ATOM    946 2HH2 ARG A  63     -22.478  -3.029  12.179  1.00 14.30           H
ATOM    947  N   GLY A  64     -19.234   2.700  18.489  1.00  2.43           N
ATOM    948  H   GLY A  64     -20.106   2.300  18.809  1.00  2.43           H
ATOM    949  CA  GLY A  64     -18.085   2.661  19.387  1.00  2.43           C
ATOM    950 1HA  GLY A  64     -17.619   3.647  19.397  1.00  2.43           H
ATOM    951 2HA  GLY A  64     -18.442   2.452  20.395  1.00  2.43           H
ATOM    952  C   GLY A  64     -17.007   1.640  19.052  1.00  2.43           C
ATOM    953  O   GLY A  64     -16.413   1.056  19.958  1.00  2.43           O
ATOM    954  N   ARG A  65     -16.747   1.416  17.768  1.00 19.82           N
ATOM    955  H   ARG A  65     -17.236   1.993  17.088  1.00 19.82           H
ATOM    956  CA  ARG A  65     -15.748   0.468  17.259  1.00 19.82           C
ATOM    957  HA  ARG A  65     -15.462  -0.239  18.034  1.00 19.82           H
ATOM    958  C   ARG A  65     -14.507   1.242  16.798  1.00 19.82           C
ATOM    959  O   ARG A  65     -14.511   1.791  15.698  1.00 19.82           O
ATOM    960  CB  ARG A  65     -16.312  -0.311  16.060  1.00 19.82           C
ATOM    961 1HB  ARG A  65     -16.725   0.401  15.344  1.00 19.82           H
ATOM    962 2HB  ARG A  65     -15.488  -0.837  15.577  1.00 19.82           H
ATOM    963  CG  ARG A  65     -17.385  -1.344  16.397  1.00 19.82           C
ATOM    964 1HG  ARG A  65     -16.938  -2.137  16.996  1.00 19.82           H
ATOM    965 2HG  ARG A  65     -18.187  -0.873  16.966  1.00 19.82           H
ATOM    966  CD  ARG A  65     -17.967  -1.941  15.115  1.00 19.82           C
ATOM    967 1HD  ARG A  65     -18.472  -1.146  14.563  1.00 19.82           H
ATOM    968 2HD  ARG A  65     -17.153  -2.315  14.494  1.00 19.82           H
ATOM    969  NE  ARG A  65     -18.927  -3.028  15.368  1.00 19.82           N
ATOM    970  HE  ARG A  65     -19.877  -2.760  15.584  1.00 19.82           H
ATOM    971  CZ  ARG A  65     -18.688  -4.332  15.300  1.00 19.82           C
ATOM    972  NH1 ARG A  65     -19.651  -5.153  15.595  1.00 19.82           N
ATOM    973 1HH1 ARG A  65     -20.540  -4.787  15.895  1.00 19.82           H
ATOM    974 2HH1 ARG A  65     -19.513  -6.144  15.495  1.00 19.82           H
ATOM    975  NH2 ARG A  65     -17.562  -4.862  14.903  1.00 19.82           N
ATOM    976 1HH2 ARG A  65     -16.792  -4.265  14.635  1.00 19.82           H
ATOM    977 2HH2 ARG A  65     -17.470  -5.867  14.844  1.00 19.82           H
ATOM    978  N   PRO A  66     -13.447   1.326  17.625  1.00  9.12           N
ATOM    979  CA  PRO A  66     -12.247   2.029  17.152  1.00  9.12           C
ATOM    980  HA  PRO A  66     -12.521   2.953  16.645  1.00  9.12           H
ATOM    981  C   PRO A  66     -11.323   1.203  16.251  1.00  9.12           C
ATOM    982  O   PRO A  66     -10.269   1.692  15.845  1.00  9.12           O
ATOM    983  CB  PRO A  66     -11.530   2.354  18.460  1.00  9.12           C
ATOM    984 1HB  PRO A  66     -10.460   2.473  18.303  1.00  9.12           H
ATOM    985 2HB  PRO A  66     -11.949   3.255  18.909  1.00  9.12           H
ATOM    986  CG  PRO A  66     -11.815   1.179  19.298  1.00  9.12           C
ATOM    987 1HG  PRO A  66     -11.185   0.345  18.995  1.00  9.12           H
ATOM    988 2HG  PRO A  66     -11.665   1.405  20.353  1.00  9.12           H
ATOM    989  CD  PRO A  66     -13.258   0.869  19.016  1.00  9.12           C
ATOM    990 1HD  PRO A  66     -13.446  -0.199  19.117  1.00  9.12           H
ATOM    991 2HD  PRO A  66     -13.901   1.440  19.685  1.00  9.12           H
ATOM    992  N   HIS A  67     -11.679  -0.060  16.023  1.00 22.17           N
ATOM    993  H   HIS A  67     -12.513  -0.418  16.466  1.00 22.17           H
ATOM    994  CA  HIS A  67     -10.916  -1.008  15.203  1.00 22.17           C
ATOM    995  HA  HIS A  67     -11.350  -1.993  15.372  1.00 22.17           H
ATOM    996  C   HIS A  67      -9.456  -1.081  15.632  1.00 22.17           C
ATOM    997  O   HIS A  67      -8.545  -1.156  14.811  1.00 22.17           O
ATOM    998  CB  HIS A  67     -11.050  -0.710  13.708  1.00 22.17           C
ATOM    999 1HB  HIS A  67     -10.573   0.240  13.495  1.00 22.17           H
ATOM   1000 2HB  HIS A  67     -10.544  -1.492  13.142  1.00 22.17           H
ATOM   1001  CG  HIS A  67     -12.468  -0.624  13.247  1.00 22.17           C
ATOM   1002  ND1 HIS A  67     -13.153   0.551  13.094  1.00 22.17           N
ATOM   1003  HD1 HIS A  67     -12.755   1.483  13.206  1.00 22.17           H
ATOM   1004  CD2 HIS A  67     -13.354  -1.595  12.918  1.00 22.17           C
ATOM   1005  HD2 HIS A  67     -13.127  -2.652  12.892  1.00 22.17           H
ATOM   1006  CE1 HIS A  67     -14.411   0.261  12.764  1.00 22.17           C
ATOM   1007  HE1 HIS A  67     -15.183   1.002  12.601  1.00 22.17           H
ATOM   1008  NE2 HIS A  67     -14.589  -1.042  12.655  1.00 22.17           N
ATOM   1009  N   SER A  68      -9.268  -1.095  16.947  1.00 31.29           N
ATOM   1010  H   SER A  68     -10.079  -1.063  17.546  1.00 31.29           H
ATOM   1011  CA  SER A  68      -7.973  -1.172  17.629  1.00 31.29           C
ATOM   1012  HA  SER A  68      -7.271  -0.470  17.183  1.00 31.29           H
ATOM   1013  C   SER A  68      -7.371  -2.577  17.569  1.00 31.29           C
ATOM   1014  O   SER A  68      -6.891  -3.137  18.558  1.00 31.29           O
ATOM   1015  CB  SER A  68      -8.221  -0.781  19.079  1.00 31.29           C
ATOM   1016 1HB  SER A  68      -7.358  -1.030  19.697  1.00 31.29           H
ATOM   1017 2HB  SER A  68      -8.391   0.293  19.123  1.00 31.29           H
ATOM   1018  OG  SER A  68      -9.391  -1.439  19.546  1.00 31.29           O
ATOM   1019  HG  SER A  68      -9.570  -1.118  20.442  1.00 31.29           H
ATOM   1020  N   ARG A  69      -7.523  -3.204  16.414  1.00 33.02           N
ATOM   1021  H   ARG A  69      -7.859  -2.658  15.622  1.00 33.02           H
ATOM   1022  CA  ARG A  69      -7.245  -4.620  16.235  1.00 33.02           C
ATOM   1023  HA  ARG A  69      -7.292  -5.112  17.204  1.00 33.02           H
ATOM   1024  C   ARG A  69      -5.851  -4.840  15.672  1.00 33.02           C
ATOM   1025  O   ARG A  69      -5.359  -5.964  15.671  1.00 33.02           O
ATOM   1026  CB  ARG A  69      -8.308  -5.235  15.307  1.00 33.02           C
ATOM   1027 1HB  ARG A  69      -8.266  -4.738  14.338  1.00 33.02           H
ATOM   1028 2HB  ARG A  69      -8.079  -6.291  15.162  1.00 33.02           H
ATOM   1029  CG  ARG A  69      -9.729  -5.111  15.878  1.00 33.02           C
ATOM   1030 1HG  ARG A  69      -9.698  -5.434  16.915  1.00 33.02           H
ATOM   1031 2HG  ARG A  69     -10.041  -4.068  15.855  1.00 33.02           H
ATOM   1032  CD  ARG A  69     -10.784  -5.956  15.171  1.00 33.02           C
ATOM   1033 1HD  ARG A  69     -10.429  -6.986  15.122  1.00 33.02           H
ATOM   1034 2HD  ARG A  69     -11.694  -5.931  15.772  1.00 33.02           H
ATOM   1035  NE  ARG A  69     -11.112  -5.499  13.814  1.00 33.02           N
ATOM   1036  HE  ARG A  69     -10.513  -4.787  13.404  1.00 33.02           H
ATOM   1037  CZ  ARG A  69     -12.057  -5.987  13.021  1.00 33.02           C
ATOM   1038  NH1 ARG A  69     -12.251  -5.430  11.862  1.00 33.02           N
ATOM   1039 1HH1 ARG A  69     -11.685  -4.642  11.580  1.00 33.02           H
ATOM   1040 2HH1 ARG A  69     -12.914  -5.827  11.216  1.00 33.02           H
ATOM   1041  NH2 ARG A  69     -12.803  -7.018  13.329  1.00 33.02           N
ATOM   1042 1HH2 ARG A  69     -12.695  -7.457  14.222  1.00 33.02           H
ATOM   1043 2HH2 ARG A  69     -13.446  -7.375  12.641  1.00 33.02           H
ATOM   1044  N   ARG A  70      -5.228  -3.787  15.164  1.00 49.69           N
ATOM   1045  H   ARG A  70      -5.572  -2.846  15.347  1.00 49.69           H
ATOM   1046  CA  ARG A  70      -4.040  -3.955  14.328  1.00 49.69           C
ATOM   1047  HA  ARG A  70      -4.202  -4.794  13.649  1.00 49.69           H
ATOM   1048  C   ARG A  70      -2.840  -4.274  15.196  1.00 49.69           C
ATOM   1049  O   ARG A  70      -2.706  -3.773  16.315  1.00 49.69           O
ATOM   1050  CB  ARG A  70      -3.756  -2.682  13.509  1.00 49.69           C
ATOM   1051 1HB  ARG A  70      -3.418  -1.907  14.197  1.00 49.69           H
ATOM   1052 2HB  ARG A  70      -2.944  -2.887  12.811  1.00 49.69           H
ATOM   1053  CG  ARG A  70      -4.958  -2.121  12.734  1.00 49.69           C
ATOM   1054 1HG  ARG A  70      -5.756  -1.893  13.437  1.00 49.69           H
ATOM   1055 2HG  ARG A  70      -4.671  -1.193  12.244  1.00 49.69           H
ATOM   1056  CD  ARG A  70      -5.511  -3.069  11.703  1.00 49.69           C
ATOM   1057 1HD  ARG A  70      -4.846  -3.118  10.840  1.00 49.69           H
ATOM   1058 2HD  ARG A  70      -5.577  -4.062  12.143  1.00 49.69           H
ATOM   1059  NE  ARG A  70      -6.870  -2.691  11.300  1.00 49.69           N
ATOM   1060  HE  ARG A  70      -7.628  -3.104  11.833  1.00 49.69           H
ATOM   1061  CZ  ARG A  70      -7.228  -1.963  10.257  1.00 49.69           C
ATOM   1062  NH1 ARG A  70      -8.496  -1.781  10.047  1.00 49.69           N
ATOM   1063 1HH1 ARG A  70      -9.166  -2.130  10.713  1.00 49.69           H
ATOM   1064 2HH1 ARG A  70      -8.788  -1.366   9.172  1.00 49.69           H
ATOM   1065  NH2 ARG A  70      -6.404  -1.516   9.350  1.00 49.69           N
ATOM   1066 1HH2 ARG A  70      -5.414  -1.674   9.432  1.00 49.69           H
ATOM   1067 2HH2 ARG A  70      -6.787  -1.066   8.529  1.00 49.69           H
ATOM   1068  N   ARG A  71      -1.927  -5.055  14.648  1.00 26.82           N
ATOM   1069  H   ARG A  71      -2.152  -5.537  13.781  1.00 26.82           H
ATOM   1070  CA  ARG A  71      -0.582  -5.177  15.206  1.00 26.82           C
ATOM   1071  HA  ARG A  71      -0.632  -5.552  16.223  1.00 26.82           H
ATOM   1072  C   ARG A  71       0.045  -3.786  15.191  1.00 26.82           C
ATOM   1073  O   ARG A  71      -0.257  -2.980  14.310  1.00 26.82           O
ATOM   1074  CB  ARG A  71       0.202  -6.137  14.315  1.00 26.82           C
ATOM   1075 1HB  ARG A  71      -0.418  -7.023  14.179  1.00 26.82           H
ATOM   1076 2HB  ARG A  71       0.316  -5.655  13.348  1.00 26.82           H
ATOM   1077  CG  ARG A  71       1.584  -6.594  14.782  1.00 26.82           C
ATOM   1078 1HG  ARG A  71       2.152  -5.755  15.180  1.00 26.82           H
ATOM   1079 2HG  ARG A  71       1.467  -7.355  15.554  1.00 26.82           H
ATOM   1080  CD  ARG A  71       2.338  -7.175  13.592  1.00 26.82           C
ATOM   1081 1HD  ARG A  71       2.581  -6.360  12.907  1.00 26.82           H
ATOM   1082 2HD  ARG A  71       3.267  -7.633  13.932  1.00 26.82           H
ATOM   1083  NE  ARG A  71       1.502  -8.149  12.878  1.00 26.82           N
ATOM   1084  HE  ARG A  71       0.698  -7.780  12.368  1.00 26.82           H
ATOM   1085  CZ  ARG A  71       1.613  -9.465  12.855  1.00 26.82           C
ATOM   1086  NH1 ARG A  71       0.717 -10.117  12.181  1.00 26.82           N
ATOM   1087 1HH1 ARG A  71      -0.102  -9.615  11.842  1.00 26.82           H
ATOM   1088 2HH1 ARG A  71       0.837 -11.102  11.990  1.00 26.82           H
ATOM   1089  NH2 ARG A  71       2.584 -10.136  13.407  1.00 26.82           N
ATOM   1090 1HH2 ARG A  71       3.335  -9.645  13.859  1.00 26.82           H
ATOM   1091 2HH2 ARG A  71       2.555 -11.151  13.390  1.00 26.82           H
ATOM   1092  N   HIS A  72       0.941  -3.523  16.132  1.00  2.94           N
ATOM   1093  H   HIS A  72       1.130  -4.204  16.842  1.00  2.94           H
ATOM   1094  CA  HIS A  72       1.723  -2.291  16.115  1.00  2.94           C
ATOM   1095  HA  HIS A  72       1.066  -1.425  16.200  1.00  2.94           H
ATOM   1096  C   HIS A  72       2.458  -2.232  14.781  1.00  2.94           C
ATOM   1097  O   HIS A  72       3.061  -3.225  14.363  1.00  2.94           O
ATOM   1098  CB  HIS A  72       2.746  -2.304  17.251  1.00  2.94           C
ATOM   1099 1HB  HIS A  72       3.265  -3.262  17.251  1.00  2.94           H
ATOM   1100 2HB  HIS A  72       3.478  -1.525  17.058  1.00  2.94           H
ATOM   1101  CG  HIS A  72       2.149  -2.066  18.601  1.00  2.94           C
ATOM   1102  ND1 HIS A  72       1.715  -0.843  19.045  1.00  2.94           N
ATOM   1103  HD1 HIS A  72       1.784   0.030  18.532  1.00  2.94           H
ATOM   1104  CD2 HIS A  72       1.950  -2.909  19.645  1.00  2.94           C
ATOM   1105  HD2 HIS A  72       2.209  -3.958  19.651  1.00  2.94           H
ATOM   1106  CE1 HIS A  72       1.238  -0.991  20.279  1.00  2.94           C
ATOM   1107  HE1 HIS A  72       0.823  -0.189  20.875  1.00  2.94           H
ATOM   1108  NE2 HIS A  72       1.350  -2.239  20.688  1.00  2.94           N
ATOM   1109  N   ARG A  73       2.360  -1.104  14.092  1.00 21.42           N
ATOM   1110  H   ARG A  73       1.864  -0.320  14.489  1.00 21.42           H
ATOM   1111  CA  ARG A  73       2.947  -0.980  12.757  1.00 21.42           C
ATOM   1112  HA  ARG A  73       2.764  -1.895  12.203  1.00 21.42           H
ATOM   1113  C   ARG A  73       4.448  -0.839  12.862  1.00 21.42           C
ATOM   1114  O   ARG A  73       4.952  -0.044  13.657  1.00 21.42           O
ATOM   1115  CB  ARG A  73       2.319   0.192  11.993  1.00 21.42           C
ATOM   1116 1HB  ARG A  73       2.290   1.067  12.642  1.00 21.42           H
ATOM   1117 2HB  ARG A  73       2.936   0.420  11.123  1.00 21.42           H
ATOM   1118  CG  ARG A  73       0.907  -0.141  11.506  1.00 21.42           C
ATOM   1119 1HG  ARG A  73       0.988  -0.908  10.740  1.00 21.42           H
ATOM   1120 2HG  ARG A  73       0.319  -0.532  12.335  1.00 21.42           H
ATOM   1121  CD  ARG A  73       0.171   1.029  10.904  1.00 21.42           C
ATOM   1122 1HD  ARG A  73      -0.007   1.778  11.671  1.00 21.42           H
ATOM   1123 2HD  ARG A  73       0.791   1.470  10.121  1.00 21.42           H
ATOM   1124  NE  ARG A  73      -1.108   0.618  10.309  1.00 21.42           N
ATOM   1125  HE  ARG A  73      -1.087   0.433   9.310  1.00 21.42           H
ATOM   1126  CZ  ARG A  73      -2.285   0.518  10.914  1.00 21.42           C
ATOM   1127  NH1 ARG A  73      -3.334   0.235  10.194  1.00 21.42           N
ATOM   1128 1HH1 ARG A  73      -3.229   0.008   9.216  1.00 21.42           H
ATOM   1129 2HH1 ARG A  73      -4.250   0.299  10.599  1.00 21.42           H
ATOM   1130  NH2 ARG A  73      -2.468   0.699  12.198  1.00 21.42           N
ATOM   1131 1HH2 ARG A  73      -1.685   0.949  12.784  1.00 21.42           H
ATOM   1132 2HH2 ARG A  73      -3.381   0.601  12.609  1.00 21.42           H
ATOM   1133  N   THR A  74       5.170  -1.650  12.109  1.00 12.51           N
ATOM   1134  H   THR A  74       4.716  -2.320  11.496  1.00 12.51           H
ATOM   1135  CA  THR A  74       6.624  -1.582  12.132  1.00 12.51           C
ATOM   1136  HA  THR A  74       6.962  -1.508  13.164  1.00 12.51           H
ATOM   1137  C   THR A  74       7.062  -0.322  11.400  1.00 12.51           C
ATOM   1138  O   THR A  74       6.595  -0.019  10.313  1.00 12.51           O
ATOM   1139  CB  THR A  74       7.274  -2.830  11.490  1.00 12.51           C
ATOM   1140  HB  THR A  74       8.330  -2.631  11.311  1.00 12.51           H
ATOM   1141  OG1 THR A  74       6.623  -3.166  10.263  1.00 12.51           O
ATOM   1142  HG1 THR A  74       5.782  -3.590  10.468  1.00 12.51           H
ATOM   1143  CG2 THR A  74       7.151  -4.042  12.384  1.00 12.51           C
ATOM   1144 1HG2 THR A  74       7.557  -4.907  11.863  1.00 12.51           H
ATOM   1145 2HG2 THR A  74       6.103  -4.225  12.629  1.00 12.51           H
ATOM   1146 3HG2 THR A  74       7.716  -3.874  13.300  1.00 12.51           H
ATOM   1147  N   THR A  75       7.962   0.431  12.005  1.00 22.93           N
ATOM   1148  H   THR A  75       8.274   0.206  12.935  1.00 22.93           H
ATOM   1149  CA  THR A  75       8.596   1.559  11.337  1.00 22.93           C
ATOM   1150  HA  THR A  75       8.369   1.544  10.275  1.00 22.93           H
ATOM   1151  C   THR A  75      10.068   1.247  11.503  1.00 22.93           C
ATOM   1152  O   THR A  75      10.443   0.443  12.366  1.00 22.93           O
ATOM   1153  CB  THR A  75       8.157   2.922  11.915  1.00 22.93           C
ATOM   1154  HB  THR A  75       8.836   3.704  11.577  1.00 22.93           H
ATOM   1155  OG1 THR A  75       8.132   2.867  13.344  1.00 22.93           O
ATOM   1156  HG1 THR A  75       7.512   3.546  13.640  1.00 22.93           H
ATOM   1157  CG2 THR A  75       6.751   3.263  11.456  1.00 22.93           C
ATOM   1158 1HG2 THR A  75       6.485   4.257  11.813  1.00 22.93           H
ATOM   1159 2HG2 THR A  75       6.044   2.531  11.849  1.00 22.93           H
ATOM   1160 3HG2 THR A  75       6.703   3.258  10.366  1.00 22.93           H
ATOM   1161  N   PHE A  76      10.880   1.788  10.610  1.00 20.45           N
ATOM   1162  H   PHE A  76      10.544   2.514   9.997  1.00 20.45           H
ATOM   1163  CA  PHE A  76      12.216   1.261  10.371  1.00 20.45           C
ATOM   1164  HA  PHE A  76      12.417   0.434  11.052  1.00 20.45           H
ATOM   1165  C   PHE A  76      13.331   2.286  10.495  1.00 20.45           C
ATOM   1166  O   PHE A  76      13.078   3.491  10.543  1.00 20.45           O
ATOM   1167  CB  PHE A  76      12.237   0.736   8.941  1.00 20.45           C
ATOM   1168 1HB  PHE A  76      12.185   1.594   8.274  1.00 20.45           H
ATOM   1169 2HB  PHE A  76      13.170   0.220   8.767  1.00 20.45           H
ATOM   1170  CG  PHE A  76      11.096  -0.184   8.615  1.00 20.45           C
ATOM   1171  CD1 PHE A  76      10.944  -1.415   9.276  1.00 20.45           C
ATOM   1172  HD1 PHE A  76      11.663  -1.722  10.021  1.00 20.45           H
ATOM   1173  CD2 PHE A  76      10.148   0.194   7.647  1.00 20.45           C
ATOM   1174  HD2 PHE A  76      10.242   1.142   7.140  1.00 20.45           H
ATOM   1175  CE1 PHE A  76       9.838  -2.254   8.986  1.00 20.45           C
ATOM   1176  HE1 PHE A  76       9.704  -3.182   9.516  1.00 20.45           H
ATOM   1177  CE2 PHE A  76       9.061  -0.647   7.333  1.00 20.45           C
ATOM   1178  HE2 PHE A  76       8.346  -0.347   6.582  1.00 20.45           H
ATOM   1179  CZ  PHE A  76       8.900  -1.872   8.009  1.00 20.45           C
ATOM   1180  HZ  PHE A  76       8.056  -2.510   7.786  1.00 20.45           H
ATOM   1181  N   SER A  77      14.562   1.800  10.483  1.00  1.69           N
ATOM   1182  H   SER A  77      14.696   0.794  10.562  1.00  1.69           H
ATOM   1183  CA  SER A  77      15.734   2.625  10.224  1.00  1.69           C
ATOM   1184  HA  SER A  77      15.595   3.614  10.652  1.00  1.69           H
ATOM   1185  C   SER A  77      15.908   2.717   8.710  1.00  1.69           C
ATOM   1186  O   SER A  77      15.388   1.862   7.974  1.00  1.69           O
ATOM   1187  CB  SER A  77      16.975   1.967  10.826  1.00  1.69           C
ATOM   1188 1HB  SER A  77      17.821   2.649  10.748  1.00  1.69           H
ATOM   1189 2HB  SER A  77      16.790   1.751  11.879  1.00  1.69           H
ATOM   1190  OG  SER A  77      17.286   0.765  10.139  1.00  1.69           O
ATOM   1191  HG  SER A  77      17.930   0.274  10.674  1.00  1.69           H
ATOM   1192  N   PRO A  78      16.692   3.695   8.218  1.00 -7.13           N
ATOM   1193  CA  PRO A  78      16.965   3.639   6.778  1.00 -7.13           C
ATOM   1194  HA  PRO A  78      16.032   3.734   6.224  1.00 -7.13           H
ATOM   1195  C   PRO A  78      17.699   2.382   6.317  1.00 -7.13           C
ATOM   1196  O   PRO A  78      17.564   2.001   5.170  1.00 -7.13           O
ATOM   1197  CB  PRO A  78      17.845   4.871   6.539  1.00 -7.13           C
ATOM   1198 1HB  PRO A  78      18.895   4.589   6.571  1.00 -7.13           H
ATOM   1199 2HB  PRO A  78      17.609   5.340   5.583  1.00 -7.13           H
ATOM   1200  CG  PRO A  78      17.527   5.781   7.662  1.00 -7.13           C
ATOM   1201 1HG  PRO A  78      18.333   6.495   7.830  1.00 -7.13           H
ATOM   1202 2HG  PRO A  78      16.586   6.298   7.468  1.00 -7.13           H
ATOM   1203  CD  PRO A  78      17.375   4.850   8.829  1.00 -7.13           C
ATOM   1204 1HD  PRO A  78      18.350   4.557   9.221  1.00 -7.13           H
ATOM   1205 2HD  PRO A  78      16.760   5.307   9.604  1.00 -7.13           H
ATOM   1206  N   VAL A  79      18.440   1.705   7.188  1.00-17.33           N
ATOM   1207  H   VAL A  79      18.535   2.031   8.134  1.00-17.33           H
ATOM   1208  CA  VAL A  79      19.144   0.487   6.780  1.00-17.33           C
ATOM   1209  HA  VAL A  79      19.776   0.721   5.925  1.00-17.33           H
ATOM   1210  C   VAL A  79      18.139  -0.578   6.362  1.00-17.33           C
ATOM   1211  O   VAL A  79      18.257  -1.176   5.293  1.00-17.33           O
ATOM   1212  CB  VAL A  79      20.025  -0.092   7.927  1.00-17.33           C
ATOM   1213  HB  VAL A  79      19.386  -0.326   8.777  1.00-17.33           H
ATOM   1214  CG1 VAL A  79      20.737  -1.384   7.494  1.00-17.33           C
ATOM   1215 1HG1 VAL A  79      21.373  -1.746   8.300  1.00-17.33           H
ATOM   1216 2HG1 VAL A  79      21.351  -1.198   6.610  1.00-17.33           H
ATOM   1217 3HG1 VAL A  79      20.006  -2.160   7.264  1.00-17.33           H
ATOM   1218  CG2 VAL A  79      21.060   0.938   8.388  1.00-17.33           C
ATOM   1219 1HG2 VAL A  79      21.673   0.511   9.180  1.00-17.33           H
ATOM   1220 2HG2 VAL A  79      20.568   1.829   8.774  1.00-17.33           H
ATOM   1221 3HG2 VAL A  79      21.704   1.214   7.552  1.00-17.33           H
ATOM   1222  N   GLN A  80      17.124  -0.783   7.191  1.00-18.79           N
ATOM   1223  H   GLN A  80      17.041  -0.223   8.029  1.00-18.79           H
ATOM   1224  CA  GLN A  80      16.129  -1.819   6.931  1.00-18.79           C
ATOM   1225  HA  GLN A  80      16.621  -2.780   6.771  1.00-18.79           H
ATOM   1226  C   GLN A  80      15.355  -1.443   5.674  1.00-18.79           C
ATOM   1227  O   GLN A  80      15.070  -2.292   4.835  1.00-18.79           O
ATOM   1228  CB  GLN A  80      15.153  -1.914   8.105  1.00-18.79           C
ATOM   1229 1HB  GLN A  80      14.792  -0.910   8.289  1.00-18.79           H
ATOM   1230 2HB  GLN A  80      14.307  -2.537   7.817  1.00-18.79           H
ATOM   1231  CG  GLN A  80      15.725  -2.454   9.413  1.00-18.79           C
ATOM   1232 1HG  GLN A  80      15.872  -3.529   9.326  1.00-18.79           H
ATOM   1233 2HG  GLN A  80      16.688  -1.985   9.610  1.00-18.79           H
ATOM   1234  CD  GLN A  80      14.809  -2.153  10.585  1.00-18.79           C
ATOM   1235  OE1 GLN A  80      14.662  -1.004  10.975  1.00-18.79           O
ATOM   1236  NE2 GLN A  80      14.218  -3.149  11.176  1.00-18.79           N
ATOM   1237 1HE2 GLN A  80      13.575  -2.957  11.922  1.00-18.79           H
ATOM   1238 2HE2 GLN A  80      14.439  -4.107  10.921  1.00-18.79           H
ATOM   1239  N   LEU A  81      15.041  -0.161   5.536  1.00 -2.18           N
ATOM   1240  H   LEU A  81      15.302   0.501   6.257  1.00 -2.18           H
ATOM   1241  CA  LEU A  81      14.311   0.317   4.367  1.00 -2.18           C
ATOM   1242  HA  LEU A  81      13.402  -0.273   4.254  1.00 -2.18           H
ATOM   1243  C   LEU A  81      15.108   0.158   3.085  1.00 -2.18           C
ATOM   1244  O   LEU A  81      14.552  -0.239   2.077  1.00 -2.18           O
ATOM   1245  CB  LEU A  81      13.935   1.790   4.537  1.00 -2.18           C
ATOM   1246 1HB  LEU A  81      14.740   2.283   5.077  1.00 -2.18           H
ATOM   1247 2HB  LEU A  81      13.856   2.249   3.551  1.00 -2.18           H
ATOM   1248  CG  LEU A  81      12.614   2.025   5.279  1.00 -2.18           C
ATOM   1249  HG  LEU A  81      12.599   1.377   6.149  1.00 -2.18           H
ATOM   1250  CD1 LEU A  81      12.522   3.469   5.761  1.00 -2.18           C
ATOM   1251 1HD1 LEU A  81      11.605   3.598   6.338  1.00 -2.18           H
ATOM   1252 2HD1 LEU A  81      12.500   4.151   4.910  1.00 -2.18           H
ATOM   1253 3HD1 LEU A  81      13.370   3.700   6.407  1.00 -2.18           H
ATOM   1254  CD2 LEU A  81      11.396   1.696   4.407  1.00 -2.18           C
ATOM   1255 1HD2 LEU A  81      10.480   1.911   4.957  1.00 -2.18           H
ATOM   1256 2HD2 LEU A  81      11.399   0.637   4.146  1.00 -2.18           H
ATOM   1257 3HD2 LEU A  81      11.416   2.292   3.493  1.00 -2.18           H
ATOM   1258  N   GLU A  82      16.402   0.430   3.097  1.00-26.02           N
ATOM   1259  H   GLU A  82      16.843   0.797   3.940  1.00-26.02           H
ATOM   1260  CA  GLU A  82      17.213   0.239   1.899  1.00-26.02           C
ATOM   1261  HA  GLU A  82      16.735   0.747   1.062  1.00-26.02           H
ATOM   1262  C   GLU A  82      17.329  -1.237   1.544  1.00-26.02           C
ATOM   1263  O   GLU A  82      17.246  -1.592   0.373  1.00-26.02           O
ATOM   1264  CB  GLU A  82      18.608   0.827   2.087  1.00-26.02           C
ATOM   1265 1HB  GLU A  82      19.001   0.487   3.045  1.00-26.02           H
ATOM   1266 2HB  GLU A  82      19.247   0.447   1.291  1.00-26.02           H
ATOM   1267  CG  GLU A  82      18.636   2.350   2.037  1.00-26.02           C
ATOM   1268 1HG  GLU A  82      18.262   2.677   1.068  1.00-26.02           H
ATOM   1269 2HG  GLU A  82      17.982   2.753   2.808  1.00-26.02           H
ATOM   1270  CD  GLU A  82      20.029   2.914   2.233  1.00-26.02           C
ATOM   1271  OE1 GLU A  82      21.018   2.146   2.280  1.00-26.02           O
ATOM   1272  OE2 GLU A  82      20.174   4.155   2.315  1.00-26.02           O
ATOM   1273  N   GLN A  83      17.471  -2.110   2.533  1.00-16.09           N
ATOM   1274  H   GLN A  83      17.545  -1.781   3.493  1.00-16.09           H
ATOM   1275  CA  GLN A  83      17.529  -3.549   2.261  1.00-16.09           C
ATOM   1276  HA  GLN A  83      18.328  -3.742   1.544  1.00-16.09           H
ATOM   1277  C   GLN A  83      16.219  -4.031   1.632  1.00-16.09           C
ATOM   1278  O   GLN A  83      16.227  -4.809   0.678  1.00-16.09           O
ATOM   1279  CB  GLN A  83      17.827  -4.331   3.548  1.00-16.09           C
ATOM   1280 1HB  GLN A  83      17.126  -4.015   4.320  1.00-16.09           H
ATOM   1281 2HB  GLN A  83      17.674  -5.393   3.355  1.00-16.09           H
ATOM   1282  CG  GLN A  83      19.262  -4.143   4.056  1.00-16.09           C
ATOM   1283 1HG  GLN A  83      19.953  -4.524   3.305  1.00-16.09           H
ATOM   1284 2HG  GLN A  83      19.463  -3.083   4.190  1.00-16.09           H
ATOM   1285  CD  GLN A  83      19.531  -4.846   5.374  1.00-16.09           C
ATOM   1286  OE1 GLN A  83      18.835  -4.644   6.363  1.00-16.09           O
ATOM   1287  NE2 GLN A  83      20.552  -5.664   5.407  1.00-16.09           N
ATOM   1288 1HE2 GLN A  83      20.775  -6.138   6.269  1.00-16.09           H
ATOM   1289 2HE2 GLN A  83      21.119  -5.803   4.584  1.00-16.09           H
ATOM   1290  N   LEU A  84      15.093  -3.547   2.136  1.00-33.73           N
ATOM   1291  H   LEU A  84      15.127  -2.935   2.948  1.00-33.73           H
ATOM   1292  CA  LEU A  84      13.791  -3.894   1.569  1.00-33.73           C
ATOM   1293  HA  LEU A  84      13.721  -4.977   1.476  1.00-33.73           H
ATOM   1294  C   LEU A  84      13.569  -3.292   0.181  1.00-33.73           C
ATOM   1295  O   LEU A  84      13.111  -3.964  -0.735  1.00-33.73           O
ATOM   1296  CB  LEU A  84      12.700  -3.390   2.516  1.00-33.73           C
ATOM   1297 1HB  LEU A  84      12.969  -2.382   2.828  1.00-33.73           H
ATOM   1298 2HB  LEU A  84      11.772  -3.323   1.959  1.00-33.73           H
ATOM   1299  CG  LEU A  84      12.424  -4.232   3.768  1.00-33.73           C
ATOM   1300  HG  LEU A  84      13.374  -4.529   4.210  1.00-33.73           H
ATOM   1301  CD1 LEU A  84      11.656  -3.418   4.806  1.00-33.73           C
ATOM   1302 1HD1 LEU A  84      11.471  -4.026   5.691  1.00-33.73           H
ATOM   1303 2HD1 LEU A  84      10.702  -3.086   4.397  1.00-33.73           H
ATOM   1304 3HD1 LEU A  84      12.243  -2.548   5.096  1.00-33.73           H
ATOM   1305  CD2 LEU A  84      11.635  -5.492   3.403  1.00-33.73           C
ATOM   1306 1HD2 LEU A  84      11.392  -6.040   4.307  1.00-33.73           H
ATOM   1307 2HD2 LEU A  84      12.227  -6.130   2.748  1.00-33.73           H
ATOM   1308 3HD2 LEU A  84      10.707  -5.222   2.898  1.00-33.73           H
ATOM   1309  N   GLU A  85      13.898  -2.022   0.006  1.00-22.37           N
ATOM   1310  H   GLU A  85      14.271  -1.490   0.792  1.00-22.37           H
ATOM   1311  CA  GLU A  85      13.660  -1.326  -1.257  1.00-22.37           C
ATOM   1312  HA  GLU A  85      12.625  -1.490  -1.559  1.00-22.37           H
ATOM   1313  C   GLU A  85      14.566  -1.839  -2.369  1.00-22.37           C
ATOM   1314  O   GLU A  85      14.158  -1.921  -3.530  1.00-22.37           O
ATOM   1315  CB  GLU A  85      13.879   0.175  -1.041  1.00-22.37           C
ATOM   1316 1HB  GLU A  85      13.237   0.496  -0.221  1.00-22.37           H
ATOM   1317 2HB  GLU A  85      14.912   0.324  -0.730  1.00-22.37           H
ATOM   1318  CG  GLU A  85      13.614   1.076  -2.243  1.00-22.37           C
ATOM   1319 1HG  GLU A  85      13.889   2.096  -1.973  1.00-22.37           H
ATOM   1320 2HG  GLU A  85      14.256   0.765  -3.066  1.00-22.37           H
ATOM   1321  CD  GLU A  85      12.168   1.069  -2.712  1.00-22.37           C
ATOM   1322  OE1 GLU A  85      11.246   0.866  -1.897  1.00-22.37           O
ATOM   1323  OE2 GLU A  85      11.926   1.308  -3.917  1.00-22.37           O
ATOM   1324  N   SER A  86      15.788  -2.219  -2.029  1.00-17.43           N
ATOM   1325  H   SER A  86      16.114  -2.098  -1.072  1.00-17.43           H
ATOM   1326  CA  SER A  86      16.684  -2.801  -3.021  1.00-17.43           C
ATOM   1327  HA  SER A  86      16.690  -2.172  -3.910  1.00-17.43           H
ATOM   1328  C   SER A  86      16.185  -4.180  -3.420  1.00-17.43           C
ATOM   1329  O   SER A  86      16.208  -4.521  -4.599  1.00-17.43           O
ATOM   1330  CB  SER A  86      18.109  -2.909  -2.486  1.00-17.43           C
ATOM   1331 1HB  SER A  86      18.721  -3.441  -3.212  1.00-17.43           H
ATOM   1332 2HB  SER A  86      18.511  -1.908  -2.343  1.00-17.43           H
ATOM   1333  OG  SER A  86      18.148  -3.592  -1.249  1.00-17.43           O
ATOM   1334  HG  SER A  86      17.949  -2.949  -0.551  1.00-17.43           H
ATOM   1335  N   ALA A  87      15.687  -4.963  -2.471  1.00-14.42           N
ATOM   1336  H   ALA A  87      15.688  -4.659  -1.502  1.00-14.42           H
ATOM   1337  CA  ALA A  87      15.162  -6.281  -2.804  1.00-14.42           C
ATOM   1338  HA  ALA A  87      15.921  -6.822  -3.371  1.00-14.42           H
ATOM   1339  C   ALA A  87      13.923  -6.139  -3.692  1.00-14.42           C
ATOM   1340  O   ALA A  87      13.756  -6.915  -4.627  1.00-14.42           O
ATOM   1341  CB  ALA A  87      14.844  -7.062  -1.534  1.00-14.42           C
ATOM   1342 1HB  ALA A  87      15.759  -7.217  -0.961  1.00-14.42           H
ATOM   1343 2HB  ALA A  87      14.415  -8.029  -1.800  1.00-14.42           H
ATOM   1344 3HB  ALA A  87      14.131  -6.505  -0.924  1.00-14.42           H
ATOM   1345  N   PHE A  88      13.102  -5.130  -3.424  1.00-14.15           N
ATOM   1346  H   PHE A  88      13.283  -4.551  -2.608  1.00-14.15           H
ATOM   1347  CA  PHE A  88      11.926  -4.832  -4.243  1.00-14.15           C
ATOM   1348  HA  PHE A  88      11.306  -5.726  -4.321  1.00-14.15           H
ATOM   1349  C   PHE A  88      12.312  -4.393  -5.650  1.00-14.15           C
ATOM   1350  O   PHE A  88      11.698  -4.788  -6.631  1.00-14.15           O
ATOM   1351  CB  PHE A  88      11.117  -3.710  -3.587  1.00-14.15           C
ATOM   1352 1HB  PHE A  88      10.889  -4.004  -2.567  1.00-14.15           H
ATOM   1353 2HB  PHE A  88      11.716  -2.803  -3.555  1.00-14.15           H
ATOM   1354  CG  PHE A  88       9.825  -3.407  -4.287  1.00-14.15           C
ATOM   1355  CD1 PHE A  88       8.715  -4.242  -4.094  1.00-14.15           C
ATOM   1356  HD1 PHE A  88       8.807  -5.129  -3.487  1.00-14.15           H
ATOM   1357  CD2 PHE A  88       9.701  -2.283  -5.128  1.00-14.15           C
ATOM   1358  HD2 PHE A  88      10.550  -1.633  -5.291  1.00-14.15           H
ATOM   1359  CE1 PHE A  88       7.479  -3.947  -4.689  1.00-14.15           C
ATOM   1360  HE1 PHE A  88       6.638  -4.587  -4.500  1.00-14.15           H
ATOM   1361  CE2 PHE A  88       8.463  -1.988  -5.760  1.00-14.15           C
ATOM   1362  HE2 PHE A  88       8.370  -1.126  -6.402  1.00-14.15           H
ATOM   1363  CZ  PHE A  88       7.347  -2.822  -5.533  1.00-14.15           C
ATOM   1364  HZ  PHE A  88       6.402  -2.608  -6.010  1.00-14.15           H
ATOM   1365  N   GLY A  89      13.360  -3.588  -5.757  1.00 -5.69           N
ATOM   1366  H   GLY A  89      13.832  -3.260  -4.919  1.00 -5.69           H
ATOM   1367  CA  GLY A  89      13.835  -3.154  -7.060  1.00 -5.69           C
ATOM   1368 1HA  GLY A  89      13.020  -2.670  -7.600  1.00 -5.69           H
ATOM   1369 2HA  GLY A  89      14.652  -2.444  -6.929  1.00 -5.69           H
ATOM   1370  C   GLY A  89      14.325  -4.336  -7.869  1.00 -5.69           C
ATOM   1371  O   GLY A  89      14.107  -4.421  -9.081  1.00 -5.69           O
ATOM   1372  N   ARG A  90      14.957  -5.292  -7.203  1.00-28.03           N
ATOM   1373  H   ARG A  90      15.126  -5.180  -6.206  1.00-28.03           H
ATOM   1374  CA  ARG A  90      15.410  -6.504  -7.880  1.00-28.03           C
ATOM   1375  HA  ARG A  90      15.937  -6.223  -8.785  1.00-28.03           H
ATOM   1376  C   ARG A  90      14.262  -7.416  -8.287  1.00-28.03           C
ATOM   1377  O   ARG A  90      14.298  -7.973  -9.386  1.00-28.03           O
ATOM   1378  CB  ARG A  90      16.361  -7.285  -6.983  1.00-28.03           C
ATOM   1379 1HB  ARG A  90      15.878  -7.452  -6.022  1.00-28.03           H
ATOM   1380 2HB  ARG A  90      16.554  -8.255  -7.442  1.00-28.03           H
ATOM   1381  CG  ARG A  90      17.689  -6.601  -6.753  1.00-28.03           C
ATOM   1382 1HG  ARG A  90      18.258  -6.579  -7.682  1.00-28.03           H
ATOM   1383 2HG  ARG A  90      17.544  -5.585  -6.394  1.00-28.03           H
ATOM   1384  CD  ARG A  90      18.429  -7.398  -5.722  1.00-28.03           C
ATOM   1385 1HD  ARG A  90      17.817  -7.461  -4.819  1.00-28.03           H
ATOM   1386 2HD  ARG A  90      18.578  -8.404  -6.113  1.00-28.03           H
ATOM   1387  NE  ARG A  90      19.736  -6.836  -5.372  1.00-28.03           N
ATOM   1388  HE  ARG A  90      20.012  -5.983  -5.840  1.00-28.03           H
ATOM   1389  CZ  ARG A  90      20.584  -7.360  -4.500  1.00-28.03           C
ATOM   1390  NH1 ARG A  90      21.713  -6.750  -4.288  1.00-28.03           N
ATOM   1391 1HH1 ARG A  90      21.943  -5.914  -4.805  1.00-28.03           H
ATOM   1392 2HH1 ARG A  90      22.373  -7.120  -3.620  1.00-28.03           H
ATOM   1393  NH2 ARG A  90      20.368  -8.490  -3.875  1.00-28.03           N
ATOM   1394 1HH2 ARG A  90      19.510  -8.998  -4.041  1.00-28.03           H
ATOM   1395 2HH2 ARG A  90      21.073  -8.855  -3.256  1.00-28.03           H
ATOM   1396  N   ASN A  91      13.283  -7.594  -7.413  1.00 25.46           N
ATOM   1397  H   ASN A  91      13.328  -7.140  -6.502  1.00 25.46           H
ATOM   1398  CA  ASN A  91      12.115  -8.427  -7.690  1.00 25.46           C
ATOM   1399  HA  ASN A  91      11.826  -8.325  -8.738  1.00 25.46           H
ATOM   1400  C   ASN A  91      10.958  -7.997  -6.793  1.00 25.46           C
ATOM   1401  O   ASN A  91      11.110  -7.939  -5.580  1.00 25.46           O
ATOM   1402  CB  ASN A  91      12.441  -9.888  -7.382  1.00 25.46           C
ATOM   1403 1HB  ASN A  91      13.347 -10.174  -7.910  1.00 25.46           H
ATOM   1404 2HB  ASN A  91      12.611  -9.996  -6.312  1.00 25.46           H
ATOM   1405  CG  ASN A  91      11.338 -10.825  -7.783  1.00 25.46           C
ATOM   1406  OD1 ASN A  91      10.318 -10.441  -8.342  1.00 25.46           O
ATOM   1407  ND2 ASN A  91      11.533 -12.066  -7.500  1.00 25.46           N
ATOM   1408 1HD2 ASN A  91      10.795 -12.727  -7.695  1.00 25.46           H
ATOM   1409 2HD2 ASN A  91      12.400 -12.360  -7.089  1.00 25.46           H
ATOM   1410  N   GLN A  92       9.799  -7.728  -7.373  1.00  4.92           N
ATOM   1411  H   GLN A  92       9.723  -7.784  -8.378  1.00  4.92           H
ATOM   1412  CA  GLN A  92       8.632  -7.309  -6.601  1.00  4.92           C
ATOM   1413  HA  GLN A  92       8.987  -6.731  -5.747  1.00  4.92           H
ATOM   1414  C   GLN A  92       7.834  -8.492  -6.036  1.00  4.92           C
ATOM   1415  O   GLN A  92       6.975  -8.311  -5.170  1.00  4.92           O
ATOM   1416  CB  GLN A  92       7.791  -6.364  -7.462  1.00  4.92           C
ATOM   1417 1HB  GLN A  92       7.421  -6.893  -8.339  1.00  4.92           H
ATOM   1418 2HB  GLN A  92       6.950  -6.008  -6.871  1.00  4.92           H
ATOM   1419  CG  GLN A  92       8.647  -5.170  -7.904  1.00  4.92           C
ATOM   1420 1HG  GLN A  92       9.139  -4.759  -7.026  1.00  4.92           H
ATOM   1421 2HG  GLN A  92       9.416  -5.520  -8.587  1.00  4.92           H
ATOM   1422  CD  GLN A  92       7.920  -4.042  -8.588  1.00  4.92           C
ATOM   1423  OE1 GLN A  92       6.705  -3.898  -8.531  1.00  4.92           O
ATOM   1424  NE2 GLN A  92       8.678  -3.206  -9.247  1.00  4.92           N
ATOM   1425 1HE2 GLN A  92       8.252  -2.432  -9.723  1.00  4.92           H
ATOM   1426 2HE2 GLN A  92       9.670  -3.375  -9.294  1.00  4.92           H
ATOM   1427  N   TYR A  93       8.177  -9.703  -6.464  1.00 12.89           N
ATOM   1428  H   TYR A  93       8.846  -9.787  -7.222  1.00 12.89           H
ATOM   1429  CA  TYR A  93       7.685 -10.949  -5.856  1.00 12.89           C
ATOM   1430  HA  TYR A  93       7.093 -10.710  -4.973  1.00 12.89           H
ATOM   1431  C   TYR A  93       8.832 -11.881  -5.424  1.00 12.89           C
ATOM   1432  O   TYR A  93       9.050 -12.931  -6.044  1.00 12.89           O
ATOM   1433  CB  TYR A  93       6.801 -11.728  -6.834  1.00 12.89           C
ATOM   1434 1HB  TYR A  93       7.381 -11.963  -7.726  1.00 12.89           H
ATOM   1435 2HB  TYR A  93       6.519 -12.666  -6.355  1.00 12.89           H
ATOM   1436  CG  TYR A  93       5.525 -11.041  -7.264  1.00 12.89           C
ATOM   1437  CD1 TYR A  93       5.374 -10.574  -8.584  1.00 12.89           C
ATOM   1438  HD1 TYR A  93       6.201 -10.639  -9.277  1.00 12.89           H
ATOM   1439  CD2 TYR A  93       4.427 -10.931  -6.383  1.00 12.89           C
ATOM   1440  HD2 TYR A  93       4.513 -11.290  -5.366  1.00 12.89           H
ATOM   1441  CE1 TYR A  93       4.138 -10.043  -9.023  1.00 12.89           C
ATOM   1442  HE1 TYR A  93       4.007  -9.729 -10.041  1.00 12.89           H
ATOM   1443  CE2 TYR A  93       3.192 -10.372  -6.825  1.00 12.89           C
ATOM   1444  HE2 TYR A  93       2.351 -10.295  -6.154  1.00 12.89           H
ATOM   1445  CZ  TYR A  93       3.069  -9.933  -8.143  1.00 12.89           C
ATOM   1446  OH  TYR A  93       1.916  -9.370  -8.618  1.00 12.89           O
ATOM   1447  HH  TYR A  93       1.265  -9.219  -7.923  1.00 12.89           H
ATOM   1448  N   PRO A  94       9.611 -11.507  -4.390  1.00  1.01           N
ATOM   1449  CA  PRO A  94      10.673 -12.454  -4.024  1.00  1.01           C
ATOM   1450  HA  PRO A  94      11.212 -12.791  -4.908  1.00  1.01           H
ATOM   1451  C   PRO A  94      10.118 -13.662  -3.265  1.00  1.01           C
ATOM   1452  O   PRO A  94       9.092 -13.567  -2.597  1.00  1.01           O
ATOM   1453  CB  PRO A  94      11.593 -11.603  -3.152  1.00  1.01           C
ATOM   1454 1HB  PRO A  94      12.125 -12.216  -2.424  1.00  1.01           H
ATOM   1455 2HB  PRO A  94      12.294 -11.055  -3.781  1.00  1.01           H
ATOM   1456  CG  PRO A  94      10.675 -10.667  -2.484  1.00  1.01           C
ATOM   1457 1HG  PRO A  94      10.214 -11.156  -1.625  1.00  1.01           H
ATOM   1458 2HG  PRO A  94      11.208  -9.770  -2.171  1.00  1.01           H
ATOM   1459  CD  PRO A  94       9.617 -10.327  -3.502  1.00  1.01           C
ATOM   1460 1HD  PRO A  94       8.648 -10.194  -3.020  1.00  1.01           H
ATOM   1461 2HD  PRO A  94       9.899  -9.434  -4.059  1.00  1.01           H
ATOM   1462  N   ASP A  95      10.802 -14.793  -3.355  1.00 19.50           N
ATOM   1463  H   ASP A  95      11.675 -14.817  -3.862  1.00 19.50           H
ATOM   1464  CA  ASP A  95      10.335 -16.040  -2.749  1.00 19.50           C
ATOM   1465  HA  ASP A  95       9.316 -16.239  -3.083  1.00 19.50           H
ATOM   1466  C   ASP A  95      10.343 -16.019  -1.232  1.00 19.50           C
ATOM   1467  O   ASP A  95      11.051 -15.232  -0.603  1.00 19.50           O
ATOM   1468  CB  ASP A  95      11.232 -17.207  -3.160  1.00 19.50           C
ATOM   1469 1HB  ASP A  95      10.885 -18.121  -2.678  1.00 19.50           H
ATOM   1470 2HB  ASP A  95      11.165 -17.350  -4.225  1.00 19.50           H
ATOM   1471  CG  ASP A  95      12.678 -16.975  -2.809  1.00 19.50           C
ATOM   1472  OD1 ASP A  95      13.380 -16.248  -3.557  1.00 19.50           O
ATOM   1473  OD2 ASP A  95      13.140 -17.519  -1.793  1.00 19.50           O
ATOM   1474  N   ILE A  96       9.591 -16.937  -0.645  1.00 42.46           N
ATOM   1475  H   ILE A  96       9.040 -17.568  -1.227  1.00 42.46           H
ATOM   1476  CA  ILE A  96       9.500 -17.069   0.807  1.00 42.46           C
ATOM   1477  HA  ILE A  96       9.060 -16.149   1.186  1.00 42.46           H
ATOM   1478  C   ILE A  96      10.861 -17.195   1.504  1.00 42.46           C
ATOM   1479  O   ILE A  96      11.062 -16.588   2.549  1.00 42.46           O
ATOM   1480  CB  ILE A  96       8.530 -18.246   1.174  1.00 42.46           C
ATOM   1481  HB  ILE A  96       7.540 -17.982   0.800  1.00 42.46           H
ATOM   1482  CG1 ILE A  96       8.419 -18.462   2.698  1.00 42.46           C
ATOM   1483 1HG1 ILE A  96       7.831 -19.362   2.870  1.00 42.46           H
ATOM   1484 2HG1 ILE A  96       9.413 -18.645   3.107  1.00 42.46           H
ATOM   1485  CG2 ILE A  96       8.944 -19.569   0.484  1.00 42.46           C
ATOM   1486 1HG2 ILE A  96       8.256 -20.363   0.768  1.00 42.46           H
ATOM   1487 2HG2 ILE A  96       9.947 -19.862   0.789  1.00 42.46           H
ATOM   1488 3HG2 ILE A  96       8.901 -19.474  -0.602  1.00 42.46           H
ATOM   1489  CD1 ILE A  96       7.773 -17.315   3.486  1.00 42.46           C
ATOM   1490 1HD1 ILE A  96       7.700 -17.599   4.536  1.00 42.46           H
ATOM   1491 2HD1 ILE A  96       6.772 -17.121   3.098  1.00 42.46           H
ATOM   1492 3HD1 ILE A  96       8.378 -16.412   3.408  1.00 42.46           H
ATOM   1493  N   TRP A  97      11.838 -17.894   0.947  1.00 18.26           N
ATOM   1494  H   TRP A  97      11.711 -18.327   0.040  1.00 18.26           H
ATOM   1495  CA  TRP A  97      13.104 -18.069   1.655  1.00 18.26           C
ATOM   1496  HA  TRP A  97      12.880 -18.262   2.705  1.00 18.26           H
ATOM   1497  C   TRP A  97      13.965 -16.811   1.574  1.00 18.26           C
ATOM   1498  O   TRP A  97      14.747 -16.515   2.477  1.00 18.26           O
ATOM   1499  CB  TRP A  97      13.847 -19.282   1.104  1.00 18.26           C
ATOM   1500 1HB  TRP A  97      14.220 -19.055   0.107  1.00 18.26           H
ATOM   1501 2HB  TRP A  97      14.691 -19.511   1.754  1.00 18.26           H
ATOM   1502  CG  TRP A  97      12.941 -20.474   1.021  1.00 18.26           C
ATOM   1503  CD1 TRP A  97      12.407 -21.178   2.056  1.00 18.26           C
ATOM   1504  HD1 TRP A  97      12.603 -20.959   3.100  1.00 18.26           H
ATOM   1505  CD2 TRP A  97      12.396 -21.073  -0.168  1.00 18.26           C
ATOM   1506  NE1 TRP A  97      11.587 -22.181   1.612  1.00 18.26           N
ATOM   1507  HE1 TRP A  97      11.078 -22.824   2.212  1.00 18.26           H
ATOM   1508  CE2 TRP A  97      11.561 -22.151   0.245  1.00 18.26           C
ATOM   1509  CE3 TRP A  97      12.528 -20.807  -1.547  1.00 18.26           C
ATOM   1510  HE3 TRP A  97      13.151 -19.995  -1.891  1.00 18.26           H
ATOM   1511  CZ2 TRP A  97      10.855 -22.952  -0.674  1.00 18.26           C
ATOM   1512  HZ2 TRP A  97      10.211 -23.749  -0.334  1.00 18.26           H
ATOM   1513  CZ3 TRP A  97      11.836 -21.622  -2.476  1.00 18.26           C
ATOM   1514  HZ3 TRP A  97      11.938 -21.436  -3.536  1.00 18.26           H
ATOM   1515  CH2 TRP A  97      11.000 -22.685  -2.025  1.00 18.26           C
ATOM   1516  HH2 TRP A  97      10.465 -23.285  -2.748  1.00 18.26           H
ATOM   1517  N   ALA A  98      13.799 -16.028   0.519  1.00-16.30           N
ATOM   1518  H   ALA A  98      13.229 -16.358  -0.263  1.00-16.30           H
ATOM   1519  CA  ALA A  98      14.408 -14.706   0.444  1.00-16.30           C
ATOM   1520  HA  ALA A  98      15.464 -14.785   0.702  1.00-16.30           H
ATOM   1521  C   ALA A  98      13.725 -13.786   1.456  1.00-16.30           C
ATOM   1522  O   ALA A  98      14.367 -12.962   2.098  1.00-16.30           O
ATOM   1523  CB  ALA A  98      14.283 -14.143  -0.967  1.00-16.30           C
ATOM   1524 1HB  ALA A  98      14.775 -14.818  -1.667  1.00-16.30           H
ATOM   1525 2HB  ALA A  98      14.757 -13.164  -1.013  1.00-16.30           H
ATOM   1526 3HB  ALA A  98      13.232 -14.050  -1.243  1.00-16.30           H
ATOM   1527  N   ARG A  99      12.421 -13.936   1.637  1.00  7.79           N
ATOM   1528  H   ARG A  99      11.903 -14.596   1.056  1.00  7.79           H
ATOM   1529  CA  ARG A  99      11.726 -13.151   2.658  1.00  7.79           C
ATOM   1530  HA  ARG A  99      12.031 -12.113   2.546  1.00  7.79           H
ATOM   1531  C   ARG A  99      12.157 -13.582   4.054  1.00  7.79           C
ATOM   1532  O   ARG A  99      12.251 -12.743   4.937  1.00  7.79           O
ATOM   1533  CB  ARG A  99      10.206 -13.210   2.488  1.00  7.79           C
ATOM   1534 1HB  ARG A  99       9.867 -14.242   2.569  1.00  7.79           H
ATOM   1535 2HB  ARG A  99       9.755 -12.633   3.295  1.00  7.79           H
ATOM   1536  CG  ARG A  99       9.742 -12.625   1.153  1.00  7.79           C
ATOM   1537 1HG  ARG A  99      10.307 -11.716   0.948  1.00  7.79           H
ATOM   1538 2HG  ARG A  99       9.934 -13.337   0.359  1.00  7.79           H
ATOM   1539  CD  ARG A  99       8.268 -12.279   1.150  1.00  7.79           C
ATOM   1540 1HD  ARG A  99       8.101 -11.499   1.892  1.00  7.79           H
ATOM   1541 2HD  ARG A  99       7.998 -11.880   0.171  1.00  7.79           H
ATOM   1542  NE  ARG A  99       7.399 -13.416   1.471  1.00  7.79           N
ATOM   1543  HE  ARG A  99       7.127 -13.526   2.435  1.00  7.79           H
ATOM   1544  CZ  ARG A  99       6.869 -14.277   0.614  1.00  7.79           C
ATOM   1545  NH1 ARG A  99       5.989 -15.095   1.090  1.00  7.79           N
ATOM   1546 1HH1 ARG A  99       5.738 -15.055   2.067  1.00  7.79           H
ATOM   1547 2HH1 ARG A  99       5.548 -15.787   0.501  1.00  7.79           H
ATOM   1548  NH2 ARG A  99       7.148 -14.365  -0.658  1.00  7.79           N
ATOM   1549 1HH2 ARG A  99       7.889 -13.810  -1.070  1.00  7.79           H
ATOM   1550 2HH2 ARG A  99       6.603 -14.975  -1.247  1.00  7.79           H
ATOM   1551  N   GLU A 100      12.507 -14.845   4.252  1.00 -8.05           N
ATOM   1552  H   GLU A 100      12.336 -15.528   3.517  1.00 -8.05           H
ATOM   1553  CA  GLU A 100      13.114 -15.283   5.512  1.00 -8.05           C
ATOM   1554  HA  GLU A 100      12.480 -14.972   6.340  1.00 -8.05           H
ATOM   1555  C   GLU A 100      14.490 -14.661   5.721  1.00 -8.05           C
ATOM   1556  O   GLU A 100      14.776 -14.160   6.804  1.00 -8.05           O
ATOM   1557  CB  GLU A 100      13.309 -16.800   5.571  1.00 -8.05           C
ATOM   1558 1HB  GLU A 100      13.834 -17.118   4.677  1.00 -8.05           H
ATOM   1559 2HB  GLU A 100      13.945 -17.011   6.426  1.00 -8.05           H
ATOM   1560  CG  GLU A 100      12.057 -17.635   5.726  1.00 -8.05           C
ATOM   1561 1HG  GLU A 100      11.551 -17.322   6.633  1.00 -8.05           H
ATOM   1562 2HG  GLU A 100      11.397 -17.476   4.877  1.00 -8.05           H
ATOM   1563  CD  GLU A 100      12.372 -19.113   5.846  1.00 -8.05           C
ATOM   1564  OE1 GLU A 100      13.273 -19.611   5.140  1.00 -8.05           O
ATOM   1565  OE2 GLU A 100      11.745 -19.801   6.687  1.00 -8.05           O
ATOM   1566  N   SER A 101      15.360 -14.666   4.719  1.00-18.47           N
ATOM   1567  H   SER A 101      15.118 -15.088   3.823  1.00-18.47           H
ATOM   1568  CA  SER A 101      16.693 -14.093   4.906  1.00-18.47           C
ATOM   1569  HA  SER A 101      17.133 -14.534   5.798  1.00-18.47           H
ATOM   1570  C   SER A 101      16.600 -12.588   5.142  1.00-18.47           C
ATOM   1571  O   SER A 101      17.315 -12.050   5.989  1.00-18.47           O
ATOM   1572  CB  SER A 101      17.610 -14.405   3.722  1.00-18.47           C
ATOM   1573 1HB  SER A 101      18.562 -13.893   3.859  1.00-18.47           H
ATOM   1574 2HB  SER A 101      17.787 -15.481   3.688  1.00-18.47           H
ATOM   1575  OG  SER A 101      17.022 -14.008   2.500  1.00-18.47           O
ATOM   1576  HG  SER A 101      17.677 -13.526   1.978  1.00-18.47           H
ATOM   1577  N   LEU A 102      15.673 -11.920   4.469  1.00 -9.30           N
ATOM   1578  H   LEU A 102      15.148 -12.399   3.737  1.00 -9.30           H
ATOM   1579  CA  LEU A 102      15.401 -10.509   4.730  1.00 -9.30           C
ATOM   1580  HA  LEU A 102      16.328  -9.943   4.639  1.00 -9.30           H
ATOM   1581  C   LEU A 102      14.861 -10.299   6.135  1.00 -9.30           C
ATOM   1582  O   LEU A 102      15.286  -9.371   6.812  1.00 -9.30           O
ATOM   1583  CB  LEU A 102      14.381  -9.970   3.728  1.00 -9.30           C
ATOM   1584 1HB  LEU A 102      13.606 -10.725   3.607  1.00 -9.30           H
ATOM   1585 2HB  LEU A 102      13.915  -9.081   4.152  1.00 -9.30           H
ATOM   1586  CG  LEU A 102      14.928  -9.598   2.344  1.00 -9.30           C
ATOM   1587  HG  LEU A 102      15.613 -10.375   2.010  1.00 -9.30           H
ATOM   1588  CD1 LEU A 102      13.781  -9.520   1.354  1.00 -9.30           C
ATOM   1589 1HD1 LEU A 102      14.161  -9.247   0.373  1.00 -9.30           H
ATOM   1590 2HD1 LEU A 102      13.052  -8.779   1.682  1.00 -9.30           H
ATOM   1591 3HD1 LEU A 102      13.300 -10.496   1.277  1.00 -9.30           H
ATOM   1592  CD2 LEU A 102      15.674  -8.259   2.387  1.00 -9.30           C
ATOM   1593 1HD2 LEU A 102      16.041  -8.011   1.392  1.00 -9.30           H
ATOM   1594 2HD2 LEU A 102      16.527  -8.331   3.060  1.00 -9.30           H
ATOM   1595 3HD2 LEU A 102      15.009  -7.463   2.728  1.00 -9.30           H
ATOM   1596  N   ALA A 103      13.964 -11.157   6.603  1.00-10.37           N
ATOM   1597  H   ALA A 103      13.623 -11.907   6.004  1.00-10.37           H
ATOM   1598  CA  ALA A 103      13.417 -11.036   7.952  1.00-10.37           C
ATOM   1599  HA  ALA A 103      12.945 -10.060   8.056  1.00-10.37           H
ATOM   1600  C   ALA A 103      14.542 -11.127   8.973  1.00-10.37           C
ATOM   1601  O   ALA A 103      14.602 -10.351   9.918  1.00-10.37           O
ATOM   1602  CB  ALA A 103      12.372 -12.134   8.205  1.00-10.37           C
ATOM   1603 1HB  ALA A 103      11.557 -12.041   7.488  1.00-10.37           H
ATOM   1604 2HB  ALA A 103      11.975 -12.035   9.214  1.00-10.37           H
ATOM   1605 3HB  ALA A 103      12.826 -13.120   8.102  1.00-10.37           H
ATOM   1606  N   ARG A 104      15.457 -12.059   8.766  1.00-22.76           N
ATOM   1607  H   ARG A 104      15.354 -12.686   7.967  1.00-22.76           H
ATOM   1608  CA  ARG A 104      16.576 -12.236   9.687  1.00-22.76           C
ATOM   1609  HA  ARG A 104      16.189 -12.285  10.706  1.00-22.76           H
ATOM   1610  C   ARG A 104      17.552 -11.063   9.626  1.00-22.76           C
ATOM   1611  O   ARG A 104      18.066 -10.645  10.663  1.00-22.76           O
ATOM   1612  CB  ARG A 104      17.277 -13.556   9.366  1.00-22.76           C
ATOM   1613 1HB  ARG A 104      17.577 -13.525   8.320  1.00-22.76           H
ATOM   1614 2HB  ARG A 104      18.174 -13.650   9.979  1.00-22.76           H
ATOM   1615  CG  ARG A 104      16.393 -14.795   9.583  1.00-22.76           C
ATOM   1616 1HG  ARG A 104      16.411 -15.086  10.632  1.00-22.76           H
ATOM   1617 2HG  ARG A 104      15.366 -14.571   9.300  1.00-22.76           H
ATOM   1618  CD  ARG A 104      16.881 -15.932   8.710  1.00-22.76           C
ATOM   1619 1HD  ARG A 104      17.001 -15.545   7.698  1.00-22.76           H
ATOM   1620 2HD  ARG A 104      17.855 -16.264   9.067  1.00-22.76           H
ATOM   1621  NE  ARG A 104      15.965 -17.079   8.647  1.00-22.76           N
ATOM   1622  HE  ARG A 104      15.186 -17.097   9.299  1.00-22.76           H
ATOM   1623  CZ  ARG A 104      16.042 -18.080   7.780  1.00-22.76           C
ATOM   1624  NH1 ARG A 104      15.185 -19.055   7.849  1.00-22.76           N
ATOM   1625 1HH1 ARG A 104      14.502 -19.082   8.593  1.00-22.76           H
ATOM   1626 2HH1 ARG A 104      15.191 -19.772   7.144  1.00-22.76           H
ATOM   1627  NH2 ARG A 104      16.894 -18.109   6.786  1.00-22.76           N
ATOM   1628 1HH2 ARG A 104      17.599 -17.398   6.716  1.00-22.76           H
ATOM   1629 2HH2 ARG A 104      16.819 -18.844   6.096  1.00-22.76           H
ATOM   1630  N   ASP A 105      17.784 -10.505   8.445  1.00-12.83           N
ATOM   1631  H   ASP A 105      17.349 -10.894   7.613  1.00-12.83           H
ATOM   1632  CA  ASP A 105      18.704  -9.368   8.304  1.00-12.83           C
ATOM   1633  HA  ASP A 105      19.622  -9.587   8.842  1.00-12.83           H
ATOM   1634  C   ASP A 105      18.146  -8.070   8.866  1.00-12.83           C
ATOM   1635  O   ASP A 105      18.876  -7.253   9.429  1.00-12.83           O
ATOM   1636  CB  ASP A 105      19.034  -9.074   6.835  1.00-12.83           C
ATOM   1637 1HB  ASP A 105      18.117  -9.105   6.245  1.00-12.83           H
ATOM   1638 2HB  ASP A 105      19.450  -8.069   6.774  1.00-12.83           H
ATOM   1639  CG  ASP A 105      20.052 -10.027   6.245  1.00-12.83           C
ATOM   1640  OD1 ASP A 105      20.678 -10.838   6.969  1.00-12.83           O
ATOM   1641  OD2 ASP A 105      20.268  -9.947   5.017  1.00-12.83           O
ATOM   1642  N   THR A 106      16.850  -7.862   8.699  1.00 -5.33           N
ATOM   1643  H   THR A 106      16.291  -8.556   8.208  1.00 -5.33           H
ATOM   1644  CA  THR A 106      16.204  -6.631   9.150  1.00 -5.33           C
ATOM   1645  HA  THR A 106      16.919  -5.808   9.125  1.00 -5.33           H
ATOM   1646  C   THR A 106      15.679  -6.762  10.572  1.00 -5.33           C
ATOM   1647  O   THR A 106      15.260  -5.782  11.173  1.00 -5.33           O
ATOM   1648  CB  THR A 106      15.003  -6.275   8.258  1.00 -5.33           C
ATOM   1649  HB  THR A 106      14.491  -5.407   8.673  1.00 -5.33           H
ATOM   1650  OG1 THR A 106      14.112  -7.391   8.226  1.00 -5.33           O
ATOM   1651  HG1 THR A 106      14.472  -8.040   7.607  1.00 -5.33           H
ATOM   1652  CG2 THR A 106      15.419  -5.963   6.825  1.00 -5.33           C
ATOM   1653 1HG2 THR A 106      14.539  -5.668   6.254  1.00 -5.33           H
ATOM   1654 2HG2 THR A 106      15.870  -6.838   6.357  1.00 -5.33           H
ATOM   1655 3HG2 THR A 106      16.136  -5.143   6.818  1.00 -5.33           H
ATOM   1656  N   GLY A 107      15.671  -7.970  11.113  1.00-26.56           N
ATOM   1657  H   GLY A 107      15.998  -8.766  10.580  1.00-26.56           H
ATOM   1658  CA  GLY A 107      15.149  -8.190  12.452  1.00-26.56           C
ATOM   1659 1HA  GLY A 107      15.499  -9.159  12.802  1.00-26.56           H
ATOM   1660 2HA  GLY A 107      15.537  -7.418  13.117  1.00-26.56           H
ATOM   1661  C   GLY A 107      13.631  -8.171  12.523  1.00-26.56           C
ATOM   1662  O   GLY A 107      13.064  -7.919  13.588  1.00-26.56           O
ATOM   1663  N   LEU A 108      12.970  -8.421  11.403  1.00 15.57           N
ATOM   1664  H   LEU A 108      13.510  -8.665  10.578  1.00 15.57           H
ATOM   1665  CA  LEU A 108      11.507  -8.417  11.287  1.00 15.57           C
ATOM   1666  HA  LEU A 108      11.057  -7.952  12.163  1.00 15.57           H
ATOM   1667  C   LEU A 108      11.049  -9.876  11.216  1.00 15.57           C
ATOM   1668  O   LEU A 108      11.852 -10.774  11.461  1.00 15.57           O
ATOM   1669  CB  LEU A 108      11.095  -7.630  10.034  1.00 15.57           C
ATOM   1670 1HB  LEU A 108      11.545  -8.120   9.172  1.00 15.57           H
ATOM   1671 2HB  LEU A 108      10.012  -7.680   9.925  1.00 15.57           H
ATOM   1672  CG  LEU A 108      11.497  -6.143  10.004  1.00 15.57           C
ATOM   1673  HG  LEU A 108      12.567  -6.066  10.183  1.00 15.57           H
ATOM   1674  CD1 LEU A 108      11.209  -5.539   8.636  1.00 15.57           C
ATOM   1675 1HD1 LEU A 108      11.528  -4.497   8.618  1.00 15.57           H
ATOM   1676 2HD1 LEU A 108      10.144  -5.596   8.404  1.00 15.57           H
ATOM   1677 3HD1 LEU A 108      11.775  -6.074   7.876  1.00 15.57           H
ATOM   1678  CD2 LEU A 108      10.779  -5.324  11.075  1.00 15.57           C
ATOM   1679 1HD2 LEU A 108      11.098  -4.284  11.013  1.00 15.57           H
ATOM   1680 2HD2 LEU A 108      11.033  -5.698  12.064  1.00 15.57           H
ATOM   1681 3HD2 LEU A 108       9.700  -5.378  10.929  1.00 15.57           H
ATOM   1682  N   SER A 109       9.793 -10.141  10.882  1.00  1.17           N
ATOM   1683  H   SER A 109       9.154  -9.389  10.681  1.00  1.17           H
ATOM   1684  CA  SER A 109       9.315 -11.513  10.691  1.00  1.17           C
ATOM   1685  HA  SER A 109      10.121 -12.220  10.885  1.00  1.17           H
ATOM   1686  C   SER A 109       8.889 -11.663   9.241  1.00  1.17           C
ATOM   1687  O   SER A 109       8.671 -10.670   8.555  1.00  1.17           O
ATOM   1688  CB  SER A 109       8.150 -11.843  11.621  1.00  1.17           C
ATOM   1689 1HB  SER A 109       7.909 -12.903  11.527  1.00  1.17           H
ATOM   1690 2HB  SER A 109       8.444 -11.640  12.652  1.00  1.17           H
ATOM   1691  OG  SER A 109       6.999 -11.082  11.300  1.00  1.17           O
ATOM   1692  HG  SER A 109       6.328 -11.279  11.970  1.00  1.17           H
ATOM   1693  N   GLU A 110       8.763 -12.897   8.782  1.00 18.47           N
ATOM   1694  H   GLU A 110       8.885 -13.684   9.427  1.00 18.47           H
ATOM   1695  CA  GLU A 110       8.508 -13.223   7.381  1.00 18.47           C
ATOM   1696  HA  GLU A 110       9.327 -12.849   6.764  1.00 18.47           H
ATOM   1697  C   GLU A 110       7.213 -12.603   6.886  1.00 18.47           C
ATOM   1698  O   GLU A 110       7.147 -12.046   5.794  1.00 18.47           O
ATOM   1699  CB  GLU A 110       8.390 -14.744   7.223  1.00 18.47           C
ATOM   1700 1HB  GLU A 110       7.553 -15.102   7.822  1.00 18.47           H
ATOM   1701 2HB  GLU A 110       8.162 -14.947   6.177  1.00 18.47           H
ATOM   1702  CG  GLU A 110       9.631 -15.548   7.595  1.00 18.47           C
ATOM   1703 1HG  GLU A 110       9.613 -16.453   6.991  1.00 18.47           H
ATOM   1704 2HG  GLU A 110      10.517 -14.973   7.323  1.00 18.47           H
ATOM   1705  CD  GLU A 110       9.732 -15.974   9.067  1.00 18.47           C
ATOM   1706  OE1 GLU A 110       9.127 -15.346   9.968  1.00 18.47           O
ATOM   1707  OE2 GLU A 110      10.460 -16.954   9.343  1.00 18.47           O
ATOM   1708  N   ALA A 111       6.198 -12.651   7.737  1.00-10.83           N
ATOM   1709  H   ALA A 111       6.326 -13.102   8.627  1.00-10.83           H
ATOM   1710  CA  ALA A 111       4.899 -12.084   7.407  1.00-10.83           C
ATOM   1711  HA  ALA A 111       4.557 -12.510   6.461  1.00-10.83           H
ATOM   1712  C   ALA A 111       5.004 -10.569   7.228  1.00-10.83           C
ATOM   1713  O   ALA A 111       4.296  -9.986   6.423  1.00-10.83           O
ATOM   1714  CB  ALA A 111       3.886 -12.432   8.503  1.00-10.83           C
ATOM   1715 1HB  ALA A 111       3.803 -13.514   8.595  1.00-10.83           H
ATOM   1716 2HB  ALA A 111       2.907 -12.034   8.227  1.00-10.83           H
ATOM   1717 3HB  ALA A 111       4.193 -12.004   9.458  1.00-10.83           H
ATOM   1718  N   ARG A 112       5.893  -9.912   7.962  1.00 21.58           N
ATOM   1719  H   ARG A 112       6.509 -10.411   8.591  1.00 21.58           H
ATOM   1720  CA  ARG A 112       5.993  -8.455   7.842  1.00 21.58           C
ATOM   1721  HA  ARG A 112       4.994  -8.045   7.688  1.00 21.58           H
ATOM   1722  C   ARG A 112       6.789  -8.092   6.606  1.00 21.58           C
ATOM   1723  O   ARG A 112       6.503  -7.092   5.981  1.00 21.58           O
ATOM   1724  CB  ARG A 112       6.597  -7.774   9.079  1.00 21.58           C
ATOM   1725 1HB  ARG A 112       7.625  -8.118   9.197  1.00 21.58           H
ATOM   1726 2HB  ARG A 112       6.638  -6.706   8.863  1.00 21.58           H
ATOM   1727  CG  ARG A 112       5.878  -7.936  10.444  1.00 21.58           C
ATOM   1728 1HG  ARG A 112       6.481  -8.605  11.054  1.00 21.58           H
ATOM   1729 2HG  ARG A 112       5.880  -6.964  10.938  1.00 21.58           H
ATOM   1730  CD  ARG A 112       4.434  -8.477  10.457  1.00 21.58           C
ATOM   1731 1HD  ARG A 112       4.424  -9.474  10.021  1.00 21.58           H
ATOM   1732 2HD  ARG A 112       4.114  -8.563  11.495  1.00 21.58           H
ATOM   1733  NE  ARG A 112       3.474  -7.626   9.745  1.00 21.58           N
ATOM   1734  HE  ARG A 112       3.760  -6.668   9.541  1.00 21.58           H
ATOM   1735  CZ  ARG A 112       2.267  -7.973   9.321  1.00 21.58           C
ATOM   1736  NH1 ARG A 112       1.511  -7.058   8.811  1.00 21.58           N
ATOM   1737 1HH1 ARG A 112       1.863  -6.112   8.728  1.00 21.58           H
ATOM   1738 2HH1 ARG A 112       0.576  -7.305   8.513  1.00 21.58           H
ATOM   1739  NH2 ARG A 112       1.775  -9.182   9.369  1.00 21.58           N
ATOM   1740 1HH2 ARG A 112       2.322  -9.940   9.727  1.00 21.58           H
ATOM   1741 2HH2 ARG A 112       0.829  -9.335   9.034  1.00 21.58           H
ATOM   1742  N   ILE A 113       7.737  -8.927   6.207  1.00 -9.46           N
ATOM   1743  H   ILE A 113       7.962  -9.737   6.773  1.00 -9.46           H
ATOM   1744  CA  ILE A 113       8.456  -8.707   4.949  1.00 -9.46           C
ATOM   1745  HA  ILE A 113       8.838  -7.686   4.926  1.00 -9.46           H
ATOM   1746  C   ILE A 113       7.466  -8.870   3.796  1.00 -9.46           C
ATOM   1747  O   ILE A 113       7.426  -8.057   2.876  1.00 -9.46           O
ATOM   1748  CB  ILE A 113       9.639  -9.707   4.774  1.00 -9.46           C
ATOM   1749  HB  ILE A 113       9.238 -10.719   4.797  1.00 -9.46           H
ATOM   1750  CG1 ILE A 113      10.666  -9.587   5.914  1.00 -9.46           C
ATOM   1751 1HG1 ILE A 113      10.170  -9.783   6.857  1.00 -9.46           H
ATOM   1752 2HG1 ILE A 113      11.402 -10.373   5.766  1.00 -9.46           H
ATOM   1753  CG2 ILE A 113      10.346  -9.507   3.430  1.00 -9.46           C
ATOM   1754 1HG2 ILE A 113      11.238 -10.130   3.378  1.00 -9.46           H
ATOM   1755 2HG2 ILE A 113      10.624  -8.461   3.290  1.00 -9.46           H
ATOM   1756 3HG2 ILE A 113       9.676  -9.796   2.622  1.00 -9.46           H
ATOM   1757  CD1 ILE A 113      11.426  -8.271   6.048  1.00 -9.46           C
ATOM   1758 1HD1 ILE A 113      12.076  -8.325   6.917  1.00 -9.46           H
ATOM   1759 2HD1 ILE A 113      10.729  -7.443   6.179  1.00 -9.46           H
ATOM   1760 3HD1 ILE A 113      12.043  -8.097   5.167  1.00 -9.46           H
ATOM   1761  N   GLN A 114       6.633  -9.899   3.871  1.00  3.88           N
ATOM   1762  H   GLN A 114       6.712 -10.554   4.644  1.00  3.88           H
ATOM   1763  CA  GLN A 114       5.603 -10.130   2.861  1.00  3.88           C
ATOM   1764  HA  GLN A 114       6.077 -10.264   1.888  1.00  3.88           H
ATOM   1765  C   GLN A 114       4.641  -8.948   2.771  1.00  3.88           C
ATOM   1766  O   GLN A 114       4.402  -8.432   1.689  1.00  3.88           O
ATOM   1767  CB  GLN A 114       4.826 -11.394   3.232  1.00  3.88           C
ATOM   1768 1HB  GLN A 114       5.530 -12.206   3.406  1.00  3.88           H
ATOM   1769 2HB  GLN A 114       4.309 -11.198   4.169  1.00  3.88           H
ATOM   1770  CG  GLN A 114       3.787 -11.857   2.226  1.00  3.88           C
ATOM   1771 1HG  GLN A 114       3.344 -10.990   1.741  1.00  3.88           H
ATOM   1772 2HG  GLN A 114       4.252 -12.486   1.467  1.00  3.88           H
ATOM   1773  CD  GLN A 114       2.685 -12.615   2.927  1.00  3.88           C
ATOM   1774  OE1 GLN A 114       2.945 -13.451   3.789  1.00  3.88           O
ATOM   1775  NE2 GLN A 114       1.464 -12.264   2.647  1.00  3.88           N
ATOM   1776 1HE2 GLN A 114       0.712 -12.581   3.242  1.00  3.88           H
ATOM   1777 2HE2 GLN A 114       1.287 -11.676   1.840  1.00  3.88           H
ATOM   1778  N   VAL A 115       4.113  -8.489   3.898  1.00  6.74           N
ATOM   1779  H   VAL A 115       4.330  -8.945   4.779  1.00  6.74           H
ATOM   1780  CA  VAL A 115       3.172  -7.367   3.903  1.00  6.74           C
ATOM   1781  HA  VAL A 115       2.409  -7.557   3.152  1.00  6.74           H
ATOM   1782  C   VAL A 115       3.867  -6.068   3.491  1.00  6.74           C
ATOM   1783  O   VAL A 115       3.265  -5.233   2.815  1.00  6.74           O
ATOM   1784  CB  VAL A 115       2.443  -7.270   5.277  1.00  6.74           C
ATOM   1785  HB  VAL A 115       3.186  -7.284   6.074  1.00  6.74           H
ATOM   1786  CG1 VAL A 115       1.617  -5.985   5.411  1.00  6.74           C
ATOM   1787 1HG1 VAL A 115       1.010  -6.023   6.313  1.00  6.74           H
ATOM   1788 2HG1 VAL A 115       0.960  -5.872   4.545  1.00  6.74           H
ATOM   1789 3HG1 VAL A 115       2.284  -5.125   5.477  1.00  6.74           H
ATOM   1790  CG2 VAL A 115       1.500  -8.482   5.437  1.00  6.74           C
ATOM   1791 1HG2 VAL A 115       1.011  -8.449   6.408  1.00  6.74           H
ATOM   1792 2HG2 VAL A 115       2.058  -9.415   5.364  1.00  6.74           H
ATOM   1793 3HG2 VAL A 115       0.738  -8.468   4.654  1.00  6.74           H
ATOM   1794  N   TRP A 116       5.148  -5.906   3.791  1.00 17.97           N
ATOM   1795  H   TRP A 116       5.631  -6.571   4.388  1.00 17.97           H
ATOM   1796  CA  TRP A 116       5.876  -4.754   3.274  1.00 17.97           C
ATOM   1797  HA  TRP A 116       5.339  -3.851   3.569  1.00 17.97           H
ATOM   1798  C   TRP A 116       5.926  -4.796   1.752  1.00 17.97           C
ATOM   1799  O   TRP A 116       5.608  -3.808   1.109  1.00 17.97           O
ATOM   1800  CB  TRP A 116       7.295  -4.671   3.835  1.00 17.97           C
ATOM   1801 1HB  TRP A 116       7.254  -4.810   4.915  1.00 17.97           H
ATOM   1802 2HB  TRP A 116       7.915  -5.454   3.399  1.00 17.97           H
ATOM   1803  CG  TRP A 116       7.899  -3.335   3.561  1.00 17.97           C
ATOM   1804  CD1 TRP A 116       7.778  -2.228   4.331  1.00 17.97           C
ATOM   1805  HD1 TRP A 116       7.229  -2.194   5.265  1.00 17.97           H
ATOM   1806  CD2 TRP A 116       8.644  -2.913   2.401  1.00 17.97           C
ATOM   1807  NE1 TRP A 116       8.403  -1.154   3.771  1.00 17.97           N
ATOM   1808  HE1 TRP A 116       8.372  -0.219   4.172  1.00 17.97           H
ATOM   1809  CE2 TRP A 116       8.983  -1.543   2.597  1.00 17.97           C
ATOM   1810  CE3 TRP A 116       9.065  -3.551   1.217  1.00 17.97           C
ATOM   1811  HE3 TRP A 116       8.818  -4.586   1.044  1.00 17.97           H
ATOM   1812  CZ2 TRP A 116       9.762  -0.818   1.673  1.00 17.97           C
ATOM   1813  HZ2 TRP A 116      10.036   0.204   1.873  1.00 17.97           H
ATOM   1814  CZ3 TRP A 116       9.824  -2.817   0.267  1.00 17.97           C
ATOM   1815  HZ3 TRP A 116      10.154  -3.296  -0.640  1.00 17.97           H
ATOM   1816  CH2 TRP A 116      10.171  -1.457   0.516  1.00 17.97           C
ATOM   1817  HH2 TRP A 116      10.771  -0.923  -0.205  1.00 17.97           H
ATOM   1818  N   PHE A 117       6.258  -5.931   1.147  1.00-21.25           N
ATOM   1819  H   PHE A 117       6.508  -6.752   1.695  1.00-21.25           H
ATOM   1820  CA  PHE A 117       6.277  -5.998  -0.316  1.00-21.25           C
ATOM   1821  HA  PHE A 117       6.847  -5.150  -0.688  1.00-21.25           H
ATOM   1822  C   PHE A 117       4.887  -5.889  -0.921  1.00-21.25           C
ATOM   1823  O   PHE A 117       4.726  -5.307  -1.980  1.00-21.25           O
ATOM   1824  CB  PHE A 117       6.928  -7.284  -0.828  1.00-21.25           C
ATOM   1825 1HB  PHE A 117       6.448  -8.145  -0.362  1.00-21.25           H
ATOM   1826 2HB  PHE A 117       6.761  -7.340  -1.904  1.00-21.25           H
ATOM   1827  CG  PHE A 117       8.411  -7.345  -0.593  1.00-21.25           C
ATOM   1828  CD1 PHE A 117       9.242  -6.279  -0.987  1.00-21.25           C
ATOM   1829  HD1 PHE A 117       8.815  -5.401  -1.444  1.00-21.25           H
ATOM   1830  CD2 PHE A 117       8.992  -8.475   0.001  1.00-21.25           C
ATOM   1831  HD2 PHE A 117       8.368  -9.303   0.306  1.00-21.25           H
ATOM   1832  CE1 PHE A 117      10.635  -6.332  -0.780  1.00-21.25           C
ATOM   1833  HE1 PHE A 117      11.256  -5.502  -1.068  1.00-21.25           H
ATOM   1834  CE2 PHE A 117      10.394  -8.545   0.192  1.00-21.25           C
ATOM   1835  HE2 PHE A 117      10.838  -9.428   0.623  1.00-21.25           H
ATOM   1836  CZ  PHE A 117      11.211  -7.463  -0.193  1.00-21.25           C
ATOM   1837  HZ  PHE A 117      12.277  -7.505  -0.043  1.00-21.25           H
ATOM   1838  N   GLN A 118       3.881  -6.407  -0.238  1.00  3.15           N
ATOM   1839  H   GLN A 118       4.080  -6.920   0.619  1.00  3.15           H
ATOM   1840  CA  GLN A 118       2.491  -6.305  -0.672  1.00  3.15           C
ATOM   1841  HA  GLN A 118       2.386  -6.746  -1.661  1.00  3.15           H
ATOM   1842  C   GLN A 118       2.063  -4.839  -0.742  1.00  3.15           C
ATOM   1843  O   GLN A 118       1.537  -4.375  -1.753  1.00  3.15           O
ATOM   1844  CB  GLN A 118       1.674  -7.094   0.350  1.00  3.15           C
ATOM   1845 1HB  GLN A 118       2.148  -8.069   0.450  1.00  3.15           H
ATOM   1846 2HB  GLN A 118       1.766  -6.583   1.304  1.00  3.15           H
ATOM   1847  CG  GLN A 118       0.201  -7.326   0.124  1.00  3.15           C
ATOM   1848 1HG  GLN A 118      -0.301  -6.372  -0.031  1.00  3.15           H
ATOM   1849 2HG  GLN A 118       0.056  -7.964  -0.748  1.00  3.15           H
ATOM   1850  CD  GLN A 118      -0.378  -7.997   1.357  1.00  3.15           C
ATOM   1851  OE1 GLN A 118      -1.156  -7.422   2.093  1.00  3.15           O
ATOM   1852  NE2 GLN A 118       0.073  -9.187   1.646  1.00  3.15           N
ATOM   1853 1HE2 GLN A 118      -0.244  -9.630   2.486  1.00  3.15           H
ATOM   1854 2HE2 GLN A 118       0.703  -9.664   1.004  1.00  3.15           H
ATOM   1855  N   ASN A 119       2.374  -4.073   0.295  1.00-30.44           N
ATOM   1856  H   ASN A 119       2.832  -4.481   1.107  1.00-30.44           H
ATOM   1857  CA  ASN A 119       2.056  -2.648   0.290  1.00-30.44           C
ATOM   1858  HA  ASN A 119       1.022  -2.509  -0.030  1.00-30.44           H
ATOM   1859  C   ASN A 119       2.947  -1.903  -0.681  1.00-30.44           C
ATOM   1860  O   ASN A 119       2.503  -0.983  -1.350  1.00-30.44           O
ATOM   1861  CB  ASN A 119       2.234  -2.034   1.675  1.00-30.44           C
ATOM   1862 1HB  ASN A 119       3.121  -2.451   2.152  1.00-30.44           H
ATOM   1863 2HB  ASN A 119       2.369  -0.958   1.570  1.00-30.44           H
ATOM   1864  CG  ASN A 119       1.038  -2.253   2.543  1.00-30.44           C
ATOM   1865  OD1 ASN A 119       0.019  -1.598   2.384  1.00-30.44           O
ATOM   1866  ND2 ASN A 119       1.131  -3.179   3.444  1.00-30.44           N
ATOM   1867 1HD2 ASN A 119       0.355  -3.300   4.079  1.00-30.44           H
ATOM   1868 2HD2 ASN A 119       1.949  -3.768   3.483  1.00-30.44           H
ATOM   1869  N   ARG A 120       4.206  -2.293  -0.793  1.00-29.34           N
ATOM   1870  H   ARG A 120       4.564  -3.030  -0.184  1.00-29.34           H
ATOM   1871  CA  ARG A 120       5.112  -1.640  -1.730  1.00-29.34           C
ATOM   1872  HA  ARG A 120       5.030  -0.568  -1.563  1.00-29.34           H
ATOM   1873  C   ARG A 120       4.699  -1.892  -3.178  1.00-29.34           C
ATOM   1874  O   ARG A 120       4.830  -0.986  -4.001  1.00-29.34           O
ATOM   1875  CB  ARG A 120       6.557  -2.064  -1.441  1.00-29.34           C
ATOM   1876 1HB  ARG A 120       6.757  -1.902  -0.381  1.00-29.34           H
ATOM   1877 2HB  ARG A 120       6.658  -3.128  -1.651  1.00-29.34           H
ATOM   1878  CG  ARG A 120       7.604  -1.322  -2.241  1.00-29.34           C
ATOM   1879 1HG  ARG A 120       8.574  -1.789  -2.083  1.00-29.34           H
ATOM   1880 2HG  ARG A 120       7.350  -1.417  -3.289  1.00-29.34           H
ATOM   1881  CD  ARG A 120       7.710   0.157  -1.929  1.00-29.34           C
ATOM   1882 1HD  ARG A 120       6.728   0.625  -1.991  1.00-29.34           H
ATOM   1883 2HD  ARG A 120       8.113   0.290  -0.924  1.00-29.34           H
ATOM   1884  NE  ARG A 120       8.604   0.765  -2.920  1.00-29.34           N
ATOM   1885  HE  ARG A 120       9.591   0.825  -2.666  1.00-29.34           H
ATOM   1886  CZ  ARG A 120       8.266   1.202  -4.125  1.00-29.34           C
ATOM   1887  NH1 ARG A 120       9.207   1.573  -4.939  1.00-29.34           N
ATOM   1888 1HH1 ARG A 120      10.177   1.523  -4.639  1.00-29.34           H
ATOM   1889 2HH1 ARG A 120       8.964   1.874  -5.869  1.00-29.34           H
ATOM   1890  NH2 ARG A 120       7.045   1.214  -4.593  1.00-29.34           N
ATOM   1891 1HH2 ARG A 120       6.293   0.824  -4.050  1.00-29.34           H
ATOM   1892 2HH2 ARG A 120       6.881   1.582  -5.519  1.00-29.34           H
ATOM   1893  N   ARG A 121       4.129  -3.049  -3.496  1.00-26.05           N
ATOM   1894  H   ARG A 121       4.087  -3.799  -2.806  1.00-26.05           H
ATOM   1895  CA  ARG A 121       3.545  -3.263  -4.824  1.00-26.05           C
ATOM   1896  HA  ARG A 121       4.253  -2.930  -5.582  1.00-26.05           H
ATOM   1897  C   ARG A 121       2.295  -2.436  -4.998  1.00-26.05           C
ATOM   1898  O   ARG A 121       2.164  -1.828  -6.041  1.00-26.05           O
ATOM   1899  CB  ARG A 121       3.171  -4.717  -5.110  1.00-26.05           C
ATOM   1900 1HB  ARG A 121       2.592  -5.103  -4.270  1.00-26.05           H
ATOM   1901 2HB  ARG A 121       2.534  -4.724  -5.995  1.00-26.05           H
ATOM   1902  CG  ARG A 121       4.354  -5.631  -5.391  1.00-26.05           C
ATOM   1903 1HG  ARG A 121       5.002  -5.159  -6.128  1.00-26.05           H
ATOM   1904 2HG  ARG A 121       4.911  -5.792  -4.471  1.00-26.05           H
ATOM   1905  CD  ARG A 121       3.902  -6.967  -5.929  1.00-26.05           C
ATOM   1906 1HD  ARG A 121       3.396  -6.808  -6.883  1.00-26.05           H
ATOM   1907 2HD  ARG A 121       4.760  -7.619  -6.092  1.00-26.05           H
ATOM   1908  NE  ARG A 121       2.960  -7.584  -4.997  1.00-26.05           N
ATOM   1909  HE  ARG A 121       1.976  -7.382  -5.151  1.00-26.05           H
ATOM   1910  CZ  ARG A 121       3.233  -8.385  -3.982  1.00-26.05           C
ATOM   1911  NH1 ARG A 121       2.228  -8.761  -3.260  1.00-26.05           N
ATOM   1912 1HH1 ARG A 121       1.305  -8.391  -3.458  1.00-26.05           H
ATOM   1913 2HH1 ARG A 121       2.368  -9.457  -2.539  1.00-26.05           H
ATOM   1914  NH2 ARG A 121       4.416  -8.857  -3.683  1.00-26.05           N
ATOM   1915 1HH2 ARG A 121       5.225  -8.583  -4.227  1.00-26.05           H
ATOM   1916 2HH2 ARG A 121       4.499  -9.520  -2.927  1.00-26.05           H
ATOM   1917  N   ALA A 122       1.414  -2.352  -4.010  1.00-13.95           N
ATOM   1918  H   ALA A 122       1.535  -2.903  -3.166  1.00-13.95           H
ATOM   1919  CA  ALA A 122       0.225  -1.509  -4.146  1.00-13.95           C
ATOM   1920  HA  ALA A 122      -0.341  -1.845  -5.016  1.00-13.95           H
ATOM   1921  C   ALA A 122       0.643  -0.051  -4.383  1.00-13.95           C
ATOM   1922  O   ALA A 122       0.135   0.630  -5.269  1.00-13.95           O
ATOM   1923  CB  ALA A 122      -0.659  -1.637  -2.896  1.00-13.95           C
ATOM   1924 1HB  ALA A 122      -0.934  -2.683  -2.744  1.00-13.95           H
ATOM   1925 2HB  ALA A 122      -1.569  -1.052  -3.033  1.00-13.95           H
ATOM   1926 3HB  ALA A 122      -0.130  -1.274  -2.015  1.00-13.95           H
ATOM   1927  N   LYS A 123       1.648   0.389  -3.638  1.00 -7.86           N
ATOM   1928  H   LYS A 123       2.009  -0.221  -2.905  1.00 -7.86           H
ATOM   1929  CA  LYS A 123       2.236   1.717  -3.796  1.00 -7.86           C
ATOM   1930  HA  LYS A 123       1.449   2.460  -3.658  1.00 -7.86           H
ATOM   1931  C   LYS A 123       2.809   1.892  -5.197  1.00 -7.86           C
ATOM   1932  O   LYS A 123       2.559   2.900  -5.838  1.00 -7.86           O
ATOM   1933  CB  LYS A 123       3.304   1.901  -2.709  1.00 -7.86           C
ATOM   1934 1HB  LYS A 123       2.862   1.568  -1.770  1.00 -7.86           H
ATOM   1935 2HB  LYS A 123       4.150   1.254  -2.927  1.00 -7.86           H
ATOM   1936  CG  LYS A 123       3.819   3.311  -2.479  1.00 -7.86           C
ATOM   1937 1HG  LYS A 123       4.321   3.674  -3.375  1.00 -7.86           H
ATOM   1938 2HG  LYS A 123       2.975   3.960  -2.247  1.00 -7.86           H
ATOM   1939  CD  LYS A 123       4.788   3.309  -1.290  1.00 -7.86           C
ATOM   1940 1HD  LYS A 123       4.299   2.821  -0.445  1.00 -7.86           H
ATOM   1941 2HD  LYS A 123       5.680   2.742  -1.555  1.00 -7.86           H
ATOM   1942  CE  LYS A 123       5.194   4.719  -0.861  1.00 -7.86           C
ATOM   1943 1HE  LYS A 123       5.623   5.248  -1.715  1.00 -7.86           H
ATOM   1944 2HE  LYS A 123       4.298   5.254  -0.540  1.00 -7.86           H
ATOM   1945  NZ  LYS A 123       6.189   4.699   0.267  1.00 -7.86           N
ATOM   1946 1HZ  LYS A 123       6.250   5.618   0.699  1.00 -7.86           H
ATOM   1947 2HZ  LYS A 123       7.098   4.439  -0.083  1.00 -7.86           H
ATOM   1948 3HZ  LYS A 123       5.906   4.024   0.968  1.00 -7.86           H
ATOM   1949  N   GLN A 124       3.533   0.909  -5.713  1.00-25.11           N
ATOM   1950  H   GLN A 124       3.725   0.078  -5.160  1.00-25.11           H
ATOM   1951  CA  GLN A 124       4.074   1.013  -7.067  1.00-25.11           C
ATOM   1952  HA  GLN A 124       4.611   1.959  -7.140  1.00-25.11           H
ATOM   1953  C   GLN A 124       2.953   1.023  -8.104  1.00-25.11           C
ATOM   1954  O   GLN A 124       3.000   1.801  -9.042  1.00-25.11           O
ATOM   1955  CB  GLN A 124       5.047  -0.133  -7.379  1.00-25.11           C
ATOM   1956 1HB  GLN A 124       5.715  -0.263  -6.529  1.00-25.11           H
ATOM   1957 2HB  GLN A 124       4.479  -1.054  -7.505  1.00-25.11           H
ATOM   1958  CG  GLN A 124       5.905   0.101  -8.632  1.00-25.11           C
ATOM   1959 1HG  GLN A 124       6.478  -0.802  -8.841  1.00-25.11           H
ATOM   1960 2HG  GLN A 124       5.256   0.300  -9.484  1.00-25.11           H
ATOM   1961  CD  GLN A 124       6.875   1.259  -8.462  1.00-25.11           C
ATOM   1962  OE1 GLN A 124       7.681   1.271  -7.536  1.00-25.11           O
ATOM   1963  NE2 GLN A 124       6.826   2.222  -9.339  1.00-25.11           N
ATOM   1964 1HE2 GLN A 124       7.404   3.033  -9.202  1.00-25.11           H
ATOM   1965 2HE2 GLN A 124       6.229   2.154 -10.153  1.00-25.11           H
ATOM   1966  N   ARG A 125       1.935   0.189  -7.939  1.00 -9.11           N
ATOM   1967  H   ARG A 125       1.928  -0.440  -7.135  1.00 -9.11           H
ATOM   1968  CA  ARG A 125       0.823   0.120  -8.890  1.00 -9.11           C
ATOM   1969  HA  ARG A 125       1.220  -0.064  -9.887  1.00 -9.11           H
ATOM   1970  C   ARG A 125       0.096   1.454  -8.933  1.00 -9.11           C
ATOM   1971  O   ARG A 125      -0.168   1.979 -10.009  1.00 -9.11           O
ATOM   1972  CB  ARG A 125      -0.146  -1.008  -8.507  1.00 -9.11           C
ATOM   1973 1HB  ARG A 125      -0.404  -0.900  -7.454  1.00 -9.11           H
ATOM   1974 2HB  ARG A 125      -1.058  -0.898  -9.093  1.00 -9.11           H
ATOM   1975  CG  ARG A 125       0.395  -2.423  -8.741  1.00 -9.11           C
ATOM   1976 1HG  ARG A 125       0.441  -2.604  -9.813  1.00 -9.11           H
ATOM   1977 2HG  ARG A 125       1.400  -2.513  -8.334  1.00 -9.11           H
ATOM   1978  CD  ARG A 125      -0.501  -3.478  -8.089  1.00 -9.11           C
ATOM   1979 1HD  ARG A 125      -0.479  -3.344  -7.006  1.00 -9.11           H
ATOM   1980 2HD  ARG A 125      -1.523  -3.330  -8.428  1.00 -9.11           H
ATOM   1981  NE  ARG A 125      -0.071  -4.846  -8.419  1.00 -9.11           N
ATOM   1982  HE  ARG A 125       0.490  -5.334  -7.732  1.00 -9.11           H
ATOM   1983  CZ  ARG A 125      -0.359  -5.517  -9.527  1.00 -9.11           C
ATOM   1984  NH1 ARG A 125       0.245  -6.649  -9.734  1.00 -9.11           N
ATOM   1985 1HH1 ARG A 125       0.810  -7.043  -8.991  1.00 -9.11           H
ATOM   1986 2HH1 ARG A 125       0.116  -7.157 -10.596  1.00 -9.11           H
ATOM   1987  NH2 ARG A 125      -1.284  -5.168 -10.381  1.00 -9.11           N
ATOM   1988 1HH2 ARG A 125      -1.879  -4.368 -10.172  1.00 -9.11           H
ATOM   1989 2HH2 ARG A 125      -1.433  -5.715 -11.204  1.00 -9.11           H
ATOM   1990  N   LYS A 126      -0.128   2.057  -7.775  1.00-12.56           N
ATOM   1991  H   LYS A 126       0.103   1.568  -6.911  1.00-12.56           H
ATOM   1992  CA  LYS A 126      -0.726   3.392  -7.690  1.00-12.56           C
ATOM   1993  HA  LYS A 126      -1.683   3.384  -8.212  1.00-12.56           H
ATOM   1994  C   LYS A 126       0.150   4.461  -8.335  1.00-12.56           C
ATOM   1995  O   LYS A 126      -0.344   5.317  -9.072  1.00-12.56           O
ATOM   1996  CB  LYS A 126      -0.962   3.709  -6.212  1.00-12.56           C
ATOM   1997 1HB  LYS A 126      -1.572   2.908  -5.793  1.00-12.56           H
ATOM   1998 2HB  LYS A 126      -0.004   3.705  -5.693  1.00-12.56           H
ATOM   1999  CG  LYS A 126      -1.651   5.026  -5.934  1.00-12.56           C
ATOM   2000 1HG  LYS A 126      -1.012   5.853  -6.243  1.00-12.56           H
ATOM   2001 2HG  LYS A 126      -2.594   5.068  -6.478  1.00-12.56           H
ATOM   2002  CD  LYS A 126      -1.925   5.114  -4.448  1.00-12.56           C
ATOM   2003 1HD  LYS A 126      -2.524   4.252  -4.158  1.00-12.56           H
ATOM   2004 2HD  LYS A 126      -0.985   5.090  -3.896  1.00-12.56           H
ATOM   2005  CE  LYS A 126      -2.681   6.378  -4.100  1.00-12.56           C
ATOM   2006 1HE  LYS A 126      -2.020   7.240  -4.213  1.00-12.56           H
ATOM   2007 2HE  LYS A 126      -3.534   6.489  -4.772  1.00-12.56           H
ATOM   2008  NZ  LYS A 126      -3.174   6.288  -2.697  1.00-12.56           N
ATOM   2009 1HZ  LYS A 126      -3.496   7.195  -2.381  1.00-12.56           H
ATOM   2010 2HZ  LYS A 126      -2.427   5.982  -2.087  1.00-12.56           H
ATOM   2011 3HZ  LYS A 126      -3.937   5.621  -2.647  1.00-12.56           H
ATOM   2012  N   GLN A 127       1.452   4.405  -8.100  1.00-14.26           N
ATOM   2013  H   GLN A 127       1.819   3.703  -7.464  1.00-14.26           H
ATOM   2014  CA  GLN A 127       2.372   5.358  -8.718  1.00-14.26           C
ATOM   2015  HA  GLN A 127       2.041   6.370  -8.482  1.00-14.26           H
ATOM   2016  C   GLN A 127       2.377   5.212 -10.237  1.00-14.26           C
ATOM   2017  O   GLN A 127       2.319   6.210 -10.945  1.00-14.26           O
ATOM   2018  CB  GLN A 127       3.790   5.162  -8.174  1.00-14.26           C
ATOM   2019 1HB  GLN A 127       4.033   4.103  -8.237  1.00-14.26           H
ATOM   2020 2HB  GLN A 127       4.491   5.715  -8.800  1.00-14.26           H
ATOM   2021  CG  GLN A 127       3.960   5.639  -6.729  1.00-14.26           C
ATOM   2022 1HG  GLN A 127       3.957   6.727  -6.719  1.00-14.26           H
ATOM   2023 2HG  GLN A 127       3.116   5.300  -6.134  1.00-14.26           H
ATOM   2024  CD  GLN A 127       5.233   5.144  -6.067  1.00-14.26           C
ATOM   2025  OE1 GLN A 127       5.962   4.301  -6.588  1.00-14.26           O
ATOM   2026  NE2 GLN A 127       5.511   5.664  -4.900  1.00-14.26           N
ATOM   2027 1HE2 GLN A 127       6.350   5.373  -4.422  1.00-14.26           H
ATOM   2028 2HE2 GLN A 127       4.889   6.338  -4.489  1.00-14.26           H
ATOM   2029  N   GLU A 128       2.413   3.997 -10.762  1.00-10.25           N
ATOM   2030  H   GLU A 128       2.470   3.178 -10.154  1.00-10.25           H
ATOM   2031  CA  GLU A 128       2.421   3.809 -12.213  1.00-10.25           C
ATOM   2032  HA  GLU A 128       3.156   4.486 -12.649  1.00-10.25           H
ATOM   2033  C   GLU A 128       1.060   4.159 -12.819  1.00-10.25           C
ATOM   2034  O   GLU A 128       1.001   4.750 -13.894  1.00-10.25           O
ATOM   2035  CB  GLU A 128       2.821   2.376 -12.579  1.00-10.25           C
ATOM   2036 1HB  GLU A 128       2.106   1.702 -12.109  1.00-10.25           H
ATOM   2037 2HB  GLU A 128       2.742   2.255 -13.659  1.00-10.25           H
ATOM   2038  CG  GLU A 128       4.233   1.948 -12.137  1.00-10.25           C
ATOM   2039 1HG  GLU A 128       4.338   2.117 -11.068  1.00-10.25           H
ATOM   2040 2HG  GLU A 128       4.327   0.878 -12.309  1.00-10.25           H
ATOM   2041  CD  GLU A 128       5.396   2.657 -12.832  1.00-10.25           C
ATOM   2042  OE1 GLU A 128       5.215   3.377 -13.831  1.00-10.25           O
ATOM   2043  OE2 GLU A 128       6.544   2.496 -12.346  1.00-10.25           O
ATOM   2044  N   ARG A 129      -0.035   3.898 -12.109  1.00 13.83           N
ATOM   2045  H   ARG A 129       0.047   3.372 -11.237  1.00 13.83           H
ATOM   2046  CA  ARG A 129      -1.372   4.335 -12.546  1.00 13.83           C
ATOM   2047  HA  ARG A 129      -1.566   3.935 -13.540  1.00 13.83           H
ATOM   2048  C   ARG A 129      -1.435   5.851 -12.644  1.00 13.83           C
ATOM   2049  O   ARG A 129      -1.972   6.392 -13.603  1.00 13.83           O
ATOM   2050  CB  ARG A 129      -2.444   3.825 -11.564  1.00 13.83           C
ATOM   2051 1HB  ARG A 129      -2.396   2.738 -11.543  1.00 13.83           H
ATOM   2052 2HB  ARG A 129      -2.198   4.187 -10.567  1.00 13.83           H
ATOM   2053  CG  ARG A 129      -3.890   4.242 -11.844  1.00 13.83           C
ATOM   2054 1HG  ARG A 129      -4.517   3.868 -11.035  1.00 13.83           H
ATOM   2055 2HG  ARG A 129      -3.945   5.330 -11.844  1.00 13.83           H
ATOM   2056  CD  ARG A 129      -4.444   3.744 -13.174  1.00 13.83           C
ATOM   2057 1HD  ARG A 129      -3.844   4.157 -13.987  1.00 13.83           H
ATOM   2058 2HD  ARG A 129      -4.396   2.654 -13.206  1.00 13.83           H
ATOM   2059  NE  ARG A 129      -5.836   4.186 -13.334  1.00 13.83           N
ATOM   2060  HE  ARG A 129      -6.307   4.540 -12.509  1.00 13.83           H
ATOM   2061  CZ  ARG A 129      -6.549   4.191 -14.451  1.00 13.83           C
ATOM   2062  NH1 ARG A 129      -7.767   4.647 -14.395  1.00 13.83           N
ATOM   2063 1HH1 ARG A 129      -8.137   4.985 -13.522  1.00 13.83           H
ATOM   2064 2HH1 ARG A 129      -8.341   4.645 -15.226  1.00 13.83           H
ATOM   2065  NH2 ARG A 129      -6.107   3.773 -15.606  1.00 13.83           N
ATOM   2066 1HH2 ARG A 129      -5.172   3.426 -15.699  1.00 13.83           H
ATOM   2067 2HH2 ARG A 129      -6.726   3.771 -16.401  1.00 13.83           H
ATOM   2068  N   SER A 130      -0.814   6.540 -11.702  1.00  1.68           N
ATOM   2069  H   SER A 130      -0.379   6.045 -10.928  1.00  1.68           H
ATOM   2070  CA  SER A 130      -0.768   8.000 -11.724  1.00  1.68           C
ATOM   2071  HA  SER A 130      -1.785   8.374 -11.839  1.00  1.68           H
ATOM   2072  C   SER A 130       0.060   8.565 -12.877  1.00  1.68           C
ATOM   2073  O   SER A 130      -0.125   9.719 -13.262  1.00  1.68           O
ATOM   2074  CB  SER A 130      -0.219   8.512 -10.395  1.00  1.68           C
ATOM   2075 1HB  SER A 130       0.779   8.110 -10.227  1.00  1.68           H
ATOM   2076 2HB  SER A 130      -0.165   9.601 -10.426  1.00  1.68           H
ATOM   2077  OG  SER A 130      -1.082   8.114  -9.341  1.00  1.68           O
ATOM   2078  HG  SER A 130      -0.838   7.220  -9.061  1.00  1.68           H
ATOM   2079  N   LEU A 131       0.945   7.762 -13.452  1.00-10.52           N
ATOM   2080  H   LEU A 131       1.074   6.824 -13.084  1.00-10.52           H
ATOM   2081  CA  LEU A 131       1.761   8.167 -14.600  1.00-10.52           C
ATOM   2082  HA  LEU A 131       1.794   9.254 -14.666  1.00-10.52           H
ATOM   2083  C   LEU A 131       1.196   7.618 -15.915  1.00-10.52           C
ATOM   2084  O   LEU A 131       1.765   7.864 -16.989  1.00-10.52           O
ATOM   2085  CB  LEU A 131       3.184   7.631 -14.415  1.00-10.52           C
ATOM   2086 1HB  LEU A 131       3.107   6.545 -14.374  1.00-10.52           H
ATOM   2087 2HB  LEU A 131       3.763   7.889 -15.300  1.00-10.52           H
ATOM   2088  CG  LEU A 131       4.000   8.069 -13.194  1.00-10.52           C
ATOM   2089  HG  LEU A 131       3.392   7.931 -12.309  1.00-10.52           H
ATOM   2090  CD1 LEU A 131       5.221   7.168 -13.070  1.00-10.52           C
ATOM   2091 1HD1 LEU A 131       5.792   7.439 -12.183  1.00-10.52           H
ATOM   2092 2HD1 LEU A 131       5.857   7.265 -13.951  1.00-10.52           H
ATOM   2093 3HD1 LEU A 131       4.908   6.127 -12.970  1.00-10.52           H
ATOM   2094  CD2 LEU A 131       4.421   9.529 -13.242  1.00-10.52           C
ATOM   2095 1HD2 LEU A 131       5.022   9.770 -12.365  1.00-10.52           H
ATOM   2096 2HD2 LEU A 131       3.539  10.165 -13.239  1.00-10.52           H
ATOM   2097 3HD2 LEU A 131       5.004   9.725 -14.140  1.00-10.52           H
ATOM   2098  N   LEU A 132       0.104   6.865 -15.809  1.00 -1.10           N
ATOM   2099  H   LEU A 132      -0.309   6.758 -14.890  1.00 -1.10           H
ATOM   2100  CA  LEU A 132      -0.550   6.131 -16.906  1.00 -1.10           C
ATOM   2101  HA  LEU A 132      -1.365   5.559 -16.463  1.00 -1.10           H
ATOM   2102  C   LEU A 132       0.377   5.112 -17.572  1.00 -1.10           C
ATOM   2103  O   LEU A 132       0.417   4.976 -18.795  1.00 -1.10           O
ATOM   2104  CB  LEU A 132      -1.176   7.077 -17.942  1.00 -1.10           C
ATOM   2105 1HB  LEU A 132      -0.376   7.623 -18.439  1.00 -1.10           H
ATOM   2106 2HB  LEU A 132      -1.672   6.467 -18.696  1.00 -1.10           H
ATOM   2107  CG  LEU A 132      -2.206   8.098 -17.437  1.00 -1.10           C
ATOM   2108  HG  LEU A 132      -1.744   8.725 -16.676  1.00 -1.10           H
ATOM   2109  CD1 LEU A 132      -2.628   8.990 -18.601  1.00 -1.10           C
ATOM   2110 1HD1 LEU A 132      -3.387   9.699 -18.268  1.00 -1.10           H
ATOM   2111 2HD1 LEU A 132      -3.020   8.390 -19.423  1.00 -1.10           H
ATOM   2112 3HD1 LEU A 132      -1.766   9.554 -18.958  1.00 -1.10           H
ATOM   2113  CD2 LEU A 132      -3.435   7.420 -16.827  1.00 -1.10           C
ATOM   2114 1HD2 LEU A 132      -4.186   8.171 -16.576  1.00 -1.10           H
ATOM   2115 2HD2 LEU A 132      -3.155   6.912 -15.904  1.00 -1.10           H
ATOM   2116 3HD2 LEU A 132      -3.858   6.694 -17.522  1.00 -1.10           H
ATOM   2117  N   GLN A 133       1.141   4.402 -16.758  1.00 -4.48           N
ATOM   2118  H   GLN A 133       1.038   4.524 -15.751  1.00 -4.48           H
ATOM   2119  CA  GLN A 133       2.137   3.436 -17.224  1.00 -4.48           C
ATOM   2120  HA  GLN A 133       2.255   3.508 -18.303  1.00 -4.48           H
ATOM   2121  C   GLN A 133       1.712   2.012 -16.860  1.00 -4.48           C
ATOM   2122  O   GLN A 133       0.891   1.843 -15.949  1.00 -4.48           O
ATOM   2123  CB  GLN A 133       3.466   3.769 -16.546  1.00 -4.48           C
ATOM   2124 1HB  GLN A 133       3.310   3.725 -15.470  1.00 -4.48           H
ATOM   2125 2HB  GLN A 133       4.210   3.022 -16.819  1.00 -4.48           H
ATOM   2126  CG  GLN A 133       4.004   5.143 -16.893  1.00 -4.48           C
ATOM   2127 1HG  GLN A 133       3.267   5.888 -16.626  1.00 -4.48           H
ATOM   2128 2HG  GLN A 133       4.902   5.336 -16.313  1.00 -4.48           H
ATOM   2129  CD  GLN A 133       4.326   5.300 -18.353  1.00 -4.48           C
ATOM   2130  OE1 GLN A 133       5.151   4.576 -18.902  1.00 -4.48           O
ATOM   2131  NE2 GLN A 133       3.699   6.246 -18.996  1.00 -4.48           N
ATOM   2132 1HE2 GLN A 133       3.912   6.387 -19.969  1.00 -4.48           H
ATOM   2133 2HE2 GLN A 133       3.005   6.804 -18.521  1.00 -4.48           H
ATOM   2134  N   PRO A 134       2.240   0.980 -17.555  1.00 -1.97           N
ATOM   2135  CA  PRO A 134       1.870  -0.386 -17.154  1.00 -1.97           C
ATOM   2136  HA  PRO A 134       0.802  -0.545 -17.299  1.00 -1.97           H
ATOM   2137  C   PRO A 134       2.262  -0.681 -15.712  1.00 -1.97           C
ATOM   2138  O   PRO A 134       3.273  -0.169 -15.233  1.00 -1.97           O
ATOM   2139  CB  PRO A 134       2.691  -1.263 -18.106  1.00 -1.97           C
ATOM   2140 1HB  PRO A 134       3.642  -1.530 -17.644  1.00 -1.97           H
ATOM   2141 2HB  PRO A 134       2.138  -2.158 -18.383  1.00 -1.97           H
ATOM   2142  CG  PRO A 134       2.921  -0.412 -19.284  1.00 -1.97           C
ATOM   2143 1HG  PRO A 134       3.778  -0.760 -19.860  1.00 -1.97           H
ATOM   2144 2HG  PRO A 134       2.023  -0.389 -19.903  1.00 -1.97           H
ATOM   2145  CD  PRO A 134       3.177   0.942 -18.695  1.00 -1.97           C
ATOM   2146 1HD  PRO A 134       4.206   1.019 -18.342  1.00 -1.97           H
ATOM   2147 2HD  PRO A 134       2.954   1.723 -19.423  1.00 -1.97           H
ATOM   2148  N   LEU A 135       1.454  -1.479 -15.025  1.00 56.43           N
ATOM   2149  H   LEU A 135       0.648  -1.872 -15.485  1.00 56.43           H
ATOM   2150  CA  LEU A 135       1.640  -1.726 -13.590  1.00 56.43           C
ATOM   2151  HA  LEU A 135       2.619  -1.344 -13.299  1.00 56.43           H
ATOM   2152  C   LEU A 135       1.614  -3.194 -13.182  1.00 56.43           C
ATOM   2153  O   LEU A 135       1.793  -3.529 -12.016  1.00 56.43           O
ATOM   2154  CB  LEU A 135       0.595  -0.915 -12.810  1.00 56.43           C
ATOM   2155 1HB  LEU A 135       0.805  -1.034 -11.749  1.00 56.43           H
ATOM   2156 2HB  LEU A 135       0.788   0.127 -13.054  1.00 56.43           H
ATOM   2157  CG  LEU A 135      -0.916  -1.132 -13.015  1.00 56.43           C
ATOM   2158  HG  LEU A 135      -1.110  -1.183 -14.085  1.00 56.43           H
ATOM   2159  CD1 LEU A 135      -1.493  -2.383 -12.369  1.00 56.43           C
ATOM   2160 1HD1 LEU A 135      -2.565  -2.439 -12.561  1.00 56.43           H
ATOM   2161 2HD1 LEU A 135      -1.340  -2.349 -11.291  1.00 56.43           H
ATOM   2162 3HD1 LEU A 135      -1.014  -3.268 -12.774  1.00 56.43           H
ATOM   2163  CD2 LEU A 135      -1.671   0.074 -12.466  1.00 56.43           C
ATOM   2164 1HD2 LEU A 135      -2.730  -0.007 -12.717  1.00 56.43           H
ATOM   2165 2HD2 LEU A 135      -1.268   0.997 -12.880  1.00 56.43           H
ATOM   2166 3HD2 LEU A 135      -1.579   0.110 -11.377  1.00 56.43           H
ATOM   2167  N   ALA A 136       1.376  -4.071 -14.148  1.00 36.66           N
ATOM   2168  H   ALA A 136       1.231  -3.755 -15.093  1.00 36.66           H
ATOM   2169  CA  ALA A 136       1.308  -5.509 -13.893  1.00 36.66           C
ATOM   2170  HA  ALA A 136       1.688  -5.722 -12.897  1.00 36.66           H
ATOM   2171  C   ALA A 136       2.204  -6.234 -14.902  1.00 36.66           C
ATOM   2172  O   ALA A 136       2.157  -7.455 -15.038  1.00 36.66           O
ATOM   2173  CB  ALA A 136      -0.150  -5.981 -14.003  1.00 36.66           C
ATOM   2174 1HB  ALA A 136      -0.760  -5.471 -13.261  1.00 36.66           H
ATOM   2175 2HB  ALA A 136      -0.193  -7.056 -13.828  1.00 36.66           H
ATOM   2176 3HB  ALA A 136      -0.534  -5.769 -15.000  1.00 36.66           H
ATOM   2177  N   HIS A 137       2.953  -5.458 -15.669  1.00 24.14           N
ATOM   2178  H   HIS A 137       3.141  -4.505 -15.382  1.00 24.14           H
ATOM   2179  CA  HIS A 137       3.583  -5.922 -16.902  1.00 24.14           C
ATOM   2180  HA  HIS A 137       3.629  -7.010 -16.931  1.00 24.14           H
ATOM   2181  C   HIS A 137       4.956  -5.300 -16.917  1.00 24.14           C
ATOM   2182  O   HIS A 137       5.097  -4.236 -16.320  1.00 24.14           O
ATOM   2183  CB  HIS A 137       2.833  -5.367 -18.117  1.00 24.14           C
ATOM   2184 1HB  HIS A 137       3.126  -4.329 -18.264  1.00 24.14           H
ATOM   2185 2HB  HIS A 137       3.121  -5.922 -19.010  1.00 24.14           H
ATOM   2186  CG  HIS A 137       1.341  -5.382 -17.979  1.00 24.14           C
ATOM   2187  ND1 HIS A 137       0.622  -4.284 -17.537  1.00 24.14           N
ATOM   2188  CD2 HIS A 137       0.441  -6.364 -18.258  1.00 24.14           C
ATOM   2189  HD2 HIS A 137       0.707  -7.340 -18.636  1.00 24.14           H
ATOM   2190  CE1 HIS A 137      -0.688  -4.677 -17.544  1.00 24.14           C
ATOM   2191  HE1 HIS A 137      -1.513  -4.050 -17.230  1.00 24.14           H
ATOM   2192  NE2 HIS A 137      -0.833  -5.947 -17.988  1.00 24.14           N
ATOM   2193  HE2 HIS A 137      -1.697  -6.475 -18.088  1.00 24.14           H
ATOM   2194  N   LEU A 138       5.901  -5.871 -17.652  1.00 23.70           N
ATOM   2195  H   LEU A 138       5.694  -6.730 -18.145  1.00 23.70           H
ATOM   2196  CA  LEU A 138       7.267  -5.345 -17.752  1.00 23.70           C
ATOM   2197  HA  LEU A 138       7.870  -6.084 -18.277  1.00 23.70           H
ATOM   2198  C   LEU A 138       7.856  -5.214 -16.347  1.00 23.70           C
ATOM   2199  O   LEU A 138       7.759  -6.148 -15.566  1.00 23.70           O
ATOM   2200  CB  LEU A 138       7.311  -4.036 -18.568  1.00 23.70           C
ATOM   2201 1HB  LEU A 138       6.759  -3.273 -18.019  1.00 23.70           H
ATOM   2202 2HB  LEU A 138       8.349  -3.713 -18.648  1.00 23.70           H
ATOM   2203  CG  LEU A 138       6.729  -4.095 -19.991  1.00 23.70           C
ATOM   2204  HG  LEU A 138       5.710  -4.475 -19.940  1.00 23.70           H
ATOM   2205  CD1 LEU A 138       6.674  -2.689 -20.582  1.00 23.70           C
ATOM   2206 1HD1 LEU A 138       6.221  -2.728 -21.574  1.00 23.70           H
ATOM   2207 2HD1 LEU A 138       7.680  -2.278 -20.670  1.00 23.70           H
ATOM   2208 3HD1 LEU A 138       6.063  -2.046 -19.949  1.00 23.70           H
ATOM   2209  CD2 LEU A 138       7.539  -5.005 -20.913  1.00 23.70           C
ATOM   2210 1HD2 LEU A 138       7.132  -4.965 -21.922  1.00 23.70           H
ATOM   2211 2HD2 LEU A 138       7.487  -6.035 -20.558  1.00 23.70           H
ATOM   2212 3HD2 LEU A 138       8.582  -4.687 -20.935  1.00 23.70           H
ATOM   2213  N   SER A 139       8.521  -4.112 -16.036  1.00 40.36           N
ATOM   2214  H   SER A 139       8.576  -3.352 -16.692  1.00 40.36           H
ATOM   2215  CA  SER A 139       9.219  -3.968 -14.760  1.00 40.36           C
ATOM   2216  HA  SER A 139       9.916  -4.802 -14.690  1.00 40.36           H
ATOM   2217  C   SER A 139       8.384  -3.995 -13.467  1.00 40.36           C
ATOM   2218  O   SER A 139       8.807  -4.654 -12.509  1.00 40.36           O
ATOM   2219  CB  SER A 139      10.044  -2.687 -14.829  1.00 40.36           C
ATOM   2220 1HB  SER A 139       9.663  -1.963 -14.109  1.00 40.36           H
ATOM   2221 2HB  SER A 139      11.084  -2.915 -14.599  1.00 40.36           H
ATOM   2222  OG  SER A 139       9.947  -2.150 -16.143  1.00 40.36           O
ATOM   2223  HG  SER A 139       9.519  -1.281 -16.085  1.00 40.36           H
ATOM   2224  N   PRO A 140       7.257  -3.254 -13.370  1.00 31.69           N
ATOM   2225  CA  PRO A 140       6.473  -3.495 -12.149  1.00 31.69           C
ATOM   2226  HA  PRO A 140       7.084  -3.293 -11.274  1.00 31.69           H
ATOM   2227  C   PRO A 140       5.863  -4.891 -12.036  1.00 31.69           C
ATOM   2228  O   PRO A 140       5.528  -5.526 -13.034  1.00 31.69           O
ATOM   2229  CB  PRO A 140       5.349  -2.458 -12.246  1.00 31.69           C
ATOM   2230 1HB  PRO A 140       4.464  -2.912 -12.691  1.00 31.69           H
ATOM   2231 2HB  PRO A 140       5.116  -2.044 -11.265  1.00 31.69           H
ATOM   2232  CG  PRO A 140       5.887  -1.420 -13.138  1.00 31.69           C
ATOM   2233 1HG  PRO A 140       5.087  -0.832 -13.579  1.00 31.69           H
ATOM   2234 2HG  PRO A 140       6.582  -0.781 -12.594  1.00 31.69           H
ATOM   2235  CD  PRO A 140       6.607  -2.207 -14.178  1.00 31.69           C
ATOM   2236 1HD  PRO A 140       5.902  -2.638 -14.881  1.00 31.69           H
ATOM   2237 2HD  PRO A 140       7.339  -1.585 -14.689  1.00 31.69           H
ATOM   2238  N   ALA A 141       5.677  -5.322 -10.795  1.00 62.18           N
ATOM   2239  H   ALA A 141       5.975  -4.728 -10.027  1.00 62.18           H
ATOM   2240  CA  ALA A 141       5.100  -6.615 -10.444  1.00 62.18           C
ATOM   2241  HA  ALA A 141       5.229  -6.739  -9.368  1.00 62.18           H
ATOM   2242  C   ALA A 141       5.810  -7.812 -11.101  1.00 62.18           C
ATOM   2243  O   ALA A 141       6.957  -8.122 -10.768  1.00 62.18           O
ATOM   2244  CB  ALA A 141       3.576  -6.600 -10.705  1.00 62.18           C
ATOM   2245 1HB  ALA A 141       3.128  -5.760 -10.172  1.00 62.18           H
ATOM   2246 2HB  ALA A 141       3.123  -7.525 -10.345  1.00 62.18           H
ATOM   2247 3HB  ALA A 141       3.380  -6.478 -11.770  1.00 62.18           H
ATOM   2248  N   ALA A 142       5.112  -8.526 -11.974  1.00 34.54           N
ATOM   2249  H   ALA A 142       4.195  -8.213 -12.245  1.00 34.54           H
ATOM   2250  CA  ALA A 142       5.632  -9.756 -12.555  1.00 34.54           C
ATOM   2251  HA  ALA A 142       6.219 -10.272 -11.794  1.00 34.54           H
ATOM   2252  C   ALA A 142       6.559  -9.471 -13.738  1.00 34.54           C
ATOM   2253  O   ALA A 142       6.119  -9.363 -14.888  1.00 34.54           O
ATOM   2254  CB  ALA A 142       4.477 -10.680 -12.958  1.00 34.54           C
ATOM   2255 1HB  ALA A 142       3.946 -11.016 -12.067  1.00 34.54           H
ATOM   2256 2HB  ALA A 142       4.869 -11.553 -13.483  1.00 34.54           H
ATOM   2257 3HB  ALA A 142       3.781 -10.155 -13.610  1.00 34.54           H
ATOM   2258  N   PHE A 143       7.845  -9.428 -13.428  1.00 15.73           N
ATOM   2259  H   PHE A 143       8.101  -9.473 -12.451  1.00 15.73           H
ATOM   2260  CA  PHE A 143       8.921  -9.400 -14.411  1.00 15.73           C
ATOM   2261  HA  PHE A 143       8.528  -9.294 -15.421  1.00 15.73           H
ATOM   2262  C   PHE A 143       9.626 -10.734 -14.241  1.00 15.73           C
ATOM   2263  O   PHE A 143       9.833 -11.152 -13.098  1.00 15.73           O
ATOM   2264  CB  PHE A 143       9.912  -8.282 -14.100  1.00 15.73           C
ATOM   2265 1HB  PHE A 143       9.376  -7.336 -14.066  1.00 15.73           H
ATOM   2266 2HB  PHE A 143      10.343  -8.461 -13.115  1.00 15.73           H
ATOM   2267  CG  PHE A 143      11.029  -8.171 -15.103  1.00 15.73           C
ATOM   2268  CD1 PHE A 143      10.864  -7.400 -16.266  1.00 15.73           C
ATOM   2269  HD1 PHE A 143       9.925  -6.908 -16.455  1.00 15.73           H
ATOM   2270  CD2 PHE A 143      12.251  -8.833 -14.891  1.00 15.73           C
ATOM   2271  HD2 PHE A 143      12.389  -9.446 -14.010  1.00 15.73           H
ATOM   2272  CE1 PHE A 143      11.915  -7.262 -17.202  1.00 15.73           C
ATOM   2273  HE1 PHE A 143      11.775  -6.660 -18.089  1.00 15.73           H
ATOM   2274  CE2 PHE A 143      13.315  -8.699 -15.816  1.00 15.73           C
ATOM   2275  HE2 PHE A 143      14.254  -9.195 -15.634  1.00 15.73           H
ATOM   2276  CZ  PHE A 143      13.148  -7.907 -16.972  1.00 15.73           C
ATOM   2277  HZ  PHE A 143      13.957  -7.800 -17.680  1.00 15.73           H
ATOM   2278  N   SER A 144      10.013 -11.366 -15.342  1.00 37.37           N
ATOM   2279  H   SER A 144       9.835 -10.924 -16.238  1.00 37.37           H
ATOM   2280  CA  SER A 144      10.628 -12.696 -15.356  1.00 37.37           C
ATOM   2281  HA  SER A 144      10.627 -13.045 -16.389  1.00 37.37           H
ATOM   2282  C   SER A 144       9.778 -13.695 -14.558  1.00 37.37           C
ATOM   2283  O   SER A 144       8.549 -13.594 -14.563  1.00 37.37           O
ATOM   2284  CB  SER A 144      12.100 -12.625 -14.920  1.00 37.37           C
ATOM   2285 1HB  SER A 144      12.573 -13.593 -15.079  1.00 37.37           H
ATOM   2286 2HB  SER A 144      12.609 -11.892 -15.546  1.00 37.37           H
ATOM   2287  OG  SER A 144      12.259 -12.250 -13.563  1.00 37.37           O
ATOM   2288  HG  SER A 144      11.429 -11.851 -13.262  1.00 37.37           H
ATOM   2289  N   SER A 145      10.400 -14.669 -13.910  1.00 12.87           N
ATOM   2290  H   SER A 145      11.407 -14.730 -13.936  1.00 12.87           H
ATOM   2291  CA  SER A 145       9.661 -15.654 -13.124  1.00 12.87           C
ATOM   2292  HA  SER A 145       8.807 -16.006 -13.704  1.00 12.87           H
ATOM   2293  C   SER A 145       9.164 -15.058 -11.808  1.00 12.87           C
ATOM   2294  O   SER A 145       9.923 -14.421 -11.077  1.00 12.87           O
ATOM   2295  CB  SER A 145      10.578 -16.839 -12.811  1.00 12.87           C
ATOM   2296 1HB  SER A 145      10.992 -17.207 -13.748  1.00 12.87           H
ATOM   2297 2HB  SER A 145      11.395 -16.493 -12.177  1.00 12.87           H
ATOM   2298  OG  SER A 145       9.901 -17.907 -12.173  1.00 12.87           O
ATOM   2299  HG  SER A 145       9.494 -17.588 -11.356  1.00 12.87           H
ATOM   2300  N   PHE A 146       7.918 -15.353 -11.465  1.00 24.19           N
ATOM   2301  H   PHE A 146       7.291 -15.757 -12.156  1.00 24.19           H
ATOM   2302  CA  PHE A 146       7.435 -15.236 -10.090  1.00 24.19           C
ATOM   2303  HA  PHE A 146       7.593 -14.230  -9.696  1.00 24.19           H
ATOM   2304  C   PHE A 146       8.238 -16.243  -9.264  1.00 24.19           C
ATOM   2305  O   PHE A 146       8.607 -17.307  -9.783  1.00 24.19           O
ATOM   2306  CB  PHE A 146       5.944 -15.585 -10.070  1.00 24.19           C
ATOM   2307 1HB  PHE A 146       5.403 -14.836 -10.647  1.00 24.19           H
ATOM   2308 2HB  PHE A 146       5.809 -16.553 -10.551  1.00 24.19           H
ATOM   2309  CG  PHE A 146       5.348 -15.670  -8.696  1.00 24.19           C
ATOM   2310  CD1 PHE A 146       4.872 -14.520  -8.047  1.00 24.19           C
ATOM   2311  HD1 PHE A 146       4.923 -13.561  -8.541  1.00 24.19           H
ATOM   2312  CD2 PHE A 146       5.239 -16.916  -8.053  1.00 24.19           C
ATOM   2313  HD2 PHE A 146       5.590 -17.811  -8.546  1.00 24.19           H
ATOM   2314  CE1 PHE A 146       4.305 -14.604  -6.751  1.00 24.19           C
ATOM   2315  HE1 PHE A 146       3.933 -13.716  -6.264  1.00 24.19           H
ATOM   2316  CE2 PHE A 146       4.666 -17.018  -6.769  1.00 24.19           C
ATOM   2317  HE2 PHE A 146       4.573 -17.984  -6.297  1.00 24.19           H
ATOM   2318  CZ  PHE A 146       4.204 -15.858  -6.109  1.00 24.19           C
ATOM   2319  HZ  PHE A 146       3.764 -15.931  -5.126  1.00 24.19           H
ATOM   2320  N   LEU A 147       8.527 -15.938  -8.007  1.00 27.95           N
ATOM   2321  H   LEU A 147       8.167 -15.090  -7.588  1.00 27.95           H
ATOM   2322  CA  LEU A 147       9.318 -16.835  -7.169  1.00 27.95           C
ATOM   2323  HA  LEU A 147       9.581 -17.727  -7.732  1.00 27.95           H
ATOM   2324  C   LEU A 147       8.433 -17.241  -5.988  1.00 27.95           C
ATOM   2325  O   LEU A 147       7.598 -16.445  -5.562  1.00 27.95           O
ATOM   2326  CB  LEU A 147      10.606 -16.149  -6.711  1.00 27.95           C
ATOM   2327 1HB  LEU A 147      10.323 -15.355  -6.023  1.00 27.95           H
ATOM   2328 2HB  LEU A 147      11.164 -16.892  -6.157  1.00 27.95           H
ATOM   2329  CG  LEU A 147      11.594 -15.545  -7.714  1.00 27.95           C
ATOM   2330  HG  LEU A 147      11.133 -14.674  -8.175  1.00 27.95           H
ATOM   2331  CD1 LEU A 147      12.835 -15.100  -6.931  1.00 27.95           C
ATOM   2332 1HD1 LEU A 147      13.534 -14.611  -7.608  1.00 27.95           H
ATOM   2333 2HD1 LEU A 147      13.322 -15.964  -6.476  1.00 27.95           H
ATOM   2334 3HD1 LEU A 147      12.549 -14.399  -6.149  1.00 27.95           H
ATOM   2335  CD2 LEU A 147      12.022 -16.490  -8.817  1.00 27.95           C
ATOM   2336 1HD2 LEU A 147      12.755 -15.996  -9.451  1.00 27.95           H
ATOM   2337 2HD2 LEU A 147      11.161 -16.741  -9.434  1.00 27.95           H
ATOM   2338 3HD2 LEU A 147      12.448 -17.402  -8.397  1.00 27.95           H
ATOM   2339  N   PRO A 148       8.549 -18.491  -5.506  1.00  4.77           N
ATOM   2340  CA  PRO A 148       7.349 -19.067  -4.887  1.00  4.77           C
ATOM   2341  HA  PRO A 148       6.498 -18.917  -5.550  1.00  4.77           H
ATOM   2342  C   PRO A 148       6.925 -18.633  -3.487  1.00  4.77           C
ATOM   2343  O   PRO A 148       7.706 -18.165  -2.645  1.00  4.77           O
ATOM   2344  CB  PRO A 148       7.687 -20.559  -4.842  1.00  4.77           C
ATOM   2345 1HB  PRO A 148       7.186 -21.052  -4.011  1.00  4.77           H
ATOM   2346 2HB  PRO A 148       7.420 -21.039  -5.780  1.00  4.77           H
ATOM   2347  CG  PRO A 148       9.139 -20.581  -4.666  1.00  4.77           C
ATOM   2348 1HG  PRO A 148       9.398 -20.329  -3.637  1.00  4.77           H
ATOM   2349 2HG  PRO A 148       9.549 -21.553  -4.936  1.00  4.77           H
ATOM   2350  CD  PRO A 148       9.604 -19.515  -5.623  1.00  4.77           C
ATOM   2351 1HD  PRO A 148      10.575 -19.125  -5.323  1.00  4.77           H
ATOM   2352 2HD  PRO A 148       9.641 -19.905  -6.642  1.00  4.77           H
ATOM   2353  N   GLU A 149       5.653 -18.910  -3.244  1.00 44.60           N
ATOM   2354  H   GLU A 149       5.073 -19.246  -4.010  1.00 44.60           H
ATOM   2355  CA  GLU A 149       5.030 -18.856  -1.928  1.00 44.60           C
ATOM   2356  HA  GLU A 149       5.216 -17.894  -1.454  1.00 44.60           H
ATOM   2357  C   GLU A 149       5.555 -19.992  -1.060  1.00 44.60           C
ATOM   2358  O   GLU A 149       6.095 -20.977  -1.570  1.00 44.60           O
ATOM   2359  CB  GLU A 149       3.521 -19.105  -2.064  1.00 44.60           C
ATOM   2360 1HB  GLU A 149       3.361 -20.134  -2.384  1.00 44.60           H
ATOM   2361 2HB  GLU A 149       3.078 -19.008  -1.075  1.00 44.60           H
ATOM   2362  CG  GLU A 149       2.773 -18.174  -3.012  1.00 44.60           C
ATOM   2363 1HG  GLU A 149       1.766 -18.038  -2.617  1.00 44.60           H
ATOM   2364 2HG  GLU A 149       3.265 -17.200  -3.023  1.00 44.60           H
ATOM   2365  CD  GLU A 149       2.645 -18.702  -4.436  1.00 44.60           C
ATOM   2366  OE1 GLU A 149       3.384 -19.634  -4.834  1.00 44.60           O
ATOM   2367  OE2 GLU A 149       1.801 -18.150  -5.178  1.00 44.60           O
ATOM   2368  N   SER A 150       5.289 -19.927   0.236  1.00 14.19           N
ATOM   2369  H   SER A 150       4.893 -19.075   0.635  1.00 14.19           H
ATOM   2370  CA  SER A 150       5.395 -21.114   1.072  1.00 14.19           C
ATOM   2371  HA  SER A 150       6.399 -21.527   1.009  1.00 14.19           H
ATOM   2372  C   SER A 150       4.391 -22.115   0.529  1.00 14.19           C
ATOM   2373  O   SER A 150       3.250 -21.770   0.226  1.00 14.19           O
ATOM   2374  CB  SER A 150       5.039 -20.808   2.527  1.00 14.19           C
ATOM   2375 1HB  SER A 150       5.738 -20.070   2.917  1.00 14.19           H
ATOM   2376 2HB  SER A 150       4.033 -20.395   2.567  1.00 14.19           H
ATOM   2377  OG  SER A 150       5.093 -21.975   3.339  1.00 14.19           O
ATOM   2378  HG  SER A 150       4.381 -22.574   3.069  1.00 14.19           H
ATOM   2379  N   THR A 151       4.801 -23.370   0.463  1.00 18.36           N
ATOM   2380  H   THR A 151       5.750 -23.609   0.694  1.00 18.36           H
ATOM   2381  CA  THR A 151       3.879 -24.445   0.140  1.00 18.36           C
ATOM   2382  HA  THR A 151       3.359 -24.232  -0.793  1.00 18.36           H
ATOM   2383  C   THR A 151       2.864 -24.488   1.281  1.00 18.36           C
ATOM   2384  O   THR A 151       3.190 -24.124   2.423  1.00 18.36           O
ATOM   2385  CB  THR A 151       4.663 -25.765   0.027  1.00 18.36           C
ATOM   2386  HB  THR A 151       3.982 -26.611   0.081  1.00 18.36           H
ATOM   2387  OG1 THR A 151       5.630 -25.820   1.083  1.00 18.36           O
ATOM   2388  HG1 THR A 151       5.172 -26.075   1.896  1.00 18.36           H
ATOM   2389  CG2 THR A 151       5.455 -25.827  -1.271  1.00 18.36           C
ATOM   2390 1HG2 THR A 151       5.981 -26.780  -1.321  1.00 18.36           H
ATOM   2391 2HG2 THR A 151       6.176 -25.010  -1.317  1.00 18.36           H
ATOM   2392 3HG2 THR A 151       4.777 -25.756  -2.120  1.00 18.36           H
ATOM   2393  N   ALA A 152       1.642 -24.912   0.988  1.00 27.09           N
ATOM   2394  H   ALA A 152       1.419 -25.214   0.055  1.00 27.09           H
ATOM   2395  CA  ALA A 152       0.604 -25.001   2.003  1.00 27.09           C
ATOM   2396  HA  ALA A 152       0.484 -24.035   2.493  1.00 27.09           H
ATOM   2397  C   ALA A 152       1.088 -26.034   3.020  1.00 27.09           C
ATOM   2398  O   ALA A 152       1.605 -27.077   2.636  1.00 27.09           O
ATOM   2399  CB  ALA A 152      -0.718 -25.427   1.358  1.00 27.09           C
ATOM   2400 1HB  ALA A 152      -1.042 -24.676   0.634  1.00 27.09           H
ATOM   2401 2HB  ALA A 152      -1.484 -25.537   2.124  1.00 27.09           H
ATOM   2402 3HB  ALA A 152      -0.590 -26.387   0.854  1.00 27.09           H
ATOM   2403  N   CYS A 153       0.972 -25.744   4.307  1.00 11.63           N
ATOM   2404  H   CYS A 153       0.563 -24.862   4.598  1.00 11.63           H
ATOM   2405  CA  CYS A 153       1.401 -26.690   5.333  1.00 11.63           C
ATOM   2406  HA  CYS A 153       1.956 -27.510   4.883  1.00 11.63           H
ATOM   2407  C   CYS A 153       0.126 -27.215   5.979  1.00 11.63           C
ATOM   2408  O   CYS A 153      -0.462 -26.506   6.802  1.00 11.63           O
ATOM   2409  CB  CYS A 153       2.300 -25.991   6.351  1.00 11.63           C
ATOM   2410 1HB  CYS A 153       3.121 -25.516   5.814  1.00 11.63           H
ATOM   2411 2HB  CYS A 153       1.723 -25.213   6.852  1.00 11.63           H
ATOM   2412  SG  CYS A 153       2.987 -27.113   7.595  1.00 11.63           S
ATOM   2413  HG  CYS A 153       3.503 -28.004   6.736  1.00 11.63           H
ATOM   2414  N   PRO A 154      -0.354 -28.408   5.575  1.00 20.68           N
ATOM   2415  CA  PRO A 154      -1.689 -28.774   6.061  1.00 20.68           C
ATOM   2416  HA  PRO A 154      -2.415 -28.021   5.770  1.00 20.68           H
ATOM   2417  C   PRO A 154      -1.701 -28.928   7.570  1.00 20.68           C
ATOM   2418  O   PRO A 154      -0.732 -29.405   8.163  1.00 20.68           O
ATOM   2419  CB  PRO A 154      -1.978 -30.090   5.329  1.00 20.68           C
ATOM   2420 1HB  PRO A 154      -2.579 -30.759   5.945  1.00 20.68           H
ATOM   2421 2HB  PRO A 154      -2.481 -29.888   4.383  1.00 20.68           H
ATOM   2422  CG  PRO A 154      -0.632 -30.661   5.065  1.00 20.68           C
ATOM   2423 1HG  PRO A 154      -0.230 -31.114   5.972  1.00 20.68           H
ATOM   2424 2HG  PRO A 154      -0.667 -31.387   4.254  1.00 20.68           H
ATOM   2425  CD  PRO A 154       0.172 -29.450   4.675  1.00 20.68           C
ATOM   2426 1HD  PRO A 154       1.235 -29.624   4.846  1.00 20.68           H
ATOM   2427 2HD  PRO A 154      -0.018 -29.177   3.636  1.00 20.68           H
ATOM   2428  N   TYR A 155      -2.762 -28.463   8.210  1.00 30.71           N
ATOM   2429  H   TYR A 155      -3.541 -28.060   7.702  1.00 30.71           H
ATOM   2430  CA  TYR A 155      -2.830 -28.529   9.663  1.00 30.71           C
ATOM   2431  HA  TYR A 155      -1.918 -28.133  10.105  1.00 30.71           H
ATOM   2432  C   TYR A 155      -2.946 -30.013  10.008  1.00 30.71           C
ATOM   2433  O   TYR A 155      -3.760 -30.728   9.417  1.00 30.71           O
ATOM   2434  CB  TYR A 155      -4.039 -27.744  10.183  1.00 30.71           C
ATOM   2435 1HB  TYR A 155      -4.878 -27.905   9.505  1.00 30.71           H
ATOM   2436 2HB  TYR A 155      -4.309 -28.166  11.146  1.00 30.71           H
ATOM   2437  CG  TYR A 155      -3.843 -26.243  10.394  1.00 30.71           C
ATOM   2438  CD1 TYR A 155      -3.098 -25.442   9.497  1.00 30.71           C
ATOM   2439  HD1 TYR A 155      -2.650 -25.881   8.622  1.00 30.71           H
ATOM   2440  CD2 TYR A 155      -4.431 -25.609  11.509  1.00 30.71           C
ATOM   2441  HD2 TYR A 155      -5.025 -26.186  12.195  1.00 30.71           H
ATOM   2442  CE1 TYR A 155      -2.943 -24.041   9.717  1.00 30.71           C
ATOM   2443  HE1 TYR A 155      -2.387 -23.440   9.011  1.00 30.71           H
ATOM   2444  CE2 TYR A 155      -4.267 -24.217  11.740  1.00 30.71           C
ATOM   2445  HE2 TYR A 155      -4.727 -23.749  12.596  1.00 30.71           H
ATOM   2446  CZ  TYR A 155      -3.527 -23.448  10.841  1.00 30.71           C
ATOM   2447  OH  TYR A 155      -3.397 -22.102  11.079  1.00 30.71           O
ATOM   2448  HH  TYR A 155      -2.985 -21.635  10.349  1.00 30.71           H
ATOM   2449  N   SER A 156      -2.135 -30.497  10.941  1.00 -6.61           N
ATOM   2450  H   SER A 156      -1.441 -29.902  11.374  1.00 -6.61           H
ATOM   2451  CA  SER A 156      -2.276 -31.875  11.407  1.00 -6.61           C
ATOM   2452  HA  SER A 156      -2.391 -32.549  10.560  1.00 -6.61           H
ATOM   2453  C   SER A 156      -3.559 -31.832  12.218  1.00 -6.61           C
ATOM   2454  O   SER A 156      -3.897 -30.777  12.736  1.00 -6.61           O
ATOM   2455  CB  SER A 156      -1.086 -32.310  12.263  1.00 -6.61           C
ATOM   2456 1HB  SER A 156      -1.221 -33.350  12.560  1.00 -6.61           H
ATOM   2457 2HB  SER A 156      -0.172 -32.227  11.674  1.00 -6.61           H
ATOM   2458  OG  SER A 156      -0.968 -31.508  13.427  1.00 -6.61           O
ATOM   2459  HG  SER A 156      -0.174 -31.780  13.899  1.00 -6.61           H
ATOM   2460  N   TYR A 157      -4.298 -32.925  12.342  1.00 10.71           N
ATOM   2461  H   TYR A 157      -3.961 -33.804  11.977  1.00 10.71           H
ATOM   2462  CA  TYR A 157      -5.665 -32.865  12.876  1.00 10.71           C
ATOM   2463  HA  TYR A 157      -6.212 -32.155  12.257  1.00 10.71           H
ATOM   2464  C   TYR A 157      -5.854 -32.391  14.325  1.00 10.71           C
ATOM   2465  O   TYR A 157      -6.978 -32.138  14.762  1.00 10.71           O
ATOM   2466  CB  TYR A 157      -6.321 -34.233  12.698  1.00 10.71           C
ATOM   2467 1HB  TYR A 157      -5.771 -34.966  13.285  1.00 10.71           H
ATOM   2468 2HB  TYR A 157      -7.337 -34.185  13.081  1.00 10.71           H
ATOM   2469  CG  TYR A 157      -6.362 -34.692  11.252  1.00 10.71           C
ATOM   2470  CD1 TYR A 157      -5.765 -35.909  10.869  1.00 10.71           C
ATOM   2471  HD1 TYR A 157      -5.299 -36.539  11.610  1.00 10.71           H
ATOM   2472  CD2 TYR A 157      -6.986 -33.910  10.252  1.00 10.71           C
ATOM   2473  HD2 TYR A 157      -7.464 -32.976  10.512  1.00 10.71           H
ATOM   2474  CE1 TYR A 157      -5.757 -36.325   9.514  1.00 10.71           C
ATOM   2475  HE1 TYR A 157      -5.283 -37.254   9.234  1.00 10.71           H
ATOM   2476  CE2 TYR A 157      -6.983 -34.329   8.892  1.00 10.71           C
ATOM   2477  HE2 TYR A 157      -7.452 -33.721   8.132  1.00 10.71           H
ATOM   2478  CZ  TYR A 157      -6.361 -35.529   8.538  1.00 10.71           C
ATOM   2479  OH  TYR A 157      -6.338 -35.942   7.229  1.00 10.71           O
ATOM   2480  HH  TYR A 157      -6.804 -35.334   6.640  1.00 10.71           H
ATOM   2481  N   ALA A 158      -4.764 -32.221  15.060  1.00  2.49           N
ATOM   2482  H   ALA A 158      -3.869 -32.479  14.675  1.00  2.49           H
ATOM   2483  CA  ALA A 158      -4.802 -31.594  16.377  1.00  2.49           C
ATOM   2484  HA  ALA A 158      -5.633 -32.010  16.948  1.00  2.49           H
ATOM   2485  C   ALA A 158      -4.983 -30.066  16.292  1.00  2.49           C
ATOM   2486  O   ALA A 158      -5.471 -29.435  17.234  1.00  2.49           O
ATOM   2487  CB  ALA A 158      -3.492 -31.917  17.107  1.00  2.49           C
ATOM   2488 1HB  ALA A 158      -3.357 -32.998  17.158  1.00  2.49           H
ATOM   2489 2HB  ALA A 158      -3.529 -31.514  18.119  1.00  2.49           H
ATOM   2490 3HB  ALA A 158      -2.648 -31.472  16.576  1.00  2.49           H
ATOM   2491  N   ALA A 159      -4.534 -29.475  15.192  1.00 38.41           N
ATOM   2492  H   ALA A 159      -4.171 -30.044  14.430  1.00 38.41           H
ATOM   2493  CA  ALA A 159      -4.486 -28.022  15.030  1.00 38.41           C
ATOM   2494  HA  ALA A 159      -4.292 -27.610  16.020  1.00 38.41           H
ATOM   2495  C   ALA A 159      -5.733 -27.265  14.515  1.00 38.41           C
ATOM   2496  O   ALA A 159      -5.898 -26.117  14.905  1.00 38.41           O
ATOM   2497  CB  ALA A 159      -3.254 -27.669  14.177  1.00 38.41           C
ATOM   2498 1HB  ALA A 159      -2.352 -28.061  14.649  1.00 38.41           H
ATOM   2499 2HB  ALA A 159      -3.162 -26.585  14.092  1.00 38.41           H
ATOM   2500 3HB  ALA A 159      -3.350 -28.101  13.182  1.00 38.41           H
ATOM   2501  N   PRO A 160      -6.596 -27.828  13.638  1.00 42.29           N
ATOM   2502  CA  PRO A 160      -7.793 -27.013  13.358  1.00 42.29           C
ATOM   2503  HA  PRO A 160      -7.473 -26.061  12.933  1.00 42.29           H
ATOM   2504  C   PRO A 160      -8.807 -26.715  14.482  1.00 42.29           C
ATOM   2505  O   PRO A 160      -9.390 -25.629  14.483  1.00 42.29           O
ATOM   2506  CB  PRO A 160      -8.510 -27.815  12.265  1.00 42.29           C
ATOM   2507 1HB  PRO A 160      -9.283 -28.445  12.704  1.00 42.29           H
ATOM   2508 2HB  PRO A 160      -8.943 -27.146  11.522  1.00 42.29           H
ATOM   2509  CG  PRO A 160      -7.470 -28.645  11.656  1.00 42.29           C
ATOM   2510 1HG  PRO A 160      -7.901 -29.517  11.164  1.00 42.29           H
ATOM   2511 2HG  PRO A 160      -6.894 -28.050  10.948  1.00 42.29           H
ATOM   2512  CD  PRO A 160      -6.614 -29.047  12.809  1.00 42.29           C
ATOM   2513 1HD  PRO A 160      -7.054 -29.884  13.351  1.00 42.29           H
ATOM   2514 2HD  PRO A 160      -5.618 -29.287  12.456  1.00 42.29           H
ATOM   2515  N   PRO A 161      -9.083 -27.643  15.428  1.00 36.37           N
ATOM   2516  CA  PRO A 161     -10.099 -27.185  16.393  1.00 36.37           C
ATOM   2517  HA  PRO A 161     -11.030 -27.023  15.849  1.00 36.37           H
ATOM   2518  C   PRO A 161      -9.838 -25.922  17.238  1.00 36.37           C
ATOM   2519  O   PRO A 161     -10.782 -25.142  17.428  1.00 36.37           O
ATOM   2520  CB  PRO A 161     -10.282 -28.403  17.308  1.00 36.37           C
ATOM   2521 1HB  PRO A 161      -9.652 -28.312  18.192  1.00 36.37           H
ATOM   2522 2HB  PRO A 161     -11.327 -28.511  17.597  1.00 36.37           H
ATOM   2523  CG  PRO A 161      -9.851 -29.554  16.489  1.00 36.37           C
ATOM   2524 1HG  PRO A 161      -9.568 -30.399  17.117  1.00 36.37           H
ATOM   2525 2HG  PRO A 161     -10.645 -29.836  15.797  1.00 36.37           H
ATOM   2526  CD  PRO A 161      -8.678 -29.030  15.735  1.00 36.37           C
ATOM   2527 1HD  PRO A 161      -7.783 -29.040  16.356  1.00 36.37           H
ATOM   2528 2HD  PRO A 161      -8.530 -29.613  14.827  1.00 36.37           H
ATOM   2529  N   PRO A 162      -8.617 -25.681  17.773  1.00 26.62           N
ATOM   2530  CA  PRO A 162      -8.540 -24.401  18.499  1.00 26.62           C
ATOM   2531  HA  PRO A 162      -9.218 -24.468  19.347  1.00 26.62           H
ATOM   2532  C   PRO A 162      -8.883 -23.097  17.752  1.00 26.62           C
ATOM   2533  O   PRO A 162      -9.660 -22.317  18.307  1.00 26.62           O
ATOM   2534  CB  PRO A 162      -7.101 -24.382  19.031  1.00 26.62           C
ATOM   2535 1HB  PRO A 162      -6.449 -23.842  18.347  1.00 26.62           H
ATOM   2536 2HB  PRO A 162      -7.062 -23.936  20.025  1.00 26.62           H
ATOM   2537  CG  PRO A 162      -6.717 -25.810  19.089  1.00 26.62           C
ATOM   2538 1HG  PRO A 162      -5.634 -25.929  19.079  1.00 26.62           H
ATOM   2539 2HG  PRO A 162      -7.143 -26.275  19.976  1.00 26.62           H
ATOM   2540  CD  PRO A 162      -7.329 -26.396  17.870  1.00 26.62           C
ATOM   2541 1HD  PRO A 162      -6.711 -26.185  17.008  1.00 26.62           H
ATOM   2542 2HD  PRO A 162      -7.474 -27.469  17.995  1.00 26.62           H
ATOM   2543  N   PRO A 163      -8.379 -22.829  16.526  1.00-30.34           N
ATOM   2544  CA  PRO A 163      -8.886 -21.575  15.950  1.00-30.34           C
ATOM   2545  HA  PRO A 163      -8.709 -20.755  16.644  1.00-30.34           H
ATOM   2546  C   PRO A 163     -10.367 -21.563  15.570  1.00-30.34           C
ATOM   2547  O   PRO A 163     -11.007 -20.517  15.668  1.00-30.34           O
ATOM   2548  CB  PRO A 163      -8.007 -21.389  14.714  1.00-30.34           C
ATOM   2549 1HB  PRO A 163      -8.546 -20.861  13.935  1.00-30.34           H
ATOM   2550 2HB  PRO A 163      -7.105 -20.845  14.977  1.00-30.34           H
ATOM   2551  CG  PRO A 163      -7.659 -22.749  14.297  1.00-30.34           C
ATOM   2552 1HG  PRO A 163      -8.499 -23.210  13.778  1.00-30.34           H
ATOM   2553 2HG  PRO A 163      -6.770 -22.751  13.666  1.00-30.34           H
ATOM   2554  CD  PRO A 163      -7.394 -23.435  15.612  1.00-30.34           C
ATOM   2555 1HD  PRO A 163      -7.551 -24.505  15.524  1.00-30.34           H
ATOM   2556 2HD  PRO A 163      -6.382 -23.225  15.955  1.00-30.34           H
ATOM   2557  N   VAL A 164     -10.952 -22.708  15.241  1.00 -0.12           N
ATOM   2558  H   VAL A 164     -10.395 -23.550  15.135  1.00 -0.12           H
ATOM   2559  CA  VAL A 164     -12.397 -22.793  15.001  1.00 -0.12           C
ATOM   2560  HA  VAL A 164     -12.682 -22.066  14.241  1.00 -0.12           H
ATOM   2561  C   VAL A 164     -13.154 -22.446  16.286  1.00 -0.12           C
ATOM   2562  O   VAL A 164     -14.180 -21.773  16.267  1.00 -0.12           O
ATOM   2563  CB  VAL A 164     -12.777 -24.219  14.497  1.00 -0.12           C
ATOM   2564  HB  VAL A 164     -12.400 -24.952  15.209  1.00 -0.12           H
ATOM   2565  CG1 VAL A 164     -14.283 -24.395  14.382  1.00 -0.12           C
ATOM   2566 1HG1 VAL A 164     -14.501 -25.357  13.923  1.00 -0.12           H
ATOM   2567 2HG1 VAL A 164     -14.708 -23.600  13.766  1.00 -0.12           H
ATOM   2568 3HG1 VAL A 164     -14.741 -24.373  15.370  1.00 -0.12           H
ATOM   2569  CG2 VAL A 164     -12.148 -24.498  13.126  1.00 -0.12           C
ATOM   2570 1HG2 VAL A 164     -12.332 -25.534  12.837  1.00 -0.12           H
ATOM   2571 2HG2 VAL A 164     -11.071 -24.342  13.155  1.00 -0.12           H
ATOM   2572 3HG2 VAL A 164     -12.578 -23.840  12.370  1.00 -0.12           H
ATOM   2573  N   THR A 165     -12.622 -22.852  17.429  1.00 -4.76           N
ATOM   2574  H   THR A 165     -11.784 -23.423  17.404  1.00 -4.76           H
ATOM   2575  CA  THR A 165     -13.218 -22.502  18.721  1.00 -4.76           C
ATOM   2576  HA  THR A 165     -14.276 -22.764  18.711  1.00 -4.76           H
ATOM   2577  C   THR A 165     -13.080 -21.005  19.024  1.00 -4.76           C
ATOM   2578  O   THR A 165     -13.945 -20.388  19.648  1.00 -4.76           O
ATOM   2579  CB  THR A 165     -12.519 -23.291  19.849  1.00 -4.76           C
ATOM   2580  HB  THR A 165     -11.492 -22.944  19.950  1.00 -4.76           H
ATOM   2581  OG1 THR A 165     -12.509 -24.685  19.525  1.00 -4.76           O
ATOM   2582  HG1 THR A 165     -12.001 -24.814  18.711  1.00 -4.76           H
ATOM   2583  CG2 THR A 165     -13.224 -23.164  21.180  1.00 -4.76           C
ATOM   2584 1HG2 THR A 165     -12.692 -23.750  21.925  1.00 -4.76           H
ATOM   2585 2HG2 THR A 165     -14.240 -23.543  21.087  1.00 -4.76           H
ATOM   2586 3HG2 THR A 165     -13.249 -22.123  21.501  1.00 -4.76           H
ATOM   2587  N   CYS A 166     -11.974 -20.406  18.605  1.00  0.27           N
ATOM   2588  H   CYS A 166     -11.284 -20.930  18.078  1.00  0.27           H
ATOM   2589  CA  CYS A 166     -11.719 -19.001  18.908  1.00  0.27           C
ATOM   2590  HA  CYS A 166     -12.008 -18.809  19.941  1.00  0.27           H
ATOM   2591  C   CYS A 166     -12.503 -18.031  18.026  1.00  0.27           C
ATOM   2592  O   CYS A 166     -13.006 -17.033  18.525  1.00  0.27           O
ATOM   2593  CB  CYS A 166     -10.230 -18.699  18.770  1.00  0.27           C
ATOM   2594 1HB  CYS A 166      -9.918 -18.865  17.737  1.00  0.27           H
ATOM   2595 2HB  CYS A 166     -10.089 -17.647  19.004  1.00  0.27           H
ATOM   2596  SG  CYS A 166      -9.175 -19.659  19.872  1.00  0.27           S
ATOM   2597  HG  CYS A 166      -9.316 -20.821  19.218  1.00  0.27           H
ATOM   2598  N   PHE A 167     -12.628 -18.338  16.742  1.00 16.66           N
ATOM   2599  H   PHE A 167     -12.250 -19.221  16.405  1.00 16.66           H
ATOM   2600  CA  PHE A 167     -13.254 -17.446  15.757  1.00 16.66           C
ATOM   2601  HA  PHE A 167     -12.594 -16.585  15.638  1.00 16.66           H
ATOM   2602  C   PHE A 167     -14.638 -16.839  16.060  1.00 16.66           C
ATOM   2603  O   PHE A 167     -14.847 -15.671  15.767  1.00 16.66           O
ATOM   2604  CB  PHE A 167     -13.287 -18.182  14.415  1.00 16.66           C
ATOM   2605 1HB  PHE A 167     -12.267 -18.457  14.150  1.00 16.66           H
ATOM   2606 2HB  PHE A 167     -13.868 -19.098  14.528  1.00 16.66           H
ATOM   2607  CG  PHE A 167     -13.883 -17.379  13.291  1.00 16.66           C
ATOM   2608  CD1 PHE A 167     -13.218 -16.255  12.770  1.00 16.66           C
ATOM   2609  HD1 PHE A 167     -12.289 -15.927  13.207  1.00 16.66           H
ATOM   2610  CD2 PHE A 167     -15.116 -17.760  12.735  1.00 16.66           C
ATOM   2611  HD2 PHE A 167     -15.641 -18.618  13.131  1.00 16.66           H
ATOM   2612  CE1 PHE A 167     -13.757 -15.536  11.678  1.00 16.66           C
ATOM   2613  HE1 PHE A 167     -13.225 -14.687  11.280  1.00 16.66           H
ATOM   2614  CE2 PHE A 167     -15.674 -17.048  11.645  1.00 16.66           C
ATOM   2615  HE2 PHE A 167     -16.616 -17.359  11.217  1.00 16.66           H
ATOM   2616  CZ  PHE A 167     -14.985 -15.941  11.107  1.00 16.66           C
ATOM   2617  HZ  PHE A 167     -15.397 -15.411  10.263  1.00 16.66           H
ATOM   2618  N   PRO A 168     -15.593 -17.564  16.673  1.00 19.28           N
ATOM   2619  CA  PRO A 168     -16.802 -16.804  17.030  1.00 19.28           C
ATOM   2620  HA  PRO A 168     -17.226 -16.357  16.132  1.00 19.28           H
ATOM   2621  C   PRO A 168     -16.695 -15.726  18.121  1.00 19.28           C
ATOM   2622  O   PRO A 168     -17.723 -15.165  18.514  1.00 19.28           O
ATOM   2623  CB  PRO A 168     -17.752 -17.895  17.533  1.00 19.28           C
ATOM   2624 1HB  PRO A 168     -17.715 -17.951  18.622  1.00 19.28           H
ATOM   2625 2HB  PRO A 168     -18.769 -17.702  17.194  1.00 19.28           H
ATOM   2626  CG  PRO A 168     -17.237 -19.146  16.944  1.00 19.28           C
ATOM   2627 1HG  PRO A 168     -17.578 -20.014  17.506  1.00 19.28           H
ATOM   2628 2HG  PRO A 168     -17.537 -19.220  15.898  1.00 19.28           H
ATOM   2629  CD  PRO A 168     -15.760 -18.977  17.049  1.00 19.28           C
ATOM   2630 1HD  PRO A 168     -15.417 -19.148  18.069  1.00 19.28           H
ATOM   2631 2HD  PRO A 168     -15.252 -19.630  16.343  1.00 19.28           H
ATOM   2632  N   HIS A 169     -15.511 -15.455  18.662  1.00 29.71           N
ATOM   2633  H   HIS A 169     -14.669 -15.866  18.263  1.00 29.71           H
ATOM   2634  CA  HIS A 169     -15.358 -14.591  19.833  1.00 29.71           C
ATOM   2635  HA  HIS A 169     -16.355 -14.322  20.173  1.00 29.71           H
ATOM   2636  C   HIS A 169     -14.689 -13.245  19.465  1.00 29.71           C
ATOM   2637  O   HIS A 169     -15.437 -12.349  19.047  1.00 29.71           O
ATOM   2638  CB  HIS A 169     -14.753 -15.405  20.980  1.00 29.71           C
ATOM   2639 1HB  HIS A 169     -13.753 -15.726  20.703  1.00 29.71           H
ATOM   2640 2HB  HIS A 169     -14.691 -14.772  21.865  1.00 29.71           H
ATOM   2641  CG  HIS A 169     -15.543 -16.631  21.316  1.00 29.71           C
ATOM   2642  ND1 HIS A 169     -15.307 -17.878  20.787  1.00 29.71           N
ATOM   2643  HD1 HIS A 169     -14.581 -18.120  20.121  1.00 29.71           H
ATOM   2644  CD2 HIS A 169     -16.622 -16.792  22.122  1.00 29.71           C
ATOM   2645  HD2 HIS A 169     -17.091 -15.997  22.682  1.00 29.71           H
ATOM   2646  CE1 HIS A 169     -16.218 -18.718  21.279  1.00 29.71           C
ATOM   2647  HE1 HIS A 169     -16.275 -19.770  21.026  1.00 29.71           H
ATOM   2648  NE2 HIS A 169     -17.030 -18.109  22.122  1.00 29.71           N
ATOM   2649  N   PRO A 170     -13.347 -13.046  19.553  1.00 19.68           N
ATOM   2650  CA  PRO A 170     -12.893 -12.197  18.441  1.00 19.68           C
ATOM   2651  HA  PRO A 170     -13.522 -11.316  18.323  1.00 19.68           H
ATOM   2652  C   PRO A 170     -12.860 -12.991  17.139  1.00 19.68           C
ATOM   2653  O   PRO A 170     -12.678 -14.202  17.157  1.00 19.68           O
ATOM   2654  CB  PRO A 170     -11.494 -11.764  18.881  1.00 19.68           C
ATOM   2655 1HB  PRO A 170     -10.850 -11.586  18.019  1.00 19.68           H
ATOM   2656 2HB  PRO A 170     -11.562 -10.870  19.501  1.00 19.68           H
ATOM   2657  CG  PRO A 170     -11.005 -12.885  19.674  1.00 19.68           C
ATOM   2658 1HG  PRO A 170     -10.628 -13.661  19.015  1.00 19.68           H
ATOM   2659 2HG  PRO A 170     -10.226 -12.563  20.364  1.00 19.68           H
ATOM   2660  CD  PRO A 170     -12.203 -13.398  20.423  1.00 19.68           C
ATOM   2661 1HD  PRO A 170     -12.118 -14.475  20.558  1.00 19.68           H
ATOM   2662 2HD  PRO A 170     -12.291 -12.891  21.383  1.00 19.68           H
ATOM   2663  N   TYR A 171     -13.030 -12.310  16.015  1.00 26.90           N
ATOM   2664  H   TYR A 171     -13.134 -11.305  16.052  1.00 26.90           H
ATOM   2665  CA  TYR A 171     -13.119 -12.982  14.718  1.00 26.90           C
ATOM   2666  HA  TYR A 171     -13.293 -14.046  14.869  1.00 26.90           H
ATOM   2667  C   TYR A 171     -11.805 -12.847  13.960  1.00 26.90           C
ATOM   2668  O   TYR A 171     -10.987 -13.765  13.968  1.00 26.90           O
ATOM   2669  CB  TYR A 171     -14.289 -12.414  13.914  1.00 26.90           C
ATOM   2670 1HB  TYR A 171     -14.243 -11.326  13.923  1.00 26.90           H
ATOM   2671 2HB  TYR A 171     -14.182 -12.761  12.890  1.00 26.90           H
ATOM   2672  CG  TYR A 171     -15.649 -12.859  14.417  1.00 26.90           C
ATOM   2673  CD1 TYR A 171     -16.161 -12.402  15.650  1.00 26.90           C
ATOM   2674  HD1 TYR A 171     -15.613 -11.677  16.231  1.00 26.90           H
ATOM   2675  CD2 TYR A 171     -16.422 -13.774  13.671  1.00 26.90           C
ATOM   2676  HD2 TYR A 171     -16.068 -14.120  12.713  1.00 26.90           H
ATOM   2677  CE1 TYR A 171     -17.372 -12.916  16.165  1.00 26.90           C
ATOM   2678  HE1 TYR A 171     -17.728 -12.590  17.127  1.00 26.90           H
ATOM   2679  CE2 TYR A 171     -17.649 -14.273  14.177  1.00 26.90           C
ATOM   2680  HE2 TYR A 171     -18.227 -14.983  13.605  1.00 26.90           H
ATOM   2681  CZ  TYR A 171     -18.088 -13.866  15.436  1.00 26.90           C
ATOM   2682  OH  TYR A 171     -19.222 -14.424  15.966  1.00 26.90           O
ATOM   2683  HH  TYR A 171     -19.325 -14.221  16.899  1.00 26.90           H
ATOM   2684  N   SER A 172     -11.542 -11.672  13.404  1.00 28.81           N
ATOM   2685  H   SER A 172     -12.253 -10.962  13.368  1.00 28.81           H
ATOM   2686  CA  SER A 172     -10.193 -11.345  12.949  1.00 28.81           C
ATOM   2687  HA  SER A 172      -9.811 -12.127  12.292  1.00 28.81           H
ATOM   2688  C   SER A 172      -9.387 -11.306  14.238  1.00 28.81           C
ATOM   2689  O   SER A 172      -9.820 -10.698  15.224  1.00 28.81           O
ATOM   2690  CB  SER A 172     -10.149  -9.985  12.251  1.00 28.81           C
ATOM   2691 1HB  SER A 172     -10.725 -10.032  11.326  1.00 28.81           H
ATOM   2692 2HB  SER A 172     -10.592  -9.236  12.908  1.00 28.81           H
ATOM   2693  OG  SER A 172      -8.816  -9.603  11.962  1.00 28.81           O
ATOM   2694  HG  SER A 172      -8.806  -8.637  11.859  1.00 28.81           H
ATOM   2695  N   HIS A 173      -8.287 -12.038  14.296  1.00 36.93           N
ATOM   2696  H   HIS A 173      -7.942 -12.505  13.470  1.00 36.93           H
ATOM   2697  CA  HIS A 173      -7.571 -12.196  15.554  1.00 36.93           C
ATOM   2698  HA  HIS A 173      -8.284 -12.062  16.367  1.00 36.93           H
ATOM   2699  C   HIS A 173      -6.525 -11.117  15.742  1.00 36.93           C
ATOM   2700  O   HIS A 173      -5.388 -11.181  15.272  1.00 36.93           O
ATOM   2701  CB  HIS A 173      -7.030 -13.605  15.719  1.00 36.93           C
ATOM   2702 1HB  HIS A 173      -6.843 -14.033  14.737  1.00 36.93           H
ATOM   2703 2HB  HIS A 173      -6.089 -13.557  16.265  1.00 36.93           H
ATOM   2704  CG  HIS A 173      -7.956 -14.483  16.498  1.00 36.93           C
ATOM   2705  ND1 HIS A 173      -9.283 -14.685  16.198  1.00 36.93           N
ATOM   2706  HD1 HIS A 173      -9.775 -14.367  15.363  1.00 36.93           H
ATOM   2707  CD2 HIS A 173      -7.765 -15.116  17.680  1.00 36.93           C
ATOM   2708  HD2 HIS A 173      -6.826 -15.155  18.211  1.00 36.93           H
ATOM   2709  CE1 HIS A 173      -9.824 -15.400  17.183  1.00 36.93           C
ATOM   2710  HE1 HIS A 173     -10.863 -15.708  17.213  1.00 36.93           H
ATOM   2711  NE2 HIS A 173      -8.940 -15.667  18.126  1.00 36.93           N
ATOM   2712  N   ALA A 174      -7.008 -10.115  16.455  1.00 24.79           N
ATOM   2713  H   ALA A 174      -7.960 -10.186  16.775  1.00 24.79           H
ATOM   2714  CA  ALA A 174      -6.286  -8.906  16.796  1.00 24.79           C
ATOM   2715  HA  ALA A 174      -6.034  -8.376  15.876  1.00 24.79           H
ATOM   2716  C   ALA A 174      -4.989  -9.149  17.571  1.00 24.79           C
ATOM   2717  O   ALA A 174      -4.780 -10.210  18.166  1.00 24.79           O
ATOM   2718  CB  ALA A 174      -7.238  -8.044  17.633  1.00 24.79           C
ATOM   2719 1HB  ALA A 174      -8.135  -7.820  17.054  1.00 24.79           H
ATOM   2720 2HB  ALA A 174      -6.750  -7.108  17.903  1.00 24.79           H
ATOM   2721 3HB  ALA A 174      -7.521  -8.573  18.543  1.00 24.79           H
ATOM   2722  N   LEU A 175      -4.190  -8.097  17.671  1.00 37.82           N
ATOM   2723  H   LEU A 175      -4.444  -7.250  17.169  1.00 37.82           H
ATOM   2724  CA  LEU A 175      -2.951  -8.103  18.454  1.00 37.82           C
ATOM   2725  HA  LEU A 175      -2.225  -8.697  17.899  1.00 37.82           H
ATOM   2726  C   LEU A 175      -3.005  -8.725  19.863  1.00 37.82           C
ATOM   2727  O   LEU A 175      -2.116  -9.521  20.187  1.00 37.82           O
ATOM   2728  CB  LEU A 175      -2.430  -6.663  18.530  1.00 37.82           C
ATOM   2729 1HB  LEU A 175      -2.286  -6.305  17.512  1.00 37.82           H
ATOM   2730 2HB  LEU A 175      -3.216  -6.054  18.973  1.00 37.82           H
ATOM   2731  CG  LEU A 175      -1.150  -6.387  19.332  1.00 37.82           C
ATOM   2732  HG  LEU A 175      -1.302  -6.737  20.352  1.00 37.82           H
ATOM   2733  CD1 LEU A 175       0.095  -7.083  18.775  1.00 37.82           C
ATOM   2734 1HD1 LEU A 175       0.969  -6.803  19.364  1.00 37.82           H
ATOM   2735 2HD1 LEU A 175       0.254  -6.801  17.737  1.00 37.82           H
ATOM   2736 3HD1 LEU A 175      -0.032  -8.164  18.832  1.00 37.82           H
ATOM   2737  CD2 LEU A 175      -0.935  -4.887  19.392  1.00 37.82           C
ATOM   2738 1HD2 LEU A 175      -0.063  -4.671  20.006  1.00 37.82           H
ATOM   2739 2HD2 LEU A 175      -1.800  -4.405  19.851  1.00 37.82           H
ATOM   2740 3HD2 LEU A 175      -0.795  -4.474  18.393  1.00 37.82           H
ATOM   2741  N   PRO A 176      -4.015  -8.428  20.715  1.00  1.92           N
ATOM   2742  CA  PRO A 176      -3.978  -9.166  21.990  1.00  1.92           C
ATOM   2743  HA  PRO A 176      -3.053  -8.945  22.520  1.00  1.92           H
ATOM   2744  C   PRO A 176      -4.159 -10.683  21.901  1.00  1.92           C
ATOM   2745  O   PRO A 176      -3.764 -11.414  22.808  1.00  1.92           O
ATOM   2746  CB  PRO A 176      -5.164  -8.576  22.762  1.00  1.92           C
ATOM   2747 1HB  PRO A 176      -6.045  -9.202  22.630  1.00  1.92           H
ATOM   2748 2HB  PRO A 176      -4.923  -8.476  23.820  1.00  1.92           H
ATOM   2749  CG  PRO A 176      -5.390  -7.252  22.151  1.00  1.92           C
ATOM   2750 1HG  PRO A 176      -6.404  -6.900  22.342  1.00  1.92           H
ATOM   2751 2HG  PRO A 176      -4.654  -6.538  22.521  1.00  1.92           H
ATOM   2752  CD  PRO A 176      -5.173  -7.514  20.698  1.00  1.92           C
ATOM   2753 1HD  PRO A 176      -6.042  -8.008  20.263  1.00  1.92           H
ATOM   2754 2HD  PRO A 176      -4.948  -6.586  20.173  1.00  1.92           H
ATOM   2755  N   SER A 177      -4.773 -11.182  20.838  1.00 -8.32           N
ATOM   2756  H   SER A 177      -5.072 -10.567  20.085  1.00 -8.32           H
ATOM   2757  CA  SER A 177      -5.017 -12.613  20.691  1.00 -8.32           C
ATOM   2758  HA  SER A 177      -5.226 -13.044  21.668  1.00 -8.32           H
ATOM   2759  C   SER A 177      -3.851 -13.375  20.084  1.00 -8.32           C
ATOM   2760  O   SER A 177      -3.713 -14.570  20.311  1.00 -8.32           O
ATOM   2761  CB  SER A 177      -6.229 -12.847  19.796  1.00 -8.32           C
ATOM   2762 1HB  SER A 177      -6.067 -12.378  18.825  1.00 -8.32           H
ATOM   2763 2HB  SER A 177      -6.352 -13.920  19.656  1.00 -8.32           H
ATOM   2764  OG  SER A 177      -7.404 -12.323  20.393  1.00 -8.32           O
ATOM   2765  HG  SER A 177      -8.027 -13.056  20.497  1.00 -8.32           H
ATOM   2766  N   GLN A 178      -2.987 -12.727  19.320  1.00 20.33           N
ATOM   2767  H   GLN A 178      -3.082 -11.731  19.154  1.00 20.33           H
ATOM   2768  CA  GLN A 178      -1.900 -13.479  18.692  1.00 20.33           C
ATOM   2769  HA  GLN A 178      -2.379 -14.298  18.162  1.00 20.33           H
ATOM   2770  C   GLN A 178      -0.896 -14.185  19.614  1.00 20.33           C
ATOM   2771  O   GLN A 178      -0.524 -15.329  19.328  1.00 20.33           O
ATOM   2772  CB  GLN A 178      -1.178 -12.642  17.635  1.00 20.33           C
ATOM   2773 1HB  GLN A 178      -0.882 -11.687  18.068  1.00 20.33           H
ATOM   2774 2HB  GLN A 178      -0.279 -13.177  17.333  1.00 20.33           H
ATOM   2775  CG  GLN A 178      -2.024 -12.403  16.386  1.00 20.33           C
ATOM   2776 1HG  GLN A 178      -2.904 -11.820  16.653  1.00 20.33           H
ATOM   2777 2HG  GLN A 178      -1.438 -11.829  15.668  1.00 20.33           H
ATOM   2778  CD  GLN A 178      -2.480 -13.700  15.722  1.00 20.33           C
ATOM   2779  OE1 GLN A 178      -1.815 -14.735  15.780  1.00 20.33           O
ATOM   2780  NE2 GLN A 178      -3.631 -13.665  15.119  1.00 20.33           N
ATOM   2781 1HE2 GLN A 178      -3.955 -14.501  14.653  1.00 20.33           H
ATOM   2782 2HE2 GLN A 178      -4.167 -12.805  15.092  1.00 20.33           H
ATOM   2783  N   PRO A 179      -0.491 -13.586  20.755  1.00 -2.74           N
ATOM   2784  CA  PRO A 179       0.292 -14.471  21.629  1.00 -2.74           C
ATOM   2785  HA  PRO A 179       1.209 -14.770  21.120  1.00 -2.74           H
ATOM   2786  C   PRO A 179      -0.434 -15.722  22.132  1.00 -2.74           C
ATOM   2787  O   PRO A 179       0.211 -16.743  22.369  1.00 -2.74           O
ATOM   2788  CB  PRO A 179       0.634 -13.565  22.818  1.00 -2.74           C
ATOM   2789 1HB  PRO A 179      -0.102 -13.693  23.612  1.00 -2.74           H
ATOM   2790 2HB  PRO A 179       1.636 -13.779  23.189  1.00 -2.74           H
ATOM   2791  CG  PRO A 179       0.564 -12.192  22.273  1.00 -2.74           C
ATOM   2792 1HG  PRO A 179       0.413 -11.461  23.068  1.00 -2.74           H
ATOM   2793 2HG  PRO A 179       1.469 -11.969  21.707  1.00 -2.74           H
ATOM   2794  CD  PRO A 179      -0.618 -12.247  21.358  1.00 -2.74           C
ATOM   2795 1HD  PRO A 179      -1.547 -12.166  21.922  1.00 -2.74           H
ATOM   2796 2HD  PRO A 179      -0.548 -11.468  20.600  1.00 -2.74           H
ATOM   2797  N   SER A 180      -1.751 -15.692  22.307  1.00-17.38           N
ATOM   2798  H   SER A 180      -2.287 -14.864  22.075  1.00-17.38           H
ATOM   2799  CA  SER A 180      -2.454 -16.863  22.832  1.00-17.38           C
ATOM   2800  HA  SER A 180      -1.842 -17.300  23.621  1.00-17.38           H
ATOM   2801  C   SER A 180      -2.662 -17.927  21.758  1.00-17.38           C
ATOM   2802  O   SER A 180      -2.603 -19.120  22.057  1.00-17.38           O
ATOM   2803  CB  SER A 180      -3.800 -16.477  23.452  1.00-17.38           C
ATOM   2804 1HB  SER A 180      -4.219 -17.352  23.947  1.00-17.38           H
ATOM   2805 2HB  SER A 180      -3.640 -15.693  24.193  1.00-17.38           H
ATOM   2806  OG  SER A 180      -4.720 -16.025  22.478  1.00-17.38           O
ATOM   2807  HG  SER A 180      -5.429 -15.524  22.910  1.00-17.38           H
ATOM   2808  N   THR A 181      -2.867 -17.522  20.510  1.00  4.57           N
ATOM   2809  H   THR A 181      -2.934 -16.527  20.301  1.00  4.57           H
ATOM   2810  CA  THR A 181      -3.048 -18.475  19.414  1.00  4.57           C
ATOM   2811  HA  THR A 181      -3.743 -19.255  19.723  1.00  4.57           H
ATOM   2812  C   THR A 181      -1.716 -19.130  19.058  1.00  4.57           C
ATOM   2813  O   THR A 181      -1.620 -20.354  18.887  1.00  4.57           O
ATOM   2814  CB  THR A 181      -3.594 -17.768  18.155  1.00  4.57           C
ATOM   2815  HB  THR A 181      -3.583 -18.462  17.317  1.00  4.57           H
ATOM   2816  OG1 THR A 181      -2.774 -16.636  17.867  1.00  4.57           O
ATOM   2817  HG1 THR A 181      -2.921 -16.355  16.958  1.00  4.57           H
ATOM   2818  CG2 THR A 181      -5.001 -17.246  18.353  1.00  4.57           C
ATOM   2819 1HG2 THR A 181      -5.347 -16.795  17.423  1.00  4.57           H
ATOM   2820 2HG2 THR A 181      -5.015 -16.490  19.138  1.00  4.57           H
ATOM   2821 3HG2 THR A 181      -5.670 -18.061  18.628  1.00  4.57           H
ATOM   2822  N   GLY A 182      -0.660 -18.327  19.040  1.00 14.25           N
ATOM   2823  H   GLY A 182      -0.785 -17.322  19.163  1.00 14.25           H
ATOM   2824  CA  GLY A 182       0.674 -18.846  18.795  1.00 14.25           C
ATOM   2825 1HA  GLY A 182       0.654 -19.476  17.905  1.00 14.25           H
ATOM   2826 2HA  GLY A 182       1.352 -18.013  18.627  1.00 14.25           H
ATOM   2827  C   GLY A 182       1.170 -19.668  19.966  1.00 14.25           C
ATOM   2828  O   GLY A 182       1.997 -20.564  19.816  1.00 14.25           O
ATOM   2829  N   GLY A 183       0.616 -19.413  21.142  1.00 -5.03           N
ATOM   2830  H   GLY A 183      -0.053 -18.657  21.225  1.00 -5.03           H
ATOM   2831  CA  GLY A 183       0.928 -20.189  22.333  1.00 -5.03           C
ATOM   2832 1HA  GLY A 183       1.980 -20.475  22.314  1.00 -5.03           H
ATOM   2833 2HA  GLY A 183       0.756 -19.569  23.212  1.00 -5.03           H
ATOM   2834  C   GLY A 183       0.091 -21.445  22.469  1.00 -5.03           C
ATOM   2835  O   GLY A 183       0.143 -22.110  23.504  1.00 -5.03           O
ATOM   2836  N   ALA A 184      -0.688 -21.765  21.443  1.00 35.70           N
ATOM   2837  H   ALA A 184      -0.701 -21.164  20.628  1.00 35.70           H
ATOM   2838  CA  ALA A 184      -1.534 -22.957  21.441  1.00 35.70           C
ATOM   2839  HA  ALA A 184      -1.365 -23.511  22.364  1.00 35.70           H
ATOM   2840  C   ALA A 184      -1.225 -23.909  20.284  1.00 35.70           C
ATOM   2841  O   ALA A 184      -0.751 -25.021  20.523  1.00 35.70           O
ATOM   2842  CB  ALA A 184      -3.010 -22.540  21.419  1.00 35.70           C
ATOM   2843 1HB  ALA A 184      -3.255 -22.049  22.359  1.00 35.70           H
ATOM   2844 2HB  ALA A 184      -3.643 -23.421  21.308  1.00 35.70           H
ATOM   2845 3HB  ALA A 184      -3.200 -21.845  20.602  1.00 35.70           H
ATOM   2846  N   PHE A 185      -1.538 -23.498  19.060  1.00  6.81           N
ATOM   2847  H   PHE A 185      -1.790 -22.529  18.899  1.00  6.81           H
ATOM   2848  CA  PHE A 185      -1.693 -24.453  17.957  1.00  6.81           C
ATOM   2849  HA  PHE A 185      -1.462 -25.445  18.346  1.00  6.81           H
ATOM   2850  C   PHE A 185      -0.835 -24.318  16.694  1.00  6.81           C
ATOM   2851  O   PHE A 185      -0.750 -25.294  15.955  1.00  6.81           O
ATOM   2852  CB  PHE A 185      -3.173 -24.492  17.550  1.00  6.81           C
ATOM   2853 1HB  PHE A 185      -3.330 -25.323  16.862  1.00  6.81           H
ATOM   2854 2HB  PHE A 185      -3.767 -24.685  18.441  1.00  6.81           H
ATOM   2855  CG  PHE A 185      -3.672 -23.224  16.900  1.00  6.81           C
ATOM   2856  CD1 PHE A 185      -3.597 -23.061  15.505  1.00  6.81           C
ATOM   2857  HD1 PHE A 185      -3.216 -23.864  14.890  1.00  6.81           H
ATOM   2858  CD2 PHE A 185      -4.240 -22.194  17.674  1.00  6.81           C
ATOM   2859  HD2 PHE A 185      -4.346 -22.318  18.740  1.00  6.81           H
ATOM   2860  CE1 PHE A 185      -4.004 -21.849  14.889  1.00  6.81           C
ATOM   2861  HE1 PHE A 185      -3.914 -21.728  13.817  1.00  6.81           H
ATOM   2862  CE2 PHE A 185      -4.688 -20.995  17.071  1.00  6.81           C
ATOM   2863  HE2 PHE A 185      -5.145 -20.227  17.674  1.00  6.81           H
ATOM   2864  CZ  PHE A 185      -4.540 -20.809  15.677  1.00  6.81           C
ATOM   2865  HZ  PHE A 185      -4.858 -19.887  15.211  1.00  6.81           H
ATOM   2866  N   ALA A 186      -0.222 -23.173  16.413  1.00 22.64           N
ATOM   2867  H   ALA A 186      -0.279 -22.392  17.047  1.00 22.64           H
ATOM   2868  CA  ALA A 186       0.525 -23.007  15.161  1.00 22.64           C
ATOM   2869  HA  ALA A 186       1.002 -23.957  14.909  1.00 22.64           H
ATOM   2870  C   ALA A 186       1.630 -21.945  15.237  1.00 22.64           C
ATOM   2871  O   ALA A 186       1.755 -21.235  16.244  1.00 22.64           O
ATOM   2872  CB  ALA A 186      -0.459 -22.660  14.033  1.00 22.64           C
ATOM   2873 1HB  ALA A 186      -1.254 -23.403  13.995  1.00 22.64           H
ATOM   2874 2HB  ALA A 186       0.057 -22.687  13.078  1.00 22.64           H
ATOM   2875 3HB  ALA A 186      -0.890 -21.670  14.193  1.00 22.64           H
ATOM   2876  N   LEU A 187       2.410 -21.830  14.168  1.00-25.22           N
ATOM   2877  H   LEU A 187       2.259 -22.452  13.378  1.00-25.22           H
ATOM   2878  CA  LEU A 187       3.429 -20.783  14.030  1.00-25.22           C
ATOM   2879  HA  LEU A 187       4.081 -20.771  14.902  1.00-25.22           H
ATOM   2880  C   LEU A 187       2.725 -19.440  13.906  1.00-25.22           C
ATOM   2881  O   LEU A 187       1.552 -19.396  13.548  1.00-25.22           O
ATOM   2882  CB  LEU A 187       4.258 -21.000  12.762  1.00-25.22           C
ATOM   2883 1HB  LEU A 187       3.567 -21.046  11.925  1.00-25.22           H
ATOM   2884 2HB  LEU A 187       4.893 -20.129  12.617  1.00-25.22           H
ATOM   2885  CG  LEU A 187       5.159 -22.237  12.699  1.00-25.22           C
ATOM   2886  HG  LEU A 187       4.578 -23.116  12.966  1.00-25.22           H
ATOM   2887  CD1 LEU A 187       5.664 -22.414  11.275  1.00-25.22           C
ATOM   2888 1HD1 LEU A 187       6.283 -23.310  11.214  1.00-25.22           H
ATOM   2889 2HD1 LEU A 187       6.244 -21.547  10.961  1.00-25.22           H
ATOM   2890 3HD1 LEU A 187       4.818 -22.542  10.596  1.00-25.22           H
ATOM   2891  CD2 LEU A 187       6.332 -22.104  13.672  1.00-25.22           C
ATOM   2892 1HD2 LEU A 187       6.984 -22.968  13.563  1.00-25.22           H
ATOM   2893 2HD2 LEU A 187       5.961 -22.079  14.696  1.00-25.22           H
ATOM   2894 3HD2 LEU A 187       6.901 -21.196  13.462  1.00-25.22           H
ATOM   2895  N   SER A 188       3.424 -18.343  14.164  1.00 -1.64           N
ATOM   2896  H   SER A 188       4.406 -18.402  14.381  1.00 -1.64           H
ATOM   2897  CA  SER A 188       2.761 -17.042  14.183  1.00 -1.64           C
ATOM   2898  HA  SER A 188       1.954 -17.099  14.914  1.00 -1.64           H
ATOM   2899  C   SER A 188       2.118 -16.673  12.854  1.00 -1.64           C
ATOM   2900  O   SER A 188       0.996 -16.214  12.855  1.00 -1.64           O
ATOM   2901  CB  SER A 188       3.718 -15.933  14.624  1.00 -1.64           C
ATOM   2902 1HB  SER A 188       3.163 -14.999  14.717  1.00 -1.64           H
ATOM   2903 2HB  SER A 188       4.134 -16.193  15.597  1.00 -1.64           H
ATOM   2904  OG  SER A 188       4.779 -15.758  13.698  1.00 -1.64           O
ATOM   2905  HG  SER A 188       4.516 -15.076  13.060  1.00 -1.64           H
ATOM   2906  N   HIS A 189       2.758 -16.907  11.714  1.00 24.97           N
ATOM   2907  H   HIS A 189       3.692 -17.312  11.722  1.00 24.97           H
ATOM   2908  CA  HIS A 189       2.127 -16.537  10.440  1.00 24.97           C
ATOM   2909  HA  HIS A 189       1.865 -15.479  10.481  1.00 24.97           H
ATOM   2910  C   HIS A 189       0.842 -17.334  10.235  1.00 24.97           C
ATOM   2911  O   HIS A 189      -0.167 -16.792   9.808  1.00 24.97           O
ATOM   2912  CB  HIS A 189       3.091 -16.771   9.272  1.00 24.97           C
ATOM   2913 1HB  HIS A 189       4.068 -16.374   9.545  1.00 24.97           H
ATOM   2914 2HB  HIS A 189       3.194 -17.844   9.105  1.00 24.97           H
ATOM   2915  CG  HIS A 189       2.675 -16.124   7.983  1.00 24.97           C
ATOM   2916  ND1 HIS A 189       1.518 -15.363   7.808  1.00 24.97           N
ATOM   2917  HD1 HIS A 189       0.781 -15.195   8.499  1.00 24.97           H
ATOM   2918  CD2 HIS A 189       3.268 -16.126   6.763  1.00 24.97           C
ATOM   2919  HD2 HIS A 189       4.185 -16.641   6.505  1.00 24.97           H
ATOM   2920  CE1 HIS A 189       1.476 -14.920   6.562  1.00 24.97           C
ATOM   2921  HE1 HIS A 189       0.696 -14.289   6.143  1.00 24.97           H
ATOM   2922  NE2 HIS A 189       2.504 -15.388   5.908  1.00 24.97           N
ATOM   2923  HE2 HIS A 189       2.687 -15.244   4.908  1.00 24.97           H
ATOM   2924  N   GLN A 190       0.868 -18.601  10.617  1.00-10.41           N
ATOM   2925  H   GLN A 190       1.702 -18.982  11.024  1.00-10.41           H
ATOM   2926  CA  GLN A 190      -0.289 -19.470  10.448  1.00-10.41           C
ATOM   2927  HA  GLN A 190      -0.616 -19.423   9.407  1.00-10.41           H
ATOM   2928  C   GLN A 190      -1.440 -19.016  11.348  1.00-10.41           C
ATOM   2929  O   GLN A 190      -2.593 -18.989  10.937  1.00-10.41           O
ATOM   2930  CB  GLN A 190       0.101 -20.909  10.796  1.00-10.41           C
ATOM   2931 1HB  GLN A 190       0.361 -20.936  11.849  1.00-10.41           H
ATOM   2932 2HB  GLN A 190      -0.762 -21.554  10.635  1.00-10.41           H
ATOM   2933  CG  GLN A 190       1.290 -21.466  10.017  1.00-10.41           C
ATOM   2934 1HG  GLN A 190       1.085 -21.390   8.956  1.00-10.41           H
ATOM   2935 2HG  GLN A 190       2.180 -20.879  10.230  1.00-10.41           H
ATOM   2936  CD  GLN A 190       1.573 -22.915  10.353  1.00-10.41           C
ATOM   2937  OE1 GLN A 190       1.944 -23.250  11.480  1.00-10.41           O
ATOM   2938  NE2 GLN A 190       1.393 -23.782   9.398  1.00-10.41           N
ATOM   2939 1HE2 GLN A 190       1.478 -24.766   9.595  1.00-10.41           H
ATOM   2940 2HE2 GLN A 190       1.163 -23.458   8.463  1.00-10.41           H
ATOM   2941  N   SER A 191      -1.135 -18.630  12.581  1.00-11.29           N
ATOM   2942  H   SER A 191      -0.170 -18.652  12.900  1.00-11.29           H
ATOM   2943  CA  SER A 191      -2.176 -18.200  13.513  1.00-11.29           C
ATOM   2944  HA  SER A 191      -3.016 -18.890  13.433  1.00-11.29           H
ATOM   2945  C   SER A 191      -2.695 -16.800  13.200  1.00-11.29           C
ATOM   2946  O   SER A 191      -3.790 -16.425  13.618  1.00-11.29           O
ATOM   2947  CB  SER A 191      -1.654 -18.252  14.950  1.00-11.29           C
ATOM   2948 1HB  SER A 191      -2.479 -18.034  15.622  1.00-11.29           H
ATOM   2949 2HB  SER A 191      -1.291 -19.260  15.156  1.00-11.29           H
ATOM   2950  OG  SER A 191      -0.606 -17.327  15.192  1.00-11.29           O
ATOM   2951  HG  SER A 191      -0.969 -16.429  15.161  1.00-11.29           H
ATOM   2952  N   GLU A 192      -1.906 -16.019  12.478  1.00  6.47           N
ATOM   2953  H   GLU A 192      -0.972 -16.336  12.241  1.00  6.47           H
ATOM   2954  CA  GLU A 192      -2.318 -14.689  12.038  1.00  6.47           C
ATOM   2955  HA  GLU A 192      -2.875 -14.201  12.830  1.00  6.47           H
ATOM   2956  C   GLU A 192      -3.229 -14.769  10.822  1.00  6.47           C
ATOM   2957  O   GLU A 192      -4.220 -14.044  10.743  1.00  6.47           O
ATOM   2958  CB  GLU A 192      -1.074 -13.848  11.720  1.00  6.47           C
ATOM   2959 1HB  GLU A 192      -0.418 -14.444  11.088  1.00  6.47           H
ATOM   2960 2HB  GLU A 192      -1.368 -12.952  11.174  1.00  6.47           H
ATOM   2961  CG  GLU A 192      -0.313 -13.424  12.977  1.00  6.47           C
ATOM   2962 1HG  GLU A 192      -0.811 -12.557  13.414  1.00  6.47           H
ATOM   2963 2HG  GLU A 192      -0.358 -14.231  13.705  1.00  6.47           H
ATOM   2964  CD  GLU A 192       1.158 -13.099  12.749  1.00  6.47           C
ATOM   2965  OE1 GLU A 192       1.612 -12.872  11.608  1.00  6.47           O
ATOM   2966  OE2 GLU A 192       1.895 -12.956  13.751  1.00  6.47           O
ATOM   2967  N   ASP A 193      -2.911 -15.650   9.884  1.00 23.75           N
ATOM   2968  H   ASP A 193      -2.101 -16.251  10.006  1.00 23.75           H
ATOM   2969  CA  ASP A 193      -3.560 -15.624   8.571  1.00 23.75           C
ATOM   2970  HA  ASP A 193      -3.985 -14.633   8.424  1.00 23.75           H
ATOM   2971  C   ASP A 193      -4.703 -16.619   8.393  1.00 23.75           C
ATOM   2972  O   ASP A 193      -5.465 -16.528   7.437  1.00 23.75           O
ATOM   2973  CB  ASP A 193      -2.528 -15.823   7.460  1.00 23.75           C
ATOM   2974 1HB  ASP A 193      -1.906 -16.688   7.690  1.00 23.75           H
ATOM   2975 2HB  ASP A 193      -3.057 -16.018   6.529  1.00 23.75           H
ATOM   2976  CG  ASP A 193      -1.652 -14.596   7.248  1.00 23.75           C
ATOM   2977  OD1 ASP A 193      -1.087 -14.027   8.214  1.00 23.75           O
ATOM   2978  OD2 ASP A 193      -1.474 -14.198   6.080  1.00 23.75           O
ATOM   2979  N   TRP A 194      -4.890 -17.528   9.338  1.00 28.55           N
ATOM   2980  H   TRP A 194      -4.220 -17.616  10.092  1.00 28.55           H
ATOM   2981  CA  TRP A 194      -6.034 -18.444   9.278  1.00 28.55           C
ATOM   2982  HA  TRP A 194      -5.990 -19.003   8.342  1.00 28.55           H
ATOM   2983  C   TRP A 194      -7.366 -17.679   9.317  1.00 28.55           C
ATOM   2984  O   TRP A 194      -8.273 -17.896   8.515  1.00 28.55           O
ATOM   2985  CB  TRP A 194      -5.932 -19.422  10.455  1.00 28.55           C
ATOM   2986 1HB  TRP A 194      -4.932 -19.852  10.454  1.00 28.55           H
ATOM   2987 2HB  TRP A 194      -6.065 -18.872  11.387  1.00 28.55           H
ATOM   2988  CG  TRP A 194      -6.907 -20.553  10.417  1.00 28.55           C
ATOM   2989  CD1 TRP A 194      -6.701 -21.795   9.902  1.00 28.55           C
ATOM   2990  HD1 TRP A 194      -5.785 -22.112   9.417  1.00 28.55           H
ATOM   2991  CD2 TRP A 194      -8.242 -20.580  10.954  1.00 28.55           C
ATOM   2992  NE1 TRP A 194      -7.796 -22.592  10.066  1.00 28.55           N
ATOM   2993  HE1 TRP A 194      -7.857 -23.547   9.728  1.00 28.55           H
ATOM   2994  CE2 TRP A 194      -8.765 -21.883  10.720  1.00 28.55           C
ATOM   2995  CE3 TRP A 194      -9.048 -19.637  11.622  1.00 28.55           C
ATOM   2996  HE3 TRP A 194      -8.673 -18.649  11.814  1.00 28.55           H
ATOM   2997  CZ2 TRP A 194     -10.058 -22.261  11.137  1.00 28.55           C
ATOM   2998  HZ2 TRP A 194     -10.431 -23.254  10.934  1.00 28.55           H
ATOM   2999  CZ3 TRP A 194     -10.345 -20.012  12.049  1.00 28.55           C
ATOM   3000  HZ3 TRP A 194     -10.968 -19.296  12.560  1.00 28.55           H
ATOM   3001  CH2 TRP A 194     -10.833 -21.326  11.803  1.00 28.55           C
ATOM   3002  HH2 TRP A 194     -11.826 -21.592  12.130  1.00 28.55           H
ATOM   3003  N   TYR A 195      -7.475 -16.737  10.241  1.00  5.46           N
ATOM   3004  H   TYR A 195      -6.682 -16.534  10.827  1.00  5.46           H
ATOM   3005  CA  TYR A 195      -8.733 -16.014  10.453  1.00  5.46           C
ATOM   3006  HA  TYR A 195      -9.511 -16.771  10.555  1.00  5.46           H
ATOM   3007  C   TYR A 195      -9.202 -15.080   9.319  1.00  5.46           C
ATOM   3008  O   TYR A 195     -10.392 -15.104   8.980  1.00  5.46           O
ATOM   3009  CB  TYR A 195      -8.669 -15.258  11.783  1.00  5.46           C
ATOM   3010 1HB  TYR A 195      -7.889 -14.499  11.728  1.00  5.46           H
ATOM   3011 2HB  TYR A 195      -9.625 -14.760  11.942  1.00  5.46           H
ATOM   3012  CG  TYR A 195      -8.386 -16.163  12.968  1.00  5.46           C
ATOM   3013  CD1 TYR A 195      -7.067 -16.365  13.427  1.00  5.46           C
ATOM   3014  HD1 TYR A 195      -6.239 -15.883  12.924  1.00  5.46           H
ATOM   3015  CD2 TYR A 195      -9.433 -16.835  13.633  1.00  5.46           C
ATOM   3016  HD2 TYR A 195     -10.444 -16.727  13.280  1.00  5.46           H
ATOM   3017  CE1 TYR A 195      -6.806 -17.184  14.557  1.00  5.46           C
ATOM   3018  HE1 TYR A 195      -5.793 -17.317  14.902  1.00  5.46           H
ATOM   3019  CE2 TYR A 195      -9.172 -17.664  14.761  1.00  5.46           C
ATOM   3020  HE2 TYR A 195      -9.979 -18.174  15.263  1.00  5.46           H
ATOM   3021  CZ  TYR A 195      -7.864 -17.801  15.226  1.00  5.46           C
ATOM   3022  OH  TYR A 195      -7.597 -18.528  16.358  1.00  5.46           O
ATOM   3023  HH  TYR A 195      -6.666 -18.519  16.578  1.00  5.46           H
ATOM   3024  N   PRO A 196      -8.314 -14.275   8.691  1.00 30.81           N
ATOM   3025  CA  PRO A 196      -8.861 -13.478   7.585  1.00 30.81           C
ATOM   3026  HA  PRO A 196      -9.733 -12.916   7.920  1.00 30.81           H
ATOM   3027  C   PRO A 196      -9.252 -14.243   6.322  1.00 30.81           C
ATOM   3028  O   PRO A 196      -9.949 -13.682   5.494  1.00 30.81           O
ATOM   3029  CB  PRO A 196      -7.726 -12.500   7.273  1.00 30.81           C
ATOM   3030 1HB  PRO A 196      -7.734 -12.214   6.221  1.00 30.81           H
ATOM   3031 2HB  PRO A 196      -7.805 -11.619   7.904  1.00 30.81           H
ATOM   3032  CG  PRO A 196      -6.516 -13.236   7.612  1.00 30.81           C
ATOM   3033 1HG  PRO A 196      -6.287 -13.969   6.838  1.00 30.81           H
ATOM   3034 2HG  PRO A 196      -5.675 -12.558   7.759  1.00 30.81           H
ATOM   3035  CD  PRO A 196      -6.902 -13.905   8.904  1.00 30.81           C
ATOM   3036 1HD  PRO A 196      -6.283 -14.778   9.082  1.00 30.81           H
ATOM   3037 2HD  PRO A 196      -6.819 -13.203   9.736  1.00 30.81           H
ATOM   3038  N   THR A 197      -8.895 -15.513   6.162  1.00  8.78           N
ATOM   3039  H   THR A 197      -8.272 -15.968   6.816  1.00  8.78           H
ATOM   3040  CA  THR A 197      -9.412 -16.264   5.010  1.00  8.78           C
ATOM   3041  HA  THR A 197      -9.378 -15.619   4.133  1.00  8.78           H
ATOM   3042  C   THR A 197     -10.867 -16.692   5.218  1.00  8.78           C
ATOM   3043  O   THR A 197     -11.562 -17.049   4.271  1.00  8.78           O
ATOM   3044  CB  THR A 197      -8.582 -17.534   4.692  1.00  8.78           C
ATOM   3045  HB  THR A 197      -9.004 -18.015   3.809  1.00  8.78           H
ATOM   3046  OG1 THR A 197      -8.624 -18.461   5.782  1.00  8.78           O
ATOM   3047  HG1 THR A 197      -8.213 -18.065   6.560  1.00  8.78           H
ATOM   3048  CG2 THR A 197      -7.130 -17.205   4.417  1.00  8.78           C
ATOM   3049 1HG2 THR A 197      -6.588 -18.125   4.201  1.00  8.78           H
ATOM   3050 2HG2 THR A 197      -6.673 -16.722   5.277  1.00  8.78           H
ATOM   3051 3HG2 THR A 197      -7.058 -16.543   3.554  1.00  8.78           H
ATOM   3052  N   LEU A 198     -11.318 -16.666   6.468  1.00 10.44           N
ATOM   3053  H   LEU A 198     -10.699 -16.350   7.200  1.00 10.44           H
ATOM   3054  CA  LEU A 198     -12.651 -17.144   6.850  1.00 10.44           C
ATOM   3055  HA  LEU A 198     -13.039 -17.800   6.071  1.00 10.44           H
ATOM   3056  C   LEU A 198     -13.681 -16.037   7.100  1.00 10.44           C
ATOM   3057  O   LEU A 198     -14.885 -16.235   6.961  1.00 10.44           O
ATOM   3058  CB  LEU A 198     -12.468 -17.955   8.140  1.00 10.44           C
ATOM   3059 1HB  LEU A 198     -11.689 -18.694   7.954  1.00 10.44           H
ATOM   3060 2HB  LEU A 198     -12.093 -17.274   8.903  1.00 10.44           H
ATOM   3061  CG  LEU A 198     -13.675 -18.692   8.742  1.00 10.44           C
ATOM   3062  HG  LEU A 198     -14.453 -17.966   8.971  1.00 10.44           H
ATOM   3063  CD1 LEU A 198     -14.257 -19.744   7.803  1.00 10.44           C
ATOM   3064 1HD1 LEU A 198     -15.112 -20.227   8.276  1.00 10.44           H
ATOM   3065 2HD1 LEU A 198     -13.504 -20.496   7.564  1.00 10.44           H
ATOM   3066 3HD1 LEU A 198     -14.590 -19.270   6.881  1.00 10.44           H
ATOM   3067  CD2 LEU A 198     -13.244 -19.352  10.042  1.00 10.44           C
ATOM   3068 1HD2 LEU A 198     -14.096 -19.853  10.499  1.00 10.44           H
ATOM   3069 2HD2 LEU A 198     -12.873 -18.595  10.731  1.00 10.44           H
ATOM   3070 3HD2 LEU A 198     -12.454 -20.079   9.847  1.00 10.44           H
ATOM   3071  N   HIS A 199     -13.210 -14.884   7.547  1.00 37.50           N
ATOM   3072  H   HIS A 199     -12.212 -14.762   7.636  1.00 37.50           H
ATOM   3073  CA  HIS A 199     -14.104 -13.803   7.972  1.00 37.50           C
ATOM   3074  HA  HIS A 199     -14.863 -14.272   8.594  1.00 37.50           H
ATOM   3075  C   HIS A 199     -14.891 -12.953   6.946  1.00 37.50           C
ATOM   3076  O   HIS A 199     -16.077 -12.665   7.189  1.00 37.50           O
ATOM   3077  CB  HIS A 199     -13.306 -12.868   8.881  1.00 37.50           C
ATOM   3078 1HB  HIS A 199     -12.734 -13.470   9.584  1.00 37.50           H
ATOM   3079 2HB  HIS A 199     -12.605 -12.291   8.279  1.00 37.50           H
ATOM   3080  CG  HIS A 199     -14.166 -11.923   9.655  1.00 37.50           C
ATOM   3081  ND1 HIS A 199     -14.134 -10.562   9.510  1.00 37.50           N
ATOM   3082  HD1 HIS A 199     -13.562 -10.031   8.844  1.00 37.50           H
ATOM   3083  CD2 HIS A 199     -15.153 -12.158  10.556  1.00 37.50           C
ATOM   3084  HD2 HIS A 199     -15.475 -13.140  10.874  1.00 37.50           H
ATOM   3085  CE1 HIS A 199     -15.007 -10.033  10.359  1.00 37.50           C
ATOM   3086  HE1 HIS A 199     -15.172  -8.969  10.470  1.00 37.50           H
ATOM   3087  NE2 HIS A 199     -15.662 -10.965  11.024  1.00 37.50           N
ATOM   3088  N   PRO A 200     -14.271 -12.488   5.841  1.00 56.09           N
ATOM   3089  CA  PRO A 200     -15.027 -11.650   4.899  1.00 56.09           C
ATOM   3090  HA  PRO A 200     -15.678 -10.947   5.417  1.00 56.09           H
ATOM   3091  C   PRO A 200     -15.830 -12.513   3.920  1.00 56.09           C
ATOM   3092  O   PRO A 200     -15.953 -13.716   4.136  1.00 56.09           O
ATOM   3093  CB  PRO A 200     -13.901 -10.898   4.182  1.00 56.09           C
ATOM   3094 1HB  PRO A 200     -14.203 -10.540   3.201  1.00 56.09           H
ATOM   3095 2HB  PRO A 200     -13.548 -10.068   4.795  1.00 56.09           H
ATOM   3096  CG  PRO A 200     -12.864 -11.916   4.051  1.00 56.09           C
ATOM   3097 1HG  PRO A 200     -13.108 -12.595   3.234  1.00 56.09           H
ATOM   3098 2HG  PRO A 200     -11.891 -11.459   3.882  1.00 56.09           H
ATOM   3099  CD  PRO A 200     -12.885 -12.648   5.356  1.00 56.09           C
ATOM   3100 1HD  PRO A 200     -12.644 -13.700   5.200  1.00 56.09           H
ATOM   3101 2HD  PRO A 200     -12.184 -12.189   6.054  1.00 56.09           H
ATOM   3102  N   ALA A 201     -16.289 -11.901   2.829  1.00 82.68           N
ATOM   3103  H   ALA A 201     -16.277 -10.887   2.805  1.00 82.68           H
ATOM   3104  CA  ALA A 201     -16.833 -12.579   1.648  1.00 82.68           C
ATOM   3105  HA  ALA A 201     -17.005 -11.824   0.880  1.00 82.68           H
ATOM   3106  C   ALA A 201     -18.194 -13.223   1.975  1.00 82.68           C
ATOM   3107  O   ALA A 201     -18.722 -13.041   3.085  1.00 82.68           O
ATOM   3108  CB  ALA A 201     -15.788 -13.603   1.092  1.00 82.68           C
ATOM   3109 1HB  ALA A 201     -14.788 -13.172   1.122  1.00 82.68           H
ATOM   3110 2HB  ALA A 201     -16.027 -13.869   0.063  1.00 82.68           H
ATOM   3111 3HB  ALA A 201     -15.798 -14.509   1.702  1.00 82.68           H
ATOM   3112  N   PRO A 202     -18.843 -13.890   1.000  1.00 21.50           N
ATOM   3113  CA  PRO A 202     -19.800 -14.863   1.536  1.00 21.50           C
ATOM   3114  HA  PRO A 202     -20.597 -14.352   2.076  1.00 21.50           H
ATOM   3115  C   PRO A 202     -19.087 -15.867   2.445  1.00 21.50           C
ATOM   3116  O   PRO A 202     -18.014 -16.370   2.111  1.00 21.50           O
ATOM   3117  CB  PRO A 202     -20.342 -15.542   0.272  1.00 21.50           C
ATOM   3118 1HB  PRO A 202     -19.760 -16.436   0.045  1.00 21.50           H
ATOM   3119 2HB  PRO A 202     -21.397 -15.788   0.383  1.00 21.50           H
ATOM   3120  CG  PRO A 202     -20.155 -14.542  -0.789  1.00 21.50           C
ATOM   3121 1HG  PRO A 202     -20.154 -15.011  -1.772  1.00 21.50           H
ATOM   3122 2HG  PRO A 202     -20.933 -13.779  -0.726  1.00 21.50           H
ATOM   3123  CD  PRO A 202     -18.815 -13.947  -0.473  1.00 21.50           C
ATOM   3124 1HD  PRO A 202     -18.013 -14.604  -0.815  1.00 21.50           H
ATOM   3125 2HD  PRO A 202     -18.719 -12.952  -0.907  1.00 21.50           H
ATOM   3126  N   ALA A 203     -19.691 -16.157   3.588  1.00 28.85           N
ATOM   3127  H   ALA A 203     -20.583 -15.740   3.800  1.00 28.85           H
ATOM   3128  CA  ALA A 203     -19.130 -17.074   4.575  1.00 28.85           C
ATOM   3129  HA  ALA A 203     -18.604 -17.891   4.080  1.00 28.85           H
ATOM   3130  C   ALA A 203     -20.338 -17.628   5.330  1.00 28.85           C
ATOM   3131  O   ALA A 203     -21.433 -17.053   5.237  1.00 28.85           O
ATOM   3132  CB  ALA A 203     -18.162 -16.320   5.504  1.00 28.85           C
ATOM   3133 1HB  ALA A 203     -17.289 -15.994   4.931  1.00 28.85           H
ATOM   3134 2HB  ALA A 203     -17.824 -16.970   6.311  1.00 28.85           H
ATOM   3135 3HB  ALA A 203     -18.647 -15.443   5.922  1.00 28.85           H
ATOM   3136  N   GLY A 204     -20.169 -18.724   6.057  1.00 11.90           N
ATOM   3137  H   GLY A 204     -19.243 -19.150   6.110  1.00 11.90           H
ATOM   3138  CA  GLY A 204     -21.294 -19.367   6.722  1.00 11.90           C
ATOM   3139 1HA  GLY A 204     -20.927 -20.052   7.487  1.00 11.90           H
ATOM   3140 2HA  GLY A 204     -21.929 -18.613   7.187  1.00 11.90           H
ATOM   3141  C   GLY A 204     -22.101 -20.143   5.697  1.00 11.90           C
ATOM   3142  O   GLY A 204     -21.610 -20.331   4.595  1.00 11.90           O
ATOM   3143  N   HIS A 205     -23.317 -20.567   6.024  1.00 27.83           N
ATOM   3144  H   HIS A 205     -23.675 -20.328   6.941  1.00 27.83           H
ATOM   3145  CA  HIS A 205     -24.228 -21.338   5.149  1.00 27.83           C
ATOM   3146  HA  HIS A 205     -25.131 -21.500   5.736  1.00 27.83           H
ATOM   3147  C   HIS A 205     -23.774 -22.745   4.714  1.00 27.83           C
ATOM   3148  O   HIS A 205     -24.569 -23.683   4.764  1.00 27.83           O
ATOM   3149  CB  HIS A 205     -24.661 -20.518   3.921  1.00 27.83           C
ATOM   3150 1HB  HIS A 205     -23.829 -20.465   3.225  1.00 27.83           H
ATOM   3151 2HB  HIS A 205     -25.477 -21.046   3.425  1.00 27.83           H
ATOM   3152  CG  HIS A 205     -25.111 -19.122   4.240  1.00 27.83           C
ATOM   3153  ND1 HIS A 205     -24.269 -18.051   4.447  1.00 27.83           N
ATOM   3154  HD1 HIS A 205     -23.251 -18.066   4.428  1.00 27.83           H
ATOM   3155  CD2 HIS A 205     -26.363 -18.605   4.356  1.00 27.83           C
ATOM   3156  HD2 HIS A 205     -27.278 -19.172   4.247  1.00 27.83           H
ATOM   3157  CE1 HIS A 205     -25.012 -16.976   4.699  1.00 27.83           C
ATOM   3158  HE1 HIS A 205     -24.609 -15.995   4.923  1.00 27.83           H
ATOM   3159  NE2 HIS A 205     -26.299 -17.254   4.625  1.00 27.83           N
ATOM   3160  N   LEU A 206     -22.510 -22.928   4.360  1.00 45.91           N
ATOM   3161  H   LEU A 206     -21.907 -22.110   4.284  1.00 45.91           H
ATOM   3162  CA  LEU A 206     -21.913 -24.249   4.155  1.00 45.91           C
ATOM   3163  HA  LEU A 206     -22.571 -24.839   3.518  1.00 45.91           H
ATOM   3164  C   LEU A 206     -21.804 -24.924   5.537  1.00 45.91           C
ATOM   3165  O   LEU A 206     -21.960 -24.239   6.566  1.00 45.91           O
ATOM   3166  CB  LEU A 206     -20.548 -24.112   3.451  1.00 45.91           C
ATOM   3167 1HB  LEU A 206     -20.392 -25.043   2.908  1.00 45.91           H
ATOM   3168 2HB  LEU A 206     -20.638 -23.333   2.696  1.00 45.91           H
ATOM   3169  CG  LEU A 206     -19.248 -23.862   4.239  1.00 45.91           C
ATOM   3170  HG  LEU A 206     -19.177 -24.612   5.023  1.00 45.91           H
ATOM   3171  CD1 LEU A 206     -18.052 -24.049   3.316  1.00 45.91           C
ATOM   3172 1HD1 LEU A 206     -17.127 -23.935   3.884  1.00 45.91           H
ATOM   3173 2HD1 LEU A 206     -18.071 -23.308   2.515  1.00 45.91           H
ATOM   3174 3HD1 LEU A 206     -18.067 -25.049   2.882  1.00 45.91           H
ATOM   3175  CD2 LEU A 206     -19.158 -22.489   4.888  1.00 45.91           C
ATOM   3176 1HD2 LEU A 206     -18.223 -22.409   5.444  1.00 45.91           H
ATOM   3177 2HD2 LEU A 206     -19.983 -22.350   5.582  1.00 45.91           H
ATOM   3178 3HD2 LEU A 206     -19.189 -21.710   4.125  1.00 45.91           H
ATOM   3179  N   PRO A 207     -21.553 -26.246   5.608  1.00 28.46           N
ATOM   3180  CA  PRO A 207     -21.545 -26.809   6.966  1.00 28.46           C
ATOM   3181  HA  PRO A 207     -22.465 -26.561   7.488  1.00 28.46           H
ATOM   3182  C   PRO A 207     -20.365 -26.387   7.825  1.00 28.46           C
ATOM   3183  O   PRO A 207     -19.341 -25.946   7.313  1.00 28.46           O
ATOM   3184  CB  PRO A 207     -21.473 -28.317   6.701  1.00 28.46           C
ATOM   3185 1HB  PRO A 207     -20.961 -28.836   7.506  1.00 28.46           H
ATOM   3186 2HB  PRO A 207     -22.469 -28.728   6.572  1.00 28.46           H
ATOM   3187  CG  PRO A 207     -20.723 -28.425   5.442  1.00 28.46           C
ATOM   3188 1HG  PRO A 207     -19.659 -28.272   5.627  1.00 28.46           H
ATOM   3189 2HG  PRO A 207     -20.894 -29.390   4.965  1.00 28.46           H
ATOM   3190  CD  PRO A 207     -21.286 -27.302   4.611  1.00 28.46           C
ATOM   3191 1HD  PRO A 207     -20.549 -26.979   3.876  1.00 28.46           H
ATOM   3192 2HD  PRO A 207     -22.211 -27.610   4.123  1.00 28.46           H
ATOM   3193  N   CYS A 208     -20.475 -26.570   9.134  1.00-12.57           N
ATOM   3194  H   CYS A 208     -21.364 -26.819   9.543  1.00-12.57           H
ATOM   3195  CA  CYS A 208     -19.285 -26.551   9.982  1.00-12.57           C
ATOM   3196  HA  CYS A 208     -18.743 -25.615   9.848  1.00-12.57           H
ATOM   3197  C   CYS A 208     -18.442 -27.727   9.481  1.00-12.57           C
ATOM   3198  O   CYS A 208     -19.020 -28.751   9.082  1.00-12.57           O
ATOM   3199  CB  CYS A 208     -19.658 -26.747  11.454  1.00-12.57           C
ATOM   3200 1HB  CYS A 208     -20.234 -27.669  11.550  1.00-12.57           H
ATOM   3201 2HB  CYS A 208     -18.739 -26.861  12.030  1.00-12.57           H
ATOM   3202  SG  CYS A 208     -20.611 -25.381  12.164  1.00-12.57           S
ATOM   3203  HG  CYS A 208     -20.663 -25.872  13.413  1.00-12.57           H
ATOM   3204  N   PRO A 209     -17.102 -27.612   9.484  1.00 18.43           N
ATOM   3205  CA  PRO A 209     -16.367 -28.708   8.844  1.00 18.43           C
ATOM   3206  HA  PRO A 209     -16.707 -28.826   7.816  1.00 18.43           H
ATOM   3207  C   PRO A 209     -16.532 -30.032   9.592  1.00 18.43           C
ATOM   3208  O   PRO A 209     -16.846 -30.039  10.794  1.00 18.43           O
ATOM   3209  CB  PRO A 209     -14.919 -28.201   8.856  1.00 18.43           C
ATOM   3210 1HB  PRO A 209     -14.213 -29.027   8.949  1.00 18.43           H
ATOM   3211 2HB  PRO A 209     -14.716 -27.627   7.951  1.00 18.43           H
ATOM   3212  CG  PRO A 209     -14.859 -27.307  10.032  1.00 18.43           C
ATOM   3213 1HG  PRO A 209     -14.791 -27.898  10.946  1.00 18.43           H
ATOM   3214 2HG  PRO A 209     -14.021 -26.615   9.956  1.00 18.43           H
ATOM   3215  CD  PRO A 209     -16.174 -26.573   9.971  1.00 18.43           C
ATOM   3216 1HD  PRO A 209     -16.460 -26.220  10.960  1.00 18.43           H
ATOM   3217 2HD  PRO A 209     -16.120 -25.747   9.261  1.00 18.43           H
ATOM   3218  N   PRO A 210     -16.378 -31.172   8.894  1.00  5.99           N
ATOM   3219  CA  PRO A 210     -16.553 -32.443   9.606  1.00  5.99           C
ATOM   3220  HA  PRO A 210     -17.575 -32.531   9.972  1.00  5.99           H
ATOM   3221  C   PRO A 210     -15.560 -32.628  10.752  1.00  5.99           C
ATOM   3222  O   PRO A 210     -14.495 -31.997  10.766  1.00  5.99           O
ATOM   3223  CB  PRO A 210     -16.279 -33.483   8.513  1.00  5.99           C
ATOM   3224 1HB  PRO A 210     -15.232 -33.787   8.543  1.00  5.99           H
ATOM   3225 2HB  PRO A 210     -16.930 -34.346   8.633  1.00  5.99           H
ATOM   3226  CG  PRO A 210     -16.570 -32.787   7.244  1.00  5.99           C
ATOM   3227 1HG  PRO A 210     -16.064 -33.268   6.407  1.00  5.99           H
ATOM   3228 2HG  PRO A 210     -17.647 -32.752   7.076  1.00  5.99           H
ATOM   3229  CD  PRO A 210     -16.041 -31.411   7.477  1.00  5.99           C
ATOM   3230 1HD  PRO A 210     -14.959 -31.382   7.335  1.00  5.99           H
ATOM   3231 2HD  PRO A 210     -16.541 -30.699   6.820  1.00  5.99           H
ATOM   3232  N   PRO A 211     -15.877 -33.502  11.725  1.00-10.34           N
ATOM   3233  CA  PRO A 211     -14.792 -33.756  12.679  1.00-10.34           C
ATOM   3234  HA  PRO A 211     -14.448 -32.825  13.125  1.00-10.34           H
ATOM   3235  C   PRO A 211     -13.641 -34.477  11.972  1.00-10.34           C
ATOM   3236  O   PRO A 211     -13.874 -35.247  11.030  1.00-10.34           O
ATOM   3237  CB  PRO A 211     -15.460 -34.639  13.733  1.00-10.34           C
ATOM   3238 1HB  PRO A 211     -14.746 -35.339  14.164  1.00-10.34           H
ATOM   3239 2HB  PRO A 211     -15.905 -34.018  14.508  1.00-10.34           H
ATOM   3240  CG  PRO A 211     -16.522 -35.355  12.982  1.00-10.34           C
ATOM   3241 1HG  PRO A 211     -16.089 -36.188  12.426  1.00-10.34           H
ATOM   3242 2HG  PRO A 211     -17.302 -35.709  13.653  1.00-10.34           H
ATOM   3243  CD  PRO A 211     -17.065 -34.323  12.030  1.00-10.34           C
ATOM   3244 1HD  PRO A 211     -17.459 -34.801  11.133  1.00-10.34           H
ATOM   3245 2HD  PRO A 211     -17.829 -33.715  12.517  1.00-10.34           H
ATOM   3246  N   PRO A 212     -12.389 -34.227  12.385  1.00  5.42           N
ATOM   3247  CA  PRO A 212     -11.328 -34.891  11.620  1.00  5.42           C
ATOM   3248  HA  PRO A 212     -11.451 -34.685  10.557  1.00  5.42           H
ATOM   3249  C   PRO A 212     -11.278 -36.408  11.846  1.00  5.42           C
ATOM   3250  O   PRO A 212     -11.818 -36.914  12.847  1.00  5.42           O
ATOM   3251  CB  PRO A 212     -10.069 -34.194  12.135  1.00  5.42           C
ATOM   3252 1HB  PRO A 212      -9.214 -34.867  12.093  1.00  5.42           H
ATOM   3253 2HB  PRO A 212      -9.876 -33.291  11.556  1.00  5.42           H
ATOM   3254  CG  PRO A 212     -10.391 -33.837  13.519  1.00  5.42           C
ATOM   3255 1HG  PRO A 212     -10.311 -34.720  14.152  1.00  5.42           H
ATOM   3256 2HG  PRO A 212      -9.739 -33.042  13.882  1.00  5.42           H
ATOM   3257  CD  PRO A 212     -11.822 -33.370  13.442  1.00  5.42           C
ATOM   3258 1HD  PRO A 212     -12.329 -33.529  14.394  1.00  5.42           H
ATOM   3259 2HD  PRO A 212     -11.867 -32.322  13.143  1.00  5.42           H
ATOM   3260  N   PRO A 213     -10.645 -37.156  10.924  1.00-12.54           N
ATOM   3261  CA  PRO A 213     -10.583 -38.613  11.093  1.00-12.54           C
ATOM   3262  HA  PRO A 213     -11.579 -39.028  11.248  1.00-12.54           H
ATOM   3263  C   PRO A 213      -9.671 -39.046  12.239  1.00-12.54           C
ATOM   3264  O   PRO A 213      -8.863 -38.262  12.749  1.00-12.54           O
ATOM   3265  CB  PRO A 213     -10.033 -39.081   9.743  1.00-12.54           C
ATOM   3266 1HB  PRO A 213      -9.453 -39.995   9.850  1.00-12.54           H
ATOM   3267 2HB  PRO A 213     -10.847 -39.225   9.033  1.00-12.54           H
ATOM   3268  CG  PRO A 213      -9.182 -37.971   9.306  1.00-12.54           C
ATOM   3269 1HG  PRO A 213      -8.233 -37.994   9.844  1.00-12.54           H
ATOM   3270 2HG  PRO A 213      -9.013 -38.011   8.230  1.00-12.54           H
ATOM   3271  CD  PRO A 213      -9.964 -36.750   9.678  1.00-12.54           C
ATOM   3272 1HD  PRO A 213      -9.291 -35.908   9.845  1.00-12.54           H
ATOM   3273 2HD  PRO A 213     -10.699 -36.515   8.906  1.00-12.54           H
ATOM   3274  N   MET A 214      -9.785 -40.308  12.628  1.00-14.73           N
ATOM   3275  H   MET A 214     -10.414 -40.928  12.121  1.00-14.73           H
ATOM   3276  CA  MET A 214      -9.015 -40.884  13.728  1.00-14.73           C
ATOM   3277  HA  MET A 214      -8.276 -40.172  14.085  1.00-14.73           H
ATOM   3278  C   MET A 214      -8.275 -42.131  13.276  1.00-14.73           C
ATOM   3279  O   MET A 214      -8.668 -42.795  12.319  1.00-14.73           O
ATOM   3280  CB  MET A 214      -9.921 -41.271  14.898  1.00-14.73           C
ATOM   3281 1HB  MET A 214     -10.767 -41.843  14.518  1.00-14.73           H
ATOM   3282 2HB  MET A 214      -9.341 -41.916  15.554  1.00-14.73           H
ATOM   3283  CG  MET A 214     -10.431 -40.094  15.724  1.00-14.73           C
ATOM   3284 1HG  MET A 214      -9.573 -39.544  16.108  1.00-14.73           H
ATOM   3285 2HG  MET A 214     -11.013 -39.433  15.081  1.00-14.73           H
ATOM   3286  SD  MET A 214     -11.463 -40.618  17.125  1.00-14.73           S
ATOM   3287  CE  MET A 214     -10.344 -41.694  18.094  1.00-14.73           C
ATOM   3288 1HE  MET A 214     -10.863 -42.065  18.978  1.00-14.73           H
ATOM   3289 2HE  MET A 214      -9.456 -41.137  18.395  1.00-14.73           H
ATOM   3290 3HE  MET A 214     -10.044 -42.554  17.493  1.00-14.73           H
ATOM   3291  N   LEU A 215      -7.212 -42.450  13.998  1.00-39.32           N
ATOM   3292  H   LEU A 215      -6.954 -41.863  14.776  1.00-39.32           H
ATOM   3293  CA  LEU A 215      -6.421 -43.655  13.763  1.00-39.32           C
ATOM   3294  HA  LEU A 215      -6.601 -44.038  12.760  1.00-39.32           H
ATOM   3295  C   LEU A 215      -6.881 -44.697  14.770  1.00-39.32           C
ATOM   3296  O   LEU A 215      -7.099 -44.295  15.931  1.00-39.32           O
ATOM   3297  OXT LEU A 215      -7.067 -45.879  14.417  1.00-39.32           O
ATOM   3298  CB  LEU A 215      -4.932 -43.336  13.942  1.00-39.32           C
ATOM   3299 1HB  LEU A 215      -4.786 -42.991  14.964  1.00-39.32           H
ATOM   3300 2HB  LEU A 215      -4.370 -44.262  13.819  1.00-39.32           H
ATOM   3301  CG  LEU A 215      -4.333 -42.283  12.998  1.00-39.32           C
ATOM   3302  HG  LEU A 215      -4.929 -41.372  13.060  1.00-39.32           H
ATOM   3303  CD1 LEU A 215      -2.922 -41.949  13.446  1.00-39.32           C
ATOM   3304 1HD1 LEU A 215      -2.505 -41.181  12.797  1.00-39.32           H
ATOM   3305 2HD1 LEU A 215      -2.294 -42.838  13.403  1.00-39.32           H
ATOM   3306 3HD1 LEU A 215      -2.941 -41.568  14.466  1.00-39.32           H
ATOM   3307  CD2 LEU A 215      -4.322 -42.758  11.550  1.00-39.32           C
ATOM   3308 1HD2 LEU A 215      -3.833 -42.014  10.921  1.00-39.32           H
ATOM   3309 2HD2 LEU A 215      -5.346 -42.883  11.197  1.00-39.32           H
ATOM   3310 3HD2 LEU A 215      -3.795 -43.708  11.472  1.00-39.32           H
TER    3311      LEU A 215 
ATOM   3312  O5*  DG B 227      -2.669  13.272   3.567  1.00 40.82           O
ATOM   3313 *HO5  DG B 227      -3.561  13.411   3.194  1.00 40.82           H
ATOM   3314  C5*  DG B 227      -1.838  14.373   3.201  1.00 40.82           C
ATOM   3315 1H5*  DG B 227      -2.223  15.283   3.663  1.00 40.82           H
ATOM   3316 2H5*  DG B 227      -1.867  14.498   2.117  1.00 40.82           H
ATOM   3317  C4*  DG B 227      -0.363  14.179   3.640  1.00 40.82           C
ATOM   3318  H4*  DG B 227       0.211  15.025   3.261  1.00 40.82           H
ATOM   3319  O4*  DG B 227      -0.269  14.165   5.070  1.00 40.82           O
ATOM   3320  C3*  DG B 227       0.271  12.884   3.102  1.00 40.82           C
ATOM   3321  H3*  DG B 227      -0.365  12.434   2.336  1.00 40.82           H
ATOM   3322  O3*  DG B 227       1.574  13.131   2.570  1.00 40.82           O
ATOM   3323  C2*  DG B 227       0.334  11.979   4.322  1.00 40.82           C
ATOM   3324 1H2*  DG B 227       1.271  11.428   4.353  1.00 40.82           H
ATOM   3325 2H2*  DG B 227      -0.508  11.289   4.300  1.00 40.82           H
ATOM   3326  C1*  DG B 227       0.233  12.910   5.528  1.00 40.82           C
ATOM   3327  H1*  DG B 227       1.234  13.056   5.940  1.00 40.82           H
ATOM   3328  N9   DG B 227      -0.655  12.337   6.584  1.00 40.82           N
ATOM   3329  C8   DG B 227      -1.998  12.470   6.604  1.00 40.82           C
ATOM   3330  H8   DG B 227      -2.548  13.005   5.837  1.00 40.82           H
ATOM   3331  N7   DG B 227      -2.555  11.903   7.643  1.00 40.82           N
ATOM   3332  C5   DG B 227      -1.424  11.338   8.312  1.00 40.82           C
ATOM   3333  C6   DG B 227      -1.278  10.554   9.506  1.00 40.82           C
ATOM   3334  O6   DG B 227      -2.246  10.291  10.228  1.00 40.82           O
ATOM   3335  N1   DG B 227      -0.026  10.074   9.862  1.00 40.82           N
ATOM   3336  H1   DG B 227       0.069   9.464  10.657  1.00 40.82           H
ATOM   3337  C2   DG B 227       1.083  10.418   9.118  1.00 40.82           C
ATOM   3338  N2   DG B 227       2.263   9.976   9.484  1.00 40.82           N
ATOM   3339 1H2   DG B 227       2.347   9.335  10.266  1.00 40.82           H
ATOM   3340 2H2   DG B 227       3.071  10.257   8.959  1.00 40.82           H
ATOM   3341  N3   DG B 227       1.026  11.198   8.016  1.00 40.82           N
ATOM   3342  C4   DG B 227      -0.235  11.607   7.653  1.00 40.82           C
ATOM   3343  P    DC B 228       2.316  12.091   1.571  1.00 58.50           P
ATOM   3344  O1P  DC B 228       3.405  12.821   0.895  1.00 58.50           O
ATOM   3345  O2P  DC B 228       1.300  11.409   0.743  1.00 58.50           O
ATOM   3346  O5*  DC B 228       2.970  11.015   2.570  1.00 58.50           O
ATOM   3347  C5*  DC B 228       4.121  11.335   3.347  1.00 58.50           C
ATOM   3348 1H5*  DC B 228       3.910  12.214   3.956  1.00 58.50           H
ATOM   3349 2H5*  DC B 228       4.949  11.569   2.676  1.00 58.50           H
ATOM   3350  C4*  DC B 228       4.544  10.181   4.276  1.00 58.50           C
ATOM   3351  H4*  DC B 228       5.474  10.470   4.767  1.00 58.50           H
ATOM   3352  O4*  DC B 228       3.545   9.969   5.278  1.00 58.50           O
ATOM   3353  C3*  DC B 228       4.782   8.833   3.560  1.00 58.50           C
ATOM   3354  H3*  DC B 228       4.841   8.953   2.476  1.00 58.50           H
ATOM   3355  O3*  DC B 228       5.986   8.267   4.085  1.00 58.50           O
ATOM   3356  C2*  DC B 228       3.554   8.024   3.965  1.00 58.50           C
ATOM   3357 1H2*  DC B 228       3.757   6.956   3.987  1.00 58.50           H
ATOM   3358 2H2*  DC B 228       2.725   8.246   3.291  1.00 58.50           H
ATOM   3359  C1*  DC B 228       3.286   8.574   5.366  1.00 58.50           C
ATOM   3360  H1*  DC B 228       4.011   8.123   6.051  1.00 58.50           H
ATOM   3361  N1   DC B 228       1.906   8.318   5.876  1.00 58.50           N
ATOM   3362  C2   DC B 228       1.682   7.641   7.098  1.00 58.50           C
ATOM   3363  O2   DC B 228       2.619   7.154   7.748  1.00 58.50           O
ATOM   3364  N3   DC B 228       0.424   7.533   7.610  1.00 58.50           N
ATOM   3365  C4   DC B 228      -0.611   8.047   6.960  1.00 58.50           C
ATOM   3366  N4   DC B 228      -1.804   7.976   7.499  1.00 58.50           N
ATOM   3367 1H4   DC B 228      -1.908   7.549   8.413  1.00 58.50           H
ATOM   3368 2H4   DC B 228      -2.599   8.333   7.002  1.00 58.50           H
ATOM   3369  C5   DC B 228      -0.429   8.679   5.694  1.00 58.50           C
ATOM   3370  H5   DC B 228      -1.286   9.057   5.154  1.00 58.50           H
ATOM   3371  C6   DC B 228       0.820   8.796   5.170  1.00 58.50           C
ATOM   3372  H6   DC B 228       0.972   9.277   4.210  1.00 58.50           H
ATOM   3373  P    DT B 229       6.744   7.001   3.439  1.00 87.89           P
ATOM   3374  O1P  DT B 229       8.090   6.947   4.052  1.00 87.89           O
ATOM   3375  O2P  DT B 229       6.628   7.050   1.966  1.00 87.89           O
ATOM   3376  O5*  DT B 229       5.899   5.742   3.962  1.00 87.89           O
ATOM   3377  C5*  DT B 229       5.917   5.336   5.330  1.00 87.89           C
ATOM   3378 1H5*  DT B 229       5.789   6.209   5.970  1.00 87.89           H
ATOM   3379 2H5*  DT B 229       6.881   4.876   5.553  1.00 87.89           H
ATOM   3380  C4*  DT B 229       4.800   4.327   5.647  1.00 87.89           C
ATOM   3381  H4*  DT B 229       5.003   3.885   6.623  1.00 87.89           H
ATOM   3382  O4*  DT B 229       3.526   4.969   5.696  1.00 87.89           O
ATOM   3383  C3*  DT B 229       4.688   3.190   4.617  1.00 87.89           C
ATOM   3384  H3*  DT B 229       5.478   3.238   3.866  1.00 87.89           H
ATOM   3385  O3*  DT B 229       4.697   1.946   5.293  1.00 87.89           O
ATOM   3386  C2*  DT B 229       3.322   3.420   3.989  1.00 87.89           C
ATOM   3387 1H2*  DT B 229       2.870   2.485   3.670  1.00 87.89           H
ATOM   3388 2H2*  DT B 229       3.406   4.119   3.158  1.00 87.89           H
ATOM   3389  C1*  DT B 229       2.580   4.050   5.173  1.00 87.89           C
ATOM   3390  H1*  DT B 229       2.407   3.262   5.917  1.00 87.89           H
ATOM   3391  N1   DT B 229       1.262   4.705   4.881  1.00 87.89           N
ATOM   3392  C2   DT B 229       0.195   4.581   5.805  1.00 87.89           C
ATOM   3393  O2   DT B 229       0.328   4.015   6.895  1.00 87.89           O
ATOM   3394  N3   DT B 229      -1.044   5.107   5.518  1.00 87.89           N
ATOM   3395  H3   DT B 229      -1.796   5.002   6.180  1.00 87.89           H
ATOM   3396  C4   DT B 229      -1.228   5.852   4.379  1.00 87.89           C
ATOM   3397  O4   DT B 229      -2.319   6.397   4.206  1.00 87.89           O
ATOM   3398  C5   DT B 229      -0.115   6.016   3.431  1.00 87.89           C
ATOM   3399  C5M  DT B 229      -0.257   6.843   2.156  1.00 87.89           C
ATOM   3400 1H5M  DT B 229       0.686   6.877   1.609  1.00 87.89           H
ATOM   3401 2H5M  DT B 229      -0.566   7.857   2.414  1.00 87.89           H
ATOM   3402 3H5M  DT B 229      -1.027   6.399   1.525  1.00 87.89           H
ATOM   3403  C6   DT B 229       1.082   5.435   3.711  1.00 87.89           C
ATOM   3404  H6   DT B 229       1.903   5.548   3.019  1.00 87.89           H
ATOM   3405  P    DA B 230       5.585   0.721   4.781  1.00 75.58           P
ATOM   3406  O1P  DA B 230       7.013   1.105   4.937  1.00 75.58           O
ATOM   3407  O2P  DA B 230       5.089   0.322   3.449  1.00 75.58           O
ATOM   3408  O5*  DA B 230       5.219  -0.443   5.842  1.00 75.58           O
ATOM   3409  C5*  DA B 230       5.489  -0.293   7.236  1.00 75.58           C
ATOM   3410 1H5*  DA B 230       5.784   0.737   7.439  1.00 75.58           H
ATOM   3411 2H5*  DA B 230       6.318  -0.943   7.509  1.00 75.58           H
ATOM   3412  C4*  DA B 230       4.280  -0.636   8.139  1.00 75.58           C
ATOM   3413  H4*  DA B 230       4.571  -0.431   9.167  1.00 75.58           H
ATOM   3414  O4*  DA B 230       3.163   0.193   7.830  1.00 75.58           O
ATOM   3415  C3*  DA B 230       3.827  -2.101   8.075  1.00 75.58           C
ATOM   3416  H3*  DA B 230       4.576  -2.726   7.581  1.00 75.58           H
ATOM   3417  O3*  DA B 230       3.579  -2.569   9.405  1.00 75.58           O
ATOM   3418  C2*  DA B 230       2.549  -2.037   7.254  1.00 75.58           C
ATOM   3419 1H2*  DA B 230       1.830  -2.769   7.612  1.00 75.58           H
ATOM   3420 2H2*  DA B 230       2.779  -2.207   6.201  1.00 75.58           H
ATOM   3421  C1*  DA B 230       2.041  -0.607   7.483  1.00 75.58           C
ATOM   3422  H1*  DA B 230       1.348  -0.620   8.327  1.00 75.58           H
ATOM   3423  N9   DA B 230       1.358  -0.005   6.302  1.00 75.58           N
ATOM   3424  C8   DA B 230       1.905   0.121   5.072  1.00 75.58           C
ATOM   3425  H8   DA B 230       2.896  -0.237   4.816  1.00 75.58           H
ATOM   3426  N7   DA B 230       1.119   0.737   4.232  1.00 75.58           N
ATOM   3427  C5   DA B 230      -0.022   1.034   5.037  1.00 75.58           C
ATOM   3428  C6   DA B 230      -1.239   1.715   4.809  1.00 75.58           C
ATOM   3429  N6   DA B 230      -1.539   2.218   3.620  1.00 75.58           N
ATOM   3430 1H6   DA B 230      -2.424   2.682   3.489  1.00 75.58           H
ATOM   3431 2H6   DA B 230      -0.894   2.083   2.851  1.00 75.58           H
ATOM   3432  N1   DA B 230      -2.145   1.864   5.797  1.00 75.58           N
ATOM   3433  C2   DA B 230      -1.926   1.336   7.016  1.00 75.58           C
ATOM   3434  H2   DA B 230      -2.688   1.463   7.772  1.00 75.58           H
ATOM   3435  N3   DA B 230      -0.804   0.655   7.338  1.00 75.58           N
ATOM   3436  C4   DA B 230       0.116   0.554   6.322  1.00 75.58           C
ATOM   3437  P    DA B 231       3.380  -4.131   9.775  1.00 66.78           P
ATOM   3438  O1P  DA B 231       4.012  -4.356  11.090  1.00 66.78           O
ATOM   3439  O2P  DA B 231       3.783  -4.981   8.641  1.00 66.78           O
ATOM   3440  O5*  DA B 231       1.781  -4.281   9.931  1.00 66.78           O
ATOM   3441  C5*  DA B 231       1.099  -3.834  11.096  1.00 66.78           C
ATOM   3442 1H5*  DA B 231       1.395  -2.819  11.303  1.00 66.78           H
ATOM   3443 2H5*  DA B 231       1.395  -4.453  11.943  1.00 66.78           H
ATOM   3444  C4*  DA B 231      -0.434  -3.863  10.953  1.00 66.78           C
ATOM   3445  H4*  DA B 231      -0.873  -3.567  11.906  1.00 66.78           H
ATOM   3446  O4*  DA B 231      -0.858  -2.946   9.943  1.00 66.78           O
ATOM   3447  C3*  DA B 231      -0.959  -5.254  10.587  1.00 66.78           C
ATOM   3448  H3*  DA B 231      -0.153  -5.988  10.612  1.00 66.78           H
ATOM   3449  O3*  DA B 231      -2.003  -5.651  11.468  1.00 66.78           O
ATOM   3450  C2*  DA B 231      -1.463  -5.091   9.167  1.00 66.78           C
ATOM   3451 1H2*  DA B 231      -2.345  -5.696   8.984  1.00 66.78           H
ATOM   3452 2H2*  DA B 231      -0.673  -5.363   8.469  1.00 66.78           H
ATOM   3453  C1*  DA B 231      -1.782  -3.598   9.085  1.00 66.78           C
ATOM   3454  H1*  DA B 231      -2.796  -3.442   9.461  1.00 66.78           H
ATOM   3455  N9   DA B 231      -1.681  -3.057   7.701  1.00 66.78           N
ATOM   3456  C8   DA B 231      -0.667  -3.306   6.849  1.00 66.78           C
ATOM   3457  H8   DA B 231       0.199  -3.898   7.109  1.00 66.78           H
ATOM   3458  N7   DA B 231      -0.838  -2.763   5.682  1.00 66.78           N
ATOM   3459  C5   DA B 231      -2.095  -2.104   5.834  1.00 66.78           C
ATOM   3460  C6   DA B 231      -2.907  -1.323   4.985  1.00 66.78           C
ATOM   3461  N6   DA B 231      -2.540  -1.037   3.747  1.00 66.78           N
ATOM   3462 1H6   DA B 231      -3.135  -0.468   3.169  1.00 66.78           H
ATOM   3463 2H6   DA B 231      -1.664  -1.403   3.384  1.00 66.78           H
ATOM   3464  N1   DA B 231      -4.085  -0.829   5.418  1.00 66.78           N
ATOM   3465  C2   DA B 231      -4.510  -1.054   6.676  1.00 66.78           C
ATOM   3466  H2   DA B 231      -5.464  -0.643   6.975  1.00 66.78           H
ATOM   3467  N3   DA B 231      -3.792  -1.760   7.584  1.00 66.78           N
ATOM   3468  C4   DA B 231      -2.614  -2.271   7.101  1.00 66.78           C
ATOM   3469  P    DT B 232      -2.341  -7.209  11.713  1.00 93.79           P
ATOM   3470  O1P  DT B 232      -3.235  -7.276  12.886  1.00 93.79           O
ATOM   3471  O2P  DT B 232      -1.067  -7.952  11.731  1.00 93.79           O
ATOM   3472  O5*  DT B 232      -3.134  -7.636  10.367  1.00 93.79           O
ATOM   3473  C5*  DT B 232      -4.552  -7.744  10.279  1.00 93.79           C
ATOM   3474 1H5*  DT B 232      -4.915  -8.347  11.113  1.00 93.79           H
ATOM   3475 2H5*  DT B 232      -4.802  -8.261   9.352  1.00 93.79           H
ATOM   3476  C4*  DT B 232      -5.270  -6.372  10.303  1.00 93.79           C
ATOM   3477  H4*  DT B 232      -5.153  -5.946  11.298  1.00 93.79           H
ATOM   3478  O4*  DT B 232      -4.728  -5.476   9.322  1.00 93.79           O
ATOM   3479  C3*  DT B 232      -6.767  -6.487   9.975  1.00 93.79           C
ATOM   3480  H3*  DT B 232      -7.172  -7.472  10.217  1.00 93.79           H
ATOM   3481  O3*  DT B 232      -7.466  -5.451  10.655  1.00 93.79           O
ATOM   3482  C2*  DT B 232      -6.790  -6.216   8.478  1.00 93.79           C
ATOM   3483 1H2*  DT B 232      -7.762  -5.857   8.151  1.00 93.79           H
ATOM   3484 2H2*  DT B 232      -6.497  -7.108   7.923  1.00 93.79           H
ATOM   3485  C1*  DT B 232      -5.730  -5.132   8.360  1.00 93.79           C
ATOM   3486  H1*  DT B 232      -6.185  -4.181   8.645  1.00 93.79           H
ATOM   3487  N1   DT B 232      -5.174  -5.005   6.981  1.00 93.79           N
ATOM   3488  C2   DT B 232      -5.728  -4.096   6.044  1.00 93.79           C
ATOM   3489  O2   DT B 232      -6.729  -3.422   6.305  1.00 93.79           O
ATOM   3490  N3   DT B 232      -5.130  -3.911   4.815  1.00 93.79           N
ATOM   3491  H3   DT B 232      -5.516  -3.264   4.144  1.00 93.79           H
ATOM   3492  C4   DT B 232      -3.953  -4.561   4.527  1.00 93.79           C
ATOM   3493  O4   DT B 232      -3.354  -4.249   3.505  1.00 93.79           O
ATOM   3494  C5   DT B 232      -3.432  -5.573   5.461  1.00 93.79           C
ATOM   3495  C5M  DT B 232      -2.194  -6.398   5.151  1.00 93.79           C
ATOM   3496 1H5M  DT B 232      -1.882  -6.980   6.018  1.00 93.79           H
ATOM   3497 2H5M  DT B 232      -1.391  -5.727   4.846  1.00 93.79           H
ATOM   3498 3H5M  DT B 232      -2.408  -7.062   4.313  1.00 93.79           H
ATOM   3499  C6   DT B 232      -4.068  -5.766   6.645  1.00 93.79           C
ATOM   3500  H6   DT B 232      -3.697  -6.505   7.342  1.00 93.79           H
ATOM   3501  P    DC B 233      -8.970  -5.604  11.171  1.00 62.42           P
ATOM   3502  O1P  DC B 233      -9.340  -4.332  11.850  1.00 62.42           O
ATOM   3503  O2P  DC B 233      -9.087  -6.875  11.911  1.00 62.42           O
ATOM   3504  O5*  DC B 233      -9.836  -5.734   9.812  1.00 62.42           O
ATOM   3505  C5*  DC B 233     -10.188  -4.595   9.027  1.00 62.42           C
ATOM   3506 1H5*  DC B 233      -9.323  -3.938   8.954  1.00 62.42           H
ATOM   3507 2H5*  DC B 233     -10.988  -4.056   9.533  1.00 62.42           H
ATOM   3508  C4*  DC B 233     -10.652  -4.922   7.593  1.00 62.42           C
ATOM   3509  H4*  DC B 233     -11.371  -4.157   7.294  1.00 62.42           H
ATOM   3510  O4*  DC B 233      -9.557  -4.869   6.689  1.00 62.42           O
ATOM   3511  C3*  DC B 233     -11.317  -6.292   7.386  1.00 62.42           C
ATOM   3512  H3*  DC B 233     -10.962  -7.003   8.133  1.00 62.42           H
ATOM   3513  O3*  DC B 233     -12.741  -6.166   7.453  1.00 62.42           O
ATOM   3514  C2*  DC B 233     -10.809  -6.725   6.008  1.00 62.42           C
ATOM   3515 1H2*  DC B 233     -11.637  -6.889   5.326  1.00 62.42           H
ATOM   3516 2H2*  DC B 233     -10.224  -7.638   6.111  1.00 62.42           H
ATOM   3517  C1*  DC B 233      -9.939  -5.562   5.515  1.00 62.42           C
ATOM   3518  H1*  DC B 233     -10.567  -4.903   4.905  1.00 62.42           H
ATOM   3519  N1   DC B 233      -8.737  -5.967   4.705  1.00 62.42           N
ATOM   3520  C2   DC B 233      -8.521  -5.461   3.399  1.00 62.42           C
ATOM   3521  O2   DC B 233      -9.386  -4.798   2.818  1.00 62.42           O
ATOM   3522  N3   DC B 233      -7.366  -5.719   2.728  1.00 62.42           N
ATOM   3523  C4   DC B 233      -6.450  -6.523   3.253  1.00 62.42           C
ATOM   3524  N4   DC B 233      -5.338  -6.746   2.589  1.00 62.42           N
ATOM   3525 1H4   DC B 233      -5.168  -6.249   1.719  1.00 62.42           H
ATOM   3526 2H4   DC B 233      -4.658  -7.390   2.943  1.00 62.42           H
ATOM   3527  C5   DC B 233      -6.670  -7.126   4.534  1.00 62.42           C
ATOM   3528  H5   DC B 233      -5.937  -7.810   4.934  1.00 62.42           H
ATOM   3529  C6   DC B 233      -7.800  -6.836   5.238  1.00 62.42           C
ATOM   3530  H6   DC B 233      -7.975  -7.283   6.212  1.00 62.42           H
ATOM   3531  P    DT B 234     -13.751  -7.431   7.342  1.00 93.61           P
ATOM   3532  O1P  DT B 234     -14.994  -7.069   8.061  1.00 93.61           O
ATOM   3533  O2P  DT B 234     -13.024  -8.652   7.753  1.00 93.61           O
ATOM   3534  O5*  DT B 234     -14.069  -7.513   5.759  1.00 93.61           O
ATOM   3535  C5*  DT B 234     -14.775  -6.464   5.096  1.00 93.61           C
ATOM   3536 1H5*  DT B 234     -14.511  -5.511   5.558  1.00 93.61           H
ATOM   3537 2H5*  DT B 234     -15.847  -6.621   5.219  1.00 93.61           H
ATOM   3538  C4*  DT B 234     -14.444  -6.381   3.593  1.00 93.61           C
ATOM   3539  H4*  DT B 234     -14.865  -5.454   3.202  1.00 93.61           H
ATOM   3540  O4*  DT B 234     -13.037  -6.363   3.386  1.00 93.61           O
ATOM   3541  C3*  DT B 234     -14.997  -7.542   2.760  1.00 93.61           C
ATOM   3542  H3*  DT B 234     -15.116  -8.428   3.386  1.00 93.61           H
ATOM   3543  O3*  DT B 234     -16.225  -7.200   2.122  1.00 93.61           O
ATOM   3544  C2*  DT B 234     -13.918  -7.780   1.712  1.00 93.61           C
ATOM   3545 1H2*  DT B 234     -14.285  -7.518   0.722  1.00 93.61           H
ATOM   3546 2H2*  DT B 234     -13.604  -8.822   1.732  1.00 93.61           H
ATOM   3547  C1*  DT B 234     -12.768  -6.847   2.080  1.00 93.61           C
ATOM   3548  H1*  DT B 234     -12.768  -6.002   1.385  1.00 93.61           H
ATOM   3549  N1   DT B 234     -11.449  -7.546   1.993  1.00 93.61           N
ATOM   3550  C2   DT B 234     -10.612  -7.368   0.867  1.00 93.61           C
ATOM   3551  O2   DT B 234     -11.009  -6.796  -0.157  1.00 93.61           O
ATOM   3552  N3   DT B 234      -9.331  -7.867   0.867  1.00 93.61           N
ATOM   3553  H3   DT B 234      -8.726  -7.709   0.073  1.00 93.61           H
ATOM   3554  C4   DT B 234      -8.898  -8.634   1.924  1.00 93.61           C
ATOM   3555  O4   DT B 234      -7.730  -9.013   1.929  1.00 93.61           O
ATOM   3556  C5   DT B 234      -9.823  -8.959   3.020  1.00 93.61           C
ATOM   3557  C5M  DT B 234      -9.429  -9.901   4.155  1.00 93.61           C
ATOM   3558 1H5M  DT B 234     -10.195  -9.911   4.931  1.00 93.61           H
ATOM   3559 2H5M  DT B 234      -8.479  -9.579   4.581  1.00 93.61           H
ATOM   3560 3H5M  DT B 234      -9.306 -10.911   3.758  1.00 93.61           H
ATOM   3561  C6   DT B 234     -11.060  -8.393   3.021  1.00 93.61           C
ATOM   3562  H6   DT B 234     -11.745  -8.598   3.834  1.00 93.61           H
ATOM   3563  P    DA B 235     -17.317  -8.321   1.720  1.00 72.87           P
ATOM   3564  O1P  DA B 235     -18.528  -7.608   1.254  1.00 72.87           O
ATOM   3565  O2P  DA B 235     -17.433  -9.277   2.837  1.00 72.87           O
ATOM   3566  O5*  DA B 235     -16.647  -9.087   0.464  1.00 72.87           O
ATOM   3567  C5*  DA B 235     -16.570  -8.482  -0.825  1.00 72.87           C
ATOM   3568 1H5*  DA B 235     -16.296  -7.433  -0.710  1.00 72.87           H
ATOM   3569 2H5*  DA B 235     -17.550  -8.532  -1.301  1.00 72.87           H
ATOM   3570  C4*  DA B 235     -15.533  -9.161  -1.740  1.00 72.87           C
ATOM   3571  H4*  DA B 235     -15.496  -8.591  -2.668  1.00 72.87           H
ATOM   3572  O4*  DA B 235     -14.229  -9.139  -1.172  1.00 72.87           O
ATOM   3573  C3*  DA B 235     -15.854 -10.622  -2.106  1.00 72.87           C
ATOM   3574  H3*  DA B 235     -16.653 -11.019  -1.476  1.00 72.87           H
ATOM   3575  O3*  DA B 235     -16.228 -10.677  -3.485  1.00 72.87           O
ATOM   3576  C2*  DA B 235     -14.543 -11.358  -1.815  1.00 72.87           C
ATOM   3577 1H2*  DA B 235     -14.276 -12.046  -2.612  1.00 72.87           H
ATOM   3578 2H2*  DA B 235     -14.634 -11.896  -0.875  1.00 72.87           H
ATOM   3579  C1*  DA B 235     -13.511 -10.240  -1.697  1.00 72.87           C
ATOM   3580  H1*  DA B 235     -13.145  -9.994  -2.700  1.00 72.87           H
ATOM   3581  N9   DA B 235     -12.356 -10.601  -0.826  1.00 72.87           N
ATOM   3582  C8   DA B 235     -12.454 -11.037   0.447  1.00 72.87           C
ATOM   3583  H8   DA B 235     -13.394 -11.123   0.976  1.00 72.87           H
ATOM   3584  N7   DA B 235     -11.302 -11.351   0.967  1.00 72.87           N
ATOM   3585  C5   DA B 235     -10.403 -11.089  -0.115  1.00 72.87           C
ATOM   3586  C6   DA B 235      -9.011 -11.226  -0.289  1.00 72.87           C
ATOM   3587  N6   DA B 235      -8.259 -11.734   0.674  1.00 72.87           N
ATOM   3588 1H6   DA B 235      -7.255 -11.775   0.546  1.00 72.87           H
ATOM   3589 2H6   DA B 235      -8.691 -12.063   1.520  1.00 72.87           H
ATOM   3590  N1   DA B 235      -8.415 -10.860  -1.443  1.00 72.87           N
ATOM   3591  C2   DA B 235      -9.140 -10.369  -2.471  1.00 72.87           C
ATOM   3592  H2   DA B 235      -8.627 -10.092  -3.382  1.00 72.87           H
ATOM   3593  N3   DA B 235     -10.482 -10.199  -2.403  1.00 72.87           N
ATOM   3594  C4   DA B 235     -11.054 -10.587  -1.219  1.00 72.87           C
ATOM   3595  P    DA B 236     -16.626 -12.051  -4.246  1.00 78.91           P
ATOM   3596  O1P  DA B 236     -17.484 -11.683  -5.387  1.00 78.91           O
ATOM   3597  O2P  DA B 236     -17.150 -13.015  -3.257  1.00 78.91           O
ATOM   3598  O5*  DA B 236     -15.220 -12.595  -4.813  1.00 78.91           O
ATOM   3599  C5*  DA B 236     -14.458 -11.831  -5.743  1.00 78.91           C
ATOM   3600 1H5*  DA B 236     -14.546 -10.774  -5.488  1.00 78.91           H
ATOM   3601 2H5*  DA B 236     -14.860 -11.975  -6.746  1.00 78.91           H
ATOM   3602  C4*  DA B 236     -12.963 -12.199  -5.735  1.00 78.91           C
ATOM   3603  H4*  DA B 236     -12.430 -11.377  -6.211  1.00 78.91           H
ATOM   3604  O4*  DA B 236     -12.452 -12.333  -4.419  1.00 78.91           O
ATOM   3605  C3*  DA B 236     -12.591 -13.480  -6.505  1.00 78.91           C
ATOM   3606  H3*  DA B 236     -13.468 -14.111  -6.665  1.00 78.91           H
ATOM   3607  O3*  DA B 236     -11.997 -13.098  -7.752  1.00 78.91           O
ATOM   3608  C2*  DA B 236     -11.597 -14.180  -5.572  1.00 78.91           C
ATOM   3609 1H2*  DA B 236     -10.692 -14.478  -6.098  1.00 78.91           H
ATOM   3610 2H2*  DA B 236     -12.075 -15.046  -5.113  1.00 78.91           H
ATOM   3611  C1*  DA B 236     -11.282 -13.122  -4.516  1.00 78.91           C
ATOM   3612  H1*  DA B 236     -10.459 -12.497  -4.874  1.00 78.91           H
ATOM   3613  N9   DA B 236     -10.901 -13.709  -3.206  1.00 78.91           N
ATOM   3614  C8   DA B 236     -11.771 -14.096  -2.253  1.00 78.91           C
ATOM   3615  H8   DA B 236     -12.847 -14.046  -2.376  1.00 78.91           H
ATOM   3616  N7   DA B 236     -11.175 -14.522  -1.170  1.00 78.91           N
ATOM   3617  C5   DA B 236      -9.788 -14.392  -1.515  1.00 78.91           C
ATOM   3618  C6   DA B 236      -8.568 -14.628  -0.837  1.00 78.91           C
ATOM   3619  N6   DA B 236      -8.549 -15.083   0.411  1.00 78.91           N
ATOM   3620 1H6   DA B 236      -7.662 -15.194   0.883  1.00 78.91           H
ATOM   3621 2H6   DA B 236      -9.416 -15.296   0.873  1.00 78.91           H
ATOM   3622  N1   DA B 236      -7.382 -14.374  -1.432  1.00 78.91           N
ATOM   3623  C2   DA B 236      -7.330 -13.897  -2.696  1.00 78.91           C
ATOM   3624  H2   DA B 236      -6.362 -13.718  -3.145  1.00 78.91           H
ATOM   3625  N3   DA B 236      -8.438 -13.637  -3.423  1.00 78.91           N
ATOM   3626  C4   DA B 236      -9.622 -13.893  -2.788  1.00 78.91           C
ATOM   3627  P    DT B 237     -11.584 -14.146  -8.918  1.00 78.84           P
ATOM   3628  O1P  DT B 237     -11.639 -13.415 -10.206  1.00 78.84           O
ATOM   3629  O2P  DT B 237     -12.368 -15.389  -8.758  1.00 78.84           O
ATOM   3630  O5*  DT B 237     -10.048 -14.483  -8.589  1.00 78.84           O
ATOM   3631  C5*  DT B 237      -9.024 -13.497  -8.684  1.00 78.84           C
ATOM   3632 1H5*  DT B 237      -9.291 -12.639  -8.066  1.00 78.84           H
ATOM   3633 2H5*  DT B 237      -8.932 -13.168  -9.719  1.00 78.84           H
ATOM   3634  C4*  DT B 237      -7.668 -14.050  -8.207  1.00 78.84           C
ATOM   3635  H4*  DT B 237      -6.921 -13.263  -8.310  1.00 78.84           H
ATOM   3636  O4*  DT B 237      -7.762 -14.399  -6.835  1.00 78.84           O
ATOM   3637  C3*  DT B 237      -7.173 -15.298  -8.974  1.00 78.84           C
ATOM   3638  H3*  DT B 237      -7.981 -15.715  -9.579  1.00 78.84           H
ATOM   3639  O3*  DT B 237      -6.051 -14.966  -9.808  1.00 78.84           O
ATOM   3640  C2*  DT B 237      -6.809 -16.283  -7.858  1.00 78.84           C
ATOM   3641 1H2*  DT B 237      -5.815 -16.698  -7.998  1.00 78.84           H
ATOM   3642 2H2*  DT B 237      -7.550 -17.082  -7.819  1.00 78.84           H
ATOM   3643  C1*  DT B 237      -6.852 -15.451  -6.581  1.00 78.84           C
ATOM   3644  H1*  DT B 237      -5.859 -15.024  -6.404  1.00 78.84           H
ATOM   3645  N1   DT B 237      -7.268 -16.246  -5.384  1.00 78.84           N
ATOM   3646  C2   DT B 237      -6.327 -16.590  -4.387  1.00 78.84           C
ATOM   3647  O2   DT B 237      -5.115 -16.433  -4.552  1.00 78.84           O
ATOM   3648  N3   DT B 237      -6.746 -17.133  -3.194  1.00 78.84           N
ATOM   3649  H3   DT B 237      -6.075 -17.323  -2.465  1.00 78.84           H
ATOM   3650  C4   DT B 237      -8.082 -17.375  -2.979  1.00 78.84           C
ATOM   3651  O4   DT B 237      -8.441 -17.744  -1.856  1.00 78.84           O
ATOM   3652  C5   DT B 237      -9.039 -17.176  -4.079  1.00 78.84           C
ATOM   3653  C5M  DT B 237     -10.507 -17.565  -3.950  1.00 78.84           C
ATOM   3654 1H5M  DT B 237     -11.036 -17.384  -4.887  1.00 78.84           H
ATOM   3655 2H5M  DT B 237     -10.968 -16.984  -3.150  1.00 78.84           H
ATOM   3656 3H5M  DT B 237     -10.576 -18.623  -3.695  1.00 78.84           H
ATOM   3657  C6   DT B 237      -8.599 -16.619  -5.241  1.00 78.84           C
ATOM   3658  H6   DT B 237      -9.296 -16.444  -6.054  1.00 78.84           H
ATOM   3659  P    DC B 238      -5.364 -16.018 -10.849  1.00 55.26           P
ATOM   3660  O1P  DC B 238      -4.591 -15.230 -11.829  1.00 55.26           O
ATOM   3661  O2P  DC B 238      -6.401 -16.952 -11.338  1.00 55.26           O
ATOM   3662  O5*  DC B 238      -4.335 -16.854  -9.935  1.00 55.26           O
ATOM   3663  C5*  DC B 238      -3.166 -16.245  -9.384  1.00 55.26           C
ATOM   3664 1H5*  DC B 238      -3.452 -15.326  -8.872  1.00 55.26           H
ATOM   3665 2H5*  DC B 238      -2.476 -15.991 -10.189  1.00 55.26           H
ATOM   3666  C4*  DC B 238      -2.444 -17.158  -8.375  1.00 55.26           C
ATOM   3667  H4*  DC B 238      -1.574 -16.623  -7.990  1.00 55.26           H
ATOM   3668  O4*  DC B 238      -3.315 -17.439  -7.287  1.00 55.26           O
ATOM   3669  C3*  DC B 238      -1.965 -18.510  -8.951  1.00 55.26           C
ATOM   3670  H3*  DC B 238      -2.286 -18.627  -9.988  1.00 55.26           H
ATOM   3671  O3*  DC B 238      -0.534 -18.605  -8.858  1.00 55.26           O
ATOM   3672  C2*  DC B 238      -2.676 -19.536  -8.066  1.00 55.26           C
ATOM   3673 1H2*  DC B 238      -2.030 -20.377  -7.832  1.00 55.26           H
ATOM   3674 2H2*  DC B 238      -3.582 -19.882  -8.564  1.00 55.26           H
ATOM   3675  C1*  DC B 238      -3.019 -18.735  -6.808  1.00 55.26           C
ATOM   3676  H1*  DC B 238      -2.133 -18.688  -6.166  1.00 55.26           H
ATOM   3677  N1   DC B 238      -4.177 -19.274  -6.025  1.00 55.26           N
ATOM   3678  C2   DC B 238      -4.035 -19.718  -4.687  1.00 55.26           C
ATOM   3679  O2   DC B 238      -2.933 -19.728  -4.119  1.00 55.26           O
ATOM   3680  N3   DC B 238      -5.111 -20.168  -3.984  1.00 55.26           N
ATOM   3681  C4   DC B 238      -6.314 -20.197  -4.541  1.00 55.26           C
ATOM   3682  N4   DC B 238      -7.330 -20.615  -3.824  1.00 55.26           N
ATOM   3683 1H4   DC B 238      -7.167 -20.865  -2.856  1.00 55.26           H
ATOM   3684 2H4   DC B 238      -8.245 -20.672  -4.230  1.00 55.26           H
ATOM   3685  C5   DC B 238      -6.498 -19.769  -5.893  1.00 55.26           C
ATOM   3686  H5   DC B 238      -7.480 -19.803  -6.338  1.00 55.26           H
ATOM   3687  C6   DC B 238      -5.432 -19.311  -6.606  1.00 55.26           C
ATOM   3688  H6   DC B 238      -5.557 -18.969  -7.625  1.00 55.26           H
ATOM   3689  P    DA B 239       0.326 -19.773  -9.597  1.00 68.12           P
ATOM   3690  O1P  DA B 239       1.729 -19.313  -9.687  1.00 68.12           O
ATOM   3691  O2P  DA B 239      -0.371 -20.142 -10.844  1.00 68.12           O
ATOM   3692  O5*  DA B 239       0.249 -21.013  -8.565  1.00 68.12           O
ATOM   3693  C5*  DA B 239       0.903 -20.959  -7.295  1.00 68.12           C
ATOM   3694 1H5*  DA B 239       0.812 -19.951  -6.887  1.00 68.12           H
ATOM   3695 2H5*  DA B 239       1.964 -21.172  -7.432  1.00 68.12           H
ATOM   3696  C4*  DA B 239       0.329 -21.951  -6.262  1.00 68.12           C
ATOM   3697  H4*  DA B 239       0.915 -21.839  -5.347  1.00 68.12           H
ATOM   3698  O4*  DA B 239      -1.037 -21.678  -5.953  1.00 68.12           O
ATOM   3699  C3*  DA B 239       0.382 -23.430  -6.670  1.00 68.12           C
ATOM   3700  H3*  DA B 239       0.202 -23.528  -7.741  1.00 68.12           H
ATOM   3701  O3*  DA B 239       1.650 -23.994  -6.316  1.00 68.12           O
ATOM   3702  C2*  DA B 239      -0.791 -24.021  -5.882  1.00 68.12           C
ATOM   3703 1H2*  DA B 239      -0.429 -24.625  -5.054  1.00 68.12           H
ATOM   3704 2H2*  DA B 239      -1.414 -24.625  -6.543  1.00 68.12           H
ATOM   3705  C1*  DA B 239      -1.569 -22.831  -5.317  1.00 68.12           C
ATOM   3706  H1*  DA B 239      -1.379 -22.765  -4.242  1.00 68.12           H
ATOM   3707  N9   DA B 239      -3.038 -22.984  -5.536  1.00 68.12           N
ATOM   3708  C8   DA B 239      -3.672 -22.727  -6.696  1.00 68.12           C
ATOM   3709  H8   DA B 239      -3.160 -22.359  -7.578  1.00 68.12           H
ATOM   3710  N7   DA B 239      -4.954 -22.986  -6.646  1.00 68.12           N
ATOM   3711  C5   DA B 239      -5.118 -23.438  -5.295  1.00 68.12           C
ATOM   3712  C6   DA B 239      -6.219 -23.881  -4.521  1.00 68.12           C
ATOM   3713  N6   DA B 239      -7.440 -23.986  -5.033  1.00 68.12           N
ATOM   3714 1H6   DA B 239      -8.181 -24.349  -4.454  1.00 68.12           H
ATOM   3715 2H6   DA B 239      -7.612 -23.737  -5.998  1.00 68.12           H
ATOM   3716  N1   DA B 239      -6.061 -24.230  -3.228  1.00 68.12           N
ATOM   3717  C2   DA B 239      -4.838 -24.217  -2.653  1.00 68.12           C
ATOM   3718  H2   DA B 239      -4.745 -24.524  -1.619  1.00 68.12           H
ATOM   3719  N3   DA B 239      -3.725 -23.836  -3.314  1.00 68.12           N
ATOM   3720  C4   DA B 239      -3.921 -23.445  -4.609  1.00 68.12           C
ATOM   3721  P    DA B 240       2.016 -25.577  -6.403  1.00 63.91           P
ATOM   3722  O1P  DA B 240       3.488 -25.685  -6.478  1.00 63.91           O
ATOM   3723  O2P  DA B 240       1.196 -26.218  -7.456  1.00 63.91           O
ATOM   3724  O5*  DA B 240       1.547 -26.145  -4.972  1.00 63.91           O
ATOM   3725  C5*  DA B 240       2.108 -25.625  -3.773  1.00 63.91           C
ATOM   3726 1H5*  DA B 240       1.970 -24.542  -3.759  1.00 63.91           H
ATOM   3727 2H5*  DA B 240       3.178 -25.834  -3.761  1.00 63.91           H
ATOM   3728  C4*  DA B 240       1.461 -26.216  -2.508  1.00 63.91           C
ATOM   3729  H4*  DA B 240       1.910 -25.712  -1.658  1.00 63.91           H
ATOM   3730  O4*  DA B 240       0.059 -25.960  -2.481  1.00 63.91           O
ATOM   3731  C3*  DA B 240       1.686 -27.721  -2.320  1.00 63.91           C
ATOM   3732  H3*  DA B 240       2.416 -28.105  -3.036  1.00 63.91           H
ATOM   3733  O3*  DA B 240       2.132 -27.941  -0.982  1.00 63.91           O
ATOM   3734  C2*  DA B 240       0.315 -28.327  -2.586  1.00 63.91           C
ATOM   3735 1H2*  DA B 240       0.113 -29.158  -1.916  1.00 63.91           H
ATOM   3736 2H2*  DA B 240       0.264 -28.662  -3.622  1.00 63.91           H
ATOM   3737  C1*  DA B 240      -0.667 -27.179  -2.340  1.00 63.91           C
ATOM   3738  H1*  DA B 240      -1.047 -27.253  -1.317  1.00 63.91           H
ATOM   3739  N9   DA B 240      -1.815 -27.200  -3.293  1.00 63.91           N
ATOM   3740  C8   DA B 240      -1.703 -27.027  -4.627  1.00 63.91           C
ATOM   3741  H8   DA B 240      -0.751 -26.889  -5.129  1.00 63.91           H
ATOM   3742  N7   DA B 240      -2.857 -27.026  -5.241  1.00 63.91           N
ATOM   3743  C5   DA B 240      -3.771 -27.235  -4.156  1.00 63.91           C
ATOM   3744  C6   DA B 240      -5.175 -27.359  -4.064  1.00 63.91           C
ATOM   3745  N6   DA B 240      -5.940 -27.218  -5.138  1.00 63.91           N
ATOM   3746 1H6   DA B 240      -6.933 -27.357  -5.057  1.00 63.91           H
ATOM   3747 2H6   DA B 240      -5.518 -26.978  -6.025  1.00 63.91           H
ATOM   3748  N1   DA B 240      -5.777 -27.616  -2.879  1.00 63.91           N
ATOM   3749  C2   DA B 240      -5.046 -27.736  -1.746  1.00 63.91           C
ATOM   3750  H2   DA B 240      -5.562 -27.930  -0.815  1.00 63.91           H
ATOM   3751  N3   DA B 240      -3.699 -27.620  -1.727  1.00 63.91           N
ATOM   3752  C4   DA B 240      -3.121 -27.365  -2.946  1.00 63.91           C
ATOM   3753  P    DC B 241       2.795 -29.335  -0.490  1.00 64.81           P
ATOM   3754  O1P  DC B 241       3.531 -29.080   0.768  1.00 64.81           O
ATOM   3755  O2P  DC B 241       3.528 -29.948  -1.619  1.00 64.81           O
ATOM   3756  O5*  DC B 241       1.517 -30.259  -0.145  1.00 64.81           O
ATOM   3757  C5*  DC B 241       0.664 -29.930   0.952  1.00 64.81           C
ATOM   3758 1H5*  DC B 241       0.473 -28.856   0.947  1.00 64.81           H
ATOM   3759 2H5*  DC B 241       1.179 -30.178   1.880  1.00 64.81           H
ATOM   3760  C4*  DC B 241      -0.688 -30.666   0.926  1.00 64.81           C
ATOM   3761  H4*  DC B 241      -1.208 -30.439   1.858  1.00 64.81           H
ATOM   3762  O4*  DC B 241      -1.504 -30.231  -0.152  1.00 64.81           O
ATOM   3763  C3*  DC B 241      -0.576 -32.191   0.812  1.00 64.81           C
ATOM   3764  H3*  DC B 241       0.392 -32.468   0.400  1.00 64.81           H
ATOM   3765  O3*  DC B 241      -0.773 -32.788   2.089  1.00 64.81           O
ATOM   3766  C2*  DC B 241      -1.679 -32.572  -0.171  1.00 64.81           C
ATOM   3767 1H2*  DC B 241      -2.342 -33.320   0.258  1.00 64.81           H
ATOM   3768 2H2*  DC B 241      -1.233 -32.940  -1.095  1.00 64.81           H
ATOM   3769  C1*  DC B 241      -2.434 -31.266  -0.416  1.00 64.81           C
ATOM   3770  H1*  DC B 241      -3.255 -31.195   0.307  1.00 64.81           H
ATOM   3771  N1   DC B 241      -2.993 -31.162  -1.802  1.00 64.81           N
ATOM   3772  C2   DC B 241      -4.378 -31.305  -2.048  1.00 64.81           C
ATOM   3773  O2   DC B 241      -5.147 -31.681  -1.156  1.00 64.81           O
ATOM   3774  N3   DC B 241      -4.908 -31.044  -3.275  1.00 64.81           N
ATOM   3775  C4   DC B 241      -4.112 -30.714  -4.284  1.00 64.81           C
ATOM   3776  N4   DC B 241      -4.645 -30.430  -5.450  1.00 64.81           N
ATOM   3777 1H4   DC B 241      -5.646 -30.447  -5.549  1.00 64.81           H
ATOM   3778 2H4   DC B 241      -4.046 -30.180  -6.224  1.00 64.81           H
ATOM   3779  C5   DC B 241      -2.693 -30.657  -4.096  1.00 64.81           C
ATOM   3780  H5   DC B 241      -2.055 -30.423  -4.931  1.00 64.81           H
ATOM   3781  C6   DC B 241      -2.156 -30.883  -2.866  1.00 64.81           C
ATOM   3782  H6   DC B 241      -1.083 -30.827  -2.714  1.00 64.81           H
ATOM   3783  P    DC B 242      -0.279 -34.283   2.445  1.00 68.36           P
ATOM   3784  O1P  DC B 242      -0.072 -34.356   3.908  1.00 68.36           O
ATOM   3785  O2P  DC B 242       0.835 -34.655   1.539  1.00 68.36           O
ATOM   3786  O5*  DC B 242      -1.549 -35.204   2.067  1.00 68.36           O
ATOM   3787  C5*  DC B 242      -2.760 -35.133   2.818  1.00 68.36           C
ATOM   3788 1H5*  DC B 242      -2.969 -34.089   3.058  1.00 68.36           H
ATOM   3789 2H5*  DC B 242      -2.634 -35.682   3.752  1.00 68.36           H
ATOM   3790  C4*  DC B 242      -3.968 -35.710   2.055  1.00 68.36           C
ATOM   3791  H4*  DC B 242      -4.851 -35.554   2.675  1.00 68.36           H
ATOM   3792  O4*  DC B 242      -4.161 -35.004   0.828  1.00 68.36           O
ATOM   3793  C3*  DC B 242      -3.883 -37.218   1.726  1.00 68.36           C
ATOM   3794  H3*  DC B 242      -3.009 -37.681   2.187  1.00 68.36           H
ATOM   3795  O3*  DC B 242      -5.093 -37.832   2.198  1.00 68.36           O
ATOM   3796  C2*  DC B 242      -3.760 -37.217   0.201  1.00 68.36           C
ATOM   3797 1H2*  DC B 242      -4.221 -38.096  -0.243  1.00 68.36           H
ATOM   3798 2H2*  DC B 242      -2.709 -37.153  -0.081  1.00 68.36           H
ATOM   3799  C1*  DC B 242      -4.508 -35.937  -0.181  1.00 68.36           C
ATOM   3800  H1*  DC B 242      -5.583 -36.144  -0.116  1.00 68.36           H
ATOM   3801  N1   DC B 242      -4.215 -35.385  -1.548  1.00 68.36           N
ATOM   3802  C2   DC B 242      -5.262 -34.964  -2.407  1.00 68.36           C
ATOM   3803  O2   DC B 242      -6.449 -35.023  -2.054  1.00 68.36           O
ATOM   3804  N3   DC B 242      -4.992 -34.465  -3.645  1.00 68.36           N
ATOM   3805  C4   DC B 242      -3.739 -34.332  -4.056  1.00 68.36           C
ATOM   3806  N4   DC B 242      -3.513 -33.815  -5.240  1.00 68.36           N
ATOM   3807 1H4   DC B 242      -4.300 -33.571  -5.826  1.00 68.36           H
ATOM   3808 2H4   DC B 242      -2.570 -33.652  -5.554  1.00 68.36           H
ATOM   3809  C5   DC B 242      -2.654 -34.730  -3.216  1.00 68.36           C
ATOM   3810  H5   DC B 242      -1.638 -34.618  -3.564  1.00 68.36           H
ATOM   3811  C6   DC B 242      -2.907 -35.256  -1.986  1.00 68.36           C
ATOM   3812  H6   DC B 242      -2.088 -35.561  -1.344  1.00 68.36           H
ATOM   3813  P    DG B 243      -5.432 -39.414   2.076  1.00 74.60           P
ATOM   3814  O1P  DG B 243      -6.514 -39.713   3.034  1.00 74.60           O
ATOM   3815  O2P  DG B 243      -4.178 -40.194   2.150  1.00 74.60           O
ATOM   3816  O5*  DG B 243      -6.043 -39.559   0.590  1.00 74.60           O
ATOM   3817  C5*  DG B 243      -7.241 -38.874   0.230  1.00 74.60           C
ATOM   3818 1H5*  DG B 243      -7.220 -37.870   0.658  1.00 74.60           H
ATOM   3819 2H5*  DG B 243      -8.096 -39.404   0.643  1.00 74.60           H
ATOM   3820  C4*  DG B 243      -7.427 -38.744  -1.285  1.00 74.60           C
ATOM   3821  H4*  DG B 243      -8.257 -38.056  -1.456  1.00 74.60           H
ATOM   3822  O4*  DG B 243      -6.264 -38.185  -1.876  1.00 74.60           O
ATOM   3823  C3*  DG B 243      -7.749 -40.058  -2.025  1.00 74.60           C
ATOM   3824  H3*  DG B 243      -7.863 -40.900  -1.341  1.00 74.60           H
ATOM   3825  O3*  DG B 243      -8.967 -39.809  -2.730  1.00 74.60           O
ATOM   3826  C2*  DG B 243      -6.519 -40.249  -2.920  1.00 74.60           C
ATOM   3827 1H2*  DG B 243      -6.770 -40.714  -3.872  1.00 74.60           H
ATOM   3828 2H2*  DG B 243      -5.756 -40.826  -2.396  1.00 74.60           H
ATOM   3829  C1*  DG B 243      -6.065 -38.816  -3.122  1.00 74.60           C
ATOM   3830  H1*  DG B 243      -6.724 -38.366  -3.867  1.00 74.60           H
ATOM   3831  N9   DG B 243      -4.668 -38.647  -3.581  1.00 74.60           N
ATOM   3832  C8   DG B 243      -3.567 -39.040  -2.905  1.00 74.60           C
ATOM   3833  H8   DG B 243      -3.605 -39.595  -1.976  1.00 74.60           H
ATOM   3834  N7   DG B 243      -2.458 -38.666  -3.486  1.00 74.60           N
ATOM   3835  C5   DG B 243      -2.947 -37.997  -4.651  1.00 74.60           C
ATOM   3836  C6   DG B 243      -2.303 -37.338  -5.745  1.00 74.60           C
ATOM   3837  O6   DG B 243      -1.076 -37.280  -5.818  1.00 74.60           O
ATOM   3838  N1   DG B 243      -3.065 -36.753  -6.747  1.00 74.60           N
ATOM   3839  H1   DG B 243      -2.604 -36.281  -7.505  1.00 74.60           H
ATOM   3840  C2   DG B 243      -4.446 -36.800  -6.683  1.00 74.60           C
ATOM   3841  N2   DG B 243      -5.162 -36.202  -7.609  1.00 74.60           N
ATOM   3842 1H2   DG B 243      -4.712 -35.661  -8.328  1.00 74.60           H
ATOM   3843 2H2   DG B 243      -6.172 -36.252  -7.544  1.00 74.60           H
ATOM   3844  N3   DG B 243      -5.111 -37.423  -5.688  1.00 74.60           N
ATOM   3845  C4   DG B 243      -4.325 -37.990  -4.716  1.00 74.60           C
ATOM   3846  P    DC B 244      -9.557 -40.576  -4.021  1.00 88.41           P
ATOM   3847  O1P  DC B 244     -11.042 -40.502  -4.052  1.00 88.41           O
ATOM   3848  O2P  DC B 244      -9.099 -41.989  -4.099  1.00 88.41           O
ATOM   3849  O5*  DC B 244      -8.894 -39.662  -5.160  1.00 88.41           O
ATOM   3850  C5*  DC B 244      -9.023 -39.972  -6.562  1.00 88.41           C
ATOM   3851 1H5*  DC B 244      -9.683 -39.239  -7.041  1.00 88.41           H
ATOM   3852 2H5*  DC B 244      -9.451 -40.973  -6.707  1.00 88.41           H
ATOM   3853  C4*  DC B 244      -7.624 -39.901  -7.222  1.00 88.41           C
ATOM   3854  H4*  DC B 244      -7.150 -38.940  -6.985  1.00 88.41           H
ATOM   3855  O4*  DC B 244      -6.795 -40.989  -6.766  1.00 88.41           O
ATOM   3856  C3*  DC B 244      -7.636 -40.117  -8.754  1.00 88.41           C
ATOM   3857  H3*  DC B 244      -8.485 -40.754  -9.032  1.00 88.41           H
ATOM   3858  O3*  DC B 244      -7.668 -38.852  -9.437  1.00 88.41           O
ATOM   3859  C2*  DC B 244      -6.298 -40.832  -9.034  1.00 88.41           C
ATOM   3860 1H2*  DC B 244      -5.642 -40.258  -9.698  1.00 88.41           H
ATOM   3861 2H2*  DC B 244      -6.485 -41.811  -9.492  1.00 88.41           H
ATOM   3862  C1*  DC B 244      -5.659 -41.004  -7.645  1.00 88.41           C
ATOM   3863 1H1*  DC B 244      -5.099 -41.944  -7.568  1.00 88.41           H
ATOM   3864 2H1*  DC B 244      -4.998 -40.157  -7.421  1.00 88.41           H
ATOM   3865  P    DA B 245      -8.037 -38.791 -10.999  1.00111.23           P
ATOM   3866  O1P  DA B 245      -8.441 -40.099 -11.565  1.00111.23           O
ATOM   3867  O2P  DA B 245      -7.089 -37.970 -11.783  1.00111.23           O
ATOM   3868  O5*  DA B 245      -9.371 -37.911 -10.818  1.00111.23           O
ATOM   3869  C5*  DA B 245     -10.376 -37.799 -11.822  1.00111.23           C
ATOM   3870 1H5*  DA B 245     -10.675 -38.800 -12.137  1.00111.23           H
ATOM   3871 2H5*  DA B 245      -9.978 -37.267 -12.687  1.00111.23           H
ATOM   3872  C4*  DA B 245     -11.629 -37.057 -11.266  1.00111.23           C
ATOM   3873  H4*  DA B 245     -12.508 -37.534 -11.699  1.00111.23           H
ATOM   3874  O4*  DA B 245     -11.695 -37.167  -9.835  1.00111.23           O
ATOM   3875  C3*  DA B 245     -11.697 -35.547 -11.576  1.00111.23           C
ATOM   3876  H3*  DA B 245     -11.157 -35.306 -12.495  1.00111.23           H
ATOM   3877  O3*  DA B 245     -13.082 -35.155 -11.682  1.00111.23           O
ATOM   3878  C2*  DA B 245     -10.996 -34.948 -10.360  1.00111.23           C
ATOM   3879 1H2*  DA B 245     -11.328 -33.933 -10.161  1.00111.23           H
ATOM   3880 2H2*  DA B 245      -9.917 -34.960 -10.518  1.00111.23           H
ATOM   3881  C1*  DA B 245     -11.405 -35.903  -9.228  1.00111.23           C
ATOM   3882  H1*  DA B 245     -12.323 -35.516  -8.779  1.00111.23           H
ATOM   3883  N9   DA B 245     -10.380 -36.063  -8.149  1.00111.23           N
ATOM   3884  C8   DA B 245      -9.047 -36.175  -8.345  1.00111.23           C
ATOM   3885  H8   DA B 245      -8.589 -36.166  -9.326  1.00111.23           H
ATOM   3886  N7   DA B 245      -8.375 -36.310  -7.236  1.00111.23           N
ATOM   3887  C5   DA B 245      -9.419 -36.300  -6.256  1.00111.23           C
ATOM   3888  C6   DA B 245      -9.445 -36.413  -4.850  1.00111.23           C
ATOM   3889  N6   DA B 245      -8.319 -36.558  -4.173  1.00111.23           N
ATOM   3890 1H6   DA B 245      -8.343 -36.589  -3.170  1.00111.23           H
ATOM   3891 2H6   DA B 245      -7.448 -36.621  -4.679  1.00111.23           H
ATOM   3892  N1   DA B 245     -10.604 -36.335  -4.161  1.00111.23           N
ATOM   3893  C2   DA B 245     -11.774 -36.156  -4.807  1.00111.23           C
ATOM   3894  H2   DA B 245     -12.682 -36.098  -4.224  1.00111.23           H
ATOM   3895  N3   DA B 245     -11.863 -36.059  -6.155  1.00111.23           N
ATOM   3896  C4   DA B 245     -10.663 -36.129  -6.820  1.00111.23           C
ATOM   3897  P    DG B 246     -13.580 -33.636 -12.010  1.00 79.45           P
ATOM   3898  O1P  DG B 246     -15.010 -33.683 -12.385  1.00 79.45           O
ATOM   3899  O2P  DG B 246     -12.621 -33.003 -12.943  1.00 79.45           O
ATOM   3900  O5*  DG B 246     -13.470 -32.885 -10.593  1.00 79.45           O
ATOM   3901  C5*  DG B 246     -14.274 -33.253  -9.469  1.00 79.45           C
ATOM   3902 1H5*  DG B 246     -14.279 -34.339  -9.368  1.00 79.45           H
ATOM   3903 2H5*  DG B 246     -15.298 -32.913  -9.629  1.00 79.45           H
ATOM   3904  C4*  DG B 246     -13.733 -32.635  -8.160  1.00 79.45           C
ATOM   3905  H4*  DG B 246     -14.362 -32.969  -7.334  1.00 79.45           H
ATOM   3906  O4*  DG B 246     -12.394 -33.080  -7.932  1.00 79.45           O
ATOM   3907  C3*  DG B 246     -13.709 -31.088  -8.159  1.00 79.45           C
ATOM   3908  H3*  DG B 246     -14.265 -30.672  -9.002  1.00 79.45           H
ATOM   3909  O3*  DG B 246     -14.191 -30.575  -6.916  1.00 79.45           O
ATOM   3910  C2*  DG B 246     -12.225 -30.772  -8.277  1.00 79.45           C
ATOM   3911 1H2*  DG B 246     -11.979 -29.826  -7.795  1.00 79.45           H
ATOM   3912 2H2*  DG B 246     -11.927 -30.765  -9.326  1.00 79.45           H
ATOM   3913  C1*  DG B 246     -11.609 -31.965  -7.538  1.00 79.45           C
ATOM   3914  H1*  DG B 246     -11.753 -31.811  -6.464  1.00 79.45           H
ATOM   3915  N9   DG B 246     -10.149 -32.184  -7.776  1.00 79.45           N
ATOM   3916  C8   DG B 246      -9.497 -31.996  -8.947  1.00 79.45           C
ATOM   3917  H8   DG B 246      -9.990 -31.686  -9.860  1.00 79.45           H
ATOM   3918  N7   DG B 246      -8.212 -32.219  -8.859  1.00 79.45           N
ATOM   3919  C5   DG B 246      -8.068 -32.617  -7.492  1.00 79.45           C
ATOM   3920  C6   DG B 246      -6.946 -33.023  -6.689  1.00 79.45           C
ATOM   3921  O6   DG B 246      -5.798 -33.085  -7.145  1.00 79.45           O
ATOM   3922  N1   DG B 246      -7.141 -33.329  -5.350  1.00 79.45           N
ATOM   3923  H1   DG B 246      -6.363 -33.633  -4.787  1.00 79.45           H
ATOM   3924  C2   DG B 246      -8.394 -33.232  -4.789  1.00 79.45           C
ATOM   3925  N2   DG B 246      -8.552 -33.528  -3.518  1.00 79.45           N
ATOM   3926 1H2   DG B 246      -7.761 -33.859  -2.972  1.00 79.45           H
ATOM   3927 2H2   DG B 246      -9.469 -33.459  -3.120  1.00 79.45           H
ATOM   3928  N3   DG B 246      -9.488 -32.855  -5.482  1.00 79.45           N
ATOM   3929  C4   DG B 246      -9.274 -32.576  -6.809  1.00 79.45           C
ATOM   3930  P    DG B 247     -15.694 -30.050  -6.727  1.00 78.59           P
ATOM   3931  O1P  DG B 247     -16.625 -31.020  -7.348  1.00 78.59           O
ATOM   3932  O2P  DG B 247     -15.747 -28.628  -7.132  1.00 78.59           O
ATOM   3933  O5*  DG B 247     -15.895 -30.107  -5.122  1.00 78.59           O
ATOM   3934  C5*  DG B 247     -16.036 -31.352  -4.435  1.00 78.59           C
ATOM   3935 1H5*  DG B 247     -15.797 -32.169  -5.117  1.00 78.59           H
ATOM   3936 2H5*  DG B 247     -17.071 -31.466  -4.110  1.00 78.59           H
ATOM   3937  C4*  DG B 247     -15.107 -31.470  -3.214  1.00 78.59           C
ATOM   3938  H4*  DG B 247     -15.342 -32.406  -2.706  1.00 78.59           H
ATOM   3939  O4*  DG B 247     -13.751 -31.528  -3.639  1.00 78.59           O
ATOM   3940  C3*  DG B 247     -15.248 -30.326  -2.196  1.00 78.59           C
ATOM   3941  H3*  DG B 247     -16.050 -29.643  -2.482  1.00 78.59           H
ATOM   3942  O3*  DG B 247     -15.508 -30.891  -0.910  1.00 78.59           O
ATOM   3943  C2*  DG B 247     -13.895 -29.616  -2.266  1.00 78.59           C
ATOM   3944 1H2*  DG B 247     -13.567 -29.280  -1.285  1.00 78.59           H
ATOM   3945 2H2*  DG B 247     -13.960 -28.775  -2.957  1.00 78.59           H
ATOM   3946  C1*  DG B 247     -12.955 -30.687  -2.819  1.00 78.59           C
ATOM   3947  H1*  DG B 247     -12.555 -31.275  -1.989  1.00 78.59           H
ATOM   3948  N9   DG B 247     -11.832 -30.128  -3.623  1.00 78.59           N
ATOM   3949  C8   DG B 247     -11.972 -29.581  -4.850  1.00 78.59           C
ATOM   3950  H8   DG B 247     -12.933 -29.436  -5.330  1.00 78.59           H
ATOM   3951  N7   DG B 247     -10.828 -29.282  -5.406  1.00 78.59           N
ATOM   3952  C5   DG B 247      -9.892 -29.714  -4.420  1.00 78.59           C
ATOM   3953  C6   DG B 247      -8.461 -29.805  -4.395  1.00 78.59           C
ATOM   3954  O6   DG B 247      -7.786 -29.605  -5.408  1.00 78.59           O
ATOM   3955  N1   DG B 247      -7.824 -30.253  -3.248  1.00 78.59           N
ATOM   3956  H1   DG B 247      -6.817 -30.315  -3.227  1.00 78.59           H
ATOM   3957  C2   DG B 247      -8.563 -30.645  -2.152  1.00 78.59           C
ATOM   3958  N2   DG B 247      -7.945 -31.071  -1.075  1.00 78.59           N
ATOM   3959 1H2   DG B 247      -6.931 -31.155  -1.078  1.00 78.59           H
ATOM   3960 2H2   DG B 247      -8.471 -31.320  -0.260  1.00 78.59           H
ATOM   3961  N3   DG B 247      -9.916 -30.642  -2.132  1.00 78.59           N
ATOM   3962  C4   DG B 247     -10.517 -30.182  -3.277  1.00 78.59           C
ATOM   3963  P    DT B 248     -15.990 -30.020   0.366  1.00 77.37           P
ATOM   3964  O1P  DT B 248     -16.625 -30.956   1.318  1.00 77.37           O
ATOM   3965  O2P  DT B 248     -16.762 -28.851  -0.112  1.00 77.37           O
ATOM   3966  O5*  DT B 248     -14.595 -29.510   1.001  1.00 77.37           O
ATOM   3967  C5*  DT B 248     -13.708 -30.432   1.635  1.00 77.37           C
ATOM   3968 1H5*  DT B 248     -13.614 -31.320   1.010  1.00 77.37           H
ATOM   3969 2H5*  DT B 248     -14.139 -30.733   2.591  1.00 77.37           H
ATOM   3970  C4*  DT B 248     -12.297 -29.870   1.886  1.00 77.37           C
ATOM   3971  H4*  DT B 248     -11.724 -30.660   2.375  1.00 77.37           H
ATOM   3972  O4*  DT B 248     -11.629 -29.542   0.670  1.00 77.37           O
ATOM   3973  C3*  DT B 248     -12.234 -28.643   2.805  1.00 77.37           C
ATOM   3974  H3*  DT B 248     -13.232 -28.258   3.027  1.00 77.37           H
ATOM   3975  O3*  DT B 248     -11.569 -29.065   3.998  1.00 77.37           O
ATOM   3976  C2*  DT B 248     -11.430 -27.622   1.991  1.00 77.37           C
ATOM   3977 1H2*  DT B 248     -10.712 -27.090   2.611  1.00 77.37           H
ATOM   3978 2H2*  DT B 248     -12.112 -26.919   1.511  1.00 77.37           H
ATOM   3979  C1*  DT B 248     -10.716 -28.486   0.947  1.00 77.37           C
ATOM   3980  H1*  DT B 248      -9.809 -28.899   1.404  1.00 77.37           H
ATOM   3981  N1   DT B 248     -10.345 -27.760  -0.314  1.00 77.37           N
ATOM   3982  C2   DT B 248      -8.990 -27.634  -0.716  1.00 77.37           C
ATOM   3983  O2   DT B 248      -8.057 -27.971   0.013  1.00 77.37           O
ATOM   3984  N3   DT B 248      -8.672 -27.133  -1.961  1.00 77.37           N
ATOM   3985  H3   DT B 248      -7.708 -27.112  -2.267  1.00 77.37           H
ATOM   3986  C4   DT B 248      -9.667 -26.666  -2.788  1.00 77.37           C
ATOM   3987  O4   DT B 248      -9.352 -26.244  -3.901  1.00 77.37           O
ATOM   3988  C5   DT B 248     -11.066 -26.698  -2.329  1.00 77.37           C
ATOM   3989  C5M  DT B 248     -12.207 -26.131  -3.170  1.00 77.37           C
ATOM   3990 1H5M  DT B 248     -13.155 -26.210  -2.639  1.00 77.37           H
ATOM   3991 2H5M  DT B 248     -12.267 -26.674  -4.114  1.00 77.37           H
ATOM   3992 3H5M  DT B 248     -12.003 -25.081  -3.390  1.00 77.37           H
ATOM   3993  C6   DT B 248     -11.353 -27.247  -1.118  1.00 77.37           C
ATOM   3994  H6   DT B 248     -12.379 -27.293  -0.778  1.00 77.37           H
ATOM   3995  P    DT B 249     -11.459 -28.164   5.329  1.00 79.17           P
ATOM   3996  O1P  DT B 249     -11.138 -29.079   6.445  1.00 79.17           O
ATOM   3997  O2P  DT B 249     -12.664 -27.313   5.422  1.00 79.17           O
ATOM   3998  O5*  DT B 249     -10.182 -27.244   5.049  1.00 79.17           O
ATOM   3999  C5*  DT B 249      -8.878 -27.812   4.932  1.00 79.17           C
ATOM   4000 1H5*  DT B 249      -8.920 -28.698   4.297  1.00 79.17           H
ATOM   4001 2H5*  DT B 249      -8.525 -28.109   5.920  1.00 79.17           H
ATOM   4002  C4*  DT B 249      -7.873 -26.821   4.325  1.00 79.17           C
ATOM   4003  H4*  DT B 249      -6.873 -27.247   4.417  1.00 79.17           H
ATOM   4004  O4*  DT B 249      -8.150 -26.599   2.942  1.00 79.17           O
ATOM   4005  C3*  DT B 249      -7.875 -25.440   5.015  1.00 79.17           C
ATOM   4006  H3*  DT B 249      -8.545 -25.409   5.876  1.00 79.17           H
ATOM   4007  O3*  DT B 249      -6.558 -25.061   5.373  1.00 79.17           O
ATOM   4008  C2*  DT B 249      -8.352 -24.504   3.915  1.00 79.17           C
ATOM   4009 1H2*  DT B 249      -7.899 -23.519   4.007  1.00 79.17           H
ATOM   4010 2H2*  DT B 249      -9.440 -24.442   3.923  1.00 79.17           H
ATOM   4011  C1*  DT B 249      -7.843 -25.245   2.676  1.00 79.17           C
ATOM   4012  H1*  DT B 249      -6.754 -25.136   2.652  1.00 79.17           H
ATOM   4013  N1   DT B 249      -8.378 -24.784   1.354  1.00 79.17           N
ATOM   4014  C2   DT B 249      -7.504 -24.642   0.246  1.00 79.17           C
ATOM   4015  O2   DT B 249      -6.310 -24.960   0.302  1.00 79.17           O
ATOM   4016  N3   DT B 249      -7.972 -24.153  -0.953  1.00 79.17           N
ATOM   4017  H3   DT B 249      -7.342 -24.055  -1.735  1.00 79.17           H
ATOM   4018  C4   DT B 249      -9.298 -23.825  -1.093  1.00 79.17           C
ATOM   4019  O4   DT B 249      -9.685 -23.401  -2.187  1.00 79.17           O
ATOM   4020  C5   DT B 249     -10.213 -23.992   0.047  1.00 79.17           C
ATOM   4021  C5M  DT B 249     -11.692 -23.629  -0.033  1.00 79.17           C
ATOM   4022 1H5M  DT B 249     -12.200 -23.870   0.901  1.00 79.17           H
ATOM   4023 2H5M  DT B 249     -12.159 -24.173  -0.853  1.00 79.17           H
ATOM   4024 3H5M  DT B 249     -11.788 -22.559  -0.226  1.00 79.17           H
ATOM   4025  C6   DT B 249      -9.725 -24.475   1.219  1.00 79.17           C
ATOM   4026  H6   DT B 249     -10.391 -24.606   2.061  1.00 79.17           H
ATOM   4027  P    DG B 250      -5.927 -25.384   6.811  1.00 75.61           P
ATOM   4028  O1P  DG B 250      -5.857 -26.854   6.986  1.00 75.61           O
ATOM   4029  O2P  DG B 250      -6.646 -24.566   7.814  1.00 75.61           O
ATOM   4030  O5*  DG B 250      -4.436 -24.808   6.637  1.00 75.61           O
ATOM   4031  C5*  DG B 250      -3.469 -25.517   5.870  1.00 75.61           C
ATOM   4032 1H5*  DG B 250      -3.970 -26.284   5.277  1.00 75.61           H
ATOM   4033 2H5*  DG B 250      -2.796 -26.015   6.560  1.00 75.61           H
ATOM   4034  C4*  DG B 250      -2.629 -24.649   4.918  1.00 75.61           C
ATOM   4035  H4*  DG B 250      -1.758 -25.234   4.630  1.00 75.61           H
ATOM   4036  O4*  DG B 250      -3.375 -24.373   3.740  1.00 75.61           O
ATOM   4037  C3*  DG B 250      -2.123 -23.315   5.497  1.00 75.61           C
ATOM   4038  H3*  DG B 250      -2.463 -23.181   6.527  1.00 75.61           H
ATOM   4039  O3*  DG B 250      -0.690 -23.279   5.436  1.00 75.61           O
ATOM   4040  C2*  DG B 250      -2.767 -22.268   4.588  1.00 75.61           C
ATOM   4041 1H2*  DG B 250      -2.081 -21.448   4.379  1.00 75.61           H
ATOM   4042 2H2*  DG B 250      -3.683 -21.895   5.048  1.00 75.61           H
ATOM   4043  C1*  DG B 250      -3.080 -23.056   3.316  1.00 75.61           C
ATOM   4044  H1*  DG B 250      -2.187 -23.068   2.684  1.00 75.61           H
ATOM   4045  N9   DG B 250      -4.225 -22.527   2.525  1.00 75.61           N
ATOM   4046  C8   DG B 250      -5.492 -22.418   2.978  1.00 75.61           C
ATOM   4047  H8   DG B 250      -5.784 -22.674   3.990  1.00 75.61           H
ATOM   4048  N7   DG B 250      -6.325 -21.985   2.067  1.00 75.61           N
ATOM   4049  C5   DG B 250      -5.462 -21.813   0.936  1.00 75.61           C
ATOM   4050  C6   DG B 250      -5.678 -21.390  -0.420  1.00 75.61           C
ATOM   4051  O6   DG B 250      -6.810 -21.144  -0.862  1.00 75.61           O
ATOM   4052  N1   DG B 250      -4.590 -21.252  -1.270  1.00 75.61           N
ATOM   4053  H1   DG B 250      -4.726 -20.895  -2.203  1.00 75.61           H
ATOM   4054  C2   DG B 250      -3.319 -21.583  -0.844  1.00 75.61           C
ATOM   4055  N2   DG B 250      -2.301 -21.394  -1.657  1.00 75.61           N
ATOM   4056 1H2   DG B 250      -2.455 -20.971  -2.566  1.00 75.61           H
ATOM   4057 2H2   DG B 250      -1.383 -21.649  -1.349  1.00 75.61           H
ATOM   4058  N3   DG B 250      -3.061 -22.072   0.388  1.00 75.61           N
ATOM   4059  C4   DG B 250      -4.147 -22.139   1.227  1.00 75.61           C
ATOM   4060  P    DA B 251       0.193 -22.120   6.164  1.00 70.19           P
ATOM   4061  O1P  DA B 251       1.498 -22.705   6.540  1.00 70.19           O
ATOM   4062  O2P  DA B 251      -0.618 -21.463   7.211  1.00 70.19           O
ATOM   4063  O5*  DA B 251       0.442 -21.040   4.991  1.00 70.19           O
ATOM   4064  C5*  DA B 251       1.225 -21.353   3.843  1.00 70.19           C
ATOM   4065 1H5*  DA B 251       1.012 -22.373   3.531  1.00 70.19           H
ATOM   4066 2H5*  DA B 251       2.283 -21.285   4.098  1.00 70.19           H
ATOM   4067  C4*  DA B 251       0.924 -20.406   2.665  1.00 70.19           C
ATOM   4068  H4*  DA B 251       1.490 -20.755   1.798  1.00 70.19           H
ATOM   4069  O4*  DA B 251      -0.460 -20.436   2.333  1.00 70.19           O
ATOM   4070  C3*  DA B 251       1.306 -18.929   2.911  1.00 70.19           C
ATOM   4071  H3*  DA B 251       1.578 -18.761   3.955  1.00 70.19           H
ATOM   4072  O3*  DA B 251       2.390 -18.597   2.044  1.00 70.19           O
ATOM   4073  C2*  DA B 251       0.024 -18.165   2.564  1.00 70.19           C
ATOM   4074 1H2*  DA B 251       0.232 -17.279   1.969  1.00 70.19           H
ATOM   4075 2H2*  DA B 251      -0.504 -17.896   3.480  1.00 70.19           H
ATOM   4076  C1*  DA B 251      -0.783 -19.182   1.757  1.00 70.19           C
ATOM   4077  H1*  DA B 251      -0.438 -19.163   0.717  1.00 70.19           H
ATOM   4078  N9   DA B 251      -2.251 -18.927   1.783  1.00 70.19           N
ATOM   4079  C8   DA B 251      -3.048 -19.083   2.861  1.00 70.19           C
ATOM   4080  H8   DA B 251      -2.682 -19.393   3.831  1.00 70.19           H
ATOM   4081  N7   DA B 251      -4.304 -18.833   2.604  1.00 70.19           N
ATOM   4082  C5   DA B 251      -4.265 -18.484   1.215  1.00 70.19           C
ATOM   4083  C6   DA B 251      -5.238 -18.120   0.257  1.00 70.19           C
ATOM   4084  N6   DA B 251      -6.523 -18.043   0.572  1.00 70.19           N
ATOM   4085 1H6   DA B 251      -7.193 -17.816  -0.152  1.00 70.19           H
ATOM   4086 2H6   DA B 251      -6.813 -18.234   1.515  1.00 70.19           H
ATOM   4087  N1   DA B 251      -4.890 -17.848  -1.018  1.00 70.19           N
ATOM   4088  C2   DA B 251      -3.602 -17.927  -1.419  1.00 70.19           C
ATOM   4089  H2   DA B 251      -3.362 -17.707  -2.451  1.00 70.19           H
ATOM   4090  N3   DA B 251      -2.601 -18.262  -0.577  1.00 70.19           N
ATOM   4091  C4   DA B 251      -2.984 -18.536   0.708  1.00 70.19           C
ATOM   4092  P    DT B 252       3.264 -17.245   2.158  1.00 89.72           P
ATOM   4093  O1P  DT B 252       4.526 -17.480   1.430  1.00 89.72           O
ATOM   4094  O2P  DT B 252       3.342 -16.827   3.574  1.00 89.72           O
ATOM   4095  O5*  DT B 252       2.397 -16.154   1.348  1.00 89.72           O
ATOM   4096  C5*  DT B 252       2.269 -16.263  -0.062  1.00 89.72           C
ATOM   4097 1H5*  DT B 252       2.113 -17.313  -0.304  1.00 89.72           H
ATOM   4098 2H5*  DT B 252       3.202 -15.942  -0.525  1.00 89.72           H
ATOM   4099  C4*  DT B 252       1.113 -15.477  -0.696  1.00 89.72           C
ATOM   4100  H4*  DT B 252       1.191 -15.608  -1.779  1.00 89.72           H
ATOM   4101  O4*  DT B 252      -0.159 -15.958  -0.278  1.00 89.72           O
ATOM   4102  C3*  DT B 252       1.084 -13.977  -0.407  1.00 89.72           C
ATOM   4103  H3*  DT B 252       1.318 -13.815   0.644  1.00 89.72           H
ATOM   4104  O3*  DT B 252       1.985 -13.226  -1.239  1.00 89.72           O
ATOM   4105  C2*  DT B 252      -0.394 -13.667  -0.657  1.00 89.72           C
ATOM   4106 1H2*  DT B 252      -0.530 -13.131  -1.592  1.00 89.72           H
ATOM   4107 2H2*  DT B 252      -0.780 -13.084   0.175  1.00 89.72           H
ATOM   4108  C1*  DT B 252      -1.106 -15.013  -0.755  1.00 89.72           C
ATOM   4109  H1*  DT B 252      -1.321 -15.227  -1.808  1.00 89.72           H
ATOM   4110  N1   DT B 252      -2.395 -14.990   0.005  1.00 89.72           N
ATOM   4111  C2   DT B 252      -3.618 -14.697  -0.650  1.00 89.72           C
ATOM   4112  O2   DT B 252      -3.678 -14.466  -1.858  1.00 89.72           O
ATOM   4113  N3   DT B 252      -4.793 -14.628   0.061  1.00 89.72           N
ATOM   4114  H3   DT B 252      -5.661 -14.463  -0.425  1.00 89.72           H
ATOM   4115  C4   DT B 252      -4.790 -14.831   1.419  1.00 89.72           C
ATOM   4116  O4   DT B 252      -5.861 -14.728   2.027  1.00 89.72           O
ATOM   4117  C5   DT B 252      -3.525 -15.151   2.102  1.00 89.72           C
ATOM   4118  C5M  DT B 252      -3.462 -15.412   3.601  1.00 89.72           C
ATOM   4119 1H5M  DT B 252      -2.447 -15.665   3.908  1.00 89.72           H
ATOM   4120 2H5M  DT B 252      -4.131 -16.237   3.852  1.00 89.72           H
ATOM   4121 3H5M  DT B 252      -3.789 -14.523   4.141  1.00 89.72           H
ATOM   4122  C6   DT B 252      -2.378 -15.224   1.372  1.00 89.72           C
ATOM   4123  H6   DT B 252      -1.444 -15.475   1.855  1.00 89.72           H
ATOM   4124  P    DT B 253       1.949 -11.598  -1.358  1.00 94.17           P
ATOM   4125  O1P  DT B 253       3.252 -11.143  -1.885  1.00 94.17           O
ATOM   4126  O2P  DT B 253       1.456 -11.022  -0.089  1.00 94.17           O
ATOM   4127  O5*  DT B 253       0.834 -11.335  -2.496  1.00 94.17           O
ATOM   4128  C5*  DT B 253       0.984 -11.855  -3.821  1.00 94.17           C
ATOM   4129 1H5*  DT B 253       1.241 -12.914  -3.764  1.00 94.17           H
ATOM   4130 2H5*  DT B 253       1.795 -11.331  -4.324  1.00 94.17           H
ATOM   4131  C4*  DT B 253      -0.303 -11.711  -4.654  1.00 94.17           C
ATOM   4132  H4*  DT B 253      -0.113 -12.114  -5.652  1.00 94.17           H
ATOM   4133  O4*  DT B 253      -1.364 -12.457  -4.057  1.00 94.17           O
ATOM   4134  C3*  DT B 253      -0.823 -10.274  -4.810  1.00 94.17           C
ATOM   4135  H3*  DT B 253      -0.737  -9.741  -3.861  1.00 94.17           H
ATOM   4136  O3*  DT B 253      -0.192  -9.547  -5.869  1.00 94.17           O
ATOM   4137  C2*  DT B 253      -2.289 -10.551  -5.118  1.00 94.17           C
ATOM   4138 1H2*  DT B 253      -2.418 -10.746  -6.183  1.00 94.17           H
ATOM   4139 2H2*  DT B 253      -2.917  -9.720  -4.811  1.00 94.17           H
ATOM   4140  C1*  DT B 253      -2.613 -11.817  -4.330  1.00 94.17           C
ATOM   4141  H1*  DT B 253      -3.233 -12.473  -4.947  1.00 94.17           H
ATOM   4142  N1   DT B 253      -3.365 -11.500  -3.070  1.00 94.17           N
ATOM   4143  C2   DT B 253      -4.781 -11.453  -3.060  1.00 94.17           C
ATOM   4144  O2   DT B 253      -5.448 -11.463  -4.102  1.00 94.17           O
ATOM   4145  N3   DT B 253      -5.467 -11.370  -1.867  1.00 94.17           N
ATOM   4146  H3   DT B 253      -6.475 -11.343  -1.860  1.00 94.17           H
ATOM   4147  C4   DT B 253      -4.771 -11.303  -0.686  1.00 94.17           C
ATOM   4148  O4   DT B 253      -5.392 -11.369   0.376  1.00 94.17           O
ATOM   4149  C5   DT B 253      -3.313 -11.165  -0.709  1.00 94.17           C
ATOM   4150  C5M  DT B 253      -2.522 -10.925   0.565  1.00 94.17           C
ATOM   4151 1H5M  DT B 253      -1.456 -10.900   0.343  1.00 94.17           H
ATOM   4152 2H5M  DT B 253      -2.729 -11.724   1.279  1.00 94.17           H
ATOM   4153 3H5M  DT B 253      -2.825  -9.973   1.003  1.00 94.17           H
ATOM   4154  C6   DT B 253      -2.659 -11.269  -1.897  1.00 94.17           C
ATOM   4155  H6   DT B 253      -1.579 -11.196  -1.931  1.00 94.17           H
ATOM   4156  P    DA B 254      -0.242  -7.929  -5.947  1.00 65.32           P
ATOM   4157  O1P  DA B 254       0.665  -7.489  -7.025  1.00 65.32           O
ATOM   4158  O2P  DA B 254      -0.021  -7.390  -4.590  1.00 65.32           O
ATOM   4159  O5*  DA B 254      -1.752  -7.601  -6.384  1.00 65.32           O
ATOM   4160  C5*  DA B 254      -2.295  -8.025  -7.632  1.00 65.32           C
ATOM   4161 1H5*  DA B 254      -2.313  -9.114  -7.667  1.00 65.32           H
ATOM   4162 2H5*  DA B 254      -1.668  -7.668  -8.443  1.00 65.32           H
ATOM   4163  C4*  DA B 254      -3.732  -7.497  -7.835  1.00 65.32           C
ATOM   4164  H4*  DA B 254      -4.101  -7.902  -8.777  1.00 65.32           H
ATOM   4165  O4*  DA B 254      -4.585  -7.951  -6.782  1.00 65.32           O
ATOM   4166  C3*  DA B 254      -3.841  -5.964  -7.896  1.00 65.32           C
ATOM   4167  H3*  DA B 254      -2.871  -5.506  -8.091  1.00 65.32           H
ATOM   4168  O3*  DA B 254      -4.778  -5.611  -8.919  1.00 65.32           O
ATOM   4169  C2*  DA B 254      -4.330  -5.592  -6.501  1.00 65.32           C
ATOM   4170 1H2*  DA B 254      -4.983  -4.724  -6.532  1.00 65.32           H
ATOM   4171 2H2*  DA B 254      -3.475  -5.401  -5.852  1.00 65.32           H
ATOM   4172  C1*  DA B 254      -5.093  -6.839  -6.041  1.00 65.32           C
ATOM   4173  H1*  DA B 254      -6.151  -6.703  -6.286  1.00 65.32           H
ATOM   4174  N9   DA B 254      -4.966  -7.120  -4.580  1.00 65.32           N
ATOM   4175  C8   DA B 254      -3.813  -7.433  -3.947  1.00 65.32           C
ATOM   4176  H8   DA B 254      -2.845  -7.419  -4.433  1.00 65.32           H
ATOM   4177  N7   DA B 254      -3.993  -7.782  -2.702  1.00 65.32           N
ATOM   4178  C5   DA B 254      -5.407  -7.617  -2.548  1.00 65.32           C
ATOM   4179  C6   DA B 254      -6.308  -7.795  -1.475  1.00 65.32           C
ATOM   4180  N6   DA B 254      -5.877  -8.214  -0.295  1.00 65.32           N
ATOM   4181 1H6   DA B 254      -6.538  -8.407   0.445  1.00 65.32           H
ATOM   4182 2H6   DA B 254      -4.887  -8.323  -0.153  1.00 65.32           H
ATOM   4183  N1   DA B 254      -7.626  -7.530  -1.618  1.00 65.32           N
ATOM   4184  C2   DA B 254      -8.115  -7.099  -2.803  1.00 65.32           C
ATOM   4185  H2   DA B 254      -9.172  -6.890  -2.883  1.00 65.32           H
ATOM   4186  N3   DA B 254      -7.341  -6.928  -3.895  1.00 65.32           N
ATOM   4187  C4   DA B 254      -6.009  -7.190  -3.711  1.00 65.32           C
ATOM   4188  P    DG B 255      -4.893  -4.121  -9.557  1.00 70.86           P
ATOM   4189  O1P  DG B 255      -5.630  -4.246 -10.833  1.00 70.86           O
ATOM   4190  O2P  DG B 255      -3.554  -3.499  -9.575  1.00 70.86           O
ATOM   4191  O5*  DG B 255      -5.820  -3.323  -8.495  1.00 70.86           O
ATOM   4192  C5*  DG B 255      -7.210  -3.623  -8.349  1.00 70.86           C
ATOM   4193 1H5*  DG B 255      -7.346  -4.704  -8.395  1.00 70.86           H
ATOM   4194 2H5*  DG B 255      -7.757  -3.176  -9.181  1.00 70.86           H
ATOM   4195  C4*  DG B 255      -7.823  -3.112  -7.025  1.00 70.86           C
ATOM   4196  H4*  DG B 255      -8.888  -3.347  -7.045  1.00 70.86           H
ATOM   4197  O4*  DG B 255      -7.243  -3.784  -5.909  1.00 70.86           O
ATOM   4198  C3*  DG B 255      -7.686  -1.593  -6.753  1.00 70.86           C
ATOM   4199  H3*  DG B 255      -7.244  -1.058  -7.596  1.00 70.86           H
ATOM   4200  O3*  DG B 255      -8.953  -1.048  -6.378  1.00 70.86           O
ATOM   4201  C2*  DG B 255      -6.792  -1.537  -5.518  1.00 70.86           C
ATOM   4202 1H2*  DG B 255      -7.034  -0.680  -4.890  1.00 70.86           H
ATOM   4203 2H2*  DG B 255      -5.742  -1.535  -5.811  1.00 70.86           H
ATOM   4204  C1*  DG B 255      -7.172  -2.853  -4.842  1.00 70.86           C
ATOM   4205  H1*  DG B 255      -8.172  -2.740  -4.411  1.00 70.86           H
ATOM   4206  N9   DG B 255      -6.253  -3.310  -3.763  1.00 70.86           N
ATOM   4207  C8   DG B 255      -4.914  -3.448  -3.876  1.00 70.86           C
ATOM   4208  H8   DG B 255      -4.365  -3.190  -4.772  1.00 70.86           H
ATOM   4209  N7   DG B 255      -4.360  -3.949  -2.805  1.00 70.86           N
ATOM   4210  C5   DG B 255      -5.488  -4.122  -1.940  1.00 70.86           C
ATOM   4211  C6   DG B 255      -5.654  -4.649  -0.614  1.00 70.86           C
ATOM   4212  O6   DG B 255      -4.724  -5.144   0.018  1.00 70.86           O
ATOM   4213  N1   DG B 255      -6.908  -4.647  -0.024  1.00 70.86           N
ATOM   4214  H1   DG B 255      -7.011  -4.989   0.917  1.00 70.86           H
ATOM   4215  C2   DG B 255      -8.001  -4.171  -0.711  1.00 70.86           C
ATOM   4216  N2   DG B 255      -9.174  -4.160  -0.116  1.00 70.86           N
ATOM   4217 1H2   DG B 255      -9.255  -4.441   0.853  1.00 70.86           H
ATOM   4218 2H2   DG B 255      -9.973  -3.849  -0.637  1.00 70.86           H
ATOM   4219  N3   DG B 255      -7.928  -3.694  -1.971  1.00 70.86           N
ATOM   4220  C4   DG B 255      -6.667  -3.693  -2.526  1.00 70.86           C
ATOM   4221  P    DC B 256     -10.032  -0.473  -7.425  1.00111.09           P
ATOM   4222  O1P  DC B 256     -11.371  -0.681  -6.833  1.00111.09           O
ATOM   4223  O2P  DC B 256      -9.755  -1.012  -8.776  1.00111.09           O
ATOM   4224  O5*  DC B 256      -9.753   1.122  -7.413  1.00111.09           O
ATOM   4225  C5*  DC B 256      -8.722   1.741  -8.180  1.00111.09           C
ATOM   4226 1H5*  DC B 256      -8.075   0.974  -8.600  1.00111.09           H
ATOM   4227 2H5*  DC B 256      -8.118   2.360  -7.517  1.00111.09           H
ATOM   4228  C4*  DC B 256      -9.271   2.638  -9.330  1.00111.09           C
ATOM   4229  H4*  DC B 256      -9.331   3.652  -8.945  1.00111.09           H
ATOM   4230  O4*  DC B 256      -8.356   2.631 -10.430  1.00111.09           O
ATOM   4231  C3*  DC B 256     -10.664   2.249  -9.890  1.00111.09           C
ATOM   4232  H3*  DC B 256     -11.151   1.523  -9.238  1.00111.09           H
ATOM   4233  O3*  DC B 256     -11.537   3.377 -10.064  1.00111.09           O
ATOM   4234  C2*  DC B 256     -10.367   1.591 -11.231  1.00111.09           C
ATOM   4235 1H2*  DC B 256     -11.054   1.950 -11.996  1.00111.09           H
ATOM   4236 2H2*  DC B 256     -10.459   0.509 -11.132  1.00111.09           H
ATOM   4237  C1*  DC B 256      -8.921   1.984 -11.572  1.00111.09           C
ATOM   4238  H1*  DC B 256      -8.951   2.700 -12.398  1.00111.09           H
ATOM   4239  N1   DC B 256      -8.057   0.817 -11.971  1.00111.09           N
ATOM   4240  C2   DC B 256      -7.500   0.700 -13.271  1.00111.09           C
ATOM   4241  O2   DC B 256      -7.826   1.468 -14.181  1.00111.09           O
ATOM   4242  N3   DC B 256      -6.571  -0.260 -13.556  1.00111.09           N
ATOM   4243  C4   DC B 256      -6.248  -1.161 -12.636  1.00111.09           C
ATOM   4244  N4   DC B 256      -5.383  -2.100 -12.934  1.00111.09           N
ATOM   4245 1H4   DC B 256      -4.972  -2.118 -13.846  1.00111.09           H
ATOM   4246 2H4   DC B 256      -5.175  -2.805 -12.235  1.00111.09           H
ATOM   4247  C5   DC B 256      -6.854  -1.128 -11.346  1.00111.09           C
ATOM   4248  H5   DC B 256      -6.595  -1.878 -10.616  1.00111.09           H
ATOM   4249  C6   DC B 256      -7.749  -0.156 -11.038  1.00111.09           C
ATOM   4250  H6   DC B 256      -8.216  -0.135 -10.061  1.00111.09           H
ATOM   4251  P    DC B 257     -12.213   4.140  -8.799  1.00115.71           P
ATOM   4252  O1P  DC B 257     -12.517   3.146  -7.744  1.00115.71           O
ATOM   4253  O2P  DC B 257     -13.304   4.995  -9.310  1.00115.71           O
ATOM   4254  O5*  DC B 257     -11.021   5.104  -8.312  1.00115.71           O
ATOM   4255  C5*  DC B 257     -10.830   5.450  -6.954  1.00115.71           C
ATOM   4256 1H5*  DC B 257      -9.776   5.336  -6.712  1.00115.71           H
ATOM   4257 2H5*  DC B 257     -11.413   4.793  -6.307  1.00115.71           H
ATOM   4258  C4*  DC B 257     -11.255   6.905  -6.729  1.00115.71           C
ATOM   4259  H4*  DC B 257     -10.816   7.518  -7.514  1.00115.71           H
ATOM   4260  O4*  DC B 257     -12.677   7.018  -6.791  1.00115.71           O
ATOM   4261  C3*  DC B 257     -10.778   7.431  -5.371  1.00115.71           C
ATOM   4262  H3*  DC B 257     -10.476   6.605  -4.721  1.00115.71           H
ATOM   4263  O3*  DC B 257      -9.695   8.339  -5.561  1.00115.71           O
ATOM   4264  C2*  DC B 257     -12.009   8.122  -4.784  1.00115.71           C
ATOM   4265 1H2*  DC B 257     -11.913   9.204  -4.892  1.00115.71           H
ATOM   4266 2H2*  DC B 257     -12.127   7.863  -3.731  1.00115.71           H
ATOM   4267  C1*  DC B 257     -13.200   7.625  -5.619  1.00115.71           C
ATOM   4268  H1*  DC B 257     -13.791   8.496  -5.916  1.00115.71           H
ATOM   4269  N1   DC B 257     -14.109   6.647  -4.911  1.00115.71           N
ATOM   4270  C2   DC B 257     -15.495   6.911  -4.744  1.00115.71           C
ATOM   4271  O2   DC B 257     -16.003   7.970  -5.138  1.00115.71           O
ATOM   4272  N3   DC B 257     -16.322   6.014  -4.132  1.00115.71           N
ATOM   4273  C4   DC B 257     -15.838   4.853  -3.702  1.00115.71           C
ATOM   4274  N4   DC B 257     -16.663   3.995  -3.146  1.00115.71           N
ATOM   4275 1H4   DC B 257     -17.636   4.221  -3.079  1.00115.71           H
ATOM   4276 2H4   DC B 257     -16.311   3.109  -2.819  1.00115.71           H
ATOM   4277  C5   DC B 257     -14.445   4.555  -3.832  1.00115.71           C
ATOM   4278  H5   DC B 257     -14.061   3.615  -3.462  1.00115.71           H
ATOM   4279  C6   DC B 257     -13.609   5.444  -4.435  1.00115.71           C
ATOM   4280  H6   DC B 257     -12.559   5.208  -4.554  1.00115.71           H
ATOM   4281  P    DC B 258      -8.591   8.601  -4.419  1.00106.11           P
ATOM   4282  O1P  DC B 258      -9.290   8.846  -3.139  1.00106.11           O
ATOM   4283  O2P  DC B 258      -7.655   9.632  -4.918  1.00106.11           O
ATOM   4284  O5*  DC B 258      -7.821   7.184  -4.307  1.00106.11           O
ATOM   4285  C5*  DC B 258      -6.672   6.855  -5.090  1.00106.11           C
ATOM   4286 1H5*  DC B 258      -5.940   6.387  -4.433  1.00106.11           H
ATOM   4287 2H5*  DC B 258      -6.224   7.758  -5.505  1.00106.11           H
ATOM   4288  C4*  DC B 258      -7.012   5.891  -6.242  1.00106.11           C
ATOM   4289  H4*  DC B 258      -7.920   5.346  -5.990  1.00106.11           H
ATOM   4290  O4*  DC B 258      -7.204   6.630  -7.448  1.00106.11           O
ATOM   4291  C3*  DC B 258      -5.897   4.869  -6.524  1.00106.11           C
ATOM   4292  H3*  DC B 258      -4.942   5.227  -6.136  1.00106.11           H
ATOM   4293  O3*  DC B 258      -6.189   3.571  -6.013  1.00106.11           O
ATOM   4294  C2*  DC B 258      -5.827   4.783  -8.047  1.00106.11           C
ATOM   4295 1H2*  DC B 258      -6.126   3.792  -8.391  1.00106.11           H
ATOM   4296 2H2*  DC B 258      -4.811   4.999  -8.380  1.00106.11           H
ATOM   4297  C1*  DC B 258      -6.819   5.836  -8.565  1.00106.11           C
ATOM   4298  H1*  DC B 258      -7.706   5.324  -8.955  1.00106.11           H
ATOM   4299  N1   DC B 258      -6.220   6.689  -9.651  1.00106.11           N
ATOM   4300  C2   DC B 258      -6.609   6.563 -11.009  1.00106.11           C
ATOM   4301  O2   DC B 258      -7.448   5.726 -11.367  1.00106.11           O
ATOM   4302  N3   DC B 258      -6.035   7.324 -11.983  1.00106.11           N
ATOM   4303  C4   DC B 258      -5.089   8.204 -11.672  1.00106.11           C
ATOM   4304  N4   DC B 258      -4.560   8.934 -12.630  1.00106.11           N
ATOM   4305 1H4   DC B 258      -4.870   8.799 -13.578  1.00106.11           H
ATOM   4306 2H4   DC B 258      -3.859   9.627 -12.413  1.00106.11           H
ATOM   4307  C5   DC B 258      -4.651   8.343 -10.319  1.00106.11           C
ATOM   4308  H5   DC B 258      -3.870   9.045 -10.082  1.00106.11           H
ATOM   4309  C6   DC B 258      -5.228   7.600  -9.333  1.00106.11           C
ATOM   4310  H6   DC B 258      -4.913   7.712  -8.301  1.00106.11           H
ATOM   4311  P    DA B 259      -6.007   3.162  -4.447  1.00 91.02           P
ATOM   4312  O1P  DA B 259      -5.065   4.104  -3.806  1.00 91.02           O
ATOM   4313  O2P  DA B 259      -5.706   1.718  -4.396  1.00 91.02           O
ATOM   4314  O5*  DA B 259      -7.468   3.432  -3.807  1.00 91.02           O
ATOM   4315  C5*  DA B 259      -8.637   2.730  -4.236  1.00 91.02           C
ATOM   4316 1H5*  DA B 259      -8.410   2.158  -5.137  1.00 91.02           H
ATOM   4317 2H5*  DA B 259      -9.411   3.458  -4.482  1.00 91.02           H
ATOM   4318  C4*  DA B 259      -9.196   1.761  -3.171  1.00 91.02           C
ATOM   4319  H4*  DA B 259     -10.155   1.385  -3.533  1.00 91.02           H
ATOM   4320  O4*  DA B 259      -8.316   0.655  -3.005  1.00 91.02           O
ATOM   4321  C3*  DA B 259      -9.414   2.353  -1.767  1.00 91.02           C
ATOM   4322  H3*  DA B 259      -8.627   3.073  -1.534  1.00 91.02           H
ATOM   4323  O3*  DA B 259     -10.715   2.927  -1.602  1.00 91.02           O
ATOM   4324  C2*  DA B 259      -9.274   1.108  -0.895  1.00 91.02           C
ATOM   4325 1H2*  DA B 259     -10.258   0.706  -0.656  1.00 91.02           H
ATOM   4326 2H2*  DA B 259      -8.748   1.350   0.020  1.00 91.02           H
ATOM   4327  C1*  DA B 259      -8.500   0.074  -1.718  1.00 91.02           C
ATOM   4328  H1*  DA B 259      -9.104  -0.832  -1.813  1.00 91.02           H
ATOM   4329  N9   DA B 259      -7.179  -0.291  -1.108  1.00 91.02           N
ATOM   4330  C8   DA B 259      -5.998  -0.133  -1.737  1.00 91.02           C
ATOM   4331  H8   DA B 259      -5.911   0.347  -2.704  1.00 91.02           H
ATOM   4332  N7   DA B 259      -4.987  -0.623  -1.066  1.00 91.02           N
ATOM   4333  C5   DA B 259      -5.633  -1.158   0.100  1.00 91.02           C
ATOM   4334  C6   DA B 259      -5.193  -1.901   1.221  1.00 91.02           C
ATOM   4335  N6   DA B 259      -3.934  -2.301   1.313  1.00 91.02           N
ATOM   4336 1H6   DA B 259      -3.657  -2.892   2.091  1.00 91.02           H
ATOM   4337 2H6   DA B 259      -3.280  -2.075   0.585  1.00 91.02           H
ATOM   4338  N1   DA B 259      -6.049  -2.251   2.210  1.00 91.02           N
ATOM   4339  C2   DA B 259      -7.363  -1.957   2.114  1.00 91.02           C
ATOM   4340  H2   DA B 259      -8.026  -2.273   2.908  1.00 91.02           H
ATOM   4341  N3   DA B 259      -7.885  -1.276   1.070  1.00 91.02           N
ATOM   4342  C4   DA B 259      -6.990  -0.914   0.095  1.00 91.02           C
ATOM   4343  P    DT B 260     -11.076   3.993  -0.426  1.00 78.23           P
ATOM   4344  O1P  DT B 260     -12.475   4.439  -0.633  1.00 78.23           O
ATOM   4345  O2P  DT B 260     -10.002   5.005  -0.337  1.00 78.23           O
ATOM   4346  O5*  DT B 260     -11.026   3.115   0.933  1.00 78.23           O
ATOM   4347  C5*  DT B 260     -12.024   2.150   1.247  1.00 78.23           C
ATOM   4348 1H5*  DT B 260     -12.104   1.439   0.424  1.00 78.23           H
ATOM   4349 2H5*  DT B 260     -12.983   2.655   1.370  1.00 78.23           H
ATOM   4350  C4*  DT B 260     -11.697   1.380   2.542  1.00 78.23           C
ATOM   4351  H4*  DT B 260     -12.407   0.558   2.632  1.00 78.23           H
ATOM   4352  O4*  DT B 260     -10.381   0.837   2.480  1.00 78.23           O
ATOM   4353  C3*  DT B 260     -11.793   2.236   3.815  1.00 78.23           C
ATOM   4354  H3*  DT B 260     -12.260   3.202   3.611  1.00 78.23           H
ATOM   4355  O3*  DT B 260     -12.536   1.505   4.795  1.00 78.23           O
ATOM   4356  C2*  DT B 260     -10.341   2.419   4.234  1.00 78.23           C
ATOM   4357 1H2*  DT B 260     -10.244   2.458   5.317  1.00 78.23           H
ATOM   4358 2H2*  DT B 260      -9.938   3.322   3.775  1.00 78.23           H
ATOM   4359  C1*  DT B 260      -9.664   1.173   3.662  1.00 78.23           C
ATOM   4360  H1*  DT B 260      -9.770   0.355   4.380  1.00 78.23           H
ATOM   4361  N1   DT B 260      -8.215   1.373   3.346  1.00 78.23           N
ATOM   4362  C2   DT B 260      -7.211   0.709   4.084  1.00 78.23           C
ATOM   4363  O2   DT B 260      -7.460   0.100   5.128  1.00 78.23           O
ATOM   4364  N3   DT B 260      -5.900   0.743   3.670  1.00 78.23           N
ATOM   4365  H3   DT B 260      -5.207   0.194   4.153  1.00 78.23           H
ATOM   4366  C4   DT B 260      -5.545   1.491   2.574  1.00 78.23           C
ATOM   4367  O4   DT B 260      -4.367   1.470   2.216  1.00 78.23           O
ATOM   4368  C5   DT B 260      -6.572   2.272   1.866  1.00 78.23           C
ATOM   4369  C5M  DT B 260      -6.236   3.163   0.675  1.00 78.23           C
ATOM   4370 1H5M  DT B 260      -7.133   3.662   0.303  1.00 78.23           H
ATOM   4371 2H5M  DT B 260      -5.804   2.556  -0.122  1.00 78.23           H
ATOM   4372 3H5M  DT B 260      -5.506   3.913   0.979  1.00 78.23           H
ATOM   4373  C6   DT B 260      -7.865   2.187   2.280  1.00 78.23           C
ATOM   4374  H6   DT B 260      -8.639   2.736   1.752  1.00 78.23           H
ATOM   4375  P    DT B 261     -13.295   2.208   6.034  1.00 77.44           P
ATOM   4376  O1P  DT B 261     -14.332   1.261   6.502  1.00 77.44           O
ATOM   4377  O2P  DT B 261     -13.697   3.576   5.642  1.00 77.44           O
ATOM   4378  O5*  DT B 261     -12.147   2.319   7.170  1.00 77.44           O
ATOM   4379  C5*  DT B 261     -11.636   1.157   7.820  1.00 77.44           C
ATOM   4380 1H5*  DT B 261     -11.568   0.342   7.096  1.00 77.44           H
ATOM   4381 2H5*  DT B 261     -12.332   0.858   8.605  1.00 77.44           H
ATOM   4382  C4*  DT B 261     -10.247   1.362   8.449  1.00 77.44           C
ATOM   4383  H4*  DT B 261     -10.036   0.479   9.053  1.00 77.44           H
ATOM   4384  O4*  DT B 261      -9.230   1.475   7.468  1.00 77.44           O
ATOM   4385  C3*  DT B 261     -10.093   2.589   9.357  1.00 77.44           C
ATOM   4386  H3*  DT B 261     -10.745   3.399   9.025  1.00 77.44           H
ATOM   4387  O3*  DT B 261     -10.386   2.221  10.702  1.00 77.44           O
ATOM   4388  C2*  DT B 261      -8.627   2.981   9.156  1.00 77.44           C
ATOM   4389 1H2*  DT B 261      -8.064   2.868  10.078  1.00 77.44           H
ATOM   4390 2H2*  DT B 261      -8.568   4.012   8.804  1.00 77.44           H
ATOM   4391  C1*  DT B 261      -8.086   2.007   8.113  1.00 77.44           C
ATOM   4392  H1*  DT B 261      -7.559   1.201   8.629  1.00 77.44           H
ATOM   4393  N1   DT B 261      -7.157   2.651   7.136  1.00 77.44           N
ATOM   4394  C2   DT B 261      -5.787   2.302   7.091  1.00 77.44           C
ATOM   4395  O2   DT B 261      -5.274   1.566   7.943  1.00 77.44           O
ATOM   4396  N3   DT B 261      -4.977   2.797   6.087  1.00 77.44           N
ATOM   4397  H3   DT B 261      -4.016   2.502   6.012  1.00 77.44           H
ATOM   4398  C4   DT B 261      -5.474   3.719   5.195  1.00 77.44           C
ATOM   4399  O4   DT B 261      -4.729   4.161   4.321  1.00 77.44           O
ATOM   4400  C5   DT B 261      -6.875   4.143   5.300  1.00 77.44           C
ATOM   4401  C5M  DT B 261      -7.478   5.176   4.365  1.00 77.44           C
ATOM   4402 1H5M  DT B 261      -8.550   5.273   4.538  1.00 77.44           H
ATOM   4403 2H5M  DT B 261      -7.311   4.871   3.331  1.00 77.44           H
ATOM   4404 3H5M  DT B 261      -6.995   6.141   4.523  1.00 77.44           H
ATOM   4405  C6   DT B 261      -7.665   3.589   6.253  1.00 77.44           C
ATOM   4406  H6   DT B 261      -8.705   3.876   6.319  1.00 77.44           H
ATOM   4407  P    DA B 262     -10.232   3.222  11.964  1.00 82.60           P
ATOM   4408  O1P  DA B 262     -11.194   2.782  12.996  1.00 82.60           O
ATOM   4409  O2P  DA B 262     -10.294   4.621  11.494  1.00 82.60           O
ATOM   4410  O5*  DA B 262      -8.725   2.934  12.491  1.00 82.60           O
ATOM   4411  C5*  DA B 262      -8.312   1.613  12.849  1.00 82.60           C
ATOM   4412 1H5*  DA B 262      -8.746   0.907  12.141  1.00 82.60           H
ATOM   4413 2H5*  DA B 262      -8.705   1.378  13.839  1.00 82.60           H
ATOM   4414  C4*  DA B 262      -6.779   1.393  12.862  1.00 82.60           C
ATOM   4415  H4*  DA B 262      -6.606   0.320  12.939  1.00 82.60           H
ATOM   4416  O4*  DA B 262      -6.173   1.881  11.659  1.00 82.60           O
ATOM   4417  C3*  DA B 262      -6.047   2.068  14.027  1.00 82.60           C
ATOM   4418  H3*  DA B 262      -6.710   2.254  14.874  1.00 82.60           H
ATOM   4419  O3*  DA B 262      -4.917   1.281  14.404  1.00 82.60           O
ATOM   4420  C2*  DA B 262      -5.552   3.367  13.413  1.00 82.60           C
ATOM   4421 1H2*  DA B 262      -4.661   3.724  13.923  1.00 82.60           H
ATOM   4422 2H2*  DA B 262      -6.336   4.121  13.435  1.00 82.60           H
ATOM   4423  C1*  DA B 262      -5.248   2.928  11.977  1.00 82.60           C
ATOM   4424  H1*  DA B 262      -4.238   2.516  11.969  1.00 82.60           H
ATOM   4425  N9   DA B 262      -5.300   4.005  10.953  1.00 82.60           N
ATOM   4426  C8   DA B 262      -6.325   4.865  10.777  1.00 82.60           C
ATOM   4427  H8   DA B 262      -7.184   4.911  11.436  1.00 82.60           H
ATOM   4428  N7   DA B 262      -6.190   5.599   9.705  1.00 82.60           N
ATOM   4429  C5   DA B 262      -4.924   5.159   9.193  1.00 82.60           C
ATOM   4430  C6   DA B 262      -4.161   5.458   8.039  1.00 82.60           C
ATOM   4431  N6   DA B 262      -4.600   6.302   7.111  1.00 82.60           N
ATOM   4432 1H6   DA B 262      -4.054   6.432   6.273  1.00 82.60           H
ATOM   4433 2H6   DA B 262      -5.462   6.804   7.254  1.00 82.60           H
ATOM   4434  N1   DA B 262      -2.974   4.860   7.817  1.00 82.60           N
ATOM   4435  C2   DA B 262      -2.482   3.957   8.689  1.00 82.60           C
ATOM   4436  H2   DA B 262      -1.513   3.519   8.488  1.00 82.60           H
ATOM   4437  N3   DA B 262      -3.155   3.557   9.790  1.00 82.60           N
ATOM   4438  C4   DA B 262      -4.355   4.192   9.994  1.00 82.60           C
ATOM   4439  P    DG B 263      -4.820   0.526  15.827  1.00 76.97           P
ATOM   4440  O1P  DG B 263      -5.385  -0.827  15.673  1.00 76.97           O
ATOM   4441  O2P  DG B 263      -5.358   1.419  16.879  1.00 76.97           O
ATOM   4442  O5*  DG B 263      -3.219   0.378  16.018  1.00 76.97           O
ATOM   4443  C5*  DG B 263      -2.398   1.494  16.342  1.00 76.97           C
ATOM   4444 1H5*  DG B 263      -2.332   1.568  17.429  1.00 76.97           H
ATOM   4445 2H5*  DG B 263      -2.850   2.409  15.957  1.00 76.97           H
ATOM   4446  C4*  DG B 263      -0.976   1.329  15.746  1.00 76.97           C
ATOM   4447  H4*  DG B 263      -0.693   0.277  15.802  1.00 76.97           H
ATOM   4448  O4*  DG B 263      -0.954   1.769  14.382  1.00 76.97           O
ATOM   4449  C3*  DG B 263       0.077   2.176  16.482  1.00 76.97           C
ATOM   4450  H3*  DG B 263      -0.233   2.383  17.508  1.00 76.97           H
ATOM   4451  O3*  DG B 263       1.338   1.498  16.480  1.00 76.97           O
ATOM   4452  C2*  DG B 263       0.115   3.465  15.664  1.00 76.97           C
ATOM   4453 1H2*  DG B 263       1.086   3.950  15.710  1.00 76.97           H
ATOM   4454 2H2*  DG B 263      -0.660   4.147  16.014  1.00 76.97           H
ATOM   4455  C1*  DG B 263      -0.187   2.971  14.249  1.00 76.97           C
ATOM   4456  H1*  DG B 263       0.764   2.735  13.762  1.00 76.97           H
ATOM   4457  N9   DG B 263      -0.912   3.982  13.424  1.00 76.97           N
ATOM   4458  C8   DG B 263      -2.105   4.523  13.748  1.00 76.97           C
ATOM   4459  H8   DG B 263      -2.662   4.241  14.633  1.00 76.97           H
ATOM   4460  N7   DG B 263      -2.509   5.424  12.897  1.00 76.97           N
ATOM   4461  C5   DG B 263      -1.451   5.421  11.935  1.00 76.97           C
ATOM   4462  C6   DG B 263      -1.204   6.165  10.732  1.00 76.97           C
ATOM   4463  O6   DG B 263      -1.989   7.015  10.313  1.00 76.97           O
ATOM   4464  N1   DG B 263      -0.033   5.949  10.023  1.00 76.97           N
ATOM   4465  H1   DG B 263       0.141   6.471   9.179  1.00 76.97           H
ATOM   4466  C2   DG B 263       0.886   5.022  10.452  1.00 76.97           C
ATOM   4467  N2   DG B 263       1.997   4.867   9.766  1.00 76.97           N
ATOM   4468 1H2   DG B 263       2.169   5.444   8.949  1.00 76.97           H
ATOM   4469 2H2   DG B 263       2.656   4.169  10.053  1.00 76.97           H
ATOM   4470  N3   DG B 263       0.710   4.275  11.565  1.00 76.97           N
ATOM   4471  C4   DG B 263      -0.454   4.514  12.257  1.00 76.97           C
ATOM   4472  P    DC B 264       2.619   2.046  17.314  1.00 49.67           P
ATOM   4473  O1P  DC B 264       3.566   0.932  17.478  1.00 49.67           O
ATOM   4474  O2P  DC B 264       2.127   2.738  18.521  1.00 49.67           O
ATOM   4475  O5*  DC B 264       3.270   3.128  16.336  1.00 49.67           O
ATOM   4476  C5*  DC B 264       3.854   2.739  15.101  1.00 49.67           C
ATOM   4477 1H5*  DC B 264       3.178   2.063  14.577  1.00 49.67           H
ATOM   4478 2H5*  DC B 264       4.789   2.212  15.296  1.00 49.67           H
ATOM   4479  C4*  DC B 264       4.137   3.948  14.202  1.00 49.67           C
ATOM   4480  H4*  DC B 264       4.631   3.587  13.302  1.00 49.67           H
ATOM   4481  O4*  DC B 264       2.941   4.608  13.820  1.00 49.67           O
ATOM   4482  C3*  DC B 264       5.034   5.014  14.852  1.00 49.67           C
ATOM   4483  H3*  DC B 264       5.009   4.927  15.940  1.00 49.67           H
ATOM   4484  O3*  DC B 264       6.362   4.899  14.371  1.00 49.67           O
ATOM   4485 *HO3  DC B 264       6.896   5.611  14.751  1.00 49.67           H
ATOM   4486  C2*  DC B 264       4.412   6.343  14.417  1.00 49.67           C
ATOM   4487 1H2*  DC B 264       5.143   6.974  13.909  1.00 49.67           H
ATOM   4488 2H2*  DC B 264       4.003   6.861  15.285  1.00 49.67           H
ATOM   4489  C1*  DC B 264       3.292   5.932  13.453  1.00 49.67           C
ATOM   4490  H1*  DC B 264       3.697   5.917  12.435  1.00 49.67           H
ATOM   4491  N1   DC B 264       2.101   6.844  13.480  1.00 49.67           N
ATOM   4492  C2   DC B 264       1.885   7.803  12.464  1.00 49.67           C
ATOM   4493  O2   DC B 264       2.768   8.080  11.648  1.00 49.67           O
ATOM   4494  N3   DC B 264       0.712   8.491  12.379  1.00 49.67           N
ATOM   4495  C4   DC B 264      -0.234   8.305  13.293  1.00 49.67           C
ATOM   4496  N4   DC B 264      -1.377   8.934  13.152  1.00 49.67           N
ATOM   4497 1H4   DC B 264      -1.554   9.454  12.308  1.00 49.67           H
ATOM   4498 2H4   DC B 264      -2.084   8.863  13.866  1.00 49.67           H
ATOM   4499  C5   DC B 264       0.007   7.446  14.415  1.00 49.67           C
ATOM   4500  H5   DC B 264      -0.740   7.355  15.189  1.00 49.67           H
ATOM   4501  C6   DC B 264       1.167   6.733  14.491  1.00 49.67           C
ATOM   4502  H6   DC B 264       1.359   6.070  15.329  1.00 49.67           H
TER    4503       DC B 264 
END
