# Supplementary material for: Variety of genetic defects in GnRH and hypothalamic–pituitary signaling and development in normosmic patients with IHH
Source: Front Endocrinol (Lausanne). 2024 Jul 1;15:1396805. doi: 10.3389/fendo.2024.1396805 (PMC11246878; doi:10.3389/fendo.2024.1396805)
Supplement: Supplementary file 1 [file DataSheet_1.zip › PROP1_Ser156Phe_Afold3.pdb]

REMARK YASARA *************************************************************
REMARK YASARA *                                                           *
REMARK YASARA *                     Y  A  S  A  R  A                      *
REMARK YASARA *                                                           *
REMARK YASARA *   Yet Another Scientific Artificial Reality Application   *
REMARK YASARA *                                                           *
REMARK YASARA *            MOLECULE STRUCTURE FILE, PDB FORMAT            *
REMARK YASARA *                                                           *
REMARK YASARA * Just use YASARA every day to make your questions go away! *
REMARK YASARA *                                                           *
REMARK YASARA *                      www.YASARA.org                       *
REMARK YASARA *                                                           *
REMARK YASARA *************************************************************
REMARK YASARA
REMARK YASARA Version:           24.4.10.W.64
REMARK YASARA Written on:        Mon May 20 14:06:35 2024
REMARK YASARA Number of models:  1
REMARK YASARA Number of atoms:   3492
REMARK YASARA Please address questions or suggestions to: Eliza@yasara.org
REMARK YASARA
COMPND    MOL_ID: 1;
COMPND   2 MOLECULE: .;
COMPND   3 CHAIN: ;
SEQRES   1 A  226  MET GLU ALA GLU ARG ARG ARG GLN ALA GLU LYS PRO LYS 
SEQRES   2 A  226  LYS GLY ARG VAL GLY SER SER LEU LEU PRO GLU ARG HIS 
SEQRES   3 A  226  PRO ALA THR GLY THR PRO THR THR THR VAL ASP SER SER 
SEQRES   4 A  226  ALA PRO PRO CYS ARG ARG LEU PRO GLY ALA GLY GLY GLY 
SEQRES   5 A  226  ARG SER ARG PHE SER PRO GLN GLY GLY GLN ARG GLY ARG 
SEQRES   6 A  226  PRO HIS SER ARG ARG ARG HIS ARG THR THR PHE SER PRO 
SEQRES   7 A  226  VAL GLN LEU GLU GLN LEU GLU SER ALA PHE GLY ARG ASN 
SEQRES   8 A  226  GLN TYR PRO ASP ILE TRP ALA ARG GLU SER LEU ALA ARG 
SEQRES   9 A  226  ASP THR GLY LEU SER GLU ALA ARG ILE GLN VAL TRP PHE 
SEQRES  10 A  226  GLN ASN ARG ARG ALA LYS GLN ARG LYS GLN GLU ARG SER 
SEQRES  11 A  226  LEU LEU GLN PRO LEU ALA HIS LEU SER PRO ALA ALA PHE 
SEQRES  12 A  226  SER SER PHE LEU PRO GLU SER THR ALA CYS PRO TYR PHE 
SEQRES  13 A  226  TYR ALA ALA PRO PRO PRO PRO VAL THR CYS PHE PRO HIS 
SEQRES  14 A  226  PRO TYR SER HIS ALA LEU PRO SER GLN PRO SER THR GLY 
SEQRES  15 A  226  GLY ALA PHE ALA LEU SER HIS GLN SER GLU ASP TRP TYR 
SEQRES  16 A  226  PRO THR LEU HIS PRO ALA PRO ALA GLY HIS LEU PRO CYS 
SEQRES  17 A  226  PRO PRO PRO PRO PRO MET LEU PRO LEU SER LEU GLU PRO 
SEQRES  18 A  226  SER LYS SER TRP ASN 
ATOM      1  N   MET A   1     -43.128  30.287  26.950  1.00 35.09           N
ATOM      2 1H   MET A   1     -43.457  30.274  27.894  1.00 35.09           H
ATOM      3 2H   MET A   1     -42.421  30.990  26.881  1.00 35.09           H
ATOM      4 3H   MET A   1     -42.702  29.402  26.761  1.00 35.09           H
ATOM      5  CA  MET A   1     -44.227  30.552  26.013  1.00 65.12           C
ATOM      6  HA  MET A   1     -44.942  29.860  26.109  1.00 65.12           H
ATOM      7  C   MET A   1     -43.564  30.538  24.640  1.00 68.54           C
ATOM      8  O   MET A   1     -42.627  31.296  24.476  1.00 61.91           O
ATOM      9  CB  MET A   1     -44.877  31.907  26.299  1.00 63.75           C
ATOM     10 1HB  MET A   1     -44.206  32.624  26.112  1.00 63.75           H
ATOM     11 2HB  MET A   1     -45.661  32.016  25.687  1.00 63.75           H
ATOM     12  CG  MET A   1     -45.364  32.062  27.745  1.00 59.25           C
ATOM     13 1HG  MET A   1     -45.694  31.155  28.006  1.00 59.25           H
ATOM     14 2HG  MET A   1     -44.544  32.283  28.273  1.00 59.25           H
ATOM     15  SD  MET A   1     -46.634  33.313  27.930  1.00 54.84           S
ATOM     16  CE  MET A   1     -46.725  33.452  29.717  1.00 44.63           C
ATOM     17 1HE  MET A   1     -47.408  34.130  29.989  1.00 44.63           H
ATOM     18 2HE  MET A   1     -45.845  33.732  30.100  1.00 44.63           H
ATOM     19 3HE  MET A   1     -46.977  32.578  30.132  1.00 44.63           H
ATOM     20  N   GLU A   2     -43.795  29.649  23.679  1.00 21.75           N
ATOM     21  H   GLU A   2     -42.984  29.446  23.129  1.00 21.75           H
ATOM     22  CA  GLU A   2     -44.980  28.902  23.251  1.00 42.91           C
ATOM     23  HA  GLU A   2     -45.521  28.539  24.010  1.00 42.91           H
ATOM     24  C   GLU A   2     -44.412  27.760  22.365  1.00 44.08           C
ATOM     25  O   GLU A   2     -43.458  28.008  21.630  1.00 43.75           O
ATOM     26  CB  GLU A   2     -45.823  29.907  22.433  1.00 48.37           C
ATOM     27 1HB  GLU A   2     -45.678  30.819  22.816  1.00 48.37           H
ATOM     28 2HB  GLU A   2     -45.500  29.887  21.487  1.00 48.37           H
ATOM     29  CG  GLU A   2     -47.323  29.662  22.404  1.00 46.54           C
ATOM     30 1HG  GLU A   2     -47.517  28.929  21.752  1.00 46.54           H
ATOM     31 2HG  GLU A   2     -47.621  29.384  23.317  1.00 46.54           H
ATOM     32  CD  GLU A   2     -48.086  30.933  21.984  1.00 43.71           C
ATOM     33  OE1 GLU A   2     -49.098  30.774  21.277  1.00 42.81           O
ATOM     34  OE2 GLU A   2     -47.661  32.025  22.412  1.00 48.37           O
ATOM     35  N   ALA A   3     -44.648  26.457  22.598  1.00 29.43           N
ATOM     36  H   ALA A   3     -44.072  25.995  23.272  1.00 29.43           H
ATOM     37  CA  ALA A   3     -45.695  25.659  21.932  1.00 54.04           C
ATOM     38  HA  ALA A   3     -45.404  24.704  21.988  1.00 54.04           H
ATOM     39  C   ALA A   3     -45.810  25.965  20.407  1.00 53.68           C
ATOM     40  O   ALA A   3     -45.859  27.112  20.023  1.00 50.83           O
ATOM     41  CB  ALA A   3     -47.011  25.813  22.717  1.00 57.19           C
ATOM     42 1HB  ALA A   3     -46.877  25.605  23.686  1.00 57.19           H
ATOM     43 2HB  ALA A   3     -47.713  25.195  22.364  1.00 57.19           H
ATOM     44 3HB  ALA A   3     -47.362  26.747  22.649  1.00 57.19           H
ATOM     45  N   GLU A   4     -45.812  25.081  19.427  1.00 24.89           N
ATOM     46  H   GLU A   4     -45.329  25.349  18.593  1.00 24.89           H
ATOM     47  CA  GLU A   4     -46.434  23.756  19.411  1.00 47.50           C
ATOM     48  HA  GLU A   4     -45.989  23.193  20.107  1.00 47.50           H
ATOM     49  C   GLU A   4     -46.254  23.121  17.999  1.00 44.90           C
ATOM     50  O   GLU A   4     -46.306  23.796  16.985  1.00 47.47           O
ATOM     51  CB  GLU A   4     -47.932  23.946  19.718  1.00 52.88           C
ATOM     52 1HB  GLU A   4     -48.015  24.472  20.565  1.00 52.88           H
ATOM     53 2HB  GLU A   4     -48.344  24.459  18.965  1.00 52.88           H
ATOM     54  CG  GLU A   4     -48.727  22.659  19.892  1.00 52.74           C
ATOM     55 1HG  GLU A   4     -49.000  22.340  18.984  1.00 52.74           H
ATOM     56 2HG  GLU A   4     -48.127  21.981  20.317  1.00 52.74           H
ATOM     57  CD  GLU A   4     -49.987  22.790  20.752  1.00 48.88           C
ATOM     58  OE1 GLU A   4     -50.811  21.847  20.663  1.00 46.11           O
ATOM     59  OE2 GLU A   4     -50.070  23.718  21.570  1.00 49.55           O
ATOM     60  N   ARG A   5     -46.040  21.809  17.972  1.00 17.12           N
ATOM     61  H   ARG A   5     -45.507  21.440  18.733  1.00 17.12           H
ATOM     62  CA  ARG A   5     -46.489  20.821  16.960  1.00 28.40           C
ATOM     63  HA  ARG A   5     -45.699  20.207  16.956  1.00 28.40           H
ATOM     64  C   ARG A   5     -46.680  21.239  15.488  1.00 30.47           C
ATOM     65  O   ARG A   5     -47.647  21.910  15.138  1.00 27.51           O
ATOM     66  CB  ARG A   5     -47.850  20.272  17.425  1.00 35.04           C
ATOM     67 1HB  ARG A   5     -48.486  21.038  17.512  1.00 35.04           H
ATOM     68 2HB  ARG A   5     -48.187  19.636  16.731  1.00 35.04           H
ATOM     69  CG  ARG A   5     -47.812  19.536  18.762  1.00 34.83           C
ATOM     70 1HG  ARG A   5     -47.334  18.665  18.648  1.00 34.83           H
ATOM     71 2HG  ARG A   5     -47.330  20.096  19.436  1.00 34.83           H
ATOM     72  CD  ARG A   5     -49.247  19.278  19.239  1.00 35.29           C
ATOM     73 1HD  ARG A   5     -49.750  20.140  19.296  1.00 35.29           H
ATOM     74 2HD  ARG A   5     -49.714  18.661  18.605  1.00 35.29           H
ATOM     75  NE  ARG A   5     -49.238  18.654  20.575  1.00 37.85           N
ATOM     76  HE  ARG A   5     -48.437  18.828  21.147  1.00 37.85           H
ATOM     77  CZ  ARG A   5     -50.178  17.891  21.090  1.00 35.44           C
ATOM     78  NH1 ARG A   5     -51.254  17.572  20.430  1.00 32.57           N
ATOM     79 1HH1 ARG A   5     -51.388  17.910  19.498  1.00 32.57           H
ATOM     80 2HH1 ARG A   5     -51.947  16.989  20.855  1.00 32.57           H
ATOM     81  NH2 ARG A   5     -50.054  17.433  22.295  1.00 39.21           N
ATOM     82 1HH2 ARG A   5     -49.243  17.659  22.835  1.00 39.21           H
ATOM     83 2HH2 ARG A   5     -50.769  16.853  22.686  1.00 39.21           H
ATOM     84  N   ARG A   6     -46.011  20.516  14.582  1.00 18.92           N
ATOM     85  H   ARG A   6     -45.027  20.377  14.691  1.00 18.92           H
ATOM     86  CA  ARG A   6     -46.707  19.922  13.425  1.00 26.82           C
ATOM     87  HA  ARG A   6     -47.657  19.857  13.730  1.00 26.82           H
ATOM     88  C   ARG A   6     -46.215  18.507  13.126  1.00 27.63           C
ATOM     89  O   ARG A   6     -45.098  18.283  12.675  1.00 25.31           O
ATOM     90  CB  ARG A   6     -46.678  20.826  12.177  1.00 32.22           C
ATOM     91 1HB  ARG A   6     -45.851  21.388  12.195  1.00 32.22           H
ATOM     92 2HB  ARG A   6     -46.675  20.255  11.356  1.00 32.22           H
ATOM     93  CG  ARG A   6     -47.915  21.743  12.154  1.00 33.28           C
ATOM     94 1HG  ARG A   6     -48.731  21.183  12.296  1.00 33.28           H
ATOM     95 2HG  ARG A   6     -47.834  22.408  12.896  1.00 33.28           H
ATOM     96  CD  ARG A   6     -48.071  22.505  10.831  1.00 35.97           C
ATOM     97 1HD  ARG A   6     -47.287  23.108  10.687  1.00 35.97           H
ATOM     98 2HD  ARG A   6     -48.141  21.861  10.069  1.00 35.97           H
ATOM     99  NE  ARG A   6     -49.296  23.328  10.863  1.00 41.20           N
ATOM    100  HE  ARG A   6     -49.829  23.315  11.709  1.00 41.20           H
ATOM    101  CZ  ARG A   6     -49.756  24.083   9.875  1.00 37.66           C
ATOM    102  NH1 ARG A   6     -49.137  24.171   8.728  1.00 33.71           N
ATOM    103 1HH1 ARG A   6     -48.291  23.660   8.576  1.00 33.71           H
ATOM    104 2HH1 ARG A   6     -49.509  24.749   8.002  1.00 33.71           H
ATOM    105  NH2 ARG A   6     -50.848  24.759  10.028  1.00 40.81           N
ATOM    106 1HH2 ARG A   6     -51.347  24.713  10.893  1.00 40.81           H
ATOM    107 2HH2 ARG A   6     -51.193  25.328   9.281  1.00 40.81           H
ATOM    108  N   ARG A   7     -47.119  17.558  13.406  1.00 25.54           N
ATOM    109  H   ARG A   7     -47.850  17.807  14.041  1.00 25.54           H
ATOM    110  CA  ARG A   7     -47.145  16.191  12.875  1.00 24.65           C
ATOM    111  HA  ARG A   7     -46.224  15.816  12.977  1.00 24.65           H
ATOM    112  C   ARG A   7     -47.601  16.241  11.408  1.00 27.10           C
ATOM    113  O   ARG A   7     -48.600  16.904  11.141  1.00 22.71           O
ATOM    114  CB  ARG A   7     -48.191  15.375  13.648  1.00 29.92           C
ATOM    115 1HB  ARG A   7     -49.067  15.849  13.559  1.00 29.92           H
ATOM    116 2HB  ARG A   7     -48.252  14.476  13.213  1.00 29.92           H
ATOM    117  CG  ARG A   7     -47.932  15.151  15.151  1.00 28.78           C
ATOM    118 1HG  ARG A   7     -47.094  14.619  15.270  1.00 28.78           H
ATOM    119 2HG  ARG A   7     -47.834  16.035  15.608  1.00 28.78           H
ATOM    120  CD  ARG A   7     -49.125  14.382  15.761  1.00 29.97           C
ATOM    121 1HD  ARG A   7     -49.941  14.960  15.744  1.00 29.97           H
ATOM    122 2HD  ARG A   7     -49.294  13.550  15.233  1.00 29.97           H
ATOM    123  NE  ARG A   7     -48.878  13.985  17.169  1.00 34.35           N
ATOM    124  HE  ARG A   7     -48.106  14.417  17.635  1.00 34.35           H
ATOM    125  CZ  ARG A   7     -49.588  13.111  17.863  1.00 31.02           C
ATOM    126  NH1 ARG A   7     -50.654  12.529  17.366  1.00 27.81           N
ATOM    127 1HH1 ARG A   7     -50.952  12.742  16.435  1.00 27.81           H
ATOM    128 2HH1 ARG A   7     -51.168  11.873  17.918  1.00 27.81           H
ATOM    129  NH2 ARG A   7     -49.245  12.785  19.076  1.00 34.23           N
ATOM    130 1HH2 ARG A   7     -48.436  13.197  19.494  1.00 34.23           H
ATOM    131 2HH2 ARG A   7     -49.791  12.123  19.589  1.00 34.23           H
ATOM    132  N   GLN A   8     -46.991  15.478  10.529  1.00 31.02           N
ATOM    133  H   GLN A   8     -46.017  15.300  10.671  1.00 31.02           H
ATOM    134  CA  GLN A   8     -47.627  14.866   9.354  1.00 34.74           C
ATOM    135  HA  GLN A   8     -48.596  14.726   9.557  1.00 34.74           H
ATOM    136  C   GLN A   8     -46.905  13.535   9.119  1.00 32.86           C
ATOM    137  O   GLN A   8     -45.690  13.527   8.925  1.00 30.55           O
ATOM    138  CB  GLN A   8     -47.575  15.788   8.118  1.00 37.41           C
ATOM    139 1HB  GLN A   8     -46.636  16.109   7.996  1.00 37.41           H
ATOM    140 2HB  GLN A   8     -47.855  15.263   7.314  1.00 37.41           H
ATOM    141  CG  GLN A   8     -48.501  17.012   8.256  1.00 38.28           C
ATOM    142 1HG  GLN A   8     -49.408  16.689   8.528  1.00 38.28           H
ATOM    143 2HG  GLN A   8     -48.130  17.605   8.971  1.00 38.28           H
ATOM    144  CD  GLN A   8     -48.661  17.850   6.984  1.00 34.71           C
ATOM    145  OE1 GLN A   8     -48.191  17.517   5.921  1.00 36.09           O
ATOM    146  NE2 GLN A   8     -49.335  18.976   7.068  1.00 36.88           N
ATOM    147 1HE2 GLN A   8     -49.455  19.549   6.257  1.00 36.88           H
ATOM    148 2HE2 GLN A   8     -49.727  19.260   7.943  1.00 36.88           H
ATOM    149  N   ALA A   9     -47.488  12.352   9.489  1.00 40.58           N
ATOM    150  H   ALA A   9     -47.261  11.997  10.396  1.00 40.58           H
ATOM    151  CA  ALA A   9     -48.415  11.560   8.674  1.00 52.23           C
ATOM    152  HA  ALA A   9     -48.736  10.841   9.290  1.00 52.23           H
ATOM    153  C   ALA A   9     -47.684  10.883   7.498  1.00 49.05           C
ATOM    154  O   ALA A   9     -47.323  11.527   6.524  1.00 46.79           O
ATOM    155  CB  ALA A   9     -49.675  12.338   8.270  1.00 51.40           C
ATOM    156 1HB  ALA A   9     -50.109  12.756   9.068  1.00 51.40           H
ATOM    157 2HB  ALA A   9     -50.345  11.735   7.836  1.00 51.40           H
ATOM    158 3HB  ALA A   9     -49.454  13.068   7.623  1.00 51.40           H
ATOM    159  N   GLU A  10     -47.240   9.624   7.697  1.00 28.61           N
ATOM    160  H   GLU A  10     -46.358   9.513   8.155  1.00 28.61           H
ATOM    161  CA  GLU A  10     -47.953   8.404   7.292  1.00 33.80           C
ATOM    162  HA  GLU A  10     -47.298   7.717   7.606  1.00 33.80           H
ATOM    163  C   GLU A  10     -48.140   8.249   5.768  1.00 33.17           C
ATOM    164  O   GLU A  10     -48.968   8.924   5.167  1.00 28.79           O
ATOM    165  CB  GLU A  10     -49.289   8.188   8.023  1.00 37.59           C
ATOM    166 1HB  GLU A  10     -49.514   9.023   8.526  1.00 37.59           H
ATOM    167 2HB  GLU A  10     -49.998   8.008   7.341  1.00 37.59           H
ATOM    168  CG  GLU A  10     -49.267   7.021   9.014  1.00 37.03           C
ATOM    169 1HG  GLU A  10     -48.850   6.229   8.567  1.00 37.03           H
ATOM    170 2HG  GLU A  10     -48.717   7.284   9.807  1.00 37.03           H
ATOM    171  CD  GLU A  10     -50.674   6.635   9.494  1.00 34.39           C
ATOM    172  OE1 GLU A  10     -50.875   5.418   9.715  1.00 35.89           O
ATOM    173  OE2 GLU A  10     -51.515   7.550   9.627  1.00 37.05           O
ATOM    174  N   LYS A  11     -47.445   7.273   5.166  1.00 15.98           N
ATOM    175  H   LYS A  11     -46.494   7.128   5.438  1.00 15.98           H
ATOM    176  CA  LYS A  11     -48.016   6.404   4.123  1.00 29.76           C
ATOM    177  HA  LYS A  11     -48.987   6.374   4.361  1.00 29.76           H
ATOM    178  C   LYS A  11     -47.383   5.005   4.173  1.00 27.45           C
ATOM    179  O   LYS A  11     -46.182   4.884   3.942  1.00 23.39           O
ATOM    180  CB  LYS A  11     -47.863   6.976   2.698  1.00 29.76           C
ATOM    181 1HB  LYS A  11     -46.942   7.352   2.596  1.00 29.76           H
ATOM    182 2HB  LYS A  11     -47.998   6.239   2.036  1.00 29.76           H
ATOM    183  CG  LYS A  11     -48.884   8.087   2.414  1.00 27.79           C
ATOM    184 1HG  LYS A  11     -49.775   7.789   2.755  1.00 27.79           H
ATOM    185 2HG  LYS A  11     -48.597   8.910   2.905  1.00 27.79           H
ATOM    186  CD  LYS A  11     -49.037   8.445   0.936  1.00 26.23           C
ATOM    187 1HD  LYS A  11     -48.169   8.788   0.578  1.00 26.23           H
ATOM    188 2HD  LYS A  11     -49.316   7.637   0.417  1.00 26.23           H
ATOM    189  CE  LYS A  11     -50.117   9.535   0.838  1.00 24.81           C
ATOM    190 1HE  LYS A  11     -50.995   9.165   1.143  1.00 24.81           H
ATOM    191 2HE  LYS A  11     -49.863  10.311   1.416  1.00 24.81           H
ATOM    192  NZ  LYS A  11     -50.292  10.036  -0.539  1.00 23.08           N
ATOM    193 1HZ  LYS A  11     -50.999  10.743  -0.576  1.00 23.08           H
ATOM    194 2HZ  LYS A  11     -50.563   9.298  -1.157  1.00 23.08           H
ATOM    195 3HZ  LYS A  11     -49.442  10.432  -0.887  1.00 23.08           H
ATOM    196  N   PRO A  12     -48.195   3.950   4.393  1.00 23.84           N
ATOM    197  CA  PRO A  12     -47.777   2.571   4.211  1.00 37.30           C
ATOM    198  HA  PRO A  12     -46.798   2.480   4.396  1.00 37.30           H
ATOM    199  C   PRO A  12     -48.003   2.119   2.753  1.00 37.09           C
ATOM    200  O   PRO A  12     -49.007   2.477   2.132  1.00 33.68           O
ATOM    201  CB  PRO A  12     -48.644   1.785   5.202  1.00 35.76           C
ATOM    202 1HB  PRO A  12     -48.771   0.841   4.897  1.00 35.76           H
ATOM    203 2HB  PRO A  12     -48.238   1.789   6.116  1.00 35.76           H
ATOM    204  CG  PRO A  12     -49.973   2.554   5.186  1.00 35.54           C
ATOM    205 1HG  PRO A  12     -50.579   2.202   4.473  1.00 35.54           H
ATOM    206 2HG  PRO A  12     -50.430   2.492   6.073  1.00 35.54           H
ATOM    207  CD  PRO A  12     -49.567   3.998   4.886  1.00 45.67           C
ATOM    208 1HD  PRO A  12     -50.156   4.399   4.184  1.00 45.67           H
ATOM    209 2HD  PRO A  12     -49.602   4.560   5.712  1.00 45.67           H
ATOM    210  N   LYS A  13     -47.116   1.299   2.201  1.00 22.06           N
ATOM    211  H   LYS A  13     -46.216   1.201   2.625  1.00 22.06           H
ATOM    212  CA  LYS A  13     -47.419   0.532   0.987  1.00 36.59           C
ATOM    213  HA  LYS A  13     -48.333   0.816   0.696  1.00 36.59           H
ATOM    214  C   LYS A  13     -47.471  -0.956   1.318  1.00 34.03           C
ATOM    215  O   LYS A  13     -46.454  -1.585   1.590  1.00 29.33           O
ATOM    216  CB  LYS A  13     -46.469   0.880  -0.176  1.00 35.71           C
ATOM    217 1HB  LYS A  13     -45.539   0.979   0.179  1.00 35.71           H
ATOM    218 2HB  LYS A  13     -46.492   0.141  -0.850  1.00 35.71           H
ATOM    219  CG  LYS A  13     -46.888   2.194  -0.858  1.00 33.21           C
ATOM    220 1HG  LYS A  13     -47.856   2.137  -1.103  1.00 33.21           H
ATOM    221 2HG  LYS A  13     -46.750   2.949  -0.217  1.00 33.21           H
ATOM    222  CD  LYS A  13     -46.067   2.465  -2.131  1.00 31.90           C
ATOM    223 1HD  LYS A  13     -45.104   2.573  -1.884  1.00 31.90           H
ATOM    224 2HD  LYS A  13     -46.166   1.691  -2.757  1.00 31.90           H
ATOM    225  CE  LYS A  13     -46.544   3.736  -2.835  1.00 28.55           C
ATOM    226 1HE  LYS A  13     -47.507   3.638  -3.086  1.00 28.55           H
ATOM    227 2HE  LYS A  13     -46.437   4.518  -2.221  1.00 28.55           H
ATOM    228  NZ  LYS A  13     -45.770   4.007  -4.069  1.00 27.36           N
ATOM    229 1HZ  LYS A  13     -46.092   4.840  -4.519  1.00 27.36           H
ATOM    230 2HZ  LYS A  13     -45.858   3.253  -4.720  1.00 27.36           H
ATOM    231 3HZ  LYS A  13     -44.798   4.125  -3.864  1.00 27.36           H
ATOM    232  N   LYS A  14     -48.721  -1.470   1.262  1.00 14.23           N
ATOM    233  H   LYS A  14     -49.463  -0.827   1.451  1.00 14.23           H
ATOM    234  CA  LYS A  14     -49.134  -2.852   0.960  1.00 32.26           C
ATOM    235  HA  LYS A  14     -49.138  -3.370   1.815  1.00 32.26           H
ATOM    236  C   LYS A  14     -48.148  -3.499  -0.030  1.00 31.03           C
ATOM    237  O   LYS A  14     -47.751  -2.846  -0.986  1.00 27.02           O
ATOM    238  CB  LYS A  14     -50.526  -2.768   0.297  1.00 31.46           C
ATOM    239 1HB  LYS A  14     -50.500  -2.043  -0.391  1.00 31.46           H
ATOM    240 2HB  LYS A  14     -50.712  -3.644  -0.149  1.00 31.46           H
ATOM    241  CG  LYS A  14     -51.687  -2.468   1.264  1.00 30.60           C
ATOM    242 1HG  LYS A  14     -51.833  -3.264   1.852  1.00 30.60           H
ATOM    243 2HG  LYS A  14     -51.444  -1.678   1.827  1.00 30.60           H
ATOM    244  CD  LYS A  14     -52.992  -2.160   0.513  1.00 29.45           C
ATOM    245 1HD  LYS A  14     -52.893  -1.289   0.031  1.00 29.45           H
ATOM    246 2HD  LYS A  14     -53.167  -2.889  -0.148  1.00 29.45           H
ATOM    247  CE  LYS A  14     -54.182  -2.064   1.474  1.00 27.05           C
ATOM    248 1HE  LYS A  14     -54.309  -2.943   1.934  1.00 27.05           H
ATOM    249 2HE  LYS A  14     -54.003  -1.354   2.155  1.00 27.05           H
ATOM    250  NZ  LYS A  14     -55.448  -1.724   0.784  1.00 25.44           N
ATOM    251 1HZ  LYS A  14     -56.206  -1.668   1.433  1.00 25.44           H
ATOM    252 2HZ  LYS A  14     -55.680  -2.415   0.100  1.00 25.44           H
ATOM    253 3HZ  LYS A  14     -55.377  -0.842   0.318  1.00 25.44           H
ATOM    254  N   GLY A  15     -47.661  -4.706   0.153  1.00 35.06           N
ATOM    255  H   GLY A  15     -46.667  -4.789   0.087  1.00 35.06           H
ATOM    256  CA  GLY A  15     -48.389  -5.948   0.442  1.00 41.76           C
ATOM    257 1HA  GLY A  15     -47.848  -6.498   1.078  1.00 41.76           H
ATOM    258 2HA  GLY A  15     -49.266  -5.717   0.864  1.00 41.76           H
ATOM    259  C   GLY A  15     -48.610  -6.708  -0.867  1.00 41.06           C
ATOM    260  O   GLY A  15     -49.475  -6.312  -1.651  1.00 34.95           O
ATOM    261  N   ARG A  16     -47.851  -7.786  -1.127  1.00 16.85           N
ATOM    262  H   ARG A  16     -46.955  -7.865  -0.691  1.00 16.85           H
ATOM    263  CA  ARG A  16     -48.300  -8.854  -2.035  1.00 29.70           C
ATOM    264  HA  ARG A  16     -49.300  -8.852  -2.005  1.00 29.70           H
ATOM    265  C   ARG A  16     -47.805 -10.203  -1.519  1.00 29.13           C
ATOM    266  O   ARG A  16     -46.644 -10.562  -1.662  1.00 26.19           O
ATOM    267  CB  ARG A  16     -47.914  -8.575  -3.499  1.00 31.32           C
ATOM    268 1HB  ARG A  16     -48.029  -7.601  -3.692  1.00 31.32           H
ATOM    269 2HB  ARG A  16     -46.959  -8.833  -3.645  1.00 31.32           H
ATOM    270  CG  ARG A  16     -48.823  -9.400  -4.440  1.00 28.71           C
ATOM    271 1HG  ARG A  16     -48.605 -10.371  -4.341  1.00 28.71           H
ATOM    272 2HG  ARG A  16     -49.780  -9.246  -4.193  1.00 28.71           H
ATOM    273  CD  ARG A  16     -48.619  -8.995  -5.903  1.00 28.94           C
ATOM    274 1HD  ARG A  16     -48.703  -8.003  -5.995  1.00 28.94           H
ATOM    275 2HD  ARG A  16     -47.713  -9.283  -6.212  1.00 28.94           H
ATOM    276  NE  ARG A  16     -49.628  -9.628  -6.774  1.00 27.29           N
ATOM    277  HE  ARG A  16     -50.327 -10.180  -6.320  1.00 27.29           H
ATOM    278  CZ  ARG A  16     -49.706  -9.543  -8.091  1.00 26.92           C
ATOM    279  NH1 ARG A  16     -48.824  -8.870  -8.784  1.00 25.15           N
ATOM    280 1HH1 ARG A  16     -48.071  -8.406  -8.318  1.00 25.15           H
ATOM    281 2HH1 ARG A  16     -48.903  -8.820  -9.780  1.00 25.15           H
ATOM    282  NH2 ARG A  16     -50.663 -10.131  -8.735  1.00 26.75           N
ATOM    283 1HH2 ARG A  16     -51.353 -10.656  -8.236  1.00 26.75           H
ATOM    284 2HH2 ARG A  16     -50.713 -10.060  -9.731  1.00 26.75           H
ATOM    285  N   VAL A  17     -48.737 -10.878  -0.893  1.00 24.72           N
ATOM    286  H   VAL A  17     -49.542 -10.357  -0.609  1.00 24.72           H
ATOM    287  CA  VAL A  17     -48.741 -12.297  -0.561  1.00 40.40           C
ATOM    288  HA  VAL A  17     -47.881 -12.526  -0.105  1.00 40.40           H
ATOM    289  C   VAL A  17     -48.870 -13.091  -1.867  1.00 38.61           C
ATOM    290  O   VAL A  17     -49.631 -12.698  -2.758  1.00 35.03           O
ATOM    291  CB  VAL A  17     -49.928 -12.573   0.381  1.00 38.80           C
ATOM    292  HB  VAL A  17     -50.743 -12.284  -0.121  1.00 38.80           H
ATOM    293  CG1 VAL A  17     -50.094 -14.052   0.734  1.00 36.06           C
ATOM    294 1HG1 VAL A  17     -50.873 -14.189   1.346  1.00 36.06           H
ATOM    295 2HG1 VAL A  17     -49.278 -14.405   1.192  1.00 36.06           H
ATOM    296 3HG1 VAL A  17     -50.247 -14.601  -0.087  1.00 36.06           H
ATOM    297  CG2 VAL A  17     -49.760 -11.792   1.702  1.00 42.93           C
ATOM    298 1HG2 VAL A  17     -50.526 -11.965   2.321  1.00 42.93           H
ATOM    299 2HG2 VAL A  17     -49.717 -10.807   1.533  1.00 42.93           H
ATOM    300 3HG2 VAL A  17     -48.919 -12.060   2.172  1.00 42.93           H
ATOM    301  N   GLY A  18     -48.161 -14.190  -1.970  1.00 40.45           N
ATOM    302  H   GLY A  18     -47.489 -14.381  -1.254  1.00 40.45           H
ATOM    303  CA  GLY A  18     -48.287 -15.148  -3.054  1.00 45.40           C
ATOM    304 1HA  GLY A  18     -49.251 -15.200  -3.316  1.00 45.40           H
ATOM    305 2HA  GLY A  18     -47.748 -14.818  -3.829  1.00 45.40           H
ATOM    306  C   GLY A  18     -47.786 -16.518  -2.606  1.00 41.91           C
ATOM    307  O   GLY A  18     -46.675 -16.906  -2.936  1.00 39.61           O
ATOM    308  N   SER A  19     -48.601 -17.188  -1.808  1.00 31.31           N
ATOM    309  H   SER A  19     -49.360 -16.686  -1.392  1.00 31.31           H
ATOM    310  CA  SER A  19     -48.472 -18.611  -1.490  1.00 38.82           C
ATOM    311  HA  SER A  19     -47.494 -18.785  -1.377  1.00 38.82           H
ATOM    312  C   SER A  19     -49.054 -19.450  -2.628  1.00 36.19           C
ATOM    313  O   SER A  19     -50.178 -19.177  -3.061  1.00 33.80           O
ATOM    314  CB  SER A  19     -49.244 -18.932  -0.205  1.00 39.28           C
ATOM    315 1HB  SER A  19     -50.210 -18.692  -0.302  1.00 39.28           H
ATOM    316 2HB  SER A  19     -49.162 -19.902   0.025  1.00 39.28           H
ATOM    317  OG  SER A  19     -48.739 -18.199   0.887  1.00 36.87           O
ATOM    318  HG  SER A  19     -48.625 -17.284   0.632  1.00 36.87           H
ATOM    319  N   SER A  20     -48.347 -20.490  -3.044  1.00 28.01           N
ATOM    320  H   SER A  20     -47.355 -20.454  -2.925  1.00 28.01           H
ATOM    321  CA  SER A  20     -48.917 -21.697  -3.670  1.00 37.27           C
ATOM    322  HA  SER A  20     -49.741 -21.961  -3.169  1.00 37.27           H
ATOM    323  C   SER A  20     -47.831 -22.780  -3.600  1.00 34.64           C
ATOM    324  O   SER A  20     -46.822 -22.663  -4.286  1.00 32.77           O
ATOM    325  CB  SER A  20     -49.336 -21.425  -5.118  1.00 37.16           C
ATOM    326 1HB  SER A  20     -49.788 -20.537  -5.200  1.00 37.16           H
ATOM    327 2HB  SER A  20     -48.547 -21.455  -5.731  1.00 37.16           H
ATOM    328  OG  SER A  20     -50.251 -22.417  -5.542  1.00 34.62           O
ATOM    329  HG  SER A  20     -51.121 -22.029  -5.638  1.00 34.62           H
ATOM    330  N   LEU A  21     -47.835 -23.632  -2.560  1.00 27.85           N
ATOM    331  H   LEU A  21     -47.325 -23.339  -1.751  1.00 27.85           H
ATOM    332  CA  LEU A  21     -48.495 -24.939  -2.465  1.00 43.12           C
ATOM    333  HA  LEU A  21     -48.289 -25.179  -1.516  1.00 43.12           H
ATOM    334  C   LEU A  21     -47.854 -26.018  -3.368  1.00 39.78           C
ATOM    335  O   LEU A  21     -47.930 -25.968  -4.587  1.00 39.73           O
ATOM    336  CB  LEU A  21     -50.029 -24.896  -2.538  1.00 43.23           C
ATOM    337 1HB  LEU A  21     -50.284 -24.352  -3.338  1.00 43.23           H
ATOM    338 2HB  LEU A  21     -50.358 -25.833  -2.653  1.00 43.23           H
ATOM    339  CG  LEU A  21     -50.718 -24.283  -1.286  1.00 42.02           C
ATOM    340  HG  LEU A  21     -50.285 -23.401  -1.102  1.00 42.02           H
ATOM    341  CD1 LEU A  21     -52.215 -24.111  -1.554  1.00 42.11           C
ATOM    342 1HD1 LEU A  21     -52.678 -23.717  -0.760  1.00 42.11           H
ATOM    343 2HD1 LEU A  21     -52.646 -24.990  -1.757  1.00 42.11           H
ATOM    344 3HD1 LEU A  21     -52.372 -23.505  -2.333  1.00 42.11           H
ATOM    345  CD2 LEU A  21     -50.553 -25.153  -0.040  1.00 49.70           C
ATOM    346 1HD2 LEU A  21     -51.004 -24.737   0.750  1.00 49.70           H
ATOM    347 2HD2 LEU A  21     -49.587 -25.274   0.187  1.00 49.70           H
ATOM    348 3HD2 LEU A  21     -50.952 -26.059  -0.180  1.00 49.70           H
ATOM    349  N   LEU A  22     -47.247 -26.984  -2.667  1.00 27.60           N
ATOM    350  H   LEU A  22     -47.038 -26.707  -1.729  1.00 27.60           H
ATOM    351  CA  LEU A  22     -46.817 -28.362  -2.963  1.00 41.17           C
ATOM    352  HA  LEU A  22     -45.987 -28.308  -3.519  1.00 41.17           H
ATOM    353  C   LEU A  22     -47.837 -29.186  -3.802  1.00 36.89           C
ATOM    354  O   LEU A  22     -48.959 -28.688  -3.978  1.00 38.27           O
ATOM    355  CB  LEU A  22     -46.659 -29.000  -1.555  1.00 41.03           C
ATOM    356 1HB  LEU A  22     -47.228 -28.482  -0.916  1.00 41.03           H
ATOM    357 2HB  LEU A  22     -46.988 -29.943  -1.605  1.00 41.03           H
ATOM    358  CG  LEU A  22     -45.225 -29.035  -0.983  1.00 42.24           C
ATOM    359  HG  LEU A  22     -44.581 -29.094  -1.745  1.00 42.24           H
ATOM    360  CD1 LEU A  22     -44.904 -27.783  -0.200  1.00 42.02           C
ATOM    361 1HD1 LEU A  22     -43.974 -27.817   0.165  1.00 42.02           H
ATOM    362 2HD1 LEU A  22     -45.532 -27.671   0.570  1.00 42.02           H
ATOM    363 3HD1 LEU A  22     -44.978 -26.970  -0.778  1.00 42.02           H
ATOM    364  CD2 LEU A  22     -45.074 -30.234  -0.056  1.00 47.17           C
ATOM    365 1HD2 LEU A  22     -44.151 -30.277   0.327  1.00 47.17           H
ATOM    366 2HD2 LEU A  22     -45.244 -31.089  -0.546  1.00 47.17           H
ATOM    367 3HD2 LEU A  22     -45.721 -30.182   0.705  1.00 47.17           H
ATOM    368  N   PRO A  23     -47.594 -30.459  -4.267  1.00 29.57           N
ATOM    369  CA  PRO A  23     -46.730 -31.499  -3.657  1.00 38.70           C
ATOM    370  HA  PRO A  23     -46.042 -31.046  -3.091  1.00 38.70           H
ATOM    371  C   PRO A  23     -45.900 -32.359  -4.658  1.00 36.84           C
ATOM    372  O   PRO A  23     -46.182 -32.430  -5.848  1.00 32.44           O
ATOM    373  CB  PRO A  23     -47.752 -32.374  -2.915  1.00 36.87           C
ATOM    374 1HB  PRO A  23     -47.435 -33.321  -2.862  1.00 36.87           H
ATOM    375 2HB  PRO A  23     -47.914 -32.024  -1.992  1.00 36.87           H
ATOM    376  CG  PRO A  23     -49.028 -32.271  -3.771  1.00 37.59           C
ATOM    377 1HG  PRO A  23     -49.233 -33.146  -4.210  1.00 37.59           H
ATOM    378 2HG  PRO A  23     -49.808 -31.986  -3.214  1.00 37.59           H
ATOM    379  CD  PRO A  23     -48.704 -31.210  -4.820  1.00 49.10           C
ATOM    380 1HD  PRO A  23     -48.429 -31.625  -5.688  1.00 49.10           H
ATOM    381 2HD  PRO A  23     -49.480 -30.598  -4.974  1.00 49.10           H
ATOM    382  N   GLU A  24     -44.761 -32.902  -4.249  1.00 29.89           N
ATOM    383  H   GLU A  24     -43.965 -32.297  -4.265  1.00 29.89           H
ATOM    384  CA  GLU A  24     -44.506 -34.270  -3.775  1.00 40.49           C
ATOM    385  HA  GLU A  24     -43.509 -34.225  -3.705  1.00 40.49           H
ATOM    386  C   GLU A  24     -44.830 -35.407  -4.769  1.00 37.61           C
ATOM    387  O   GLU A  24     -45.996 -35.671  -5.066  1.00 35.83           O
ATOM    388  CB  GLU A  24     -45.120 -34.555  -2.391  1.00 39.26           C
ATOM    389 1HB  GLU A  24     -45.099 -33.714  -1.850  1.00 39.26           H
ATOM    390 2HB  GLU A  24     -46.068 -34.850  -2.513  1.00 39.26           H
ATOM    391  CG  GLU A  24     -44.355 -35.652  -1.630  1.00 38.88           C
ATOM    392 1HG  GLU A  24     -44.276 -36.452  -2.224  1.00 38.88           H
ATOM    393 2HG  GLU A  24     -43.442 -35.307  -1.412  1.00 38.88           H
ATOM    394  CD  GLU A  24     -45.035 -36.085  -0.321  1.00 36.28           C
ATOM    395  OE1 GLU A  24     -44.633 -37.151   0.187  1.00 34.68           O
ATOM    396  OE2 GLU A  24     -45.935 -35.358   0.160  1.00 35.64           O
ATOM    397  N   ARG A  25     -43.820 -36.151  -5.208  1.00 17.00           N
ATOM    398  H   ARG A  25     -42.963 -35.676  -5.411  1.00 17.00           H
ATOM    399  CA  ARG A  25     -43.842 -37.613  -5.425  1.00 26.46           C
ATOM    400  HA  ARG A  25     -44.249 -37.984  -4.590  1.00 26.46           H
ATOM    401  C   ARG A  25     -42.406 -38.159  -5.613  1.00 24.94           C
ATOM    402  O   ARG A  25     -41.742 -37.872  -6.596  1.00 21.39           O
ATOM    403  CB  ARG A  25     -44.733 -38.013  -6.616  1.00 27.48           C
ATOM    404 1HB  ARG A  25     -44.914 -37.203  -7.174  1.00 27.48           H
ATOM    405 2HB  ARG A  25     -44.254 -38.697  -7.166  1.00 27.48           H
ATOM    406  CG  ARG A  25     -46.072 -38.602  -6.143  1.00 27.11           C
ATOM    407 1HG  ARG A  25     -45.895 -39.473  -5.686  1.00 27.11           H
ATOM    408 2HG  ARG A  25     -46.491 -37.965  -5.496  1.00 27.11           H
ATOM    409  CD  ARG A  25     -47.056 -38.847  -7.291  1.00 26.91           C
ATOM    410 1HD  ARG A  25     -47.083 -38.046  -7.889  1.00 26.91           H
ATOM    411 2HD  ARG A  25     -46.769 -39.647  -7.817  1.00 26.91           H
ATOM    412  NE  ARG A  25     -48.420 -39.093  -6.795  1.00 28.78           N
ATOM    413  HE  ARG A  25     -48.691 -38.593  -5.972  1.00 28.78           H
ATOM    414  CZ  ARG A  25     -49.329 -39.904  -7.318  1.00 26.30           C
ATOM    415  NH1 ARG A  25     -49.082 -40.642  -8.364  1.00 25.30           N
ATOM    416 1HH1 ARG A  25     -48.182 -40.608  -8.799  1.00 25.30           H
ATOM    417 2HH1 ARG A  25     -49.792 -41.242  -8.731  1.00 25.30           H
ATOM    418  NH2 ARG A  25     -50.518 -39.976  -6.787  1.00 28.81           N
ATOM    419 1HH2 ARG A  25     -50.743 -39.420  -5.987  1.00 28.81           H
ATOM    420 2HH2 ARG A  25     -51.205 -40.587  -7.180  1.00 28.81           H
ATOM    421  N   HIS A  26     -41.988 -38.963  -4.642  1.00 25.34           N
ATOM    422  H   HIS A  26     -42.418 -38.851  -3.746  1.00 25.34           H
ATOM    423  CA  HIS A  26     -40.951 -40.006  -4.758  1.00 35.71           C
ATOM    424  HA  HIS A  26     -40.217 -39.689  -5.359  1.00 35.71           H
ATOM    425  C   HIS A  26     -41.589 -41.299  -5.346  1.00 30.18           C
ATOM    426  O   HIS A  26     -42.796 -41.282  -5.596  1.00 27.46           O
ATOM    427  CB  HIS A  26     -40.442 -40.259  -3.332  1.00 34.63           C
ATOM    428 1HB  HIS A  26     -41.226 -40.513  -2.765  1.00 34.63           H
ATOM    429 2HB  HIS A  26     -39.794 -41.020  -3.366  1.00 34.63           H
ATOM    430  CG  HIS A  26     -39.746 -39.118  -2.637  1.00 34.38           C
ATOM    431  ND1 HIS A  26     -38.429 -38.779  -2.791  1.00 34.91           N
ATOM    432  HD1 HIS A  26     -37.786 -39.191  -3.437  1.00 34.91           H
ATOM    433  CD2 HIS A  26     -40.253 -38.324  -1.652  1.00 37.78           C
ATOM    434  HD2 HIS A  26     -41.194 -38.334  -1.314  1.00 37.78           H
ATOM    435  CE1 HIS A  26     -38.152 -37.790  -1.915  1.00 35.59           C
ATOM    436  HE1 HIS A  26     -37.262 -37.344  -1.821  1.00 35.59           H
ATOM    437  NE2 HIS A  26     -39.225 -37.493  -1.198  1.00 36.73           N
ATOM    438  N   PRO A  27     -40.938 -42.474  -5.411  1.00 24.49           N
ATOM    439  CA  PRO A  27     -39.535 -42.903  -5.587  1.00 35.10           C
ATOM    440  HA  PRO A  27     -38.979 -42.119  -5.862  1.00 35.10           H
ATOM    441  C   PRO A  27     -39.392 -44.011  -6.679  1.00 33.57           C
ATOM    442  O   PRO A  27     -40.388 -44.445  -7.250  1.00 29.87           O
ATOM    443  CB  PRO A  27     -39.191 -43.517  -4.217  1.00 33.89           C
ATOM    444 1HB  PRO A  27     -38.497 -44.231  -4.311  1.00 33.89           H
ATOM    445 2HB  PRO A  27     -38.864 -42.815  -3.584  1.00 33.89           H
ATOM    446  CG  PRO A  27     -40.515 -44.111  -3.729  1.00 35.39           C
ATOM    447 1HG  PRO A  27     -40.491 -45.109  -3.787  1.00 35.39           H
ATOM    448 2HG  PRO A  27     -40.692 -43.836  -2.784  1.00 35.39           H
ATOM    449  CD  PRO A  27     -41.595 -43.546  -4.662  1.00 47.71           C
ATOM    450 1HD  PRO A  27     -41.929 -44.243  -5.297  1.00 47.71           H
ATOM    451 2HD  PRO A  27     -42.364 -43.171  -4.144  1.00 47.71           H
ATOM    452  N   ALA A  28     -38.166 -44.522  -6.931  1.00 31.97           N
ATOM    453  H   ALA A  28     -37.410 -43.868  -6.968  1.00 31.97           H
ATOM    454  CA  ALA A  28     -37.817 -45.950  -7.159  1.00 43.47           C
ATOM    455  HA  ALA A  28     -37.760 -46.355  -6.247  1.00 43.47           H
ATOM    456  C   ALA A  28     -36.467 -46.030  -7.919  1.00 38.76           C
ATOM    457  O   ALA A  28     -36.345 -45.515  -9.021  1.00 37.31           O
ATOM    458  CB  ALA A  28     -38.899 -46.724  -7.919  1.00 42.22           C
ATOM    459 1HB  ALA A  28     -39.775 -46.680  -7.439  1.00 42.22           H
ATOM    460 2HB  ALA A  28     -38.649 -47.688  -8.016  1.00 42.22           H
ATOM    461 3HB  ALA A  28     -39.032 -46.348  -8.836  1.00 42.22           H
ATOM    462  N   THR A  29     -35.391 -46.440  -7.283  1.00 27.19           N
ATOM    463  H   THR A  29     -34.866 -45.735  -6.805  1.00 27.19           H
ATOM    464  CA  THR A  29     -34.863 -47.824  -7.190  1.00 43.57           C
ATOM    465  HA  THR A  29     -34.110 -47.650  -6.556  1.00 43.57           H
ATOM    466  C   THR A  29     -34.331 -48.382  -8.520  1.00 41.74           C
ATOM    467  O   THR A  29     -35.110 -48.631  -9.436  1.00 36.61           O
ATOM    468  CB  THR A  29     -35.804 -48.866  -6.556  1.00 40.30           C
ATOM    469  HB  THR A  29     -36.407 -49.214  -7.274  1.00 40.30           H
ATOM    470  OG1 THR A  29     -36.643 -48.306  -5.592  1.00 36.99           O
ATOM    471  HG1 THR A  29     -37.516 -48.178  -5.964  1.00 36.99           H
ATOM    472  CG2 THR A  29     -35.015 -49.954  -5.824  1.00 40.29           C
ATOM    473 1HG2 THR A  29     -35.630 -50.628  -5.414  1.00 40.29           H
ATOM    474 2HG2 THR A  29     -34.457 -49.562  -5.093  1.00 40.29           H
ATOM    475 3HG2 THR A  29     -34.404 -50.437  -6.451  1.00 40.29           H
ATOM    476  N   GLY A  30     -33.029 -48.654  -8.582  1.00 31.89           N
ATOM    477  H   GLY A  30     -32.432 -48.303  -7.861  1.00 31.89           H
ATOM    478  CA  GLY A  30     -32.431 -49.447  -9.663  1.00 41.81           C
ATOM    479 1HA  GLY A  30     -32.663 -50.404  -9.492  1.00 41.81           H
ATOM    480 2HA  GLY A  30     -32.854 -49.149 -10.518  1.00 41.81           H
ATOM    481  C   GLY A  30     -30.910 -49.312  -9.781  1.00 38.93           C
ATOM    482  O   GLY A  30     -30.416 -48.527 -10.583  1.00 35.06           O
ATOM    483  N   THR A  31     -30.162 -50.051  -8.995  1.00 27.99           N
ATOM    484  H   THR A  31     -30.564 -50.340  -8.126  1.00 27.99           H
ATOM    485  CA  THR A  31     -28.781 -50.495  -9.276  1.00 39.91           C
ATOM    486  HA  THR A  31     -28.416 -49.920 -10.008  1.00 39.91           H
ATOM    487  C   THR A  31     -28.837 -51.982  -9.679  1.00 37.03           C
ATOM    488  O   THR A  31     -29.890 -52.597  -9.464  1.00 33.97           O
ATOM    489  CB  THR A  31     -27.912 -50.348  -8.013  1.00 37.01           C
ATOM    490  HB  THR A  31     -27.048 -50.820  -8.185  1.00 37.01           H
ATOM    491  OG1 THR A  31     -28.527 -50.978  -6.901  1.00 34.49           O
ATOM    492  HG1 THR A  31     -28.665 -50.335  -6.206  1.00 34.49           H
ATOM    493  CG2 THR A  31     -27.638 -48.910  -7.621  1.00 38.40           C
ATOM    494 1HG2 THR A  31     -27.072 -48.865  -6.798  1.00 38.40           H
ATOM    495 2HG2 THR A  31     -28.490 -48.421  -7.435  1.00 38.40           H
ATOM    496 3HG2 THR A  31     -27.158 -48.425  -8.352  1.00 38.40           H
ATOM    497  N   PRO A  32     -27.792 -52.684 -10.111  1.00 22.80           N
ATOM    498  CA  PRO A  32     -26.598 -52.343 -10.898  1.00 33.85           C
ATOM    499  HA  PRO A  32     -26.679 -51.422 -11.279  1.00 33.85           H
ATOM    500  C   PRO A  32     -26.414 -53.356 -12.058  1.00 33.16           C
ATOM    501  O   PRO A  32     -26.981 -54.444 -12.018  1.00 31.94           O
ATOM    502  CB  PRO A  32     -25.454 -52.521  -9.892  1.00 32.80           C
ATOM    503 1HB  PRO A  32     -24.602 -52.755 -10.361  1.00 32.80           H
ATOM    504 2HB  PRO A  32     -25.321 -51.688  -9.355  1.00 32.80           H
ATOM    505  CG  PRO A  32     -25.922 -53.680  -8.997  1.00 34.27           C
ATOM    506 1HG  PRO A  32     -25.464 -54.530  -9.256  1.00 34.27           H
ATOM    507 2HG  PRO A  32     -25.733 -53.479  -8.036  1.00 34.27           H
ATOM    508  CD  PRO A  32     -27.426 -53.800  -9.226  1.00 45.78           C
ATOM    509 1HD  PRO A  32     -27.653 -54.668  -9.668  1.00 45.78           H
ATOM    510 2HD  PRO A  32     -27.927 -53.723  -8.364  1.00 45.78           H
ATOM    511  N   THR A  33     -25.568 -53.116 -13.050  1.00 30.86           N
ATOM    512  H   THR A  33     -25.346 -52.173 -13.300  1.00 30.86           H
ATOM    513  CA  THR A  33     -24.950 -54.244 -13.791  1.00 39.85           C
ATOM    514  HA  THR A  33     -24.877 -54.929 -13.066  1.00 39.85           H
ATOM    515  C   THR A  33     -23.577 -53.870 -14.346  1.00 36.79           C
ATOM    516  O   THR A  33     -23.406 -52.940 -15.128  1.00 35.13           O
ATOM    517  CB  THR A  33     -25.800 -54.854 -14.920  1.00 38.95           C
ATOM    518  HB  THR A  33     -25.773 -54.220 -15.693  1.00 38.95           H
ATOM    519  OG1 THR A  33     -27.150 -55.004 -14.531  1.00 35.90           O
ATOM    520  HG1 THR A  33     -27.705 -55.038 -15.310  1.00 35.90           H
ATOM    521  CG2 THR A  33     -25.341 -56.274 -15.269  1.00 40.51           C
ATOM    522 1HG2 THR A  33     -25.899 -56.661 -16.003  1.00 40.51           H
ATOM    523 2HG2 THR A  33     -25.414 -56.879 -14.476  1.00 40.51           H
ATOM    524 3HG2 THR A  33     -24.388 -56.278 -15.573  1.00 40.51           H
ATOM    525  N   THR A  34     -22.638 -54.655 -13.881  1.00 24.65           N
ATOM    526  H   THR A  34     -22.900 -55.188 -13.077  1.00 24.65           H
ATOM    527  CA  THR A  34     -21.266 -54.882 -14.344  1.00 34.75           C
ATOM    528  HA  THR A  34     -20.758 -54.032 -14.208  1.00 34.75           H
ATOM    529  C   THR A  34     -21.210 -55.256 -15.830  1.00 33.44           C
ATOM    530  O   THR A  34     -21.907 -56.174 -16.238  1.00 30.71           O
ATOM    531  CB  THR A  34     -20.771 -56.108 -13.541  1.00 33.42           C
ATOM    532  HB  THR A  34     -21.234 -56.913 -13.911  1.00 33.42           H
ATOM    533  OG1 THR A  34     -21.134 -55.997 -12.182  1.00 29.59           O
ATOM    534  HG1 THR A  34     -22.088 -55.972 -12.107  1.00 29.59           H
ATOM    535  CG2 THR A  34     -19.275 -56.335 -13.587  1.00 33.31           C
ATOM    536 1HG2 THR A  34     -19.018 -57.139 -13.051  1.00 33.31           H
ATOM    537 2HG2 THR A  34     -18.782 -55.548 -13.217  1.00 33.31           H
ATOM    538 3HG2 THR A  34     -18.963 -56.479 -14.526  1.00 33.31           H
ATOM    539  N   THR A  35     -20.313 -54.657 -16.595  1.00 29.41           N
ATOM    540  H   THR A  35     -20.105 -53.692 -16.437  1.00 29.41           H
ATOM    541  CA  THR A  35     -19.612 -55.375 -17.674  1.00 39.75           C
ATOM    542  HA  THR A  35     -19.602 -56.323 -17.356  1.00 39.75           H
ATOM    543  C   THR A  35     -18.191 -54.823 -17.825  1.00 37.52           C
ATOM    544  O   THR A  35     -17.978 -53.653 -18.145  1.00 35.41           O
ATOM    545  CB  THR A  35     -20.345 -55.383 -19.025  1.00 37.01           C
ATOM    546  HB  THR A  35     -20.457 -54.436 -19.324  1.00 37.01           H
ATOM    547  OG1 THR A  35     -21.621 -55.975 -18.875  1.00 33.45           O
ATOM    548  HG1 THR A  35     -22.289 -55.290 -18.841  1.00 33.45           H
ATOM    549  CG2 THR A  35     -19.630 -56.251 -20.067  1.00 37.20           C
ATOM    550 1HG2 THR A  35     -20.121 -56.243 -20.938  1.00 37.20           H
ATOM    551 2HG2 THR A  35     -19.565 -57.200 -19.759  1.00 37.20           H
ATOM    552 3HG2 THR A  35     -18.702 -55.918 -20.235  1.00 37.20           H
ATOM    553  N   VAL A  36     -17.263 -55.704 -17.510  1.00 22.01           N
ATOM    554  H   VAL A  36     -17.559 -56.497 -16.978  1.00 22.01           H
ATOM    555  CA  VAL A  36     -15.846 -55.640 -17.858  1.00 36.61           C
ATOM    556  HA  VAL A  36     -15.491 -54.735 -17.625  1.00 36.61           H
ATOM    557  C   VAL A  36     -15.694 -55.845 -19.371  1.00 34.38           C
ATOM    558  O   VAL A  36     -16.299 -56.781 -19.908  1.00 33.27           O
ATOM    559  CB  VAL A  36     -15.120 -56.744 -17.046  1.00 33.67           C
ATOM    560  HB  VAL A  36     -15.390 -56.555 -16.102  1.00 33.67           H
ATOM    561  CG1 VAL A  36     -15.552 -58.181 -17.415  1.00 31.76           C
ATOM    562 1HG1 VAL A  36     -15.058 -58.856 -16.867  1.00 31.76           H
ATOM    563 2HG1 VAL A  36     -15.368 -58.374 -18.379  1.00 31.76           H
ATOM    564 3HG1 VAL A  36     -16.530 -58.313 -17.256  1.00 31.76           H
ATOM    565  CG2 VAL A  36     -13.606 -56.660 -17.110  1.00 40.15           C
ATOM    566 1HG2 VAL A  36     -13.184 -57.390 -16.573  1.00 40.15           H
ATOM    567 2HG2 VAL A  36     -13.280 -55.786 -16.750  1.00 40.15           H
ATOM    568 3HG2 VAL A  36     -13.282 -56.745 -18.052  1.00 40.15           H
ATOM    569  N   ASP A  37     -14.907 -55.039 -20.059  1.00 28.51           N
ATOM    570  H   ASP A  37     -14.824 -54.078 -19.794  1.00 28.51           H
ATOM    571  CA  ASP A  37     -14.158 -55.544 -21.205  1.00 39.11           C
ATOM    572  HA  ASP A  37     -14.066 -56.518 -20.997  1.00 39.11           H
ATOM    573  C   ASP A  37     -12.768 -54.894 -21.286  1.00 35.87           C
ATOM    574  O   ASP A  37     -12.595 -53.675 -21.215  1.00 34.37           O
ATOM    575  CB  ASP A  37     -14.916 -55.466 -22.534  1.00 36.33           C
ATOM    576 1HB  ASP A  37     -15.862 -55.754 -22.386  1.00 36.33           H
ATOM    577 2HB  ASP A  37     -14.902 -54.521 -22.862  1.00 36.33           H
ATOM    578  CG  ASP A  37     -14.267 -56.380 -23.592  1.00 31.15           C
ATOM    579  OD1 ASP A  37     -13.603 -57.372 -23.182  1.00 32.63           O
ATOM    580  OD2 ASP A  37     -14.379 -56.077 -24.794  1.00 35.10           O
ATOM    581  N   SER A  38     -11.808 -55.780 -21.330  1.00 22.50           N
ATOM    582  H   SER A  38     -12.081 -56.740 -21.261  1.00 22.50           H
ATOM    583  CA  SER A  38     -10.383 -55.515 -21.469  1.00 36.53           C
ATOM    584  HA  SER A  38     -10.205 -54.620 -21.060  1.00 36.53           H
ATOM    585  C   SER A  38     -10.029 -55.548 -22.949  1.00 34.87           C
ATOM    586  O   SER A  38     -10.318 -56.547 -23.598  1.00 31.00           O
ATOM    587  CB  SER A  38      -9.596 -56.643 -20.780  1.00 35.17           C
ATOM    588 1HB  SER A  38      -9.949 -57.538 -21.053  1.00 35.17           H
ATOM    589 2HB  SER A  38      -8.624 -56.584 -21.006  1.00 35.17           H
ATOM    590  OG  SER A  38      -9.689 -56.583 -19.381  1.00 30.95           O
ATOM    591  HG  SER A  38     -10.611 -56.569 -19.122  1.00 30.95           H
ATOM    592  N   SER A  39      -9.331 -54.563 -23.469  1.00 22.09           N
ATOM    593  H   SER A  39      -9.407 -53.652 -23.065  1.00 22.09           H
ATOM    594  CA  SER A  39      -8.447 -54.754 -24.619  1.00 36.11           C
ATOM    595  HA  SER A  39      -7.963 -55.600 -24.398  1.00 36.11           H
ATOM    596  C   SER A  39      -7.428 -53.607 -24.762  1.00 37.01           C
ATOM    597  O   SER A  39      -7.734 -52.520 -25.238  1.00 31.24           O
ATOM    598  CB  SER A  39      -9.235 -54.951 -25.924  1.00 35.29           C
ATOM    599 1HB  SER A  39     -10.071 -54.403 -25.924  1.00 35.29           H
ATOM    600 2HB  SER A  39      -8.678 -54.710 -26.719  1.00 35.29           H
ATOM    601  OG  SER A  39      -9.609 -56.315 -26.052  1.00 29.67           O
ATOM    602  HG  SER A  39     -10.563 -56.383 -26.081  1.00 29.67           H
ATOM    603  N   ALA A  40      -6.218 -53.909 -24.388  1.00 27.73           N
ATOM    604  H   ALA A  40      -6.125 -54.603 -23.674  1.00 27.73           H
ATOM    605  CA  ALA A  40      -4.985 -53.332 -24.912  1.00 36.83           C
ATOM    606  HA  ALA A  40      -5.184 -52.650 -25.615  1.00 36.83           H
ATOM    607  C   ALA A  40      -4.163 -54.502 -25.508  1.00 33.60           C
ATOM    608  O   ALA A  40      -4.506 -55.647 -25.186  1.00 32.28           O
ATOM    609  CB  ALA A  40      -4.261 -52.656 -23.736  1.00 35.71           C
ATOM    610 1HB  ALA A  40      -4.806 -51.904 -23.364  1.00 35.71           H
ATOM    611 2HB  ALA A  40      -3.379 -52.283 -24.025  1.00 35.71           H
ATOM    612 3HB  ALA A  40      -4.092 -53.308 -22.997  1.00 35.71           H
ATOM    613  N   PRO A  41      -3.056 -54.362 -26.196  1.00 28.94           N
ATOM    614  CA  PRO A  41      -2.449 -53.292 -27.027  1.00 39.04           C
ATOM    615  HA  PRO A  41      -3.035 -52.509 -27.234  1.00 39.04           H
ATOM    616  C   PRO A  41      -2.066 -53.915 -28.421  1.00 38.23           C
ATOM    617  O   PRO A  41      -2.835 -54.766 -28.866  1.00 35.15           O
ATOM    618  CB  PRO A  41      -1.276 -52.866 -26.129  1.00 36.81           C
ATOM    619 1HB  PRO A  41      -0.542 -52.460 -26.674  1.00 36.81           H
ATOM    620 2HB  PRO A  41      -1.579 -52.211 -25.437  1.00 36.81           H
ATOM    621  CG  PRO A  41      -0.808 -54.177 -25.473  1.00 38.55           C
ATOM    622 1HG  PRO A  41       0.054 -54.487 -25.875  1.00 38.55           H
ATOM    623 2HG  PRO A  41      -0.693 -54.059 -24.487  1.00 38.55           H
ATOM    624  CD  PRO A  41      -1.923 -55.176 -25.765  1.00 48.62           C
ATOM    625 1HD  PRO A  41      -1.664 -55.808 -26.495  1.00 48.62           H
ATOM    626 2HD  PRO A  41      -2.171 -55.695 -24.947  1.00 48.62           H
ATOM    627  N   PRO A  42      -0.955 -53.760 -29.146  1.00 29.95           N
ATOM    628  CA  PRO A  42       0.092 -52.735 -29.220  1.00 39.74           C
ATOM    629  HA  PRO A  42      -0.233 -51.933 -28.720  1.00 39.74           H
ATOM    630  C   PRO A  42       0.440 -52.320 -30.688  1.00 39.35           C
ATOM    631  O   PRO A  42       0.268 -53.093 -31.628  1.00 36.74           O
ATOM    632  CB  PRO A  42       1.330 -53.455 -28.655  1.00 38.10           C
ATOM    633 1HB  PRO A  42       2.170 -53.071 -29.039  1.00 38.10           H
ATOM    634 2HB  PRO A  42       1.357 -53.385 -27.658  1.00 38.10           H
ATOM    635  CG  PRO A  42       1.145 -54.921 -29.097  1.00 39.46           C
ATOM    636 1HG  PRO A  42       1.764 -55.141 -29.851  1.00 39.46           H
ATOM    637 2HG  PRO A  42       1.316 -55.542 -28.332  1.00 39.46           H
ATOM    638  CD  PRO A  42      -0.320 -55.025 -29.557  1.00 51.59           C
ATOM    639 1HD  PRO A  42      -0.381 -55.124 -30.550  1.00 51.59           H
ATOM    640 2HD  PRO A  42      -0.784 -55.793 -29.116  1.00 51.59           H
ATOM    641  N   CYS A  43       1.082 -51.223 -30.901  1.00 26.05           N
ATOM    642  H   CYS A  43       1.030 -50.490 -30.223  1.00 26.05           H
ATOM    643  CA  CYS A  43       1.891 -51.019 -32.118  1.00 37.87           C
ATOM    644  HA  CYS A  43       1.995 -51.924 -32.530  1.00 37.87           H
ATOM    645  C   CYS A  43       3.292 -50.490 -31.767  1.00 33.44           C
ATOM    646  O   CYS A  43       3.501 -49.311 -31.485  1.00 32.92           O
ATOM    647  CB  CYS A  43       1.160 -50.133 -33.135  1.00 38.99           C
ATOM    648 1HB  CYS A  43       0.730 -49.405 -32.601  1.00 38.99           H
ATOM    649 2HB  CYS A  43       1.873 -49.743 -33.718  1.00 38.99           H
ATOM    650  SG  CYS A  43      -0.050 -51.136 -34.069  1.00 35.95           S
ATOM    651  HG  CYS A  43      -1.136 -50.420 -34.294  1.00 35.95           H
ATOM    652  N   ARG A  44       4.241 -51.440 -31.805  1.00 29.06           N
ATOM    653  H   ARG A  44       3.951 -52.396 -31.755  1.00 29.06           H
ATOM    654  CA  ARG A  44       5.676 -51.161 -31.915  1.00 35.56           C
ATOM    655  HA  ARG A  44       5.892 -50.496 -31.200  1.00 35.56           H
ATOM    656  C   ARG A  44       5.986 -50.605 -33.309  1.00 35.70           C
ATOM    657  O   ARG A  44       5.637 -51.248 -34.295  1.00 33.30           O
ATOM    658  CB  ARG A  44       6.464 -52.477 -31.749  1.00 37.39           C
ATOM    659 1HB  ARG A  44       6.046 -53.163 -32.345  1.00 37.39           H
ATOM    660 2HB  ARG A  44       7.406 -52.311 -32.041  1.00 37.39           H
ATOM    661  CG  ARG A  44       6.513 -53.061 -30.332  1.00 34.75           C
ATOM    662 1HG  ARG A  44       6.977 -52.418 -29.723  1.00 34.75           H
ATOM    663 2HG  ARG A  44       5.581 -53.217 -30.004  1.00 34.75           H
ATOM    664  CD  ARG A  44       7.281 -54.394 -30.355  1.00 34.58           C
ATOM    665 1HD  ARG A  44       6.718 -55.098 -30.788  1.00 34.58           H
ATOM    666 2HD  ARG A  44       8.131 -54.283 -30.870  1.00 34.58           H
ATOM    667  NE  ARG A  44       7.632 -54.867 -29.004  1.00 30.12           N
ATOM    668  HE  ARG A  44       7.051 -54.556 -28.252  1.00 30.12           H
ATOM    669  CZ  ARG A  44       8.644 -55.665 -28.689  1.00 26.50           C
ATOM    670  NH1 ARG A  44       9.440 -56.177 -29.581  1.00 24.48           N
ATOM    671 1HH1 ARG A  44       9.301 -55.974 -30.550  1.00 24.48           H
ATOM    672 2HH1 ARG A  44      10.191 -56.774 -29.298  1.00 24.48           H
ATOM    673  NH2 ARG A  44       8.870 -55.985 -27.437  1.00 26.73           N
ATOM    674 1HH2 ARG A  44       8.278 -55.627 -26.715  1.00 26.73           H
ATOM    675 2HH2 ARG A  44       9.634 -56.587 -27.205  1.00 26.73           H
ATOM    676  N   ARG A  45       6.756 -49.523 -33.406  1.00 33.19           N
ATOM    677  H   ARG A  45       6.660 -48.803 -32.718  1.00 33.19           H
ATOM    678  CA  ARG A  45       7.746 -49.341 -34.487  1.00 39.15           C
ATOM    679  HA  ARG A  45       7.942 -50.262 -34.823  1.00 39.15           H
ATOM    680  C   ARG A  45       9.024 -48.707 -33.919  1.00 35.94           C
ATOM    681  O   ARG A  45       8.977 -47.690 -33.245  1.00 35.07           O
ATOM    682  CB  ARG A  45       7.192 -48.541 -35.679  1.00 39.42           C
ATOM    683 1HB  ARG A  45       6.502 -47.898 -35.348  1.00 39.42           H
ATOM    684 2HB  ARG A  45       7.940 -48.035 -36.109  1.00 39.42           H
ATOM    685  CG  ARG A  45       6.551 -49.474 -36.722  1.00 36.88           C
ATOM    686 1HG  ARG A  45       7.186 -50.222 -36.914  1.00 36.88           H
ATOM    687 2HG  ARG A  45       5.704 -49.845 -36.341  1.00 36.88           H
ATOM    688  CD  ARG A  45       6.223 -48.752 -38.044  1.00 39.03           C
ATOM    689 1HD  ARG A  45       5.596 -47.992 -37.872  1.00 39.03           H
ATOM    690 2HD  ARG A  45       7.063 -48.404 -38.461  1.00 39.03           H
ATOM    691  NE  ARG A  45       5.580 -49.672 -39.003  1.00 33.91           N
ATOM    692  HE  ARG A  45       5.074 -50.441 -38.612  1.00 33.91           H
ATOM    693  CZ  ARG A  45       5.601 -49.590 -40.320  1.00 29.93           C
ATOM    694  NH1 ARG A  45       6.216 -48.626 -40.946  1.00 28.23           N
ATOM    695 1HH1 ARG A  45       6.693 -47.917 -40.427  1.00 28.23           H
ATOM    696 2HH1 ARG A  45       6.211 -48.596 -41.946  1.00 28.23           H
ATOM    697  NH2 ARG A  45       4.975 -50.483 -41.049  1.00 28.83           N
ATOM    698 1HH2 ARG A  45       4.479 -51.230 -40.607  1.00 28.83           H
ATOM    699 2HH2 ARG A  45       4.994 -50.416 -42.047  1.00 28.83           H
ATOM    700  N   LEU A  46      10.121 -49.383 -34.172  1.00 35.48           N
ATOM    701  H   LEU A  46       9.988 -50.268 -34.618  1.00 35.48           H
ATOM    702  CA  LEU A  46      11.515 -49.021 -33.891  1.00 46.22           C
ATOM    703  HA  LEU A  46      11.558 -48.437 -33.081  1.00 46.22           H
ATOM    704  C   LEU A  46      12.110 -48.178 -35.059  1.00 43.04           C
ATOM    705  O   LEU A  46      11.353 -47.797 -35.955  1.00 40.45           O
ATOM    706  CB  LEU A  46      12.252 -50.350 -33.618  1.00 43.24           C
ATOM    707 1HB  LEU A  46      11.932 -51.018 -34.290  1.00 43.24           H
ATOM    708 2HB  LEU A  46      13.230 -50.188 -33.748  1.00 43.24           H
ATOM    709  CG  LEU A  46      12.068 -50.971 -32.223  1.00 42.21           C
ATOM    710  HG  LEU A  46      11.097 -50.917 -31.991  1.00 42.21           H
ATOM    711  CD1 LEU A  46      12.570 -52.418 -32.253  1.00 40.23           C
ATOM    712 1HD1 LEU A  46      12.464 -52.853 -31.359  1.00 40.23           H
ATOM    713 2HD1 LEU A  46      13.538 -52.456 -32.501  1.00 40.23           H
ATOM    714 3HD1 LEU A  46      12.060 -52.961 -32.920  1.00 40.23           H
ATOM    715  CD2 LEU A  46      12.887 -50.228 -31.158  1.00 46.27           C
ATOM    716 1HD2 LEU A  46      12.760 -50.640 -30.256  1.00 46.27           H
ATOM    717 2HD2 LEU A  46      12.612 -49.268 -31.099  1.00 46.27           H
ATOM    718 3HD2 LEU A  46      13.863 -50.255 -31.373  1.00 46.27           H
ATOM    719  N   PRO A  47      13.389 -47.869 -35.071  1.00 37.01           N
ATOM    720  CA  PRO A  47      13.968 -46.543 -34.910  1.00 42.53           C
ATOM    721  HA  PRO A  47      13.261 -45.914 -34.586  1.00 42.53           H
ATOM    722  C   PRO A  47      14.488 -45.948 -36.240  1.00 40.98           C
ATOM    723  O   PRO A  47      14.988 -46.660 -37.110  1.00 37.01           O
ATOM    724  CB  PRO A  47      15.112 -46.778 -33.916  1.00 40.54           C
ATOM    725 1HB  PRO A  47      15.836 -46.100 -34.041  1.00 40.54           H
ATOM    726 2HB  PRO A  47      14.778 -46.740 -32.974  1.00 40.54           H
ATOM    727  CG  PRO A  47      15.616 -48.188 -34.263  1.00 44.92           C
ATOM    728 1HG  PRO A  47      16.436 -48.141 -34.834  1.00 44.92           H
ATOM    729 2HG  PRO A  47      15.817 -48.708 -33.432  1.00 44.92           H
ATOM    730  CD  PRO A  47      14.463 -48.830 -35.032  1.00 55.34           C
ATOM    731 1HD  PRO A  47      14.734 -49.052 -35.969  1.00 55.34           H
ATOM    732 2HD  PRO A  47      14.141 -49.658 -34.573  1.00 55.34           H
ATOM    733  N   GLY A  48      14.427 -44.648 -36.381  1.00 30.31           N
ATOM    734  H   GLY A  48      13.904 -44.126 -35.707  1.00 30.31           H
ATOM    735  CA  GLY A  48      15.075 -43.916 -37.460  1.00 36.28           C
ATOM    736 1HA  GLY A  48      15.331 -44.572 -38.170  1.00 36.28           H
ATOM    737 2HA  GLY A  48      14.416 -43.262 -37.831  1.00 36.28           H
ATOM    738  C   GLY A  48      16.315 -43.181 -36.951  1.00 34.04           C
ATOM    739  O   GLY A  48      16.188 -42.173 -36.264  1.00 30.44           O
ATOM    740  N   ALA A  49      17.470 -43.682 -37.271  1.00 30.94           N
ATOM    741  H   ALA A  49      17.495 -44.619 -37.620  1.00 30.94           H
ATOM    742  CA  ALA A  49      18.726 -42.964 -37.153  1.00 38.37           C
ATOM    743  HA  ALA A  49      18.810 -42.635 -36.212  1.00 38.37           H
ATOM    744  C   ALA A  49      18.716 -41.759 -38.105  1.00 36.41           C
ATOM    745  O   ALA A  49      18.482 -41.899 -39.301  1.00 32.54           O
ATOM    746  CB  ALA A  49      19.867 -43.939 -37.479  1.00 34.42           C
ATOM    747 1HB  ALA A  49      19.862 -44.718 -36.852  1.00 34.42           H
ATOM    748 2HB  ALA A  49      20.756 -43.488 -37.402  1.00 34.42           H
ATOM    749 3HB  ALA A  49      19.781 -44.293 -38.410  1.00 34.42           H
ATOM    750  N   GLY A  50      19.000 -40.601 -37.588  1.00 32.85           N
ATOM    751  H   GLY A  50      19.128 -40.554 -36.597  1.00 32.85           H
ATOM    752  CA  GLY A  50      19.145 -39.370 -38.345  1.00 38.28           C
ATOM    753 1HA  GLY A  50      19.549 -39.589 -39.233  1.00 38.28           H
ATOM    754 2HA  GLY A  50      18.238 -38.972 -38.480  1.00 38.28           H
ATOM    755  C   GLY A  50      20.038 -38.404 -37.582  1.00 36.24           C
ATOM    756  O   GLY A  50      19.574 -37.682 -36.710  1.00 32.56           O
ATOM    757  N   GLY A  51      21.311 -38.451 -37.875  1.00 28.09           N
ATOM    758  H   GLY A  51      21.636 -39.189 -38.466  1.00 28.09           H
ATOM    759  CA  GLY A  51      22.281 -37.479 -37.381  1.00 34.45           C
ATOM    760 1HA  GLY A  51      22.273 -37.514 -36.382  1.00 34.45           H
ATOM    761 2HA  GLY A  51      23.185 -37.744 -37.717  1.00 34.45           H
ATOM    762  C   GLY A  51      21.936 -36.067 -37.860  1.00 33.66           C
ATOM    763  O   GLY A  51      21.601 -35.855 -39.026  1.00 30.28           O
ATOM    764  N   GLY A  52      22.019 -35.109 -36.992  1.00 35.77           N
ATOM    765  H   GLY A  52      22.341 -35.324 -36.070  1.00 35.77           H
ATOM    766  CA  GLY A  52      21.662 -33.733 -37.304  1.00 44.03           C
ATOM    767 1HA  GLY A  52      22.139 -33.485 -38.147  1.00 44.03           H
ATOM    768 2HA  GLY A  52      20.674 -33.709 -37.460  1.00 44.03           H
ATOM    769  C   GLY A  52      22.024 -32.739 -36.210  1.00 42.39           C
ATOM    770  O   GLY A  52      21.162 -32.339 -35.439  1.00 38.39           O
ATOM    771  N   ARG A  53      23.267 -32.316 -36.224  1.00 41.13           N
ATOM    772  H   ARG A  53      23.962 -32.973 -36.516  1.00 41.13           H
ATOM    773  CA  ARG A  53      23.739 -30.974 -35.854  1.00 45.50           C
ATOM    774  HA  ARG A  53      24.725 -31.118 -35.776  1.00 45.50           H
ATOM    775  C   ARG A  53      23.342 -30.439 -34.468  1.00 43.43           C
ATOM    776  O   ARG A  53      22.247 -29.901 -34.272  1.00 42.19           O
ATOM    777  CB  ARG A  53      23.349 -29.983 -36.970  1.00 42.99           C
ATOM    778 1HB  ARG A  53      22.352 -29.930 -37.019  1.00 42.99           H
ATOM    779 2HB  ARG A  53      23.720 -29.082 -36.744  1.00 42.99           H
ATOM    780  CG  ARG A  53      23.891 -30.410 -38.349  1.00 39.83           C
ATOM    781 1HG  ARG A  53      24.888 -30.467 -38.302  1.00 39.83           H
ATOM    782 2HG  ARG A  53      23.516 -31.308 -38.581  1.00 39.83           H
ATOM    783  CD  ARG A  53      23.515 -29.430 -39.455  1.00 39.93           C
ATOM    784 1HD  ARG A  53      22.522 -29.316 -39.485  1.00 39.93           H
ATOM    785 2HD  ARG A  53      23.948 -28.544 -39.286  1.00 39.93           H
ATOM    786  NE  ARG A  53      23.968 -29.930 -40.766  1.00 36.82           N
ATOM    787  HE  ARG A  53      23.887 -30.916 -40.912  1.00 36.82           H
ATOM    788  CZ  ARG A  53      24.471 -29.230 -41.776  1.00 33.36           C
ATOM    789  NH1 ARG A  53      24.614 -27.939 -41.726  1.00 31.93           N
ATOM    790 1HH1 ARG A  53      24.341 -27.437 -40.905  1.00 31.93           H
ATOM    791 2HH1 ARG A  53      24.997 -27.448 -42.508  1.00 31.93           H
ATOM    792  NH2 ARG A  53      24.841 -29.829 -42.877  1.00 31.91           N
ATOM    793 1HH2 ARG A  53      24.746 -30.821 -42.963  1.00 31.91           H
ATOM    794 2HH2 ARG A  53      25.219 -29.296 -43.634  1.00 31.91           H
ATOM    795  N   SER A  54      24.325 -30.452 -33.580  1.00 43.51           N
ATOM    796  H   SER A  54      25.085 -31.082 -33.741  1.00 43.51           H
ATOM    797  CA  SER A  54      24.384 -29.618 -32.385  1.00 50.49           C
ATOM    798  HA  SER A  54      23.695 -29.992 -31.764  1.00 50.49           H
ATOM    799  C   SER A  54      24.055 -28.157 -32.712  1.00 48.47           C
ATOM    800  O   SER A  54      24.884 -27.423 -33.240  1.00 46.10           O
ATOM    801  CB  SER A  54      25.796 -29.689 -31.787  1.00 47.91           C
ATOM    802 1HB  SER A  54      26.472 -29.313 -32.421  1.00 47.91           H
ATOM    803 2HB  SER A  54      25.842 -29.196 -30.918  1.00 47.91           H
ATOM    804  OG  SER A  54      26.151 -31.033 -31.533  1.00 42.67           O
ATOM    805  HG  SER A  54      25.359 -31.567 -31.476  1.00 42.67           H
ATOM    806  N   ARG A  55      22.829 -27.742 -32.385  1.00 53.78           N
ATOM    807  H   ARG A  55      22.109 -28.423 -32.250  1.00 53.78           H
ATOM    808  CA  ARG A  55      22.502 -26.327 -32.218  1.00 56.41           C
ATOM    809  HA  ARG A  55      23.130 -25.786 -32.777  1.00 56.41           H
ATOM    810  C   ARG A  55      22.704 -25.997 -30.747  1.00 53.68           C
ATOM    811  O   ARG A  55      21.971 -26.479 -29.889  1.00 51.62           O
ATOM    812  CB  ARG A  55      21.091 -26.002 -32.737  1.00 53.03           C
ATOM    813 1HB  ARG A  55      20.485 -26.774 -32.545  1.00 53.03           H
ATOM    814 2HB  ARG A  55      20.750 -25.186 -32.270  1.00 53.03           H
ATOM    815  CG  ARG A  55      21.119 -25.743 -34.257  1.00 49.02           C
ATOM    816 1HG  ARG A  55      21.826 -25.063 -34.453  1.00 49.02           H
ATOM    817 2HG  ARG A  55      21.342 -26.599 -34.723  1.00 49.02           H
ATOM    818  CD  ARG A  55      19.782 -25.225 -34.805  1.00 49.70           C
ATOM    819 1HD  ARG A  55      19.258 -24.801 -34.066  1.00 49.70           H
ATOM    820 2HD  ARG A  55      19.952 -24.550 -35.523  1.00 49.70           H
ATOM    821  NE  ARG A  55      18.959 -26.306 -35.383  1.00 44.06           N
ATOM    822  HE  ARG A  55      19.022 -27.204 -34.948  1.00 44.06           H
ATOM    823  CZ  ARG A  55      18.142 -26.199 -36.426  1.00 39.64           C
ATOM    824  NH1 ARG A  55      17.965 -25.066 -37.050  1.00 38.24           N
ATOM    825 1HH1 ARG A  55      18.451 -24.247 -36.746  1.00 38.24           H
ATOM    826 2HH1 ARG A  55      17.343 -25.018 -37.832  1.00 38.24           H
ATOM    827  NH2 ARG A  55      17.486 -27.235 -36.874  1.00 37.07           N
ATOM    828 1HH2 ARG A  55      17.594 -28.125 -36.431  1.00 37.07           H
ATOM    829 2HH2 ARG A  55      16.875 -27.138 -37.660  1.00 37.07           H
ATOM    830  N   PHE A  56      23.709 -25.191 -30.472  1.00 45.55           N
ATOM    831  H   PHE A  56      24.398 -25.051 -31.183  1.00 45.55           H
ATOM    832  CA  PHE A  56      23.889 -24.492 -29.213  1.00 51.70           C
ATOM    833  HA  PHE A  56      24.066 -25.167 -28.496  1.00 51.70           H
ATOM    834  C   PHE A  56      22.601 -23.714 -28.910  1.00 50.04           C
ATOM    835  O   PHE A  56      22.358 -22.657 -29.489  1.00 46.94           O
ATOM    836  CB  PHE A  56      25.091 -23.555 -29.336  1.00 46.99           C
ATOM    837 1HB  PHE A  56      24.984 -23.020 -30.174  1.00 46.99           H
ATOM    838 2HB  PHE A  56      25.090 -22.942 -28.546  1.00 46.99           H
ATOM    839  CG  PHE A  56      26.445 -24.237 -29.391  1.00 46.65           C
ATOM    840  CD1 PHE A  56      27.173 -24.426 -28.201  1.00 44.44           C
ATOM    841  HD1 PHE A  56      26.796 -24.109 -27.331  1.00 44.44           H
ATOM    842  CD2 PHE A  56      26.990 -24.692 -30.610  1.00 46.12           C
ATOM    843  HD2 PHE A  56      26.482 -24.561 -31.461  1.00 46.12           H
ATOM    844  CE1 PHE A  56      28.430 -25.059 -28.231  1.00 37.90           C
ATOM    845  HE1 PHE A  56      28.941 -25.193 -27.382  1.00 37.90           H
ATOM    846  CE2 PHE A  56      28.242 -25.328 -30.635  1.00 40.20           C
ATOM    847  HE2 PHE A  56      28.617 -25.657 -31.502  1.00 40.20           H
ATOM    848  CZ  PHE A  56      28.968 -25.503 -29.449  1.00 41.87           C
ATOM    849  HZ  PHE A  56      29.866 -25.943 -29.470  1.00 41.87           H
ATOM    850  N   SER A  57      21.757 -24.270 -28.042  1.00 52.93           N
ATOM    851  H   SER A  57      21.846 -25.245 -27.839  1.00 52.93           H
ATOM    852  CA  SER A  57      20.708 -23.504 -27.378  1.00 57.20           C
ATOM    853  HA  SER A  57      20.389 -22.817 -28.030  1.00 57.20           H
ATOM    854  C   SER A  57      21.324 -22.876 -26.131  1.00 54.62           C
ATOM    855  O   SER A  57      21.742 -23.614 -25.241  1.00 52.44           O
ATOM    856  CB  SER A  57      19.517 -24.386 -26.993  1.00 53.50           C
ATOM    857 1HB  SER A  57      19.813 -25.317 -26.779  1.00 53.50           H
ATOM    858 2HB  SER A  57      19.025 -24.004 -26.210  1.00 53.50           H
ATOM    859  OG  SER A  57      18.613 -24.461 -28.072  1.00 47.10           O
ATOM    860  HG  SER A  57      19.100 -24.478 -28.896  1.00 47.10           H
ATOM    861  N   PRO A  58      21.408 -21.546 -26.038  1.00 50.57           N
ATOM    862  CA  PRO A  58      21.669 -20.930 -24.755  1.00 55.77           C
ATOM    863  HA  PRO A  58      22.487 -21.303 -24.317  1.00 55.77           H
ATOM    864  C   PRO A  58      20.472 -21.235 -23.857  1.00 54.11           C
ATOM    865  O   PRO A  58      19.360 -20.728 -24.052  1.00 52.77           O
ATOM    866  CB  PRO A  58      21.883 -19.441 -25.036  1.00 53.00           C
ATOM    867 1HB  PRO A  58      21.530 -18.883 -24.285  1.00 53.00           H
ATOM    868 2HB  PRO A  58      22.853 -19.241 -25.174  1.00 53.00           H
ATOM    869  CG  PRO A  58      21.084 -19.197 -26.323  1.00 53.38           C
ATOM    870 1HG  PRO A  58      20.146 -18.922 -26.113  1.00 53.38           H
ATOM    871 2HG  PRO A  58      21.520 -18.493 -26.884  1.00 53.38           H
ATOM    872  CD  PRO A  58      21.103 -20.545 -27.039  1.00 60.64           C
ATOM    873 1HD  PRO A  58      20.213 -20.749 -27.446  1.00 60.64           H
ATOM    874 2HD  PRO A  58      21.807 -20.566 -27.749  1.00 60.64           H
ATOM    875  N   GLN A  59      20.681 -22.135 -22.900  1.00 61.71           N
ATOM    876  H   GLN A  59      21.567 -22.598 -22.882  1.00 61.71           H
ATOM    877  CA  GLN A  59      19.714 -22.490 -21.883  1.00 64.40           C
ATOM    878  HA  GLN A  59      18.823 -22.687 -22.291  1.00 64.40           H
ATOM    879  C   GLN A  59      19.539 -21.277 -20.957  1.00 64.29           C
ATOM    880  O   GLN A  59      20.161 -21.168 -19.906  1.00 61.12           O
ATOM    881  CB  GLN A  59      20.204 -23.775 -21.205  1.00 60.11           C
ATOM    882 1HB  GLN A  59      20.549 -24.390 -21.914  1.00 60.11           H
ATOM    883 2HB  GLN A  59      20.948 -23.535 -20.581  1.00 60.11           H
ATOM    884  CG  GLN A  59      19.119 -24.517 -20.404  1.00 56.32           C
ATOM    885 1HG  GLN A  59      18.882 -23.975 -19.598  1.00 56.32           H
ATOM    886 2HG  GLN A  59      18.309 -24.629 -20.980  1.00 56.32           H
ATOM    887  CD  GLN A  59      19.594 -25.900 -19.946  1.00 52.87           C
ATOM    888  OE1 GLN A  59      20.748 -26.113 -19.638  1.00 45.86           O
ATOM    889  NE2 GLN A  59      18.727 -26.888 -19.872  1.00 46.60           N
ATOM    890 1HE2 GLN A  59      19.025 -27.793 -19.567  1.00 46.60           H
ATOM    891 2HE2 GLN A  59      17.771 -26.734 -20.121  1.00 46.60           H
ATOM    892  N   GLY A  60      18.718 -20.337 -21.391  1.00 54.47           N
ATOM    893  H   GLY A  60      18.412 -20.388 -22.342  1.00 54.47           H
ATOM    894  CA  GLY A  60      18.231 -19.238 -20.584  1.00 58.06           C
ATOM    895 1HA  GLY A  60      19.016 -18.724 -20.238  1.00 58.06           H
ATOM    896 2HA  GLY A  60      17.670 -18.643 -21.160  1.00 58.06           H
ATOM    897  C   GLY A  60      17.409 -19.803 -19.433  1.00 56.89           C
ATOM    898  O   GLY A  60      16.209 -20.007 -19.562  1.00 52.62           O
ATOM    899  N   GLY A  61      18.095 -20.100 -18.341  1.00 55.61           N
ATOM    900  H   GLY A  61      19.092 -20.035 -18.377  1.00 55.61           H
ATOM    901  CA  GLY A  61      17.480 -20.515 -17.093  1.00 59.32           C
ATOM    902 1HA  GLY A  61      16.945 -21.342 -17.267  1.00 59.32           H
ATOM    903 2HA  GLY A  61      18.208 -20.720 -16.439  1.00 59.32           H
ATOM    904  C   GLY A  61      16.581 -19.408 -16.553  1.00 57.63           C
ATOM    905  O   GLY A  61      16.999 -18.620 -15.708  1.00 54.55           O
ATOM    906  N   GLN A  62      15.336 -19.365 -17.024  1.00 57.23           N
ATOM    907  H   GLN A  62      15.133 -19.792 -17.905  1.00 57.23           H
ATOM    908  CA  GLN A  62      14.267 -18.715 -16.291  1.00 60.52           C
ATOM    909  HA  GLN A  62      14.583 -17.794 -16.062  1.00 60.52           H
ATOM    910  C   GLN A  62      14.017 -19.536 -15.028  1.00 61.61           C
ATOM    911  O   GLN A  62      13.117 -20.369 -14.958  1.00 59.75           O
ATOM    912  CB  GLN A  62      12.998 -18.557 -17.147  1.00 56.01           C
ATOM    913 1HB  GLN A  62      12.764 -19.446 -17.540  1.00 56.01           H
ATOM    914 2HB  GLN A  62      12.251 -18.245 -16.559  1.00 56.01           H
ATOM    915  CG  GLN A  62      13.179 -17.546 -18.290  1.00 51.19           C
ATOM    916 1HG  GLN A  62      13.580 -16.709 -17.918  1.00 51.19           H
ATOM    917 2HG  GLN A  62      13.798 -17.938 -18.970  1.00 51.19           H
ATOM    918  CD  GLN A  62      11.859 -17.190 -18.980  1.00 46.70           C
ATOM    919  OE1 GLN A  62      10.783 -17.327 -18.432  1.00 42.06           O
ATOM    920  NE2 GLN A  62      11.901 -16.706 -20.203  1.00 42.56           N
ATOM    921 1HE2 GLN A  62      11.053 -16.456 -20.671  1.00 42.56           H
ATOM    922 2HE2 GLN A  62      12.780 -16.589 -20.664  1.00 42.56           H
ATOM    923  N   ARG A  63      14.868 -19.338 -14.027  1.00 64.94           N
ATOM    924  H   ARG A  63      15.747 -18.903 -14.223  1.00 64.94           H
ATOM    925  CA  ARG A  63      14.570 -19.732 -12.650  1.00 66.40           C
ATOM    926  HA  ARG A  63      14.415 -20.719 -12.616  1.00 66.40           H
ATOM    927  C   ARG A  63      13.314 -18.972 -12.254  1.00 64.90           C
ATOM    928  O   ARG A  63      13.374 -17.794 -11.909  1.00 60.55           O
ATOM    929  CB  ARG A  63      15.756 -19.434 -11.719  1.00 62.23           C
ATOM    930 1HB  ARG A  63      16.017 -18.475 -11.827  1.00 62.23           H
ATOM    931 2HB  ARG A  63      15.473 -19.599 -10.774  1.00 62.23           H
ATOM    932  CG  ARG A  63      16.975 -20.315 -12.030  1.00 55.81           C
ATOM    933 1HG  ARG A  63      16.700 -21.276 -12.001  1.00 55.81           H
ATOM    934 2HG  ARG A  63      17.315 -20.093 -12.944  1.00 55.81           H
ATOM    935  CD  ARG A  63      18.095 -20.079 -11.004  1.00 54.56           C
ATOM    936 1HD  ARG A  63      18.359 -19.115 -11.005  1.00 54.56           H
ATOM    937 2HD  ARG A  63      17.780 -20.338 -10.091  1.00 54.56           H
ATOM    938  NE  ARG A  63      19.290 -20.882 -11.321  1.00 50.63           N
ATOM    939  HE  ARG A  63      19.480 -21.024 -12.293  1.00 50.63           H
ATOM    940  CZ  ARG A  63      20.145 -21.440 -10.471  1.00 45.00           C
ATOM    941  NH1 ARG A  63      19.997 -21.329  -9.180  1.00 45.69           N
ATOM    942 1HH1 ARG A  63      19.225 -20.814  -8.808  1.00 45.69           H
ATOM    943 2HH1 ARG A  63      20.655 -21.759  -8.562  1.00 45.69           H
ATOM    944  NH2 ARG A  63      21.169 -22.114 -10.908  1.00 44.87           N
ATOM    945 1HH2 ARG A  63      21.318 -22.216 -11.892  1.00 44.87           H
ATOM    946 2HH2 ARG A  63      21.807 -22.530 -10.260  1.00 44.87           H
ATOM    947  N   GLY A  64      12.168 -19.637 -12.420  1.00 61.61           N
ATOM    948  H   GLY A  64      12.192 -20.523 -12.883  1.00 61.61           H
ATOM    949  CA  GLY A  64      10.895 -19.132 -11.959  1.00 64.16           C
ATOM    950 1HA  GLY A  64      10.636 -18.346 -12.521  1.00 64.16           H
ATOM    951 2HA  GLY A  64      10.207 -19.852 -12.055  1.00 64.16           H
ATOM    952  C   GLY A  64      11.054 -18.727 -10.504  1.00 63.30           C
ATOM    953  O   GLY A  64      11.278 -19.582  -9.655  1.00 59.95           O
ATOM    954  N   ARG A  65      11.011 -17.430 -10.240  1.00 63.66           N
ATOM    955  H   ARG A  65      11.031 -16.775 -10.995  1.00 63.66           H
ATOM    956  CA  ARG A  65      10.935 -16.940  -8.870  1.00 65.95           C
ATOM    957  HA  ARG A  65      11.808 -17.136  -8.424  1.00 65.95           H
ATOM    958  C   ARG A  65       9.770 -17.670  -8.216  1.00 64.55           C
ATOM    959  O   ARG A  65       8.674 -17.620  -8.788  1.00 61.58           O
ATOM    960  CB  ARG A  65      10.708 -15.424  -8.826  1.00 61.26           C
ATOM    961 1HB  ARG A  65      10.062 -15.176  -9.548  1.00 61.26           H
ATOM    962 2HB  ARG A  65      10.322 -15.184  -7.936  1.00 61.26           H
ATOM    963  CG  ARG A  65      11.999 -14.627  -9.030  1.00 53.70           C
ATOM    964 1HG  ARG A  65      12.659 -14.875  -8.321  1.00 53.70           H
ATOM    965 2HG  ARG A  65      12.381 -14.837  -9.930  1.00 53.70           H
ATOM    966  CD  ARG A  65      11.698 -13.131  -8.942  1.00 51.65           C
ATOM    967 1HD  ARG A  65      11.287 -12.821  -9.799  1.00 51.65           H
ATOM    968 2HD  ARG A  65      11.065 -12.960  -8.187  1.00 51.65           H
ATOM    969  NE  ARG A  65      12.911 -12.333  -8.706  1.00 47.03           N
ATOM    970  HE  ARG A  65      13.786 -12.793  -8.856  1.00 47.03           H
ATOM    971  CZ  ARG A  65      12.963 -11.066  -8.315  1.00 40.66           C
ATOM    972  NH1 ARG A  65      11.880 -10.353  -8.153  1.00 40.93           N
ATOM    973 1HH1 ARG A  65      10.983 -10.760  -8.325  1.00 40.93           H
ATOM    974 2HH1 ARG A  65      11.948  -9.400  -7.857  1.00 40.93           H
ATOM    975  NH2 ARG A  65      14.112 -10.490  -8.064  1.00 40.41           N
ATOM    976 1HH2 ARG A  65      14.963 -11.006  -8.166  1.00 40.41           H
ATOM    977 2HH2 ARG A  65      14.139  -9.535  -7.770  1.00 40.41           H
ATOM    978  N   PRO A  66       9.970 -18.354  -7.082  1.00 60.87           N
ATOM    979  CA  PRO A  66       8.852 -18.949  -6.376  1.00 63.73           C
ATOM    980  HA  PRO A  66       8.411 -19.678  -6.900  1.00 63.73           H
ATOM    981  C   PRO A  66       7.848 -17.819  -6.151  1.00 64.49           C
ATOM    982  O   PRO A  66       8.188 -16.766  -5.609  1.00 60.94           O
ATOM    983  CB  PRO A  66       9.428 -19.533  -5.075  1.00 60.02           C
ATOM    984 1HB  PRO A  66       8.805 -19.380  -4.308  1.00 60.02           H
ATOM    985 2HB  PRO A  66       9.606 -20.512  -5.170  1.00 60.02           H
ATOM    986  CG  PRO A  66      10.731 -18.766  -4.872  1.00 58.45           C
ATOM    987 1HG  PRO A  66      10.574 -17.928  -4.350  1.00 58.45           H
ATOM    988 2HG  PRO A  66      11.407 -19.331  -4.400  1.00 58.45           H
ATOM    989  CD  PRO A  66      11.187 -18.445  -6.291  1.00 65.09           C
ATOM    990 1HD  PRO A  66      11.675 -17.573  -6.327  1.00 65.09           H
ATOM    991 2HD  PRO A  66      11.771 -19.170  -6.657  1.00 65.09           H
ATOM    992  N   HIS A  67       6.625 -17.992  -6.672  1.00 60.66           N
ATOM    993  H   HIS A  67       6.464 -18.780  -7.266  1.00 60.66           H
ATOM    994  CA  HIS A  67       5.527 -17.083  -6.409  1.00 62.25           C
ATOM    995  HA  HIS A  67       5.782 -16.167  -6.718  1.00 62.25           H
ATOM    996  C   HIS A  67       5.314 -17.109  -4.904  1.00 61.28           C
ATOM    997  O   HIS A  67       4.663 -17.997  -4.356  1.00 57.52           O
ATOM    998  CB  HIS A  67       4.267 -17.498  -7.196  1.00 57.83           C
ATOM    999 1HB  HIS A  67       4.388 -18.433  -7.531  1.00 57.83           H
ATOM   1000 2HB  HIS A  67       3.477 -17.463  -6.584  1.00 57.83           H
ATOM   1001  CG  HIS A  67       3.970 -16.618  -8.383  1.00 51.55           C
ATOM   1002  ND1 HIS A  67       4.855 -16.224  -9.360  1.00 47.15           N
ATOM   1003  HD1 HIS A  67       5.821 -16.475  -9.418  1.00 47.15           H
ATOM   1004  CD2 HIS A  67       2.759 -16.047  -8.693  1.00 45.21           C
ATOM   1005  HD2 HIS A  67       1.912 -16.149  -8.172  1.00 45.21           H
ATOM   1006  CE1 HIS A  67       4.183 -15.437 -10.225  1.00 40.49           C
ATOM   1007  HE1 HIS A  67       4.584 -15.011 -11.036  1.00 40.49           H
ATOM   1008  NE2 HIS A  67       2.915 -15.306  -9.852  1.00 42.05           N
ATOM   1009  N   SER A  68       5.950 -16.155  -4.222  1.00 64.59           N
ATOM   1010  H   SER A  68       6.616 -15.592  -4.712  1.00 64.59           H
ATOM   1011  CA  SER A  68       5.735 -15.883  -2.810  1.00 67.70           C
ATOM   1012  HA  SER A  68       6.185 -16.591  -2.266  1.00 67.70           H
ATOM   1013  C   SER A  68       4.232 -15.890  -2.590  1.00 69.04           C
ATOM   1014  O   SER A  68       3.525 -15.146  -3.272  1.00 65.41           O
ATOM   1015  CB  SER A  68       6.336 -14.522  -2.450  1.00 62.95           C
ATOM   1016 1HB  SER A  68       7.334 -14.549  -2.505  1.00 62.95           H
ATOM   1017 2HB  SER A  68       5.987 -13.808  -3.057  1.00 62.95           H
ATOM   1018  OG  SER A  68       5.997 -14.155  -1.131  1.00 54.14           O
ATOM   1019  HG  SER A  68       5.920 -13.203  -1.074  1.00 54.14           H
ATOM   1020  N   ARG A  69       3.753 -16.812  -1.737  1.00 68.19           N
ATOM   1021  H   ARG A  69       4.401 -17.449  -1.320  1.00 68.19           H
ATOM   1022  CA  ARG A  69       2.341 -16.938  -1.383  1.00 70.30           C
ATOM   1023  HA  ARG A  69       1.865 -17.370  -2.149  1.00 70.30           H
ATOM   1024  C   ARG A  69       1.827 -15.528  -1.111  1.00 70.52           C
ATOM   1025  O   ARG A  69       2.212 -14.913  -0.119  1.00 68.10           O
ATOM   1026  CB  ARG A  69       2.165 -17.819  -0.138  1.00 65.49           C
ATOM   1027 1HB  ARG A  69       2.878 -17.577   0.521  1.00 65.49           H
ATOM   1028 2HB  ARG A  69       1.267 -17.627   0.257  1.00 65.49           H
ATOM   1029  CG  ARG A  69       2.259 -19.330  -0.425  1.00 57.15           C
ATOM   1030 1HG  ARG A  69       1.540 -19.592  -1.069  1.00 57.15           H
ATOM   1031 2HG  ARG A  69       3.154 -19.539  -0.820  1.00 57.15           H
ATOM   1032  CD  ARG A  69       2.084 -20.121   0.879  1.00 55.12           C
ATOM   1033 1HD  ARG A  69       2.894 -20.000   1.452  1.00 55.12           H
ATOM   1034 2HD  ARG A  69       1.278 -19.785   1.366  1.00 55.12           H
ATOM   1035  NE  ARG A  69       1.903 -21.574   0.646  1.00 49.36           N
ATOM   1036  HE  ARG A  69       1.902 -21.879  -0.306  1.00 49.36           H
ATOM   1037  CZ  ARG A  69       1.743 -22.506   1.567  1.00 42.72           C
ATOM   1038  NH1 ARG A  69       1.777 -22.231   2.845  1.00 41.67           N
ATOM   1039 1HH1 ARG A  69       1.928 -21.291   3.150  1.00 41.67           H
ATOM   1040 2HH1 ARG A  69       1.652 -22.961   3.517  1.00 41.67           H
ATOM   1041  NH2 ARG A  69       1.532 -23.744   1.226  1.00 40.43           N
ATOM   1042 1HH2 ARG A  69       1.490 -23.996   0.259  1.00 40.43           H
ATOM   1043 2HH2 ARG A  69       1.412 -24.443   1.931  1.00 40.43           H
ATOM   1044  N   ARG A  70       1.031 -14.971  -2.045  1.00 69.22           N
ATOM   1045  H   ARG A  70       0.833 -15.487  -2.878  1.00 69.22           H
ATOM   1046  CA  ARG A  70       0.448 -13.645  -1.887  1.00 72.03           C
ATOM   1047  HA  ARG A  70       1.188 -12.973  -1.854  1.00 72.03           H
ATOM   1048  C   ARG A  70      -0.338 -13.691  -0.588  1.00 74.04           C
ATOM   1049  O   ARG A  70      -1.327 -14.408  -0.506  1.00 71.55           O
ATOM   1050  CB  ARG A  70      -0.454 -13.277  -3.078  1.00 66.16           C
ATOM   1051 1HB  ARG A  70      -1.015 -14.071  -3.310  1.00 66.16           H
ATOM   1052 2HB  ARG A  70      -1.046 -12.518  -2.807  1.00 66.16           H
ATOM   1053  CG  ARG A  70       0.340 -12.857  -4.326  1.00 57.42           C
ATOM   1054 1HG  ARG A  70       0.932 -12.085  -4.094  1.00 57.42           H
ATOM   1055 2HG  ARG A  70       0.900 -13.626  -4.633  1.00 57.42           H
ATOM   1056  CD  ARG A  70      -0.617 -12.441  -5.459  1.00 56.14           C
ATOM   1057 1HD  ARG A  70      -1.158 -13.229  -5.753  1.00 56.14           H
ATOM   1058 2HD  ARG A  70      -1.228 -11.718  -5.138  1.00 56.14           H
ATOM   1059  NE  ARG A  70       0.103 -11.931  -6.631  1.00 50.62           N
ATOM   1060  HE  ARG A  70       1.099 -11.875  -6.555  1.00 50.62           H
ATOM   1061  CZ  ARG A  70      -0.428 -11.535  -7.783  1.00 44.77           C
ATOM   1062  NH1 ARG A  70      -1.718 -11.570  -7.979  1.00 43.30           N
ATOM   1063 1HH1 ARG A  70      -2.325 -11.899  -7.256  1.00 43.30           H
ATOM   1064 2HH1 ARG A  70      -2.099 -11.268  -8.853  1.00 43.30           H
ATOM   1065  NH2 ARG A  70       0.328 -11.100  -8.746  1.00 41.60           N
ATOM   1066 1HH2 ARG A  70       1.320 -11.061  -8.624  1.00 41.60           H
ATOM   1067 2HH2 ARG A  70      -0.082 -10.804  -9.609  1.00 41.60           H
ATOM   1068  N   ARG A  71       0.159 -12.984   0.428  1.00 70.76           N
ATOM   1069  H   ARG A  71       1.043 -12.531   0.315  1.00 70.76           H
ATOM   1070  CA  ARG A  71      -0.547 -12.850   1.700  1.00 73.84           C
ATOM   1071  HA  ARG A  71      -0.520 -13.736   2.163  1.00 73.84           H
ATOM   1072  C   ARG A  71      -1.981 -12.441   1.378  1.00 75.66           C
ATOM   1073  O   ARG A  71      -2.196 -11.632   0.472  1.00 73.58           O
ATOM   1074  CB  ARG A  71       0.141 -11.805   2.605  1.00 68.83           C
ATOM   1075 1HB  ARG A  71       0.251 -10.956   2.089  1.00 68.83           H
ATOM   1076 2HB  ARG A  71      -0.440 -11.639   3.402  1.00 68.83           H
ATOM   1077  CG  ARG A  71       1.530 -12.272   3.092  1.00 59.61           C
ATOM   1078 1HG  ARG A  71       1.432 -13.139   3.581  1.00 59.61           H
ATOM   1079 2HG  ARG A  71       2.129 -12.401   2.302  1.00 59.61           H
ATOM   1080  CD  ARG A  71       2.158 -11.227   4.036  1.00 60.00           C
ATOM   1081 1HD  ARG A  71       2.287 -10.363   3.550  1.00 60.00           H
ATOM   1082 2HD  ARG A  71       1.562 -11.080   4.825  1.00 60.00           H
ATOM   1083  NE  ARG A  71       3.468 -11.660   4.537  1.00 52.27           N
ATOM   1084  HE  ARG A  71       3.791 -12.554   4.226  1.00 52.27           H
ATOM   1085  CZ  ARG A  71       4.274 -10.991   5.362  1.00 48.22           C
ATOM   1086  NH1 ARG A  71       3.942  -9.815   5.826  1.00 46.44           N
ATOM   1087 1HH1 ARG A  71       3.070  -9.402   5.563  1.00 46.44           H
ATOM   1088 2HH1 ARG A  71       4.560  -9.329   6.444  1.00 46.44           H
ATOM   1089  NH2 ARG A  71       5.409 -11.494   5.747  1.00 43.66           N
ATOM   1090 1HH2 ARG A  71       5.691 -12.398   5.424  1.00 43.66           H
ATOM   1091 2HH2 ARG A  71       6.000 -10.977   6.366  1.00 43.66           H
ATOM   1092  N   HIS A  72      -2.948 -13.043   2.073  1.00 75.43           N
ATOM   1093  H   HIS A  72      -2.694 -13.730   2.754  1.00 75.43           H
ATOM   1094  CA  HIS A  72      -4.359 -12.738   1.878  1.00 78.12           C
ATOM   1095  HA  HIS A  72      -4.618 -13.115   0.988  1.00 78.12           H
ATOM   1096  C   HIS A  72      -4.558 -11.220   1.869  1.00 78.99           C
ATOM   1097  O   HIS A  72      -4.091 -10.520   2.776  1.00 74.99           O
ATOM   1098  CB  HIS A  72      -5.199 -13.409   2.972  1.00 73.59           C
ATOM   1099 1HB  HIS A  72      -4.815 -13.178   3.866  1.00 73.59           H
ATOM   1100 2HB  HIS A  72      -6.138 -13.071   2.915  1.00 73.59           H
ATOM   1101  CG  HIS A  72      -5.225 -14.915   2.838  1.00 64.09           C
ATOM   1102  ND1 HIS A  72      -5.985 -15.643   1.956  1.00 58.45           N
ATOM   1103  HD1 HIS A  72      -6.641 -15.268   1.301  1.00 58.45           H
ATOM   1104  CD2 HIS A  72      -4.455 -15.815   3.540  1.00 55.06           C
ATOM   1105  HD2 HIS A  72      -3.793 -15.595   4.256  1.00 55.06           H
ATOM   1106  CE1 HIS A  72      -5.697 -16.946   2.122  1.00 48.71           C
ATOM   1107  HE1 HIS A  72      -6.116 -17.697   1.612  1.00 48.71           H
ATOM   1108  NE2 HIS A  72      -4.767 -17.085   3.071  1.00 50.42           N
ATOM   1109  N   ARG A  73      -5.184 -10.696   0.804  1.00 82.72           N
ATOM   1110  H   ARG A  73      -5.450 -11.299   0.051  1.00 82.72           H
ATOM   1111  CA  ARG A  73      -5.488  -9.273   0.713  1.00 85.92           C
ATOM   1112  HA  ARG A  73      -4.614  -8.788   0.741  1.00 85.92           H
ATOM   1113  C   ARG A  73      -6.372  -8.910   1.902  1.00 87.94           C
ATOM   1114  O   ARG A  73      -7.407  -9.532   2.114  1.00 84.25           O
ATOM   1115  CB  ARG A  73      -6.187  -8.923  -0.608  1.00 80.72           C
ATOM   1116 1HB  ARG A  73      -6.840  -9.648  -0.830  1.00 80.72           H
ATOM   1117 2HB  ARG A  73      -6.675  -8.057  -0.496  1.00 80.72           H
ATOM   1118  CG  ARG A  73      -5.188  -8.783  -1.766  1.00 68.41           C
ATOM   1119 1HG  ARG A  73      -4.489  -8.111  -1.522  1.00 68.41           H
ATOM   1120 2HG  ARG A  73      -4.754  -9.667  -1.939  1.00 68.41           H
ATOM   1121  CD  ARG A  73      -5.920  -8.319  -3.032  1.00 69.27           C
ATOM   1122 1HD  ARG A  73      -6.486  -9.063  -3.386  1.00 69.27           H
ATOM   1123 2HD  ARG A  73      -6.499  -7.532  -2.818  1.00 69.27           H
ATOM   1124  NE  ARG A  73      -4.982  -7.917  -4.094  1.00 59.58           N
ATOM   1125  HE  ARG A  73      -4.010  -8.073  -3.920  1.00 59.58           H
ATOM   1126  CZ  ARG A  73      -5.300  -7.371  -5.253  1.00 55.53           C
ATOM   1127  NH1 ARG A  73      -6.548  -7.170  -5.594  1.00 51.53           N
ATOM   1128 1HH1 ARG A  73      -7.285  -7.432  -4.971  1.00 51.53           H
ATOM   1129 2HH1 ARG A  73      -6.764  -6.755  -6.478  1.00 51.53           H
ATOM   1130  NH2 ARG A  73      -4.382  -7.009  -6.100  1.00 47.64           N
ATOM   1131 1HH2 ARG A  73      -3.416  -7.143  -5.878  1.00 47.64           H
ATOM   1132 2HH2 ARG A  73      -4.642  -6.597  -6.973  1.00 47.64           H
ATOM   1133  N   THR A  74      -5.949  -7.915   2.664  1.00 81.80           N
ATOM   1134  H   THR A  74      -5.047  -7.518   2.496  1.00 81.80           H
ATOM   1135  CA  THR A  74      -6.772  -7.386   3.743  1.00 83.63           C
ATOM   1136  HA  THR A  74      -7.082  -8.174   4.275  1.00 83.63           H
ATOM   1137  C   THR A  74      -7.941  -6.631   3.126  1.00 85.85           C
ATOM   1138  O   THR A  74      -7.722  -5.688   2.373  1.00 82.96           O
ATOM   1139  CB  THR A  74      -5.973  -6.460   4.661  1.00 79.64           C
ATOM   1140  HB  THR A  74      -5.644  -5.673   4.140  1.00 79.64           H
ATOM   1141  OG1 THR A  74      -4.845  -7.160   5.147  1.00 72.34           O
ATOM   1142  HG1 THR A  74      -5.066  -8.085   5.257  1.00 72.34           H
ATOM   1143  CG2 THR A  74      -6.790  -6.002   5.866  1.00 72.31           C
ATOM   1144 1HG2 THR A  74      -6.253  -5.398   6.455  1.00 72.31           H
ATOM   1145 2HG2 THR A  74      -7.086  -6.783   6.416  1.00 72.31           H
ATOM   1146 3HG2 THR A  74      -7.606  -5.502   5.576  1.00 72.31           H
ATOM   1147  N   THR A  75      -9.165  -7.056   3.460  1.00 93.95           N
ATOM   1148  H   THR A  75      -9.261  -7.940   3.917  1.00 93.95           H
ATOM   1149  CA  THR A  75     -10.361  -6.275   3.180  1.00 94.05           C
ATOM   1150  HA  THR A  75     -10.230  -5.845   2.287  1.00 94.05           H
ATOM   1151  C   THR A  75     -10.509  -5.225   4.278  1.00 94.40           C
ATOM   1152  O   THR A  75     -10.499  -5.570   5.456  1.00 92.10           O
ATOM   1153  CB  THR A  75     -11.600  -7.173   3.107  1.00 91.03           C
ATOM   1154  HB  THR A  75     -11.775  -7.579   4.004  1.00 91.03           H
ATOM   1155  OG1 THR A  75     -11.354  -8.219   2.183  1.00 77.10           O
ATOM   1156  HG1 THR A  75     -11.299  -9.052   2.651  1.00 77.10           H
ATOM   1157  CG2 THR A  75     -12.823  -6.416   2.613  1.00 73.60           C
ATOM   1158 1HG2 THR A  75     -13.623  -7.015   2.571  1.00 73.60           H
ATOM   1159 2HG2 THR A  75     -12.669  -6.044   1.697  1.00 73.60           H
ATOM   1160 3HG2 THR A  75     -13.042  -5.653   3.221  1.00 73.60           H
ATOM   1161  N   PHE A  76     -10.582  -3.957   3.890  1.00 96.66           N
ATOM   1162  H   PHE A  76     -10.450  -3.750   2.921  1.00 96.66           H
ATOM   1163  CA  PHE A  76     -10.844  -2.851   4.802  1.00 96.87           C
ATOM   1164  HA  PHE A  76     -10.467  -3.111   5.691  1.00 96.87           H
ATOM   1165  C   PHE A  76     -12.353  -2.636   4.916  1.00 97.13           C
ATOM   1166  O   PHE A  76     -13.057  -2.723   3.908  1.00 95.73           O
ATOM   1167  CB  PHE A  76     -10.147  -1.581   4.302  1.00 96.39           C
ATOM   1168 1HB  PHE A  76     -10.486  -1.372   3.385  1.00 96.39           H
ATOM   1169 2HB  PHE A  76     -10.373  -0.829   4.921  1.00 96.39           H
ATOM   1170  CG  PHE A  76      -8.638  -1.692   4.230  1.00 96.83           C
ATOM   1171  CD1 PHE A  76      -7.860  -1.390   5.358  1.00 93.71           C
ATOM   1172  HD1 PHE A  76      -8.304  -1.099   6.206  1.00 93.71           H
ATOM   1173  CD2 PHE A  76      -8.000  -2.103   3.043  1.00 94.12           C
ATOM   1174  HD2 PHE A  76      -8.547  -2.322   2.235  1.00 94.12           H
ATOM   1175  CE1 PHE A  76      -6.462  -1.495   5.301  1.00 93.63           C
ATOM   1176  HE1 PHE A  76      -5.916  -1.280   6.111  1.00 93.63           H
ATOM   1177  CE2 PHE A  76      -6.599  -2.207   2.989  1.00 93.67           C
ATOM   1178  HE2 PHE A  76      -6.154  -2.502   2.143  1.00 93.67           H
ATOM   1179  CZ  PHE A  76      -5.822  -1.899   4.117  1.00 95.01           C
ATOM   1180  HZ  PHE A  76      -4.825  -1.966   4.078  1.00 95.01           H
ATOM   1181  N   SER A  77     -12.831  -2.324   6.125  1.00 97.70           N
ATOM   1182  H   SER A  77     -12.229  -2.375   6.922  1.00 97.70           H
ATOM   1183  CA  SER A  77     -14.222  -1.910   6.297  1.00 97.73           C
ATOM   1184  HA  SER A  77     -14.767  -2.554   5.761  1.00 97.73           H
ATOM   1185  C   SER A  77     -14.437  -0.494   5.739  1.00 98.02           C
ATOM   1186  O   SER A  77     -13.486   0.280   5.639  1.00 97.85           O
ATOM   1187  CB  SER A  77     -14.650  -2.028   7.763  1.00 97.11           C
ATOM   1188 1HB  SER A  77     -15.647  -2.013   7.840  1.00 97.11           H
ATOM   1189 2HB  SER A  77     -14.297  -2.873   8.165  1.00 97.11           H
ATOM   1190  OG  SER A  77     -14.153  -0.953   8.540  1.00 91.76           O
ATOM   1191  HG  SER A  77     -14.041  -0.182   7.984  1.00 91.76           H
ATOM   1192  N   PRO A  78     -15.683  -0.102   5.392  1.00 97.75           N
ATOM   1193  CA  PRO A  78     -15.978   1.266   4.958  1.00 97.79           C
ATOM   1194  HA  PRO A  78     -15.455   1.449   4.125  1.00 97.79           H
ATOM   1195  C   PRO A  78     -15.527   2.330   5.971  1.00 97.95           C
ATOM   1196  O   PRO A  78     -14.921   3.317   5.577  1.00 97.79           O
ATOM   1197  CB  PRO A  78     -17.496   1.300   4.740  1.00 97.08           C
ATOM   1198 1HB  PRO A  78     -17.971   1.601   5.567  1.00 97.08           H
ATOM   1199 2HB  PRO A  78     -17.736   1.902   3.979  1.00 97.08           H
ATOM   1200  CG  PRO A  78     -17.837  -0.153   4.414  1.00 94.87           C
ATOM   1201 1HG  PRO A  78     -18.785  -0.363   4.654  1.00 94.87           H
ATOM   1202 2HG  PRO A  78     -17.687  -0.349   3.445  1.00 94.87           H
ATOM   1203  CD  PRO A  78     -16.867  -0.939   5.287  1.00 96.91           C
ATOM   1204 1HD  PRO A  78     -17.246  -1.101   6.198  1.00 96.91           H
ATOM   1205 2HD  PRO A  78     -16.625  -1.813   4.866  1.00 96.91           H
ATOM   1206  N   VAL A  79     -15.746   2.078   7.271  1.00 98.04           N
ATOM   1207  H   VAL A  79     -16.206   1.223   7.511  1.00 98.04           H
ATOM   1208  CA  VAL A  79     -15.353   2.978   8.365  1.00 98.04           C
ATOM   1209  HA  VAL A  79     -15.771   3.860   8.146  1.00 98.04           H
ATOM   1210  C   VAL A  79     -13.827   3.149   8.424  1.00 98.20           C
ATOM   1211  O   VAL A  79     -13.318   4.262   8.524  1.00 97.76           O
ATOM   1212  CB  VAL A  79     -15.896   2.461   9.709  1.00 97.54           C
ATOM   1213  HB  VAL A  79     -15.489   1.558   9.842  1.00 97.54           H
ATOM   1214  CG1 VAL A  79     -15.501   3.363  10.882  1.00 92.48           C
ATOM   1215 1HG1 VAL A  79     -15.864   3.009  11.744  1.00 92.48           H
ATOM   1216 2HG1 VAL A  79     -15.856   4.290  10.757  1.00 92.48           H
ATOM   1217 3HG1 VAL A  79     -14.507   3.423  10.969  1.00 92.48           H
ATOM   1218  CG2 VAL A  79     -17.426   2.355   9.686  1.00 91.59           C
ATOM   1219 1HG2 VAL A  79     -17.775   2.019  10.561  1.00 91.59           H
ATOM   1220 2HG2 VAL A  79     -17.731   1.726   8.971  1.00 91.59           H
ATOM   1221 3HG2 VAL A  79     -17.844   3.246   9.510  1.00 91.59           H
ATOM   1222  N   GLN A  80     -13.078   2.050   8.293  1.00 98.18           N
ATOM   1223  H   GLN A  80     -13.532   1.162   8.221  1.00 98.18           H
ATOM   1224  CA  GLN A  80     -11.614   2.103   8.251  1.00 98.17           C
ATOM   1225  HA  GLN A  80     -11.340   2.567   9.093  1.00 98.17           H
ATOM   1226  C   GLN A  80     -11.116   2.907   7.044  1.00 98.28           C
ATOM   1227  O   GLN A  80     -10.185   3.695   7.165  1.00 98.11           O
ATOM   1228  CB  GLN A  80     -11.049   0.673   8.184  1.00 97.99           C
ATOM   1229 1HB  GLN A  80     -11.557   0.161   7.491  1.00 97.99           H
ATOM   1230 2HB  GLN A  80     -10.085   0.723   7.922  1.00 97.99           H
ATOM   1231  CG  GLN A  80     -11.150  -0.082   9.512  1.00 96.90           C
ATOM   1232 1HG  GLN A  80     -10.484   0.302  10.152  1.00 96.90           H
ATOM   1233 2HG  GLN A  80     -12.073   0.036   9.879  1.00 96.90           H
ATOM   1234  CD  GLN A  80     -10.873  -1.576   9.358  1.00 96.93           C
ATOM   1235  OE1 GLN A  80     -10.891  -2.145   8.275  1.00 93.98           O
ATOM   1236  NE2 GLN A  80     -10.623  -2.275  10.446  1.00 92.86           N
ATOM   1237 1HE2 GLN A  80     -10.451  -3.258  10.380  1.00 92.86           H
ATOM   1238 2HE2 GLN A  80     -10.605  -1.823  11.338  1.00 92.86           H
ATOM   1239  N   LEU A  81     -11.728   2.722   5.871  1.00 98.18           N
ATOM   1240  H   LEU A  81     -12.459   2.043   5.808  1.00 98.18           H
ATOM   1241  CA  LEU A  81     -11.362   3.481   4.677  1.00 98.29           C
ATOM   1242  HA  LEU A  81     -10.373   3.357   4.592  1.00 98.29           H
ATOM   1243  C   LEU A  81     -11.638   4.974   4.833  1.00 98.39           C
ATOM   1244  O   LEU A  81     -10.796   5.775   4.452  1.00 98.15           O
ATOM   1245  CB  LEU A  81     -12.098   2.920   3.446  1.00 97.89           C
ATOM   1246 1HB  LEU A  81     -13.067   2.830   3.674  1.00 97.89           H
ATOM   1247 2HB  LEU A  81     -11.991   3.570   2.693  1.00 97.89           H
ATOM   1248  CG  LEU A  81     -11.583   1.548   2.976  1.00 94.71           C
ATOM   1249  HG  LEU A  81     -11.608   0.932   3.763  1.00 94.71           H
ATOM   1250  CD1 LEU A  81     -12.471   1.030   1.850  1.00 91.56           C
ATOM   1251 1HD1 LEU A  81     -12.156   0.138   1.527  1.00 91.56           H
ATOM   1252 2HD1 LEU A  81     -12.466   1.658   1.072  1.00 91.56           H
ATOM   1253 3HD1 LEU A  81     -13.417   0.929   2.157  1.00 91.56           H
ATOM   1254  CD2 LEU A  81     -10.143   1.608   2.464  1.00 91.97           C
ATOM   1255 1HD2 LEU A  81      -9.831   0.706   2.165  1.00 91.97           H
ATOM   1256 2HD2 LEU A  81      -9.521   1.926   3.180  1.00 91.97           H
ATOM   1257 3HD2 LEU A  81     -10.064   2.234   1.688  1.00 91.97           H
ATOM   1258  N   GLU A  82     -12.766   5.343   5.417  1.00 98.19           N
ATOM   1259  H   GLU A  82     -13.418   4.634   5.686  1.00 98.19           H
ATOM   1260  CA  GLU A  82     -13.103   6.743   5.687  1.00 98.00           C
ATOM   1261  HA  GLU A  82     -13.053   7.226   4.813  1.00 98.00           H
ATOM   1262  C   GLU A  82     -12.093   7.408   6.622  1.00 98.24           C
ATOM   1263  O   GLU A  82     -11.581   8.498   6.321  1.00 98.04           O
ATOM   1264  CB  GLU A  82     -14.521   6.787   6.272  1.00 97.66           C
ATOM   1265 1HB  GLU A  82     -15.144   6.323   5.642  1.00 97.66           H
ATOM   1266 2HB  GLU A  82     -14.522   6.312   7.152  1.00 97.66           H
ATOM   1267  CG  GLU A  82     -15.011   8.227   6.485  1.00 87.78           C
ATOM   1268 1HG  GLU A  82     -14.396   8.682   7.129  1.00 87.78           H
ATOM   1269 2HG  GLU A  82     -14.988   8.705   5.607  1.00 87.78           H
ATOM   1270  CD  GLU A  82     -16.448   8.282   7.045  1.00 80.09           C
ATOM   1271  OE1 GLU A  82     -16.977   9.411   7.111  1.00 72.58           O
ATOM   1272  OE2 GLU A  82     -16.998   7.214   7.400  1.00 74.47           O
ATOM   1273  N   GLN A  83     -11.722   6.736   7.719  1.00 98.26           N
ATOM   1274  H   GLN A  83     -12.160   5.857   7.910  1.00 98.26           H
ATOM   1275  CA  GLN A  83     -10.704   7.228   8.653  1.00 98.11           C
ATOM   1276  HA  GLN A  83     -11.024   8.126   8.955  1.00 98.11           H
ATOM   1277  C   GLN A  83      -9.339   7.399   7.969  1.00 98.36           C
ATOM   1278  O   GLN A  83      -8.671   8.425   8.150  1.00 98.13           O
ATOM   1279  CB  GLN A  83     -10.593   6.264   9.839  1.00 97.78           C
ATOM   1280 1HB  GLN A  83     -10.533   5.330   9.488  1.00 97.78           H
ATOM   1281 2HB  GLN A  83      -9.763   6.481  10.352  1.00 97.78           H
ATOM   1282  CG  GLN A  83     -11.801   6.363  10.785  1.00 93.77           C
ATOM   1283 1HG  GLN A  83     -11.808   7.269  11.209  1.00 93.77           H
ATOM   1284 2HG  GLN A  83     -12.639   6.237  10.255  1.00 93.77           H
ATOM   1285  CD  GLN A  83     -11.756   5.307  11.888  1.00 90.58           C
ATOM   1286  OE1 GLN A  83     -11.228   4.224  11.726  1.00 82.30           O
ATOM   1287  NE2 GLN A  83     -12.321   5.572  13.045  1.00 79.11           N
ATOM   1288 1HE2 GLN A  83     -12.312   4.888  13.774  1.00 79.11           H
ATOM   1289 2HE2 GLN A  83     -12.760   6.458  13.196  1.00 79.11           H
ATOM   1290  N   LEU A  84      -8.930   6.431   7.147  1.00 98.47           N
ATOM   1291  H   LEU A  84      -9.511   5.625   7.037  1.00 98.47           H
ATOM   1292  CA  LEU A  84      -7.679   6.489   6.402  1.00 98.49           C
ATOM   1293  HA  LEU A  84      -6.984   6.710   7.086  1.00 98.49           H
ATOM   1294  C   LEU A  84      -7.676   7.607   5.342  1.00 98.57           C
ATOM   1295  O   LEU A  84      -6.677   8.313   5.211  1.00 98.38           O
ATOM   1296  CB  LEU A  84      -7.406   5.119   5.758  1.00 98.41           C
ATOM   1297 1HB  LEU A  84      -8.233   4.836   5.273  1.00 98.41           H
ATOM   1298 2HB  LEU A  84      -6.657   5.229   5.105  1.00 98.41           H
ATOM   1299  CG  LEU A  84      -7.021   3.997   6.746  1.00 97.98           C
ATOM   1300  HG  LEU A  84      -7.685   4.010   7.494  1.00 97.98           H
ATOM   1301  CD1 LEU A  84      -7.028   2.652   6.009  1.00 96.86           C
ATOM   1302 1HD1 LEU A  84      -6.782   1.904   6.626  1.00 96.86           H
ATOM   1303 2HD1 LEU A  84      -6.374   2.655   5.252  1.00 96.86           H
ATOM   1304 3HD1 LEU A  84      -7.933   2.454   5.632  1.00 96.86           H
ATOM   1305  CD2 LEU A  84      -5.632   4.200   7.347  1.00 96.59           C
ATOM   1306 1HD2 LEU A  84      -5.405   3.462   7.983  1.00 96.59           H
ATOM   1307 2HD2 LEU A  84      -5.581   5.064   7.848  1.00 96.59           H
ATOM   1308 3HD2 LEU A  84      -4.932   4.217   6.633  1.00 96.59           H
ATOM   1309  N   GLU A  85      -8.774   7.804   4.607  1.00 98.31           N
ATOM   1310  H   GLU A  85      -9.543   7.175   4.723  1.00 98.31           H
ATOM   1311  CA  GLU A  85      -8.908   8.899   3.637  1.00 98.29           C
ATOM   1312  HA  GLU A  85      -8.089   8.833   3.067  1.00 98.29           H
ATOM   1313  C   GLU A  85      -8.926  10.272   4.327  1.00 98.31           C
ATOM   1314  O   GLU A  85      -8.249  11.195   3.869  1.00 97.85           O
ATOM   1315  CB  GLU A  85     -10.171   8.713   2.775  1.00 97.87           C
ATOM   1316 1HB  GLU A  85     -10.938   8.515   3.385  1.00 97.87           H
ATOM   1317 2HB  GLU A  85     -10.345   9.569   2.288  1.00 97.87           H
ATOM   1318  CG  GLU A  85     -10.078   7.579   1.735  1.00 93.36           C
ATOM   1319 1HG  GLU A  85      -9.752   6.759   2.205  1.00 93.36           H
ATOM   1320 2HG  GLU A  85     -10.997   7.415   1.377  1.00 93.36           H
ATOM   1321  CD  GLU A  85      -9.135   7.855   0.535  1.00 92.79           C
ATOM   1322  OE1 GLU A  85      -8.942   6.947  -0.311  1.00 86.18           O
ATOM   1323  OE2 GLU A  85      -8.581   8.962   0.381  1.00 88.42           O
ATOM   1324  N   SER A  86      -9.606  10.395   5.470  1.00 98.37           N
ATOM   1325  H   SER A  86     -10.150   9.618   5.787  1.00 98.37           H
ATOM   1326  CA  SER A  86      -9.591  11.622   6.285  1.00 98.27           C
ATOM   1327  HA  SER A  86      -9.890  12.359   5.679  1.00 98.27           H
ATOM   1328  C   SER A  86      -8.183  11.952   6.791  1.00 98.28           C
ATOM   1329  O   SER A  86      -7.732  13.102   6.715  1.00 97.60           O
ATOM   1330  CB  SER A  86     -10.555  11.460   7.464  1.00 97.84           C
ATOM   1331 1HB  SER A  86     -11.487  11.297   7.139  1.00 97.84           H
ATOM   1332 2HB  SER A  86     -10.270  10.703   8.052  1.00 97.84           H
ATOM   1333  OG  SER A  86     -10.579  12.635   8.261  1.00 80.24           O
ATOM   1334  HG  SER A  86     -10.584  13.406   7.693  1.00 80.24           H
ATOM   1335  N   ALA A  87      -7.444  10.946   7.255  1.00 98.50           N
ATOM   1336  H   ALA A  87      -7.860  10.039   7.325  1.00 98.50           H
ATOM   1337  CA  ALA A  87      -6.053  11.111   7.665  1.00 98.46           C
ATOM   1338  HA  ALA A  87      -6.034  11.874   8.311  1.00 98.46           H
ATOM   1339  C   ALA A  87      -5.150  11.478   6.476  1.00 98.49           C
ATOM   1340  O   ALA A  87      -4.306  12.367   6.596  1.00 97.95           O
ATOM   1341  CB  ALA A  87      -5.592   9.839   8.359  1.00 98.31           C
ATOM   1342 1HB  ALA A  87      -6.189   9.614   9.129  1.00 98.31           H
ATOM   1343 2HB  ALA A  87      -4.661   9.940   8.711  1.00 98.31           H
ATOM   1344 3HB  ALA A  87      -5.600   9.063   7.728  1.00 98.31           H
ATOM   1345  N   PHE A  88      -5.361  10.861   5.299  1.00 98.46           N
ATOM   1346  H   PHE A  88      -6.076  10.163   5.255  1.00 98.46           H
ATOM   1347  CA  PHE A  88      -4.607  11.151   4.081  1.00 98.46           C
ATOM   1348  HA  PHE A  88      -3.643  11.068   4.334  1.00 98.46           H
ATOM   1349  C   PHE A  88      -4.832  12.579   3.579  1.00 98.30           C
ATOM   1350  O   PHE A  88      -3.882  13.236   3.161  1.00 97.94           O
ATOM   1351  CB  PHE A  88      -4.993  10.131   3.007  1.00 98.36           C
ATOM   1352 1HB  PHE A  88      -4.880   9.211   3.382  1.00 98.36           H
ATOM   1353 2HB  PHE A  88      -5.951  10.274   2.757  1.00 98.36           H
ATOM   1354  CG  PHE A  88      -4.150  10.241   1.751  1.00 98.47           C
ATOM   1355  CD1 PHE A  88      -4.581  11.034   0.679  1.00 97.57           C
ATOM   1356  HD1 PHE A  88      -5.458  11.510   0.734  1.00 97.57           H
ATOM   1357  CD2 PHE A  88      -2.924   9.568   1.667  1.00 97.69           C
ATOM   1358  HD2 PHE A  88      -2.615   9.000   2.429  1.00 97.69           H
ATOM   1359  CE1 PHE A  88      -3.785  11.164  -0.477  1.00 97.62           C
ATOM   1360  HE1 PHE A  88      -4.094  11.732  -1.240  1.00 97.62           H
ATOM   1361  CE2 PHE A  88      -2.130   9.688   0.520  1.00 97.51           C
ATOM   1362  HE2 PHE A  88      -1.259   9.200   0.466  1.00 97.51           H
ATOM   1363  CZ  PHE A  88      -2.547  10.486  -0.551  1.00 97.90           C
ATOM   1364  HZ  PHE A  88      -1.972  10.576  -1.364  1.00 97.90           H
ATOM   1365  N   GLY A  89      -6.065  13.085   3.664  1.00 98.22           N
ATOM   1366  H   GLY A  89      -6.807  12.492   3.975  1.00 98.22           H
ATOM   1367  CA  GLY A  89      -6.372  14.475   3.319  1.00 97.90           C
ATOM   1368 1HA  GLY A  89      -6.094  14.616   2.369  1.00 97.90           H
ATOM   1369 2HA  GLY A  89      -7.362  14.591   3.397  1.00 97.90           H
ATOM   1370  C   GLY A  89      -5.670  15.500   4.210  1.00 97.91           C
ATOM   1371  O   GLY A  89      -5.305  16.575   3.737  1.00 96.95           O
ATOM   1372  N   ARG A  90      -5.416  15.148   5.489  1.00 98.16           N
ATOM   1373  H   ARG A  90      -5.751  14.263   5.813  1.00 98.16           H
ATOM   1374  CA  ARG A  90      -4.672  15.998   6.429  1.00 98.03           C
ATOM   1375  HA  ARG A  90      -4.931  16.935   6.196  1.00 98.03           H
ATOM   1376  C   ARG A  90      -3.160  15.883   6.252  1.00 98.00           C
ATOM   1377  O   ARG A  90      -2.468  16.895   6.266  1.00 96.78           O
ATOM   1378  CB  ARG A  90      -5.077  15.649   7.873  1.00 97.27           C
ATOM   1379 1HB  ARG A  90      -5.025  14.658   7.994  1.00 97.27           H
ATOM   1380 2HB  ARG A  90      -4.444  16.096   8.505  1.00 97.27           H
ATOM   1381  CG  ARG A  90      -6.510  16.116   8.187  1.00 92.26           C
ATOM   1382 1HG  ARG A  90      -6.564  17.106   8.058  1.00 92.26           H
ATOM   1383 2HG  ARG A  90      -7.144  15.662   7.560  1.00 92.26           H
ATOM   1384  CD  ARG A  90      -6.915  15.781   9.631  1.00 88.83           C
ATOM   1385 1HD  ARG A  90      -6.165  16.008  10.252  1.00 88.83           H
ATOM   1386 2HD  ARG A  90      -7.727  16.307   9.883  1.00 88.83           H
ATOM   1387  NE  ARG A  90      -7.229  14.339   9.791  1.00 80.00           N
ATOM   1388  HE  ARG A  90      -7.248  13.783   8.960  1.00 80.00           H
ATOM   1389  CZ  ARG A  90      -7.486  13.723  10.934  1.00 74.57           C
ATOM   1390  NH1 ARG A  90      -7.422  14.338  12.084  1.00 67.30           N
ATOM   1391 1HH1 ARG A  90      -7.172  15.306  12.120  1.00 67.30           H
ATOM   1392 2HH1 ARG A  90      -7.623  13.841  12.928  1.00 67.30           H
ATOM   1393  NH2 ARG A  90      -7.829  12.460  10.936  1.00 67.00           N
ATOM   1394 1HH2 ARG A  90      -7.897  11.959  10.073  1.00 67.00           H
ATOM   1395 2HH2 ARG A  90      -8.023  11.996  11.800  1.00 67.00           H
ATOM   1396  N   ASN A  91      -2.649  14.664   6.111  1.00 97.95           N
ATOM   1397  H   ASN A  91      -3.274  13.883   6.116  1.00 97.95           H
ATOM   1398  CA  ASN A  91      -1.224  14.410   5.950  1.00 98.09           C
ATOM   1399  HA  ASN A  91      -0.849  15.197   5.460  1.00 98.09           H
ATOM   1400  C   ASN A  91      -0.984  13.154   5.094  1.00 98.24           C
ATOM   1401  O   ASN A  91      -1.274  12.036   5.513  1.00 97.71           O
ATOM   1402  CB  ASN A  91      -0.570  14.299   7.338  1.00 97.27           C
ATOM   1403 1HB  ASN A  91      -0.759  15.135   7.852  1.00 97.27           H
ATOM   1404 2HB  ASN A  91      -0.963  13.515   7.819  1.00 97.27           H
ATOM   1405  CG  ASN A  91       0.944  14.110   7.257  1.00 94.79           C
ATOM   1406  OD1 ASN A  91       1.542  14.116   6.193  1.00 88.96           O
ATOM   1407  ND2 ASN A  91       1.597  13.911   8.376  1.00 87.15           N
ATOM   1408 1HD2 ASN A  91       2.586  13.764   8.358  1.00 87.15           H
ATOM   1409 2HD2 ASN A  91       1.106  13.906   9.247  1.00 87.15           H
ATOM   1410  N   GLN A  92      -0.381  13.340   3.923  1.00 97.98           N
ATOM   1411  H   GLN A  92      -0.134  14.271   3.655  1.00 97.98           H
ATOM   1412  CA  GLN A  92      -0.063  12.239   3.008  1.00 98.01           C
ATOM   1413  HA  GLN A  92      -0.856  11.633   3.066  1.00 98.01           H
ATOM   1414  C   GLN A  92       1.167  11.421   3.426  1.00 98.29           C
ATOM   1415  O   GLN A  92       1.386  10.319   2.904  1.00 97.38           O
ATOM   1416  CB  GLN A  92       0.136  12.805   1.594  1.00 97.42           C
ATOM   1417 1HB  GLN A  92       0.908  13.440   1.608  1.00 97.42           H
ATOM   1418 2HB  GLN A  92       0.337  12.049   0.971  1.00 97.42           H
ATOM   1419  CG  GLN A  92      -1.101  13.549   1.078  1.00 95.23           C
ATOM   1420 1HG  GLN A  92      -1.885  12.929   1.106  1.00 95.23           H
ATOM   1421 2HG  GLN A  92      -1.275  14.335   1.671  1.00 95.23           H
ATOM   1422  CD  GLN A  92      -0.922  14.047  -0.355  1.00 91.42           C
ATOM   1423  OE1 GLN A  92      -0.054  13.598  -1.090  1.00 82.43           O
ATOM   1424  NE2 GLN A  92      -1.737  14.972  -0.803  1.00 80.72           N
ATOM   1425 1HE2 GLN A  92      -1.647  15.306  -1.741  1.00 80.72           H
ATOM   1426 2HE2 GLN A  92      -2.449  15.343  -0.206  1.00 80.72           H
ATOM   1427  N   TYR A  93       1.973  11.954   4.344  1.00 98.43           N
ATOM   1428  H   TYR A  93       1.699  12.832   4.737  1.00 98.43           H
ATOM   1429  CA  TYR A  93       3.222  11.370   4.828  1.00 98.49           C
ATOM   1430  HA  TYR A  93       3.261  10.437   4.470  1.00 98.49           H
ATOM   1431  C   TYR A  93       3.224  11.276   6.362  1.00 98.31           C
ATOM   1432  O   TYR A  93       4.001  11.971   7.007  1.00 97.09           O
ATOM   1433  CB  TYR A  93       4.414  12.181   4.277  1.00 98.05           C
ATOM   1434 1HB  TYR A  93       4.309  13.136   4.554  1.00 98.05           H
ATOM   1435 2HB  TYR A  93       5.260  11.813   4.663  1.00 98.05           H
ATOM   1436  CG  TYR A  93       4.544  12.151   2.776  1.00 97.83           C
ATOM   1437  CD1 TYR A  93       5.297  11.139   2.142  1.00 95.82           C
ATOM   1438  HD1 TYR A  93       5.742  10.431   2.691  1.00 95.82           H
ATOM   1439  CD2 TYR A  93       3.913  13.141   1.987  1.00 95.70           C
ATOM   1440  HD2 TYR A  93       3.378  13.861   2.428  1.00 95.70           H
ATOM   1441  CE1 TYR A  93       5.423  11.123   0.748  1.00 95.57           C
ATOM   1442  HE1 TYR A  93       5.965  10.409   0.304  1.00 95.57           H
ATOM   1443  CE2 TYR A  93       4.033  13.119   0.586  1.00 95.39           C
ATOM   1444  HE2 TYR A  93       3.582  13.818   0.031  1.00 95.39           H
ATOM   1445  CZ  TYR A  93       4.791  12.107  -0.029  1.00 95.99           C
ATOM   1446  OH  TYR A  93       4.911  12.085  -1.402  1.00 94.75           O
ATOM   1447  HH  TYR A  93       5.838  12.080  -1.642  1.00 94.75           H
ATOM   1448  N   PRO A  94       2.357  10.441   6.953  1.00 98.34           N
ATOM   1449  CA  PRO A  94       2.322  10.282   8.399  1.00 98.23           C
ATOM   1450  HA  PRO A  94       2.251  11.178   8.837  1.00 98.23           H
ATOM   1451  C   PRO A  94       3.621   9.649   8.902  1.00 98.11           C
ATOM   1452  O   PRO A  94       4.163   8.711   8.292  1.00 97.35           O
ATOM   1453  CB  PRO A  94       1.095   9.412   8.685  1.00 97.77           C
ATOM   1454 1HB  PRO A  94       1.243   8.832   9.486  1.00 97.77           H
ATOM   1455 2HB  PRO A  94       0.280   9.974   8.826  1.00 97.77           H
ATOM   1456  CG  PRO A  94       0.969   8.572   7.417  1.00 97.07           C
ATOM   1457 1HG  PRO A  94       1.568   7.772   7.455  1.00 97.07           H
ATOM   1458 2HG  PRO A  94       0.025   8.275   7.276  1.00 97.07           H
ATOM   1459  CD  PRO A  94       1.412   9.541   6.319  1.00 98.11           C
ATOM   1460 1HD  PRO A  94       1.863   9.060   5.568  1.00 98.11           H
ATOM   1461 2HD  PRO A  94       0.640  10.066   5.962  1.00 98.11           H
ATOM   1462  N   ASP A  95       4.098  10.149  10.033  1.00 98.03           N
ATOM   1463  H   ASP A  95       3.672  10.976  10.399  1.00 98.03           H
ATOM   1464  CA  ASP A  95       5.207   9.564  10.775  1.00 97.90           C
ATOM   1465  HA  ASP A  95       5.905   9.323  10.100  1.00 97.90           H
ATOM   1466  C   ASP A  95       4.785   8.257  11.474  1.00 98.36           C
ATOM   1467  O   ASP A  95       3.657   7.778  11.326  1.00 97.96           O
ATOM   1468  CB  ASP A  95       5.784  10.615  11.740  1.00 96.37           C
ATOM   1469 1HB  ASP A  95       6.632  10.254  12.128  1.00 96.37           H
ATOM   1470 2HB  ASP A  95       5.982  11.445  11.219  1.00 96.37           H
ATOM   1471  CG  ASP A  95       4.847  10.987  12.898  1.00 90.00           C
ATOM   1472  OD1 ASP A  95       3.682  10.557  12.875  1.00 83.87           O
ATOM   1473  OD2 ASP A  95       5.332  11.685  13.811  1.00 82.93           O
ATOM   1474  N   ILE A  96       5.720   7.644  12.204  1.00 98.10           N
ATOM   1475  H   ILE A  96       6.634   8.045  12.267  1.00 98.10           H
ATOM   1476  CA  ILE A  96       5.434   6.398  12.912  1.00 98.12           C
ATOM   1477  HA  ILE A  96       5.050   5.788  12.219  1.00 98.12           H
ATOM   1478  C   ILE A  96       4.353   6.587  13.983  1.00 98.43           C
ATOM   1479  O   ILE A  96       3.434   5.777  14.048  1.00 98.18           O
ATOM   1480  CB  ILE A  96       6.734   5.765  13.460  1.00 97.57           C
ATOM   1481  HB  ILE A  96       7.384   5.695  12.703  1.00 97.57           H
ATOM   1482  CG1 ILE A  96       6.454   4.350  13.987  1.00 94.70           C
ATOM   1483 1HG1 ILE A  96       6.015   4.427  14.882  1.00 94.70           H
ATOM   1484 2HG1 ILE A  96       5.834   3.893  13.350  1.00 94.70           H
ATOM   1485  CG2 ILE A  96       7.431   6.642  14.509  1.00 92.42           C
ATOM   1486 1HG2 ILE A  96       8.267   6.206  14.843  1.00 92.42           H
ATOM   1487 2HG2 ILE A  96       6.834   6.804  15.295  1.00 92.42           H
ATOM   1488 3HG2 ILE A  96       7.681   7.531  14.124  1.00 92.42           H
ATOM   1489  CD1 ILE A  96       7.712   3.487  14.139  1.00 84.22           C
ATOM   1490 1HD1 ILE A  96       7.483   2.577  14.484  1.00 84.22           H
ATOM   1491 2HD1 ILE A  96       8.358   3.904  14.778  1.00 84.22           H
ATOM   1492 3HD1 ILE A  96       8.178   3.375  13.261  1.00 84.22           H
ATOM   1493  N   TRP A  97       4.400   7.693  14.715  1.00 97.80           N
ATOM   1494  H   TRP A  97       5.122   8.358  14.524  1.00 97.80           H
ATOM   1495  CA  TRP A  97       3.445   7.990  15.791  1.00 97.83           C
ATOM   1496  HA  TRP A  97       3.455   7.196  16.399  1.00 97.83           H
ATOM   1497  C   TRP A  97       2.020   8.171  15.259  1.00 98.02           C
ATOM   1498  O   TRP A  97       1.066   7.591  15.784  1.00 97.54           O
ATOM   1499  CB  TRP A  97       3.901   9.267  16.510  1.00 97.21           C
ATOM   1500 1HB  TRP A  97       3.906  10.022  15.855  1.00 97.21           H
ATOM   1501 2HB  TRP A  97       3.257   9.470  17.248  1.00 97.21           H
ATOM   1502  CG  TRP A  97       5.273   9.170  17.110  1.00 93.46           C
ATOM   1503  CD1 TRP A  97       6.393   9.726  16.621  1.00 84.81           C
ATOM   1504  HD1 TRP A  97       6.446  10.290  15.797  1.00 84.81           H
ATOM   1505  CD2 TRP A  97       5.668   8.443  18.316  1.00 87.41           C
ATOM   1506  NE1 TRP A  97       7.465   9.395  17.437  1.00 81.75           N
ATOM   1507  HE1 TRP A  97       8.407   9.691  17.279  1.00 81.75           H
ATOM   1508  CE2 TRP A  97       7.067   8.609  18.488  1.00 86.46           C
ATOM   1509  CE3 TRP A  97       4.969   7.673  19.264  1.00 78.89           C
ATOM   1510  HE3 TRP A  97       3.983   7.539  19.168  1.00 78.89           H
ATOM   1511  CZ2 TRP A  97       7.759   8.030  19.580  1.00 83.42           C
ATOM   1512  HZ2 TRP A  97       8.743   8.169  19.689  1.00 83.42           H
ATOM   1513  CZ3 TRP A  97       5.658   7.089  20.351  1.00 76.54           C
ATOM   1514  HZ3 TRP A  97       5.151   6.546  21.020  1.00 76.54           H
ATOM   1515  CH2 TRP A  97       7.042   7.260  20.505  1.00 76.36           C
ATOM   1516  HH2 TRP A  97       7.516   6.833  21.275  1.00 76.36           H
ATOM   1517  N   ALA A  98       1.862   8.910  14.153  1.00 98.14           N
ATOM   1518  H   ALA A  98       2.660   9.364  13.758  1.00 98.14           H
ATOM   1519  CA  ALA A  98       0.573   9.074  13.508  1.00 98.13           C
ATOM   1520  HA  ALA A  98      -0.055   9.377  14.225  1.00 98.13           H
ATOM   1521  C   ALA A  98       0.030   7.748  12.952  1.00 98.38           C
ATOM   1522  O   ALA A  98      -1.173   7.485  13.052  1.00 98.04           O
ATOM   1523  CB  ALA A  98       0.718  10.134  12.402  1.00 97.76           C
ATOM   1524 1HB  ALA A  98       1.072  10.993  12.773  1.00 97.76           H
ATOM   1525 2HB  ALA A  98      -0.164  10.325  11.971  1.00 97.76           H
ATOM   1526 3HB  ALA A  98       1.348   9.825  11.689  1.00 97.76           H
ATOM   1527  N   ARG A  99       0.895   6.890  12.399  1.00 98.36           N
ATOM   1528  H   ARG A  99       1.853   7.161  12.307  1.00 98.36           H
ATOM   1529  CA  ARG A  99       0.481   5.560  11.922  1.00 98.59           C
ATOM   1530  HA  ARG A  99      -0.329   5.742  11.364  1.00 98.59           H
ATOM   1531  C   ARG A  99       0.085   4.626  13.064  1.00 98.50           C
ATOM   1532  O   ARG A  99      -0.889   3.891  12.915  1.00 98.40           O
ATOM   1533  CB  ARG A  99       1.574   4.915  11.068  1.00 98.42           C
ATOM   1534 1HB  ARG A  99       2.434   4.943  11.578  1.00 98.42           H
ATOM   1535 2HB  ARG A  99       1.320   3.963  10.894  1.00 98.42           H
ATOM   1536  CG  ARG A  99       1.773   5.632   9.718  1.00 97.68           C
ATOM   1537 1HG  ARG A  99       0.878   5.801   9.306  1.00 97.68           H
ATOM   1538 2HG  ARG A  99       2.236   6.503   9.879  1.00 97.68           H
ATOM   1539  CD  ARG A  99       2.610   4.812   8.739  1.00 96.92           C
ATOM   1540 1HD  ARG A  99       2.087   4.010   8.449  1.00 96.92           H
ATOM   1541 2HD  ARG A  99       2.830   5.374   7.941  1.00 96.92           H
ATOM   1542  NE  ARG A  99       3.876   4.332   9.301  1.00 94.11           N
ATOM   1543  HE  ARG A  99       3.846   3.422   9.716  1.00 94.11           H
ATOM   1544  CZ  ARG A  99       5.050   4.933   9.336  1.00 94.75           C
ATOM   1545  NH1 ARG A  99       5.248   6.106   8.836  1.00 87.82           N
ATOM   1546 1HH1 ARG A  99       4.494   6.597   8.399  1.00 87.82           H
ATOM   1547 2HH1 ARG A  99       6.155   6.524   8.885  1.00 87.82           H
ATOM   1548  NH2 ARG A  99       6.056   4.314   9.886  1.00 90.32           N
ATOM   1549 1HH2 ARG A  99       5.930   3.400  10.272  1.00 90.32           H
ATOM   1550 2HH2 ARG A  99       6.954   4.753   9.922  1.00 90.32           H
ATOM   1551  N   GLU A 100       0.789   4.667  14.188  1.00 98.43           N
ATOM   1552  H   GLU A 100       1.603   5.246  14.223  1.00 98.43           H
ATOM   1553  CA  GLU A 100       0.421   3.896  15.383  1.00 98.25           C
ATOM   1554  HA  GLU A 100       0.300   2.957  15.060  1.00 98.25           H
ATOM   1555  C   GLU A 100      -0.887   4.389  16.011  1.00 98.28           C
ATOM   1556  O   GLU A 100      -1.711   3.584  16.438  1.00 97.87           O
ATOM   1557  CB  GLU A 100       1.537   3.994  16.419  1.00 97.88           C
ATOM   1558 1HB  GLU A 100       1.822   4.950  16.489  1.00 97.88           H
ATOM   1559 2HB  GLU A 100       1.180   3.687  17.301  1.00 97.88           H
ATOM   1560  CG  GLU A 100       2.759   3.136  16.052  1.00 94.23           C
ATOM   1561 1HG  GLU A 100       2.483   2.175  16.034  1.00 94.23           H
ATOM   1562 2HG  GLU A 100       3.081   3.408  15.145  1.00 94.23           H
ATOM   1563  CD  GLU A 100       3.912   3.303  17.060  1.00 90.40           C
ATOM   1564  OE1 GLU A 100       4.951   2.641  16.832  1.00 82.01           O
ATOM   1565  OE2 GLU A 100       3.754   4.077  18.030  1.00 84.32           O
ATOM   1566  N   SER A 101      -1.126   5.705  16.019  1.00 98.28           N
ATOM   1567  H   SER A 101      -0.402   6.333  15.733  1.00 98.28           H
ATOM   1568  CA  SER A 101      -2.423   6.253  16.436  1.00 98.05           C
ATOM   1569  HA  SER A 101      -2.552   5.931  17.374  1.00 98.05           H
ATOM   1570  C   SER A 101      -3.553   5.724  15.553  1.00 98.17           C
ATOM   1571  O   SER A 101      -4.502   5.133  16.048  1.00 97.55           O
ATOM   1572  CB  SER A 101      -2.412   7.776  16.437  1.00 97.22           C
ATOM   1573 1HB  SER A 101      -1.587   8.128  16.879  1.00 97.22           H
ATOM   1574 2HB  SER A 101      -2.471   8.135  15.506  1.00 97.22           H
ATOM   1575  OG  SER A 101      -3.538   8.244  17.164  1.00 80.19           O
ATOM   1576  HG  SER A 101      -4.281   8.349  16.569  1.00 80.19           H
ATOM   1577  N   LEU A 102      -3.397   5.812  14.228  1.00 98.38           N
ATOM   1578  H   LEU A 102      -2.589   6.279  13.869  1.00 98.38           H
ATOM   1579  CA  LEU A 102      -4.364   5.250  13.283  1.00 98.24           C
ATOM   1580  HA  LEU A 102      -5.232   5.692  13.509  1.00 98.24           H
ATOM   1581  C   LEU A 102      -4.542   3.746  13.451  1.00 98.26           C
ATOM   1582  O   LEU A 102      -5.641   3.238  13.259  1.00 97.57           O
ATOM   1583  CB  LEU A 102      -3.920   5.564  11.849  1.00 98.01           C
ATOM   1584 1HB  LEU A 102      -2.952   5.326  11.764  1.00 98.01           H
ATOM   1585 2HB  LEU A 102      -4.459   4.998  11.225  1.00 98.01           H
ATOM   1586  CG  LEU A 102      -4.088   7.026  11.427  1.00 96.28           C
ATOM   1587  HG  LEU A 102      -3.683   7.602  12.137  1.00 96.28           H
ATOM   1588  CD1 LEU A 102      -3.392   7.243  10.086  1.00 93.54           C
ATOM   1589 1HD1 LEU A 102      -3.485   8.192   9.783  1.00 93.54           H
ATOM   1590 2HD1 LEU A 102      -3.785   6.655   9.379  1.00 93.54           H
ATOM   1591 3HD1 LEU A 102      -2.416   7.035  10.151  1.00 93.54           H
ATOM   1592  CD2 LEU A 102      -5.557   7.411  11.285  1.00 93.37           C
ATOM   1593 1HD2 LEU A 102      -5.652   8.368  11.009  1.00 93.37           H
ATOM   1594 2HD2 LEU A 102      -6.044   7.291  12.150  1.00 93.37           H
ATOM   1595 3HD2 LEU A 102      -6.011   6.846  10.596  1.00 93.37           H
ATOM   1596  N   ALA A 103      -3.477   3.020  13.802  1.00 98.40           N
ATOM   1597  H   ALA A 103      -2.592   3.477  13.885  1.00 98.40           H
ATOM   1598  CA  ALA A 103      -3.552   1.586  14.070  1.00 98.35           C
ATOM   1599  HA  ALA A 103      -3.970   1.174  13.261  1.00 98.35           H
ATOM   1600  C   ALA A 103      -4.462   1.281  15.265  1.00 98.13           C
ATOM   1601  O   ALA A 103      -5.303   0.386  15.166  1.00 97.58           O
ATOM   1602  CB  ALA A 103      -2.135   1.030  14.269  1.00 98.02           C
ATOM   1603 1HB  ALA A 103      -1.555   1.237  13.481  1.00 98.02           H
ATOM   1604 2HB  ALA A 103      -2.153   0.037  14.385  1.00 98.02           H
ATOM   1605 3HB  ALA A 103      -1.705   1.426  15.080  1.00 98.02           H
ATOM   1606  N   ARG A 104      -4.349   2.065  16.348  1.00 98.12           N
ATOM   1607  H   ARG A 104      -3.629   2.759  16.361  1.00 98.12           H
ATOM   1608  CA  ARG A 104      -5.231   1.953  17.513  1.00 97.95           C
ATOM   1609  HA  ARG A 104      -5.194   0.989  17.775  1.00 97.95           H
ATOM   1610  C   ARG A 104      -6.677   2.303  17.168  1.00 97.97           C
ATOM   1611  O   ARG A 104      -7.580   1.546  17.505  1.00 97.06           O
ATOM   1612  CB  ARG A 104      -4.719   2.839  18.657  1.00 97.36           C
ATOM   1613 1HB  ARG A 104      -4.580   3.765  18.307  1.00 97.36           H
ATOM   1614 2HB  ARG A 104      -5.408   2.856  19.382  1.00 97.36           H
ATOM   1615  CG  ARG A 104      -3.394   2.329  19.246  1.00 91.85           C
ATOM   1616 1HG  ARG A 104      -3.499   1.366  19.495  1.00 91.85           H
ATOM   1617 2HG  ARG A 104      -2.676   2.418  18.555  1.00 91.85           H
ATOM   1618  CD  ARG A 104      -2.984   3.123  20.494  1.00 88.76           C
ATOM   1619 1HD  ARG A 104      -3.722   3.091  21.168  1.00 88.76           H
ATOM   1620 2HD  ARG A 104      -2.156   2.723  20.887  1.00 88.76           H
ATOM   1621  NE  ARG A 104      -2.703   4.537  20.210  1.00 80.87           N
ATOM   1622  HE  ARG A 104      -3.484   5.161  20.227  1.00 80.87           H
ATOM   1623  CZ  ARG A 104      -1.517   5.073  19.933  1.00 75.82           C
ATOM   1624  NH1 ARG A 104      -0.435   4.354  19.856  1.00 67.54           N
ATOM   1625 1HH1 ARG A 104      -0.479   3.366  20.007  1.00 67.54           H
ATOM   1626 2HH1 ARG A 104       0.441   4.789  19.646  1.00 67.54           H
ATOM   1627  NH2 ARG A 104      -1.408   6.362  19.752  1.00 68.49           N
ATOM   1628 1HH2 ARG A 104      -2.216   6.947  19.822  1.00 68.49           H
ATOM   1629 2HH2 ARG A 104      -0.516   6.764  19.544  1.00 68.49           H
ATOM   1630  N   ASP A 105      -6.880   3.386  16.417  1.00 97.67           N
ATOM   1631  H   ASP A 105      -6.087   3.882  16.064  1.00 97.67           H
ATOM   1632  CA  ASP A 105      -8.222   3.878  16.089  1.00 97.37           C
ATOM   1633  HA  ASP A 105      -8.721   3.873  16.956  1.00 97.37           H
ATOM   1634  C   ASP A 105      -8.968   2.961  15.115  1.00 97.43           C
ATOM   1635  O   ASP A 105     -10.190   2.815  15.178  1.00 96.35           O
ATOM   1636  CB  ASP A 105      -8.107   5.294  15.499  1.00 96.60           C
ATOM   1637 1HB  ASP A 105      -7.555   5.242  14.667  1.00 96.60           H
ATOM   1638 2HB  ASP A 105      -9.027   5.613  15.270  1.00 96.60           H
ATOM   1639  CG  ASP A 105      -7.462   6.326  16.438  1.00 93.18           C
ATOM   1640  OD1 ASP A 105      -7.512   6.123  17.672  1.00 87.63           O
ATOM   1641  OD2 ASP A 105      -6.896   7.311  15.909  1.00 87.85           O
ATOM   1642  N   THR A 106      -8.245   2.321  14.178  1.00 97.86           N
ATOM   1643  H   THR A 106      -7.251   2.428  14.195  1.00 97.86           H
ATOM   1644  CA  THR A 106      -8.835   1.473  13.130  1.00 97.73           C
ATOM   1645  HA  THR A 106      -9.787   1.781  13.126  1.00 97.73           H
ATOM   1646  C   THR A 106      -8.795  -0.021  13.453  1.00 97.67           C
ATOM   1647  O   THR A 106      -9.432  -0.806  12.745  1.00 96.58           O
ATOM   1648  CB  THR A 106      -8.172   1.701  11.765  1.00 97.46           C
ATOM   1649  HB  THR A 106      -8.591   1.064  11.118  1.00 97.46           H
ATOM   1650  OG1 THR A 106      -6.802   1.374  11.797  1.00 94.61           O
ATOM   1651  HG1 THR A 106      -6.701   0.422  11.804  1.00 94.61           H
ATOM   1652  CG2 THR A 106      -8.297   3.140  11.266  1.00 93.63           C
ATOM   1653 1HG2 THR A 106      -7.854   3.250  10.376  1.00 93.63           H
ATOM   1654 2HG2 THR A 106      -7.868   3.779  11.904  1.00 93.63           H
ATOM   1655 3HG2 THR A 106      -9.257   3.403  11.167  1.00 93.63           H
ATOM   1656  N   GLY A 107      -8.022  -0.444  14.451  1.00 97.78           N
ATOM   1657  H   GLY A 107      -7.592   0.243  15.038  1.00 97.78           H
ATOM   1658  CA  GLY A 107      -7.764  -1.858  14.740  1.00 97.69           C
ATOM   1659 1HA  GLY A 107      -7.282  -1.898  15.615  1.00 97.69           H
ATOM   1660 2HA  GLY A 107      -8.652  -2.310  14.826  1.00 97.69           H
ATOM   1661  C   GLY A 107      -6.930  -2.575  13.666  1.00 97.66           C
ATOM   1662  O   GLY A 107      -6.937  -3.803  13.575  1.00 96.31           O
ATOM   1663  N   LEU A 108      -6.231  -1.824  12.807  1.00 97.68           N
ATOM   1664  H   LEU A 108      -6.337  -0.831  12.858  1.00 97.68           H
ATOM   1665  CA  LEU A 108      -5.325  -2.364  11.802  1.00 97.54           C
ATOM   1666  HA  LEU A 108      -5.636  -3.297  11.620  1.00 97.54           H
ATOM   1667  C   LEU A 108      -3.892  -2.406  12.342  1.00 97.59           C
ATOM   1668  O   LEU A 108      -3.530  -1.665  13.235  1.00 96.75           O
ATOM   1669  CB  LEU A 108      -5.403  -1.517  10.519  1.00 97.35           C
ATOM   1670 1HB  LEU A 108      -5.181  -0.571  10.754  1.00 97.35           H
ATOM   1671 2HB  LEU A 108      -4.727  -1.867   9.871  1.00 97.35           H
ATOM   1672  CG  LEU A 108      -6.769  -1.525   9.828  1.00 96.75           C
ATOM   1673  HG  LEU A 108      -7.452  -1.299  10.522  1.00 96.75           H
ATOM   1674  CD1 LEU A 108      -6.778  -0.499   8.691  1.00 94.93           C
ATOM   1675 1HD1 LEU A 108      -7.663  -0.488   8.225  1.00 94.93           H
ATOM   1676 2HD1 LEU A 108      -6.076  -0.711   8.011  1.00 94.93           H
ATOM   1677 3HD1 LEU A 108      -6.602   0.422   9.038  1.00 94.93           H
ATOM   1678  CD2 LEU A 108      -7.110  -2.895   9.241  1.00 94.96           C
ATOM   1679 1HD2 LEU A 108      -8.005  -2.881   8.794  1.00 94.96           H
ATOM   1680 2HD2 LEU A 108      -7.134  -3.595   9.955  1.00 94.96           H
ATOM   1681 3HD2 LEU A 108      -6.431  -3.173   8.561  1.00 94.96           H
ATOM   1682  N   SER A 109      -3.045  -3.252  11.743  1.00 97.32           N
ATOM   1683  H   SER A 109      -3.387  -3.926  11.088  1.00 97.32           H
ATOM   1684  CA  SER A 109      -1.615  -3.187  12.051  1.00 97.34           C
ATOM   1685  HA  SER A 109      -1.569  -3.091  13.045  1.00 97.34           H
ATOM   1686  C   SER A 109      -0.967  -1.959  11.396  1.00 97.57           C
ATOM   1687  O   SER A 109      -1.309  -1.613  10.263  1.00 97.18           O
ATOM   1688  CB  SER A 109      -0.896  -4.481  11.651  1.00 96.34           C
ATOM   1689 1HB  SER A 109       0.066  -4.445  11.920  1.00 96.34           H
ATOM   1690 2HB  SER A 109      -1.333  -5.272  12.080  1.00 96.34           H
ATOM   1691  OG  SER A 109      -0.929  -4.695  10.253  1.00 91.12           O
ATOM   1692  HG  SER A 109      -0.936  -5.635  10.074  1.00 91.12           H
ATOM   1693  N   GLU A 110       0.021  -1.362  12.055  1.00 97.55           N
ATOM   1694  H   GLU A 110       0.245  -1.704  12.967  1.00 97.55           H
ATOM   1695  CA  GLU A 110       0.806  -0.234  11.535  1.00 97.81           C
ATOM   1696  HA  GLU A 110       0.178   0.537  11.427  1.00 97.81           H
ATOM   1697  C   GLU A 110       1.379  -0.537  10.138  1.00 97.93           C
ATOM   1698  O   GLU A 110       1.200   0.252   9.208  1.00 97.79           O
ATOM   1699  CB  GLU A 110       1.910   0.102  12.565  1.00 97.66           C
ATOM   1700 1HB  GLU A 110       1.470   0.294  13.442  1.00 97.66           H
ATOM   1701 2HB  GLU A 110       2.504  -0.697  12.657  1.00 97.66           H
ATOM   1702  CG  GLU A 110       2.791   1.313  12.198  1.00 94.60           C
ATOM   1703 1HG  GLU A 110       2.203   2.013  11.793  1.00 94.60           H
ATOM   1704 2HG  GLU A 110       3.199   1.666  13.040  1.00 94.60           H
ATOM   1705  CD  GLU A 110       3.930   1.013  11.205  1.00 92.01           C
ATOM   1706  OE1 GLU A 110       4.423   1.972  10.555  1.00 85.78           O
ATOM   1707  OE2 GLU A 110       4.296  -0.161  11.026  1.00 88.11           O
ATOM   1708  N   ALA A 111       1.911  -1.736   9.936  1.00 97.42           N
ATOM   1709  H   ALA A 111       1.953  -2.372  10.706  1.00 97.42           H
ATOM   1710  CA  ALA A 111       2.439  -2.174   8.645  1.00 97.12           C
ATOM   1711  HA  ALA A 111       3.149  -1.512   8.405  1.00 97.12           H
ATOM   1712  C   ALA A 111       1.389  -2.145   7.512  1.00 97.28           C
ATOM   1713  O   ALA A 111       1.706  -1.816   6.371  1.00 96.75           O
ATOM   1714  CB  ALA A 111       3.001  -3.588   8.831  1.00 96.41           C
ATOM   1715 1HB  ALA A 111       3.681  -3.610   9.564  1.00 96.41           H
ATOM   1716 2HB  ALA A 111       3.441  -3.912   7.993  1.00 96.41           H
ATOM   1717 3HB  ALA A 111       2.275  -4.234   9.066  1.00 96.41           H
ATOM   1718  N   ARG A 112       0.110  -2.473   7.801  1.00 97.52           N
ATOM   1719  H   ARG A 112      -0.107  -2.788   8.725  1.00 97.52           H
ATOM   1720  CA  ARG A 112      -0.974  -2.386   6.815  1.00 97.58           C
ATOM   1721  HA  ARG A 112      -0.602  -2.820   5.995  1.00 97.58           H
ATOM   1722  C   ARG A 112      -1.329  -0.945   6.479  1.00 97.90           C
ATOM   1723  O   ARG A 112      -1.566  -0.643   5.308  1.00 97.69           O
ATOM   1724  CB  ARG A 112      -2.222  -3.134   7.310  1.00 96.89           C
ATOM   1725 1HB  ARG A 112      -2.399  -2.873   8.259  1.00 96.89           H
ATOM   1726 2HB  ARG A 112      -3.002  -2.872   6.741  1.00 96.89           H
ATOM   1727  CG  ARG A 112      -2.050  -4.658   7.241  1.00 90.58           C
ATOM   1728 1HG  ARG A 112      -1.942  -4.940   6.288  1.00 90.58           H
ATOM   1729 2HG  ARG A 112      -1.241  -4.928   7.762  1.00 90.58           H
ATOM   1730  CD  ARG A 112      -3.284  -5.335   7.834  1.00 82.62           C
ATOM   1731 1HD  ARG A 112      -3.392  -5.058   8.789  1.00 82.62           H
ATOM   1732 2HD  ARG A 112      -4.095  -5.067   7.315  1.00 82.62           H
ATOM   1733  NE  ARG A 112      -3.178  -6.806   7.793  1.00 74.14           N
ATOM   1734  HE  ARG A 112      -2.313  -7.194   7.475  1.00 74.14           H
ATOM   1735  CZ  ARG A 112      -4.130  -7.653   8.141  1.00 68.01           C
ATOM   1736  NH1 ARG A 112      -5.291  -7.241   8.574  1.00 61.79           N
ATOM   1737 1HH1 ARG A 112      -5.478  -6.261   8.649  1.00 61.79           H
ATOM   1738 2HH1 ARG A 112      -5.993  -7.905   8.830  1.00 61.79           H
ATOM   1739  NH2 ARG A 112      -3.941  -8.937   8.051  1.00 63.01           N
ATOM   1740 1HH2 ARG A 112      -3.068  -9.292   7.716  1.00 63.01           H
ATOM   1741 2HH2 ARG A 112      -4.669  -9.569   8.317  1.00 63.01           H
ATOM   1742  N   ILE A 113      -1.321  -0.066   7.479  1.00 98.19           N
ATOM   1743  H   ILE A 113      -1.160  -0.407   8.405  1.00 98.19           H
ATOM   1744  CA  ILE A 113      -1.535   1.373   7.300  1.00 98.34           C
ATOM   1745  HA  ILE A 113      -2.392   1.490   6.799  1.00 98.34           H
ATOM   1746  C   ILE A 113      -0.414   1.958   6.448  1.00 98.45           C
ATOM   1747  O   ILE A 113      -0.683   2.625   5.448  1.00 98.32           O
ATOM   1748  CB  ILE A 113      -1.681   2.065   8.668  1.00 98.23           C
ATOM   1749  HB  ILE A 113      -0.899   1.840   9.249  1.00 98.23           H
ATOM   1750  CG1 ILE A 113      -2.975   1.561   9.330  1.00 97.05           C
ATOM   1751 1HG1 ILE A 113      -3.757   1.911   8.814  1.00 97.05           H
ATOM   1752 2HG1 ILE A 113      -2.979   0.561   9.305  1.00 97.05           H
ATOM   1753  CG2 ILE A 113      -1.685   3.593   8.518  1.00 97.73           C
ATOM   1754 1HG2 ILE A 113      -1.780   4.040   9.407  1.00 97.73           H
ATOM   1755 2HG2 ILE A 113      -2.443   3.894   7.940  1.00 97.73           H
ATOM   1756 3HG2 ILE A 113      -0.835   3.914   8.102  1.00 97.73           H
ATOM   1757  CD1 ILE A 113      -3.129   1.999  10.777  1.00 93.77           C
ATOM   1758 1HD1 ILE A 113      -3.981   1.651  11.168  1.00 93.77           H
ATOM   1759 2HD1 ILE A 113      -3.142   2.996  10.850  1.00 93.77           H
ATOM   1760 3HD1 ILE A 113      -2.373   1.660  11.337  1.00 93.77           H
ATOM   1761  N   GLN A 114       0.846   1.628   6.744  1.00 98.33           N
ATOM   1762  H   GLN A 114       1.011   1.057   7.548  1.00 98.33           H
ATOM   1763  CA  GLN A 114       1.993   2.060   5.952  1.00 98.20           C
ATOM   1764  HA  GLN A 114       2.004   3.058   6.011  1.00 98.20           H
ATOM   1765  C   GLN A 114       1.847   1.671   4.470  1.00 98.21           C
ATOM   1766  O   GLN A 114       1.984   2.516   3.581  1.00 97.92           O
ATOM   1767  CB  GLN A 114       3.271   1.470   6.559  1.00 98.12           C
ATOM   1768 1HB  GLN A 114       3.302   1.699   7.532  1.00 98.12           H
ATOM   1769 2HB  GLN A 114       3.251   0.476   6.451  1.00 98.12           H
ATOM   1770  CG  GLN A 114       4.532   2.024   5.872  1.00 96.20           C
ATOM   1771 1HG  GLN A 114       4.472   1.840   4.891  1.00 96.20           H
ATOM   1772 2HG  GLN A 114       4.575   3.011   6.024  1.00 96.20           H
ATOM   1773  CD  GLN A 114       5.818   1.394   6.406  1.00 93.58           C
ATOM   1774  OE1 GLN A 114       5.809   0.433   7.143  1.00 88.36           O
ATOM   1775  NE2 GLN A 114       6.970   1.885   6.026  1.00 86.17           N
ATOM   1776 1HE2 GLN A 114       7.821   1.467   6.344  1.00 86.17           H
ATOM   1777 2HE2 GLN A 114       6.999   2.678   5.418  1.00 86.17           H
ATOM   1778  N   VAL A 115       1.503   0.409   4.191  1.00 97.98           N
ATOM   1779  H   VAL A 115       1.394  -0.231   4.951  1.00 97.98           H
ATOM   1780  CA  VAL A 115       1.276  -0.087   2.826  1.00 97.66           C
ATOM   1781  HA  VAL A 115       2.102   0.153   2.315  1.00 97.66           H
ATOM   1782  C   VAL A 115       0.078   0.613   2.171  1.00 97.92           C
ATOM   1783  O   VAL A 115       0.131   0.936   0.984  1.00 97.69           O
ATOM   1784  CB  VAL A 115       1.088  -1.620   2.833  1.00 96.96           C
ATOM   1785  HB  VAL A 115       0.374  -1.814   3.505  1.00 96.96           H
ATOM   1786  CG1 VAL A 115       0.649  -2.172   1.475  1.00 95.45           C
ATOM   1787 1HG1 VAL A 115       0.536  -3.165   1.511  1.00 95.45           H
ATOM   1788 2HG1 VAL A 115       1.326  -1.965   0.768  1.00 95.45           H
ATOM   1789 3HG1 VAL A 115      -0.223  -1.774   1.191  1.00 95.45           H
ATOM   1790  CG2 VAL A 115       2.409  -2.311   3.191  1.00 95.50           C
ATOM   1791 1HG2 VAL A 115       2.303  -3.305   3.199  1.00 95.50           H
ATOM   1792 2HG2 VAL A 115       2.728  -2.028   4.096  1.00 95.50           H
ATOM   1793 3HG2 VAL A 115       3.123  -2.084   2.529  1.00 95.50           H
ATOM   1794  N   TRP A 116      -0.999   0.875   2.925  1.00 98.06           N
ATOM   1795  H   TRP A 116      -1.012   0.561   3.874  1.00 98.06           H
ATOM   1796  CA  TRP A 116      -2.152   1.602   2.408  1.00 98.20           C
ATOM   1797  HA  TRP A 116      -2.445   1.097   1.596  1.00 98.20           H
ATOM   1798  C   TRP A 116      -1.775   3.021   1.964  1.00 98.38           C
ATOM   1799  O   TRP A 116      -2.064   3.388   0.825  1.00 98.29           O
ATOM   1800  CB  TRP A 116      -3.281   1.601   3.447  1.00 98.35           C
ATOM   1801 1HB  TRP A 116      -3.493   0.656   3.696  1.00 98.35           H
ATOM   1802 2HB  TRP A 116      -2.977   2.100   4.259  1.00 98.35           H
ATOM   1803  CG  TRP A 116      -4.543   2.242   2.960  1.00 98.38           C
ATOM   1804  CD1 TRP A 116      -5.602   1.591   2.409  1.00 97.93           C
ATOM   1805  HD1 TRP A 116      -5.668   0.600   2.291  1.00 97.93           H
ATOM   1806  CD2 TRP A 116      -4.891   3.658   2.929  1.00 98.40           C
ATOM   1807  NE1 TRP A 116      -6.569   2.497   2.038  1.00 97.98           N
ATOM   1808  HE1 TRP A 116      -7.441   2.252   1.615  1.00 97.98           H
ATOM   1809  CE2 TRP A 116      -6.176   3.788   2.327  1.00 98.30           C
ATOM   1810  CE3 TRP A 116      -4.238   4.832   3.341  1.00 98.21           C
ATOM   1811  HE3 TRP A 116      -3.339   4.776   3.775  1.00 98.21           H
ATOM   1812  CZ2 TRP A 116      -6.783   5.037   2.125  1.00 98.08           C
ATOM   1813  HZ2 TRP A 116      -7.685   5.103   1.697  1.00 98.08           H
ATOM   1814  CZ3 TRP A 116      -4.847   6.092   3.144  1.00 97.86           C
ATOM   1815  HZ3 TRP A 116      -4.377   6.922   3.443  1.00 97.86           H
ATOM   1816  CH2 TRP A 116      -6.101   6.186   2.534  1.00 97.81           C
ATOM   1817  HH2 TRP A 116      -6.514   7.085   2.389  1.00 97.81           H
ATOM   1818  N   PHE A 117      -1.041   3.785   2.783  1.00 98.59           N
ATOM   1819  H   PHE A 117      -0.806   3.421   3.684  1.00 98.59           H
ATOM   1820  CA  PHE A 117      -0.563   5.124   2.432  1.00 98.54           C
ATOM   1821  HA  PHE A 117      -1.388   5.631   2.183  1.00 98.54           H
ATOM   1822  C   PHE A 117       0.376   5.111   1.217  1.00 98.52           C
ATOM   1823  O   PHE A 117       0.257   5.962   0.336  1.00 98.25           O
ATOM   1824  CB  PHE A 117       0.134   5.765   3.645  1.00 98.55           C
ATOM   1825 1HB  PHE A 117       0.565   5.043   4.187  1.00 98.55           H
ATOM   1826 2HB  PHE A 117       0.834   6.398   3.316  1.00 98.55           H
ATOM   1827  CG  PHE A 117      -0.812   6.534   4.548  1.00 98.65           C
ATOM   1828  CD1 PHE A 117      -1.032   7.902   4.321  1.00 97.96           C
ATOM   1829  HD1 PHE A 117      -0.558   8.368   3.574  1.00 97.96           H
ATOM   1830  CD2 PHE A 117      -1.480   5.891   5.598  1.00 98.08           C
ATOM   1831  HD2 PHE A 117      -1.318   4.919   5.767  1.00 98.08           H
ATOM   1832  CE1 PHE A 117      -1.919   8.616   5.144  1.00 98.06           C
ATOM   1833  HE1 PHE A 117      -2.071   9.592   4.986  1.00 98.06           H
ATOM   1834  CE2 PHE A 117      -2.374   6.600   6.415  1.00 97.99           C
ATOM   1835  HE2 PHE A 117      -2.853   6.133   7.158  1.00 97.99           H
ATOM   1836  CZ  PHE A 117      -2.592   7.963   6.186  1.00 98.35           C
ATOM   1837  HZ  PHE A 117      -3.228   8.472   6.766  1.00 98.35           H
ATOM   1838  N   GLN A 118       1.280   4.128   1.112  1.00 98.37           N
ATOM   1839  H   GLN A 118       1.375   3.481   1.868  1.00 98.37           H
ATOM   1840  CA  GLN A 118       2.138   3.962  -0.070  1.00 98.28           C
ATOM   1841  HA  GLN A 118       2.662   4.811  -0.137  1.00 98.28           H
ATOM   1842  C   GLN A 118       1.306   3.770  -1.348  1.00 98.35           C
ATOM   1843  O   GLN A 118       1.529   4.465  -2.349  1.00 97.82           O
ATOM   1844  CB  GLN A 118       3.075   2.768   0.122  1.00 97.89           C
ATOM   1845 1HB  GLN A 118       2.531   1.988   0.432  1.00 97.89           H
ATOM   1846 2HB  GLN A 118       3.495   2.553  -0.760  1.00 97.89           H
ATOM   1847  CG  GLN A 118       4.193   3.026   1.148  1.00 91.05           C
ATOM   1848 1HG  GLN A 118       4.819   3.713   0.779  1.00 91.05           H
ATOM   1849 2HG  GLN A 118       3.784   3.367   1.994  1.00 91.05           H
ATOM   1850  CD  GLN A 118       4.990   1.761   1.467  1.00 89.29           C
ATOM   1851  OE1 GLN A 118       4.809   0.712   0.869  1.00 81.10           O
ATOM   1852  NE2 GLN A 118       5.910   1.808   2.412  1.00 79.27           N
ATOM   1853 1HE2 GLN A 118       6.446   0.992   2.629  1.00 79.27           H
ATOM   1854 2HE2 GLN A 118       6.071   2.659   2.911  1.00 79.27           H
ATOM   1855  N   ASN A 119       0.313   2.880  -1.293  1.00 97.97           N
ATOM   1856  H   ASN A 119       0.170   2.374  -0.442  1.00 97.97           H
ATOM   1857  CA  ASN A 119      -0.574   2.613  -2.423  1.00 97.84           C
ATOM   1858  HA  ASN A 119       0.021   2.439  -3.208  1.00 97.84           H
ATOM   1859  C   ASN A 119      -1.451   3.824  -2.765  1.00 98.05           C
ATOM   1860  O   ASN A 119      -1.647   4.127  -3.944  1.00 97.63           O
ATOM   1861  CB  ASN A 119      -1.440   1.386  -2.082  1.00 97.33           C
ATOM   1862 1HB  ASN A 119      -1.829   1.508  -1.169  1.00 97.33           H
ATOM   1863 2HB  ASN A 119      -2.178   1.314  -2.753  1.00 97.33           H
ATOM   1864  CG  ASN A 119      -0.651   0.085  -2.097  1.00 94.60           C
ATOM   1865  OD1 ASN A 119       0.355  -0.062  -2.768  1.00 87.81           O
ATOM   1866  ND2 ASN A 119      -1.121  -0.924  -1.399  1.00 85.87           N
ATOM   1867 1HD2 ASN A 119      -0.653  -1.808  -1.420  1.00 85.87           H
ATOM   1868 2HD2 ASN A 119      -1.947  -0.808  -0.847  1.00 85.87           H
ATOM   1869  N   ARG A 120      -1.948   4.545  -1.759  1.00 98.30           N
ATOM   1870  H   ARG A 120      -1.730   4.267  -0.824  1.00 98.30           H
ATOM   1871  CA  ARG A 120      -2.795   5.721  -1.952  1.00 98.36           C
ATOM   1872  HA  ARG A 120      -3.517   5.446  -2.587  1.00 98.36           H
ATOM   1873  C   ARG A 120      -2.046   6.866  -2.631  1.00 98.46           C
ATOM   1874  O   ARG A 120      -2.565   7.423  -3.600  1.00 98.16           O
ATOM   1875  CB  ARG A 120      -3.410   6.126  -0.603  1.00 98.19           C
ATOM   1876 1HB  ARG A 120      -3.825   5.317  -0.187  1.00 98.19           H
ATOM   1877 2HB  ARG A 120      -2.681   6.468  -0.011  1.00 98.19           H
ATOM   1878  CG  ARG A 120      -4.485   7.214  -0.730  1.00 97.01           C
ATOM   1879 1HG  ARG A 120      -4.818   7.447   0.184  1.00 97.01           H
ATOM   1880 2HG  ARG A 120      -4.076   8.023  -1.152  1.00 97.01           H
ATOM   1881  CD  ARG A 120      -5.672   6.761  -1.584  1.00 95.12           C
ATOM   1882 1HD  ARG A 120      -5.362   6.530  -2.506  1.00 95.12           H
ATOM   1883 2HD  ARG A 120      -6.107   5.962  -1.169  1.00 95.12           H
ATOM   1884  NE  ARG A 120      -6.674   7.827  -1.690  1.00 93.40           N
ATOM   1885  HE  ARG A 120      -7.429   7.795  -1.035  1.00 93.40           H
ATOM   1886  CZ  ARG A 120      -6.687   8.824  -2.556  1.00 93.07           C
ATOM   1887  NH1 ARG A 120      -5.796   8.961  -3.505  1.00 86.96           N
ATOM   1888 1HH1 ARG A 120      -5.060   8.291  -3.600  1.00 86.96           H
ATOM   1889 2HH1 ARG A 120      -5.852   9.735  -4.135  1.00 86.96           H
ATOM   1890  NH2 ARG A 120      -7.636   9.701  -2.454  1.00 90.26           N
ATOM   1891 1HH2 ARG A 120      -8.327   9.609  -1.737  1.00 90.26           H
ATOM   1892 2HH2 ARG A 120      -7.677  10.469  -3.093  1.00 90.26           H
ATOM   1893  N   ARG A 121      -0.790   7.138  -2.209  1.00 98.35           N
ATOM   1894  H   ARG A 121      -0.448   6.660  -1.400  1.00 98.35           H
ATOM   1895  CA  ARG A 121       0.101   8.104  -2.880  1.00 98.35           C
ATOM   1896  HA  ARG A 121      -0.422   8.956  -2.914  1.00 98.35           H
ATOM   1897  C   ARG A 121       0.444   7.676  -4.308  1.00 98.30           C
ATOM   1898  O   ARG A 121       0.490   8.511  -5.210  1.00 98.06           O
ATOM   1899  CB  ARG A 121       1.401   8.273  -2.074  1.00 98.06           C
ATOM   1900 1HB  ARG A 121       1.777   7.367  -1.877  1.00 98.06           H
ATOM   1901 2HB  ARG A 121       2.055   8.793  -2.624  1.00 98.06           H
ATOM   1902  CG  ARG A 121       1.179   9.012  -0.746  1.00 97.17           C
ATOM   1903 1HG  ARG A 121       0.657   9.847  -0.920  1.00 97.17           H
ATOM   1904 2HG  ARG A 121       0.665   8.421  -0.125  1.00 97.17           H
ATOM   1905  CD  ARG A 121       2.504   9.387  -0.086  1.00 96.49           C
ATOM   1906 1HD  ARG A 121       3.018   9.986  -0.700  1.00 96.49           H
ATOM   1907 2HD  ARG A 121       2.318   9.868   0.771  1.00 96.49           H
ATOM   1908  NE  ARG A 121       3.365   8.232   0.231  1.00 94.91           N
ATOM   1909  HE  ARG A 121       3.943   7.888  -0.509  1.00 94.91           H
ATOM   1910  CZ  ARG A 121       3.453   7.603   1.392  1.00 95.99           C
ATOM   1911  NH1 ARG A 121       2.706   7.905   2.407  1.00 90.89           N
ATOM   1912 1HH1 ARG A 121       2.031   8.639   2.330  1.00 90.89           H
ATOM   1913 2HH1 ARG A 121       2.805   7.404   3.267  1.00 90.89           H
ATOM   1914  NH2 ARG A 121       4.334   6.661   1.568  1.00 92.90           N
ATOM   1915 1HH2 ARG A 121       4.951   6.408   0.823  1.00 92.90           H
ATOM   1916 2HH2 ARG A 121       4.394   6.191   2.448  1.00 92.90           H
ATOM   1917  N   ALA A 122       0.678   6.384  -4.552  1.00 98.37           N
ATOM   1918  H   ALA A 122       0.686   5.741  -3.786  1.00 98.37           H
ATOM   1919  CA  ALA A 122       0.922   5.880  -5.896  1.00 98.20           C
ATOM   1920  HA  ALA A 122       1.663   6.439  -6.267  1.00 98.20           H
ATOM   1921  C   ALA A 122      -0.298   6.069  -6.809  1.00 98.10           C
ATOM   1922  O   ALA A 122      -0.142   6.486  -7.959  1.00 97.52           O
ATOM   1923  CB  ALA A 122       1.352   4.407  -5.810  1.00 97.92           C
ATOM   1924 1HB  ALA A 122       2.147   4.300  -5.213  1.00 97.92           H
ATOM   1925 2HB  ALA A 122       1.596   4.052  -6.712  1.00 97.92           H
ATOM   1926 3HB  ALA A 122       0.614   3.839  -5.445  1.00 97.92           H
ATOM   1927  N   LYS A 123      -1.513   5.817  -6.288  1.00 97.82           N
ATOM   1928  H   LYS A 123      -1.560   5.449  -5.359  1.00 97.82           H
ATOM   1929  CA  LYS A 123      -2.768   6.050  -7.000  1.00 97.61           C
ATOM   1930  HA  LYS A 123      -2.698   5.555  -7.866  1.00 97.61           H
ATOM   1931  C   LYS A 123      -2.952   7.527  -7.334  1.00 97.66           C
ATOM   1932  O   LYS A 123      -3.240   7.831  -8.491  1.00 97.40           O
ATOM   1933  CB  LYS A 123      -3.936   5.494  -6.173  1.00 97.17           C
ATOM   1934 1HB  LYS A 123      -3.748   4.534  -5.964  1.00 97.17           H
ATOM   1935 2HB  LYS A 123      -3.998   6.015  -5.322  1.00 97.17           H
ATOM   1936  CG  LYS A 123      -5.290   5.586  -6.914  1.00 91.36           C
ATOM   1937 1HG  LYS A 123      -5.479   6.543  -7.135  1.00 91.36           H
ATOM   1938 2HG  LYS A 123      -5.239   5.053  -7.758  1.00 91.36           H
ATOM   1939  CD  LYS A 123      -6.437   5.042  -6.055  1.00 87.12           C
ATOM   1940 1HD  LYS A 123      -6.274   4.074  -5.866  1.00 87.12           H
ATOM   1941 2HD  LYS A 123      -6.470   5.549  -5.194  1.00 87.12           H
ATOM   1942  CE  LYS A 123      -7.781   5.196  -6.786  1.00 79.73           C
ATOM   1943 1HE  LYS A 123      -7.912   6.153  -7.045  1.00 79.73           H
ATOM   1944 2HE  LYS A 123      -7.781   4.625  -7.607  1.00 79.73           H
ATOM   1945  NZ  LYS A 123      -8.935   4.790  -5.951  1.00 72.15           N
ATOM   1946 1HZ  LYS A 123      -9.795   4.900  -6.450  1.00 72.15           H
ATOM   1947 2HZ  LYS A 123      -8.989   5.344  -5.120  1.00 72.15           H
ATOM   1948 3HZ  LYS A 123      -8.859   3.831  -5.677  1.00 72.15           H
ATOM   1949  N   GLN A 124      -2.728   8.426  -6.382  1.00 97.61           N
ATOM   1950  H   GLN A 124      -2.474   8.099  -5.472  1.00 97.61           H
ATOM   1951  CA  GLN A 124      -2.834   9.870  -6.595  1.00 97.46           C
ATOM   1952  HA  GLN A 124      -3.762  10.039  -6.927  1.00 97.46           H
ATOM   1953  C   GLN A 124      -1.859  10.354  -7.679  1.00 97.30           C
ATOM   1954  O   GLN A 124      -2.298  10.933  -8.675  1.00 96.85           O
ATOM   1955  CB  GLN A 124      -2.618  10.594  -5.260  1.00 97.06           C
ATOM   1956 1HB  GLN A 124      -3.289  10.261  -4.597  1.00 97.06           H
ATOM   1957 2HB  GLN A 124      -1.695  10.397  -4.929  1.00 97.06           H
ATOM   1958  CG  GLN A 124      -2.784  12.120  -5.432  1.00 93.93           C
ATOM   1959 1HG  GLN A 124      -2.066  12.459  -6.039  1.00 93.93           H
ATOM   1960 2HG  GLN A 124      -3.679  12.306  -5.837  1.00 93.93           H
ATOM   1961  CD  GLN A 124      -2.689  12.869  -4.107  1.00 89.32           C
ATOM   1962  OE1 GLN A 124      -2.811  12.307  -3.037  1.00 82.59           O
ATOM   1963  NE2 GLN A 124      -2.483  14.165  -4.149  1.00 79.20           N
ATOM   1964 1HE2 GLN A 124      -2.426  14.690  -3.300  1.00 79.20           H
ATOM   1965 2HE2 GLN A 124      -2.383  14.627  -5.030  1.00 79.20           H
ATOM   1966  N   ARG A 125      -0.576   9.999  -7.588  1.00 97.36           N
ATOM   1967  H   ARG A 125      -0.280   9.472  -6.791  1.00 97.36           H
ATOM   1968  CA  ARG A 125       0.422  10.351  -8.612  1.00 96.95           C
ATOM   1969  HA  ARG A 125       0.407  11.350  -8.646  1.00 96.95           H
ATOM   1970  C   ARG A 125       0.061   9.813  -9.998  1.00 96.90           C
ATOM   1971  O   ARG A 125       0.356  10.453 -11.001  1.00 96.28           O
ATOM   1972  CB  ARG A 125       1.802   9.824  -8.202  1.00 96.63           C
ATOM   1973 1HB  ARG A 125       1.711   8.868  -7.923  1.00 96.63           H
ATOM   1974 2HB  ARG A 125       2.417   9.886  -8.988  1.00 96.63           H
ATOM   1975  CG  ARG A 125       2.403  10.627  -7.037  1.00 93.28           C
ATOM   1976 1HG  ARG A 125       2.448  11.592  -7.296  1.00 93.28           H
ATOM   1977 2HG  ARG A 125       1.816  10.524  -6.234  1.00 93.28           H
ATOM   1978  CD  ARG A 125       3.815  10.141  -6.685  1.00 89.68           C
ATOM   1979 1HD  ARG A 125       4.383  10.133  -7.508  1.00 89.68           H
ATOM   1980 2HD  ARG A 125       4.221  10.752  -6.006  1.00 89.68           H
ATOM   1981  NE  ARG A 125       3.812   8.778  -6.124  1.00 81.31           N
ATOM   1982  HE  ARG A 125       2.920   8.350  -5.975  1.00 81.31           H
ATOM   1983  CZ  ARG A 125       4.884   8.066  -5.799  1.00 76.74           C
ATOM   1984  NH1 ARG A 125       6.093   8.519  -5.984  1.00 70.07           N
ATOM   1985 1HH1 ARG A 125       6.232   9.426  -6.381  1.00 70.07           H
ATOM   1986 2HH1 ARG A 125       6.881   7.959  -5.729  1.00 70.07           H
ATOM   1987  NH2 ARG A 125       4.758   6.892  -5.252  1.00 68.94           N
ATOM   1988 1HH2 ARG A 125       3.848   6.519  -5.073  1.00 68.94           H
ATOM   1989 2HH2 ARG A 125       5.572   6.363  -5.011  1.00 68.94           H
ATOM   1990  N   LYS A 126      -0.544   8.629 -10.076  1.00 97.04           N
ATOM   1991  H   LYS A 126      -0.672   8.097  -9.239  1.00 97.04           H
ATOM   1992  CA  LYS A 126      -1.026   8.080 -11.337  1.00 96.61           C
ATOM   1993  HA  LYS A 126      -0.251   8.152 -11.965  1.00 96.61           H
ATOM   1994  C   LYS A 126      -2.178   8.911 -11.906  1.00 96.62           C
ATOM   1995  O   LYS A 126      -2.169   9.198 -13.097  1.00 96.20           O
ATOM   1996  CB  LYS A 126      -1.404   6.602 -11.180  1.00 96.27           C
ATOM   1997 1HB  LYS A 126      -0.621   6.107 -10.803  1.00 96.27           H
ATOM   1998 2HB  LYS A 126      -2.178   6.532 -10.550  1.00 96.27           H
ATOM   1999  CG  LYS A 126      -1.796   5.971 -12.532  1.00 87.09           C
ATOM   2000 1HG  LYS A 126      -2.592   6.456 -12.894  1.00 87.09           H
ATOM   2001 2HG  LYS A 126      -1.029   6.069 -13.166  1.00 87.09           H
ATOM   2002  CD  LYS A 126      -2.144   4.480 -12.414  1.00 84.58           C
ATOM   2003 1HD  LYS A 126      -1.349   3.970 -12.087  1.00 84.58           H
ATOM   2004 2HD  LYS A 126      -2.904   4.357 -11.776  1.00 84.58           H
ATOM   2005  CE  LYS A 126      -2.546   3.969 -13.789  1.00 75.98           C
ATOM   2006 1HE  LYS A 126      -3.336   4.490 -14.113  1.00 75.98           H
ATOM   2007 2HE  LYS A 126      -1.781   4.095 -14.421  1.00 75.98           H
ATOM   2008  NZ  LYS A 126      -2.912   2.526 -13.787  1.00 68.24           N
ATOM   2009 1HZ  LYS A 126      -3.171   2.221 -14.703  1.00 68.24           H
ATOM   2010 2HZ  LYS A 126      -3.684   2.353 -13.176  1.00 68.24           H
ATOM   2011 3HZ  LYS A 126      -2.145   1.962 -13.480  1.00 68.24           H
ATOM   2012  N   GLN A 127      -3.132   9.311 -11.065  1.00 96.87           N
ATOM   2013  H   GLN A 127      -3.078   9.017 -10.111  1.00 96.87           H
ATOM   2014  CA  GLN A 127      -4.254  10.159 -11.470  1.00 96.24           C
ATOM   2015  HA  GLN A 127      -4.690   9.685 -12.235  1.00 96.24           H
ATOM   2016  C   GLN A 127      -3.777  11.526 -11.961  1.00 96.14           C
ATOM   2017  O   GLN A 127      -4.177  11.951 -13.041  1.00 95.56           O
ATOM   2018  CB  GLN A 127      -5.234  10.313 -10.297  1.00 95.94           C
ATOM   2019 1HB  GLN A 127      -4.718  10.548  -9.473  1.00 95.94           H
ATOM   2020 2HB  GLN A 127      -5.878  11.048 -10.508  1.00 95.94           H
ATOM   2021  CG  GLN A 127      -6.022   9.020 -10.039  1.00 86.09           C
ATOM   2022 1HG  GLN A 127      -6.634   8.861 -10.814  1.00 86.09           H
ATOM   2023 2HG  GLN A 127      -5.374   8.262  -9.965  1.00 86.09           H
ATOM   2024  CD  GLN A 127      -6.864   9.080  -8.747  1.00 80.52           C
ATOM   2025  OE1 GLN A 127      -6.539   9.744  -7.786  1.00 73.49           O
ATOM   2026  NE2 GLN A 127      -7.958   8.366  -8.689  1.00 71.03           N
ATOM   2027 1HE2 GLN A 127      -8.516   8.372  -7.859  1.00 71.03           H
ATOM   2028 2HE2 GLN A 127      -8.237   7.814  -9.475  1.00 71.03           H
ATOM   2029  N   GLU A 128      -2.863  12.169 -11.243  1.00 96.41           N
ATOM   2030  H   GLU A 128      -2.570  11.758 -10.380  1.00 96.41           H
ATOM   2031  CA  GLU A 128      -2.262  13.436 -11.636  1.00 95.88           C
ATOM   2032  HA  GLU A 128      -3.028  14.074 -11.713  1.00 95.88           H
ATOM   2033  C   GLU A 128      -1.548  13.334 -12.999  1.00 95.53           C
ATOM   2034  O   GLU A 128      -1.792  14.137 -13.894  1.00 95.08           O
ATOM   2035  CB  GLU A 128      -1.262  13.879 -10.554  1.00 95.39           C
ATOM   2036 1HB  GLU A 128      -0.659  13.109 -10.343  1.00 95.39           H
ATOM   2037 2HB  GLU A 128      -0.720  14.638 -10.913  1.00 95.39           H
ATOM   2038  CG  GLU A 128      -1.945  14.337  -9.254  1.00 86.95           C
ATOM   2039 1HG  GLU A 128      -2.319  15.253  -9.401  1.00 86.95           H
ATOM   2040 2HG  GLU A 128      -2.690  13.702  -9.049  1.00 86.95           H
ATOM   2041  CD  GLU A 128      -0.998  14.386  -8.038  1.00 81.53           C
ATOM   2042  OE1 GLU A 128      -1.502  14.646  -6.928  1.00 73.96           O
ATOM   2043  OE2 GLU A 128       0.190  14.048  -8.198  1.00 78.18           O
ATOM   2044  N   ARG A 129      -0.751  12.278 -13.197  1.00 96.15           N
ATOM   2045  H   ARG A 129      -0.585  11.646 -12.440  1.00 96.15           H
ATOM   2046  CA  ARG A 129      -0.113  12.020 -14.495  1.00 95.31           C
ATOM   2047  HA  ARG A 129       0.388  12.862 -14.695  1.00 95.31           H
ATOM   2048  C   ARG A 129      -1.125  11.780 -15.617  1.00 95.41           C
ATOM   2049  O   ARG A 129      -0.912  12.256 -16.726  1.00 94.31           O
ATOM   2050  CB  ARG A 129       0.835  10.823 -14.391  1.00 94.37           C
ATOM   2051 1HB  ARG A 129       0.363  10.078 -13.919  1.00 94.37           H
ATOM   2052 2HB  ARG A 129       1.085  10.529 -15.313  1.00 94.37           H
ATOM   2053  CG  ARG A 129       2.114  11.173 -13.616  1.00 86.11           C
ATOM   2054 1HG  ARG A 129       2.652  11.836 -14.137  1.00 86.11           H
ATOM   2055 2HG  ARG A 129       1.873  11.564 -12.728  1.00 86.11           H
ATOM   2056  CD  ARG A 129       2.934   9.894 -13.409  1.00 82.14           C
ATOM   2057 1HD  ARG A 129       2.376   9.202 -12.952  1.00 82.14           H
ATOM   2058 2HD  ARG A 129       3.245   9.542 -14.292  1.00 82.14           H
ATOM   2059  NE  ARG A 129       4.117  10.152 -12.576  1.00 73.29           N
ATOM   2060  HE  ARG A 129       4.225  11.078 -12.214  1.00 73.29           H
ATOM   2061  CZ  ARG A 129       5.055   9.267 -12.261  1.00 67.56           C
ATOM   2062  NH1 ARG A 129       5.003   8.033 -12.688  1.00 62.10           N
ATOM   2063 1HH1 ARG A 129       4.244   7.736 -13.267  1.00 62.10           H
ATOM   2064 2HH1 ARG A 129       5.723   7.386 -12.436  1.00 62.10           H
ATOM   2065  NH2 ARG A 129       6.050   9.622 -11.511  1.00 57.91           N
ATOM   2066 1HH2 ARG A 129       6.110  10.560 -11.171  1.00 57.91           H
ATOM   2067 2HH2 ARG A 129       6.758   8.957 -11.272  1.00 57.91           H
ATOM   2068  N   SER A 130      -2.206  11.052 -15.346  1.00 95.99           N
ATOM   2069  H   SER A 130      -2.302  10.655 -14.433  1.00 95.99           H
ATOM   2070  CA  SER A 130      -3.256  10.811 -16.331  1.00 95.18           C
ATOM   2071  HA  SER A 130      -2.752  10.482 -17.130  1.00 95.18           H
ATOM   2072  C   SER A 130      -4.021  12.084 -16.707  1.00 94.44           C
ATOM   2073  O   SER A 130      -4.462  12.197 -17.845  1.00 92.47           O
ATOM   2074  CB  SER A 130      -4.243   9.755 -15.828  1.00 94.76           C
ATOM   2075 1HB  SER A 130      -4.593  10.003 -14.925  1.00 94.76           H
ATOM   2076 2HB  SER A 130      -5.006   9.655 -16.466  1.00 94.76           H
ATOM   2077  OG  SER A 130      -3.613   8.485 -15.710  1.00 82.42           O
ATOM   2078  HG  SER A 130      -4.280   7.799 -15.684  1.00 82.42           H
ATOM   2079  N   LEU A 131      -4.162  13.040 -15.794  1.00 95.58           N
ATOM   2080  H   LEU A 131      -3.838  12.858 -14.866  1.00 95.58           H
ATOM   2081  CA  LEU A 131      -4.768  14.352 -16.074  1.00 93.82           C
ATOM   2082  HA  LEU A 131      -5.570  14.163 -16.641  1.00 93.82           H
ATOM   2083  C   LEU A 131      -3.829  15.267 -16.874  1.00 92.77           C
ATOM   2084  O   LEU A 131      -4.296  16.076 -17.668  1.00 89.99           O
ATOM   2085  CB  LEU A 131      -5.174  15.017 -14.748  1.00 92.88           C
ATOM   2086 1HB  LEU A 131      -4.374  15.021 -14.148  1.00 92.88           H
ATOM   2087 2HB  LEU A 131      -5.447  15.958 -14.946  1.00 92.88           H
ATOM   2088  CG  LEU A 131      -6.337  14.323 -14.000  1.00 82.83           C
ATOM   2089  HG  LEU A 131      -6.109  13.353 -13.918  1.00 82.83           H
ATOM   2090  CD1 LEU A 131      -6.514  14.945 -12.615  1.00 78.91           C
ATOM   2091 1HD1 LEU A 131      -7.263  14.507 -12.118  1.00 78.91           H
ATOM   2092 2HD1 LEU A 131      -6.721  15.921 -12.684  1.00 78.91           H
ATOM   2093 3HD1 LEU A 131      -5.683  14.845 -12.068  1.00 78.91           H
ATOM   2094  CD2 LEU A 131      -7.662  14.447 -14.759  1.00 77.09           C
ATOM   2095 1HD2 LEU A 131      -8.403  13.994 -14.263  1.00 77.09           H
ATOM   2096 2HD2 LEU A 131      -7.597  14.028 -15.665  1.00 77.09           H
ATOM   2097 3HD2 LEU A 131      -7.916  15.406 -14.882  1.00 77.09           H
ATOM   2098  N   LEU A 132      -2.511  15.111 -16.711  1.00 93.42           N
ATOM   2099  H   LEU A 132      -2.194  14.430 -16.051  1.00 93.42           H
ATOM   2100  CA  LEU A 132      -1.505  15.885 -17.447  1.00 90.27           C
ATOM   2101  HA  LEU A 132      -1.930  16.774 -17.618  1.00 90.27           H
ATOM   2102  C   LEU A 132      -1.158  15.280 -18.824  1.00 87.40           C
ATOM   2103  O   LEU A 132      -0.692  15.997 -19.714  1.00 82.88           O
ATOM   2104  CB  LEU A 132      -0.255  16.027 -16.568  1.00 88.17           C
ATOM   2105 1HB  LEU A 132       0.044  15.109 -16.307  1.00 88.17           H
ATOM   2106 2HB  LEU A 132       0.458  16.467 -17.115  1.00 88.17           H
ATOM   2107  CG  LEU A 132      -0.464  16.859 -15.277  1.00 78.56           C
ATOM   2108  HG  LEU A 132      -1.262  16.489 -14.801  1.00 78.56           H
ATOM   2109  CD1 LEU A 132       0.784  16.767 -14.393  1.00 74.63           C
ATOM   2110 1HD1 LEU A 132       0.669  17.298 -13.554  1.00 74.63           H
ATOM   2111 2HD1 LEU A 132       1.589  17.119 -14.871  1.00 74.63           H
ATOM   2112 3HD1 LEU A 132       0.970  15.819 -14.134  1.00 74.63           H
ATOM   2113  CD2 LEU A 132      -0.732  18.335 -15.580  1.00 74.25           C
ATOM   2114 1HD2 LEU A 132      -0.864  18.856 -14.737  1.00 74.25           H
ATOM   2115 2HD2 LEU A 132      -1.554  18.442 -16.140  1.00 74.25           H
ATOM   2116 3HD2 LEU A 132       0.034  18.744 -16.077  1.00 74.25           H
ATOM   2117  N   GLN A 133      -1.407  13.988 -19.029  1.00 88.11           N
ATOM   2118  H   GLN A 133      -1.792  13.455 -18.275  1.00 88.11           H
ATOM   2119  CA  GLN A 133      -1.147  13.304 -20.303  1.00 85.03           C
ATOM   2120  HA  GLN A 133      -0.171  13.479 -20.433  1.00 85.03           H
ATOM   2121  C   GLN A 133      -1.877  13.890 -21.526  1.00 82.76           C
ATOM   2122  O   GLN A 133      -1.232  13.966 -22.577  1.00 79.41           O
ATOM   2123  CB  GLN A 133      -1.436  11.805 -20.184  1.00 80.31           C
ATOM   2124 1HB  GLN A 133      -2.136  11.663 -19.484  1.00 80.31           H
ATOM   2125 2HB  GLN A 133      -1.770  11.467 -21.064  1.00 80.31           H
ATOM   2126  CG  GLN A 133      -0.169  11.027 -19.794  1.00 68.09           C
ATOM   2127 1HG  GLN A 133       0.553  11.239 -20.453  1.00 68.09           H
ATOM   2128 2HG  GLN A 133       0.117  11.317 -18.881  1.00 68.09           H
ATOM   2129  CD  GLN A 133      -0.381   9.513 -19.778  1.00 63.37           C
ATOM   2130  OE1 GLN A 133      -1.463   8.981 -19.640  1.00 57.68           O
ATOM   2131  NE2 GLN A 133       0.673   8.749 -19.928  1.00 52.33           N
ATOM   2132 1HE2 GLN A 133       0.574   7.754 -19.927  1.00 52.33           H
ATOM   2133 2HE2 GLN A 133       1.577   9.161 -20.044  1.00 52.33           H
ATOM   2134  N   PRO A 134      -3.154  14.317 -21.483  1.00 78.74           N
ATOM   2135  CA  PRO A 134      -3.810  14.874 -22.668  1.00 77.95           C
ATOM   2136  HA  PRO A 134      -3.676  14.241 -23.430  1.00 77.95           H
ATOM   2137  C   PRO A 134      -3.178  16.197 -23.131  1.00 76.09           C
ATOM   2138  O   PRO A 134      -3.207  16.489 -24.320  1.00 72.56           O
ATOM   2139  CB  PRO A 134      -5.291  15.022 -22.290  1.00 73.29           C
ATOM   2140 1HB  PRO A 134      -5.672  15.869 -22.661  1.00 73.29           H
ATOM   2141 2HB  PRO A 134      -5.824  14.243 -22.620  1.00 73.29           H
ATOM   2142  CG  PRO A 134      -5.287  15.060 -20.772  1.00 68.48           C
ATOM   2143 1HG  PRO A 134      -5.159  15.994 -20.438  1.00 68.48           H
ATOM   2144 2HG  PRO A 134      -6.139  14.688 -20.403  1.00 68.48           H
ATOM   2145  CD  PRO A 134      -4.100  14.180 -20.402  1.00 73.49           C
ATOM   2146 1HD  PRO A 134      -3.674  14.483 -19.549  1.00 73.49           H
ATOM   2147 2HD  PRO A 134      -4.370  13.221 -20.318  1.00 73.49           H
ATOM   2148  N   LEU A 135      -2.539  16.960 -22.249  1.00 87.27           N
ATOM   2149  H   LEU A 135      -2.582  16.702 -21.284  1.00 87.27           H
ATOM   2150  CA  LEU A 135      -1.775  18.159 -22.611  1.00 83.14           C
ATOM   2151  HA  LEU A 135      -2.338  18.628 -23.291  1.00 83.14           H
ATOM   2152  C   LEU A 135      -0.434  17.837 -23.285  1.00 81.09           C
ATOM   2153  O   LEU A 135       0.011  18.588 -24.146  1.00 76.17           O
ATOM   2154  CB  LEU A 135      -1.569  19.027 -21.353  1.00 77.93           C
ATOM   2155 1HB  LEU A 135      -1.684  18.451 -20.544  1.00 77.93           H
ATOM   2156 2HB  LEU A 135      -0.641  19.398 -21.369  1.00 77.93           H
ATOM   2157  CG  LEU A 135      -2.563  20.198 -21.266  1.00 65.46           C
ATOM   2158  HG  LEU A 135      -3.211  20.097 -22.021  1.00 65.46           H
ATOM   2159  CD1 LEU A 135      -3.325  20.182 -19.950  1.00 62.90           C
ATOM   2160 1HD1 LEU A 135      -3.969  20.945 -19.900  1.00 62.90           H
ATOM   2161 2HD1 LEU A 135      -2.700  20.256 -19.173  1.00 62.90           H
ATOM   2162 3HD1 LEU A 135      -3.845  19.334 -19.847  1.00 62.90           H
ATOM   2163  CD2 LEU A 135      -1.834  21.535 -21.375  1.00 61.34           C
ATOM   2164 1HD2 LEU A 135      -2.477  22.299 -21.319  1.00 61.34           H
ATOM   2165 2HD2 LEU A 135      -1.346  21.607 -22.245  1.00 61.34           H
ATOM   2166 3HD2 LEU A 135      -1.166  21.640 -20.638  1.00 61.34           H
ATOM   2167  N   ALA A 136       0.200  16.710 -22.932  1.00 79.08           N
ATOM   2168  H   ALA A 136      -0.210  16.130 -22.229  1.00 79.08           H
ATOM   2169  CA  ALA A 136       1.466  16.294 -23.532  1.00 78.32           C
ATOM   2170  HA  ALA A 136       2.010  17.129 -23.613  1.00 78.32           H
ATOM   2171  C   ALA A 136       1.313  15.731 -24.961  1.00 76.48           C
ATOM   2172  O   ALA A 136       2.290  15.639 -25.695  1.00 71.87           O
ATOM   2173  CB  ALA A 136       2.133  15.287 -22.591  1.00 73.45           C
ATOM   2174 1HB  ALA A 136       2.226  15.664 -21.670  1.00 73.45           H
ATOM   2175 2HB  ALA A 136       3.047  15.043 -22.917  1.00 73.45           H
ATOM   2176 3HB  ALA A 136       1.595  14.446 -22.526  1.00 73.45           H
ATOM   2177  N   HIS A 137       0.085  15.360 -25.366  1.00 77.08           N
ATOM   2178  H   HIS A 137      -0.664  15.402 -24.705  1.00 77.08           H
ATOM   2179  CA  HIS A 137      -0.212  14.898 -26.721  1.00 77.52           C
ATOM   2180  HA  HIS A 137       0.642  14.491 -27.046  1.00 77.52           H
ATOM   2181  C   HIS A 137      -0.550  16.049 -27.688  1.00 74.80           C
ATOM   2182  O   HIS A 137      -0.639  15.836 -28.902  1.00 71.94           O
ATOM   2183  CB  HIS A 137      -1.309  13.828 -26.676  1.00 72.36           C
ATOM   2184 1HB  HIS A 137      -1.207  13.290 -25.840  1.00 72.36           H
ATOM   2185 2HB  HIS A 137      -2.203  14.276 -26.677  1.00 72.36           H
ATOM   2186  CG  HIS A 137      -1.250  12.890 -27.851  1.00 62.70           C
ATOM   2187  ND1 HIS A 137      -1.530  13.190 -29.157  1.00 58.87           N
ATOM   2188  HD1 HIS A 137      -1.852  14.072 -29.501  1.00 58.87           H
ATOM   2189  CD2 HIS A 137      -0.854  11.582 -27.826  1.00 56.67           C
ATOM   2190  HD2 HIS A 137      -0.581  11.066 -27.014  1.00 56.67           H
ATOM   2191  CE1 HIS A 137      -1.298  12.098 -29.891  1.00 51.08           C
ATOM   2192  HE1 HIS A 137      -1.412  12.050 -30.883  1.00 51.08           H
ATOM   2193  NE2 HIS A 137      -0.898  11.090 -29.137  1.00 53.84           N
ATOM   2194  N   LEU A 138      -0.724  17.273 -27.197  1.00 83.03           N
ATOM   2195  H   LEU A 138      -0.878  17.382 -26.215  1.00 83.03           H
ATOM   2196  CA  LEU A 138      -0.698  18.461 -28.041  1.00 80.68           C
ATOM   2197  HA  LEU A 138      -1.274  18.307 -28.844  1.00 80.68           H
ATOM   2198  C   LEU A 138       0.760  18.662 -28.465  1.00 78.91           C
ATOM   2199  O   LEU A 138       1.613  19.033 -27.670  1.00 73.28           O
ATOM   2200  CB  LEU A 138      -1.301  19.669 -27.306  1.00 76.55           C
ATOM   2201 1HB  LEU A 138      -0.823  19.778 -26.435  1.00 76.55           H
ATOM   2202 2HB  LEU A 138      -1.159  20.483 -27.869  1.00 76.55           H
ATOM   2203  CG  LEU A 138      -2.812  19.524 -27.023  1.00 69.59           C
ATOM   2204  HG  LEU A 138      -2.935  18.652 -26.549  1.00 69.59           H
ATOM   2205  CD1 LEU A 138      -3.302  20.695 -26.162  1.00 66.10           C
ATOM   2206 1HD1 LEU A 138      -4.280  20.614 -25.970  1.00 66.10           H
ATOM   2207 2HD1 LEU A 138      -3.150  21.568 -26.625  1.00 66.10           H
ATOM   2208 3HD1 LEU A 138      -2.819  20.723 -25.287  1.00 66.10           H
ATOM   2209  CD2 LEU A 138      -3.649  19.512 -28.309  1.00 66.50           C
ATOM   2210 1HD2 LEU A 138      -4.623  19.417 -28.102  1.00 66.50           H
ATOM   2211 2HD2 LEU A 138      -3.385  18.751 -28.901  1.00 66.50           H
ATOM   2212 3HD2 LEU A 138      -3.525  20.360 -28.825  1.00 66.50           H
ATOM   2213  N   SER A 139       1.038  18.335 -29.713  1.00 72.11           N
ATOM   2214  H   SER A 139       0.274  18.022 -30.278  1.00 72.11           H
ATOM   2215  CA  SER A 139       2.351  18.385 -30.351  1.00 73.58           C
ATOM   2216  HA  SER A 139       2.874  17.610 -29.996  1.00 73.58           H
ATOM   2217  C   SER A 139       3.088  19.687 -30.006  1.00 73.47           C
ATOM   2218  O   SER A 139       2.502  20.758 -30.155  1.00 69.46           O
ATOM   2219  CB  SER A 139       2.149  18.286 -31.862  1.00 67.57           C
ATOM   2220 1HB  SER A 139       1.722  17.416 -32.107  1.00 67.57           H
ATOM   2221 2HB  SER A 139       1.583  19.040 -32.195  1.00 67.57           H
ATOM   2222  OG  SER A 139       3.376  18.354 -32.541  1.00 58.10           O
ATOM   2223  HG  SER A 139       4.092  18.369 -31.906  1.00 58.10           H
ATOM   2224  N   PRO A 140       4.372  19.634 -29.641  1.00 67.05           N
ATOM   2225  CA  PRO A 140       5.176  20.835 -29.422  1.00 69.77           C
ATOM   2226  HA  PRO A 140       4.723  21.378 -28.715  1.00 69.77           H
ATOM   2227  C   PRO A 140       5.244  21.765 -30.646  1.00 68.87           C
ATOM   2228  O   PRO A 140       5.529  22.941 -30.505  1.00 67.00           O
ATOM   2229  CB  PRO A 140       6.564  20.324 -28.998  1.00 66.57           C
ATOM   2230 1HB  PRO A 140       7.288  20.880 -29.407  1.00 66.57           H
ATOM   2231 2HB  PRO A 140       6.658  20.334 -28.002  1.00 66.57           H
ATOM   2232  CG  PRO A 140       6.624  18.894 -29.527  1.00 64.88           C
ATOM   2233 1HG  PRO A 140       6.964  18.873 -30.467  1.00 64.88           H
ATOM   2234 2HG  PRO A 140       7.206  18.322 -28.949  1.00 64.88           H
ATOM   2235  CD  PRO A 140       5.169  18.438 -29.461  1.00 70.82           C
ATOM   2236 1HD  PRO A 140       4.959  17.786 -30.190  1.00 70.82           H
ATOM   2237 2HD  PRO A 140       4.956  18.028 -28.574  1.00 70.82           H
ATOM   2238  N   ALA A 141       4.882  21.255 -31.835  1.00 75.97           N
ATOM   2239  H   ALA A 141       4.680  20.277 -31.888  1.00 75.97           H
ATOM   2240  CA  ALA A 141       4.767  22.047 -33.051  1.00 80.02           C
ATOM   2241  HA  ALA A 141       5.629  22.551 -33.110  1.00 80.02           H
ATOM   2242  C   ALA A 141       3.636  23.098 -33.010  1.00 79.29           C
ATOM   2243  O   ALA A 141       3.741  24.124 -33.682  1.00 76.18           O
ATOM   2244  CB  ALA A 141       4.586  21.088 -34.226  1.00 75.73           C
ATOM   2245 1HB  ALA A 141       5.319  20.409 -34.250  1.00 75.73           H
ATOM   2246 2HB  ALA A 141       4.595  21.581 -35.096  1.00 75.73           H
ATOM   2247 3HB  ALA A 141       3.716  20.599 -34.159  1.00 75.73           H
ATOM   2248  N   ALA A 142       2.562  22.871 -32.221  1.00 68.62           N
ATOM   2249  H   ALA A 142       2.521  22.024 -31.690  1.00 68.62           H
ATOM   2250  CA  ALA A 142       1.458  23.825 -32.119  1.00 71.52           C
ATOM   2251  HA  ALA A 142       1.383  24.240 -33.026  1.00 71.52           H
ATOM   2252  C   ALA A 142       1.729  24.974 -31.130  1.00 71.18           C
ATOM   2253  O   ALA A 142       1.098  26.017 -31.224  1.00 68.20           O
ATOM   2254  CB  ALA A 142       0.187  23.058 -31.755  1.00 67.20           C
ATOM   2255 1HB  ALA A 142       0.019  22.314 -32.402  1.00 67.20           H
ATOM   2256 2HB  ALA A 142      -0.611  23.661 -31.766  1.00 67.20           H
ATOM   2257 3HB  ALA A 142       0.258  22.659 -30.841  1.00 67.20           H
ATOM   2258  N   PHE A 143       2.675  24.804 -30.204  1.00 52.16           N
ATOM   2259  H   PHE A 143       3.177  23.939 -30.185  1.00 52.16           H
ATOM   2260  CA  PHE A 143       3.009  25.831 -29.214  1.00 58.74           C
ATOM   2261  HA  PHE A 143       2.164  26.342 -29.059  1.00 58.74           H
ATOM   2262  C   PHE A 143       4.050  26.842 -29.731  1.00 59.98           C
ATOM   2263  O   PHE A 143       4.102  27.966 -29.258  1.00 56.22           O
ATOM   2264  CB  PHE A 143       3.460  25.147 -27.919  1.00 53.23           C
ATOM   2265 1HB  PHE A 143       2.915  24.319 -27.787  1.00 53.23           H
ATOM   2266 2HB  PHE A 143       4.425  24.901 -28.005  1.00 53.23           H
ATOM   2267  CG  PHE A 143       3.301  26.022 -26.691  1.00 50.53           C
ATOM   2268  CD1 PHE A 143       4.390  26.723 -26.160  1.00 49.52           C
ATOM   2269  HD1 PHE A 143       5.292  26.638 -26.584  1.00 49.52           H
ATOM   2270  CD2 PHE A 143       2.035  26.134 -26.083  1.00 47.47           C
ATOM   2271  HD2 PHE A 143       1.257  25.627 -26.455  1.00 47.47           H
ATOM   2272  CE1 PHE A 143       4.220  27.546 -25.033  1.00 40.19           C
ATOM   2273  HE1 PHE A 143       4.999  28.051 -24.661  1.00 40.19           H
ATOM   2274  CE2 PHE A 143       1.861  26.957 -24.953  1.00 41.08           C
ATOM   2275  HE2 PHE A 143       0.960  27.040 -24.526  1.00 41.08           H
ATOM   2276  CZ  PHE A 143       2.957  27.660 -24.428  1.00 41.82           C
ATOM   2277  HZ  PHE A 143       2.839  28.242 -23.623  1.00 41.82           H
ATOM   2278  N   SER A 144       4.825  26.480 -30.773  1.00 68.42           N
ATOM   2279  H   SER A 144       4.673  25.588 -31.198  1.00 68.42           H
ATOM   2280  CA  SER A 144       5.885  27.348 -31.308  1.00 73.19           C
ATOM   2281  HA  SER A 144       6.320  27.728 -30.492  1.00 73.19           H
ATOM   2282  C   SER A 144       5.372  28.536 -32.145  1.00 71.40           C
ATOM   2283  O   SER A 144       6.137  29.453 -32.419  1.00 67.31           O
ATOM   2284  CB  SER A 144       6.860  26.506 -32.127  1.00 68.93           C
ATOM   2285 1HB  SER A 144       7.022  25.621 -31.690  1.00 68.93           H
ATOM   2286 2HB  SER A 144       6.515  26.362 -33.054  1.00 68.93           H
ATOM   2287  OG  SER A 144       8.102  27.169 -32.229  1.00 59.60           O
ATOM   2288  HG  SER A 144       8.808  26.523 -32.252  1.00 59.60           H
ATOM   2289  N   SER A 145       4.085  28.551 -32.533  1.00 74.70           N
ATOM   2290  H   SER A 145       3.488  27.807 -32.233  1.00 74.70           H
ATOM   2291  CA  SER A 145       3.514  29.612 -33.380  1.00 79.09           C
ATOM   2292  HA  SER A 145       4.318  30.005 -33.825  1.00 79.09           H
ATOM   2293  C   SER A 145       2.827  30.740 -32.604  1.00 78.84           C
ATOM   2294  O   SER A 145       2.321  31.669 -33.226  1.00 75.54           O
ATOM   2295  CB  SER A 145       2.541  29.013 -34.400  1.00 75.32           C
ATOM   2296 1HB  SER A 145       1.793  28.531 -33.943  1.00 75.32           H
ATOM   2297 2HB  SER A 145       2.166  29.722 -34.998  1.00 75.32           H
ATOM   2298  OG  SER A 145       3.220  28.080 -35.213  1.00 65.04           O
ATOM   2299  HG  SER A 145       3.374  27.276 -34.717  1.00 65.04           H
ATOM   2300  N   PHE A 146       2.778  30.670 -31.271  1.00 64.87           N
ATOM   2301  H   PHE A 146       3.265  29.926 -30.814  1.00 64.87           H
ATOM   2302  CA  PHE A 146       2.038  31.641 -30.442  1.00 70.97           C
ATOM   2303  HA  PHE A 146       1.761  32.350 -31.090  1.00 70.97           H
ATOM   2304  C   PHE A 146       2.889  32.389 -29.409  1.00 72.44           C
ATOM   2305  O   PHE A 146       2.339  33.107 -28.570  1.00 68.17           O
ATOM   2306  CB  PHE A 146       0.790  30.987 -29.844  1.00 64.11           C
ATOM   2307 1HB  PHE A 146       0.802  30.010 -30.059  1.00 64.11           H
ATOM   2308 2HB  PHE A 146       0.804  31.111 -28.852  1.00 64.11           H
ATOM   2309  CG  PHE A 146      -0.496  31.576 -30.379  1.00 59.94           C
ATOM   2310  CD1 PHE A 146      -1.045  32.737 -29.796  1.00 59.16           C
ATOM   2311  HD1 PHE A 146      -0.591  33.165 -29.014  1.00 59.16           H
ATOM   2312  CD2 PHE A 146      -1.137  30.994 -31.487  1.00 57.23           C
ATOM   2313  HD2 PHE A 146      -0.748  30.176 -31.911  1.00 57.23           H
ATOM   2314  CE1 PHE A 146      -2.225  33.293 -30.309  1.00 48.08           C
ATOM   2315  HE1 PHE A 146      -2.612  34.114 -29.890  1.00 48.08           H
ATOM   2316  CE2 PHE A 146      -2.317  31.550 -32.004  1.00 49.02           C
ATOM   2317  HE2 PHE A 146      -2.765  31.129 -32.792  1.00 49.02           H
ATOM   2318  CZ  PHE A 146      -2.868  32.700 -31.412  1.00 48.01           C
ATOM   2319  HZ  PHE A 146      -3.713  33.095 -31.773  1.00 48.01           H
ATOM   2320  N   LEU A 147       4.208  32.231 -29.447  1.00 61.71           N
ATOM   2321  H   LEU A 147       4.605  31.524 -30.032  1.00 61.71           H
ATOM   2322  CA  LEU A 147       5.086  33.080 -28.642  1.00 66.48           C
ATOM   2323  HA  LEU A 147       4.596  33.319 -27.804  1.00 66.48           H
ATOM   2324  C   LEU A 147       5.389  34.360 -29.430  1.00 65.26           C
ATOM   2325  O   LEU A 147       6.127  34.291 -30.419  1.00 63.81           O
ATOM   2326  CB  LEU A 147       6.355  32.310 -28.236  1.00 60.83           C
ATOM   2327 1HB  LEU A 147       6.751  31.899 -29.057  1.00 60.83           H
ATOM   2328 2HB  LEU A 147       7.005  32.959 -27.841  1.00 60.83           H
ATOM   2329  CG  LEU A 147       6.095  31.193 -27.208  1.00 55.36           C
ATOM   2330  HG  LEU A 147       5.358  30.627 -27.576  1.00 55.36           H
ATOM   2331  CD1 LEU A 147       7.371  30.373 -26.990  1.00 52.46           C
ATOM   2332 1HD1 LEU A 147       7.218  29.643 -26.324  1.00 52.46           H
ATOM   2333 2HD1 LEU A 147       8.114  30.949 -26.649  1.00 52.46           H
ATOM   2334 3HD1 LEU A 147       7.676  29.952 -27.844  1.00 52.46           H
ATOM   2335  CD2 LEU A 147       5.656  31.738 -25.850  1.00 54.15           C
ATOM   2336 1HD2 LEU A 147       5.494  30.995 -25.201  1.00 54.15           H
ATOM   2337 2HD2 LEU A 147       4.810  32.265 -25.932  1.00 54.15           H
ATOM   2338 3HD2 LEU A 147       6.355  32.338 -25.462  1.00 54.15           H
ATOM   2339  N   PRO A 148       4.826  35.539 -29.063  1.00 64.28           N
ATOM   2340  CA  PRO A 148       5.388  36.788 -29.528  1.00 69.82           C
ATOM   2341  HA  PRO A 148       5.383  36.844 -30.526  1.00 69.82           H
ATOM   2342  C   PRO A 148       6.836  36.843 -29.042  1.00 69.14           C
ATOM   2343  O   PRO A 148       7.135  36.532 -27.885  1.00 65.62           O
ATOM   2344  CB  PRO A 148       4.510  37.895 -28.942  1.00 64.99           C
ATOM   2345 1HB  PRO A 148       5.052  38.709 -28.735  1.00 64.99           H
ATOM   2346 2HB  PRO A 148       3.772  38.137 -29.572  1.00 64.99           H
ATOM   2347  CG  PRO A 148       3.953  37.267 -27.661  1.00 62.14           C
ATOM   2348 1HG  PRO A 148       4.572  37.420 -26.890  1.00 62.14           H
ATOM   2349 2HG  PRO A 148       3.051  37.640 -27.444  1.00 62.14           H
ATOM   2350  CD  PRO A 148       3.862  35.773 -28.006  1.00 69.30           C
ATOM   2351 1HD  PRO A 148       4.095  35.203 -27.218  1.00 69.30           H
ATOM   2352 2HD  PRO A 148       2.949  35.531 -28.335  1.00 69.30           H
ATOM   2353  N   GLU A 149       7.734  37.201 -29.943  1.00 60.85           N
ATOM   2354  H   GLU A 149       7.414  37.333 -30.881  1.00 60.85           H
ATOM   2355  CA  GLU A 149       9.155  37.420 -29.683  1.00 65.46           C
ATOM   2356  HA  GLU A 149       9.573  36.608 -29.275  1.00 65.46           H
ATOM   2357  C   GLU A 149       9.312  38.548 -28.650  1.00 62.29           C
ATOM   2358  O   GLU A 149       9.464  39.720 -28.968  1.00 59.61           O
ATOM   2359  CB  GLU A 149       9.810  37.694 -31.050  1.00 62.11           C
ATOM   2360 1HB  GLU A 149       9.502  36.992 -31.692  1.00 62.11           H
ATOM   2361 2HB  GLU A 149       9.508  38.593 -31.368  1.00 62.11           H
ATOM   2362  CG  GLU A 149      11.337  37.687 -31.045  1.00 55.08           C
ATOM   2363 1HG  GLU A 149      11.657  38.495 -30.549  1.00 55.08           H
ATOM   2364 2HG  GLU A 149      11.649  36.862 -30.574  1.00 55.08           H
ATOM   2365  CD  GLU A 149      11.937  37.706 -32.458  1.00 55.89           C
ATOM   2366  OE1 GLU A 149      13.163  37.891 -32.555  1.00 48.02           O
ATOM   2367  OE2 GLU A 149      11.180  37.525 -33.437  1.00 48.55           O
ATOM   2368  N   SER A 150       9.150  38.180 -27.378  1.00 48.27           N
ATOM   2369  H   SER A 150       8.907  37.229 -27.185  1.00 48.27           H
ATOM   2370  CA  SER A 150       9.309  39.092 -26.260  1.00 58.85           C
ATOM   2371  HA  SER A 150       9.105  40.008 -26.606  1.00 58.85           H
ATOM   2372  C   SER A 150      10.749  39.016 -25.776  1.00 57.48           C
ATOM   2373  O   SER A 150      11.137  38.094 -25.068  1.00 53.72           O
ATOM   2374  CB  SER A 150       8.312  38.805 -25.145  1.00 54.43           C
ATOM   2375 1HB  SER A 150       7.377  38.787 -25.500  1.00 54.43           H
ATOM   2376 2HB  SER A 150       8.517  37.933 -24.700  1.00 54.43           H
ATOM   2377  OG  SER A 150       8.379  39.816 -24.161  1.00 48.28           O
ATOM   2378  HG  SER A 150       8.394  40.674 -24.585  1.00 48.28           H
ATOM   2379  N   THR A 151      11.506  39.997 -26.247  1.00 56.67           N
ATOM   2380  H   THR A 151      11.279  40.314 -27.168  1.00 56.67           H
ATOM   2381  CA  THR A 151      12.631  40.680 -25.602  1.00 65.01           C
ATOM   2382  HA  THR A 151      13.305  40.727 -26.340  1.00 65.01           H
ATOM   2383  C   THR A 151      13.317  39.918 -24.466  1.00 64.41           C
ATOM   2384  O   THR A 151      12.788  39.745 -23.376  1.00 60.06           O
ATOM   2385  CB  THR A 151      12.172  42.063 -25.110  1.00 60.59           C
ATOM   2386  HB  THR A 151      11.645  41.952 -24.267  1.00 60.59           H
ATOM   2387  OG1 THR A 151      11.344  42.662 -26.091  1.00 53.57           O
ATOM   2388  HG1 THR A 151      11.847  42.797 -26.894  1.00 53.57           H
ATOM   2389  CG2 THR A 151      13.329  43.013 -24.897  1.00 54.77           C
ATOM   2390 1HG2 THR A 151      13.007  43.904 -24.578  1.00 54.77           H
ATOM   2391 2HG2 THR A 151      13.836  43.156 -25.747  1.00 54.77           H
ATOM   2392 3HG2 THR A 151      13.966  42.654 -24.215  1.00 54.77           H
ATOM   2393  N   ALA A 152      14.558  39.558 -24.748  1.00 51.22           N
ATOM   2394  H   ALA A 152      14.838  39.645 -25.704  1.00 51.22           H
ATOM   2395  CA  ALA A 152      15.564  39.049 -23.823  1.00 57.99           C
ATOM   2396  HA  ALA A 152      15.444  38.056 -23.812  1.00 57.99           H
ATOM   2397  C   ALA A 152      15.386  39.513 -22.369  1.00 56.59           C
ATOM   2398  O   ALA A 152      15.647  40.657 -22.022  1.00 52.75           O
ATOM   2399  CB  ALA A 152      16.922  39.510 -24.368  1.00 54.31           C
ATOM   2400 1HB  ALA A 152      17.048  39.213 -25.315  1.00 54.31           H
ATOM   2401 2HB  ALA A 152      17.673  39.133 -23.825  1.00 54.31           H
ATOM   2402 3HB  ALA A 152      16.997  40.507 -24.346  1.00 54.31           H
ATOM   2403  N   CYS A 153      15.036  38.585 -21.502  1.00 40.89           N
ATOM   2404  H   CYS A 153      14.604  37.754 -21.854  1.00 40.89           H
ATOM   2405  CA  CYS A 153      15.237  38.691 -20.069  1.00 52.52           C
ATOM   2406  HA  CYS A 153      15.575  39.605 -19.844  1.00 52.52           H
ATOM   2407  C   CYS A 153      16.299  37.651 -19.675  1.00 50.59           C
ATOM   2408  O   CYS A 153      16.013  36.457 -19.731  1.00 48.71           O
ATOM   2409  CB  CYS A 153      13.884  38.508 -19.357  1.00 50.26           C
ATOM   2410 1HB  CYS A 153      13.184  38.811 -20.004  1.00 50.26           H
ATOM   2411 2HB  CYS A 153      13.784  37.527 -19.193  1.00 50.26           H
ATOM   2412  SG  CYS A 153      13.887  39.476 -17.826  1.00 44.34           S
ATOM   2413  HG  CYS A 153      13.888  40.763 -18.119  1.00 44.34           H
ATOM   2414  N   PRO A 154      17.542  38.060 -19.342  1.00 41.66           N
ATOM   2415  CA  PRO A 154      18.566  37.129 -18.903  1.00 51.30           C
ATOM   2416  HA  PRO A 154      18.550  36.282 -19.434  1.00 51.30           H
ATOM   2417  C   PRO A 154      18.288  36.729 -17.453  1.00 52.71           C
ATOM   2418  O   PRO A 154      18.929  37.208 -16.524  1.00 50.85           O
ATOM   2419  CB  PRO A 154      19.892  37.869 -19.118  1.00 48.55           C
ATOM   2420 1HB  PRO A 154      20.588  37.559 -18.470  1.00 48.55           H
ATOM   2421 2HB  PRO A 154      20.227  37.745 -20.052  1.00 48.55           H
ATOM   2422  CG  PRO A 154      19.515  39.326 -18.861  1.00 49.96           C
ATOM   2423 1HG  PRO A 154      19.576  39.543 -17.887  1.00 49.96           H
ATOM   2424 2HG  PRO A 154      20.108  39.943 -19.378  1.00 49.96           H
ATOM   2425  CD  PRO A 154      18.065  39.415 -19.355  1.00 59.37           C
ATOM   2426 1HD  PRO A 154      17.511  39.987 -18.750  1.00 59.37           H
ATOM   2427 2HD  PRO A 154      18.021  39.775 -20.287  1.00 59.37           H
ATOM   2428  N   TYR A 155      17.303  35.865 -17.248  1.00 34.03           N
ATOM   2429  H   TYR A 155      16.629  35.706 -17.970  1.00 34.03           H
ATOM   2430  CA  TYR A 155      17.187  35.143 -15.986  1.00 44.76           C
ATOM   2431  HA  TYR A 155      17.367  35.779 -15.236  1.00 44.76           H
ATOM   2432  C   TYR A 155      18.253  34.056 -16.001  1.00 44.69           C
ATOM   2433  O   TYR A 155      18.101  33.012 -16.622  1.00 41.91           O
ATOM   2434  CB  TYR A 155      15.757  34.630 -15.745  1.00 42.29           C
ATOM   2435 1HB  TYR A 155      15.194  34.842 -16.544  1.00 42.29           H
ATOM   2436 2HB  TYR A 155      15.783  33.640 -15.609  1.00 42.29           H
ATOM   2437  CG  TYR A 155      15.115  35.260 -14.530  1.00 39.47           C
ATOM   2438  CD1 TYR A 155      15.208  34.645 -13.261  1.00 36.68           C
ATOM   2439  HD1 TYR A 155      15.693  33.775 -13.168  1.00 36.68           H
ATOM   2440  CD2 TYR A 155      14.431  36.490 -14.649  1.00 37.24           C
ATOM   2441  HD2 TYR A 155      14.360  36.932 -15.543  1.00 37.24           H
ATOM   2442  CE1 TYR A 155      14.629  35.239 -12.133  1.00 32.22           C
ATOM   2443  HE1 TYR A 155      14.701  34.794 -11.240  1.00 32.22           H
ATOM   2444  CE2 TYR A 155      13.848  37.100 -13.522  1.00 33.88           C
ATOM   2445  HE2 TYR A 155      13.370  37.974 -13.615  1.00 33.88           H
ATOM   2446  CZ  TYR A 155      13.941  36.472 -12.259  1.00 36.39           C
ATOM   2447  OH  TYR A 155      13.379  37.052 -11.171  1.00 35.23           O
ATOM   2448  HH  TYR A 155      13.247  37.985 -11.339  1.00 35.23           H
ATOM   2449  N   PHE A 156      19.370  34.347 -15.340  1.00 41.12           N
ATOM   2450  H   PHE A 156      19.530  35.301 -15.085  1.00 41.12           H
ATOM   2451  CA  PHE A 156      20.371  33.363 -14.966  1.00 53.40           C
ATOM   2452  HA  PHE A 156      20.728  32.960 -15.809  1.00 53.40           H
ATOM   2453  C   PHE A 156      19.689  32.289 -14.110  1.00 53.30           C
ATOM   2454  O   PHE A 156      19.501  32.451 -12.908  1.00 51.15           O
ATOM   2455  CB  PHE A 156      21.533  34.040 -14.219  1.00 47.44           C
ATOM   2456 1HB  PHE A 156      21.163  34.792 -13.674  1.00 47.44           H
ATOM   2457 2HB  PHE A 156      21.956  33.366 -13.614  1.00 47.44           H
ATOM   2458  CG  PHE A 156      22.620  34.606 -15.113  1.00 44.79           C
ATOM   2459  CD1 PHE A 156      23.752  33.831 -15.413  1.00 43.92           C
ATOM   2460  HD1 PHE A 156      23.830  32.903 -15.049  1.00 43.92           H
ATOM   2461  CD2 PHE A 156      22.509  35.905 -15.632  1.00 41.75           C
ATOM   2462  HD2 PHE A 156      21.703  36.459 -15.423  1.00 41.75           H
ATOM   2463  CE1 PHE A 156      24.775  34.354 -16.222  1.00 34.63           C
ATOM   2464  HE1 PHE A 156      25.581  33.799 -16.426  1.00 34.63           H
ATOM   2465  CE2 PHE A 156      23.530  36.429 -16.446  1.00 35.69           C
ATOM   2466  HE2 PHE A 156      23.448  37.355 -16.814  1.00 35.69           H
ATOM   2467  CZ  PHE A 156      24.670  35.653 -16.746  1.00 35.63           C
ATOM   2468  HZ  PHE A 156      25.395  36.024 -17.326  1.00 35.63           H
ATOM   2469  N   TYR A 157      19.303  31.193 -14.752  1.00 45.84           N
ATOM   2470  H   TYR A 157      19.312  31.194 -15.752  1.00 45.84           H
ATOM   2471  CA  TYR A 157      18.869  29.996 -14.061  1.00 56.49           C
ATOM   2472  HA  TYR A 157      18.240  30.242 -13.324  1.00 56.49           H
ATOM   2473  C   TYR A 157      20.128  29.352 -13.470  1.00 54.41           C
ATOM   2474  O   TYR A 157      20.842  28.611 -14.146  1.00 53.36           O
ATOM   2475  CB  TYR A 157      18.076  29.091 -15.015  1.00 53.15           C
ATOM   2476 1HB  TYR A 157      17.675  29.657 -15.735  1.00 53.15           H
ATOM   2477 2HB  TYR A 157      18.703  28.427 -15.423  1.00 53.15           H
ATOM   2478  CG  TYR A 157      16.958  28.326 -14.346  1.00 49.25           C
ATOM   2479  CD1 TYR A 157      17.177  27.045 -13.812  1.00 45.85           C
ATOM   2480  HD1 TYR A 157      18.085  26.629 -13.861  1.00 45.85           H
ATOM   2481  CD2 TYR A 157      15.684  28.911 -14.277  1.00 46.39           C
ATOM   2482  HD2 TYR A 157      15.533  29.823 -14.658  1.00 46.39           H
ATOM   2483  CE1 TYR A 157      16.110  26.346 -13.205  1.00 39.52           C
ATOM   2484  HE1 TYR A 157      16.267  25.437 -12.818  1.00 39.52           H
ATOM   2485  CE2 TYR A 157      14.615  28.216 -13.671  1.00 41.28           C
ATOM   2486  HE2 TYR A 157      13.710  28.637 -13.616  1.00 41.28           H
ATOM   2487  CZ  TYR A 157      14.829  26.922 -13.142  1.00 42.47           C
ATOM   2488  OH  TYR A 157      13.798  26.251 -12.567  1.00 41.05           O
ATOM   2489  HH  TYR A 157      13.063  26.849 -12.432  1.00 41.05           H
ATOM   2490  N   ALA A 158      20.449  29.714 -12.232  1.00 52.77           N
ATOM   2491  H   ALA A 158      19.973  30.487 -11.814  1.00 52.77           H
ATOM   2492  CA  ALA A 158      21.469  29.021 -11.471  1.00 64.18           C
ATOM   2493  HA  ALA A 158      22.333  29.070 -11.971  1.00 64.18           H
ATOM   2494  C   ALA A 158      21.021  27.561 -11.332  1.00 63.54           C
ATOM   2495  O   ALA A 158      20.013  27.270 -10.688  1.00 59.29           O
ATOM   2496  CB  ALA A 158      21.679  29.717 -10.121  1.00 60.52           C
ATOM   2497 1HB  ALA A 158      21.970  30.665 -10.248  1.00 60.52           H
ATOM   2498 2HB  ALA A 158      22.380  29.250  -9.582  1.00 60.52           H
ATOM   2499 3HB  ALA A 158      20.834  29.724  -9.586  1.00 60.52           H
ATOM   2500  N   ALA A 159      21.738  26.656 -11.997  1.00 55.07           N
ATOM   2501  H   ALA A 159      22.467  26.974 -12.603  1.00 55.07           H
ATOM   2502  CA  ALA A 159      21.507  25.232 -11.879  1.00 65.08           C
ATOM   2503  HA  ALA A 159      20.592  25.039 -12.233  1.00 65.08           H
ATOM   2504  C   ALA A 159      21.596  24.834 -10.387  1.00 64.00           C
ATOM   2505  O   ALA A 159      22.544  25.250  -9.715  1.00 60.54           O
ATOM   2506  CB  ALA A 159      22.524  24.488 -12.736  1.00 60.14           C
ATOM   2507 1HB  ALA A 159      22.450  24.759 -13.696  1.00 60.14           H
ATOM   2508 2HB  ALA A 159      22.382  23.500 -12.684  1.00 60.14           H
ATOM   2509 3HB  ALA A 159      23.457  24.681 -12.433  1.00 60.14           H
ATOM   2510  N   PRO A 160      20.638  24.052  -9.868  1.00 52.42           N
ATOM   2511  CA  PRO A 160      20.760  23.547  -8.516  1.00 61.62           C
ATOM   2512  HA  PRO A 160      20.851  24.306  -7.871  1.00 61.62           H
ATOM   2513  C   PRO A 160      22.029  22.685  -8.410  1.00 60.71           C
ATOM   2514  O   PRO A 160      22.334  21.943  -9.343  1.00 57.93           O
ATOM   2515  CB  PRO A 160      19.475  22.757  -8.244  1.00 58.68           C
ATOM   2516 1HB  PRO A 160      19.659  21.955  -7.676  1.00 58.68           H
ATOM   2517 2HB  PRO A 160      18.787  23.330  -7.799  1.00 58.68           H
ATOM   2518  CG  PRO A 160      19.019  22.344  -9.639  1.00 58.58           C
ATOM   2519 1HG  PRO A 160      19.448  21.483  -9.913  1.00 58.58           H
ATOM   2520 2HG  PRO A 160      18.024  22.247  -9.674  1.00 58.58           H
ATOM   2521  CD  PRO A 160      19.484  23.490 -10.532  1.00 66.59           C
ATOM   2522 1HD  PRO A 160      19.748  23.163 -11.439  1.00 66.59           H
ATOM   2523 2HD  PRO A 160      18.778  24.192 -10.623  1.00 66.59           H
ATOM   2524  N   PRO A 161      22.788  22.790  -7.307  1.00 45.91           N
ATOM   2525  CA  PRO A 161      23.981  21.983  -7.134  1.00 59.02           C
ATOM   2526  HA  PRO A 161      24.612  22.156  -7.890  1.00 59.02           H
ATOM   2527  C   PRO A 161      23.614  20.489  -7.170  1.00 58.80           C
ATOM   2528  O   PRO A 161      22.542  20.115  -6.691  1.00 55.03           O
ATOM   2529  CB  PRO A 161      24.596  22.411  -5.792  1.00 56.28           C
ATOM   2530 1HB  PRO A 161      25.002  21.630  -5.317  1.00 56.28           H
ATOM   2531 2HB  PRO A 161      25.289  23.119  -5.923  1.00 56.28           H
ATOM   2532  CG  PRO A 161      23.397  22.958  -5.017  1.00 56.46           C
ATOM   2533 1HG  PRO A 161      22.917  22.223  -4.538  1.00 56.46           H
ATOM   2534 2HG  PRO A 161      23.685  23.653  -4.358  1.00 56.46           H
ATOM   2535  CD  PRO A 161      22.513  23.571  -6.109  1.00 65.00           C
ATOM   2536 1HD  PRO A 161      21.543  23.499  -5.877  1.00 65.00           H
ATOM   2537 2HD  PRO A 161      22.746  24.529  -6.273  1.00 65.00           H
ATOM   2538  N   PRO A 162      24.474  19.640  -7.755  1.00 45.42           N
ATOM   2539  CA  PRO A 162      24.213  18.208  -7.781  1.00 57.20           C
ATOM   2540  HA  PRO A 162      23.338  18.026  -8.230  1.00 57.20           H
ATOM   2541  C   PRO A 162      24.105  17.667  -6.352  1.00 57.71           C
ATOM   2542  O   PRO A 162      24.801  18.149  -5.455  1.00 54.59           O
ATOM   2543  CB  PRO A 162      25.376  17.591  -8.561  1.00 54.93           C
ATOM   2544 1HB  PRO A 162      25.618  16.693  -8.193  1.00 54.93           H
ATOM   2545 2HB  PRO A 162      25.150  17.503  -9.531  1.00 54.93           H
ATOM   2546  CG  PRO A 162      26.512  18.593  -8.352  1.00 55.92           C
ATOM   2547 1HG  PRO A 162      26.999  18.411  -7.498  1.00 55.92           H
ATOM   2548 2HG  PRO A 162      27.157  18.569  -9.116  1.00 55.92           H
ATOM   2549  CD  PRO A 162      25.789  19.934  -8.292  1.00 66.22           C
ATOM   2550 1HD  PRO A 162      26.261  20.576  -7.688  1.00 66.22           H
ATOM   2551 2HD  PRO A 162      25.696  20.339  -9.202  1.00 66.22           H
ATOM   2552  N   PRO A 163      23.247  16.654  -6.115  1.00 49.98           N
ATOM   2553  CA  PRO A 163      23.158  16.037  -4.803  1.00 60.22           C
ATOM   2554  HA  PRO A 163      22.921  16.718  -4.110  1.00 60.22           H
ATOM   2555  C   PRO A 163      24.525  15.457  -4.429  1.00 59.33           C
ATOM   2556  O   PRO A 163      25.083  14.645  -5.160  1.00 58.24           O
ATOM   2557  CB  PRO A 163      22.061  14.969  -4.913  1.00 58.46           C
ATOM   2558 1HB  PRO A 163      22.286  14.165  -4.363  1.00 58.46           H
ATOM   2559 2HB  PRO A 163      21.175  15.333  -4.625  1.00 58.46           H
ATOM   2560  CG  PRO A 163      22.051  14.625  -6.403  1.00 58.21           C
ATOM   2561 1HG  PRO A 163      22.724  13.915  -6.611  1.00 58.21           H
ATOM   2562 2HG  PRO A 163      21.144  14.321  -6.695  1.00 58.21           H
ATOM   2563  CD  PRO A 163      22.426  15.945  -7.072  1.00 67.11           C
ATOM   2564 1HD  PRO A 163      22.950  15.793  -7.910  1.00 67.11           H
ATOM   2565 2HD  PRO A 163      21.615  16.491  -7.281  1.00 67.11           H
ATOM   2566  N   VAL A 164      25.062  15.905  -3.294  1.00 48.10           N
ATOM   2567  H   VAL A 164      24.637  16.692  -2.847  1.00 48.10           H
ATOM   2568  CA  VAL A 164      26.237  15.307  -2.669  1.00 62.45           C
ATOM   2569  HA  VAL A 164      26.978  15.392  -3.335  1.00 62.45           H
ATOM   2570  C   VAL A 164      25.949  13.833  -2.396  1.00 60.93           C
ATOM   2571  O   VAL A 164      25.183  13.482  -1.510  1.00 57.95           O
ATOM   2572  CB  VAL A 164      26.665  16.064  -1.387  1.00 58.96           C
ATOM   2573  HB  VAL A 164      27.095  15.382  -0.796  1.00 58.96           H
ATOM   2574  CG1 VAL A 164      27.638  17.183  -1.742  1.00 52.15           C
ATOM   2575 1HG1 VAL A 164      27.924  17.682  -0.924  1.00 52.15           H
ATOM   2576 2HG1 VAL A 164      27.217  17.838  -2.370  1.00 52.15           H
ATOM   2577 3HG1 VAL A 164      28.458  16.818  -2.182  1.00 52.15           H
ATOM   2578  CG2 VAL A 164      25.505  16.676  -0.595  1.00 57.31           C
ATOM   2579 1HG2 VAL A 164      25.838  17.151   0.220  1.00 57.31           H
ATOM   2580 2HG2 VAL A 164      24.862  15.970  -0.298  1.00 57.31           H
ATOM   2581 3HG2 VAL A 164      25.001  17.337  -1.151  1.00 57.31           H
ATOM   2582  N   THR A 165      26.518  12.966  -3.215  1.00 56.50           N
ATOM   2583  H   THR A 165      26.927  13.306  -4.062  1.00 56.50           H
ATOM   2584  CA  THR A 165      26.575  11.538  -2.938  1.00 62.93           C
ATOM   2585  HA  THR A 165      25.640  11.225  -2.770  1.00 62.93           H
ATOM   2586  C   THR A 165      27.454  11.346  -1.710  1.00 62.63           C
ATOM   2587  O   THR A 165      28.679  11.457  -1.791  1.00 57.06           O
ATOM   2588  CB  THR A 165      27.131  10.764  -4.137  1.00 59.15           C
ATOM   2589  HB  THR A 165      27.453   9.871  -3.823  1.00 59.15           H
ATOM   2590  OG1 THR A 165      28.248  11.427  -4.682  1.00 54.41           O
ATOM   2591  HG1 THR A 165      28.962  10.801  -4.806  1.00 54.41           H
ATOM   2592  CG2 THR A 165      26.098  10.635  -5.251  1.00 56.72           C
ATOM   2593 1HG2 THR A 165      26.471  10.128  -6.028  1.00 56.72           H
ATOM   2594 2HG2 THR A 165      25.811  11.535  -5.580  1.00 56.72           H
ATOM   2595 3HG2 THR A 165      25.284  10.151  -4.930  1.00 56.72           H
ATOM   2596  N   CYS A 166      26.829  11.086  -0.564  1.00 43.36           N
ATOM   2597  H   CYS A 166      25.840  11.226  -0.513  1.00 43.36           H
ATOM   2598  CA  CYS A 166      27.530  10.606   0.619  1.00 54.13           C
ATOM   2599  HA  CYS A 166      28.250  11.262   0.848  1.00 54.13           H
ATOM   2600  C   CYS A 166      28.138   9.238   0.280  1.00 51.60           C
ATOM   2601  O   CYS A 166      27.437   8.224   0.264  1.00 49.78           O
ATOM   2602  CB  CYS A 166      26.565  10.530   1.805  1.00 51.79           C
ATOM   2603 1HB  CYS A 166      25.824   9.927   1.509  1.00 51.79           H
ATOM   2604 2HB  CYS A 166      27.080  10.090   2.541  1.00 51.79           H
ATOM   2605  SG  CYS A 166      25.974  12.180   2.264  1.00 46.71           S
ATOM   2606  HG  CYS A 166      27.002  13.001   2.376  1.00 46.71           H
ATOM   2607  N   PHE A 167      29.423   9.219  -0.030  1.00 45.69           N
ATOM   2608  H   PHE A 167      29.884  10.083  -0.233  1.00 45.69           H
ATOM   2609  CA  PHE A 167      30.188   7.984  -0.086  1.00 54.64           C
ATOM   2610  HA  PHE A 167      29.715   7.373  -0.721  1.00 54.64           H
ATOM   2611  C   PHE A 167      30.234   7.366   1.321  1.00 52.82           C
ATOM   2612  O   PHE A 167      30.518   8.087   2.285  1.00 51.57           O
ATOM   2613  CB  PHE A 167      31.598   8.259  -0.622  1.00 49.17           C
ATOM   2614 1HB  PHE A 167      31.965   9.063  -0.155  1.00 49.17           H
ATOM   2615 2HB  PHE A 167      32.175   7.466  -0.424  1.00 49.17           H
ATOM   2616  CG  PHE A 167      31.645   8.517  -2.118  1.00 48.99           C
ATOM   2617  CD1 PHE A 167      31.793   7.443  -3.007  1.00 45.21           C
ATOM   2618  HD1 PHE A 167      31.878   6.513  -2.650  1.00 45.21           H
ATOM   2619  CD2 PHE A 167      31.524   9.819  -2.622  1.00 44.93           C
ATOM   2620  HD2 PHE A 167      31.417  10.589  -1.993  1.00 44.93           H
ATOM   2621  CE1 PHE A 167      31.823   7.662  -4.395  1.00 38.07           C
ATOM   2622  HE1 PHE A 167      31.928   6.890  -5.023  1.00 38.07           H
ATOM   2623  CE2 PHE A 167      31.553  10.048  -4.015  1.00 39.83           C
ATOM   2624  HE2 PHE A 167      31.465  10.978  -4.373  1.00 39.83           H
ATOM   2625  CZ  PHE A 167      31.706   8.964  -4.896  1.00 41.31           C
ATOM   2626  HZ  PHE A 167      31.731   9.123  -5.883  1.00 41.31           H
ATOM   2627  N   PRO A 168      29.975   6.069   1.477  1.00 40.91           N
ATOM   2628  CA  PRO A 168      30.180   5.406   2.752  1.00 50.54           C
ATOM   2629  HA  PRO A 168      29.731   5.910   3.490  1.00 50.54           H
ATOM   2630  C   PRO A 168      31.682   5.379   3.068  1.00 51.69           C
ATOM   2631  O   PRO A 168      32.483   4.872   2.290  1.00 47.48           O
ATOM   2632  CB  PRO A 168      29.557   4.013   2.602  1.00 47.65           C
ATOM   2633 1HB  PRO A 168      30.074   3.332   3.121  1.00 47.65           H
ATOM   2634 2HB  PRO A 168      28.605   4.012   2.907  1.00 47.65           H
ATOM   2635  CG  PRO A 168      29.651   3.742   1.095  1.00 48.54           C
ATOM   2636 1HG  PRO A 168      30.525   3.314   0.864  1.00 48.54           H
ATOM   2637 2HG  PRO A 168      28.901   3.155   0.791  1.00 48.54           H
ATOM   2638  CD  PRO A 168      29.544   5.128   0.461  1.00 56.78           C
ATOM   2639 1HD  PRO A 168      30.140   5.208  -0.338  1.00 56.78           H
ATOM   2640 2HD  PRO A 168      28.602   5.334   0.197  1.00 56.78           H
ATOM   2641  N   HIS A 169      32.056   5.930   4.221  1.00 42.02           N
ATOM   2642  H   HIS A 169      31.391   6.484   4.722  1.00 42.02           H
ATOM   2643  CA  HIS A 169      33.388   5.764   4.788  1.00 50.65           C
ATOM   2644  HA  HIS A 169      34.023   6.140   4.114  1.00 50.65           H
ATOM   2645  C   HIS A 169      33.680   4.274   5.013  1.00 47.10           C
ATOM   2646  O   HIS A 169      32.868   3.602   5.654  1.00 44.27           O
ATOM   2647  CB  HIS A 169      33.500   6.538   6.115  1.00 47.34           C
ATOM   2648 1HB  HIS A 169      32.611   6.525   6.572  1.00 47.34           H
ATOM   2649 2HB  HIS A 169      34.180   6.089   6.695  1.00 47.34           H
ATOM   2650  CG  HIS A 169      33.912   7.974   5.957  1.00 45.16           C
ATOM   2651  ND1 HIS A 169      35.210   8.427   5.857  1.00 41.52           N
ATOM   2652  HD1 HIS A 169      36.031   7.856   5.853  1.00 41.52           H
ATOM   2653  CD2 HIS A 169      33.103   9.074   5.931  1.00 40.37           C
ATOM   2654  HD2 HIS A 169      32.105   9.072   5.986  1.00 40.37           H
ATOM   2655  CE1 HIS A 169      35.183   9.775   5.765  1.00 36.06           C
ATOM   2656  HE1 HIS A 169      35.987  10.362   5.674  1.00 36.06           H
ATOM   2657  NE2 HIS A 169      33.918  10.204   5.814  1.00 36.54           N
ATOM   2658  N   PRO A 170      34.819   3.752   4.571  1.00 40.69           N
ATOM   2659  CA  PRO A 170      35.248   2.415   4.953  1.00 51.28           C
ATOM   2660  HA  PRO A 170      34.492   1.761   4.936  1.00 51.28           H
ATOM   2661  C   PRO A 170      35.771   2.464   6.393  1.00 52.12           C
ATOM   2662  O   PRO A 170      36.939   2.761   6.639  1.00 48.44           O
ATOM   2663  CB  PRO A 170      36.309   2.029   3.921  1.00 46.56           C
ATOM   2664 1HB  PRO A 170      36.987   1.412   4.320  1.00 46.56           H
ATOM   2665 2HB  PRO A 170      35.890   1.594   3.124  1.00 46.56           H
ATOM   2666  CG  PRO A 170      36.944   3.369   3.543  1.00 47.39           C
ATOM   2667 1HG  PRO A 170      37.702   3.589   4.157  1.00 47.39           H
ATOM   2668 2HG  PRO A 170      37.273   3.353   2.599  1.00 47.39           H
ATOM   2669  CD  PRO A 170      35.802   4.377   3.705  1.00 55.66           C
ATOM   2670 1HD  PRO A 170      36.124   5.223   4.130  1.00 55.66           H
ATOM   2671 2HD  PRO A 170      35.377   4.587   2.824  1.00 55.66           H
ATOM   2672  N   TYR A 171      34.918   2.181   7.366  1.00 38.69           N
ATOM   2673  H   TYR A 171      33.936   2.211   7.180  1.00 38.69           H
ATOM   2674  CA  TYR A 171      35.382   1.826   8.706  1.00 45.30           C
ATOM   2675  HA  TYR A 171      36.137   2.442   8.932  1.00 45.30           H
ATOM   2676  C   TYR A 171      35.900   0.385   8.671  1.00 43.96           C
ATOM   2677  O   TYR A 171      35.157  -0.577   8.817  1.00 40.85           O
ATOM   2678  CB  TYR A 171      34.293   2.067   9.771  1.00 42.60           C
ATOM   2679 1HB  TYR A 171      33.411   2.177   9.313  1.00 42.60           H
ATOM   2680 2HB  TYR A 171      34.256   1.276  10.381  1.00 42.60           H
ATOM   2681  CG  TYR A 171      34.544   3.301  10.614  1.00 39.65           C
ATOM   2682  CD1 TYR A 171      35.336   3.211  11.781  1.00 36.52           C
ATOM   2683  HD1 TYR A 171      35.726   2.330  12.050  1.00 36.52           H
ATOM   2684  CD2 TYR A 171      34.014   4.549  10.231  1.00 35.84           C
ATOM   2685  HD2 TYR A 171      33.461   4.621   9.401  1.00 35.84           H
ATOM   2686  CE1 TYR A 171      35.578   4.347  12.564  1.00 31.99           C
ATOM   2687  HE1 TYR A 171      36.134   4.273  13.392  1.00 31.99           H
ATOM   2688  CE2 TYR A 171      34.259   5.698  11.012  1.00 33.40           C
ATOM   2689  HE2 TYR A 171      33.882   6.582  10.736  1.00 33.40           H
ATOM   2690  CZ  TYR A 171      35.039   5.596  12.186  1.00 35.41           C
ATOM   2691  OH  TYR A 171      35.273   6.696  12.938  1.00 34.91           O
ATOM   2692  HH  TYR A 171      35.328   7.465  12.371  1.00 34.91           H
ATOM   2693  N   SER A 172      37.201   0.255   8.442  1.00 38.75           N
ATOM   2694  H   SER A 172      37.702   1.045   8.089  1.00 38.75           H
ATOM   2695  CA  SER A 172      37.936  -0.980   8.679  1.00 47.14           C
ATOM   2696  HA  SER A 172      37.381  -1.722   8.304  1.00 47.14           H
ATOM   2697  C   SER A 172      38.129  -1.157  10.185  1.00 45.70           C
ATOM   2698  O   SER A 172      39.123  -0.704  10.747  1.00 41.10           O
ATOM   2699  CB  SER A 172      39.294  -0.947   7.961  1.00 44.04           C
ATOM   2700 1HB  SER A 172      39.821  -0.139   8.225  1.00 44.04           H
ATOM   2701 2HB  SER A 172      39.825  -1.771   8.158  1.00 44.04           H
ATOM   2702  OG  SER A 172      39.105  -0.890   6.568  1.00 40.14           O
ATOM   2703  HG  SER A 172      39.956  -0.877   6.130  1.00 40.14           H
ATOM   2704  N   HIS A 173      37.174  -1.806  10.855  1.00 39.71           N
ATOM   2705  H   HIS A 173      36.262  -1.894  10.455  1.00 39.71           H
ATOM   2706  CA  HIS A 173      37.449  -2.390  12.168  1.00 48.89           C
ATOM   2707  HA  HIS A 173      38.139  -1.821  12.615  1.00 48.89           H
ATOM   2708  C   HIS A 173      38.030  -3.784  11.967  1.00 44.92           C
ATOM   2709  O   HIS A 173      37.320  -4.736  11.644  1.00 43.39           O
ATOM   2710  CB  HIS A 173      36.218  -2.343  13.083  1.00 44.77           C
ATOM   2711 1HB  HIS A 173      35.394  -2.492  12.536  1.00 44.77           H
ATOM   2712 2HB  HIS A 173      36.293  -3.061  13.775  1.00 44.77           H
ATOM   2713  CG  HIS A 173      36.095  -1.014  13.783  1.00 42.73           C
ATOM   2714  ND1 HIS A 173      36.859  -0.581  14.839  1.00 41.51           N
ATOM   2715  HD1 HIS A 173      37.577  -1.104  15.298  1.00 41.51           H
ATOM   2716  CD2 HIS A 173      35.239   0.005  13.464  1.00 36.99           C
ATOM   2717  HD2 HIS A 173      34.556  -0.008  12.734  1.00 36.99           H
ATOM   2718  CE1 HIS A 173      36.471   0.671  15.147  1.00 35.28           C
ATOM   2719  HE1 HIS A 173      36.868   1.222  15.881  1.00 35.28           H
ATOM   2720  NE2 HIS A 173      35.490   1.078  14.346  1.00 35.46           N
ATOM   2721  N   ALA A 174      39.338  -3.886  12.134  1.00 39.90           N
ATOM   2722  H   ALA A 174      39.879  -3.045  12.143  1.00 39.90           H
ATOM   2723  CA  ALA A 174      40.033  -5.149  12.305  1.00 48.96           C
ATOM   2724  HA  ALA A 174      39.827  -5.731  11.518  1.00 48.96           H
ATOM   2725  C   ALA A 174      39.521  -5.830  13.583  1.00 45.67           C
ATOM   2726  O   ALA A 174      39.684  -5.312  14.685  1.00 42.50           O
ATOM   2727  CB  ALA A 174      41.543  -4.875  12.355  1.00 45.43           C
ATOM   2728 1HB  ALA A 174      41.855  -4.432  11.514  1.00 45.43           H
ATOM   2729 2HB  ALA A 174      42.058  -5.725  12.464  1.00 45.43           H
ATOM   2730 3HB  ALA A 174      41.773  -4.276  13.122  1.00 45.43           H
ATOM   2731  N   LEU A 175      38.873  -6.985  13.423  1.00 41.17           N
ATOM   2732  H   LEU A 175      38.582  -7.244  12.502  1.00 41.17           H
ATOM   2733  CA  LEU A 175      38.568  -7.891  14.532  1.00 51.04           C
ATOM   2734  HA  LEU A 175      38.184  -7.343  15.275  1.00 51.04           H
ATOM   2735  C   LEU A 175      39.861  -8.571  14.993  1.00 48.53           C
ATOM   2736  O   LEU A 175      40.554  -9.165  14.152  1.00 46.46           O
ATOM   2737  CB  LEU A 175      37.545  -8.938  14.067  1.00 46.97           C
ATOM   2738 1HB  LEU A 175      37.729  -9.149  13.107  1.00 46.97           H
ATOM   2739 2HB  LEU A 175      37.669  -9.762  14.620  1.00 46.97           H
ATOM   2740  CG  LEU A 175      36.076  -8.488  14.191  1.00 44.68           C
ATOM   2741  HG  LEU A 175      36.088  -7.520  14.443  1.00 44.68           H
ATOM   2742  CD1 LEU A 175      35.324  -8.633  12.877  1.00 41.97           C
ATOM   2743 1HD1 LEU A 175      34.374  -8.337  12.974  1.00 41.97           H
ATOM   2744 2HD1 LEU A 175      35.320  -9.584  12.569  1.00 41.97           H
ATOM   2745 3HD1 LEU A 175      35.747  -8.080  12.159  1.00 41.97           H
ATOM   2746  CD2 LEU A 175      35.341  -9.309  15.260  1.00 44.85           C
ATOM   2747 1HD2 LEU A 175      34.388  -9.019  15.342  1.00 44.85           H
ATOM   2748 2HD2 LEU A 175      35.773  -9.201  16.155  1.00 44.85           H
ATOM   2749 3HD2 LEU A 175      35.347 -10.282  15.031  1.00 44.85           H
ATOM   2750  N   PRO A 176      40.196  -8.566  16.292  1.00 37.97           N
ATOM   2751  CA  PRO A 176      41.239  -9.431  16.804  1.00 45.20           C
ATOM   2752  HA  PRO A 176      42.033  -9.413  16.197  1.00 45.20           H
ATOM   2753  C   PRO A 176      40.734 -10.880  16.839  1.00 44.43           C
ATOM   2754  O   PRO A 176      39.734 -11.206  17.466  1.00 41.31           O
ATOM   2755  CB  PRO A 176      41.599  -8.874  18.189  1.00 42.13           C
ATOM   2756 1HB  PRO A 176      41.871  -9.608  18.812  1.00 42.13           H
ATOM   2757 2HB  PRO A 176      42.335  -8.200  18.125  1.00 42.13           H
ATOM   2758  CG  PRO A 176      40.298  -8.218  18.653  1.00 42.34           C
ATOM   2759 1HG  PRO A 176      39.728  -8.876  19.145  1.00 42.34           H
ATOM   2760 2HG  PRO A 176      40.490  -7.435  19.245  1.00 42.34           H
ATOM   2761  CD  PRO A 176      39.614  -7.766  17.350  1.00 50.12           C
ATOM   2762 1HD  PRO A 176      38.628  -7.929  17.380  1.00 50.12           H
ATOM   2763 2HD  PRO A 176      39.787  -6.799  17.163  1.00 50.12           H
ATOM   2764  N   SER A 177      41.462 -11.751  16.137  1.00 29.70           N
ATOM   2765  H   SER A 177      42.164 -11.385  15.526  1.00 29.70           H
ATOM   2766  CA  SER A 177      41.304 -13.199  16.200  1.00 38.24           C
ATOM   2767  HA  SER A 177      40.366 -13.388  15.908  1.00 38.24           H
ATOM   2768  C   SER A 177      41.522 -13.700  17.631  1.00 37.86           C
ATOM   2769  O   SER A 177      42.594 -13.490  18.195  1.00 33.17           O
ATOM   2770  CB  SER A 177      42.319 -13.865  15.265  1.00 37.66           C
ATOM   2771 1HB  SER A 177      43.254 -13.673  15.562  1.00 37.66           H
ATOM   2772 2HB  SER A 177      42.176 -14.854  15.233  1.00 37.66           H
ATOM   2773  OG  SER A 177      42.173 -13.363  13.942  1.00 33.45           O
ATOM   2774  HG  SER A 177      42.140 -14.094  13.325  1.00 33.45           H
ATOM   2775  N   GLN A 178      40.537 -14.379  18.190  1.00 36.33           N
ATOM   2776  H   GLN A 178      39.630 -14.332  17.772  1.00 36.33           H
ATOM   2777  CA  GLN A 178      40.706 -15.194  19.386  1.00 46.54           C
ATOM   2778  HA  GLN A 178      41.553 -14.884  19.818  1.00 46.54           H
ATOM   2779  C   GLN A 178      40.837 -16.674  18.987  1.00 45.70           C
ATOM   2780  O   GLN A 178      40.145 -17.106  18.050  1.00 41.04           O
ATOM   2781  CB  GLN A 178      39.536 -14.972  20.364  1.00 41.78           C
ATOM   2782 1HB  GLN A 178      38.679 -15.007  19.850  1.00 41.78           H
ATOM   2783 2HB  GLN A 178      39.546 -15.704  21.045  1.00 41.78           H
ATOM   2784  CG  GLN A 178      39.605 -13.627  21.098  1.00 41.37           C
ATOM   2785 1HG  GLN A 178      39.748 -12.903  20.423  1.00 41.37           H
ATOM   2786 2HG  GLN A 178      38.736 -13.477  21.570  1.00 41.37           H
ATOM   2787  CD  GLN A 178      40.739 -13.565  22.129  1.00 36.59           C
ATOM   2788  OE1 GLN A 178      40.935 -14.471  22.924  1.00 33.49           O
ATOM   2789  NE2 GLN A 178      41.518 -12.512  22.161  1.00 33.89           N
ATOM   2790 1HE2 GLN A 178      42.260 -12.459  22.830  1.00 33.89           H
ATOM   2791 2HE2 GLN A 178      41.371 -11.761  21.517  1.00 33.89           H
ATOM   2792  N   PRO A 179      41.715 -17.436  19.630  1.00 37.37           N
ATOM   2793  CA  PRO A 179      41.982 -18.817  19.256  1.00 49.28           C
ATOM   2794  HA  PRO A 179      41.982 -18.886  18.258  1.00 49.28           H
ATOM   2795  C   PRO A 179      40.881 -19.768  19.743  1.00 48.46           C
ATOM   2796  O   PRO A 179      40.373 -19.660  20.863  1.00 44.96           O
ATOM   2797  CB  PRO A 179      43.350 -19.146  19.849  1.00 46.07           C
ATOM   2798 1HB  PRO A 179      43.415 -20.115  20.086  1.00 46.07           H
ATOM   2799 2HB  PRO A 179      44.084 -18.908  19.213  1.00 46.07           H
ATOM   2800  CG  PRO A 179      43.401 -18.271  21.099  1.00 46.61           C
ATOM   2801 1HG  PRO A 179      42.982 -18.739  21.877  1.00 46.61           H
ATOM   2802 2HG  PRO A 179      44.345 -18.028  21.324  1.00 46.61           H
ATOM   2803  CD  PRO A 179      42.594 -17.028  20.708  1.00 57.38           C
ATOM   2804 1HD  PRO A 179      42.043 -16.697  21.474  1.00 57.38           H
ATOM   2805 2HD  PRO A 179      43.191 -16.294  20.385  1.00 57.38           H
ATOM   2806  N   SER A 180      40.557 -20.743  18.887  1.00 28.93           N
ATOM   2807  H   SER A 180      40.921 -20.678  17.958  1.00 28.93           H
ATOM   2808  CA  SER A 180      39.720 -21.888  19.196  1.00 40.44           C
ATOM   2809  HA  SER A 180      38.834 -21.482  19.418  1.00 40.44           H
ATOM   2810  C   SER A 180      40.256 -22.691  20.378  1.00 37.91           C
ATOM   2811  O   SER A 180      41.395 -23.158  20.357  1.00 35.28           O
ATOM   2812  CB  SER A 180      39.673 -22.838  17.991  1.00 38.24           C
ATOM   2813 1HB  SER A 180      40.593 -23.010  17.638  1.00 38.24           H
ATOM   2814 2HB  SER A 180      39.243 -23.706  18.240  1.00 38.24           H
ATOM   2815  OG  SER A 180      38.914 -22.277  16.937  1.00 35.61           O
ATOM   2816  HG  SER A 180      39.475 -22.150  16.172  1.00 35.61           H
ATOM   2817  N   THR A 181      39.394 -22.985  21.332  1.00 31.09           N
ATOM   2818  H   THR A 181      38.606 -22.383  21.458  1.00 31.09           H
ATOM   2819  CA  THR A 181      39.527 -24.150  22.222  1.00 50.08           C
ATOM   2820  HA  THR A 181      40.277 -24.693  21.844  1.00 50.08           H
ATOM   2821  C   THR A 181      38.219 -24.931  22.185  1.00 49.40           C
ATOM   2822  O   THR A 181      37.140 -24.378  22.387  1.00 43.82           O
ATOM   2823  CB  THR A 181      39.957 -23.802  23.658  1.00 43.89           C
ATOM   2824  HB  THR A 181      39.242 -24.109  24.286  1.00 43.89           H
ATOM   2825  OG1 THR A 181      40.059 -22.414  23.875  1.00 39.73           O
ATOM   2826  HG1 THR A 181      40.082 -21.960  23.033  1.00 39.73           H
ATOM   2827  CG2 THR A 181      41.333 -24.392  23.956  1.00 42.58           C
ATOM   2828 1HG2 THR A 181      41.623 -24.172  24.887  1.00 42.58           H
ATOM   2829 2HG2 THR A 181      42.021 -24.032  23.326  1.00 42.58           H
ATOM   2830 3HG2 THR A 181      41.324 -25.388  23.864  1.00 42.58           H
ATOM   2831  N   GLY A 182      38.334 -26.187  21.794  1.00 31.39           N
ATOM   2832  H   GLY A 182      39.253 -26.545  21.631  1.00 31.39           H
ATOM   2833  CA  GLY A 182      37.207 -27.081  21.586  1.00 40.37           C
ATOM   2834 1HA  GLY A 182      36.577 -26.623  20.960  1.00 40.37           H
ATOM   2835 2HA  GLY A 182      37.562 -27.910  21.155  1.00 40.37           H
ATOM   2836  C   GLY A 182      36.469 -27.451  22.872  1.00 39.19           C
ATOM   2837  O   GLY A 182      37.060 -27.533  23.945  1.00 36.28           O
ATOM   2838  N   GLY A 183      35.200 -27.737  22.709  1.00 28.35           N
ATOM   2839  H   GLY A 183      34.800 -27.571  21.807  1.00 28.35           H
ATOM   2840  CA  GLY A 183      34.329 -28.278  23.743  1.00 35.26           C
ATOM   2841 1HA  GLY A 183      34.782 -29.065  24.162  1.00 35.26           H
ATOM   2842 2HA  GLY A 183      34.179 -27.572  24.435  1.00 35.26           H
ATOM   2843  C   GLY A 183      33.006 -28.699  23.121  1.00 34.21           C
ATOM   2844  O   GLY A 183      32.167 -27.862  22.811  1.00 32.19           O
ATOM   2845  N   ALA A 184      32.862 -29.992  22.874  1.00 28.96           N
ATOM   2846  H   ALA A 184      33.638 -30.590  23.075  1.00 28.96           H
ATOM   2847  CA  ALA A 184      31.661 -30.610  22.333  1.00 38.64           C
ATOM   2848  HA  ALA A 184      31.335 -30.051  21.571  1.00 38.64           H
ATOM   2849  C   ALA A 184      30.574 -30.669  23.408  1.00 36.93           C
ATOM   2850  O   ALA A 184      30.789 -31.341  24.409  1.00 35.20           O
ATOM   2851  CB  ALA A 184      32.048 -32.030  21.890  1.00 35.65           C
ATOM   2852 1HB  ALA A 184      32.759 -32.005  21.187  1.00 35.65           H
ATOM   2853 2HB  ALA A 184      31.259 -32.515  21.513  1.00 35.65           H
ATOM   2854 3HB  ALA A 184      32.397 -32.563  22.661  1.00 35.65           H
ATOM   2855  N   PHE A 185      29.403 -30.059  23.181  1.00 22.23           N
ATOM   2856  H   PHE A 185      29.364 -29.327  22.501  1.00 22.23           H
ATOM   2857  CA  PHE A 185      28.172 -30.429  23.897  1.00 30.88           C
ATOM   2858  HA  PHE A 185      28.244 -31.423  23.980  1.00 30.88           H
ATOM   2859  C   PHE A 185      26.911 -30.071  23.081  1.00 30.58           C
ATOM   2860  O   PHE A 185      26.662 -28.927  22.738  1.00 30.40           O
ATOM   2861  CB  PHE A 185      28.104 -29.795  25.315  1.00 29.28           C
ATOM   2862 1HB  PHE A 185      27.830 -28.838  25.222  1.00 29.28           H
ATOM   2863 2HB  PHE A 185      27.418 -30.288  25.851  1.00 29.28           H
ATOM   2864  CG  PHE A 185      29.382 -29.812  26.112  1.00 30.13           C
ATOM   2865  CD1 PHE A 185      29.851 -31.000  26.695  1.00 29.42           C
ATOM   2866  HD1 PHE A 185      29.278 -31.820  26.684  1.00 29.42           H
ATOM   2867  CD2 PHE A 185      30.189 -28.655  26.160  1.00 31.48           C
ATOM   2868  HD2 PHE A 185      29.857 -27.800  25.762  1.00 31.48           H
ATOM   2869  CE1 PHE A 185      31.123 -31.043  27.295  1.00 27.35           C
ATOM   2870  HE1 PHE A 185      31.451 -31.893  27.707  1.00 27.35           H
ATOM   2871  CE2 PHE A 185      31.455 -28.699  26.764  1.00 28.56           C
ATOM   2872  HE2 PHE A 185      32.018 -27.873  26.800  1.00 28.56           H
ATOM   2873  CZ  PHE A 185      31.935 -29.896  27.317  1.00 29.97           C
ATOM   2874  HZ  PHE A 185      32.848 -29.933  27.724  1.00 29.97           H
ATOM   2875  N   ALA A 186      26.161 -31.114  22.802  1.00 29.57           N
ATOM   2876  H   ALA A 186      26.662 -31.963  22.636  1.00 29.57           H
ATOM   2877  CA  ALA A 186      24.703 -31.223  22.697  1.00 35.06           C
ATOM   2878  HA  ALA A 186      24.626 -32.018  22.096  1.00 35.06           H
ATOM   2879  C   ALA A 186      23.899 -30.180  21.897  1.00 33.27           C
ATOM   2880  O   ALA A 186      23.589 -29.070  22.322  1.00 32.06           O
ATOM   2881  CB  ALA A 186      24.140 -31.433  24.104  1.00 33.48           C
ATOM   2882 1HB  ALA A 186      24.675 -32.112  24.606  1.00 33.48           H
ATOM   2883 2HB  ALA A 186      23.193 -31.753  24.067  1.00 33.48           H
ATOM   2884 3HB  ALA A 186      24.156 -30.581  24.627  1.00 33.48           H
ATOM   2885  N   LEU A 187      23.415 -30.668  20.763  1.00 22.09           N
ATOM   2886  H   LEU A 187      23.895 -31.458  20.382  1.00 22.09           H
ATOM   2887  CA  LEU A 187      22.268 -30.188  20.009  1.00 31.31           C
ATOM   2888  HA  LEU A 187      22.466 -29.273  19.659  1.00 31.31           H
ATOM   2889  C   LEU A 187      21.022 -30.086  20.923  1.00 30.13           C
ATOM   2890  O   LEU A 187      20.510 -31.111  21.384  1.00 29.31           O
ATOM   2891  CB  LEU A 187      22.059 -31.231  18.885  1.00 29.92           C
ATOM   2892 1HB  LEU A 187      22.952 -31.621  18.659  1.00 29.92           H
ATOM   2893 2HB  LEU A 187      21.461 -31.949  19.241  1.00 29.92           H
ATOM   2894  CG  LEU A 187      21.436 -30.716  17.579  1.00 29.10           C
ATOM   2895  HG  LEU A 187      20.738 -30.038  17.811  1.00 29.10           H
ATOM   2896  CD1 LEU A 187      22.500 -30.080  16.698  1.00 29.22           C
ATOM   2897 1HD1 LEU A 187      22.103 -29.742  15.845  1.00 29.22           H
ATOM   2898 2HD1 LEU A 187      23.214 -30.740  16.464  1.00 29.22           H
ATOM   2899 3HD1 LEU A 187      22.935 -29.308  17.162  1.00 29.22           H
ATOM   2900  CD2 LEU A 187      20.815 -31.872  16.800  1.00 34.06           C
ATOM   2901 1HD2 LEU A 187      20.405 -31.550  15.946  1.00 34.06           H
ATOM   2902 2HD2 LEU A 187      20.099 -32.321  17.335  1.00 34.06           H
ATOM   2903 3HD2 LEU A 187      21.503 -32.560  16.570  1.00 34.06           H
ATOM   2904  N   SER A 188      20.515 -28.893  21.146  1.00 23.69           N
ATOM   2905  H   SER A 188      21.091 -28.095  20.969  1.00 23.69           H
ATOM   2906  CA  SER A 188      19.154 -28.666  21.639  1.00 30.57           C
ATOM   2907  HA  SER A 188      18.703 -29.557  21.590  1.00 30.57           H
ATOM   2908  C   SER A 188      18.436 -27.679  20.735  1.00 30.23           C
ATOM   2909  O   SER A 188      18.805 -26.513  20.623  1.00 28.10           O
ATOM   2910  CB  SER A 188      19.116 -28.232  23.102  1.00 28.85           C
ATOM   2911 1HB  SER A 188      19.853 -27.588  23.306  1.00 28.85           H
ATOM   2912 2HB  SER A 188      18.236 -27.816  23.332  1.00 28.85           H
ATOM   2913  OG  SER A 188      19.290 -29.375  23.919  1.00 26.04           O
ATOM   2914  HG  SER A 188      19.329 -29.108  24.837  1.00 26.04           H
ATOM   2915  N   HIS A 189      17.428 -28.200  20.058  1.00 22.88           N
ATOM   2916  H   HIS A 189      17.288 -29.185  20.156  1.00 22.88           H
ATOM   2917  CA  HIS A 189      16.504 -27.502  19.191  1.00 28.33           C
ATOM   2918  HA  HIS A 189      16.991 -26.921  18.539  1.00 28.33           H
ATOM   2919  C   HIS A 189      15.621 -26.598  20.063  1.00 27.95           C
ATOM   2920  O   HIS A 189      14.711 -27.098  20.730  1.00 25.81           O
ATOM   2921  CB  HIS A 189      15.718 -28.596  18.448  1.00 26.52           C
ATOM   2922 1HB  HIS A 189      16.360 -29.313  18.175  1.00 26.52           H
ATOM   2923 2HB  HIS A 189      15.040 -28.977  19.077  1.00 26.52           H
ATOM   2924  CG  HIS A 189      14.982 -28.165  17.211  1.00 25.87           C
ATOM   2925  ND1 HIS A 189      13.821 -27.457  17.156  1.00 24.84           N
ATOM   2926  HD1 HIS A 189      13.323 -27.075  17.935  1.00 24.84           H
ATOM   2927  CD2 HIS A 189      15.327 -28.509  15.940  1.00 24.85           C
ATOM   2928  HD2 HIS A 189      16.136 -29.030  15.667  1.00 24.85           H
ATOM   2929  CE1 HIS A 189      13.465 -27.365  15.860  1.00 23.78           C
ATOM   2930  HE1 HIS A 189      12.653 -26.886  15.527  1.00 23.78           H
ATOM   2931  NE2 HIS A 189      14.341 -27.999  15.082  1.00 23.90           N
ATOM   2932  N   GLN A 190      15.880 -25.304  20.078  1.00 24.75           N
ATOM   2933  H   GLN A 190      16.753 -24.979  19.714  1.00 24.75           H
ATOM   2934  CA  GLN A 190      14.928 -24.331  20.612  1.00 29.54           C
ATOM   2935  HA  GLN A 190      14.103 -24.851  20.835  1.00 29.54           H
ATOM   2936  C   GLN A 190      14.595 -23.304  19.533  1.00 29.20           C
ATOM   2937  O   GLN A 190      15.466 -22.781  18.839  1.00 27.01           O
ATOM   2938  CB  GLN A 190      15.394 -23.701  21.931  1.00 27.64           C
ATOM   2939 1HB  GLN A 190      16.352 -23.428  21.841  1.00 27.64           H
ATOM   2940 2HB  GLN A 190      14.834 -22.895  22.123  1.00 27.64           H
ATOM   2941  CG  GLN A 190      15.255 -24.712  23.094  1.00 26.67           C
ATOM   2942 1HG  GLN A 190      14.371 -25.172  23.010  1.00 26.67           H
ATOM   2943 2HG  GLN A 190      15.990 -25.385  23.019  1.00 26.67           H
ATOM   2944  CD  GLN A 190      15.330 -24.086  24.486  1.00 24.11           C
ATOM   2945  OE1 GLN A 190      15.600 -22.911  24.679  1.00 23.29           O
ATOM   2946  NE2 GLN A 190      15.082 -24.844  25.527  1.00 25.66           N
ATOM   2947 1HE2 GLN A 190      15.117 -24.456  26.448  1.00 25.66           H
ATOM   2948 2HE2 GLN A 190      14.858 -25.810  25.400  1.00 25.66           H
ATOM   2949  N   SER A 191      13.293 -23.106  19.352  1.00 24.27           N
ATOM   2950  H   SER A 191      12.685 -23.707  19.871  1.00 24.27           H
ATOM   2951  CA  SER A 191      12.642 -22.131  18.499  1.00 28.09           C
ATOM   2952  HA  SER A 191      12.883 -22.352  17.554  1.00 28.09           H
ATOM   2953  C   SER A 191      13.128 -20.724  18.824  1.00 29.18           C
ATOM   2954  O   SER A 191      12.950 -20.262  19.945  1.00 27.70           O
ATOM   2955  CB  SER A 191      11.137 -22.225  18.763  1.00 26.14           C
ATOM   2956 1HB  SER A 191      10.666 -21.404  18.439  1.00 26.14           H
ATOM   2957 2HB  SER A 191      10.747 -23.031  18.318  1.00 26.14           H
ATOM   2958  OG  SER A 191      10.892 -22.340  20.152  1.00 23.83           O
ATOM   2959  HG  SER A 191       9.948 -22.366  20.309  1.00 23.83           H
ATOM   2960  N   GLU A 192      13.714 -20.050  17.845  1.00 26.93           N
ATOM   2961  H   GLU A 192      13.918 -20.531  16.992  1.00 26.93           H
ATOM   2962  CA  GLU A 192      14.076 -18.643  17.951  1.00 29.99           C
ATOM   2963  HA  GLU A 192      14.500 -18.541  18.851  1.00 29.99           H
ATOM   2964  C   GLU A 192      12.820 -17.759  17.885  1.00 31.03           C
ATOM   2965  O   GLU A 192      12.295 -17.456  16.813  1.00 28.00           O
ATOM   2966  CB  GLU A 192      15.109 -18.261  16.882  1.00 27.91           C
ATOM   2967 1HB  GLU A 192      14.767 -18.557  15.990  1.00 27.91           H
ATOM   2968 2HB  GLU A 192      15.216 -17.267  16.885  1.00 27.91           H
ATOM   2969  CG  GLU A 192      16.485 -18.899  17.110  1.00 26.03           C
ATOM   2970 1HG  GLU A 192      16.788 -18.680  18.037  1.00 26.03           H
ATOM   2971 2HG  GLU A 192      16.397 -19.890  17.013  1.00 26.03           H
ATOM   2972  CD  GLU A 192      17.544 -18.397  16.112  1.00 23.08           C
ATOM   2973  OE1 GLU A 192      18.675 -18.128  16.558  1.00 22.09           O
ATOM   2974  OE2 GLU A 192      17.220 -18.305  14.905  1.00 24.34           O
ATOM   2975  N   ASP A 193      12.330 -17.360  19.055  1.00 25.40           N
ATOM   2976  H   ASP A 193      12.589 -17.867  19.877  1.00 25.40           H
ATOM   2977  CA  ASP A 193      11.434 -16.219  19.197  1.00 28.81           C
ATOM   2978  HA  ASP A 193      10.700 -16.348  18.531  1.00 28.81           H
ATOM   2979  C   ASP A 193      12.206 -14.930  18.878  1.00 28.83           C
ATOM   2980  O   ASP A 193      13.134 -14.536  19.577  1.00 26.83           O
ATOM   2981  CB  ASP A 193      10.817 -16.182  20.612  1.00 27.20           C
ATOM   2982 1HB  ASP A 193      11.510 -16.471  21.272  1.00 27.20           H
ATOM   2983 2HB  ASP A 193      10.533 -15.245  20.814  1.00 27.20           H
ATOM   2984  CG  ASP A 193       9.601 -17.094  20.765  1.00 24.76           C
ATOM   2985  OD1 ASP A 193       8.729 -17.046  19.863  1.00 23.97           O
ATOM   2986  OD2 ASP A 193       9.510 -17.799  21.791  1.00 24.56           O
ATOM   2987  N   TRP A 194      11.796 -14.244  17.806  1.00 27.20           N
ATOM   2988  H   TRP A 194      10.973 -14.581  17.349  1.00 27.20           H
ATOM   2989  CA  TRP A 194      12.424 -13.050  17.228  1.00 20.77           C
ATOM   2990  HA  TRP A 194      13.406 -13.222  17.310  1.00 20.77           H
ATOM   2991  C   TRP A 194      12.183 -11.746  18.015  1.00 23.99           C
ATOM   2992  O   TRP A 194      12.083 -10.676  17.420  1.00 20.80           O
ATOM   2993  CB  TRP A 194      11.997 -12.933  15.755  1.00 22.68           C
ATOM   2994 1HB  TRP A 194      11.077 -13.312  15.656  1.00 22.68           H
ATOM   2995 2HB  TRP A 194      11.989 -11.967  15.498  1.00 22.68           H
ATOM   2996  CG  TRP A 194      12.880 -13.645  14.785  1.00 20.53           C
ATOM   2997  CD1 TRP A 194      12.804 -14.942  14.442  1.00 15.11           C
ATOM   2998  HD1 TRP A 194      12.132 -15.592  14.796  1.00 15.11           H
ATOM   2999  CD2 TRP A 194      14.006 -13.093  14.032  1.00 17.24           C
ATOM   3000  NE1 TRP A 194      13.791 -15.242  13.529  1.00 13.54           N
ATOM   3001  HE1 TRP A 194      13.931 -16.146  13.125  1.00 13.54           H
ATOM   3002  CE2 TRP A 194      14.559 -14.136  13.246  1.00 15.62           C
ATOM   3003  CE3 TRP A 194      14.590 -11.815  13.938  1.00 20.67           C
ATOM   3004  HE3 TRP A 194      14.216 -11.055  14.470  1.00 20.67           H
ATOM   3005  CZ2 TRP A 194      15.666 -13.935  12.395  1.00 21.15           C
ATOM   3006  HZ2 TRP A 194      16.036 -14.689  11.852  1.00 21.15           H
ATOM   3007  CZ3 TRP A 194      15.702 -11.603  13.095  1.00 22.27           C
ATOM   3008  HZ3 TRP A 194      16.115 -10.694  13.044  1.00 22.27           H
ATOM   3009  CH2 TRP A 194      16.239 -12.652  12.325  1.00 22.22           C
ATOM   3010  HH2 TRP A 194      17.025 -12.486  11.730  1.00 22.22           H
ATOM   3011  N   TYR A 195      12.086 -11.796  19.339  1.00 31.08           N
ATOM   3012  H   TYR A 195      12.069 -12.693  19.781  1.00 31.08           H
ATOM   3013  CA  TYR A 195      12.003 -10.607  20.181  1.00 32.03           C
ATOM   3014  HA  TYR A 195      12.181  -9.838  19.566  1.00 32.03           H
ATOM   3015  C   TYR A 195      13.081 -10.644  21.274  1.00 32.38           C
ATOM   3016  O   TYR A 195      13.007 -11.501  22.160  1.00 29.04           O
ATOM   3017  CB  TYR A 195      10.597 -10.439  20.776  1.00 31.89           C
ATOM   3018 1HB  TYR A 195      10.190 -11.343  20.904  1.00 31.89           H
ATOM   3019 2HB  TYR A 195      10.673  -9.980  21.661  1.00 31.89           H
ATOM   3020  CG  TYR A 195       9.674  -9.621  19.892  1.00 30.00           C
ATOM   3021  CD1 TYR A 195       9.660  -8.222  20.001  1.00 26.66           C
ATOM   3022  HD1 TYR A 195      10.248  -7.771  20.672  1.00 26.66           H
ATOM   3023  CD2 TYR A 195       8.858 -10.258  18.951  1.00 27.29           C
ATOM   3024  HD2 TYR A 195       8.870 -11.255  18.872  1.00 27.29           H
ATOM   3025  CE1 TYR A 195       8.827  -7.451  19.175  1.00 23.94           C
ATOM   3026  HE1 TYR A 195       8.819  -6.455  19.260  1.00 23.94           H
ATOM   3027  CE2 TYR A 195       8.021  -9.498  18.116  1.00 24.45           C
ATOM   3028  HE2 TYR A 195       7.439  -9.957  17.444  1.00 24.45           H
ATOM   3029  CZ  TYR A 195       7.998  -8.090  18.221  1.00 28.14           C
ATOM   3030  OH  TYR A 195       7.193  -7.357  17.414  1.00 29.93           O
ATOM   3031  HH  TYR A 195       7.642  -7.184  16.587  1.00 29.93           H
ATOM   3032  N   PRO A 196      14.043  -9.711  21.281  1.00 27.43           N
ATOM   3033  CA  PRO A 196      14.880  -9.512  22.445  1.00 28.91           C
ATOM   3034  HA  PRO A 196      15.317 -10.376  22.696  1.00 28.91           H
ATOM   3035  C   PRO A 196      13.992  -9.048  23.607  1.00 29.41           C
ATOM   3036  O   PRO A 196      13.376  -7.984  23.541  1.00 25.80           O
ATOM   3037  CB  PRO A 196      15.940  -8.461  22.064  1.00 26.71           C
ATOM   3038 1HB  PRO A 196      15.739  -7.579  22.490  1.00 26.71           H
ATOM   3039 2HB  PRO A 196      16.855  -8.761  22.333  1.00 26.71           H
ATOM   3040  CG  PRO A 196      15.832  -8.361  20.546  1.00 26.14           C
ATOM   3041 1HG  PRO A 196      16.001  -7.424  20.241  1.00 26.14           H
ATOM   3042 2HG  PRO A 196      16.482  -8.979  20.104  1.00 26.14           H
ATOM   3043  CD  PRO A 196      14.394  -8.779  20.240  1.00 30.69           C
ATOM   3044 1HD  PRO A 196      13.770  -7.998  20.268  1.00 30.69           H
ATOM   3045 2HD  PRO A 196      14.323  -9.231  19.351  1.00 30.69           H
ATOM   3046  N   THR A 197      13.935  -9.836  24.660  1.00 30.72           N
ATOM   3047  H   THR A 197      14.304 -10.762  24.580  1.00 30.72           H
ATOM   3048  CA  THR A 197      13.359  -9.427  25.941  1.00 34.97           C
ATOM   3049  HA  THR A 197      12.398  -9.204  25.779  1.00 34.97           H
ATOM   3050  C   THR A 197      14.128  -8.200  26.445  1.00 35.17           C
ATOM   3051  O   THR A 197      15.271  -8.312  26.874  1.00 32.50           O
ATOM   3052  CB  THR A 197      13.442 -10.576  26.958  1.00 32.41           C
ATOM   3053  HB  THR A 197      14.404 -10.804  27.112  1.00 32.41           H
ATOM   3054  OG1 THR A 197      12.794 -11.707  26.426  1.00 29.02           O
ATOM   3055  HG1 THR A 197      11.864 -11.515  26.305  1.00 29.02           H
ATOM   3056  CG2 THR A 197      12.758 -10.259  28.281  1.00 32.05           C
ATOM   3057 1HG2 THR A 197      12.832 -11.028  28.916  1.00 32.05           H
ATOM   3058 2HG2 THR A 197      11.786 -10.066  28.145  1.00 32.05           H
ATOM   3059 3HG2 THR A 197      13.172  -9.460  28.716  1.00 32.05           H
ATOM   3060  N   LEU A 198      13.502  -7.028  26.358  1.00 36.02           N
ATOM   3061  H   LEU A 198      12.665  -6.969  25.814  1.00 36.02           H
ATOM   3062  CA  LEU A 198      13.990  -5.829  27.026  1.00 41.25           C
ATOM   3063  HA  LEU A 198      14.945  -5.696  26.762  1.00 41.25           H
ATOM   3064  C   LEU A 198      13.883  -6.059  28.534  1.00 40.85           C
ATOM   3065  O   LEU A 198      12.803  -5.975  29.112  1.00 36.78           O
ATOM   3066  CB  LEU A 198      13.181  -4.596  26.574  1.00 40.48           C
ATOM   3067 1HB  LEU A 198      12.211  -4.839  26.574  1.00 40.48           H
ATOM   3068 2HB  LEU A 198      13.340  -3.857  27.229  1.00 40.48           H
ATOM   3069  CG  LEU A 198      13.544  -4.080  25.175  1.00 38.48           C
ATOM   3070  HG  LEU A 198      13.592  -4.876  24.571  1.00 38.48           H
ATOM   3071  CD1 LEU A 198      12.485  -3.087  24.691  1.00 36.26           C
ATOM   3072 1HD1 LEU A 198      12.708  -2.741  23.779  1.00 36.26           H
ATOM   3073 2HD1 LEU A 198      12.419  -2.304  25.309  1.00 36.26           H
ATOM   3074 3HD1 LEU A 198      11.584  -3.518  24.644  1.00 36.26           H
ATOM   3075  CD2 LEU A 198      14.895  -3.370  25.160  1.00 38.91           C
ATOM   3076 1HD2 LEU A 198      15.116  -3.040  24.242  1.00 38.91           H
ATOM   3077 2HD2 LEU A 198      15.627  -3.986  25.450  1.00 38.91           H
ATOM   3078 3HD2 LEU A 198      14.893  -2.583  25.777  1.00 38.91           H
ATOM   3079  N   HIS A 199      15.003  -6.380  29.162  1.00 29.89           N
ATOM   3080  H   HIS A 199      15.802  -6.651  28.626  1.00 29.89           H
ATOM   3081  CA  HIS A 199      15.100  -6.349  30.613  1.00 35.41           C
ATOM   3082  HA  HIS A 199      14.387  -6.954  30.968  1.00 35.41           H
ATOM   3083  C   HIS A 199      14.869  -4.908  31.089  1.00 31.90           C
ATOM   3084  O   HIS A 199      15.522  -3.997  30.568  1.00 30.45           O
ATOM   3085  CB  HIS A 199      16.467  -6.878  31.070  1.00 33.71           C
ATOM   3086 1HB  HIS A 199      17.185  -6.411  30.555  1.00 33.71           H
ATOM   3087 2HB  HIS A 199      16.579  -6.689  32.045  1.00 33.71           H
ATOM   3088  CG  HIS A 199      16.628  -8.360  30.859  1.00 33.44           C
ATOM   3089  ND1 HIS A 199      16.128  -9.350  31.678  1.00 31.99           N
ATOM   3090  HD1 HIS A 199      15.604  -9.212  32.518  1.00 31.99           H
ATOM   3091  CD2 HIS A 199      17.280  -8.988  29.828  1.00 32.38           C
ATOM   3092  HD2 HIS A 199      17.752  -8.540  29.069  1.00 32.38           H
ATOM   3093  CE1 HIS A 199      16.474 -10.541  31.141  1.00 30.86           C
ATOM   3094  HE1 HIS A 199      16.239 -11.431  31.531  1.00 30.86           H
ATOM   3095  NE2 HIS A 199      17.166 -10.365  30.030  1.00 31.93           N
ATOM   3096  N   PRO A 200      13.958  -4.655  32.055  1.00 34.05           N
ATOM   3097  CA  PRO A 200      13.857  -3.342  32.666  1.00 39.42           C
ATOM   3098  HA  PRO A 200      13.743  -2.629  31.974  1.00 39.42           H
ATOM   3099  C   PRO A 200      15.163  -3.056  33.420  1.00 38.06           C
ATOM   3100  O   PRO A 200      15.538  -3.790  34.338  1.00 35.26           O
ATOM   3101  CB  PRO A 200      12.623  -3.394  33.571  1.00 36.06           C
ATOM   3102 1HB  PRO A 200      12.760  -2.844  34.394  1.00 36.06           H
ATOM   3103 2HB  PRO A 200      11.810  -3.071  33.086  1.00 36.06           H
ATOM   3104  CG  PRO A 200      12.495  -4.876  33.922  1.00 35.37           C
ATOM   3105 1HG  PRO A 200      13.023  -5.092  34.743  1.00 35.37           H
ATOM   3106 2HG  PRO A 200      11.537  -5.123  34.067  1.00 35.37           H
ATOM   3107  CD  PRO A 200      13.068  -5.603  32.696  1.00 44.29           C
ATOM   3108 1HD  PRO A 200      13.587  -6.415  32.962  1.00 44.29           H
ATOM   3109 2HD  PRO A 200      12.346  -5.864  32.055  1.00 44.29           H
ATOM   3110  N   ALA A 201      15.861  -1.992  33.012  1.00 36.47           N
ATOM   3111  H   ALA A 201      15.594  -1.535  32.163  1.00 36.47           H
ATOM   3112  CA  ALA A 201      16.998  -1.475  33.763  1.00 51.17           C
ATOM   3113  HA  ALA A 201      17.655  -2.221  33.871  1.00 51.17           H
ATOM   3114  C   ALA A 201      16.521  -1.003  35.150  1.00 48.99           C
ATOM   3115  O   ALA A 201      15.418  -0.445  35.259  1.00 44.59           O
ATOM   3116  CB  ALA A 201      17.661  -0.351  32.970  1.00 46.27           C
ATOM   3117 1HB  ALA A 201      17.964  -0.675  32.074  1.00 46.27           H
ATOM   3118 2HB  ALA A 201      18.460   0.006  33.454  1.00 46.27           H
ATOM   3119 3HB  ALA A 201      17.026   0.407  32.824  1.00 46.27           H
ATOM   3120  N   PRO A 202      17.303  -1.199  36.205  1.00 29.21           N
ATOM   3121  CA  PRO A 202      16.946  -0.726  37.530  1.00 46.60           C
ATOM   3122  HA  PRO A 202      16.043  -1.076  37.781  1.00 46.60           H
ATOM   3123  C   PRO A 202      16.841   0.801  37.534  1.00 46.42           C
ATOM   3124  O   PRO A 202      17.664   1.494  36.929  1.00 42.33           O
ATOM   3125  CB  PRO A 202      18.028  -1.263  38.480  1.00 42.98           C
ATOM   3126 1HB  PRO A 202      18.224  -0.607  39.209  1.00 42.98           H
ATOM   3127 2HB  PRO A 202      17.753  -2.136  38.882  1.00 42.98           H
ATOM   3128  CG  PRO A 202      19.241  -1.441  37.564  1.00 43.55           C
ATOM   3129 1HG  PRO A 202      19.764  -0.592  37.496  1.00 43.55           H
ATOM   3130 2HG  PRO A 202      19.835  -2.173  37.897  1.00 43.55           H
ATOM   3131  CD  PRO A 202      18.622  -1.811  36.213  1.00 54.93           C
ATOM   3132 1HD  PRO A 202      19.162  -1.448  35.453  1.00 54.93           H
ATOM   3133 2HD  PRO A 202      18.530  -2.802  36.114  1.00 54.93           H
ATOM   3134  N   ALA A 203      15.816   1.313  38.197  1.00 37.87           N
ATOM   3135  H   ALA A 203      15.198   0.668  38.646  1.00 37.87           H
ATOM   3136  CA  ALA A 203      15.505   2.730  38.333  1.00 54.53           C
ATOM   3137  HA  ALA A 203      15.349   3.092  37.414  1.00 54.53           H
ATOM   3138  C   ALA A 203      16.692   3.504  38.940  1.00 52.18           C
ATOM   3139  O   ALA A 203      16.882   3.543  40.156  1.00 47.51           O
ATOM   3140  CB  ALA A 203      14.231   2.855  39.179  1.00 50.80           C
ATOM   3141 1HB  ALA A 203      13.476   2.346  38.767  1.00 50.80           H
ATOM   3142 2HB  ALA A 203      13.948   3.811  39.262  1.00 50.80           H
ATOM   3143 3HB  ALA A 203      14.376   2.496  40.101  1.00 50.80           H
ATOM   3144  N   GLY A 204      17.489   4.119  38.070  1.00 47.17           N
ATOM   3145  H   GLY A 204      17.442   3.851  37.108  1.00 47.17           H
ATOM   3146  CA  GLY A 204      18.423   5.160  38.452  1.00 54.08           C
ATOM   3147 1HA  GLY A 204      18.961   4.836  39.230  1.00 54.08           H
ATOM   3148 2HA  GLY A 204      19.030   5.343  37.679  1.00 54.08           H
ATOM   3149  C   GLY A 204      17.645   6.412  38.827  1.00 53.53           C
ATOM   3150  O   GLY A 204      16.966   7.004  37.991  1.00 46.07           O
ATOM   3151  N   HIS A 205      17.711   6.792  40.090  1.00 37.62           N
ATOM   3152  H   HIS A 205      18.214   6.197  40.717  1.00 37.62           H
ATOM   3153  CA  HIS A 205      17.122   7.992  40.653  1.00 53.07           C
ATOM   3154  HA  HIS A 205      16.149   8.029  40.424  1.00 53.07           H
ATOM   3155  C   HIS A 205      17.791   9.231  40.025  1.00 50.46           C
ATOM   3156  O   HIS A 205      18.853   9.655  40.464  1.00 46.12           O
ATOM   3157  CB  HIS A 205      17.305   7.898  42.183  1.00 46.93           C
ATOM   3158 1HB  HIS A 205      17.248   6.935  42.448  1.00 46.93           H
ATOM   3159 2HB  HIS A 205      18.210   8.255  42.414  1.00 46.93           H
ATOM   3160  CG  HIS A 205      16.312   8.644  43.026  1.00 44.32           C
ATOM   3161  ND1 HIS A 205      15.232   9.380  42.614  1.00 42.50           N
ATOM   3162  HD1 HIS A 205      14.971   9.563  41.666  1.00 42.50           H
ATOM   3163  CD2 HIS A 205      16.290   8.639  44.398  1.00 42.39           C
ATOM   3164  HD2 HIS A 205      16.952   8.185  44.994  1.00 42.39           H
ATOM   3165  CE1 HIS A 205      14.585   9.813  43.713  1.00 35.69           C
ATOM   3166  HE1 HIS A 205      13.765  10.386  43.699  1.00 35.69           H
ATOM   3167  NE2 HIS A 205      15.181   9.378  44.817  1.00 38.66           N
ATOM   3168  N   LEU A 206      17.201   9.780  38.949  1.00 43.57           N
ATOM   3169  H   LEU A 206      16.459   9.282  38.499  1.00 43.57           H
ATOM   3170  CA  LEU A 206      17.606  11.083  38.411  1.00 60.84           C
ATOM   3171  HA  LEU A 206      18.602  11.136  38.482  1.00 60.84           H
ATOM   3172  C   LEU A 206      16.963  12.190  39.258  1.00 59.27           C
ATOM   3173  O   LEU A 206      15.743  12.157  39.457  1.00 55.48           O
ATOM   3174  CB  LEU A 206      17.237  11.203  36.925  1.00 56.52           C
ATOM   3175 1HB  LEU A 206      16.278  10.940  36.821  1.00 56.52           H
ATOM   3176 2HB  LEU A 206      17.352  12.158  36.652  1.00 56.52           H
ATOM   3177  CG  LEU A 206      18.084  10.326  35.982  1.00 54.11           C
ATOM   3178  HG  LEU A 206      18.059   9.395  36.347  1.00 54.11           H
ATOM   3179  CD1 LEU A 206      17.509  10.383  34.559  1.00 51.51           C
ATOM   3180 1HD1 LEU A 206      18.047   9.819  33.932  1.00 51.51           H
ATOM   3181 2HD1 LEU A 206      17.512  11.320  34.209  1.00 51.51           H
ATOM   3182 3HD1 LEU A 206      16.566  10.050  34.540  1.00 51.51           H
ATOM   3183  CD2 LEU A 206      19.543  10.786  35.916  1.00 55.78           C
ATOM   3184 1HD2 LEU A 206      20.074  10.205  35.300  1.00 55.78           H
ATOM   3185 2HD2 LEU A 206      19.971  10.749  36.819  1.00 55.78           H
ATOM   3186 3HD2 LEU A 206      19.607  11.727  35.583  1.00 55.78           H
ATOM   3187  N   PRO A 207      17.735  13.169  39.780  1.00 39.53           N
ATOM   3188  CA  PRO A 207      17.168  14.301  40.494  1.00 45.32           C
ATOM   3189  HA  PRO A 207      16.545  13.982  41.208  1.00 45.32           H
ATOM   3190  C   PRO A 207      16.341  15.166  39.530  1.00 46.97           C
ATOM   3191  O   PRO A 207      16.787  15.496  38.430  1.00 38.33           O
ATOM   3192  CB  PRO A 207      18.356  15.044  41.107  1.00 43.70           C
ATOM   3193 1HB  PRO A 207      18.193  16.031  41.117  1.00 43.70           H
ATOM   3194 2HB  PRO A 207      18.534  14.726  42.038  1.00 43.70           H
ATOM   3195  CG  PRO A 207      19.519  14.693  40.179  1.00 45.73           C
ATOM   3196 1HG  PRO A 207      19.568  15.333  39.412  1.00 45.73           H
ATOM   3197 2HG  PRO A 207      20.386  14.701  40.676  1.00 45.73           H
ATOM   3198  CD  PRO A 207      19.189  13.287  39.690  1.00 58.25           C
ATOM   3199 1HD  PRO A 207      19.478  13.157  38.742  1.00 58.25           H
ATOM   3200 2HD  PRO A 207      19.619  12.593  40.268  1.00 58.25           H
ATOM   3201  N   CYS A 208      15.123  15.534  39.957  1.00 31.91           N
ATOM   3202  H   CYS A 208      14.781  15.144  40.812  1.00 31.91           H
ATOM   3203  CA  CYS A 208      14.275  16.475  39.236  1.00 54.40           C
ATOM   3204  HA  CYS A 208      14.089  16.036  38.357  1.00 54.40           H
ATOM   3205  C   CYS A 208      14.996  17.817  39.021  1.00 51.93           C
ATOM   3206  O   CYS A 208      15.585  18.339  39.968  1.00 47.73           O
ATOM   3207  CB  CYS A 208      12.980  16.722  40.026  1.00 51.75           C
ATOM   3208 1HB  CYS A 208      13.271  16.903  40.965  1.00 51.75           H
ATOM   3209 2HB  CYS A 208      12.583  17.552  39.634  1.00 51.75           H
ATOM   3210  SG  CYS A 208      11.860  15.299  39.912  1.00 44.51           S
ATOM   3211  HG  CYS A 208      10.610  15.723  39.884  1.00 44.51           H
ATOM   3212  N   PRO A 209      14.927  18.415  37.809  1.00 43.77           N
ATOM   3213  CA  PRO A 209      15.410  19.774  37.605  1.00 53.67           C
ATOM   3214  HA  PRO A 209      16.348  19.854  37.944  1.00 53.67           H
ATOM   3215  C   PRO A 209      14.562  20.774  38.407  1.00 54.14           C
ATOM   3216  O   PRO A 209      13.350  20.579  38.536  1.00 46.34           O
ATOM   3217  CB  PRO A 209      15.348  20.014  36.096  1.00 50.39           C
ATOM   3218 1HB  PRO A 209      15.129  20.969  35.894  1.00 50.39           H
ATOM   3219 2HB  PRO A 209      16.214  19.771  35.659  1.00 50.39           H
ATOM   3220  CG  PRO A 209      14.218  19.079  35.641  1.00 51.48           C
ATOM   3221 1HG  PRO A 209      13.328  19.527  35.724  1.00 51.48           H
ATOM   3222 2HG  PRO A 209      14.356  18.784  34.695  1.00 51.48           H
ATOM   3223  CD  PRO A 209      14.322  17.893  36.601  1.00 62.49           C
ATOM   3224 1HD  PRO A 209      13.420  17.519  36.817  1.00 62.49           H
ATOM   3225 2HD  PRO A 209      14.902  17.170  36.226  1.00 62.49           H
ATOM   3226  N   PRO A 210      15.162  21.856  38.948  1.00 35.00           N
ATOM   3227  CA  PRO A 210      14.416  22.875  39.666  1.00 42.14           C
ATOM   3228  HA  PRO A 210      13.861  22.432  40.370  1.00 42.14           H
ATOM   3229  C   PRO A 210      13.437  23.612  38.732  1.00 46.23           C
ATOM   3230  O   PRO A 210      13.722  23.767  37.541  1.00 37.21           O
ATOM   3231  CB  PRO A 210      15.475  23.817  40.269  1.00 41.79           C
ATOM   3232 1HB  PRO A 210      15.146  24.761  40.297  1.00 41.79           H
ATOM   3233 2HB  PRO A 210      15.735  23.527  41.190  1.00 41.79           H
ATOM   3234  CG  PRO A 210      16.649  23.677  39.301  1.00 42.36           C
ATOM   3235 1HG  PRO A 210      16.546  24.298  38.524  1.00 42.36           H
ATOM   3236 2HG  PRO A 210      17.516  23.862  39.763  1.00 42.36           H
ATOM   3237  CD  PRO A 210      16.570  22.217  38.849  1.00 54.34           C
ATOM   3238 1HD  PRO A 210      16.877  22.111  37.903  1.00 54.34           H
ATOM   3239 2HD  PRO A 210      17.111  21.622  39.444  1.00 54.34           H
ATOM   3240  N   PRO A 211      12.289  24.097  39.245  1.00 32.41           N
ATOM   3241  CA  PRO A 211      11.337  24.856  38.448  1.00 43.02           C
ATOM   3242  HA  PRO A 211      11.101  24.329  37.632  1.00 43.02           H
ATOM   3243  C   PRO A 211      11.959  26.184  37.965  1.00 44.53           C
ATOM   3244  O   PRO A 211      12.782  26.768  38.674  1.00 36.97           O
ATOM   3245  CB  PRO A 211      10.116  25.076  39.356  1.00 41.69           C
ATOM   3246 1HB  PRO A 211       9.690  25.963  39.178  1.00 41.69           H
ATOM   3247 2HB  PRO A 211       9.440  24.350  39.233  1.00 41.69           H
ATOM   3248  CG  PRO A 211      10.714  25.031  40.761  1.00 42.73           C
ATOM   3249 1HG  PRO A 211      11.061  25.930  41.030  1.00 42.73           H
ATOM   3250 2HG  PRO A 211      10.035  24.722  41.427  1.00 42.73           H
ATOM   3251  CD  PRO A 211      11.858  24.016  40.629  1.00 56.40           C
ATOM   3252 1HD  PRO A 211      12.623  24.247  41.230  1.00 56.40           H
ATOM   3253 2HD  PRO A 211      11.547  23.086  40.827  1.00 56.40           H
ATOM   3254  N   PRO A 212      11.564  26.687  36.772  1.00 28.54           N
ATOM   3255  CA  PRO A 212      12.059  27.957  36.254  1.00 41.24           C
ATOM   3256  HA  PRO A 212      13.059  27.942  36.249  1.00 41.24           H
ATOM   3257  C   PRO A 212      11.619  29.123  37.162  1.00 41.93           C
ATOM   3258  O   PRO A 212      10.520  29.081  37.722  1.00 34.37           O
ATOM   3259  CB  PRO A 212      11.508  28.083  34.836  1.00 39.24           C
ATOM   3260 1HB  PRO A 212      11.306  29.037  34.615  1.00 39.24           H
ATOM   3261 2HB  PRO A 212      12.155  27.715  34.168  1.00 39.24           H
ATOM   3262  CG  PRO A 212      10.224  27.243  34.883  1.00 41.01           C
ATOM   3263 1HG  PRO A 212       9.454  27.783  35.223  1.00 41.01           H
ATOM   3264 2HG  PRO A 212      10.002  26.875  33.980  1.00 41.01           H
ATOM   3265  CD  PRO A 212      10.586  26.118  35.864  1.00 56.22           C
ATOM   3266 1HD  PRO A 212       9.787  25.816  36.385  1.00 56.22           H
ATOM   3267 2HD  PRO A 212      10.990  25.336  35.390  1.00 56.22           H
ATOM   3268  N   PRO A 213      12.446  30.186  37.310  1.00 35.39           N
ATOM   3269  CA  PRO A 213      12.086  31.346  38.114  1.00 43.84           C
ATOM   3270  HA  PRO A 213      11.821  31.054  39.033  1.00 43.84           H
ATOM   3271  C   PRO A 213      10.868  32.051  37.520  1.00 45.71           C
ATOM   3272  O   PRO A 213      10.825  32.357  36.329  1.00 39.01           O
ATOM   3273  CB  PRO A 213      13.339  32.236  38.142  1.00 44.16           C
ATOM   3274 1HB  PRO A 213      13.092  33.205  38.134  1.00 44.16           H
ATOM   3275 2HB  PRO A 213      13.900  32.041  38.946  1.00 44.16           H
ATOM   3276  CG  PRO A 213      14.073  31.847  36.855  1.00 45.74           C
ATOM   3277 1HG  PRO A 213      13.737  32.377  36.077  1.00 45.74           H
ATOM   3278 2HG  PRO A 213      15.059  31.983  36.950  1.00 45.74           H
ATOM   3279  CD  PRO A 213      13.745  30.370  36.684  1.00 60.25           C
ATOM   3280 1HD  PRO A 213      13.690  30.120  35.717  1.00 60.25           H
ATOM   3281 2HD  PRO A 213      14.422  29.792  37.140  1.00 60.25           H
ATOM   3282  N   MET A 214       9.870  32.308  38.356  1.00 58.27           N
ATOM   3283  H   MET A 214       9.915  31.925  39.279  1.00 58.27           H
ATOM   3284  CA  MET A 214       8.706  33.123  37.998  1.00 65.63           C
ATOM   3285  HA  MET A 214       8.314  32.732  37.165  1.00 65.63           H
ATOM   3286  C   MET A 214       9.180  34.559  37.761  1.00 64.09           C
ATOM   3287  O   MET A 214       9.649  35.221  38.684  1.00 61.29           O
ATOM   3288  CB  MET A 214       7.643  33.075  39.097  1.00 61.52           C
ATOM   3289 1HB  MET A 214       8.067  33.348  39.960  1.00 61.52           H
ATOM   3290 2HB  MET A 214       6.916  33.721  38.863  1.00 61.52           H
ATOM   3291  CG  MET A 214       7.025  31.674  39.269  1.00 57.99           C
ATOM   3292 1HG  MET A 214       6.824  31.377  38.335  1.00 57.99           H
ATOM   3293 2HG  MET A 214       7.769  31.120  39.643  1.00 57.99           H
ATOM   3294  SD  MET A 214       5.543  31.625  40.331  1.00 55.44           S
ATOM   3295  CE  MET A 214       4.316  32.339  39.209  1.00 45.61           C
ATOM   3296 1HE  MET A 214       3.417  32.388  39.645  1.00 45.61           H
ATOM   3297 2HE  MET A 214       4.226  31.788  38.379  1.00 45.61           H
ATOM   3298 3HE  MET A 214       4.576  33.265  38.936  1.00 45.61           H
ATOM   3299  N   LEU A 215       9.053  35.039  36.521  1.00 32.87           N
ATOM   3300  H   LEU A 215       8.812  34.408  35.784  1.00 32.87           H
ATOM   3301  CA  LEU A 215       9.252  36.449  36.200  1.00 47.86           C
ATOM   3302  HA  LEU A 215      10.141  36.713  36.573  1.00 47.86           H
ATOM   3303  C   LEU A 215       8.130  37.273  36.859  1.00 47.42           C
ATOM   3304  O   LEU A 215       6.962  36.893  36.733  1.00 40.53           O
ATOM   3305  CB  LEU A 215       9.278  36.650  34.677  1.00 46.52           C
ATOM   3306 1HB  LEU A 215       8.436  36.264  34.300  1.00 46.52           H
ATOM   3307 2HB  LEU A 215       9.305  37.633  34.495  1.00 46.52           H
ATOM   3308  CG  LEU A 215      10.475  35.993  33.957  1.00 45.80           C
ATOM   3309  HG  LEU A 215      10.497  35.030  34.224  1.00 45.80           H
ATOM   3310  CD1 LEU A 215      10.306  36.134  32.445  1.00 44.82           C
ATOM   3311 1HD1 LEU A 215      11.072  35.714  31.958  1.00 44.82           H
ATOM   3312 2HD1 LEU A 215      10.262  37.097  32.178  1.00 44.82           H
ATOM   3313 3HD1 LEU A 215       9.465  35.690  32.135  1.00 44.82           H
ATOM   3314  CD2 LEU A 215      11.809  36.622  34.353  1.00 51.84           C
ATOM   3315 1HD2 LEU A 215      12.569  36.181  33.875  1.00 51.84           H
ATOM   3316 2HD2 LEU A 215      11.970  36.532  35.336  1.00 51.84           H
ATOM   3317 3HD2 LEU A 215      11.827  37.596  34.127  1.00 51.84           H
ATOM   3318  N   PRO A 216       8.445  38.395  37.546  1.00 48.17           N
ATOM   3319  CA  PRO A 216       7.416  39.271  38.079  1.00 58.27           C
ATOM   3320  HA  PRO A 216       6.749  38.750  38.612  1.00 58.27           H
ATOM   3321  C   PRO A 216       6.662  39.919  36.918  1.00 55.57           C
ATOM   3322  O   PRO A 216       7.246  40.548  36.029  1.00 52.90           O
ATOM   3323  CB  PRO A 216       8.150  40.287  38.967  1.00 56.55           C
ATOM   3324 1HB  PRO A 216       7.716  41.187  38.918  1.00 56.55           H
ATOM   3325 2HB  PRO A 216       8.176  39.980  39.918  1.00 56.55           H
ATOM   3326  CG  PRO A 216       9.555  40.328  38.371  1.00 56.69           C
ATOM   3327 1HG  PRO A 216       9.608  41.004  37.636  1.00 56.69           H
ATOM   3328 2HG  PRO A 216      10.232  40.545  39.074  1.00 56.69           H
ATOM   3329  CD  PRO A 216       9.770  38.912  37.826  1.00 69.14           C
ATOM   3330 1HD  PRO A 216      10.307  38.923  36.982  1.00 69.14           H
ATOM   3331 2HD  PRO A 216      10.219  38.325  38.500  1.00 69.14           H
ATOM   3332  N   LEU A 217       5.340  39.778  36.924  1.00 39.52           N
ATOM   3333  H   LEU A 217       4.942  39.114  37.557  1.00 39.52           H
ATOM   3334  CA  LEU A 217       4.433  40.531  36.065  1.00 59.14           C
ATOM   3335  HA  LEU A 217       4.724  40.410  35.116  1.00 59.14           H
ATOM   3336  C   LEU A 217       4.523  42.012  36.474  1.00 56.69           C
ATOM   3337  O   LEU A 217       3.881  42.439  37.432  1.00 52.66           O
ATOM   3338  CB  LEU A 217       3.002  39.983  36.214  1.00 57.18           C
ATOM   3339 1HB  LEU A 217       2.809  39.880  37.190  1.00 57.18           H
ATOM   3340 2HB  LEU A 217       2.371  40.650  35.817  1.00 57.18           H
ATOM   3341  CG  LEU A 217       2.763  38.620  35.526  1.00 54.47           C
ATOM   3342  HG  LEU A 217       3.548  38.032  35.723  1.00 54.47           H
ATOM   3343  CD1 LEU A 217       1.470  37.983  36.050  1.00 52.16           C
ATOM   3344 1HD1 LEU A 217       1.303  37.099  35.613  1.00 52.16           H
ATOM   3345 2HD1 LEU A 217       0.682  38.570  35.867  1.00 52.16           H
ATOM   3346 3HD1 LEU A 217       1.519  37.833  37.037  1.00 52.16           H
ATOM   3347  CD2 LEU A 217       2.642  38.774  34.019  1.00 56.43           C
ATOM   3348 1HD2 LEU A 217       2.488  37.889  33.580  1.00 56.43           H
ATOM   3349 2HD2 LEU A 217       3.475  39.169  33.631  1.00 56.43           H
ATOM   3350 3HD2 LEU A 217       1.878  39.373  33.780  1.00 56.43           H
ATOM   3351  N   SER A 218       5.356  42.781  35.750  1.00 42.97           N
ATOM   3352  H   SER A 218       6.024  42.345  35.147  1.00 42.97           H
ATOM   3353  CA  SER A 218       5.306  44.235  35.825  1.00 51.56           C
ATOM   3354  HA  SER A 218       5.425  44.463  36.791  1.00 51.56           H
ATOM   3355  C   SER A 218       3.951  44.697  35.296  1.00 50.28           C
ATOM   3356  O   SER A 218       3.669  44.594  34.106  1.00 46.19           O
ATOM   3357  CB  SER A 218       6.440  44.898  35.035  1.00 49.61           C
ATOM   3358 1HB  SER A 218       6.819  44.270  34.356  1.00 49.61           H
ATOM   3359 2HB  SER A 218       6.122  45.729  34.579  1.00 49.61           H
ATOM   3360  OG  SER A 218       7.485  45.266  35.895  1.00 44.42           O
ATOM   3361  HG  SER A 218       7.150  45.350  36.788  1.00 44.42           H
ATOM   3362  N   LEU A 219       3.104  45.201  36.211  1.00 30.02           N
ATOM   3363  H   LEU A 219       3.266  44.989  37.175  1.00 30.02           H
ATOM   3364  CA  LEU A 219       1.961  46.041  35.869  1.00 53.72           C
ATOM   3365  HA  LEU A 219       1.419  45.547  35.189  1.00 53.72           H
ATOM   3366  C   LEU A 219       2.510  47.363  35.310  1.00 52.58           C
ATOM   3367  O   LEU A 219       2.864  48.256  36.073  1.00 47.97           O
ATOM   3368  CB  LEU A 219       1.082  46.300  37.106  1.00 52.01           C
ATOM   3369 1HB  LEU A 219       1.669  46.263  37.915  1.00 52.01           H
ATOM   3370 2HB  LEU A 219       0.691  47.216  37.020  1.00 52.01           H
ATOM   3371  CG  LEU A 219      -0.076  45.308  37.315  1.00 51.07           C
ATOM   3372  HG  LEU A 219      -0.339  44.967  36.412  1.00 51.07           H
ATOM   3373  CD1 LEU A 219       0.325  44.119  38.173  1.00 47.04           C
ATOM   3374 1HD1 LEU A 219      -0.443  43.490  38.294  1.00 47.04           H
ATOM   3375 2HD1 LEU A 219       0.625  44.416  39.079  1.00 47.04           H
ATOM   3376 3HD1 LEU A 219       1.076  43.610  37.752  1.00 47.04           H
ATOM   3377  CD2 LEU A 219      -1.247  46.008  37.999  1.00 54.39           C
ATOM   3378 1HD2 LEU A 219      -2.008  45.376  38.142  1.00 54.39           H
ATOM   3379 2HD2 LEU A 219      -1.581  46.771  37.446  1.00 54.39           H
ATOM   3380 3HD2 LEU A 219      -0.977  46.370  38.891  1.00 54.39           H
ATOM   3381  N   GLU A 220       2.567  47.498  33.992  1.00 44.63           N
ATOM   3382  H   GLU A 220       2.526  46.676  33.424  1.00 44.63           H
ATOM   3383  CA  GLU A 220       2.688  48.801  33.333  1.00 53.24           C
ATOM   3384  HA  GLU A 220       3.342  49.337  33.867  1.00 53.24           H
ATOM   3385  C   GLU A 220       1.310  49.489  33.323  1.00 49.74           C
ATOM   3386  O   GLU A 220       0.334  48.888  32.863  1.00 46.60           O
ATOM   3387  CB  GLU A 220       3.231  48.633  31.904  1.00 49.53           C
ATOM   3388 1HB  GLU A 220       2.850  47.793  31.517  1.00 49.53           H
ATOM   3389 2HB  GLU A 220       2.935  49.417  31.358  1.00 49.53           H
ATOM   3390  CG  GLU A 220       4.764  48.547  31.840  1.00 47.30           C
ATOM   3391 1HG  GLU A 220       5.087  48.040  32.639  1.00 47.30           H
ATOM   3392 2HG  GLU A 220       5.020  48.056  31.007  1.00 47.30           H
ATOM   3393  CD  GLU A 220       5.441  49.934  31.826  1.00 43.10           C
ATOM   3394  OE1 GLU A 220       6.308  50.177  32.682  1.00 38.25           O
ATOM   3395  OE2 GLU A 220       5.086  50.751  30.943  1.00 39.64           O
ATOM   3396  N   PRO A 221       1.193  50.737  33.814  1.00 48.26           N
ATOM   3397  CA  PRO A 221      -0.057  51.473  33.777  1.00 55.88           C
ATOM   3398  HA  PRO A 221      -0.808  50.872  34.051  1.00 55.88           H
ATOM   3399  C   PRO A 221      -0.371  51.943  32.346  1.00 54.35           C
ATOM   3400  O   PRO A 221       0.470  52.483  31.630  1.00 48.94           O
ATOM   3401  CB  PRO A 221       0.112  52.624  34.767  1.00 51.82           C
ATOM   3402 1HB  PRO A 221      -0.398  53.431  34.468  1.00 51.82           H
ATOM   3403 2HB  PRO A 221      -0.192  52.357  35.681  1.00 51.82           H
ATOM   3404  CG  PRO A 221       1.623  52.886  34.743  1.00 49.90           C
ATOM   3405 1HG  PRO A 221       1.861  53.527  34.013  1.00 49.90           H
ATOM   3406 2HG  PRO A 221       1.935  53.249  35.621  1.00 49.90           H
ATOM   3407  CD  PRO A 221       2.233  51.505  34.477  1.00 61.28           C
ATOM   3408 1HD  PRO A 221       3.032  51.568  33.879  1.00 61.28           H
ATOM   3409 2HD  PRO A 221       2.490  51.050  35.329  1.00 61.28           H
ATOM   3410  N   SER A 222      -1.625  51.789  31.966  1.00 46.31           N
ATOM   3411  H   SER A 222      -2.222  51.304  32.604  1.00 46.31           H
ATOM   3412  CA  SER A 222      -2.243  52.242  30.727  1.00 59.13           C
ATOM   3413  HA  SER A 222      -1.826  51.690  30.005  1.00 59.13           H
ATOM   3414  C   SER A 222      -1.955  53.718  30.426  1.00 56.36           C
ATOM   3415  O   SER A 222      -2.448  54.607  31.117  1.00 52.47           O
ATOM   3416  CB  SER A 222      -3.756  52.022  30.840  1.00 55.38           C
ATOM   3417 1HB  SER A 222      -4.248  52.587  30.178  1.00 55.38           H
ATOM   3418 2HB  SER A 222      -3.987  51.060  30.695  1.00 55.38           H
ATOM   3419  OG  SER A 222      -4.218  52.379  32.127  1.00 50.69           O
ATOM   3420  HG  SER A 222      -5.172  52.460  32.113  1.00 50.69           H
ATOM   3421  N   LYS A 223      -1.194  53.994  29.360  1.00 31.92           N
ATOM   3422  H   LYS A 223      -0.670  53.252  28.942  1.00 31.92           H
ATOM   3423  CA  LYS A 223      -1.095  55.336  28.778  1.00 48.00           C
ATOM   3424  HA  LYS A 223      -1.028  55.985  29.536  1.00 48.00           H
ATOM   3425  C   LYS A 223      -2.363  55.623  27.972  1.00 47.78           C
ATOM   3426  O   LYS A 223      -2.630  54.973  26.968  1.00 40.31           O
ATOM   3427  CB  LYS A 223       0.179  55.491  27.951  1.00 45.63           C
ATOM   3428 1HB  LYS A 223       0.301  54.675  27.385  1.00 45.63           H
ATOM   3429 2HB  LYS A 223       0.089  56.295  27.363  1.00 45.63           H
ATOM   3430  CG  LYS A 223       1.405  55.664  28.855  1.00 41.75           C
ATOM   3431 1HG  LYS A 223       1.287  56.494  29.400  1.00 41.75           H
ATOM   3432 2HG  LYS A 223       1.470  54.872  29.462  1.00 41.75           H
ATOM   3433  CD  LYS A 223       2.710  55.781  28.054  1.00 38.15           C
ATOM   3434 1HD  LYS A 223       2.840  54.958  27.501  1.00 38.15           H
ATOM   3435 2HD  LYS A 223       2.666  56.581  27.456  1.00 38.15           H
ATOM   3436  CE  LYS A 223       3.883  55.934  29.025  1.00 33.28           C
ATOM   3437 1HE  LYS A 223       3.841  56.833  29.461  1.00 33.28           H
ATOM   3438 2HE  LYS A 223       3.833  55.221  29.724  1.00 33.28           H
ATOM   3439  NZ  LYS A 223       5.190  55.816  28.339  1.00 26.72           N
ATOM   3440 1HZ  LYS A 223       5.945  55.918  28.987  1.00 26.72           H
ATOM   3441 2HZ  LYS A 223       5.291  56.520  27.636  1.00 26.72           H
ATOM   3442 3HZ  LYS A 223       5.283  54.924  27.896  1.00 26.72           H
ATOM   3443  N   SER A 224      -3.117  56.610  28.457  1.00 31.73           N
ATOM   3444  H   SER A 224      -2.898  56.948  29.372  1.00 31.73           H
ATOM   3445  CA  SER A 224      -4.235  57.236  27.762  1.00 43.64           C
ATOM   3446  HA  SER A 224      -4.915  56.517  27.616  1.00 43.64           H
ATOM   3447  C   SER A 224      -3.787  57.805  26.416  1.00 44.09           C
ATOM   3448  O   SER A 224      -2.865  58.627  26.374  1.00 39.18           O
ATOM   3449  CB  SER A 224      -4.775  58.378  28.634  1.00 42.85           C
ATOM   3450 1HB  SER A 224      -5.445  58.926  28.133  1.00 42.85           H
ATOM   3451 2HB  SER A 224      -5.192  58.024  29.471  1.00 42.85           H
ATOM   3452  OG  SER A 224      -3.710  59.233  29.009  1.00 38.93           O
ATOM   3453  HG  SER A 224      -2.905  58.722  29.094  1.00 38.93           H
ATOM   3454  N   TRP A 225      -4.450  57.427  25.347  1.00 39.21           N
ATOM   3455  H   TRP A 225      -5.026  56.612  25.412  1.00 39.21           H
ATOM   3456  CA  TRP A 225      -4.392  58.129  24.072  1.00 29.01           C
ATOM   3457  HA  TRP A 225      -3.482  58.531  23.970  1.00 29.01           H
ATOM   3458  C   TRP A 225      -5.446  59.236  24.097  1.00 29.45           C
ATOM   3459  O   TRP A 225      -6.632  58.953  24.227  1.00 24.39           O
ATOM   3460  CB  TRP A 225      -4.587  57.146  22.918  1.00 30.76           C
ATOM   3461 1HB  TRP A 225      -5.368  56.556  23.124  1.00 30.76           H
ATOM   3462 2HB  TRP A 225      -4.771  57.662  22.081  1.00 30.76           H
ATOM   3463  CG  TRP A 225      -3.406  56.268  22.663  1.00 31.45           C
ATOM   3464  CD1 TRP A 225      -3.071  55.157  23.366  1.00 28.11           C
ATOM   3465  HD1 TRP A 225      -3.597  54.779  24.128  1.00 28.11           H
ATOM   3466  CD2 TRP A 225      -2.369  56.429  21.648  1.00 37.41           C
ATOM   3467  NE1 TRP A 225      -1.898  54.626  22.874  1.00 29.58           N
ATOM   3468  HE1 TRP A 225      -1.450  53.811  23.241  1.00 29.58           H
ATOM   3469  CE2 TRP A 225      -1.419  55.367  21.804  1.00 33.33           C
ATOM   3470  CE3 TRP A 225      -2.137  57.359  20.618  1.00 40.91           C
ATOM   3471  HE3 TRP A 225      -2.775  58.117  20.481  1.00 40.91           H
ATOM   3472  CZ2 TRP A 225      -0.306  55.233  20.972  1.00 42.66           C
ATOM   3473  HZ2 TRP A 225       0.335  54.476  21.100  1.00 42.66           H
ATOM   3474  CZ3 TRP A 225      -1.015  57.231  19.780  1.00 39.24           C
ATOM   3475  HZ3 TRP A 225      -0.868  57.900  19.051  1.00 39.24           H
ATOM   3476  CH2 TRP A 225      -0.099  56.183  19.947  1.00 40.17           C
ATOM   3477  HH2 TRP A 225       0.696  56.108  19.345  1.00 40.17           H
ATOM   3478  N   ASN A 226      -4.981  60.479  24.038  1.00 36.48           N
ATOM   3479  H   ASN A 226      -4.002  60.607  24.195  1.00 36.48           H
ATOM   3480  CA  ASN A 226      -5.772  61.673  23.764  1.00 27.21           C
ATOM   3481  HA  ASN A 226      -6.745  61.456  23.847  1.00 27.21           H
ATOM   3482  C   ASN A 226      -5.458  62.109  22.322  1.00 30.90           C
ATOM   3483  O   ASN A 226      -4.284  62.007  21.934  1.00 18.80           O
ATOM   3484  OXT ASN A 226      -6.417  62.520  21.656  1.00 19.05           O
ATOM   3485  CB  ASN A 226      -5.424  62.755  24.808  1.00 29.42           C
ATOM   3486 1HB  ASN A 226      -4.937  62.317  25.563  1.00 29.42           H
ATOM   3487 2HB  ASN A 226      -4.828  63.430  24.373  1.00 29.42           H
ATOM   3488  CG  ASN A 226      -6.596  63.505  25.402  1.00 23.78           C
ATOM   3489  OD1 ASN A 226      -7.756  63.115  25.357  1.00 21.69           O
ATOM   3490  ND2 ASN A 226      -6.340  64.620  26.041  1.00 25.58           N
ATOM   3491 1HD2 ASN A 226      -7.083  65.129  26.476  1.00 25.58           H
ATOM   3492 2HD2 ASN A 226      -5.402  64.962  26.094  1.00 25.58           H
TER    3493      ASN A 226 
END
