# Supplementary material for: Variety of genetic defects in GnRH and hypothalamic–pituitary signaling and development in normosmic patients with IHH
Source: Front Endocrinol (Lausanne). 2024 Jul 1;15:1396805. doi: 10.3389/fendo.2024.1396805 (PMC11246878; doi:10.3389/fendo.2024.1396805)
Supplement: Supplementary file 1 [file DataSheet_1.zip › TACR_Trp275ter_Afold3.pdb]

REMARK YASARA *************************************************************
REMARK YASARA *                                                           *
REMARK YASARA *                     Y  A  S  A  R  A                      *
REMARK YASARA *                                                           *
REMARK YASARA *   Yet Another Scientific Artificial Reality Application   *
REMARK YASARA *                                                           *
REMARK YASARA *            MOLECULE STRUCTURE FILE, PDB FORMAT            *
REMARK YASARA *                                                           *
REMARK YASARA * Just use YASARA every day to make your questions go away! *
REMARK YASARA *                                                           *
REMARK YASARA *                      www.YASARA.org                       *
REMARK YASARA *                                                           *
REMARK YASARA *************************************************************
REMARK YASARA
REMARK YASARA Version:           24.4.10.W.64
REMARK YASARA Written on:        Mon May 20 14:03:33 2024
REMARK YASARA Number of models:  1
REMARK YASARA Number of atoms:   4269
REMARK YASARA Please address questions or suggestions to: Eliza@yasara.org
REMARK YASARA
COMPND    MOL_ID: 1;
COMPND   2 MOLECULE: .;
COMPND   3 CHAIN: ;
SEQRES   1 A  275  MET ALA THR LEU PRO ALA ALA GLU THR TRP ILE ASP GLY 
SEQRES   2 A  275  GLY GLY GLY VAL GLY ALA ASP ALA VAL ASN LEU THR ALA 
SEQRES   3 A  275  SER LEU ALA ALA GLY ALA ALA THR GLY ALA VAL GLU THR 
SEQRES   4 A  275  GLY TRP LEU GLN LEU LEU ASP GLN ALA GLY ASN LEU SER 
SEQRES   5 A  275  SER SER PRO SER ALA LEU GLY LEU PRO VAL ALA SER PRO 
SEQRES   6 A  275  ALA PRO SER GLN PRO TRP ALA ASN LEU THR ASN GLN PHE 
SEQRES   7 A  275  VAL GLN PRO SER TRP ARG ILE ALA LEU TRP SER LEU ALA 
SEQRES   8 A  275  TYR GLY VAL VAL VAL ALA VAL ALA VAL LEU GLY ASN LEU 
SEQRES   9 A  275  ILE VAL ILE TRP ILE ILE LEU ALA HIS LYS ARG MET ARG 
SEQRES  10 A  275  THR VAL THR ASN TYR PHE LEU VAL ASN LEU ALA PHE SER 
SEQRES  11 A  275  ASP ALA SER MET ALA ALA PHE ASN THR LEU VAL ASN PHE 
SEQRES  12 A  275  ILE TYR ALA LEU HIS SER GLU TRP TYR PHE GLY ALA ASN 
SEQRES  13 A  275  TYR CYS ARG PHE GLN ASN PHE PHE PRO ILE THR ALA VAL 
SEQRES  14 A  275  PHE ALA SER ILE TYR SER MET THR ALA ILE ALA VAL ASP 
SEQRES  15 A  275  ARG TYR MET ALA ILE ILE ASP PRO LEU LYS PRO ARG LEU 
SEQRES  16 A  275  SER ALA THR ALA THR LYS ILE VAL ILE GLY SER ILE TRP 
SEQRES  17 A  275  ILE LEU ALA PHE LEU LEU ALA PHE PRO GLN CYS LEU TYR 
SEQRES  18 A  275  SER LYS THR LYS VAL MET PRO GLY ARG THR LEU CYS PHE 
SEQRES  19 A  275  VAL GLN TRP PRO GLU GLY PRO LYS GLN HIS PHE THR TYR 
SEQRES  20 A  275  HIS ILE ILE VAL ILE ILE LEU VAL TYR CYS PHE PRO LEU 
SEQRES  21 A  275  LEU ILE MET GLY ILE THR TYR THR ILE VAL GLY ILE THR 
SEQRES  22 A  275  LEU TRP 
SSBOND   0 CYS A  158    CYS A  233                                       1.98
ATOM      1  N   MET A   1      -9.232 -33.591  39.769  1.00 13.43           N
ATOM      2 1H   MET A   1      -8.865 -34.520  39.724  1.00 13.43           H
ATOM      3 2H   MET A   1      -9.908 -33.563  40.505  1.00 13.43           H
ATOM      4 3H   MET A   1      -8.483 -32.976  40.016  1.00 13.43           H
ATOM      5  CA  MET A   1      -9.836 -33.198  38.480  1.00 17.31           C
ATOM      6  HA  MET A   1      -9.131 -33.245  37.773  1.00 17.31           H
ATOM      7  C   MET A   1     -10.367 -31.771  38.643  1.00 17.68           C
ATOM      8  O   MET A   1     -11.416 -31.598  39.241  1.00 17.31           O
ATOM      9  CB  MET A   1     -10.963 -34.162  38.085  1.00 17.47           C
ATOM     10 1HB  MET A   1     -11.489 -34.396  38.903  1.00 17.47           H
ATOM     11 2HB  MET A   1     -11.559 -33.707  37.424  1.00 17.47           H
ATOM     12  CG  MET A   1     -10.427 -35.454  37.458  1.00 15.51           C
ATOM     13 1HG  MET A   1     -10.027 -35.170  36.587  1.00 15.51           H
ATOM     14 2HG  MET A   1      -9.702 -35.758  38.075  1.00 15.51           H
ATOM     15  SD  MET A   1     -11.714 -36.713  37.242  1.00 15.05           S
ATOM     16  CE  MET A   1     -10.863 -37.910  36.190  1.00 13.47           C
ATOM     17 1HE  MET A   1     -11.457 -38.685  35.976  1.00 13.47           H
ATOM     18 2HE  MET A   1     -10.044 -38.265  36.641  1.00 13.47           H
ATOM     19 3HE  MET A   1     -10.581 -37.492  35.327  1.00 13.47           H
ATOM     20  N   ALA A   2      -9.594 -30.773  38.237  1.00 17.44           N
ATOM     21  H   ALA A   2      -8.675 -30.994  37.910  1.00 17.44           H
ATOM     22  CA  ALA A   2     -10.004 -29.369  38.239  1.00 19.03           C
ATOM     23  HA  ALA A   2     -10.882 -29.277  38.709  1.00 19.03           H
ATOM     24  C   ALA A   2     -10.149 -28.938  36.773  1.00 19.71           C
ATOM     25  O   ALA A   2      -9.185 -28.981  36.008  1.00 18.17           O
ATOM     26  CB  ALA A   2      -8.979 -28.531  39.016  1.00 18.23           C
ATOM     27 1HB  ALA A   2      -8.910 -28.838  39.965  1.00 18.23           H
ATOM     28 2HB  ALA A   2      -9.238 -27.565  39.024  1.00 18.23           H
ATOM     29 3HB  ALA A   2      -8.071 -28.603  38.603  1.00 18.23           H
ATOM     30  N   THR A   3     -11.374 -28.628  36.387  1.00 15.21           N
ATOM     31  H   THR A   3     -12.105 -28.728  37.063  1.00 15.21           H
ATOM     32  CA  THR A   3     -11.754 -28.152  35.058  1.00 19.11           C
ATOM     33  HA  THR A   3     -11.284 -28.734  34.394  1.00 19.11           H
ATOM     34  C   THR A   3     -11.311 -26.696  34.881  1.00 19.37           C
ATOM     35  O   THR A   3     -11.709 -25.836  35.661  1.00 18.17           O
ATOM     36  CB  THR A   3     -13.273 -28.270  34.889  1.00 18.08           C
ATOM     37  HB  THR A   3     -13.573 -27.665  34.152  1.00 18.08           H
ATOM     38  OG1 THR A   3     -13.916 -27.856  36.076  1.00 15.90           O
ATOM     39  HG1 THR A   3     -14.855 -27.762  35.915  1.00 15.90           H
ATOM     40  CG2 THR A   3     -13.695 -29.717  34.648  1.00 16.66           C
ATOM     41 1HG2 THR A   3     -14.686 -29.788  34.539  1.00 16.66           H
ATOM     42 2HG2 THR A   3     -13.428 -30.301  35.415  1.00 16.66           H
ATOM     43 3HG2 THR A   3     -13.268 -30.082  33.821  1.00 16.66           H
ATOM     44  N   LEU A   4     -10.500 -26.426  33.863  1.00 15.94           N
ATOM     45  H   LEU A   4     -10.104 -27.199  33.368  1.00 15.94           H
ATOM     46  CA  LEU A   4     -10.145 -25.078  33.415  1.00 19.23           C
ATOM     47  HA  LEU A   4      -9.839 -24.575  34.223  1.00 19.23           H
ATOM     48  C   LEU A   4     -11.379 -24.380  32.802  1.00 19.00           C
ATOM     49  O   LEU A   4     -12.107 -25.027  32.047  1.00 17.68           O
ATOM     50  CB  LEU A   4      -9.014 -25.179  32.372  1.00 18.29           C
ATOM     51 1HB  LEU A   4      -9.266 -25.877  31.701  1.00 18.29           H
ATOM     52 2HB  LEU A   4      -8.927 -24.294  31.916  1.00 18.29           H
ATOM     53  CG  LEU A   4      -7.644 -25.552  32.962  1.00 16.38           C
ATOM     54  HG  LEU A   4      -7.797 -26.258  33.653  1.00 16.38           H
ATOM     55  CD1 LEU A   4      -6.716 -26.077  31.860  1.00 15.55           C
ATOM     56 1HD1 LEU A   4      -5.821 -26.323  32.232  1.00 15.55           H
ATOM     57 2HD1 LEU A   4      -6.575 -25.386  31.151  1.00 15.55           H
ATOM     58 3HD1 LEU A   4      -7.102 -26.890  31.424  1.00 15.55           H
ATOM     59  CD2 LEU A   4      -6.971 -24.337  33.614  1.00 17.18           C
ATOM     60 1HD2 LEU A   4      -6.080 -24.583  33.997  1.00 17.18           H
ATOM     61 2HD2 LEU A   4      -7.533 -23.971  34.355  1.00 17.18           H
ATOM     62 3HD2 LEU A   4      -6.828 -23.606  32.947  1.00 17.18           H
ATOM     63  N   PRO A   5     -11.627 -23.092  33.081  1.00 18.67           N
ATOM     64  CA  PRO A   5     -12.712 -22.353  32.450  1.00 20.97           C
ATOM     65  HA  PRO A   5     -13.520 -22.940  32.398  1.00 20.97           H
ATOM     66  C   PRO A   5     -12.390 -21.987  30.996  1.00 21.50           C
ATOM     67  O   PRO A   5     -11.234 -21.766  30.621  1.00 19.48           O
ATOM     68  CB  PRO A   5     -12.963 -21.139  33.348  1.00 19.49           C
ATOM     69 1HB  PRO A   5     -13.285 -20.357  32.814  1.00 19.49           H
ATOM     70 2HB  PRO A   5     -13.630 -21.352  34.062  1.00 19.49           H
ATOM     71  CG  PRO A   5     -11.581 -20.865  33.948  1.00 17.92           C
ATOM     72 1HG  PRO A   5     -11.055 -20.252  33.358  1.00 17.92           H
ATOM     73 2HG  PRO A   5     -11.665 -20.461  34.859  1.00 17.92           H
ATOM     74  CD  PRO A   5     -10.917 -22.242  34.027  1.00 19.11           C
ATOM     75 1HD  PRO A   5      -9.952 -22.193  33.769  1.00 19.11           H
ATOM     76 2HD  PRO A   5     -10.997 -22.630  34.945  1.00 19.11           H
ATOM     77  N   ALA A   6     -13.441 -21.961  30.172  1.00 19.79           N
ATOM     78  H   ALA A   6     -14.339 -22.116  30.583  1.00 19.79           H
ATOM     79  CA  ALA A   6     -13.408 -21.730  28.738  1.00 22.71           C
ATOM     80  HA  ALA A   6     -12.755 -22.391  28.369  1.00 22.71           H
ATOM     81  C   ALA A   6     -12.881 -20.327  28.358  1.00 23.17           C
ATOM     82  O   ALA A   6     -13.132 -19.335  29.035  1.00 21.51           O
ATOM     83  CB  ALA A   6     -14.820 -21.973  28.203  1.00 21.66           C
ATOM     84 1HB  ALA A   6     -15.147 -22.883  28.456  1.00 21.66           H
ATOM     85 2HB  ALA A   6     -14.842 -21.905  27.206  1.00 21.66           H
ATOM     86 3HB  ALA A   6     -15.463 -21.302  28.571  1.00 21.66           H
ATOM     87  N   ALA A   7     -12.176 -20.260  27.221  1.00 21.32           N
ATOM     88  H   ALA A   7     -12.123 -21.105  26.688  1.00 21.32           H
ATOM     89  CA  ALA A   7     -11.476 -19.110  26.663  1.00 23.09           C
ATOM     90  HA  ALA A   7     -11.080 -18.617  27.438  1.00 23.09           H
ATOM     91  C   ALA A   7     -12.410 -18.085  25.970  1.00 23.63           C
ATOM     92  O   ALA A   7     -12.175 -17.712  24.830  1.00 21.91           O
ATOM     93  CB  ALA A   7     -10.391 -19.669  25.724  1.00 21.72           C
ATOM     94 1HB  ALA A   7      -9.807 -20.326  26.202  1.00 21.72           H
ATOM     95 2HB  ALA A   7      -9.807 -18.936  25.375  1.00 21.72           H
ATOM     96 3HB  ALA A   7     -10.801 -20.135  24.940  1.00 21.72           H
ATOM     97  N   GLU A   8     -13.475 -17.640  26.631  1.00 19.95           N
ATOM     98  H   GLU A   8     -13.614 -17.942  27.574  1.00 19.95           H
ATOM     99  CA  GLU A   8     -14.462 -16.718  26.030  1.00 20.43           C
ATOM    100  HA  GLU A   8     -14.158 -16.641  25.080  1.00 20.43           H
ATOM    101  C   GLU A   8     -14.420 -15.274  26.564  1.00 20.39           C
ATOM    102  O   GLU A   8     -15.192 -14.439  26.108  1.00 18.74           O
ATOM    103  CB  GLU A   8     -15.872 -17.336  26.084  1.00 19.25           C
ATOM    104 1HB  GLU A   8     -15.991 -17.805  26.959  1.00 19.25           H
ATOM    105 2HB  GLU A   8     -16.553 -16.608  26.000  1.00 19.25           H
ATOM    106  CG  GLU A   8     -16.072 -18.345  24.941  1.00 17.03           C
ATOM    107 1HG  GLU A   8     -15.861 -17.888  24.077  1.00 17.03           H
ATOM    108 2HG  GLU A   8     -15.439 -19.107  25.079  1.00 17.03           H
ATOM    109  CD  GLU A   8     -17.498 -18.910  24.854  1.00 15.90           C
ATOM    110  OE1 GLU A   8     -17.879 -19.320  23.733  1.00 14.46           O
ATOM    111  OE2 GLU A   8     -18.185 -18.960  25.901  1.00 16.32           O
ATOM    112  N   THR A   9     -13.491 -14.896  27.440  1.00 17.39           N
ATOM    113  H   THR A   9     -12.774 -15.547  27.688  1.00 17.39           H
ATOM    114  CA  THR A   9     -13.474 -13.549  28.065  1.00 19.56           C
ATOM    115  HA  THR A   9     -14.290 -13.120  27.679  1.00 19.56           H
ATOM    116  C   THR A   9     -12.327 -12.627  27.645  1.00 20.13           C
ATOM    117  O   THR A   9     -12.084 -11.622  28.297  1.00 18.38           O
ATOM    118  CB  THR A   9     -13.585 -13.660  29.592  1.00 17.99           C
ATOM    119  HB  THR A   9     -13.417 -12.765  30.005  1.00 17.99           H
ATOM    120  OG1 THR A   9     -12.588 -14.519  30.083  1.00 15.75           O
ATOM    121  HG1 THR A   9     -12.950 -15.398  30.195  1.00 15.75           H
ATOM    122  CG2 THR A   9     -14.938 -14.218  30.025  1.00 15.90           C
ATOM    123 1HG2 THR A   9     -14.996 -14.285  31.021  1.00 15.90           H
ATOM    124 2HG2 THR A   9     -15.087 -15.132  29.647  1.00 15.90           H
ATOM    125 3HG2 THR A   9     -15.685 -13.631  29.712  1.00 15.90           H
ATOM    126  N   TRP A  10     -11.625 -12.900  26.530  1.00 18.74           N
ATOM    127  H   TRP A  10     -11.901 -13.683  25.972  1.00 18.74           H
ATOM    128  CA  TRP A  10     -10.468 -12.098  26.094  1.00 18.46           C
ATOM    129  HA  TRP A  10     -10.388 -11.399  26.805  1.00 18.46           H
ATOM    130  C   TRP A  10     -10.674 -11.301  24.787  1.00 18.22           C
ATOM    131  O   TRP A  10      -9.690 -10.866  24.184  1.00 16.91           O
ATOM    132  CB  TRP A  10      -9.206 -12.976  26.067  1.00 17.84           C
ATOM    133 1HB  TRP A  10      -9.421 -13.844  25.620  1.00 17.84           H
ATOM    134 2HB  TRP A  10      -8.490 -12.504  25.552  1.00 17.84           H
ATOM    135  CG  TRP A  10      -8.669 -13.280  27.433  1.00 16.30           C
ATOM    136  CD1 TRP A  10      -8.895 -14.407  28.144  1.00 15.13           C
ATOM    137  HD1 TRP A  10      -9.440 -15.186  27.835  1.00 15.13           H
ATOM    138  CD2 TRP A  10      -7.823 -12.435  28.272  1.00 14.96           C
ATOM    139  NE1 TRP A  10      -8.254 -14.315  29.367  1.00 15.30           N
ATOM    140  HE1 TRP A  10      -8.280 -15.029  30.067  1.00 15.30           H
ATOM    141  CE2 TRP A  10      -7.579 -13.129  29.507  1.00 15.24           C
ATOM    142  CE3 TRP A  10      -7.242 -11.160  28.133  1.00 18.09           C
ATOM    143  HE3 TRP A  10      -7.391 -10.640  27.292  1.00 18.09           H
ATOM    144  CZ2 TRP A  10      -6.795 -12.579  30.533  1.00 16.51           C
ATOM    145  HZ2 TRP A  10      -6.642 -13.089  31.379  1.00 16.51           H
ATOM    146  CZ3 TRP A  10      -6.456 -10.606  29.158  1.00 17.37           C
ATOM    147  HZ3 TRP A  10      -6.052  -9.700  29.032  1.00 17.37           H
ATOM    148  CH2 TRP A  10      -6.227 -11.305  30.360  1.00 17.45           C
ATOM    149  HH2 TRP A  10      -5.667 -10.899  31.082  1.00 17.45           H
ATOM    150  N   ILE A  11     -11.917 -11.093  24.341  1.00 20.36           N
ATOM    151  H   ILE A  11     -12.689 -11.415  24.889  1.00 20.36           H
ATOM    152  CA  ILE A  11     -12.186 -10.398  23.056  1.00 22.64           C
ATOM    153  HA  ILE A  11     -11.295 -10.260  22.623  1.00 22.64           H
ATOM    154  C   ILE A  11     -12.677  -8.949  23.225  1.00 22.43           C
ATOM    155  O   ILE A  11     -12.695  -8.196  22.258  1.00 20.72           O
ATOM    156  CB  ILE A  11     -13.019 -11.315  22.115  1.00 21.03           C
ATOM    157  HB  ILE A  11     -13.888 -11.509  22.570  1.00 21.03           H
ATOM    158  CG1 ILE A  11     -12.230 -12.631  21.844  1.00 18.80           C
ATOM    159 1HG1 ILE A  11     -11.347 -12.389  21.443  1.00 18.80           H
ATOM    160 2HG1 ILE A  11     -12.084 -13.094  22.718  1.00 18.80           H
ATOM    161  CG2 ILE A  11     -13.361 -10.630  20.774  1.00 18.71           C
ATOM    162 1HG2 ILE A  11     -13.896 -11.238  20.187  1.00 18.71           H
ATOM    163 2HG2 ILE A  11     -12.530 -10.377  20.279  1.00 18.71           H
ATOM    164 3HG2 ILE A  11     -13.895  -9.798  20.923  1.00 18.71           H
ATOM    165  CD1 ILE A  11     -12.901 -13.634  20.902  1.00 17.54           C
ATOM    166 1HD1 ILE A  11     -12.332 -14.448  20.781  1.00 17.54           H
ATOM    167 2HD1 ILE A  11     -13.056 -13.230  20.000  1.00 17.54           H
ATOM    168 3HD1 ILE A  11     -13.786 -13.928  21.263  1.00 17.54           H
ATOM    169  N   ASP A  12     -12.935  -8.464  24.442  1.00 21.92           N
ATOM    170  H   ASP A  12     -12.788  -9.062  25.230  1.00 21.92           H
ATOM    171  CA  ASP A  12     -13.426  -7.091  24.689  1.00 23.83           C
ATOM    172  HA  ASP A  12     -13.621  -6.725  23.779  1.00 23.83           H
ATOM    173  C   ASP A  12     -12.366  -6.124  25.261  1.00 23.63           C
ATOM    174  O   ASP A  12     -12.638  -5.296  26.119  1.00 21.63           O
ATOM    175  CB  ASP A  12     -14.735  -7.138  25.491  1.00 21.95           C
ATOM    176 1HB  ASP A  12     -14.600  -7.727  26.287  1.00 21.95           H
ATOM    177 2HB  ASP A  12     -14.956  -6.211  25.795  1.00 21.95           H
ATOM    178  CG  ASP A  12     -15.918  -7.679  24.680  1.00 19.61           C
ATOM    179  OD1 ASP A  12     -15.911  -7.539  23.423  1.00 17.51           O
ATOM    180  OD2 ASP A  12     -16.858  -8.189  25.317  1.00 18.08           O
ATOM    181  N   GLY A  13     -11.133  -6.205  24.753  1.00 22.92           N
ATOM    182  H   GLY A  13     -10.918  -6.983  24.163  1.00 22.92           H
ATOM    183  CA  GLY A  13     -10.077  -5.222  25.008  1.00 25.45           C
ATOM    184 1HA  GLY A  13     -10.436  -4.534  25.638  1.00 25.45           H
ATOM    185 2HA  GLY A  13      -9.306  -5.695  25.434  1.00 25.45           H
ATOM    186  C   GLY A  13      -9.626  -4.555  23.711  1.00 25.91           C
ATOM    187  O   GLY A  13      -8.714  -5.030  23.048  1.00 24.04           O
ATOM    188  N   GLY A  14     -10.288  -3.462  23.320  1.00 24.85           N
ATOM    189  H   GLY A  14     -11.084  -3.170  23.851  1.00 24.85           H
ATOM    190  CA  GLY A  14      -9.902  -2.675  22.153  1.00 27.87           C
ATOM    191 1HA  GLY A  14      -9.952  -3.271  21.352  1.00 27.87           H
ATOM    192 2HA  GLY A  14     -10.561  -1.929  22.055  1.00 27.87           H
ATOM    193  C   GLY A  14      -8.489  -2.105  22.289  1.00 28.15           C
ATOM    194  O   GLY A  14      -8.207  -1.374  23.236  1.00 26.44           O
ATOM    195  N   GLY A  15      -7.628  -2.384  21.320  1.00 24.58           N
ATOM    196  H   GLY A  15      -7.915  -2.999  20.585  1.00 24.58           H
ATOM    197  CA  GLY A  15      -6.282  -1.832  21.282  1.00 27.56           C
ATOM    198 1HA  GLY A  15      -6.371  -0.838  21.340  1.00 27.56           H
ATOM    199 2HA  GLY A  15      -5.803  -2.172  22.091  1.00 27.56           H
ATOM    200  C   GLY A  15      -5.479  -2.190  20.039  1.00 28.37           C
ATOM    201  O   GLY A  15      -4.836  -3.228  19.984  1.00 26.48           O
ATOM    202  N   GLY A  16      -5.453  -1.288  19.053  1.00 25.40           N
ATOM    203  H   GLY A  16      -6.314  -0.905  18.718  1.00 25.40           H
ATOM    204  CA  GLY A  16      -4.189  -0.847  18.450  1.00 28.82           C
ATOM    205 1HA  GLY A  16      -4.367   0.083  18.128  1.00 28.82           H
ATOM    206 2HA  GLY A  16      -3.537  -0.819  19.208  1.00 28.82           H
ATOM    207  C   GLY A  16      -3.512  -1.594  17.306  1.00 29.04           C
ATOM    208  O   GLY A  16      -2.889  -0.922  16.484  1.00 27.08           O
ATOM    209  N   VAL A  17      -3.576  -2.901  17.179  1.00 24.79           N
ATOM    210  H   VAL A  17      -4.287  -3.399  17.676  1.00 24.79           H
ATOM    211  CA  VAL A  17      -2.635  -3.664  16.327  1.00 27.30           C
ATOM    212  HA  VAL A  17      -1.738  -3.324  16.610  1.00 27.30           H
ATOM    213  C   VAL A  17      -2.751  -3.359  14.816  1.00 27.70           C
ATOM    214  O   VAL A  17      -1.797  -3.514  14.069  1.00 25.81           O
ATOM    215  CB  VAL A  17      -2.758  -5.179  16.613  1.00 25.24           C
ATOM    216  HB  VAL A  17      -3.647  -5.442  16.239  1.00 25.24           H
ATOM    217  CG1 VAL A  17      -1.653  -6.006  15.941  1.00 22.33           C
ATOM    218 1HG1 VAL A  17      -1.760  -6.979  16.144  1.00 22.33           H
ATOM    219 2HG1 VAL A  17      -0.749  -5.723  16.261  1.00 22.33           H
ATOM    220 3HG1 VAL A  17      -1.676  -5.895  14.947  1.00 22.33           H
ATOM    221  CG2 VAL A  17      -2.683  -5.482  18.119  1.00 22.01           C
ATOM    222 1HG2 VAL A  17      -2.764  -6.464  18.291  1.00 22.01           H
ATOM    223 2HG2 VAL A  17      -3.420  -5.021  18.614  1.00 22.01           H
ATOM    224 3HG2 VAL A  17      -1.813  -5.173  18.504  1.00 22.01           H
ATOM    225  N   GLY A  18      -3.904  -2.857  14.339  1.00 27.32           N
ATOM    226  H   GLY A  18      -4.666  -2.729  14.974  1.00 27.32           H
ATOM    227  CA  GLY A  18      -4.098  -2.489  12.934  1.00 30.51           C
ATOM    228 1HA  GLY A  18      -3.673  -3.206  12.382  1.00 30.51           H
ATOM    229 2HA  GLY A  18      -5.084  -2.480  12.767  1.00 30.51           H
ATOM    230  C   GLY A  18      -3.506  -1.129  12.537  1.00 30.88           C
ATOM    231  O   GLY A  18      -3.141  -0.938  11.379  1.00 29.21           O
ATOM    232  N   ALA A  19      -3.391  -0.192  13.478  1.00 30.50           N
ATOM    233  H   ALA A  19      -3.696  -0.411  14.405  1.00 30.50           H
ATOM    234  CA  ALA A  19      -2.841   1.143  13.225  1.00 33.53           C
ATOM    235  HA  ALA A  19      -3.182   1.438  12.332  1.00 33.53           H
ATOM    236  C   ALA A  19      -1.303   1.113  13.144  1.00 34.01           C
ATOM    237  O   ALA A  19      -0.707   1.814  12.326  1.00 32.03           O
ATOM    238  CB  ALA A  19      -3.345   2.089  14.321  1.00 31.81           C
ATOM    239 1HB  ALA A  19      -4.344   2.095  14.358  1.00 31.81           H
ATOM    240 2HB  ALA A  19      -3.038   3.026  14.154  1.00 31.81           H
ATOM    241 3HB  ALA A  19      -3.006   1.810  15.219  1.00 31.81           H
ATOM    242  N   ASP A  20      -0.675   0.238  13.901  1.00 30.47           N
ATOM    243  H   ASP A  20      -1.224  -0.390  14.453  1.00 30.47           H
ATOM    244  CA  ASP A  20       0.784   0.135  13.978  1.00 33.20           C
ATOM    245  HA  ASP A  20       1.122   1.074  14.037  1.00 33.20           H
ATOM    246  C   ASP A  20       1.392  -0.480  12.709  1.00 32.34           C
ATOM    247  O   ASP A  20       2.417  -0.009  12.218  1.00 29.78           O
ATOM    248  CB  ASP A  20       1.171  -0.641  15.243  1.00 31.52           C
ATOM    249 1HB  ASP A  20       0.754  -1.549  15.205  1.00 31.52           H
ATOM    250 2HB  ASP A  20       2.166  -0.732  15.274  1.00 31.52           H
ATOM    251  CG  ASP A  20       0.701   0.064  16.519  1.00 27.79           C
ATOM    252  OD1 ASP A  20       0.635   1.315  16.509  1.00 26.14           O
ATOM    253  OD2 ASP A  20       0.361  -0.666  17.481  1.00 25.96           O
ATOM    254  N   ALA A  21       0.717  -1.450  12.079  1.00 31.41           N
ATOM    255  H   ALA A  21      -0.132  -1.784  12.489  1.00 31.41           H
ATOM    256  CA  ALA A  21       1.165  -2.047  10.813  1.00 33.10           C
ATOM    257  HA  ALA A  21       2.136  -2.253  10.932  1.00 33.10           H
ATOM    258  C   ALA A  21       1.068  -1.083   9.616  1.00 33.40           C
ATOM    259  O   ALA A  21       1.906  -1.105   8.707  1.00 31.93           O
ATOM    260  CB  ALA A  21       0.350  -3.320  10.577  1.00 31.72           C
ATOM    261 1HB  ALA A  21       0.419  -3.940  11.359  1.00 31.72           H
ATOM    262 2HB  ALA A  21       0.675  -3.809   9.768  1.00 31.72           H
ATOM    263 3HB  ALA A  21      -0.617  -3.106  10.439  1.00 31.72           H
ATOM    264  N   VAL A  22       0.056  -0.195   9.616  1.00 30.37           N
ATOM    265  H   VAL A  22      -0.608  -0.237  10.362  1.00 30.37           H
ATOM    266  CA  VAL A  22      -0.129   0.837   8.577  1.00 33.02           C
ATOM    267  HA  VAL A  22       0.076   0.397   7.703  1.00 33.02           H
ATOM    268  C   VAL A  22       0.867   1.987   8.764  1.00 33.64           C
ATOM    269  O   VAL A  22       1.447   2.469   7.791  1.00 31.99           O
ATOM    270  CB  VAL A  22      -1.592   1.324   8.552  1.00 31.39           C
ATOM    271  HB  VAL A  22      -1.786   1.671   9.469  1.00 31.39           H
ATOM    272  CG1 VAL A  22      -1.813   2.441   7.518  1.00 27.88           C
ATOM    273 1HG1 VAL A  22      -2.766   2.744   7.516  1.00 27.88           H
ATOM    274 2HG1 VAL A  22      -1.589   2.125   6.596  1.00 27.88           H
ATOM    275 3HG1 VAL A  22      -1.239   3.234   7.719  1.00 27.88           H
ATOM    276  CG2 VAL A  22      -2.541   0.170   8.177  1.00 29.73           C
ATOM    277 1HG2 VAL A  22      -3.492   0.479   8.159  1.00 29.73           H
ATOM    278 2HG2 VAL A  22      -2.474  -0.578   8.837  1.00 29.73           H
ATOM    279 3HG2 VAL A  22      -2.320  -0.197   7.273  1.00 29.73           H
ATOM    280  N   ASN A  23       1.160   2.365  10.001  1.00 31.62           N
ATOM    281  H   ASN A  23       0.639   1.968  10.757  1.00 31.62           H
ATOM    282  CA  ASN A  23       2.213   3.338  10.313  1.00 34.44           C
ATOM    283  HA  ASN A  23       2.041   4.127   9.724  1.00 34.44           H
ATOM    284  C   ASN A  23       3.615   2.810   9.964  1.00 34.18           C
ATOM    285  O   ASN A  23       4.449   3.577   9.488  1.00 32.69           O
ATOM    286  CB  ASN A  23       2.104   3.737  11.797  1.00 33.49           C
ATOM    287 1HB  ASN A  23       1.903   2.921  12.339  1.00 33.49           H
ATOM    288 2HB  ASN A  23       2.975   4.128  12.094  1.00 33.49           H
ATOM    289  CG  ASN A  23       1.011   4.760  12.049  1.00 29.65           C
ATOM    290  OD1 ASN A  23       0.642   5.552  11.192  1.00 29.28           O
ATOM    291  ND2 ASN A  23       0.472   4.818  13.247  1.00 28.31           N
ATOM    292 1HD2 ASN A  23      -0.229   5.502  13.447  1.00 28.31           H
ATOM    293 2HD2 ASN A  23       0.763   4.178  13.958  1.00 28.31           H
ATOM    294  N   LEU A  24       3.867   1.508  10.115  1.00 30.43           N
ATOM    295  H   LEU A  24       3.153   0.927  10.507  1.00 30.43           H
ATOM    296  CA  LEU A  24       5.137   0.891   9.735  1.00 31.79           C
ATOM    297  HA  LEU A  24       5.843   1.439  10.184  1.00 31.79           H
ATOM    298  C   LEU A  24       5.376   0.955   8.217  1.00 31.75           C
ATOM    299  O   LEU A  24       6.457   1.325   7.768  1.00 30.30           O
ATOM    300  CB  LEU A  24       5.164  -0.570  10.234  1.00 30.17           C
ATOM    301 1HB  LEU A  24       4.570  -0.648  11.034  1.00 30.17           H
ATOM    302 2HB  LEU A  24       4.824  -1.165   9.506  1.00 30.17           H
ATOM    303  CG  LEU A  24       6.580  -1.030  10.625  1.00 27.69           C
ATOM    304  HG  LEU A  24       7.229  -0.563  10.024  1.00 27.69           H
ATOM    305  CD1 LEU A  24       6.871  -0.684  12.092  1.00 25.95           C
ATOM    306 1HD1 LEU A  24       7.790  -0.980  12.355  1.00 25.95           H
ATOM    307 2HD1 LEU A  24       6.218  -1.132  12.702  1.00 25.95           H
ATOM    308 3HD1 LEU A  24       6.809   0.302  12.247  1.00 25.95           H
ATOM    309  CD2 LEU A  24       6.728  -2.539  10.453  1.00 27.76           C
ATOM    310 1HD2 LEU A  24       7.647  -2.840  10.706  1.00 27.76           H
ATOM    311 2HD2 LEU A  24       6.567  -2.809   9.504  1.00 27.76           H
ATOM    312 3HD2 LEU A  24       6.074  -3.031  11.028  1.00 27.76           H
ATOM    313  N   THR A  25       4.346   0.662   7.411  1.00 34.23           N
ATOM    314  H   THR A  25       3.481   0.378   7.825  1.00 34.23           H
ATOM    315  CA  THR A  25       4.433   0.741   5.935  1.00 35.10           C
ATOM    316  HA  THR A  25       5.282   0.255   5.728  1.00 35.10           H
ATOM    317  C   THR A  25       4.562   2.176   5.425  1.00 34.87           C
ATOM    318  O   THR A  25       5.362   2.423   4.515  1.00 33.50           O
ATOM    319  CB  THR A  25       3.264   0.030   5.244  1.00 33.65           C
ATOM    320  HB  THR A  25       3.057   0.539   4.408  1.00 33.65           H
ATOM    321  OG1 THR A  25       2.084   0.055   6.010  1.00 31.14           O
ATOM    322  HG1 THR A  25       1.325   0.061   5.427  1.00 31.14           H
ATOM    323  CG2 THR A  25       3.571  -1.435   4.985  1.00 32.46           C
ATOM    324 1HG2 THR A  25       2.802  -1.888   4.534  1.00 32.46           H
ATOM    325 2HG2 THR A  25       3.755  -1.919   5.840  1.00 32.46           H
ATOM    326 3HG2 THR A  25       4.374  -1.534   4.397  1.00 32.46           H
ATOM    327  N   ALA A  26       3.875   3.140   6.038  1.00 38.51           N
ATOM    328  H   ALA A  26       3.223   2.878   6.750  1.00 38.51           H
ATOM    329  CA  ALA A  26       4.025   4.558   5.724  1.00 40.11           C
ATOM    330  HA  ALA A  26       3.927   4.633   4.732  1.00 40.11           H
ATOM    331  C   ALA A  26       5.429   5.096   6.100  1.00 40.18           C
ATOM    332  O   ALA A  26       6.029   5.850   5.336  1.00 39.32           O
ATOM    333  CB  ALA A  26       2.909   5.332   6.431  1.00 38.95           C
ATOM    334 1HB  ALA A  26       2.010   4.974   6.179  1.00 38.95           H
ATOM    335 2HB  ALA A  26       2.934   6.301   6.186  1.00 38.95           H
ATOM    336 3HB  ALA A  26       3.000   5.264   7.425  1.00 38.95           H
ATOM    337  N   SER A  27       5.984   4.662   7.230  1.00 34.19           N
ATOM    338  H   SER A  27       5.457   4.032   7.800  1.00 34.19           H
ATOM    339  CA  SER A  27       7.324   5.053   7.690  1.00 35.94           C
ATOM    340  HA  SER A  27       7.340   6.048   7.596  1.00 35.94           H
ATOM    341  C   SER A  27       8.436   4.445   6.824  1.00 34.70           C
ATOM    342  O   SER A  27       9.424   5.117   6.544  1.00 33.70           O
ATOM    343  CB  SER A  27       7.529   4.637   9.150  1.00 34.85           C
ATOM    344 1HB  SER A  27       7.420   3.649   9.259  1.00 34.85           H
ATOM    345 2HB  SER A  27       8.433   4.911   9.477  1.00 34.85           H
ATOM    346  OG  SER A  27       6.565   5.270   9.969  1.00 31.89           O
ATOM    347  HG  SER A  27       5.763   5.413   9.466  1.00 31.89           H
ATOM    348  N   LEU A  28       8.261   3.216   6.333  1.00 34.27           N
ATOM    349  H   LEU A  28       7.448   2.706   6.613  1.00 34.27           H
ATOM    350  CA  LEU A  28       9.199   2.572   5.403  1.00 35.31           C
ATOM    351  HA  LEU A  28      10.112   2.693   5.793  1.00 35.31           H
ATOM    352  C   LEU A  28       9.193   3.252   4.024  1.00 35.38           C
ATOM    353  O   LEU A  28      10.259   3.435   3.430  1.00 33.40           O
ATOM    354  CB  LEU A  28       8.841   1.075   5.296  1.00 33.19           C
ATOM    355 1HB  LEU A  28       7.849   0.993   5.195  1.00 33.19           H
ATOM    356 2HB  LEU A  28       9.291   0.700   4.485  1.00 33.19           H
ATOM    357  CG  LEU A  28       9.279   0.249   6.527  1.00 29.88           C
ATOM    358  HG  LEU A  28       9.032   0.770   7.344  1.00 29.88           H
ATOM    359  CD1 LEU A  28       8.576  -1.113   6.518  1.00 27.48           C
ATOM    360 1HD1 LEU A  28       8.848  -1.662   7.308  1.00 27.48           H
ATOM    361 2HD1 LEU A  28       8.805  -1.629   5.692  1.00 27.48           H
ATOM    362 3HD1 LEU A  28       7.582  -1.004   6.547  1.00 27.48           H
ATOM    363  CD2 LEU A  28      10.791   0.002   6.540  1.00 29.00           C
ATOM    364 1HD2 LEU A  28      11.060  -0.533   7.341  1.00 29.00           H
ATOM    365 2HD2 LEU A  28      11.295   0.865   6.564  1.00 29.00           H
ATOM    366 3HD2 LEU A  28      11.079  -0.500   5.724  1.00 29.00           H
ATOM    367  N   ALA A  29       8.022   3.697   3.537  1.00 38.84           N
ATOM    368  H   ALA A  29       7.185   3.502   4.049  1.00 38.84           H
ATOM    369  CA  ALA A  29       7.921   4.454   2.290  1.00 39.94           C
ATOM    370  HA  ALA A  29       8.459   3.945   1.618  1.00 39.94           H
ATOM    371  C   ALA A  29       8.546   5.864   2.395  1.00 39.21           C
ATOM    372  O   ALA A  29       9.169   6.342   1.449  1.00 37.71           O
ATOM    373  CB  ALA A  29       6.445   4.511   1.876  1.00 38.20           C
ATOM    374 1HB  ALA A  29       6.055   3.592   1.812  1.00 38.20           H
ATOM    375 2HB  ALA A  29       6.340   4.952   0.985  1.00 38.20           H
ATOM    376 3HB  ALA A  29       5.906   5.028   2.541  1.00 38.20           H
ATOM    377  N   ALA A  30       8.434   6.516   3.557  1.00 36.80           N
ATOM    378  H   ALA A  30       7.904   6.088   4.289  1.00 36.80           H
ATOM    379  CA  ALA A  30       9.042   7.817   3.816  1.00 37.32           C
ATOM    380  HA  ALA A  30       8.909   8.349   2.980  1.00 37.32           H
ATOM    381  C   ALA A  30      10.570   7.730   4.061  1.00 36.99           C
ATOM    382  O   ALA A  30      11.324   8.590   3.601  1.00 35.52           O
ATOM    383  CB  ALA A  30       8.308   8.463   4.996  1.00 35.81           C
ATOM    384 1HB  ALA A  30       7.324   8.512   4.823  1.00 35.81           H
ATOM    385 2HB  ALA A  30       8.638   9.393   5.158  1.00 35.81           H
ATOM    386 3HB  ALA A  30       8.447   7.937   5.835  1.00 35.81           H
ATOM    387  N   GLY A  31      11.050   6.668   4.723  1.00 34.55           N
ATOM    388  H   GLY A  31      10.398   5.979   5.040  1.00 34.55           H
ATOM    389  CA  GLY A  31      12.472   6.453   5.012  1.00 34.94           C
ATOM    390 1HA  GLY A  31      12.812   7.278   5.463  1.00 34.94           H
ATOM    391 2HA  GLY A  31      12.534   5.679   5.642  1.00 34.94           H
ATOM    392  C   GLY A  31      13.323   6.165   3.766  1.00 34.07           C
ATOM    393  O   GLY A  31      14.488   6.561   3.711  1.00 32.13           O
ATOM    394  N   ALA A  32      12.730   5.570   2.731  1.00 35.10           N
ATOM    395  H   ALA A  32      11.780   5.274   2.831  1.00 35.10           H
ATOM    396  CA  ALA A  32      13.405   5.331   1.457  1.00 35.79           C
ATOM    397  HA  ALA A  32      14.282   4.914   1.696  1.00 35.79           H
ATOM    398  C   ALA A  32      13.731   6.624   0.675  1.00 35.61           C
ATOM    399  O   ALA A  32      14.594   6.615  -0.195  1.00 33.39           O
ATOM    400  CB  ALA A  32      12.538   4.377   0.633  1.00 33.69           C
ATOM    401 1HB  ALA A  32      12.333   3.544   1.147  1.00 33.69           H
ATOM    402 2HB  ALA A  32      13.002   4.110  -0.212  1.00 33.69           H
ATOM    403 3HB  ALA A  32      11.670   4.806   0.384  1.00 33.69           H
ATOM    404  N   ALA A  33      13.066   7.746   0.988  1.00 31.16           N
ATOM    405  H   ALA A  33      12.413   7.711   1.744  1.00 31.16           H
ATOM    406  CA  ALA A  33      13.242   9.022   0.285  1.00 32.46           C
ATOM    407  HA  ALA A  33      13.588   8.783  -0.622  1.00 32.46           H
ATOM    408  C   ALA A  33      14.316   9.941   0.899  1.00 32.33           C
ATOM    409  O   ALA A  33      14.708  10.907   0.247  1.00 30.27           O
ATOM    410  CB  ALA A  33      11.873   9.704   0.202  1.00 30.44           C
ATOM    411 1HB  ALA A  33      11.191   9.092  -0.199  1.00 30.44           H
ATOM    412 2HB  ALA A  33      11.917  10.528  -0.364  1.00 30.44           H
ATOM    413 3HB  ALA A  33      11.550   9.971   1.110  1.00 30.44           H
ATOM    414  N   THR A  34      14.801   9.697   2.128  1.00 23.96           N
ATOM    415  H   THR A  34      14.597   8.819   2.560  1.00 23.96           H
ATOM    416  CA  THR A  34      15.623  10.675   2.864  1.00 25.39           C
ATOM    417  HA  THR A  34      15.820  11.338   2.142  1.00 25.39           H
ATOM    418  C   THR A  34      16.985  10.173   3.359  1.00 25.60           C
ATOM    419  O   THR A  34      17.703  10.941   3.991  1.00 23.96           O
ATOM    420  CB  THR A  34      14.838  11.329   4.005  1.00 22.78           C
ATOM    421  HB  THR A  34      15.467  11.882   4.552  1.00 22.78           H
ATOM    422  OG1 THR A  34      14.309  10.343   4.866  1.00 20.44           O
ATOM    423  HG1 THR A  34      14.189  10.713   5.740  1.00 20.44           H
ATOM    424  CG2 THR A  34      13.673  12.170   3.494  1.00 20.33           C
ATOM    425 1HG2 THR A  34      13.173  12.588   4.252  1.00 20.33           H
ATOM    426 2HG2 THR A  34      13.029  11.610   2.973  1.00 20.33           H
ATOM    427 3HG2 THR A  34      13.996  12.904   2.897  1.00 20.33           H
ATOM    428  N   GLY A  35      17.382   8.932   3.080  1.00 24.26           N
ATOM    429  H   GLY A  35      16.732   8.304   2.651  1.00 24.26           H
ATOM    430  CA  GLY A  35      18.745   8.448   3.380  1.00 25.44           C
ATOM    431 1HA  GLY A  35      18.813   7.529   2.991  1.00 25.44           H
ATOM    432 2HA  GLY A  35      19.376   9.060   2.903  1.00 25.44           H
ATOM    433  C   GLY A  35      19.149   8.385   4.867  1.00 25.61           C
ATOM    434  O   GLY A  35      20.318   8.197   5.165  1.00 24.06           O
ATOM    435  N   ALA A  36      18.207   8.542   5.801  1.00 23.56           N
ATOM    436  H   ALA A  36      17.268   8.693   5.492  1.00 23.56           H
ATOM    437  CA  ALA A  36      18.450   8.509   7.244  1.00 26.05           C
ATOM    438  HA  ALA A  36      19.430   8.637   7.399  1.00 26.05           H
ATOM    439  C   ALA A  36      18.091   7.129   7.827  1.00 26.22           C
ATOM    440  O   ALA A  36      17.102   6.972   8.544  1.00 24.67           O
ATOM    441  CB  ALA A  36      17.693   9.678   7.889  1.00 24.11           C
ATOM    442 1HB  ALA A  36      17.961  10.549   7.477  1.00 24.11           H
ATOM    443 2HB  ALA A  36      17.883   9.730   8.869  1.00 24.11           H
ATOM    444 3HB  ALA A  36      16.705   9.573   7.772  1.00 24.11           H
ATOM    445  N   VAL A  37      18.873   6.107   7.486  1.00 21.08           N
ATOM    446  H   VAL A  37      19.718   6.301   6.988  1.00 21.08           H
ATOM    447  CA  VAL A  37      18.554   4.694   7.808  1.00 22.98           C
ATOM    448  HA  VAL A  37      17.556   4.631   7.808  1.00 22.98           H
ATOM    449  C   VAL A  37      18.966   4.287   9.231  1.00 23.79           C
ATOM    450  O   VAL A  37      18.413   3.343   9.771  1.00 22.11           O
ATOM    451  CB  VAL A  37      19.125   3.770   6.707  1.00 21.03           C
ATOM    452  HB  VAL A  37      20.108   3.954   6.696  1.00 21.03           H
ATOM    453  CG1 VAL A  37      18.905   2.267   6.968  1.00 18.05           C
ATOM    454 1HG1 VAL A  37      19.291   1.715   6.229  1.00 18.05           H
ATOM    455 2HG1 VAL A  37      17.930   2.054   7.034  1.00 18.05           H
ATOM    456 3HG1 VAL A  37      19.340   1.984   7.823  1.00 18.05           H
ATOM    457  CG2 VAL A  37      18.462   4.077   5.361  1.00 17.98           C
ATOM    458 1HG2 VAL A  37      18.823   3.485   4.640  1.00 17.98           H
ATOM    459 2HG2 VAL A  37      18.624   5.026   5.090  1.00 17.98           H
ATOM    460 3HG2 VAL A  37      17.473   3.935   5.408  1.00 17.98           H
ATOM    461  N   GLU A  38      19.856   5.023   9.905  1.00 21.34           N
ATOM    462  H   GLU A  38      20.117   5.920   9.549  1.00 21.34           H
ATOM    463  CA  GLU A  38      20.462   4.543  11.160  1.00 22.12           C
ATOM    464  HA  GLU A  38      20.285   3.559  11.141  1.00 22.12           H
ATOM    465  C   GLU A  38      19.789   5.030  12.459  1.00 22.40           C
ATOM    466  O   GLU A  38      19.795   4.320  13.465  1.00 21.35           O
ATOM    467  CB  GLU A  38      21.969   4.841  11.140  1.00 20.88           C
ATOM    468 1HB  GLU A  38      22.201   5.302  10.284  1.00 20.88           H
ATOM    469 2HB  GLU A  38      22.197   5.435  11.911  1.00 20.88           H
ATOM    470  CG  GLU A  38      22.783   3.548  11.248  1.00 18.28           C
ATOM    471 1HG  GLU A  38      22.641   3.161  12.159  1.00 18.28           H
ATOM    472 2HG  GLU A  38      22.448   2.907  10.557  1.00 18.28           H
ATOM    473  CD  GLU A  38      24.291   3.750  11.035  1.00 16.82           C
ATOM    474  OE1 GLU A  38      25.036   2.796  11.382  1.00 15.60           O
ATOM    475  OE2 GLU A  38      24.684   4.811  10.514  1.00 17.95           O
ATOM    476  N   THR A  39      19.126   6.199  12.463  1.00 26.47           N
ATOM    477  H   THR A  39      19.031   6.699  11.602  1.00 26.47           H
ATOM    478  CA  THR A  39      18.532   6.775  13.688  1.00 28.13           C
ATOM    479  HA  THR A  39      19.090   6.384  14.420  1.00 28.13           H
ATOM    480  C   THR A  39      17.084   6.347  13.950  1.00 28.80           C
ATOM    481  O   THR A  39      16.623   6.391  15.086  1.00 27.16           O
ATOM    482  CB  THR A  39      18.645   8.299  13.679  1.00 25.70           C
ATOM    483  HB  THR A  39      18.059   8.671  14.398  1.00 25.70           H
ATOM    484  OG1 THR A  39      18.182   8.812  12.446  1.00 23.49           O
ATOM    485  HG1 THR A  39      18.077   8.095  11.821  1.00 23.49           H
ATOM    486  CG2 THR A  39      20.098   8.753  13.827  1.00 23.96           C
ATOM    487 1HG2 THR A  39      20.164   9.751  13.820  1.00 23.96           H
ATOM    488 2HG2 THR A  39      20.661   8.403  13.078  1.00 23.96           H
ATOM    489 3HG2 THR A  39      20.490   8.425  14.686  1.00 23.96           H
ATOM    490  N   GLY A  40      16.350   5.883  12.912  1.00 26.52           N
ATOM    491  H   GLY A  40      16.793   5.799  12.019  1.00 26.52           H
ATOM    492  CA  GLY A  40      14.937   5.496  13.026  1.00 28.75           C
ATOM    493 1HA  GLY A  40      14.463   6.238  13.500  1.00 28.75           H
ATOM    494 2HA  GLY A  40      14.576   5.409  12.097  1.00 28.75           H
ATOM    495  C   GLY A  40      14.706   4.182  13.783  1.00 29.01           C
ATOM    496  O   GLY A  40      13.719   4.051  14.508  1.00 27.81           O
ATOM    497  N   TRP A  41      15.630   3.218  13.672  1.00 28.63           N
ATOM    498  H   TRP A  41      16.450   3.399  13.128  1.00 28.63           H
ATOM    499  CA  TRP A  41      15.487   1.906  14.317  1.00 27.86           C
ATOM    500  HA  TRP A  41      14.543   1.628  14.140  1.00 27.86           H
ATOM    501  C   TRP A  41      15.650   1.957  15.836  1.00 27.90           C
ATOM    502  O   TRP A  41      14.938   1.250  16.551  1.00 26.81           O
ATOM    503  CB  TRP A  41      16.479   0.925  13.687  1.00 26.40           C
ATOM    504 1HB  TRP A  41      17.382   1.354  13.652  1.00 26.40           H
ATOM    505 2HB  TRP A  41      16.523   0.100  14.251  1.00 26.40           H
ATOM    506  CG  TRP A  41      16.113   0.512  12.297  1.00 24.63           C
ATOM    507  CD1 TRP A  41      16.699   0.937  11.151  1.00 22.14           C
ATOM    508  HD1 TRP A  41      17.469   1.572  11.098  1.00 22.14           H
ATOM    509  CD2 TRP A  41      15.052  -0.404  11.891  1.00 21.87           C
ATOM    510  NE1 TRP A  41      16.069   0.358  10.069  1.00 20.88           N
ATOM    511  HE1 TRP A  41      16.322   0.522   9.116  1.00 20.88           H
ATOM    512  CE2 TRP A  41      15.045  -0.476  10.469  1.00 20.94           C
ATOM    513  CE3 TRP A  41      14.104  -1.162  12.587  1.00 23.70           C
ATOM    514  HE3 TRP A  41      14.079  -1.135  13.586  1.00 23.70           H
ATOM    515  CZ2 TRP A  41      14.139  -1.272   9.764  1.00 21.56           C
ATOM    516  HZ2 TRP A  41      14.169  -1.304   8.765  1.00 21.56           H
ATOM    517  CZ3 TRP A  41      13.171  -1.975  11.873  1.00 22.04           C
ATOM    518  HZ3 TRP A  41      12.498  -2.515  12.378  1.00 22.04           H
ATOM    519  CH2 TRP A  41      13.189  -2.025  10.464  1.00 22.33           C
ATOM    520  HH2 TRP A  41      12.530  -2.592   9.970  1.00 22.33           H
ATOM    521  N   LEU A  42      16.516   2.829  16.343  1.00 26.78           N
ATOM    522  H   LEU A  42      17.051   3.394  15.715  1.00 26.78           H
ATOM    523  CA  LEU A  42      16.719   2.997  17.784  1.00 28.25           C
ATOM    524  HA  LEU A  42      16.779   2.074  18.164  1.00 28.25           H
ATOM    525  C   LEU A  42      15.524   3.680  18.463  1.00 28.81           C
ATOM    526  O   LEU A  42      15.135   3.278  19.554  1.00 28.02           O
ATOM    527  CB  LEU A  42      18.034   3.759  18.020  1.00 26.61           C
ATOM    528 1HB  LEU A  42      18.039   4.568  17.433  1.00 26.61           H
ATOM    529 2HB  LEU A  42      18.066   4.042  18.979  1.00 26.61           H
ATOM    530  CG  LEU A  42      19.295   2.924  17.713  1.00 23.67           C
ATOM    531  HG  LEU A  42      19.168   2.503  16.815  1.00 23.67           H
ATOM    532  CD1 LEU A  42      20.529   3.820  17.713  1.00 22.23           C
ATOM    533 1HD1 LEU A  42      21.355   3.292  17.515  1.00 22.23           H
ATOM    534 2HD1 LEU A  42      20.652   4.261  18.602  1.00 22.23           H
ATOM    535 3HD1 LEU A  42      20.450   4.538  17.022  1.00 22.23           H
ATOM    536  CD2 LEU A  42      19.512   1.821  18.745  1.00 24.18           C
ATOM    537 1HD2 LEU A  42      20.332   1.289  18.534  1.00 24.18           H
ATOM    538 2HD2 LEU A  42      18.734   1.193  18.767  1.00 24.18           H
ATOM    539 3HD2 LEU A  42      19.623   2.205  19.662  1.00 24.18           H
ATOM    540  N   GLN A  43      14.863   4.650  17.790  1.00 28.75           N
ATOM    541  H   GLN A  43      15.223   4.949  16.906  1.00 28.75           H
ATOM    542  CA  GLN A  43      13.638   5.284  18.301  1.00 30.42           C
ATOM    543  HA  GLN A  43      13.850   5.516  19.250  1.00 30.42           H
ATOM    544  C   GLN A  43      12.432   4.335  18.299  1.00 29.77           C
ATOM    545  O   GLN A  43      11.594   4.418  19.200  1.00 27.92           O
ATOM    546  CB  GLN A  43      13.324   6.544  17.494  1.00 29.43           C
ATOM    547 1HB  GLN A  43      13.446   6.345  16.521  1.00 29.43           H
ATOM    548 2HB  GLN A  43      12.375   6.811  17.664  1.00 29.43           H
ATOM    549  CG  GLN A  43      14.250   7.702  17.890  1.00 26.63           C
ATOM    550 1HG  GLN A  43      14.164   7.865  18.873  1.00 26.63           H
ATOM    551 2HG  GLN A  43      15.194   7.451  17.675  1.00 26.63           H
ATOM    552  CD  GLN A  43      13.911   8.990  17.153  1.00 25.03           C
ATOM    553  OE1 GLN A  43      13.805   9.051  15.939  1.00 24.75           O
ATOM    554  NE2 GLN A  43      13.732  10.088  17.849  1.00 25.04           N
ATOM    555 1HE2 GLN A  43      13.515  10.946  17.383  1.00 25.04           H
ATOM    556 2HE2 GLN A  43      13.813  10.067  18.846  1.00 25.04           H
ATOM    557  N   LEU A  44      12.331   3.414  17.328  1.00 32.64           N
ATOM    558  H   LEU A  44      13.015   3.417  16.599  1.00 32.64           H
ATOM    559  CA  LEU A  44      11.267   2.402  17.282  1.00 34.37           C
ATOM    560  HA  LEU A  44      10.414   2.894  17.456  1.00 34.37           H
ATOM    561  C   LEU A  44      11.418   1.346  18.385  1.00 33.81           C
ATOM    562  O   LEU A  44      10.420   0.913  18.951  1.00 32.36           O
ATOM    563  CB  LEU A  44      11.255   1.752  15.888  1.00 32.96           C
ATOM    564 1HB  LEU A  44      12.199   1.557  15.623  1.00 32.96           H
ATOM    565 2HB  LEU A  44      10.740   0.896  15.944  1.00 32.96           H
ATOM    566  CG  LEU A  44      10.616   2.635  14.799  1.00 30.41           C
ATOM    567  HG  LEU A  44      10.989   3.557  14.903  1.00 30.41           H
ATOM    568  CD1 LEU A  44      10.935   2.065  13.414  1.00 29.31           C
ATOM    569 1HD1 LEU A  44      10.528   2.626  12.693  1.00 29.31           H
ATOM    570 2HD1 LEU A  44      10.579   1.135  13.318  1.00 29.31           H
ATOM    571 3HD1 LEU A  44      11.922   2.033  13.258  1.00 29.31           H
ATOM    572  CD2 LEU A  44       9.096   2.697  14.938  1.00 31.54           C
ATOM    573 1HD2 LEU A  44       8.694   3.273  14.226  1.00 31.54           H
ATOM    574 2HD2 LEU A  44       8.832   3.076  15.825  1.00 31.54           H
ATOM    575 3HD2 LEU A  44       8.692   1.786  14.861  1.00 31.54           H
ATOM    576  N   LEU A  45      12.646   0.958  18.728  1.00 30.33           N
ATOM    577  H   LEU A  45      13.420   1.315  18.205  1.00 30.33           H
ATOM    578  CA  LEU A  45      12.921   0.034  19.833  1.00 32.04           C
ATOM    579  HA  LEU A  45      12.291  -0.734  19.716  1.00 32.04           H
ATOM    580  C   LEU A  45      12.623   0.670  21.200  1.00 32.27           C
ATOM    581  O   LEU A  45      12.073  -0.003  22.077  1.00 30.65           O
ATOM    582  CB  LEU A  45      14.376  -0.450  19.735  1.00 29.97           C
ATOM    583 1HB  LEU A  45      14.964   0.348  19.601  1.00 29.97           H
ATOM    584 2HB  LEU A  45      14.615  -0.900  20.595  1.00 29.97           H
ATOM    585  CG  LEU A  45      14.624  -1.441  18.577  1.00 27.41           C
ATOM    586  HG  LEU A  45      14.228  -1.044  17.749  1.00 27.41           H
ATOM    587  CD1 LEU A  45      16.125  -1.671  18.409  1.00 25.82           C
ATOM    588 1HD1 LEU A  45      16.308  -2.311  17.663  1.00 25.82           H
ATOM    589 2HD1 LEU A  45      16.525  -2.049  19.244  1.00 25.82           H
ATOM    590 3HD1 LEU A  45      16.598  -0.814  18.202  1.00 25.82           H
ATOM    591  CD2 LEU A  45      13.966  -2.798  18.830  1.00 28.45           C
ATOM    592 1HD2 LEU A  45      14.137  -3.426  18.071  1.00 28.45           H
ATOM    593 2HD2 LEU A  45      12.976  -2.703  18.933  1.00 28.45           H
ATOM    594 3HD2 LEU A  45      14.323  -3.219  19.664  1.00 28.45           H
ATOM    595  N   ASP A  46      12.885   1.968  21.371  1.00 31.12           N
ATOM    596  H   ASP A  46      13.316   2.465  20.618  1.00 31.12           H
ATOM    597  CA  ASP A  46      12.576   2.708  22.603  1.00 33.07           C
ATOM    598  HA  ASP A  46      12.892   2.150  23.370  1.00 33.07           H
ATOM    599  C   ASP A  46      11.053   2.903  22.796  1.00 32.38           C
ATOM    600  O   ASP A  46      10.522   2.745  23.905  1.00 30.42           O
ATOM    601  CB  ASP A  46      13.344   4.042  22.558  1.00 31.75           C
ATOM    602 1HB  ASP A  46      14.256   3.873  22.183  1.00 31.75           H
ATOM    603 2HB  ASP A  46      12.850   4.675  21.961  1.00 31.75           H
ATOM    604  CG  ASP A  46      13.502   4.699  23.932  1.00 28.38           C
ATOM    605  OD1 ASP A  46      13.878   3.970  24.880  1.00 26.71           O
ATOM    606  OD2 ASP A  46      13.288   5.919  24.011  1.00 27.33           O
ATOM    607  N   GLN A  47      10.297   3.114  21.713  1.00 35.24           N
ATOM    608  H   GLN A  47      10.752   3.262  20.835  1.00 35.24           H
ATOM    609  CA  GLN A  47       8.829   3.138  21.754  1.00 35.42           C
ATOM    610  HA  GLN A  47       8.617   3.746  22.519  1.00 35.42           H
ATOM    611  C   GLN A  47       8.217   1.769  22.057  1.00 33.79           C
ATOM    612  O   GLN A  47       7.224   1.695  22.790  1.00 31.58           O
ATOM    613  CB  GLN A  47       8.267   3.688  20.430  1.00 33.85           C
ATOM    614 1HB  GLN A  47       8.815   3.334  19.672  1.00 33.85           H
ATOM    615 2HB  GLN A  47       7.320   3.385  20.327  1.00 33.85           H
ATOM    616  CG  GLN A  47       8.306   5.225  20.400  1.00 30.60           C
ATOM    617 1HG  GLN A  47       7.802   5.573  21.191  1.00 30.60           H
ATOM    618 2HG  GLN A  47       9.259   5.522  20.455  1.00 30.60           H
ATOM    619  CD  GLN A  47       7.687   5.818  19.133  1.00 28.59           C
ATOM    620  OE1 GLN A  47       7.459   5.171  18.131  1.00 28.23           O
ATOM    621  NE2 GLN A  47       7.388   7.093  19.131  1.00 28.47           N
ATOM    622 1HE2 GLN A  47       6.982   7.510  18.318  1.00 28.47           H
ATOM    623 2HE2 GLN A  47       7.565   7.649  19.943  1.00 28.47           H
ATOM    624  N   ALA A  48       8.785   0.676  21.549  1.00 37.31           N
ATOM    625  H   ALA A  48       9.572   0.787  20.942  1.00 37.31           H
ATOM    626  CA  ALA A  48       8.314  -0.680  21.836  1.00 37.58           C
ATOM    627  HA  ALA A  48       7.321  -0.664  21.715  1.00 37.58           H
ATOM    628  C   ALA A  48       8.573  -1.101  23.296  1.00 37.12           C
ATOM    629  O   ALA A  48       7.771  -1.839  23.871  1.00 35.14           O
ATOM    630  CB  ALA A  48       8.972  -1.638  20.832  1.00 35.30           C
ATOM    631 1HB  ALA A  48       8.793  -1.349  19.891  1.00 35.30           H
ATOM    632 2HB  ALA A  48       8.620  -2.568  20.940  1.00 35.30           H
ATOM    633 3HB  ALA A  48       9.963  -1.668  20.962  1.00 35.30           H
ATOM    634  N   GLY A  49       9.647  -0.602  23.923  1.00 32.64           N
ATOM    635  H   GLY A  49      10.263  -0.012  23.402  1.00 32.64           H
ATOM    636  CA  GLY A  49       9.974  -0.870  25.330  1.00 34.14           C
ATOM    637 1HA  GLY A  49       9.945  -1.861  25.458  1.00 34.14           H
ATOM    638 2HA  GLY A  49      10.905  -0.540  25.486  1.00 34.14           H
ATOM    639  C   GLY A  49       9.027  -0.204  26.336  1.00 34.40           C
ATOM    640  O   GLY A  49       8.756  -0.775  27.390  1.00 31.79           O
ATOM    641  N   ASN A  50       8.445   0.952  25.995  1.00 31.70           N
ATOM    642  H   ASN A  50       8.615   1.310  25.077  1.00 31.70           H
ATOM    643  CA  ASN A  50       7.571   1.727  26.887  1.00 33.99           C
ATOM    644  HA  ASN A  50       7.922   1.530  27.802  1.00 33.99           H
ATOM    645  C   ASN A  50       6.098   1.264  26.931  1.00 32.89           C
ATOM    646  O   ASN A  50       5.320   1.787  27.727  1.00 30.34           O
ATOM    647  CB  ASN A  50       7.715   3.220  26.550  1.00 32.05           C
ATOM    648 1HB  ASN A  50       7.919   3.313  25.576  1.00 32.05           H
ATOM    649 2HB  ASN A  50       6.853   3.683  26.756  1.00 32.05           H
ATOM    650  CG  ASN A  50       8.827   3.895  27.344  1.00 28.96           C
ATOM    651  OD1 ASN A  50       9.098   3.575  28.486  1.00 27.81           O
ATOM    652  ND2 ASN A  50       9.478   4.878  26.781  1.00 26.90           N
ATOM    653 1HD2 ASN A  50      10.192   5.360  27.288  1.00 26.90           H
ATOM    654 2HD2 ASN A  50       9.262   5.148  25.843  1.00 26.90           H
ATOM    655  N   LEU A  51       5.688   0.276  26.142  1.00 29.30           N
ATOM    656  H   LEU A  51       6.338  -0.115  25.490  1.00 29.30           H
ATOM    657  CA  LEU A  51       4.317  -0.272  26.183  1.00 31.58           C
ATOM    658  HA  LEU A  51       3.750   0.532  26.361  1.00 31.58           H
ATOM    659  C   LEU A  51       4.060  -1.242  27.350  1.00 31.86           C
ATOM    660  O   LEU A  51       2.921  -1.647  27.556  1.00 29.59           O
ATOM    661  CB  LEU A  51       3.947  -0.905  24.824  1.00 28.85           C
ATOM    662 1HB  LEU A  51       4.790  -1.170  24.357  1.00 28.85           H
ATOM    663 2HB  LEU A  51       3.389  -1.718  24.993  1.00 28.85           H
ATOM    664  CG  LEU A  51       3.157   0.048  23.904  1.00 26.49           C
ATOM    665  HG  LEU A  51       2.723   0.727  24.496  1.00 26.49           H
ATOM    666  CD1 LEU A  51       4.074   0.751  22.894  1.00 24.70           C
ATOM    667 1HD1 LEU A  51       3.552   1.366  22.303  1.00 24.70           H
ATOM    668 2HD1 LEU A  51       4.540   0.086  22.310  1.00 24.70           H
ATOM    669 3HD1 LEU A  51       4.772   1.293  23.361  1.00 24.70           H
ATOM    670  CD2 LEU A  51       2.095  -0.710  23.114  1.00 26.65           C
ATOM    671 1HD2 LEU A  51       1.583  -0.092  22.518  1.00 26.65           H
ATOM    672 2HD2 LEU A  51       1.443  -1.156  23.727  1.00 26.65           H
ATOM    673 3HD2 LEU A  51       2.511  -1.416  22.541  1.00 26.65           H
ATOM    674  N   SER A  52       5.084  -1.627  28.130  1.00 26.86           N
ATOM    675  H   SER A  52       5.970  -1.178  28.016  1.00 26.86           H
ATOM    676  CA  SER A  52       4.952  -2.686  29.147  1.00 29.27           C
ATOM    677  HA  SER A  52       4.132  -3.177  28.853  1.00 29.27           H
ATOM    678  C   SER A  52       4.649  -2.197  30.575  1.00 29.34           C
ATOM    679  O   SER A  52       4.493  -3.027  31.472  1.00 27.41           O
ATOM    680  CB  SER A  52       6.175  -3.605  29.113  1.00 26.71           C
ATOM    681 1HB  SER A  52       6.053  -4.377  29.737  1.00 26.71           H
ATOM    682 2HB  SER A  52       6.333  -3.946  28.187  1.00 26.71           H
ATOM    683  OG  SER A  52       7.346  -2.928  29.513  1.00 23.86           O
ATOM    684  HG  SER A  52       8.063  -3.556  29.604  1.00 23.86           H
ATOM    685  N   SER A  53       4.504  -0.885  30.822  1.00 24.82           N
ATOM    686  H   SER A  53       4.512  -0.246  30.053  1.00 24.82           H
ATOM    687  CA  SER A  53       4.334  -0.357  32.180  1.00 27.56           C
ATOM    688  HA  SER A  53       4.014  -1.139  32.715  1.00 27.56           H
ATOM    689  C   SER A  53       3.233   0.708  32.288  1.00 27.99           C
ATOM    690  O   SER A  53       3.505   1.886  32.483  1.00 25.76           O
ATOM    691  CB  SER A  53       5.680   0.121  32.736  1.00 24.85           C
ATOM    692 1HB  SER A  53       5.568   0.512  33.650  1.00 24.85           H
ATOM    693 2HB  SER A  53       6.336  -0.633  32.774  1.00 24.85           H
ATOM    694  OG  SER A  53       6.241   1.123  31.918  1.00 22.30           O
ATOM    695  HG  SER A  53       6.368   0.779  31.034  1.00 22.30           H
ATOM    696  N   SER A  54       1.962   0.288  32.220  1.00 27.69           N
ATOM    697  H   SER A  54       1.762  -0.598  31.802  1.00 27.69           H
ATOM    698  CA  SER A  54       0.854   1.100  32.745  1.00 29.93           C
ATOM    699  HA  SER A  54       1.273   1.881  33.207  1.00 29.93           H
ATOM    700  C   SER A  54       0.038   0.264  33.739  1.00 29.22           C
ATOM    701  O   SER A  54      -0.589  -0.712  33.328  1.00 27.47           O
ATOM    702  CB  SER A  54      -0.028   1.648  31.625  1.00 28.23           C
ATOM    703 1HB  SER A  54      -0.267   0.930  30.971  1.00 28.23           H
ATOM    704 2HB  SER A  54      -0.864   2.056  31.993  1.00 28.23           H
ATOM    705  OG  SER A  54       0.689   2.658  30.931  1.00 25.85           O
ATOM    706  HG  SER A  54       1.586   2.363  30.775  1.00 25.85           H
ATOM    707  N   PRO A  55       0.044   0.593  35.059  1.00 24.71           N
ATOM    708  CA  PRO A  55      -0.734  -0.137  36.054  1.00 27.10           C
ATOM    709  HA  PRO A  55      -0.685  -1.119  35.872  1.00 27.10           H
ATOM    710  C   PRO A  55      -2.217   0.231  35.965  1.00 27.08           C
ATOM    711  O   PRO A  55      -2.590   1.397  35.840  1.00 26.01           O
ATOM    712  CB  PRO A  55      -0.101   0.207  37.406  1.00 25.20           C
ATOM    713 1HB  PRO A  55      -0.789   0.215  38.132  1.00 25.20           H
ATOM    714 2HB  PRO A  55       0.623  -0.443  37.639  1.00 25.20           H
ATOM    715  CG  PRO A  55       0.473   1.604  37.185  1.00 25.65           C
ATOM    716 1HG  PRO A  55      -0.208   2.303  37.404  1.00 25.65           H
ATOM    717 2HG  PRO A  55       1.288   1.744  37.748  1.00 25.65           H
ATOM    718  CD  PRO A  55       0.829   1.637  35.693  1.00 28.61           C
ATOM    719 1HD  PRO A  55       0.594   2.519  35.284  1.00 28.61           H
ATOM    720 2HD  PRO A  55       1.801   1.451  35.548  1.00 28.61           H
ATOM    721  N   SER A  56      -3.062  -0.787  36.051  1.00 24.86           N
ATOM    722  H   SER A  56      -2.660  -1.702  36.085  1.00 24.86           H
ATOM    723  CA  SER A  56      -4.525  -0.710  36.101  1.00 28.36           C
ATOM    724  HA  SER A  56      -4.822  -0.289  35.244  1.00 28.36           H
ATOM    725  C   SER A  56      -4.991   0.158  37.278  1.00 27.83           C
ATOM    726  O   SER A  56      -4.812  -0.222  38.439  1.00 26.30           O
ATOM    727  CB  SER A  56      -5.078  -2.130  36.253  1.00 26.60           C
ATOM    728 1HB  SER A  56      -4.951  -2.458  37.189  1.00 26.60           H
ATOM    729 2HB  SER A  56      -6.050  -2.154  36.020  1.00 26.60           H
ATOM    730  OG  SER A  56      -4.412  -3.042  35.390  1.00 23.76           O
ATOM    731  HG  SER A  56      -4.262  -3.867  35.852  1.00 23.76           H
ATOM    732  N   ALA A  57      -5.621   1.300  37.015  1.00 27.45           N
ATOM    733  H   ALA A  57      -5.637   1.625  36.069  1.00 27.45           H
ATOM    734  CA  ALA A  57      -6.287   2.101  38.030  1.00 30.50           C
ATOM    735  HA  ALA A  57      -5.761   1.995  38.874  1.00 30.50           H
ATOM    736  C   ALA A  57      -7.705   1.567  38.289  1.00 30.35           C
ATOM    737  O   ALA A  57      -8.610   1.691  37.460  1.00 28.41           O
ATOM    738  CB  ALA A  57      -6.245   3.579  37.646  1.00 28.28           C
ATOM    739 1HB  ALA A  57      -5.305   3.882  37.488  1.00 28.28           H
ATOM    740 2HB  ALA A  57      -6.633   4.149  38.370  1.00 28.28           H
ATOM    741 3HB  ALA A  57      -6.767   3.747  36.810  1.00 28.28           H
ATOM    742  N   LEU A  58      -7.885   0.966  39.449  1.00 30.14           N
ATOM    743  H   LEU A  58      -7.065   0.827  40.004  1.00 30.14           H
ATOM    744  CA  LEU A  58      -9.135   0.481  40.018  1.00 33.50           C
ATOM    745  HA  LEU A  58      -9.672   0.049  39.293  1.00 33.50           H
ATOM    746  C   LEU A  58      -9.955   1.663  40.573  1.00 34.14           C
ATOM    747  O   LEU A  58      -9.451   2.437  41.379  1.00 32.14           O
ATOM    748  CB  LEU A  58      -8.748  -0.528  41.135  1.00 31.26           C
ATOM    749 1HB  LEU A  58      -7.872  -0.944  40.893  1.00 31.26           H
ATOM    750 2HB  LEU A  58      -8.652  -0.025  41.994  1.00 31.26           H
ATOM    751  CG  LEU A  58      -9.743  -1.661  41.376  1.00 29.06           C
ATOM    752  HG  LEU A  58     -10.658  -1.271  41.276  1.00 29.06           H
ATOM    753  CD1 LEU A  58      -9.535  -2.800  40.370  1.00 27.44           C
ATOM    754 1HD1 LEU A  58     -10.187  -3.542  40.528  1.00 27.44           H
ATOM    755 2HD1 LEU A  58      -8.613  -3.180  40.445  1.00 27.44           H
ATOM    756 3HD1 LEU A  58      -9.659  -2.477  39.432  1.00 27.44           H
ATOM    757  CD2 LEU A  58      -9.544  -2.253  42.776  1.00 30.22           C
ATOM    758 1HD2 LEU A  58     -10.191  -2.997  42.946  1.00 30.22           H
ATOM    759 2HD2 LEU A  58      -9.682  -1.558  43.482  1.00 30.22           H
ATOM    760 3HD2 LEU A  58      -8.620  -2.619  42.882  1.00 30.22           H
ATOM    761  N   GLY A  59     -11.223   1.774  40.146  1.00 33.92           N
ATOM    762  H   GLY A  59     -11.402   1.394  39.238  1.00 33.92           H
ATOM    763  CA  GLY A  59     -12.383   2.370  40.815  1.00 38.27           C
ATOM    764 1HA  GLY A  59     -13.054   2.528  40.090  1.00 38.27           H
ATOM    765 2HA  GLY A  59     -12.722   1.663  41.436  1.00 38.27           H
ATOM    766  C   GLY A  59     -12.249   3.669  41.617  1.00 38.05           C
ATOM    767  O   GLY A  59     -11.948   3.641  42.796  1.00 35.93           O
ATOM    768  N   LEU A  60     -12.660   4.805  41.005  1.00 31.82           N
ATOM    769  H   LEU A  60     -12.635   4.838  40.006  1.00 31.82           H
ATOM    770  CA  LEU A  60     -13.142   5.996  41.728  1.00 37.36           C
ATOM    771  HA  LEU A  60     -13.444   5.672  42.625  1.00 37.36           H
ATOM    772  C   LEU A  60     -14.351   6.629  40.987  1.00 37.72           C
ATOM    773  O   LEU A  60     -14.480   6.444  39.775  1.00 35.90           O
ATOM    774  CB  LEU A  60     -11.994   7.005  41.942  1.00 35.21           C
ATOM    775 1HB  LEU A  60     -11.439   7.029  41.111  1.00 35.21           H
ATOM    776 2HB  LEU A  60     -12.395   7.907  42.101  1.00 35.21           H
ATOM    777  CG  LEU A  60     -11.068   6.676  43.128  1.00 32.78           C
ATOM    778  HG  LEU A  60     -10.784   5.724  43.015  1.00 32.78           H
ATOM    779  CD1 LEU A  60      -9.865   7.613  43.124  1.00 30.92           C
ATOM    780 1HD1 LEU A  60      -9.252   7.413  43.889  1.00 30.92           H
ATOM    781 2HD1 LEU A  60     -10.154   8.567  43.203  1.00 30.92           H
ATOM    782 3HD1 LEU A  60      -9.341   7.520  42.278  1.00 30.92           H
ATOM    783  CD2 LEU A  60     -11.771   6.837  44.488  1.00 34.63           C
ATOM    784 1HD2 LEU A  60     -11.150   6.618  45.241  1.00 34.63           H
ATOM    785 2HD2 LEU A  60     -12.563   6.230  44.556  1.00 34.63           H
ATOM    786 3HD2 LEU A  60     -12.091   7.775  44.617  1.00 34.63           H
ATOM    787  N   PRO A  61     -15.282   7.308  41.702  1.00 34.99           N
ATOM    788  CA  PRO A  61     -16.587   7.699  41.186  1.00 39.98           C
ATOM    789  HA  PRO A  61     -16.970   6.918  40.694  1.00 39.98           H
ATOM    790  C   PRO A  61     -16.510   8.819  40.143  1.00 39.96           C
ATOM    791  O   PRO A  61     -15.639   9.686  40.179  1.00 39.00           O
ATOM    792  CB  PRO A  61     -17.417   8.095  42.422  1.00 37.68           C
ATOM    793 1HB  PRO A  61     -18.076   8.814  42.202  1.00 37.68           H
ATOM    794 2HB  PRO A  61     -17.899   7.306  42.804  1.00 37.68           H
ATOM    795  CG  PRO A  61     -16.360   8.606  43.390  1.00 37.02           C
ATOM    796 1HG  PRO A  61     -16.150   9.568  43.214  1.00 37.02           H
ATOM    797 2HG  PRO A  61     -16.662   8.498  44.337  1.00 37.02           H
ATOM    798  CD  PRO A  61     -15.152   7.721  43.098  1.00 42.36           C
ATOM    799 1HD  PRO A  61     -14.298   8.226  43.219  1.00 42.36           H
ATOM    800 2HD  PRO A  61     -15.147   6.912  43.686  1.00 42.36           H
ATOM    801  N   VAL A  62     -17.491   8.806  39.223  1.00 34.53           N
ATOM    802  H   VAL A  62     -18.171   8.077  39.304  1.00 34.53           H
ATOM    803  CA  VAL A  62     -17.668   9.748  38.113  1.00 39.14           C
ATOM    804  HA  VAL A  62     -16.840   9.692  37.555  1.00 39.14           H
ATOM    805  C   VAL A  62     -17.802  11.179  38.640  1.00 39.82           C
ATOM    806  O   VAL A  62     -18.844  11.576  39.151  1.00 37.85           O
ATOM    807  CB  VAL A  62     -18.904   9.339  37.281  1.00 37.57           C
ATOM    808  HB  VAL A  62     -19.681   9.395  37.908  1.00 37.57           H
ATOM    809  CG1 VAL A  62     -19.168  10.273  36.100  1.00 33.93           C
ATOM    810 1HG1 VAL A  62     -19.973   9.980  35.584  1.00 33.93           H
ATOM    811 2HG1 VAL A  62     -18.389  10.286  35.473  1.00 33.93           H
ATOM    812 3HG1 VAL A  62     -19.327  11.210  36.412  1.00 33.93           H
ATOM    813  CG2 VAL A  62     -18.746   7.915  36.717  1.00 34.70           C
ATOM    814 1HG2 VAL A  62     -19.547   7.652  36.179  1.00 34.70           H
ATOM    815 2HG2 VAL A  62     -18.638   7.248  37.454  1.00 34.70           H
ATOM    816 3HG2 VAL A  62     -17.943   7.851  36.125  1.00 34.70           H
ATOM    817  N   ALA A  63     -16.729  11.965  38.497  1.00 37.16           N
ATOM    818  H   ALA A  63     -15.852  11.540  38.274  1.00 37.16           H
ATOM    819  CA  ALA A  63     -16.782  13.412  38.651  1.00 41.62           C
ATOM    820  HA  ALA A  63     -17.429  13.616  39.386  1.00 41.62           H
ATOM    821  C   ALA A  63     -17.304  14.052  37.351  1.00 42.04           C
ATOM    822  O   ALA A  63     -16.949  13.625  36.249  1.00 40.12           O
ATOM    823  CB  ALA A  63     -15.392  13.928  39.058  1.00 39.19           C
ATOM    824 1HB  ALA A  63     -15.082  13.494  39.904  1.00 39.19           H
ATOM    825 2HB  ALA A  63     -15.406  14.917  39.207  1.00 39.19           H
ATOM    826 3HB  ALA A  63     -14.716  13.734  38.348  1.00 39.19           H
ATOM    827  N   SER A  64     -18.163  15.070  37.498  1.00 36.76           N
ATOM    828  H   SER A  64     -18.411  15.317  38.435  1.00 36.76           H
ATOM    829  CA  SER A  64     -18.776  15.859  36.423  1.00 41.84           C
ATOM    830  HA  SER A  64     -19.404  15.229  35.965  1.00 41.84           H
ATOM    831  C   SER A  64     -17.745  16.381  35.401  1.00 41.90           C
ATOM    832  O   SER A  64     -16.608  16.666  35.781  1.00 39.78           O
ATOM    833  CB  SER A  64     -19.496  17.053  37.044  1.00 39.36           C
ATOM    834 1HB  SER A  64     -18.846  17.665  37.495  1.00 39.36           H
ATOM    835 2HB  SER A  64     -20.007  17.561  36.350  1.00 39.36           H
ATOM    836  OG  SER A  64     -20.419  16.607  38.021  1.00 34.76           O
ATOM    837  HG  SER A  64     -21.283  16.506  37.622  1.00 34.76           H
ATOM    838  N   PRO A  65     -18.136  16.557  34.122  1.00 36.65           N
ATOM    839  CA  PRO A  65     -17.194  16.977  33.086  1.00 40.87           C
ATOM    840  HA  PRO A  65     -16.394  16.376  33.083  1.00 40.87           H
ATOM    841  C   PRO A  65     -16.659  18.376  33.379  1.00 41.65           C
ATOM    842  O   PRO A  65     -17.394  19.365  33.371  1.00 40.82           O
ATOM    843  CB  PRO A  65     -17.968  16.885  31.761  1.00 39.25           C
ATOM    844 1HB  PRO A  65     -17.702  17.622  31.140  1.00 39.25           H
ATOM    845 2HB  PRO A  65     -17.814  16.002  31.317  1.00 39.25           H
ATOM    846  CG  PRO A  65     -19.428  17.031  32.175  1.00 39.20           C
ATOM    847 1HG  PRO A  65     -19.693  17.995  32.207  1.00 39.20           H
ATOM    848 2HG  PRO A  65     -20.027  16.541  31.542  1.00 39.20           H
ATOM    849  CD  PRO A  65     -19.472  16.402  33.572  1.00 43.21           C
ATOM    850 1HD  PRO A  65     -20.129  16.871  34.162  1.00 43.21           H
ATOM    851 2HD  PRO A  65     -19.700  15.430  33.526  1.00 43.21           H
ATOM    852  N   ALA A  66     -15.360  18.471  33.655  1.00 35.46           N
ATOM    853  H   ALA A  66     -14.849  17.628  33.825  1.00 35.46           H
ATOM    854  CA  ALA A  66     -14.646  19.731  33.722  1.00 38.58           C
ATOM    855  HA  ALA A  66     -15.130  20.308  34.380  1.00 38.58           H
ATOM    856  C   ALA A  66     -14.656  20.418  32.332  1.00 38.76           C
ATOM    857  O   ALA A  66     -14.606  19.718  31.319  1.00 36.56           O
ATOM    858  CB  ALA A  66     -13.225  19.473  34.231  1.00 37.16           C
ATOM    859 1HB  ALA A  66     -13.240  19.030  35.127  1.00 37.16           H
ATOM    860 2HB  ALA A  66     -12.715  20.329  34.320  1.00 37.16           H
ATOM    861 3HB  ALA A  66     -12.722  18.879  33.603  1.00 37.16           H
ATOM    862  N   PRO A  67     -14.708  21.765  32.261  1.00 35.75           N
ATOM    863  CA  PRO A  67     -14.712  22.481  30.996  1.00 39.51           C
ATOM    864  HA  PRO A  67     -15.482  22.181  30.434  1.00 39.51           H
ATOM    865  C   PRO A  67     -13.445  22.158  30.203  1.00 40.94           C
ATOM    866  O   PRO A  67     -12.330  22.214  30.723  1.00 39.69           O
ATOM    867  CB  PRO A  67     -14.835  23.967  31.362  1.00 37.51           C
ATOM    868 1HB  PRO A  67     -14.282  24.534  30.751  1.00 37.51           H
ATOM    869 2HB  PRO A  67     -15.788  24.268  31.325  1.00 37.51           H
ATOM    870  CG  PRO A  67     -14.306  24.040  32.784  1.00 37.84           C
ATOM    871 1HG  PRO A  67     -13.315  24.174  32.787  1.00 37.84           H
ATOM    872 2HG  PRO A  67     -14.745  24.784  33.288  1.00 37.84           H
ATOM    873  CD  PRO A  67     -14.677  22.682  33.379  1.00 41.64           C
ATOM    874 1HD  PRO A  67     -13.995  22.375  34.042  1.00 41.64           H
ATOM    875 2HD  PRO A  67     -15.577  22.707  33.814  1.00 41.64           H
ATOM    876  N   SER A  68     -13.627  21.800  28.926  1.00 36.24           N
ATOM    877  H   SER A  68     -14.568  21.762  28.588  1.00 36.24           H
ATOM    878  CA  SER A  68     -12.561  21.461  27.986  1.00 39.51           C
ATOM    879  HA  SER A  68     -12.077  20.672  28.365  1.00 39.51           H
ATOM    880  C   SER A  68     -11.581  22.624  27.853  1.00 40.15           C
ATOM    881  O   SER A  68     -11.877  23.633  27.218  1.00 37.55           O
ATOM    882  CB  SER A  68     -13.181  21.109  26.627  1.00 37.43           C
ATOM    883 1HB  SER A  68     -12.476  21.035  25.922  1.00 37.43           H
ATOM    884 2HB  SER A  68     -13.692  20.251  26.680  1.00 37.43           H
ATOM    885  OG  SER A  68     -14.085  22.119  26.221  1.00 33.66           O
ATOM    886  HG  SER A  68     -13.617  22.949  26.129  1.00 33.66           H
ATOM    887  N   GLN A  69     -10.408  22.478  28.443  1.00 36.24           N
ATOM    888  H   GLN A  69     -10.258  21.657  28.994  1.00 36.24           H
ATOM    889  CA  GLN A  69      -9.319  23.442  28.339  1.00 38.62           C
ATOM    890  HA  GLN A  69      -9.696  24.361  28.456  1.00 38.62           H
ATOM    891  C   GLN A  69      -8.680  23.321  26.942  1.00 39.82           C
ATOM    892  O   GLN A  69      -8.192  22.243  26.600  1.00 37.39           O
ATOM    893  CB  GLN A  69      -8.308  23.158  29.458  1.00 36.26           C
ATOM    894 1HB  GLN A  69      -8.039  22.197  29.399  1.00 36.26           H
ATOM    895 2HB  GLN A  69      -7.507  23.738  29.309  1.00 36.26           H
ATOM    896  CG  GLN A  69      -8.847  23.427  30.878  1.00 32.89           C
ATOM    897 1HG  GLN A  69      -9.820  23.196  30.894  1.00 32.89           H
ATOM    898 2HG  GLN A  69      -8.354  22.838  31.519  1.00 32.89           H
ATOM    899  CD  GLN A  69      -8.698  24.871  31.356  1.00 30.61           C
ATOM    900  OE1 GLN A  69      -8.054  25.702  30.744  1.00 28.92           O
ATOM    901  NE2 GLN A  69      -9.260  25.218  32.486  1.00 29.74           N
ATOM    902 1HE2 GLN A  69      -9.156  26.151  32.831  1.00 29.74           H
ATOM    903 2HE2 GLN A  69      -9.794  24.550  33.005  1.00 29.74           H
ATOM    904  N   PRO A  70      -8.637  24.380  26.113  1.00 35.30           N
ATOM    905  CA  PRO A  70      -8.122  24.314  24.738  1.00 38.26           C
ATOM    906  HA  PRO A  70      -8.649  23.605  24.270  1.00 38.26           H
ATOM    907  C   PRO A  70      -6.654  23.873  24.627  1.00 39.45           C
ATOM    908  O   PRO A  70      -6.236  23.368  23.590  1.00 37.95           O
ATOM    909  CB  PRO A  70      -8.302  25.730  24.161  1.00 36.13           C
ATOM    910 1HB  PRO A  70      -7.462  26.265  24.253  1.00 36.13           H
ATOM    911 2HB  PRO A  70      -8.571  25.695  23.199  1.00 36.13           H
ATOM    912  CG  PRO A  70      -9.417  26.327  25.011  1.00 36.97           C
ATOM    913 1HG  PRO A  70      -9.332  27.322  25.065  1.00 36.97           H
ATOM    914 2HG  PRO A  70     -10.315  26.089  24.641  1.00 36.97           H
ATOM    915  CD  PRO A  70      -9.205  25.689  26.377  1.00 40.67           C
ATOM    916 1HD  PRO A  70      -8.568  26.224  26.933  1.00 40.67           H
ATOM    917 2HD  PRO A  70     -10.070  25.585  26.868  1.00 40.67           H
ATOM    918  N   TRP A  71      -5.873  24.041  25.697  1.00 37.76           N
ATOM    919  H   TRP A  71      -6.289  24.435  26.516  1.00 37.76           H
ATOM    920  CA  TRP A  71      -4.453  23.691  25.760  1.00 37.18           C
ATOM    921  HA  TRP A  71      -4.107  23.778  24.826  1.00 37.18           H
ATOM    922  C   TRP A  71      -4.201  22.231  26.164  1.00 37.68           C
ATOM    923  O   TRP A  71      -3.093  21.727  25.944  1.00 35.55           O
ATOM    924  CB  TRP A  71      -3.755  24.682  26.690  1.00 35.37           C
ATOM    925 1HB  TRP A  71      -2.812  24.376  26.824  1.00 35.37           H
ATOM    926 2HB  TRP A  71      -3.755  25.579  26.249  1.00 35.37           H
ATOM    927  CG  TRP A  71      -4.369  24.850  28.048  1.00 33.60           C
ATOM    928  CD1 TRP A  71      -5.244  25.800  28.409  1.00 29.25           C
ATOM    929  HD1 TRP A  71      -5.596  26.515  27.806  1.00 29.25           H
ATOM    930  CD2 TRP A  71      -4.141  24.040  29.252  1.00 29.32           C
ATOM    931  NE1 TRP A  71      -5.585  25.644  29.733  1.00 26.94           N
ATOM    932  HE1 TRP A  71      -6.230  26.233  30.219  1.00 26.94           H
ATOM    933  CE2 TRP A  71      -4.928  24.575  30.309  1.00 28.22           C
ATOM    934  CE3 TRP A  71      -3.342  22.925  29.543  1.00 30.42           C
ATOM    935  HE3 TRP A  71      -2.773  22.524  28.825  1.00 30.42           H
ATOM    936  CZ2 TRP A  71      -4.924  24.037  31.603  1.00 27.33           C
ATOM    937  HZ2 TRP A  71      -5.481  24.443  32.327  1.00 27.33           H
ATOM    938  CZ3 TRP A  71      -3.331  22.359  30.843  1.00 27.72           C
ATOM    939  HZ3 TRP A  71      -2.759  21.561  31.034  1.00 27.72           H
ATOM    940  CH2 TRP A  71      -4.117  22.912  31.860  1.00 28.13           C
ATOM    941  HH2 TRP A  71      -4.106  22.506  32.774  1.00 28.13           H
ATOM    942  N   ALA A  72      -5.205  21.510  26.667  1.00 36.63           N
ATOM    943  H   ALA A  72      -6.088  21.960  26.805  1.00 36.63           H
ATOM    944  CA  ALA A  72      -5.084  20.097  27.028  1.00 38.08           C
ATOM    945  HA  ALA A  72      -4.239  20.031  27.559  1.00 38.08           H
ATOM    946  C   ALA A  72      -4.922  19.169  25.801  1.00 38.93           C
ATOM    947  O   ALA A  72      -4.446  18.044  25.930  1.00 36.72           O
ATOM    948  CB  ALA A  72      -6.298  19.703  27.878  1.00 36.00           C
ATOM    949 1HB  ALA A  72      -6.394  20.308  28.668  1.00 36.00           H
ATOM    950 2HB  ALA A  72      -6.209  18.767  28.217  1.00 36.00           H
ATOM    951 3HB  ALA A  72      -7.142  19.758  27.344  1.00 36.00           H
ATOM    952  N   ASN A  73      -5.260  19.634  24.595  1.00 39.89           N
ATOM    953  H   ASN A  73      -5.677  20.541  24.538  1.00 39.89           H
ATOM    954  CA  ASN A  73      -5.053  18.887  23.351  1.00 41.37           C
ATOM    955  HA  ASN A  73      -5.274  17.940  23.583  1.00 41.37           H
ATOM    956  C   ASN A  73      -3.587  18.898  22.868  1.00 41.35           C
ATOM    957  O   ASN A  73      -3.221  18.065  22.043  1.00 38.28           O
ATOM    958  CB  ASN A  73      -6.012  19.413  22.276  1.00 38.42           C
ATOM    959 1HB  ASN A  73      -6.044  20.411  22.334  1.00 38.42           H
ATOM    960 2HB  ASN A  73      -5.667  19.142  21.377  1.00 38.42           H
ATOM    961  CG  ASN A  73      -7.428  18.878  22.427  1.00 34.56           C
ATOM    962  OD1 ASN A  73      -7.669  17.820  22.981  1.00 32.63           O
ATOM    963  ND2 ASN A  73      -8.408  19.573  21.907  1.00 30.91           N
ATOM    964 1HD2 ASN A  73      -9.347  19.235  21.966  1.00 30.91           H
ATOM    965 2HD2 ASN A  73      -8.217  20.442  21.451  1.00 30.91           H
ATOM    966  N   LEU A  74      -2.740  19.807  23.378  1.00 39.12           N
ATOM    967  H   LEU A  74      -3.095  20.467  24.040  1.00 39.12           H
ATOM    968  CA  LEU A  74      -1.314  19.883  23.012  1.00 40.67           C
ATOM    969  HA  LEU A  74      -1.275  19.678  22.034  1.00 40.67           H
ATOM    970  C   LEU A  74      -0.453  18.823  23.718  1.00 41.47           C
ATOM    971  O   LEU A  74       0.659  18.554  23.265  1.00 38.30           O
ATOM    972  CB  LEU A  74      -0.804  21.304  23.303  1.00 37.49           C
ATOM    973 1HB  LEU A  74      -1.163  21.594  24.190  1.00 37.49           H
ATOM    974 2HB  LEU A  74       0.195  21.281  23.339  1.00 37.49           H
ATOM    975  CG  LEU A  74      -1.235  22.332  22.236  1.00 34.95           C
ATOM    976  HG  LEU A  74      -2.165  22.102  21.949  1.00 34.95           H
ATOM    977  CD1 LEU A  74      -1.207  23.741  22.808  1.00 32.80           C
ATOM    978 1HD1 LEU A  74      -1.485  24.412  22.121  1.00 32.80           H
ATOM    979 2HD1 LEU A  74      -0.288  23.983  23.120  1.00 32.80           H
ATOM    980 3HD1 LEU A  74      -1.828  23.824  23.588  1.00 32.80           H
ATOM    981  CD2 LEU A  74      -0.305  22.295  21.025  1.00 33.73           C
ATOM    982 1HD2 LEU A  74      -0.587  22.962  20.336  1.00 33.73           H
ATOM    983 2HD2 LEU A  74      -0.309  21.391  20.597  1.00 33.73           H
ATOM    984 3HD2 LEU A  74       0.636  22.506  21.289  1.00 33.73           H
ATOM    985  N   THR A  75      -0.962  18.218  24.795  1.00 41.92           N
ATOM    986  H   THR A  75      -1.867  18.504  25.111  1.00 41.92           H
ATOM    987  CA  THR A  75      -0.272  17.157  25.543  1.00 43.56           C
ATOM    988  HA  THR A  75       0.685  17.263  25.273  1.00 43.56           H
ATOM    989  C   THR A  75      -0.726  15.749  25.152  1.00 45.00           C
ATOM    990  O   THR A  75      -0.131  14.771  25.588  1.00 41.70           O
ATOM    991  CB  THR A  75      -0.428  17.360  27.049  1.00 39.51           C
ATOM    992  HB  THR A  75      -0.089  16.546  27.521  1.00 39.51           H
ATOM    993  OG1 THR A  75      -1.788  17.495  27.386  1.00 35.94           O
ATOM    994  HG1 THR A  75      -2.314  17.526  26.587  1.00 35.94           H
ATOM    995  CG2 THR A  75       0.277  18.624  27.524  1.00 35.71           C
ATOM    996 1HG2 THR A  75       0.168  18.746  28.511  1.00 35.71           H
ATOM    997 2HG2 THR A  75      -0.096  19.434  27.071  1.00 35.71           H
ATOM    998 3HG2 THR A  75       1.256  18.584  27.326  1.00 35.71           H
ATOM    999  N   ASN A  76      -1.768  15.611  24.304  1.00 40.18           N
ATOM   1000  H   ASN A  76      -2.273  16.427  24.023  1.00 40.18           H
ATOM   1001  CA  ASN A  76      -2.181  14.313  23.784  1.00 42.83           C
ATOM   1002  HA  ASN A  76      -2.135  13.665  24.544  1.00 42.83           H
ATOM   1003  C   ASN A  76      -1.208  13.861  22.691  1.00 44.00           C
ATOM   1004  O   ASN A  76      -1.238  14.360  21.564  1.00 42.02           O
ATOM   1005  CB  ASN A  76      -3.632  14.378  23.289  1.00 39.36           C
ATOM   1006 1HB  ASN A  76      -3.790  15.267  22.858  1.00 39.36           H
ATOM   1007 2HB  ASN A  76      -3.781  13.651  22.619  1.00 39.36           H
ATOM   1008  CG  ASN A  76      -4.629  14.204  24.422  1.00 34.94           C
ATOM   1009  OD1 ASN A  76      -4.518  13.304  25.226  1.00 32.95           O
ATOM   1010  ND2 ASN A  76      -5.635  15.018  24.489  1.00 31.02           N
ATOM   1011 1HD2 ASN A  76      -6.323  14.905  25.206  1.00 31.02           H
ATOM   1012 2HD2 ASN A  76      -5.723  15.759  23.824  1.00 31.02           H
ATOM   1013  N   GLN A  77      -0.380  12.869  23.009  1.00 49.12           N
ATOM   1014  H   GLN A  77      -0.461  12.481  23.927  1.00 49.12           H
ATOM   1015  CA  GLN A  77       0.644  12.296  22.124  1.00 49.73           C
ATOM   1016  HA  GLN A  77       1.255  13.039  21.853  1.00 49.73           H
ATOM   1017  C   GLN A  77       0.073  11.748  20.798  1.00 51.17           C
ATOM   1018  O   GLN A  77       0.804  11.560  19.832  1.00 49.78           O
ATOM   1019  CB  GLN A  77       1.377  11.223  22.947  1.00 46.40           C
ATOM   1020 1HB  GLN A  77       1.530  11.584  23.867  1.00 46.40           H
ATOM   1021 2HB  GLN A  77       0.791  10.414  22.999  1.00 46.40           H
ATOM   1022  CG  GLN A  77       2.726  10.788  22.385  1.00 41.18           C
ATOM   1023 1HG  GLN A  77       2.569  10.240  21.563  1.00 41.18           H
ATOM   1024 2HG  GLN A  77       3.252  11.604  22.146  1.00 41.18           H
ATOM   1025  CD  GLN A  77       3.532   9.959  23.381  1.00 38.14           C
ATOM   1026  OE1 GLN A  77       3.196   9.818  24.549  1.00 35.27           O
ATOM   1027  NE2 GLN A  77       4.642   9.395  22.983  1.00 33.45           N
ATOM   1028 1HE2 GLN A  77       5.193   8.865  23.628  1.00 33.45           H
ATOM   1029 2HE2 GLN A  77       4.941   9.494  22.034  1.00 33.45           H
ATOM   1030  N   PHE A  78      -1.250  11.540  20.741  1.00 57.57           N
ATOM   1031  H   PHE A  78      -1.784  11.747  21.561  1.00 57.57           H
ATOM   1032  CA  PHE A  78      -1.978  11.033  19.573  1.00 59.85           C
ATOM   1033  HA  PHE A  78      -1.271  10.616  19.002  1.00 59.85           H
ATOM   1034  C   PHE A  78      -2.634  12.118  18.702  1.00 62.22           C
ATOM   1035  O   PHE A  78      -3.073  11.821  17.591  1.00 59.84           O
ATOM   1036  CB  PHE A  78      -3.017  10.011  20.056  1.00 54.79           C
ATOM   1037 1HB  PHE A  78      -3.675  10.475  20.649  1.00 54.79           H
ATOM   1038 2HB  PHE A  78      -3.492   9.634  19.261  1.00 54.79           H
ATOM   1039  CG  PHE A  78      -2.398   8.862  20.834  1.00 50.00           C
ATOM   1040  CD1 PHE A  78      -1.705   7.849  20.144  1.00 46.61           C
ATOM   1041  HD1 PHE A  78      -1.645   7.877  19.146  1.00 46.61           H
ATOM   1042  CD2 PHE A  78      -2.477   8.819  22.236  1.00 45.46           C
ATOM   1043  HD2 PHE A  78      -2.964   9.540  22.729  1.00 45.46           H
ATOM   1044  CE1 PHE A  78      -1.097   6.797  20.855  1.00 41.48           C
ATOM   1045  HE1 PHE A  78      -0.605   6.078  20.363  1.00 41.48           H
ATOM   1046  CE2 PHE A  78      -1.875   7.768  22.948  1.00 43.59           C
ATOM   1047  HE2 PHE A  78      -1.939   7.737  23.945  1.00 43.59           H
ATOM   1048  CZ  PHE A  78      -1.182   6.759  22.253  1.00 43.23           C
ATOM   1049  HZ  PHE A  78      -0.749   6.013  22.759  1.00 43.23           H
ATOM   1050  N   VAL A  79      -2.699  13.378  19.147  1.00 66.95           N
ATOM   1051  H   VAL A  79      -2.369  13.573  20.070  1.00 66.95           H
ATOM   1052  CA  VAL A  79      -3.231  14.488  18.347  1.00 70.27           C
ATOM   1053  HA  VAL A  79      -3.864  14.087  17.684  1.00 70.27           H
ATOM   1054  C   VAL A  79      -2.072  15.153  17.611  1.00 72.98           C
ATOM   1055  O   VAL A  79      -1.285  15.893  18.190  1.00 70.52           O
ATOM   1056  CB  VAL A  79      -4.050  15.485  19.196  1.00 65.99           C
ATOM   1057  HB  VAL A  79      -3.437  15.857  19.893  1.00 65.99           H
ATOM   1058  CG1 VAL A  79      -4.613  16.615  18.322  1.00 56.78           C
ATOM   1059 1HG1 VAL A  79      -5.144  17.262  18.870  1.00 56.78           H
ATOM   1060 2HG1 VAL A  79      -5.213  16.252  17.609  1.00 56.78           H
ATOM   1061 3HG1 VAL A  79      -3.877  17.123  17.875  1.00 56.78           H
ATOM   1062  CG2 VAL A  79      -5.239  14.785  19.858  1.00 59.23           C
ATOM   1063 1HG2 VAL A  79      -5.772  15.427  20.409  1.00 59.23           H
ATOM   1064 2HG2 VAL A  79      -4.931  14.047  20.459  1.00 59.23           H
ATOM   1065 3HG2 VAL A  79      -5.849  14.389  19.172  1.00 59.23           H
ATOM   1066  N   GLN A  80      -1.966  14.901  16.304  1.00 75.37           N
ATOM   1067  H   GLN A  80      -2.601  14.261  15.871  1.00 75.37           H
ATOM   1068  CA  GLN A  80      -0.938  15.546  15.502  1.00 78.13           C
ATOM   1069  HA  GLN A  80      -0.089  15.397  16.009  1.00 78.13           H
ATOM   1070  C   GLN A  80      -1.223  17.044  15.381  1.00 81.59           C
ATOM   1071  O   GLN A  80      -2.341  17.435  15.038  1.00 79.73           O
ATOM   1072  CB  GLN A  80      -0.789  14.898  14.125  1.00 73.57           C
ATOM   1073 1HB  GLN A  80      -1.685  14.878  13.682  1.00 73.57           H
ATOM   1074 2HB  GLN A  80      -0.158  15.449  13.578  1.00 73.57           H
ATOM   1075  CG  GLN A  80      -0.245  13.461  14.221  1.00 66.65           C
ATOM   1076 1HG  GLN A  80       0.399  13.414  14.985  1.00 66.65           H
ATOM   1077 2HG  GLN A  80      -1.011  12.841  14.392  1.00 66.65           H
ATOM   1078  CD  GLN A  80       0.477  12.996  12.954  1.00 63.47           C
ATOM   1079  OE1 GLN A  80       0.712  13.748  12.020  1.00 59.01           O
ATOM   1080  NE2 GLN A  80       0.905  11.763  12.905  1.00 53.15           N
ATOM   1081 1HE2 GLN A  80       1.419  11.443  12.109  1.00 53.15           H
ATOM   1082 2HE2 GLN A  80       0.719  11.139  13.663  1.00 53.15           H
ATOM   1083  N   PRO A  81      -0.232  17.923  15.611  1.00 83.26           N
ATOM   1084  CA  PRO A  81      -0.419  19.357  15.475  1.00 86.18           C
ATOM   1085  HA  PRO A  81      -1.216  19.654  16.000  1.00 86.18           H
ATOM   1086  C   PRO A  81      -0.715  19.722  14.019  1.00 88.75           C
ATOM   1087  O   PRO A  81      -0.137  19.159  13.090  1.00 87.67           O
ATOM   1088  CB  PRO A  81       0.863  19.989  16.022  1.00 83.37           C
ATOM   1089 1HB  PRO A  81       1.100  20.816  15.512  1.00 83.37           H
ATOM   1090 2HB  PRO A  81       0.767  20.211  16.992  1.00 83.37           H
ATOM   1091  CG  PRO A  81       1.915  18.904  15.815  1.00 78.78           C
ATOM   1092 1HG  PRO A  81       2.307  18.956  14.897  1.00 78.78           H
ATOM   1093 2HG  PRO A  81       2.645  18.979  16.494  1.00 78.78           H
ATOM   1094  CD  PRO A  81       1.134  17.612  15.999  1.00 81.84           C
ATOM   1095 1HD  PRO A  81       1.492  16.885  15.413  1.00 81.84           H
ATOM   1096 2HD  PRO A  81       1.151  17.310  16.952  1.00 81.84           H
ATOM   1097  N   SER A  82      -1.579  20.722  13.794  1.00 87.74           N
ATOM   1098  H   SER A  82      -1.898  21.248  14.583  1.00 87.74           H
ATOM   1099  CA  SER A  82      -2.089  21.099  12.469  1.00 89.02           C
ATOM   1100  HA  SER A  82      -2.593  20.287  12.174  1.00 89.02           H
ATOM   1101  C   SER A  82      -0.996  21.375  11.431  1.00 89.84           C
ATOM   1102  O   SER A  82      -1.165  21.062  10.257  1.00 88.26           O
ATOM   1103  CB  SER A  82      -2.984  22.340  12.596  1.00 87.50           C
ATOM   1104 1HB  SER A  82      -2.440  23.152  12.805  1.00 87.50           H
ATOM   1105 2HB  SER A  82      -3.503  22.493  11.755  1.00 87.50           H
ATOM   1106  OG  SER A  82      -3.916  22.171  13.645  1.00 77.87           O
ATOM   1107  HG  SER A  82      -4.801  22.133  13.283  1.00 77.87           H
ATOM   1108  N   TRP A  83       0.157  21.884  11.847  1.00 91.33           N
ATOM   1109  H   TRP A  83       0.253  22.119  12.814  1.00 91.33           H
ATOM   1110  CA  TRP A  83       1.294  22.117  10.956  1.00 91.61           C
ATOM   1111  HA  TRP A  83       0.907  22.621  10.184  1.00 91.61           H
ATOM   1112  C   TRP A  83       1.904  20.819  10.402  1.00 92.19           C
ATOM   1113  O   TRP A  83       2.316  20.789   9.242  1.00 90.64           O
ATOM   1114  CB  TRP A  83       2.350  22.958  11.676  1.00 90.74           C
ATOM   1115 1HB  TRP A  83       3.007  23.283  10.996  1.00 90.74           H
ATOM   1116 2HB  TRP A  83       1.892  23.740  12.098  1.00 90.74           H
ATOM   1117  CG  TRP A  83       3.129  22.259  12.755  1.00 87.52           C
ATOM   1118  CD1 TRP A  83       2.866  22.299  14.074  1.00 83.14           C
ATOM   1119  HD1 TRP A  83       2.104  22.794  14.492  1.00 83.14           H
ATOM   1120  CD2 TRP A  83       4.324  21.431  12.611  1.00 84.80           C
ATOM   1121  NE1 TRP A  83       3.805  21.554  14.769  1.00 80.08           N
ATOM   1122  HE1 TRP A  83       3.808  21.430  15.761  1.00 80.08           H
ATOM   1123  CE2 TRP A  83       4.735  21.007  13.910  1.00 83.02           C
ATOM   1124  CE3 TRP A  83       5.106  21.017  11.518  1.00 79.12           C
ATOM   1125  HE3 TRP A  83       4.848  21.297  10.593  1.00 79.12           H
ATOM   1126  CZ2 TRP A  83       5.876  20.209  14.111  1.00 81.00           C
ATOM   1127  HZ2 TRP A  83       6.143  19.927  15.032  1.00 81.00           H
ATOM   1128  CZ3 TRP A  83       6.253  20.210  11.707  1.00 78.12           C
ATOM   1129  HZ3 TRP A  83       6.794  19.921  10.917  1.00 78.12           H
ATOM   1130  CH2 TRP A  83       6.635  19.814  12.994  1.00 76.25           C
ATOM   1131  HH2 TRP A  83       7.450  19.248  13.120  1.00 76.25           H
ATOM   1132  N   ARG A  84       1.919  19.719  11.176  1.00 89.72           N
ATOM   1133  H   ARG A  84       1.605  19.796  12.122  1.00 89.72           H
ATOM   1134  CA  ARG A  84       2.376  18.410  10.692  1.00 89.45           C
ATOM   1135  HA  ARG A  84       3.248  18.607  10.244  1.00 89.45           H
ATOM   1136  C   ARG A  84       1.400  17.834   9.686  1.00 90.16           C
ATOM   1137  O   ARG A  84       1.825  17.331   8.657  1.00 89.39           O
ATOM   1138  CB  ARG A  84       2.591  17.402  11.840  1.00 88.52           C
ATOM   1139 1HB  ARG A  84       1.787  17.415  12.434  1.00 88.52           H
ATOM   1140 2HB  ARG A  84       2.702  16.488  11.449  1.00 88.52           H
ATOM   1141  CG  ARG A  84       3.819  17.710  12.691  1.00 80.27           C
ATOM   1142 1HG  ARG A  84       4.613  17.818  12.093  1.00 80.27           H
ATOM   1143 2HG  ARG A  84       3.663  18.559  13.195  1.00 80.27           H
ATOM   1144  CD  ARG A  84       4.079  16.565  13.685  1.00 77.61           C
ATOM   1145 1HD  ARG A  84       3.277  16.433  14.267  1.00 77.61           H
ATOM   1146 2HD  ARG A  84       4.272  15.720  13.186  1.00 77.61           H
ATOM   1147  NE  ARG A  84       5.226  16.842  14.558  1.00 71.83           N
ATOM   1148  HE  ARG A  84       5.597  17.770  14.538  1.00 71.83           H
ATOM   1149  CZ  ARG A  84       5.816  15.977  15.371  1.00 64.03           C
ATOM   1150  NH1 ARG A  84       5.414  14.740  15.480  1.00 61.65           N
ATOM   1151 1HH1 ARG A  84       4.637  14.417  14.940  1.00 61.65           H
ATOM   1152 2HH1 ARG A  84       5.883  14.115  16.104  1.00 61.65           H
ATOM   1153  NH2 ARG A  84       6.837  16.338  16.097  1.00 58.82           N
ATOM   1154 1HH2 ARG A  84       7.182  17.275  16.044  1.00 58.82           H
ATOM   1155 2HH2 ARG A  84       7.275  15.678  16.707  1.00 58.82           H
ATOM   1156  N   ILE A  85       0.099  17.956   9.951  1.00 89.54           N
ATOM   1157  H   ILE A  85      -0.173  18.361  10.824  1.00 89.54           H
ATOM   1158  CA  ILE A  85      -0.952  17.525   9.024  1.00 89.07           C
ATOM   1159  HA  ILE A  85      -0.795  16.551   8.860  1.00 89.07           H
ATOM   1160  C   ILE A  85      -0.826  18.282   7.693  1.00 90.68           C
ATOM   1161  O   ILE A  85      -0.847  17.663   6.636  1.00 90.41           O
ATOM   1162  CB  ILE A  85      -2.349  17.699   9.657  1.00 87.47           C
ATOM   1163  HB  ILE A  85      -2.474  18.659   9.906  1.00 87.47           H
ATOM   1164  CG1 ILE A  85      -2.467  16.846  10.942  1.00 83.08           C
ATOM   1165 1HG1 ILE A  85      -2.396  15.881  10.689  1.00 83.08           H
ATOM   1166 2HG1 ILE A  85      -1.713  17.087  11.553  1.00 83.08           H
ATOM   1167  CG2 ILE A  85      -3.446  17.331   8.644  1.00 82.21           C
ATOM   1168 1HG2 ILE A  85      -4.355  17.441   9.045  1.00 82.21           H
ATOM   1169 2HG2 ILE A  85      -3.354  16.381   8.346  1.00 82.21           H
ATOM   1170 3HG2 ILE A  85      -3.395  17.914   7.833  1.00 82.21           H
ATOM   1171  CD1 ILE A  85      -3.785  17.045  11.707  1.00 76.25           C
ATOM   1172 1HD1 ILE A  85      -3.813  16.474  12.527  1.00 76.25           H
ATOM   1173 2HD1 ILE A  85      -4.570  16.803  11.137  1.00 76.25           H
ATOM   1174 3HD1 ILE A  85      -3.894  17.997  11.992  1.00 76.25           H
ATOM   1175  N   ALA A  86      -0.625  19.605   7.740  1.00 90.26           N
ATOM   1176  H   ALA A  86      -0.615  20.054   8.634  1.00 90.26           H
ATOM   1177  CA  ALA A  86      -0.420  20.420   6.553  1.00 90.79           C
ATOM   1178  HA  ALA A  86      -1.204  20.230   5.962  1.00 90.79           H
ATOM   1179  C   ALA A  86       0.843  20.023   5.772  1.00 91.68           C
ATOM   1180  O   ALA A  86       0.800  19.874   4.555  1.00 90.93           O
ATOM   1181  CB  ALA A  86      -0.385  21.897   6.970  1.00 91.39           C
ATOM   1182 1HB  ALA A  86      -1.210  22.146   7.477  1.00 91.39           H
ATOM   1183 2HB  ALA A  86      -0.324  22.494   6.170  1.00 91.39           H
ATOM   1184 3HB  ALA A  86       0.404  22.086   7.555  1.00 91.39           H
ATOM   1185  N   LEU A  87       1.955  19.776   6.476  1.00 92.18           N
ATOM   1186  H   LEU A  87       1.930  19.903   7.468  1.00 92.18           H
ATOM   1187  CA  LEU A  87       3.206  19.329   5.861  1.00 91.46           C
ATOM   1188  HA  LEU A  87       3.423  20.004   5.155  1.00 91.46           H
ATOM   1189  C   LEU A  87       3.056  17.969   5.168  1.00 91.11           C
ATOM   1190  O   LEU A  87       3.449  17.821   4.018  1.00 90.39           O
ATOM   1191  CB  LEU A  87       4.301  19.289   6.936  1.00 91.68           C
ATOM   1192 1HB  LEU A  87       4.374  20.200   7.341  1.00 91.68           H
ATOM   1193 2HB  LEU A  87       4.025  18.633   7.638  1.00 91.68           H
ATOM   1194  CG  LEU A  87       5.692  18.878   6.402  1.00 82.46           C
ATOM   1195  HG  LEU A  87       5.602  18.021   5.894  1.00 82.46           H
ATOM   1196  CD1 LEU A  87       6.261  19.925   5.453  1.00 77.58           C
ATOM   1197 1HD1 LEU A  87       7.160  19.650   5.113  1.00 77.58           H
ATOM   1198 2HD1 LEU A  87       6.363  20.807   5.912  1.00 77.58           H
ATOM   1199 3HD1 LEU A  87       5.661  20.057   4.664  1.00 77.58           H
ATOM   1200  CD2 LEU A  87       6.649  18.704   7.578  1.00 78.58           C
ATOM   1201 1HD2 LEU A  87       7.560  18.437   7.263  1.00 78.58           H
ATOM   1202 2HD2 LEU A  87       6.322  17.997   8.205  1.00 78.58           H
ATOM   1203 3HD2 LEU A  87       6.740  19.555   8.095  1.00 78.58           H
ATOM   1204  N   TRP A  88       2.442  16.989   5.840  1.00 91.42           N
ATOM   1205  H   TRP A  88       2.151  17.161   6.781  1.00 91.42           H
ATOM   1206  CA  TRP A  88       2.181  15.682   5.255  1.00 89.95           C
ATOM   1207  HA  TRP A  88       3.066  15.375   4.906  1.00 89.95           H
ATOM   1208  C   TRP A  88       1.213  15.764   4.076  1.00 91.03           C
ATOM   1209  O   TRP A  88       1.457  15.144   3.047  1.00 90.11           O
ATOM   1210  CB  TRP A  88       1.667  14.716   6.331  1.00 88.45           C
ATOM   1211 1HB  TRP A  88       0.988  15.190   6.891  1.00 88.45           H
ATOM   1212 2HB  TRP A  88       1.239  13.932   5.881  1.00 88.45           H
ATOM   1213  CG  TRP A  88       2.731  14.192   7.249  1.00 86.25           C
ATOM   1214  CD1 TRP A  88       2.822  14.402   8.583  1.00 80.84           C
ATOM   1215  HD1 TRP A  88       2.179  14.944   9.123  1.00 80.84           H
ATOM   1216  CD2 TRP A  88       3.874  13.352   6.908  1.00 82.35           C
ATOM   1217  NE1 TRP A  88       3.930  13.759   9.086  1.00 77.47           N
ATOM   1218  HE1 TRP A  88       4.200  13.772  10.049  1.00 77.47           H
ATOM   1219  CE2 TRP A  88       4.617  13.098   8.100  1.00 80.45           C
ATOM   1220  CE3 TRP A  88       4.358  12.779   5.710  1.00 75.87           C
ATOM   1221  HE3 TRP A  88       3.867  12.936   4.853  1.00 75.87           H
ATOM   1222  CZ2 TRP A  88       5.781  12.310   8.105  1.00 78.38           C
ATOM   1223  HZ2 TRP A  88       6.279  12.148   8.957  1.00 78.38           H
ATOM   1224  CZ3 TRP A  88       5.527  11.987   5.709  1.00 76.53           C
ATOM   1225  HZ3 TRP A  88       5.855  11.588   4.853  1.00 76.53           H
ATOM   1226  CH2 TRP A  88       6.233  11.755   6.903  1.00 75.46           C
ATOM   1227  HH2 TRP A  88       7.060  11.192   6.893  1.00 75.46           H
ATOM   1228  N   SER A  89       0.162  16.583   4.178  1.00 90.94           N
ATOM   1229  H   SER A  89       0.019  17.074   5.037  1.00 90.94           H
ATOM   1230  CA  SER A  89      -0.789  16.791   3.083  1.00 90.45           C
ATOM   1231  HA  SER A  89      -1.140  15.876   2.885  1.00 90.45           H
ATOM   1232  C   SER A  89      -0.105  17.368   1.841  1.00 91.64           C
ATOM   1233  O   SER A  89      -0.350  16.900   0.727  1.00 90.78           O
ATOM   1234  CB  SER A  89      -1.925  17.722   3.511  1.00 89.53           C
ATOM   1235 1HB  SER A  89      -1.570  18.623   3.761  1.00 89.53           H
ATOM   1236 2HB  SER A  89      -2.598  17.820   2.778  1.00 89.53           H
ATOM   1237  OG  SER A  89      -2.602  17.211   4.637  1.00 80.41           O
ATOM   1238  HG  SER A  89      -3.529  17.095   4.427  1.00 80.41           H
ATOM   1239  N   LEU A  90       0.791  18.344   2.027  1.00 92.75           N
ATOM   1240  H   LEU A  90       0.923  18.703   2.951  1.00 92.75           H
ATOM   1241  CA  LEU A  90       1.582  18.906   0.943  1.00 92.71           C
ATOM   1242  HA  LEU A  90       0.928  19.171   0.234  1.00 92.71           H
ATOM   1243  C   LEU A  90       2.530  17.863   0.337  1.00 92.87           C
ATOM   1244  O   LEU A  90       2.555  17.704  -0.878  1.00 92.39           O
ATOM   1245  CB  LEU A  90       2.347  20.138   1.464  1.00 93.68           C
ATOM   1246 1HB  LEU A  90       1.681  20.797   1.814  1.00 93.68           H
ATOM   1247 2HB  LEU A  90       2.948  19.844   2.207  1.00 93.68           H
ATOM   1248  CG  LEU A  90       3.206  20.840   0.397  1.00 86.28           C
ATOM   1249  HG  LEU A  90       3.805  20.152  -0.012  1.00 86.28           H
ATOM   1250  CD1 LEU A  90       2.352  21.458  -0.713  1.00 81.28           C
ATOM   1251 1HD1 LEU A  90       2.925  21.909  -1.397  1.00 81.28           H
ATOM   1252 2HD1 LEU A  90       1.721  22.140  -0.342  1.00 81.28           H
ATOM   1253 3HD1 LEU A  90       1.810  20.759  -1.179  1.00 81.28           H
ATOM   1254  CD2 LEU A  90       4.022  21.954   1.053  1.00 82.40           C
ATOM   1255 1HD2 LEU A  90       4.590  22.427   0.379  1.00 82.40           H
ATOM   1256 2HD2 LEU A  90       4.626  21.587   1.761  1.00 82.40           H
ATOM   1257 3HD2 LEU A  90       3.424  22.632   1.481  1.00 82.40           H
ATOM   1258  N   ALA A  91       3.259  17.124   1.172  1.00 92.52           N
ATOM   1259  H   ALA A  91       3.164  17.280   2.155  1.00 92.52           H
ATOM   1260  CA  ALA A  91       4.190  16.097   0.716  1.00 91.43           C
ATOM   1261  HA  ALA A  91       4.831  16.555   0.100  1.00 91.43           H
ATOM   1262  C   ALA A  91       3.484  14.996  -0.094  1.00 91.78           C
ATOM   1263  O   ALA A  91       3.900  14.695  -1.211  1.00 90.91           O
ATOM   1264  CB  ALA A  91       4.928  15.529   1.934  1.00 91.12           C
ATOM   1265 1HB  ALA A  91       5.381  16.256   2.450  1.00 91.12           H
ATOM   1266 2HB  ALA A  91       5.626  14.869   1.655  1.00 91.12           H
ATOM   1267 3HB  ALA A  91       4.294  15.063   2.552  1.00 91.12           H
ATOM   1268  N   TYR A  92       2.374  14.449   0.413  1.00 92.18           N
ATOM   1269  H   TYR A  92       2.071  14.735   1.322  1.00 92.18           H
ATOM   1270  CA  TYR A  92       1.585  13.451  -0.305  1.00 91.12           C
ATOM   1271  HA  TYR A  92       2.244  12.743  -0.559  1.00 91.12           H
ATOM   1272  C   TYR A  92       0.972  14.017  -1.584  1.00 92.05           C
ATOM   1273  O   TYR A  92       0.997  13.350  -2.614  1.00 90.98           O
ATOM   1274  CB  TYR A  92       0.484  12.880   0.612  1.00 89.16           C
ATOM   1275 1HB  TYR A  92       0.203  13.589   1.258  1.00 89.16           H
ATOM   1276 2HB  TYR A  92      -0.298  12.612   0.049  1.00 89.16           H
ATOM   1277  CG  TYR A  92       0.924  11.669   1.408  1.00 85.07           C
ATOM   1278  CD1 TYR A  92       0.607  10.375   0.946  1.00 80.10           C
ATOM   1279  HD1 TYR A  92       0.102  10.263   0.090  1.00 80.10           H
ATOM   1280  CD2 TYR A  92       1.646  11.817   2.605  1.00 79.56           C
ATOM   1281  HD2 TYR A  92       1.878  12.733   2.934  1.00 79.56           H
ATOM   1282  CE1 TYR A  92       0.997   9.240   1.682  1.00 76.18           C
ATOM   1283  HE1 TYR A  92       0.766   8.324   1.353  1.00 76.18           H
ATOM   1284  CE2 TYR A  92       2.047  10.685   3.348  1.00 76.90           C
ATOM   1285  HE2 TYR A  92       2.564  10.796   4.197  1.00 76.90           H
ATOM   1286  CZ  TYR A  92       1.713   9.400   2.883  1.00 77.17           C
ATOM   1287  OH  TYR A  92       2.082   8.309   3.605  1.00 74.58           O
ATOM   1288  HH  TYR A  92       2.169   8.551   4.527  1.00 74.58           H
ATOM   1289  N   GLY A  93       0.471  15.261  -1.557  1.00 92.14           N
ATOM   1290  H   GLY A  93       0.447  15.747  -0.683  1.00 92.14           H
ATOM   1291  CA  GLY A  93      -0.042  15.939  -2.748  1.00 91.70           C
ATOM   1292 1HA  GLY A  93      -0.822  15.412  -3.086  1.00 91.70           H
ATOM   1293 2HA  GLY A  93      -0.349  16.849  -2.471  1.00 91.70           H
ATOM   1294  C   GLY A  93       1.004  16.067  -3.852  1.00 92.86           C
ATOM   1295  O   GLY A  93       0.719  15.751  -5.011  1.00 91.71           O
ATOM   1296  N   VAL A  94       2.232  16.448  -3.506  1.00 94.13           N
ATOM   1297  H   VAL A  94       2.400  16.692  -2.551  1.00 94.13           H
ATOM   1298  CA  VAL A  94       3.354  16.529  -4.452  1.00 94.13           C
ATOM   1299  HA  VAL A  94       3.022  17.096  -5.206  1.00 94.13           H
ATOM   1300  C   VAL A  94       3.711  15.148  -5.000  1.00 94.28           C
ATOM   1301  O   VAL A  94       3.841  15.003  -6.212  1.00 93.37           O
ATOM   1302  CB  VAL A  94       4.579  17.206  -3.806  1.00 94.46           C
ATOM   1303  HB  VAL A  94       4.744  16.708  -2.955  1.00 94.46           H
ATOM   1304  CG1 VAL A  94       5.835  17.136  -4.690  1.00 92.56           C
ATOM   1305 1HG1 VAL A  94       6.612  17.582  -4.245  1.00 92.56           H
ATOM   1306 2HG1 VAL A  94       5.681  17.589  -5.568  1.00 92.56           H
ATOM   1307 3HG1 VAL A  94       6.091  16.187  -4.875  1.00 92.56           H
ATOM   1308  CG2 VAL A  94       4.302  18.694  -3.541  1.00 91.44           C
ATOM   1309 1HG2 VAL A  94       5.095  19.137  -3.122  1.00 91.44           H
ATOM   1310 2HG2 VAL A  94       3.523  18.809  -2.924  1.00 91.44           H
ATOM   1311 3HG2 VAL A  94       4.094  19.177  -4.392  1.00 91.44           H
ATOM   1312  N   VAL A  95       3.815  14.128  -4.146  1.00 93.22           N
ATOM   1313  H   VAL A  95       3.677  14.303  -3.171  1.00 93.22           H
ATOM   1314  CA  VAL A  95       4.125  12.751  -4.580  1.00 92.01           C
ATOM   1315  HA  VAL A  95       4.999  12.806  -5.062  1.00 92.01           H
ATOM   1316  C   VAL A  95       3.077  12.234  -5.559  1.00 92.74           C
ATOM   1317  O   VAL A  95       3.429  11.732  -6.623  1.00 91.97           O
ATOM   1318  CB  VAL A  95       4.270  11.814  -3.366  1.00 90.67           C
ATOM   1319  HB  VAL A  95       3.457  11.967  -2.804  1.00 90.67           H
ATOM   1320  CG1 VAL A  95       4.342  10.328  -3.770  1.00 87.97           C
ATOM   1321 1HG1 VAL A  95       4.436   9.742  -2.965  1.00 87.97           H
ATOM   1322 2HG1 VAL A  95       5.125  10.157  -4.368  1.00 87.97           H
ATOM   1323 3HG1 VAL A  95       3.515  10.049  -4.259  1.00 87.97           H
ATOM   1324  CG2 VAL A  95       5.561  12.133  -2.591  1.00 87.03           C
ATOM   1325 1HG2 VAL A  95       5.663  11.529  -1.801  1.00 87.03           H
ATOM   1326 2HG2 VAL A  95       5.556  13.076  -2.258  1.00 87.03           H
ATOM   1327 3HG2 VAL A  95       6.366  12.017  -3.173  1.00 87.03           H
ATOM   1328  N   VAL A  96       1.780  12.403  -5.251  1.00 92.60           N
ATOM   1329  H   VAL A  96       1.548  12.835  -4.379  1.00 92.60           H
ATOM   1330  CA  VAL A  96       0.687  11.981  -6.138  1.00 92.37           C
ATOM   1331  HA  VAL A  96       0.853  11.011  -6.316  1.00 92.37           H
ATOM   1332  C   VAL A  96       0.732  12.741  -7.463  1.00 93.39           C
ATOM   1333  O   VAL A  96       0.649  12.124  -8.519  1.00 93.00           O
ATOM   1334  CB  VAL A  96      -0.682  12.148  -5.453  1.00 91.69           C
ATOM   1335  HB  VAL A  96      -0.706  13.095  -5.133  1.00 91.69           H
ATOM   1336  CG1 VAL A  96      -1.865  11.891  -6.405  1.00 88.36           C
ATOM   1337 1HG1 VAL A  96      -2.738  12.007  -5.931  1.00 88.36           H
ATOM   1338 2HG1 VAL A  96      -1.835  10.961  -6.771  1.00 88.36           H
ATOM   1339 3HG1 VAL A  96      -1.848  12.526  -7.178  1.00 88.36           H
ATOM   1340  CG2 VAL A  96      -0.832  11.156  -4.294  1.00 88.12           C
ATOM   1341 1HG2 VAL A  96      -1.720  11.260  -3.846  1.00 88.12           H
ATOM   1342 2HG2 VAL A  96      -0.121  11.299  -3.605  1.00 88.12           H
ATOM   1343 3HG2 VAL A  96      -0.760  10.213  -4.618  1.00 88.12           H
ATOM   1344  N   ALA A  97       0.910  14.065  -7.432  1.00 94.19           N
ATOM   1345  H   ALA A  97       1.002  14.515  -6.544  1.00 94.19           H
ATOM   1346  CA  ALA A  97       0.976  14.881  -8.640  1.00 94.40           C
ATOM   1347  HA  ALA A  97       0.127  14.710  -9.140  1.00 94.40           H
ATOM   1348  C   ALA A  97       2.143  14.462  -9.546  1.00 95.16           C
ATOM   1349  O   ALA A  97       1.941  14.240 -10.739  1.00 94.39           O
ATOM   1350  CB  ALA A  97       1.064  16.355  -8.242  1.00 94.36           C
ATOM   1351 1HB  ALA A  97       0.298  16.613  -7.653  1.00 94.36           H
ATOM   1352 2HB  ALA A  97       1.044  16.946  -9.049  1.00 94.36           H
ATOM   1353 3HB  ALA A  97       1.911  16.542  -7.745  1.00 94.36           H
ATOM   1354  N   VAL A  98       3.345  14.295  -8.987  1.00 94.92           N
ATOM   1355  H   VAL A  98       3.441  14.464  -8.006  1.00 94.92           H
ATOM   1356  CA  VAL A  98       4.530  13.876  -9.743  1.00 95.03           C
ATOM   1357  HA  VAL A  98       4.584  14.504 -10.519  1.00 95.03           H
ATOM   1358  C   VAL A  98       4.367  12.462 -10.286  1.00 95.35           C
ATOM   1359  O   VAL A  98       4.659  12.228 -11.460  1.00 94.33           O
ATOM   1360  CB  VAL A  98       5.803  13.993  -8.872  1.00 94.77           C
ATOM   1361  HB  VAL A  98       5.621  13.479  -8.034  1.00 94.77           H
ATOM   1362  CG1 VAL A  98       7.042  13.401  -9.558  1.00 92.72           C
ATOM   1363 1HG1 VAL A  98       7.850  13.489  -8.976  1.00 92.72           H
ATOM   1364 2HG1 VAL A  98       7.232  13.870 -10.421  1.00 92.72           H
ATOM   1365 3HG1 VAL A  98       6.911  12.430  -9.758  1.00 92.72           H
ATOM   1366  CG2 VAL A  98       6.110  15.473  -8.572  1.00 92.06           C
ATOM   1367 1HG2 VAL A  98       6.932  15.562  -8.009  1.00 92.06           H
ATOM   1368 2HG2 VAL A  98       5.353  15.904  -8.081  1.00 92.06           H
ATOM   1369 3HG2 VAL A  98       6.260  15.986  -9.417  1.00 92.06           H
ATOM   1370  N   ALA A  99       3.843  11.521  -9.485  1.00 94.25           N
ATOM   1371  H   ALA A  99       3.585  11.777  -8.553  1.00 94.25           H
ATOM   1372  CA  ALA A  99       3.633  10.142  -9.912  1.00 93.54           C
ATOM   1373  HA  ALA A  99       4.508   9.825 -10.277  1.00 93.54           H
ATOM   1374  C   ALA A  99       2.602  10.047 -11.040  1.00 94.67           C
ATOM   1375  O   ALA A  99       2.853   9.404 -12.059  1.00 93.08           O
ATOM   1376  CB  ALA A  99       3.224   9.304  -8.698  1.00 92.72           C
ATOM   1377 1HB  ALA A  99       3.904   9.374  -7.969  1.00 92.72           H
ATOM   1378 2HB  ALA A  99       3.134   8.339  -8.943  1.00 92.72           H
ATOM   1379 3HB  ALA A  99       2.346   9.611  -8.330  1.00 92.72           H
ATOM   1380  N   VAL A 100       1.449  10.712 -10.908  1.00 94.34           N
ATOM   1381  H   VAL A 100       1.299  11.253 -10.081  1.00 94.34           H
ATOM   1382  CA  VAL A 100       0.394  10.679 -11.929  1.00 94.31           C
ATOM   1383  HA  VAL A 100       0.262   9.711 -12.141  1.00 94.31           H
ATOM   1384  C   VAL A 100       0.847  11.400 -13.197  1.00 95.34           C
ATOM   1385  O   VAL A 100       0.838  10.797 -14.269  1.00 94.84           O
ATOM   1386  CB  VAL A 100      -0.934  11.248 -11.393  1.00 94.01           C
ATOM   1387  HB  VAL A 100      -0.730  12.170 -11.064  1.00 94.01           H
ATOM   1388  CG1 VAL A 100      -2.009  11.323 -12.475  1.00 91.26           C
ATOM   1389 1HG1 VAL A 100      -2.862  11.694 -12.108  1.00 91.26           H
ATOM   1390 2HG1 VAL A 100      -2.204  10.417 -12.849  1.00 91.26           H
ATOM   1391 3HG1 VAL A 100      -1.718  11.911 -13.230  1.00 91.26           H
ATOM   1392  CG2 VAL A 100      -1.492  10.364 -10.267  1.00 90.75           C
ATOM   1393 1HG2 VAL A 100      -2.354  10.731  -9.917  1.00 90.75           H
ATOM   1394 2HG2 VAL A 100      -0.849  10.308  -9.503  1.00 90.75           H
ATOM   1395 3HG2 VAL A 100      -1.663   9.434 -10.593  1.00 90.75           H
ATOM   1396  N   LEU A 101       1.291  12.643 -13.089  1.00 95.03           N
ATOM   1397  H   LEU A 101       1.360  13.053 -12.180  1.00 95.03           H
ATOM   1398  CA  LEU A 101       1.686  13.441 -14.258  1.00 95.47           C
ATOM   1399  HA  LEU A 101       0.907  13.395 -14.884  1.00 95.47           H
ATOM   1400  C   LEU A 101       2.901  12.844 -14.966  1.00 95.73           C
ATOM   1401  O   LEU A 101       2.904  12.739 -16.188  1.00 94.97           O
ATOM   1402  CB  LEU A 101       1.950  14.900 -13.848  1.00 95.59           C
ATOM   1403 1HB  LEU A 101       2.649  14.898 -13.133  1.00 95.59           H
ATOM   1404 2HB  LEU A 101       2.295  15.388 -14.650  1.00 95.59           H
ATOM   1405  CG  LEU A 101       0.723  15.665 -13.314  1.00 92.13           C
ATOM   1406  HG  LEU A 101       0.329  15.126 -12.569  1.00 92.13           H
ATOM   1407  CD1 LEU A 101       1.159  17.044 -12.822  1.00 86.75           C
ATOM   1408 1HD1 LEU A 101       0.379  17.562 -12.470  1.00 86.75           H
ATOM   1409 2HD1 LEU A 101       1.571  17.575 -13.562  1.00 86.75           H
ATOM   1410 3HD1 LEU A 101       1.833  16.966 -12.088  1.00 86.75           H
ATOM   1411  CD2 LEU A 101      -0.352  15.855 -14.383  1.00 86.90           C
ATOM   1412 1HD2 LEU A 101      -1.138  16.353 -14.016  1.00 86.90           H
ATOM   1413 2HD2 LEU A 101      -0.678  14.973 -14.724  1.00 86.90           H
ATOM   1414 3HD2 LEU A 101       0.004  16.373 -15.161  1.00 86.90           H
ATOM   1415  N   GLY A 102       3.915  12.408 -14.213  1.00 94.83           N
ATOM   1416  H   GLY A 102       3.850  12.511 -13.220  1.00 94.83           H
ATOM   1417  CA  GLY A 102       5.114  11.788 -14.770  1.00 94.69           C
ATOM   1418 1HA  GLY A 102       5.558  12.461 -15.361  1.00 94.69           H
ATOM   1419 2HA  GLY A 102       5.721  11.562 -14.008  1.00 94.69           H
ATOM   1420  C   GLY A 102       4.797  10.523 -15.573  1.00 94.93           C
ATOM   1421  O   GLY A 102       5.194  10.412 -16.733  1.00 93.42           O
ATOM   1422  N   ASN A 103       3.999   9.612 -15.006  1.00 95.13           N
ATOM   1423  H   ASN A 103       3.667   9.769 -14.076  1.00 95.13           H
ATOM   1424  CA  ASN A 103       3.599   8.394 -15.707  1.00 94.97           C
ATOM   1425  HA  ASN A 103       4.441   8.008 -16.084  1.00 94.97           H
ATOM   1426  C   ASN A 103       2.680   8.673 -16.902  1.00 95.39           C
ATOM   1427  O   ASN A 103       2.834   8.050 -17.951  1.00 93.98           O
ATOM   1428  CB  ASN A 103       2.983   7.418 -14.704  1.00 94.41           C
ATOM   1429 1HB  ASN A 103       2.379   7.921 -14.085  1.00 94.41           H
ATOM   1430 2HB  ASN A 103       2.454   6.729 -15.199  1.00 94.41           H
ATOM   1431  CG  ASN A 103       4.047   6.719 -13.884  1.00 93.42           C
ATOM   1432  OD1 ASN A 103       4.872   5.996 -14.418  1.00 87.43           O
ATOM   1433  ND2 ASN A 103       4.077   6.905 -12.592  1.00 88.02           N
ATOM   1434 1HD2 ASN A 103       4.777   6.454 -12.038  1.00 88.02           H
ATOM   1435 2HD2 ASN A 103       3.400   7.498 -12.156  1.00 88.02           H
ATOM   1436  N   LEU A 104       1.764   9.643 -16.813  1.00 95.34           N
ATOM   1437  H   LEU A 104       1.641  10.110 -15.938  1.00 95.34           H
ATOM   1438  CA  LEU A 104       0.934  10.046 -17.951  1.00 95.55           C
ATOM   1439  HA  LEU A 104       0.506   9.195 -18.257  1.00 95.55           H
ATOM   1440  C   LEU A 104       1.765  10.618 -19.111  1.00 95.62           C
ATOM   1441  O   LEU A 104       1.492  10.296 -20.265  1.00 94.76           O
ATOM   1442  CB  LEU A 104      -0.128  11.068 -17.501  1.00 95.76           C
ATOM   1443 1HB  LEU A 104       0.328  11.767 -16.950  1.00 95.76           H
ATOM   1444 2HB  LEU A 104      -0.518  11.490 -18.319  1.00 95.76           H
ATOM   1445  CG  LEU A 104      -1.285  10.487 -16.668  1.00 92.68           C
ATOM   1446  HG  LEU A 104      -0.885  10.002 -15.890  1.00 92.68           H
ATOM   1447  CD1 LEU A 104      -2.192  11.633 -16.220  1.00 88.35           C
ATOM   1448 1HD1 LEU A 104      -2.957  11.292 -15.674  1.00 88.35           H
ATOM   1449 2HD1 LEU A 104      -2.569  12.120 -17.008  1.00 88.35           H
ATOM   1450 3HD1 LEU A 104      -1.687  12.293 -15.663  1.00 88.35           H
ATOM   1451  CD2 LEU A 104      -2.135   9.488 -17.450  1.00 88.77           C
ATOM   1452 1HD2 LEU A 104      -2.877   9.128 -16.884  1.00 88.77           H
ATOM   1453 2HD2 LEU A 104      -1.583   8.714 -17.761  1.00 88.77           H
ATOM   1454 3HD2 LEU A 104      -2.543   9.918 -18.255  1.00 88.77           H
ATOM   1455  N   ILE A 105       2.810  11.399 -18.805  1.00 96.18           N
ATOM   1456  H   ILE A 105       2.957  11.648 -17.848  1.00 96.18           H
ATOM   1457  CA  ILE A 105       3.749  11.906 -19.815  1.00 95.87           C
ATOM   1458  HA  ILE A 105       3.195  12.365 -20.509  1.00 95.87           H
ATOM   1459  C   ILE A 105       4.487  10.749 -20.493  1.00 95.53           C
ATOM   1460  O   ILE A 105       4.570  10.712 -21.714  1.00 94.31           O
ATOM   1461  CB  ILE A 105       4.719  12.933 -19.184  1.00 95.97           C
ATOM   1462  HB  ILE A 105       5.100  12.521 -18.356  1.00 95.97           H
ATOM   1463  CG1 ILE A 105       3.965  14.236 -18.823  1.00 94.29           C
ATOM   1464 1HG1 ILE A 105       3.798  14.751 -19.663  1.00 94.29           H
ATOM   1465 2HG1 ILE A 105       3.092  13.993 -18.401  1.00 94.29           H
ATOM   1466  CG2 ILE A 105       5.882  13.263 -20.132  1.00 93.68           C
ATOM   1467 1HG2 ILE A 105       6.505  13.927 -19.718  1.00 93.68           H
ATOM   1468 2HG2 ILE A 105       5.546  13.651 -20.990  1.00 93.68           H
ATOM   1469 3HG2 ILE A 105       6.410  12.442 -20.351  1.00 93.68           H
ATOM   1470  CD1 ILE A 105       4.734  15.140 -17.850  1.00 89.49           C
ATOM   1471 1HD1 ILE A 105       4.214  15.969 -17.643  1.00 89.49           H
ATOM   1472 2HD1 ILE A 105       5.613  15.418 -18.238  1.00 89.49           H
ATOM   1473 3HD1 ILE A 105       4.914  14.667 -16.988  1.00 89.49           H
ATOM   1474  N   VAL A 106       4.967   9.762 -19.741  1.00 95.41           N
ATOM   1475  H   VAL A 106       4.873   9.833 -18.748  1.00 95.41           H
ATOM   1476  CA  VAL A 106       5.629   8.572 -20.295  1.00 94.62           C
ATOM   1477  HA  VAL A 106       6.395   8.927 -20.831  1.00 94.62           H
ATOM   1478  C   VAL A 106       4.689   7.800 -21.227  1.00 94.87           C
ATOM   1479  O   VAL A 106       5.066   7.476 -22.357  1.00 93.81           O
ATOM   1480  CB  VAL A 106       6.157   7.656 -19.165  1.00 93.98           C
ATOM   1481  HB  VAL A 106       5.386   7.492 -18.549  1.00 93.98           H
ATOM   1482  CG1 VAL A 106       6.672   6.309 -19.691  1.00 91.73           C
ATOM   1483 1HG1 VAL A 106       7.007   5.736 -18.943  1.00 91.73           H
ATOM   1484 2HG1 VAL A 106       7.423   6.440 -20.338  1.00 91.73           H
ATOM   1485 3HG1 VAL A 106       5.946   5.807 -20.161  1.00 91.73           H
ATOM   1486  CG2 VAL A 106       7.320   8.331 -18.428  1.00 91.92           C
ATOM   1487 1HG2 VAL A 106       7.668   7.746 -17.695  1.00 91.92           H
ATOM   1488 2HG2 VAL A 106       7.031   9.197 -18.019  1.00 91.92           H
ATOM   1489 3HG2 VAL A 106       8.077   8.524 -19.053  1.00 91.92           H
ATOM   1490  N   ILE A 107       3.450   7.554 -20.792  1.00 94.86           N
ATOM   1491  H   ILE A 107       3.208   7.839 -19.864  1.00 94.86           H
ATOM   1492  CA  ILE A 107       2.426   6.888 -21.604  1.00 94.50           C
ATOM   1493  HA  ILE A 107       2.806   5.995 -21.846  1.00 94.50           H
ATOM   1494  C   ILE A 107       2.169   7.677 -22.888  1.00 94.48           C
ATOM   1495  O   ILE A 107       2.175   7.105 -23.982  1.00 93.08           O
ATOM   1496  CB  ILE A 107       1.122   6.694 -20.790  1.00 94.69           C
ATOM   1497  HB  ILE A 107       0.874   7.583 -20.405  1.00 94.69           H
ATOM   1498  CG1 ILE A 107       1.339   5.684 -19.642  1.00 93.66           C
ATOM   1499 1HG1 ILE A 107       1.389   4.766 -20.034  1.00 93.66           H
ATOM   1500 2HG1 ILE A 107       2.204   5.901 -19.190  1.00 93.66           H
ATOM   1501  CG2 ILE A 107      -0.036   6.209 -21.687  1.00 93.22           C
ATOM   1502 1HG2 ILE A 107      -0.874   6.086 -21.155  1.00 93.22           H
ATOM   1503 2HG2 ILE A 107       0.186   5.334 -22.117  1.00 93.22           H
ATOM   1504 3HG2 ILE A 107      -0.227   6.869 -22.414  1.00 93.22           H
ATOM   1505  CD1 ILE A 107       0.231   5.690 -18.581  1.00 91.15           C
ATOM   1506 1HD1 ILE A 107       0.419   5.020 -17.863  1.00 91.15           H
ATOM   1507 2HD1 ILE A 107      -0.655   5.465 -18.987  1.00 91.15           H
ATOM   1508 3HD1 ILE A 107       0.152   6.589 -18.150  1.00 91.15           H
ATOM   1509  N   TRP A 108       1.987   8.994 -22.781  1.00 95.30           N
ATOM   1510  H   TRP A 108       2.025   9.406 -21.871  1.00 95.30           H
ATOM   1511  CA  TRP A 108       1.736   9.861 -23.920  1.00 95.69           C
ATOM   1512  HA  TRP A 108       0.935   9.471 -24.374  1.00 95.69           H
ATOM   1513  C   TRP A 108       2.890   9.846 -24.925  1.00 95.58           C
ATOM   1514  O   TRP A 108       2.652   9.614 -26.112  1.00 94.45           O
ATOM   1515  CB  TRP A 108       1.433  11.280 -23.429  1.00 95.88           C
ATOM   1516 1HB  TRP A 108       0.577  11.269 -22.912  1.00 95.88           H
ATOM   1517 2HB  TRP A 108       2.178  11.585 -22.835  1.00 95.88           H
ATOM   1518  CG  TRP A 108       1.289  12.278 -24.528  1.00 94.56           C
ATOM   1519  CD1 TRP A 108       0.235  12.391 -25.372  1.00 88.57           C
ATOM   1520  HD1 TRP A 108      -0.592  11.831 -25.335  1.00 88.57           H
ATOM   1521  CD2 TRP A 108       2.250  13.297 -24.963  1.00 91.09           C
ATOM   1522  NE1 TRP A 108       0.471  13.389 -26.286  1.00 88.93           N
ATOM   1523  HE1 TRP A 108      -0.169  13.650 -27.009  1.00 88.93           H
ATOM   1524  CE2 TRP A 108       1.703  13.990 -26.085  1.00 91.80           C
ATOM   1525  CE3 TRP A 108       3.531  13.697 -24.519  1.00 89.61           C
ATOM   1526  HE3 TRP A 108       3.952  13.232 -23.740  1.00 89.61           H
ATOM   1527  CZ2 TRP A 108       2.380  15.035 -26.730  1.00 90.27           C
ATOM   1528  HZ2 TRP A 108       1.966  15.506 -27.509  1.00 90.27           H
ATOM   1529  CZ3 TRP A 108       4.218  14.740 -25.160  1.00 85.09           C
ATOM   1530  HZ3 TRP A 108       5.122  15.011 -24.829  1.00 85.09           H
ATOM   1531  CH2 TRP A 108       3.654  15.408 -26.260  1.00 84.93           C
ATOM   1532  HH2 TRP A 108       4.157  16.147 -26.708  1.00 84.93           H
ATOM   1533  N   ILE A 109       4.137   9.984 -24.482  1.00 95.06           N
ATOM   1534  H   ILE A 109       4.274  10.108 -23.499  1.00 95.06           H
ATOM   1535  CA  ILE A 109       5.324   9.965 -25.346  1.00 94.43           C
ATOM   1536  HA  ILE A 109       5.204  10.721 -25.989  1.00 94.43           H
ATOM   1537  C   ILE A 109       5.396   8.655 -26.142  1.00 94.46           C
ATOM   1538  O   ILE A 109       5.582   8.681 -27.361  1.00 92.99           O
ATOM   1539  CB  ILE A 109       6.608  10.194 -24.511  1.00 94.12           C
ATOM   1540  HB  ILE A 109       6.571   9.576 -23.726  1.00 94.12           H
ATOM   1541  CG1 ILE A 109       6.673  11.659 -24.030  1.00 91.65           C
ATOM   1542 1HG1 ILE A 109       6.878  12.242 -24.816  1.00 91.65           H
ATOM   1543 2HG1 ILE A 109       5.781  11.908 -23.653  1.00 91.65           H
ATOM   1544  CG2 ILE A 109       7.881   9.869 -25.315  1.00 91.52           C
ATOM   1545 1HG2 ILE A 109       8.701  10.021 -24.764  1.00 91.52           H
ATOM   1546 2HG2 ILE A 109       7.947  10.445 -26.130  1.00 91.52           H
ATOM   1547 3HG2 ILE A 109       7.883   8.914 -25.612  1.00 91.52           H
ATOM   1548  CD1 ILE A 109       7.745  11.905 -22.949  1.00 86.84           C
ATOM   1549 1HD1 ILE A 109       7.754  12.864 -22.665  1.00 86.84           H
ATOM   1550 2HD1 ILE A 109       8.657  11.676 -23.290  1.00 86.84           H
ATOM   1551 3HD1 ILE A 109       7.571  11.346 -22.138  1.00 86.84           H
ATOM   1552  N   ILE A 110       5.214   7.505 -25.486  1.00 93.66           N
ATOM   1553  H   ILE A 110       4.991   7.534 -24.512  1.00 93.66           H
ATOM   1554  CA  ILE A 110       5.331   6.202 -26.149  1.00 92.97           C
ATOM   1555  HA  ILE A 110       6.172   6.249 -26.688  1.00 92.97           H
ATOM   1556  C   ILE A 110       4.168   5.964 -27.123  1.00 92.93           C
ATOM   1557  O   ILE A 110       4.379   5.477 -28.239  1.00 91.63           O
ATOM   1558  CB  ILE A 110       5.459   5.073 -25.099  1.00 92.81           C
ATOM   1559  HB  ILE A 110       4.674   5.122 -24.482  1.00 92.81           H
ATOM   1560  CG1 ILE A 110       6.759   5.241 -24.273  1.00 91.17           C
ATOM   1561 1HG1 ILE A 110       7.540   5.041 -24.864  1.00 91.17           H
ATOM   1562 2HG1 ILE A 110       6.815   6.188 -23.955  1.00 91.17           H
ATOM   1563  CG2 ILE A 110       5.461   3.703 -25.798  1.00 91.11           C
ATOM   1564 1HG2 ILE A 110       5.543   2.961 -25.132  1.00 91.11           H
ATOM   1565 2HG2 ILE A 110       6.226   3.628 -26.438  1.00 91.11           H
ATOM   1566 3HG2 ILE A 110       4.615   3.562 -26.313  1.00 91.11           H
ATOM   1567  CD1 ILE A 110       6.842   4.323 -23.049  1.00 87.51           C
ATOM   1568 1HD1 ILE A 110       7.696   4.468 -22.550  1.00 87.51           H
ATOM   1569 2HD1 ILE A 110       6.803   3.361 -23.319  1.00 87.51           H
ATOM   1570 3HD1 ILE A 110       6.085   4.496 -22.419  1.00 87.51           H
ATOM   1571  N   LEU A 111       2.939   6.311 -26.746  1.00 93.92           N
ATOM   1572  H   LEU A 111       2.816   6.754 -25.858  1.00 93.92           H
ATOM   1573  CA  LEU A 111       1.758   6.068 -27.584  1.00 93.22           C
ATOM   1574  HA  LEU A 111       1.900   5.152 -27.959  1.00 93.22           H
ATOM   1575  C   LEU A 111       1.657   7.037 -28.773  1.00 93.59           C
ATOM   1576  O   LEU A 111       1.211   6.620 -29.852  1.00 91.66           O
ATOM   1577  CB  LEU A 111       0.485   6.099 -26.724  1.00 92.80           C
ATOM   1578 1HB  LEU A 111       0.469   6.967 -26.227  1.00 92.80           H
ATOM   1579 2HB  LEU A 111      -0.303   6.052 -27.338  1.00 92.80           H
ATOM   1580  CG  LEU A 111       0.363   4.955 -25.696  1.00 89.75           C
ATOM   1581  HG  LEU A 111       1.137   5.031 -25.067  1.00 89.75           H
ATOM   1582  CD1 LEU A 111      -0.980   5.086 -24.974  1.00 84.00           C
ATOM   1583 1HD1 LEU A 111      -1.095   4.359 -24.297  1.00 84.00           H
ATOM   1584 2HD1 LEU A 111      -1.741   5.028 -25.620  1.00 84.00           H
ATOM   1585 3HD1 LEU A 111      -1.047   5.963 -24.498  1.00 84.00           H
ATOM   1586  CD2 LEU A 111       0.427   3.567 -26.330  1.00 83.34           C
ATOM   1587 1HD2 LEU A 111       0.345   2.852 -25.636  1.00 83.34           H
ATOM   1588 2HD2 LEU A 111       1.294   3.432 -26.810  1.00 83.34           H
ATOM   1589 3HD2 LEU A 111      -0.313   3.440 -26.991  1.00 83.34           H
ATOM   1590  N   ALA A 112       2.093   8.293 -28.615  1.00 94.35           N
ATOM   1591  H   ALA A 112       2.450   8.554 -27.718  1.00 94.35           H
ATOM   1592  CA  ALA A 112       2.081   9.306 -29.665  1.00 94.44           C
ATOM   1593  HA  ALA A 112       1.161   9.290 -30.056  1.00 94.44           H
ATOM   1594  C   ALA A 112       3.071   8.979 -30.796  1.00 94.78           C
ATOM   1595  O   ALA A 112       2.781   9.215 -31.969  1.00 92.87           O
ATOM   1596  CB  ALA A 112       2.382  10.668 -29.030  1.00 93.90           C
ATOM   1597 1HB  ALA A 112       1.734  10.872 -28.296  1.00 93.90           H
ATOM   1598 2HB  ALA A 112       2.320  11.401 -29.708  1.00 93.90           H
ATOM   1599 3HB  ALA A 112       3.303  10.686 -28.641  1.00 93.90           H
ATOM   1600  N   HIS A 113       4.212   8.373 -30.477  1.00 94.82           N
ATOM   1601  H   HIS A 113       4.349   8.079 -29.531  1.00 94.82           H
ATOM   1602  CA  HIS A 113       5.273   8.119 -31.447  1.00 93.91           C
ATOM   1603  HA  HIS A 113       5.049   8.670 -32.251  1.00 93.91           H
ATOM   1604  C   HIS A 113       5.289   6.658 -31.901  1.00 93.28           C
ATOM   1605  O   HIS A 113       5.807   5.773 -31.216  1.00 90.51           O
ATOM   1606  CB  HIS A 113       6.621   8.579 -30.874  1.00 93.39           C
ATOM   1607 1HB  HIS A 113       6.810   8.071 -30.033  1.00 93.39           H
ATOM   1608 2HB  HIS A 113       7.341   8.396 -31.543  1.00 93.39           H
ATOM   1609  CG  HIS A 113       6.641  10.049 -30.551  1.00 92.11           C
ATOM   1610  ND1 HIS A 113       6.208  10.634 -29.379  1.00 77.67           N
ATOM   1611  HD1 HIS A 113       5.848  10.153 -28.580  1.00 77.67           H
ATOM   1612  CD2 HIS A 113       7.044  11.062 -31.377  1.00 80.09           C
ATOM   1613  HD2 HIS A 113       7.408  10.954 -32.302  1.00 80.09           H
ATOM   1614  CE1 HIS A 113       6.356  11.970 -29.500  1.00 82.06           C
ATOM   1615  HE1 HIS A 113       6.124  12.639 -28.794  1.00 82.06           H
ATOM   1616  NE2 HIS A 113       6.861  12.270 -30.708  1.00 83.98           N
ATOM   1617  N   LYS A 114       4.800   6.372 -33.129  1.00 92.77           N
ATOM   1618  H   LYS A 114       4.446   7.125 -33.684  1.00 92.77           H
ATOM   1619  CA  LYS A 114       4.760   5.007 -33.697  1.00 91.54           C
ATOM   1620  HA  LYS A 114       4.165   4.511 -33.064  1.00 91.54           H
ATOM   1621  C   LYS A 114       6.126   4.309 -33.710  1.00 91.43           C
ATOM   1622  O   LYS A 114       6.174   3.097 -33.518  1.00 87.69           O
ATOM   1623  CB  LYS A 114       4.168   5.018 -35.118  1.00 89.62           C
ATOM   1624 1HB  LYS A 114       4.675   5.683 -35.667  1.00 89.62           H
ATOM   1625 2HB  LYS A 114       4.278   4.106 -35.514  1.00 89.62           H
ATOM   1626  CG  LYS A 114       2.676   5.389 -35.161  1.00 80.61           C
ATOM   1627 1HG  LYS A 114       2.166   4.759 -34.575  1.00 80.61           H
ATOM   1628 2HG  LYS A 114       2.562   6.324 -34.825  1.00 80.61           H
ATOM   1629  CD  LYS A 114       2.124   5.300 -36.594  1.00 75.33           C
ATOM   1630 1HD  LYS A 114       2.653   5.906 -37.188  1.00 75.33           H
ATOM   1631 2HD  LYS A 114       2.206   4.358 -36.920  1.00 75.33           H
ATOM   1632  CE  LYS A 114       0.653   5.716 -36.643  1.00 66.83           C
ATOM   1633 1HE  LYS A 114       0.114   5.084 -36.085  1.00 66.83           H
ATOM   1634 2HE  LYS A 114       0.562   6.643 -36.280  1.00 66.83           H
ATOM   1635  NZ  LYS A 114       0.105   5.699 -38.041  1.00 59.08           N
ATOM   1636 1HZ  LYS A 114      -0.857   5.973 -38.052  1.00 59.08           H
ATOM   1637 2HZ  LYS A 114       0.168   4.784 -38.440  1.00 59.08           H
ATOM   1638 3HZ  LYS A 114       0.611   6.327 -38.632  1.00 59.08           H
ATOM   1639  N   ARG A 115       7.225   5.057 -33.876  1.00 93.85           N
ATOM   1640  H   ARG A 115       7.101   6.037 -34.030  1.00 93.85           H
ATOM   1641  CA  ARG A 115       8.608   4.535 -33.848  1.00 93.62           C
ATOM   1642  HA  ARG A 115       8.625   3.774 -34.496  1.00 93.62           H
ATOM   1643  C   ARG A 115       9.004   3.957 -32.478  1.00 93.42           C
ATOM   1644  O   ARG A 115       9.869   3.091 -32.421  1.00 89.05           O
ATOM   1645  CB  ARG A 115       9.571   5.652 -34.286  1.00 92.31           C
ATOM   1646 1HB  ARG A 115       9.233   6.048 -35.140  1.00 92.31           H
ATOM   1647 2HB  ARG A 115       9.587   6.356 -33.576  1.00 92.31           H
ATOM   1648  CG  ARG A 115      11.009   5.143 -34.511  1.00 81.64           C
ATOM   1649 1HG  ARG A 115      11.372   4.796 -33.646  1.00 81.64           H
ATOM   1650 2HG  ARG A 115      10.992   4.405 -35.186  1.00 81.64           H
ATOM   1651  CD  ARG A 115      11.928   6.261 -35.021  1.00 78.84           C
ATOM   1652 1HD  ARG A 115      11.596   6.594 -35.903  1.00 78.84           H
ATOM   1653 2HD  ARG A 115      11.940   7.014 -34.363  1.00 78.84           H
ATOM   1654  NE  ARG A 115      13.317   5.782 -35.201  1.00 70.49           N
ATOM   1655  HE  ARG A 115      13.487   4.814 -35.018  1.00 70.49           H
ATOM   1656  CZ  ARG A 115      14.349   6.505 -35.578  1.00 62.78           C
ATOM   1657  NH1 ARG A 115      14.254   7.784 -35.846  1.00 58.66           N
ATOM   1658 1HH1 ARG A 115      13.371   8.247 -35.767  1.00 58.66           H
ATOM   1659 2HH1 ARG A 115      15.064   8.297 -36.130  1.00 58.66           H
ATOM   1660  NH2 ARG A 115      15.528   5.964 -35.695  1.00 53.76           N
ATOM   1661 1HH2 ARG A 115      15.654   4.992 -35.498  1.00 53.76           H
ATOM   1662 2HH2 ARG A 115      16.307   6.521 -35.982  1.00 53.76           H
ATOM   1663  N   MET A 116       8.356   4.404 -31.401  1.00 91.16           N
ATOM   1664  H   MET A 116       7.643   5.093 -31.531  1.00 91.16           H
ATOM   1665  CA  MET A 116       8.632   3.941 -30.038  1.00 91.04           C
ATOM   1666  HA  MET A 116       9.590   3.654 -30.071  1.00 91.04           H
ATOM   1667  C   MET A 116       7.810   2.714 -29.634  1.00 91.13           C
ATOM   1668  O   MET A 116       7.933   2.243 -28.510  1.00 87.38           O
ATOM   1669  CB  MET A 116       8.437   5.092 -29.035  1.00 89.26           C
ATOM   1670 1HB  MET A 116       7.519   5.473 -29.147  1.00 89.26           H
ATOM   1671 2HB  MET A 116       8.540   4.738 -28.105  1.00 89.26           H
ATOM   1672  CG  MET A 116       9.460   6.202 -29.254  1.00 85.54           C
ATOM   1673 1HG  MET A 116      10.342   5.730 -29.257  1.00 85.54           H
ATOM   1674 2HG  MET A 116       9.262   6.545 -30.172  1.00 85.54           H
ATOM   1675  SD  MET A 116       9.408   7.515 -28.023  1.00 79.62           S
ATOM   1676  CE  MET A 116      10.040   6.665 -26.563  1.00 69.89           C
ATOM   1677 1HE  MET A 116      10.071   7.281 -25.776  1.00 69.89           H
ATOM   1678 2HE  MET A 116      10.965   6.321 -26.721  1.00 69.89           H
ATOM   1679 3HE  MET A 116       9.460   5.887 -26.322  1.00 69.89           H
ATOM   1680  N   ARG A 117       6.985   2.153 -30.507  1.00 89.62           N
ATOM   1681  H   ARG A 117       6.907   2.573 -31.411  1.00 89.62           H
ATOM   1682  CA  ARG A 117       6.177   0.956 -30.236  1.00 89.58           C
ATOM   1683  HA  ARG A 117       5.870   1.050 -29.289  1.00 89.58           H
ATOM   1684  C   ARG A 117       7.016  -0.333 -30.315  1.00 90.43           C
ATOM   1685  O   ARG A 117       6.799  -1.175 -31.188  1.00 87.37           O
ATOM   1686  CB  ARG A 117       4.935   0.924 -31.135  1.00 87.87           C
ATOM   1687 1HB  ARG A 117       5.227   0.936 -32.091  1.00 87.87           H
ATOM   1688 2HB  ARG A 117       4.424   0.084 -30.953  1.00 87.87           H
ATOM   1689  CG  ARG A 117       4.019   2.123 -30.883  1.00 82.43           C
ATOM   1690 1HG  ARG A 117       3.744   2.134 -29.922  1.00 82.43           H
ATOM   1691 2HG  ARG A 117       4.510   2.967 -31.099  1.00 82.43           H
ATOM   1692  CD  ARG A 117       2.775   2.022 -31.764  1.00 79.17           C
ATOM   1693 1HD  ARG A 117       3.044   1.957 -32.725  1.00 79.17           H
ATOM   1694 2HD  ARG A 117       2.245   1.213 -31.511  1.00 79.17           H
ATOM   1695  NE  ARG A 117       1.913   3.200 -31.609  1.00 74.03           N
ATOM   1696  HE  ARG A 117       2.247   3.925 -31.007  1.00 74.03           H
ATOM   1697  CZ  ARG A 117       0.735   3.400 -32.187  1.00 67.88           C
ATOM   1698  NH1 ARG A 117       0.208   2.524 -32.997  1.00 64.73           N
ATOM   1699 1HH1 ARG A 117       0.693   1.673 -33.198  1.00 64.73           H
ATOM   1700 2HH1 ARG A 117      -0.681   2.703 -33.417  1.00 64.73           H
ATOM   1701  NH2 ARG A 117       0.077   4.500 -31.957  1.00 60.72           N
ATOM   1702 1HH2 ARG A 117       0.459   5.193 -31.346  1.00 60.72           H
ATOM   1703 2HH2 ARG A 117      -0.811   4.652 -32.392  1.00 60.72           H
ATOM   1704  N   THR A 118       7.986  -0.456 -29.440  1.00 90.71           N
ATOM   1705  H   THR A 118       8.170   0.326 -28.845  1.00 90.71           H
ATOM   1706  CA  THR A 118       8.822  -1.648 -29.264  1.00 90.91           C
ATOM   1707  HA  THR A 118       8.760  -2.143 -30.131  1.00 90.91           H
ATOM   1708  C   THR A 118       8.280  -2.517 -28.132  1.00 91.93           C
ATOM   1709  O   THR A 118       7.516  -2.052 -27.289  1.00 90.39           O
ATOM   1710  CB  THR A 118      10.288  -1.266 -28.985  1.00 89.49           C
ATOM   1711  HB  THR A 118      10.830  -2.102 -28.902  1.00 89.49           H
ATOM   1712  OG1 THR A 118      10.399  -0.610 -27.749  1.00 84.16           O
ATOM   1713  HG1 THR A 118      10.424   0.336 -27.891  1.00 84.16           H
ATOM   1714  CG2 THR A 118      10.869  -0.345 -30.060  1.00 82.80           C
ATOM   1715 1HG2 THR A 118      11.820  -0.112 -29.856  1.00 82.80           H
ATOM   1716 2HG2 THR A 118      10.350   0.507 -30.120  1.00 82.80           H
ATOM   1717 3HG2 THR A 118      10.846  -0.783 -30.958  1.00 82.80           H
ATOM   1718  N   VAL A 119       8.710  -3.785 -28.071  1.00 90.93           N
ATOM   1719  H   VAL A 119       9.329  -4.102 -28.789  1.00 90.93           H
ATOM   1720  CA  VAL A 119       8.332  -4.743 -27.017  1.00 91.81           C
ATOM   1721  HA  VAL A 119       7.348  -4.893 -27.116  1.00 91.81           H
ATOM   1722  C   VAL A 119       8.582  -4.170 -25.623  1.00 92.80           C
ATOM   1723  O   VAL A 119       7.670  -4.098 -24.802  1.00 92.02           O
ATOM   1724  CB  VAL A 119       9.104  -6.061 -27.216  1.00 90.42           C
ATOM   1725  HB  VAL A 119      10.077  -5.834 -27.262  1.00 90.42           H
ATOM   1726  CG1 VAL A 119       8.908  -7.031 -26.050  1.00 84.69           C
ATOM   1727 1HG1 VAL A 119       9.417  -7.879 -26.200  1.00 84.69           H
ATOM   1728 2HG1 VAL A 119       7.943  -7.268 -25.939  1.00 84.69           H
ATOM   1729 3HG1 VAL A 119       9.226  -6.629 -25.192  1.00 84.69           H
ATOM   1730  CG2 VAL A 119       8.655  -6.740 -28.514  1.00 84.90           C
ATOM   1731 1HG2 VAL A 119       9.147  -7.598 -28.658  1.00 84.90           H
ATOM   1732 2HG2 VAL A 119       8.826  -6.151 -29.304  1.00 84.90           H
ATOM   1733 3HG2 VAL A 119       7.677  -6.947 -28.490  1.00 84.90           H
ATOM   1734  N   THR A 120       9.793  -3.658 -25.382  1.00 92.50           N
ATOM   1735  H   THR A 120      10.476  -3.694 -26.111  1.00 92.50           H
ATOM   1736  CA  THR A 120      10.171  -3.048 -24.107  1.00 92.48           C
ATOM   1737  HA  THR A 120      10.045  -3.783 -23.441  1.00 92.48           H
ATOM   1738  C   THR A 120       9.272  -1.859 -23.747  1.00 93.36           C
ATOM   1739  O   THR A 120       8.835  -1.733 -22.605  1.00 92.17           O
ATOM   1740  CB  THR A 120      11.629  -2.574 -24.145  1.00 90.95           C
ATOM   1741  HB  THR A 120      11.674  -1.770 -24.738  1.00 90.95           H
ATOM   1742  OG1 THR A 120      12.485  -3.518 -24.752  1.00 84.20           O
ATOM   1743  HG1 THR A 120      12.010  -4.338 -24.889  1.00 84.20           H
ATOM   1744  CG2 THR A 120      12.169  -2.265 -22.757  1.00 82.89           C
ATOM   1745 1HG2 THR A 120      13.120  -1.958 -22.802  1.00 82.89           H
ATOM   1746 2HG2 THR A 120      12.135  -3.075 -22.171  1.00 82.89           H
ATOM   1747 3HG2 THR A 120      11.634  -1.544 -22.317  1.00 82.89           H
ATOM   1748  N   ASN A 121       8.934  -1.002 -24.720  1.00 92.62           N
ATOM   1749  H   ASN A 121       9.257  -1.172 -25.651  1.00 92.62           H
ATOM   1750  CA  ASN A 121       8.110   0.170 -24.460  1.00 92.69           C
ATOM   1751  HA  ASN A 121       8.479   0.568 -23.620  1.00 92.69           H
ATOM   1752  C   ASN A 121       6.643  -0.190 -24.184  1.00 93.64           C
ATOM   1753  O   ASN A 121       5.986   0.527 -23.438  1.00 93.06           O
ATOM   1754  CB  ASN A 121       8.253   1.163 -25.615  1.00 91.66           C
ATOM   1755 1HB  ASN A 121       8.090   0.678 -26.474  1.00 91.66           H
ATOM   1756 2HB  ASN A 121       7.568   1.883 -25.503  1.00 91.66           H
ATOM   1757  CG  ASN A 121       9.626   1.814 -25.685  1.00 87.98           C
ATOM   1758  OD1 ASN A 121      10.457   1.721 -24.805  1.00 79.76           O
ATOM   1759  ND2 ASN A 121       9.919   2.510 -26.756  1.00 79.19           N
ATOM   1760 1HD2 ASN A 121      10.813   2.952 -26.836  1.00 79.19           H
ATOM   1761 2HD2 ASN A 121       9.249   2.599 -27.493  1.00 79.19           H
ATOM   1762  N   TYR A 122       6.123  -1.306 -24.715  1.00 93.73           N
ATOM   1763  H   TYR A 122       6.640  -1.808 -25.409  1.00 93.73           H
ATOM   1764  CA  TYR A 122       4.805  -1.804 -24.294  1.00 94.30           C
ATOM   1765  HA  TYR A 122       4.195  -1.024 -24.436  1.00 94.30           H
ATOM   1766  C   TYR A 122       4.784  -2.198 -22.811  1.00 95.19           C
ATOM   1767  O   TYR A 122       3.830  -1.855 -22.115  1.00 94.21           O
ATOM   1768  CB  TYR A 122       4.356  -2.992 -25.159  1.00 93.32           C
ATOM   1769 1HB  TYR A 122       5.148  -3.581 -25.322  1.00 93.32           H
ATOM   1770 2HB  TYR A 122       3.659  -3.502 -24.656  1.00 93.32           H
ATOM   1771  CG  TYR A 122       3.773  -2.620 -26.507  1.00 90.64           C
ATOM   1772  CD1 TYR A 122       2.552  -1.917 -26.570  1.00 84.72           C
ATOM   1773  HD1 TYR A 122       2.079  -1.658 -25.728  1.00 84.72           H
ATOM   1774  CD2 TYR A 122       4.426  -2.994 -27.697  1.00 83.86           C
ATOM   1775  HD2 TYR A 122       5.287  -3.501 -27.653  1.00 83.86           H
ATOM   1776  CE1 TYR A 122       2.001  -1.581 -27.816  1.00 81.24           C
ATOM   1777  HE1 TYR A 122       1.138  -1.078 -27.858  1.00 81.24           H
ATOM   1778  CE2 TYR A 122       3.876  -2.660 -28.943  1.00 81.45           C
ATOM   1779  HE2 TYR A 122       4.346  -2.926 -29.785  1.00 81.45           H
ATOM   1780  CZ  TYR A 122       2.658  -1.948 -29.009  1.00 82.23           C
ATOM   1781  OH  TYR A 122       2.129  -1.617 -30.208  1.00 80.28           O
ATOM   1782  HH  TYR A 122       2.830  -1.539 -30.856  1.00 80.28           H
ATOM   1783  N   PHE A 123       5.832  -2.854 -22.314  1.00 93.73           N
ATOM   1784  H   PHE A 123       6.555  -3.158 -22.934  1.00 93.73           H
ATOM   1785  CA  PHE A 123       5.953  -3.142 -20.881  1.00 94.04           C
ATOM   1786  HA  PHE A 123       5.080  -3.562 -20.634  1.00 94.04           H
ATOM   1787  C   PHE A 123       6.134  -1.869 -20.046  1.00 94.74           C
ATOM   1788  O   PHE A 123       5.525  -1.767 -18.979  1.00 94.31           O
ATOM   1789  CB  PHE A 123       7.096  -4.125 -20.623  1.00 94.13           C
ATOM   1790 1HB  PHE A 123       7.923  -3.769 -21.058  1.00 94.13           H
ATOM   1791 2HB  PHE A 123       7.240  -4.189 -19.636  1.00 94.13           H
ATOM   1792  CG  PHE A 123       6.855  -5.525 -21.152  1.00 94.65           C
ATOM   1793  CD1 PHE A 123       5.751  -6.266 -20.702  1.00 92.42           C
ATOM   1794  HD1 PHE A 123       5.117  -5.861 -20.043  1.00 92.42           H
ATOM   1795  CD2 PHE A 123       7.746  -6.101 -22.073  1.00 93.00           C
ATOM   1796  HD2 PHE A 123       8.536  -5.580 -22.396  1.00 93.00           H
ATOM   1797  CE1 PHE A 123       5.530  -7.571 -21.169  1.00 92.51           C
ATOM   1798  HE1 PHE A 123       4.740  -8.092 -20.847  1.00 92.51           H
ATOM   1799  CE2 PHE A 123       7.529  -7.411 -22.543  1.00 92.73           C
ATOM   1800  HE2 PHE A 123       8.164  -7.819 -23.199  1.00 92.73           H
ATOM   1801  CZ  PHE A 123       6.422  -8.141 -22.090  1.00 93.22           C
ATOM   1802  HZ  PHE A 123       6.267  -9.071 -22.424  1.00 93.22           H
ATOM   1803  N   LEU A 124       6.862  -0.860 -20.542  1.00 93.86           N
ATOM   1804  H   LEU A 124       7.345  -0.998 -21.407  1.00 93.86           H
ATOM   1805  CA  LEU A 124       6.981   0.443 -19.869  1.00 94.10           C
ATOM   1806  HA  LEU A 124       7.280   0.222 -18.940  1.00 94.10           H
ATOM   1807  C   LEU A 124       5.640   1.182 -19.791  1.00 94.85           C
ATOM   1808  O   LEU A 124       5.354   1.791 -18.771  1.00 93.91           O
ATOM   1809  CB  LEU A 124       8.015   1.322 -20.599  1.00 93.37           C
ATOM   1810 1HB  LEU A 124       7.825   1.279 -21.580  1.00 93.37           H
ATOM   1811 2HB  LEU A 124       7.906   2.263 -20.279  1.00 93.37           H
ATOM   1812  CG  LEU A 124       9.481   0.905 -20.375  1.00 87.60           C
ATOM   1813  HG  LEU A 124       9.555  -0.070 -20.586  1.00 87.60           H
ATOM   1814  CD1 LEU A 124      10.388   1.743 -21.275  1.00 80.98           C
ATOM   1815 1HD1 LEU A 124      11.348   1.492 -21.150  1.00 80.98           H
ATOM   1816 2HD1 LEU A 124      10.295   2.717 -21.070  1.00 80.98           H
ATOM   1817 3HD1 LEU A 124      10.159   1.609 -22.239  1.00 80.98           H
ATOM   1818  CD2 LEU A 124       9.929   1.107 -18.935  1.00 81.87           C
ATOM   1819 1HD2 LEU A 124      10.882   0.830 -18.814  1.00 81.87           H
ATOM   1820 2HD2 LEU A 124       9.370   0.566 -18.306  1.00 81.87           H
ATOM   1821 3HD2 LEU A 124       9.852   2.067 -18.667  1.00 81.87           H
ATOM   1822  N   VAL A 125       4.806   1.129 -20.840  1.00 95.19           N
ATOM   1823  H   VAL A 125       5.121   0.697 -21.685  1.00 95.19           H
ATOM   1824  CA  VAL A 125       3.441   1.685 -20.791  1.00 95.31           C
ATOM   1825  HA  VAL A 125       3.551   2.640 -20.514  1.00 95.31           H
ATOM   1826  C   VAL A 125       2.601   0.960 -19.751  1.00 95.77           C
ATOM   1827  O   VAL A 125       1.870   1.612 -19.008  1.00 95.22           O
ATOM   1828  CB  VAL A 125       2.763   1.635 -22.168  1.00 94.80           C
ATOM   1829  HB  VAL A 125       2.892   0.697 -22.490  1.00 94.80           H
ATOM   1830  CG1 VAL A 125       1.264   1.946 -22.127  1.00 91.72           C
ATOM   1831 1HG1 VAL A 125       0.864   1.902 -23.042  1.00 91.72           H
ATOM   1832 2HG1 VAL A 125       1.098   2.862 -21.762  1.00 91.72           H
ATOM   1833 3HG1 VAL A 125       0.778   1.292 -21.548  1.00 91.72           H
ATOM   1834  CG2 VAL A 125       3.393   2.668 -23.107  1.00 91.60           C
ATOM   1835 1HG2 VAL A 125       2.959   2.645 -24.008  1.00 91.60           H
ATOM   1836 2HG2 VAL A 125       4.369   2.491 -23.231  1.00 91.60           H
ATOM   1837 3HG2 VAL A 125       3.293   3.593 -22.741  1.00 91.60           H
ATOM   1838  N   ASN A 126       2.694  -0.370 -19.665  1.00 95.20           N
ATOM   1839  H   ASN A 126       3.284  -0.852 -20.313  1.00 95.20           H
ATOM   1840  CA  ASN A 126       1.970  -1.148 -18.665  1.00 95.40           C
ATOM   1841  HA  ASN A 126       1.010  -0.889 -18.767  1.00 95.40           H
ATOM   1842  C   ASN A 126       2.397  -0.792 -17.236  1.00 95.76           C
ATOM   1843  O   ASN A 126       1.548  -0.571 -16.379  1.00 94.91           O
ATOM   1844  CB  ASN A 126       2.154  -2.642 -18.952  1.00 95.47           C
ATOM   1845 1HB  ASN A 126       1.977  -2.819 -19.920  1.00 95.47           H
ATOM   1846 2HB  ASN A 126       3.091  -2.911 -18.730  1.00 95.47           H
ATOM   1847  CG  ASN A 126       1.191  -3.463 -18.113  1.00 93.46           C
ATOM   1848  OD1 ASN A 126      -0.013  -3.325 -18.242  1.00 85.33           O
ATOM   1849  ND2 ASN A 126       1.664  -4.319 -17.260  1.00 86.00           N
ATOM   1850 1HD2 ASN A 126       1.040  -4.869 -16.705  1.00 86.00           H
ATOM   1851 2HD2 ASN A 126       2.653  -4.429 -17.158  1.00 86.00           H
ATOM   1852  N   LEU A 127       3.703  -0.672 -17.008  1.00 94.78           N
ATOM   1853  H   LEU A 127       4.326  -0.905 -17.754  1.00 94.78           H
ATOM   1854  CA  LEU A 127       4.296  -0.223 -15.744  1.00 94.63           C
ATOM   1855  HA  LEU A 127       3.981  -0.837 -15.020  1.00 94.63           H
ATOM   1856  C   LEU A 127       3.814   1.185 -15.371  1.00 95.21           C
ATOM   1857  O   LEU A 127       3.265   1.390 -14.295  1.00 94.61           O
ATOM   1858  CB  LEU A 127       5.828  -0.293 -15.902  1.00 94.24           C
ATOM   1859 1HB  LEU A 127       6.085  -1.249 -16.047  1.00 94.24           H
ATOM   1860 2HB  LEU A 127       6.085   0.247 -16.703  1.00 94.24           H
ATOM   1861  CG  LEU A 127       6.622   0.234 -14.701  1.00 91.49           C
ATOM   1862  HG  LEU A 127       6.285   1.154 -14.501  1.00 91.49           H
ATOM   1863  CD1 LEU A 127       6.428  -0.649 -13.479  1.00 84.22           C
ATOM   1864 1HD1 LEU A 127       6.948  -0.301 -12.699  1.00 84.22           H
ATOM   1865 2HD1 LEU A 127       6.734  -1.584 -13.660  1.00 84.22           H
ATOM   1866 3HD1 LEU A 127       5.465  -0.687 -13.214  1.00 84.22           H
ATOM   1867  CD2 LEU A 127       8.125   0.239 -15.028  1.00 85.08           C
ATOM   1868 1HD2 LEU A 127       8.659   0.580 -14.254  1.00 85.08           H
ATOM   1869 2HD2 LEU A 127       8.318   0.823 -15.816  1.00 85.08           H
ATOM   1870 3HD2 LEU A 127       8.448  -0.683 -15.242  1.00 85.08           H
ATOM   1871  N   ALA A 128       3.931   2.147 -16.283  1.00 95.12           N
ATOM   1872  H   ALA A 128       4.338   1.922 -17.168  1.00 95.12           H
ATOM   1873  CA  ALA A 128       3.490   3.517 -16.044  1.00 94.97           C
ATOM   1874  HA  ALA A 128       3.953   3.824 -15.212  1.00 94.97           H
ATOM   1875  C   ALA A 128       1.984   3.606 -15.772  1.00 95.25           C
ATOM   1876  O   ALA A 128       1.542   4.395 -14.936  1.00 94.34           O
ATOM   1877  CB  ALA A 128       3.898   4.363 -17.257  1.00 94.99           C
ATOM   1878 1HB  ALA A 128       4.882   4.298 -17.425  1.00 94.99           H
ATOM   1879 2HB  ALA A 128       3.674   5.327 -17.113  1.00 94.99           H
ATOM   1880 3HB  ALA A 128       3.424   4.057 -18.083  1.00 94.99           H
ATOM   1881  N   PHE A 129       1.163   2.780 -16.442  1.00 96.26           N
ATOM   1882  H   PHE A 129       1.555   2.187 -17.146  1.00 96.26           H
ATOM   1883  CA  PHE A 129      -0.276   2.705 -16.193  1.00 96.23           C
ATOM   1884  HA  PHE A 129      -0.601   3.650 -16.227  1.00 96.23           H
ATOM   1885  C   PHE A 129      -0.596   2.156 -14.801  1.00 96.16           C
ATOM   1886  O   PHE A 129      -1.436   2.733 -14.107  1.00 95.38           O
ATOM   1887  CB  PHE A 129      -0.941   1.859 -17.289  1.00 96.11           C
ATOM   1888 1HB  PHE A 129      -0.832   2.324 -18.168  1.00 96.11           H
ATOM   1889 2HB  PHE A 129      -0.492   0.966 -17.326  1.00 96.11           H
ATOM   1890  CG  PHE A 129      -2.423   1.639 -17.045  1.00 96.07           C
ATOM   1891  CD1 PHE A 129      -2.874   0.428 -16.493  1.00 93.37           C
ATOM   1892  HD1 PHE A 129      -2.223  -0.306 -16.299  1.00 93.37           H
ATOM   1893  CD2 PHE A 129      -3.337   2.666 -17.319  1.00 93.76           C
ATOM   1894  HD2 PHE A 129      -3.015   3.529 -17.709  1.00 93.76           H
ATOM   1895  CE1 PHE A 129      -4.240   0.248 -16.213  1.00 93.28           C
ATOM   1896  HE1 PHE A 129      -4.558  -0.613 -15.815  1.00 93.28           H
ATOM   1897  CE2 PHE A 129      -4.704   2.487 -17.047  1.00 93.78           C
ATOM   1898  HE2 PHE A 129      -5.354   3.220 -17.248  1.00 93.78           H
ATOM   1899  CZ  PHE A 129      -5.158   1.273 -16.490  1.00 94.37           C
ATOM   1900  HZ  PHE A 129      -6.130   1.143 -16.293  1.00 94.37           H
ATOM   1901  N   SER A 130       0.054   1.069 -14.369  1.00 95.92           N
ATOM   1902  H   SER A 130       0.704   0.618 -14.980  1.00 95.92           H
ATOM   1903  CA  SER A 130      -0.159   0.521 -13.028  1.00 95.67           C
ATOM   1904  HA  SER A 130      -1.150   0.398 -12.980  1.00 95.67           H
ATOM   1905  C   SER A 130       0.261   1.499 -11.934  1.00 95.48           C
ATOM   1906  O   SER A 130      -0.505   1.707 -10.995  1.00 94.03           O
ATOM   1907  CB  SER A 130       0.525  -0.841 -12.845  1.00 94.82           C
ATOM   1908 1HB  SER A 130       0.487  -1.124 -11.887  1.00 94.82           H
ATOM   1909 2HB  SER A 130       0.082  -1.533 -13.415  1.00 94.82           H
ATOM   1910  OG  SER A 130       1.883  -0.837 -13.206  1.00 83.85           O
ATOM   1911  HG  SER A 130       2.423  -0.836 -12.416  1.00 83.85           H
ATOM   1912  N   ASP A 131       1.384   2.195 -12.096  1.00 94.80           N
ATOM   1913  H   ASP A 131       1.907   2.053 -12.936  1.00 94.80           H
ATOM   1914  CA  ASP A 131       1.898   3.153 -11.121  1.00 94.20           C
ATOM   1915  HA  ASP A 131       1.841   2.677 -10.243  1.00 94.20           H
ATOM   1916  C   ASP A 131       1.037   4.423 -11.046  1.00 94.55           C
ATOM   1917  O   ASP A 131       0.670   4.861  -9.951  1.00 92.60           O
ATOM   1918  CB  ASP A 131       3.353   3.513 -11.461  1.00 93.10           C
ATOM   1919 1HB  ASP A 131       3.392   3.803 -12.417  1.00 93.10           H
ATOM   1920 2HB  ASP A 131       3.639   4.268 -10.871  1.00 93.10           H
ATOM   1921  CG  ASP A 131       4.337   2.359 -11.271  1.00 87.14           C
ATOM   1922  OD1 ASP A 131       3.953   1.332 -10.664  1.00 81.06           O
ATOM   1923  OD2 ASP A 131       5.483   2.515 -11.741  1.00 79.46           O
ATOM   1924  N   ALA A 132       0.632   4.987 -12.193  1.00 95.50           N
ATOM   1925  H   ALA A 132       0.970   4.613 -13.057  1.00 95.50           H
ATOM   1926  CA  ALA A 132      -0.284   6.128 -12.234  1.00 95.22           C
ATOM   1927  HA  ALA A 132       0.158   6.851 -11.704  1.00 95.22           H
ATOM   1928  C   ALA A 132      -1.628   5.797 -11.585  1.00 94.97           C
ATOM   1929  O   ALA A 132      -2.159   6.588 -10.810  1.00 93.77           O
ATOM   1930  CB  ALA A 132      -0.491   6.561 -13.686  1.00 95.12           C
ATOM   1931 1HB  ALA A 132       0.382   6.781 -14.122  1.00 95.12           H
ATOM   1932 2HB  ALA A 132      -1.074   7.372 -13.739  1.00 95.12           H
ATOM   1933 3HB  ALA A 132      -0.926   5.835 -14.218  1.00 95.12           H
ATOM   1934  N   SER A 133      -2.169   4.605 -11.871  1.00 95.69           N
ATOM   1935  H   SER A 133      -1.678   3.995 -12.493  1.00 95.69           H
ATOM   1936  CA  SER A 133      -3.443   4.157 -11.316  1.00 95.45           C
ATOM   1937  HA  SER A 133      -4.084   4.899 -11.513  1.00 95.45           H
ATOM   1938  C   SER A 133      -3.352   3.941  -9.801  1.00 94.96           C
ATOM   1939  O   SER A 133      -4.254   4.343  -9.063  1.00 93.22           O
ATOM   1940  CB  SER A 133      -3.893   2.867 -11.995  1.00 94.85           C
ATOM   1941 1HB  SER A 133      -3.215   2.144 -11.858  1.00 94.85           H
ATOM   1942 2HB  SER A 133      -4.776   2.569 -11.632  1.00 94.85           H
ATOM   1943  OG  SER A 133      -4.047   3.047 -13.394  1.00 87.68           O
ATOM   1944  HG  SER A 133      -4.082   2.193 -13.824  1.00 87.68           H
ATOM   1945  N   MET A 134      -2.253   3.372  -9.326  1.00 94.51           N
ATOM   1946  H   MET A 134      -1.567   3.044  -9.976  1.00 94.51           H
ATOM   1947  CA  MET A 134      -1.997   3.202  -7.898  1.00 93.84           C
ATOM   1948  HA  MET A 134      -2.782   2.707  -7.525  1.00 93.84           H
ATOM   1949  C   MET A 134      -1.919   4.552  -7.178  1.00 93.70           C
ATOM   1950  O   MET A 134      -2.585   4.744  -6.155  1.00 91.79           O
ATOM   1951  CB  MET A 134      -0.699   2.389  -7.722  1.00 92.33           C
ATOM   1952 1HB  MET A 134      -0.807   1.505  -8.177  1.00 92.33           H
ATOM   1953 2HB  MET A 134       0.056   2.891  -8.144  1.00 92.33           H
ATOM   1954  CG  MET A 134      -0.355   2.139  -6.253  1.00 84.83           C
ATOM   1955 1HG  MET A 134       0.514   1.646  -6.285  1.00 84.83           H
ATOM   1956 2HG  MET A 134      -0.206   3.054  -5.877  1.00 84.83           H
ATOM   1957  SD  MET A 134      -1.606   1.229  -5.322  1.00 78.49           S
ATOM   1958  CE  MET A 134      -0.745   1.176  -3.718  1.00 68.59           C
ATOM   1959 1HE  MET A 134      -1.292   0.694  -3.033  1.00 68.59           H
ATOM   1960 2HE  MET A 134      -0.568   2.099  -3.376  1.00 68.59           H
ATOM   1961 3HE  MET A 134       0.133   0.704  -3.798  1.00 68.59           H
ATOM   1962  N   ALA A 135      -1.189   5.514  -7.723  1.00 93.50           N
ATOM   1963  H   ALA A 135      -0.686   5.314  -8.564  1.00 93.50           H
ATOM   1964  CA  ALA A 135      -1.086   6.848  -7.154  1.00 92.54           C
ATOM   1965  HA  ALA A 135      -0.809   6.726  -6.201  1.00 92.54           H
ATOM   1966  C   ALA A 135      -2.440   7.578  -7.145  1.00 92.61           C
ATOM   1967  O   ALA A 135      -2.824   8.151  -6.130  1.00 91.45           O
ATOM   1968  CB  ALA A 135      -0.018   7.624  -7.935  1.00 92.50           C
ATOM   1969 1HB  ALA A 135       0.855   7.136  -7.931  1.00 92.50           H
ATOM   1970 2HB  ALA A 135       0.133   8.528  -7.534  1.00 92.50           H
ATOM   1971 3HB  ALA A 135      -0.293   7.753  -8.888  1.00 92.50           H
ATOM   1972  N   ALA A 136      -3.211   7.505  -8.236  1.00 93.32           N
ATOM   1973  H   ALA A 136      -2.896   6.943  -9.001  1.00 93.32           H
ATOM   1974  CA  ALA A 136      -4.484   8.200  -8.371  1.00 92.74           C
ATOM   1975  HA  ALA A 136      -4.306   9.129  -8.048  1.00 92.74           H
ATOM   1976  C   ALA A 136      -5.597   7.619  -7.484  1.00 92.65           C
ATOM   1977  O   ALA A 136      -6.332   8.367  -6.844  1.00 91.02           O
ATOM   1978  CB  ALA A 136      -4.893   8.174  -9.846  1.00 92.34           C
ATOM   1979 1HB  ALA A 136      -4.170   8.552 -10.425  1.00 92.34           H
ATOM   1980 2HB  ALA A 136      -5.721   8.713  -9.998  1.00 92.34           H
ATOM   1981 3HB  ALA A 136      -5.074   7.239 -10.151  1.00 92.34           H
ATOM   1982  N   PHE A 137      -5.744   6.284  -7.447  1.00 92.96           N
ATOM   1983  H   PHE A 137      -5.053   5.708  -7.883  1.00 92.96           H
ATOM   1984  CA  PHE A 137      -6.883   5.649  -6.789  1.00 92.51           C
ATOM   1985  HA  PHE A 137      -7.569   6.375  -6.753  1.00 92.51           H
ATOM   1986  C   PHE A 137      -6.619   5.232  -5.347  1.00 92.17           C
ATOM   1987  O   PHE A 137      -7.564   5.161  -4.559  1.00 89.44           O
ATOM   1988  CB  PHE A 137      -7.347   4.437  -7.622  1.00 91.98           C
ATOM   1989 1HB  PHE A 137      -6.581   3.800  -7.712  1.00 91.98           H
ATOM   1990 2HB  PHE A 137      -8.099   3.988  -7.139  1.00 91.98           H
ATOM   1991  CG  PHE A 137      -7.831   4.774  -9.016  1.00 91.85           C
ATOM   1992  CD1 PHE A 137      -8.861   5.717  -9.203  1.00 87.48           C
ATOM   1993  HD1 PHE A 137      -9.282   6.158  -8.411  1.00 87.48           H
ATOM   1994  CD2 PHE A 137      -7.260   4.144 -10.135  1.00 87.92           C
ATOM   1995  HD2 PHE A 137      -6.537   3.465 -10.009  1.00 87.92           H
ATOM   1996  CE1 PHE A 137      -9.297   6.038 -10.492  1.00 86.38           C
ATOM   1997  HE1 PHE A 137     -10.022   6.715 -10.619  1.00 86.38           H
ATOM   1998  CE2 PHE A 137      -7.700   4.463 -11.426  1.00 87.20           C
ATOM   1999  HE2 PHE A 137      -7.288   4.014 -12.219  1.00 87.20           H
ATOM   2000  CZ  PHE A 137      -8.720   5.413 -11.610  1.00 87.73           C
ATOM   2001  HZ  PHE A 137      -9.033   5.643 -12.532  1.00 87.73           H
ATOM   2002  N   ASN A 138      -5.388   4.936  -4.996  1.00 91.60           N
ATOM   2003  H   ASN A 138      -4.644   5.090  -5.647  1.00 91.60           H
ATOM   2004  CA  ASN A 138      -5.080   4.388  -3.680  1.00 90.62           C
ATOM   2005  HA  ASN A 138      -5.961   4.154  -3.268  1.00 90.62           H
ATOM   2006  C   ASN A 138      -4.435   5.416  -2.751  1.00 90.29           C
ATOM   2007  O   ASN A 138      -4.892   5.582  -1.623  1.00 87.03           O
ATOM   2008  CB  ASN A 138      -4.223   3.129  -3.851  1.00 88.25           C
ATOM   2009 1HB  ASN A 138      -4.632   2.541  -4.549  1.00 88.25           H
ATOM   2010 2HB  ASN A 138      -3.301   3.391  -4.134  1.00 88.25           H
ATOM   2011  CG  ASN A 138      -4.135   2.358  -2.552  1.00 79.45           C
ATOM   2012  OD1 ASN A 138      -3.298   2.615  -1.708  1.00 67.40           O
ATOM   2013  ND2 ASN A 138      -5.008   1.404  -2.340  1.00 67.61           N
ATOM   2014 1HD2 ASN A 138      -4.986   0.887  -1.484  1.00 67.61           H
ATOM   2015 2HD2 ASN A 138      -5.696   1.193  -3.034  1.00 67.61           H
ATOM   2016  N   THR A 139      -3.421   6.136  -3.199  1.00 90.23           N
ATOM   2017  H   THR A 139      -3.217   6.114  -4.178  1.00 90.23           H
ATOM   2018  CA  THR A 139      -2.576   6.970  -2.326  1.00 88.68           C
ATOM   2019  HA  THR A 139      -2.235   6.336  -1.631  1.00 88.68           H
ATOM   2020  C   THR A 139      -3.374   8.074  -1.635  1.00 88.32           C
ATOM   2021  O   THR A 139      -3.259   8.243  -0.425  1.00 86.25           O
ATOM   2022  CB  THR A 139      -1.406   7.580  -3.109  1.00 87.53           C
ATOM   2023  HB  THR A 139      -1.763   8.209  -3.800  1.00 87.53           H
ATOM   2024  OG1 THR A 139      -0.710   6.558  -3.775  1.00 80.26           O
ATOM   2025  HG1 THR A 139      -1.298   5.818  -3.926  1.00 80.26           H
ATOM   2026  CG2 THR A 139      -0.404   8.283  -2.205  1.00 78.89           C
ATOM   2027 1HG2 THR A 139       0.348   8.672  -2.737  1.00 78.89           H
ATOM   2028 2HG2 THR A 139      -0.013   7.646  -1.540  1.00 78.89           H
ATOM   2029 3HG2 THR A 139      -0.839   9.028  -1.699  1.00 78.89           H
ATOM   2030  N   LEU A 140      -4.241   8.777  -2.373  1.00 87.04           N
ATOM   2031  H   LEU A 140      -4.339   8.556  -3.343  1.00 87.04           H
ATOM   2032  CA  LEU A 140      -5.049   9.855  -1.810  1.00 85.95           C
ATOM   2033  HA  LEU A 140      -4.409  10.459  -1.334  1.00 85.95           H
ATOM   2034  C   LEU A 140      -6.062   9.332  -0.780  1.00 86.54           C
ATOM   2035  O   LEU A 140      -6.195   9.893   0.305  1.00 85.02           O
ATOM   2036  CB  LEU A 140      -5.760  10.591  -2.958  1.00 84.41           C
ATOM   2037 1HB  LEU A 140      -5.064  10.938  -3.587  1.00 84.41           H
ATOM   2038 2HB  LEU A 140      -6.345   9.935  -3.436  1.00 84.41           H
ATOM   2039  CG  LEU A 140      -6.632  11.773  -2.508  1.00 75.33           C
ATOM   2040  HG  LEU A 140      -7.289  11.414  -1.845  1.00 75.33           H
ATOM   2041  CD1 LEU A 140      -5.815  12.878  -1.828  1.00 70.50           C
ATOM   2042 1HD1 LEU A 140      -6.403  13.635  -1.544  1.00 70.50           H
ATOM   2043 2HD1 LEU A 140      -5.121  13.243  -2.448  1.00 70.50           H
ATOM   2044 3HD1 LEU A 140      -5.348  12.530  -1.015  1.00 70.50           H
ATOM   2045  CD2 LEU A 140      -7.341  12.386  -3.728  1.00 70.31           C
ATOM   2046 1HD2 LEU A 140      -7.915  13.159  -3.458  1.00 70.31           H
ATOM   2047 2HD2 LEU A 140      -7.925  11.712  -4.179  1.00 70.31           H
ATOM   2048 3HD2 LEU A 140      -6.678  12.716  -4.400  1.00 70.31           H
ATOM   2049  N   VAL A 141      -6.765   8.241  -1.096  1.00 88.68           N
ATOM   2050  H   VAL A 141      -6.586   7.801  -1.976  1.00 88.68           H
ATOM   2051  CA  VAL A 141      -7.786   7.653  -0.220  1.00 88.52           C
ATOM   2052  HA  VAL A 141      -8.388   8.406   0.046  1.00 88.52           H
ATOM   2053  C   VAL A 141      -7.156   7.067   1.039  1.00 88.26           C
ATOM   2054  O   VAL A 141      -7.669   7.278   2.137  1.00 86.01           O
ATOM   2055  CB  VAL A 141      -8.592   6.595  -0.976  1.00 87.63           C
ATOM   2056  HB  VAL A 141      -7.948   5.907  -1.312  1.00 87.63           H
ATOM   2057  CG1 VAL A 141      -9.610   5.887  -0.078  1.00 83.07           C
ATOM   2058 1HG1 VAL A 141     -10.125   5.201  -0.592  1.00 83.07           H
ATOM   2059 2HG1 VAL A 141     -10.264   6.539   0.305  1.00 83.07           H
ATOM   2060 3HG1 VAL A 141      -9.156   5.424   0.683  1.00 83.07           H
ATOM   2061  CG2 VAL A 141      -9.346   7.277  -2.125  1.00 82.82           C
ATOM   2062 1HG2 VAL A 141      -9.886   6.614  -2.643  1.00 82.82           H
ATOM   2063 2HG2 VAL A 141      -8.711   7.718  -2.759  1.00 82.82           H
ATOM   2064 3HG2 VAL A 141      -9.970   7.977  -1.778  1.00 82.82           H
ATOM   2065  N   ASN A 142      -6.012   6.403   0.903  1.00 88.91           N
ATOM   2066  H   ASN A 142      -5.648   6.262  -0.018  1.00 88.91           H
ATOM   2067  CA  ASN A 142      -5.267   5.874   2.032  1.00 86.57           C
ATOM   2068  HA  ASN A 142      -5.918   5.318   2.548  1.00 86.57           H
ATOM   2069  C   ASN A 142      -4.766   6.987   2.955  1.00 85.55           C
ATOM   2070  O   ASN A 142      -4.850   6.863   4.168  1.00 83.60           O
ATOM   2071  CB  ASN A 142      -4.094   5.026   1.501  1.00 84.19           C
ATOM   2072 1HB  ASN A 142      -4.427   4.412   0.786  1.00 84.19           H
ATOM   2073 2HB  ASN A 142      -3.394   5.631   1.122  1.00 84.19           H
ATOM   2074  CG  ASN A 142      -3.467   4.192   2.599  1.00 74.97           C
ATOM   2075  OD1 ASN A 142      -4.137   3.624   3.439  1.00 67.16           O
ATOM   2076  ND2 ASN A 142      -2.167   4.065   2.623  1.00 66.03           N
ATOM   2077 1HD2 ASN A 142      -1.732   3.505   3.328  1.00 66.03           H
ATOM   2078 2HD2 ASN A 142      -1.607   4.528   1.936  1.00 66.03           H
ATOM   2079  N   PHE A 143      -4.315   8.109   2.396  1.00 86.53           N
ATOM   2080  H   PHE A 143      -4.249   8.152   1.399  1.00 86.53           H
ATOM   2081  CA  PHE A 143      -3.914   9.275   3.168  1.00 85.95           C
ATOM   2082  HA  PHE A 143      -3.250   8.934   3.834  1.00 85.95           H
ATOM   2083  C   PHE A 143      -5.077   9.890   3.957  1.00 86.42           C
ATOM   2084  O   PHE A 143      -4.945  10.131   5.159  1.00 85.60           O
ATOM   2085  CB  PHE A 143      -3.276  10.301   2.223  1.00 86.23           C
ATOM   2086 1HB  PHE A 143      -2.485   9.884   1.776  1.00 86.23           H
ATOM   2087 2HB  PHE A 143      -3.947  10.569   1.532  1.00 86.23           H
ATOM   2088  CG  PHE A 143      -2.813  11.545   2.942  1.00 86.63           C
ATOM   2089  CD1 PHE A 143      -3.464  12.778   2.725  1.00 83.08           C
ATOM   2090  HD1 PHE A 143      -4.225  12.836   2.079  1.00 83.08           H
ATOM   2091  CD2 PHE A 143      -1.749  11.467   3.857  1.00 83.32           C
ATOM   2092  HD2 PHE A 143      -1.286  10.594   4.010  1.00 83.32           H
ATOM   2093  CE1 PHE A 143      -3.041  13.925   3.419  1.00 81.85           C
ATOM   2094  HE1 PHE A 143      -3.495  14.802   3.262  1.00 81.85           H
ATOM   2095  CE2 PHE A 143      -1.335  12.612   4.557  1.00 81.64           C
ATOM   2096  HE2 PHE A 143      -0.582  12.553   5.213  1.00 81.64           H
ATOM   2097  CZ  PHE A 143      -1.976  13.835   4.336  1.00 82.68           C
ATOM   2098  HZ  PHE A 143      -1.677  14.650   4.832  1.00 82.68           H
ATOM   2099  N   ILE A 144      -6.250  10.069   3.336  1.00 86.76           N
ATOM   2100  H   ILE A 144      -6.308   9.851   2.362  1.00 86.76           H
ATOM   2101  CA  ILE A 144      -7.456  10.568   4.009  1.00 86.05           C
ATOM   2102  HA  ILE A 144      -7.194  11.449   4.402  1.00 86.05           H
ATOM   2103  C   ILE A 144      -7.880   9.621   5.141  1.00 85.44           C
ATOM   2104  O   ILE A 144      -8.182  10.075   6.242  1.00 83.74           O
ATOM   2105  CB  ILE A 144      -8.607  10.773   2.996  1.00 86.63           C
ATOM   2106  HB  ILE A 144      -8.719   9.919   2.488  1.00 86.63           H
ATOM   2107  CG1 ILE A 144      -8.257  11.932   2.027  1.00 84.57           C
ATOM   2108 1HG1 ILE A 144      -8.343  12.797   2.521  1.00 84.57           H
ATOM   2109 2HG1 ILE A 144      -7.313  11.816   1.718  1.00 84.57           H
ATOM   2110  CG2 ILE A 144      -9.943  11.082   3.703  1.00 83.74           C
ATOM   2111 1HG2 ILE A 144     -10.679  11.212   3.038  1.00 83.74           H
ATOM   2112 2HG2 ILE A 144      -9.874  11.915   4.252  1.00 83.74           H
ATOM   2113 3HG2 ILE A 144     -10.208  10.334   4.312  1.00 83.74           H
ATOM   2114  CD1 ILE A 144      -9.165  11.993   0.787  1.00 78.55           C
ATOM   2115 1HD1 ILE A 144      -8.906  12.752   0.190  1.00 78.55           H
ATOM   2116 2HD1 ILE A 144     -10.122  12.121   1.049  1.00 78.55           H
ATOM   2117 3HD1 ILE A 144      -9.102  11.149   0.255  1.00 78.55           H
ATOM   2118  N   TYR A 145      -7.865   8.309   4.896  1.00 84.25           N
ATOM   2119  H   TYR A 145      -7.618   7.997   3.979  1.00 84.25           H
ATOM   2120  CA  TYR A 145      -8.193   7.310   5.909  1.00 83.28           C
ATOM   2121  HA  TYR A 145      -9.084   7.582   6.273  1.00 83.28           H
ATOM   2122  C   TYR A 145      -7.193   7.316   7.075  1.00 83.36           C
ATOM   2123  O   TYR A 145      -7.600   7.282   8.229  1.00 82.17           O
ATOM   2124  CB  TYR A 145      -8.292   5.930   5.254  1.00 82.51           C
ATOM   2125 1HB  TYR A 145      -8.975   5.974   4.525  1.00 82.51           H
ATOM   2126 2HB  TYR A 145      -7.401   5.700   4.863  1.00 82.51           H
ATOM   2127  CG  TYR A 145      -8.692   4.819   6.218  1.00 80.28           C
ATOM   2128  CD1 TYR A 145      -7.835   3.727   6.419  1.00 75.94           C
ATOM   2129  HD1 TYR A 145      -6.968   3.671   5.924  1.00 75.94           H
ATOM   2130  CD2 TYR A 145      -9.902   4.905   6.920  1.00 76.00           C
ATOM   2131  HD2 TYR A 145     -10.508   5.687   6.773  1.00 76.00           H
ATOM   2132  CE1 TYR A 145      -8.202   2.706   7.324  1.00 73.64           C
ATOM   2133  HE1 TYR A 145      -7.598   1.921   7.464  1.00 73.64           H
ATOM   2134  CE2 TYR A 145     -10.268   3.899   7.828  1.00 74.84           C
ATOM   2135  HE2 TYR A 145     -11.130   3.969   8.329  1.00 74.84           H
ATOM   2136  CZ  TYR A 145      -9.425   2.793   8.034  1.00 74.83           C
ATOM   2137  OH  TYR A 145      -9.780   1.820   8.913  1.00 73.55           O
ATOM   2138  HH  TYR A 145      -9.863   2.196   9.789  1.00 73.55           H
ATOM   2139  N   ALA A 146      -5.901   7.437   6.792  1.00 85.15           N
ATOM   2140  H   ALA A 146      -5.631   7.479   5.830  1.00 85.15           H
ATOM   2141  CA  ALA A 146      -4.852   7.512   7.805  1.00 83.29           C
ATOM   2142  HA  ALA A 146      -4.998   6.720   8.398  1.00 83.29           H
ATOM   2143  C   ALA A 146      -4.960   8.772   8.683  1.00 83.22           C
ATOM   2144  O   ALA A 146      -4.710   8.704   9.886  1.00 81.21           O
ATOM   2145  CB  ALA A 146      -3.491   7.435   7.110  1.00 82.27           C
ATOM   2146 1HB  ALA A 146      -3.425   6.615   6.541  1.00 82.27           H
ATOM   2147 2HB  ALA A 146      -2.748   7.405   7.779  1.00 82.27           H
ATOM   2148 3HB  ALA A 146      -3.343   8.230   6.522  1.00 82.27           H
ATOM   2149  N   LEU A 147      -5.367   9.912   8.113  1.00 82.06           N
ATOM   2150  H   LEU A 147      -5.568   9.914   7.133  1.00 82.06           H
ATOM   2151  CA  LEU A 147      -5.530  11.159   8.868  1.00 81.87           C
ATOM   2152  HA  LEU A 147      -4.699  11.210   9.422  1.00 81.87           H
ATOM   2153  C   LEU A 147      -6.734  11.150   9.804  1.00 81.68           C
ATOM   2154  O   LEU A 147      -6.644  11.632  10.922  1.00 79.90           O
ATOM   2155  CB  LEU A 147      -5.673  12.343   7.897  1.00 81.85           C
ATOM   2156 1HB  LEU A 147      -6.316  12.078   7.178  1.00 81.85           H
ATOM   2157 2HB  LEU A 147      -6.044  13.119   8.407  1.00 81.85           H
ATOM   2158  CG  LEU A 147      -4.375  12.801   7.222  1.00 76.26           C
ATOM   2159  HG  LEU A 147      -3.992  12.022   6.725  1.00 76.26           H
ATOM   2160  CD1 LEU A 147      -4.720  13.975   6.304  1.00 71.20           C
ATOM   2161 1HD1 LEU A 147      -3.905  14.315   5.836  1.00 71.20           H
ATOM   2162 2HD1 LEU A 147      -5.114  14.733   6.824  1.00 71.20           H
ATOM   2163 3HD1 LEU A 147      -5.383  13.702   5.607  1.00 71.20           H
ATOM   2164  CD2 LEU A 147      -3.317  13.274   8.223  1.00 71.66           C
ATOM   2165 1HD2 LEU A 147      -2.484  13.566   7.753  1.00 71.66           H
ATOM   2166 2HD2 LEU A 147      -3.071  12.541   8.858  1.00 71.66           H
ATOM   2167 3HD2 LEU A 147      -3.653  14.047   8.761  1.00 71.66           H
ATOM   2168  N   HIS A 148      -7.884  10.641   9.339  1.00 83.85           N
ATOM   2169  H   HIS A 148      -7.881  10.169   8.457  1.00 83.85           H
ATOM   2170  CA  HIS A 148      -9.137  10.751  10.072  1.00 82.81           C
ATOM   2171  HA  HIS A 148      -8.973  11.481  10.736  1.00 82.81           H
ATOM   2172  C   HIS A 148      -9.479   9.486  10.865  1.00 81.87           C
ATOM   2173  O   HIS A 148     -10.322   9.528  11.752  1.00 78.40           O
ATOM   2174  CB  HIS A 148     -10.270  11.137   9.112  1.00 83.04           C
ATOM   2175 1HB  HIS A 148     -10.341  10.441   8.398  1.00 83.04           H
ATOM   2176 2HB  HIS A 148     -11.128  11.180   9.623  1.00 83.04           H
ATOM   2177  CG  HIS A 148     -10.058  12.468   8.446  1.00 81.83           C
ATOM   2178  ND1 HIS A 148      -9.327  12.698   7.312  1.00 71.59           N
ATOM   2179  HD1 HIS A 148      -8.852  12.002   6.774  1.00 71.59           H
ATOM   2180  CD2 HIS A 148     -10.549  13.684   8.862  1.00 73.83           C
ATOM   2181  HD2 HIS A 148     -11.123  13.847   9.665  1.00 73.83           H
ATOM   2182  CE1 HIS A 148      -9.354  14.020   7.040  1.00 74.21           C
ATOM   2183  HE1 HIS A 148      -8.890  14.462   6.272  1.00 74.21           H
ATOM   2184  NE2 HIS A 148     -10.100  14.648   7.959  1.00 76.76           N
ATOM   2185  N   SER A 149      -8.851   8.355  10.570  1.00 81.14           N
ATOM   2186  H   SER A 149      -8.086   8.413   9.928  1.00 81.14           H
ATOM   2187  CA  SER A 149      -9.179   7.020  11.103  1.00 80.58           C
ATOM   2188  HA  SER A 149      -8.626   6.395  10.552  1.00 80.58           H
ATOM   2189  C   SER A 149     -10.649   6.618  10.876  1.00 81.46           C
ATOM   2190  O   SER A 149     -11.200   5.787  11.594  1.00 78.51           O
ATOM   2191  CB  SER A 149      -8.745   6.888  12.568  1.00 77.99           C
ATOM   2192 1HB  SER A 149      -9.232   7.543  13.145  1.00 77.99           H
ATOM   2193 2HB  SER A 149      -8.906   5.961  12.906  1.00 77.99           H
ATOM   2194  OG  SER A 149      -7.358   7.156  12.688  1.00 69.19           O
ATOM   2195  HG  SER A 149      -6.874   6.330  12.715  1.00 69.19           H
ATOM   2196  N   GLU A 150     -11.286   7.212   9.856  1.00 78.34           N
ATOM   2197  H   GLU A 150     -10.733   7.812   9.277  1.00 78.34           H
ATOM   2198  CA  GLU A 150     -12.698   7.082   9.494  1.00 80.60           C
ATOM   2199  HA  GLU A 150     -13.061   6.349  10.069  1.00 80.60           H
ATOM   2200  C   GLU A 150     -12.831   6.726   8.014  1.00 81.58           C
ATOM   2201  O   GLU A 150     -12.202   7.347   7.152  1.00 78.38           O
ATOM   2202  CB  GLU A 150     -13.435   8.404   9.753  1.00 78.45           C
ATOM   2203 1HB  GLU A 150     -12.901   9.144   9.344  1.00 78.45           H
ATOM   2204 2HB  GLU A 150     -14.330   8.354   9.310  1.00 78.45           H
ATOM   2205  CG  GLU A 150     -13.652   8.733  11.238  1.00 70.44           C
ATOM   2206 1HG  GLU A 150     -12.764   8.767  11.696  1.00 70.44           H
ATOM   2207 2HG  GLU A 150     -14.099   9.625  11.311  1.00 70.44           H
ATOM   2208  CD  GLU A 150     -14.523   7.691  11.937  1.00 70.17           C
ATOM   2209  OE1 GLU A 150     -14.256   7.456  13.133  1.00 62.54           O
ATOM   2210  OE2 GLU A 150     -15.427   7.142  11.288  1.00 63.62           O
ATOM   2211  N   TRP A 151     -13.672   5.741   7.701  1.00 84.23           N
ATOM   2212  H   TRP A 151     -14.177   5.293   8.439  1.00 84.23           H
ATOM   2213  CA  TRP A 151     -13.890   5.286   6.333  1.00 85.20           C
ATOM   2214  HA  TRP A 151     -13.091   5.592   5.815  1.00 85.20           H
ATOM   2215  C   TRP A 151     -15.125   5.937   5.699  1.00 86.17           C
ATOM   2216  O   TRP A 151     -16.262   5.530   5.957  1.00 83.65           O
ATOM   2217  CB  TRP A 151     -13.969   3.761   6.309  1.00 84.70           C
ATOM   2218 1HB  TRP A 151     -13.152   3.381   6.743  1.00 84.70           H
ATOM   2219 2HB  TRP A 151     -14.782   3.464   6.810  1.00 84.70           H
ATOM   2220  CG  TRP A 151     -14.054   3.222   4.922  1.00 84.40           C
ATOM   2221  CD1 TRP A 151     -15.175   2.797   4.307  1.00 81.84           C
ATOM   2222  HD1 TRP A 151     -16.080   2.744   4.729  1.00 81.84           H
ATOM   2223  CD2 TRP A 151     -12.988   3.140   3.928  1.00 84.70           C
ATOM   2224  NE1 TRP A 151     -14.881   2.444   2.999  1.00 81.64           N
ATOM   2225  HE1 TRP A 151     -15.547   2.083   2.347  1.00 81.64           H
ATOM   2226  CE2 TRP A 151     -13.546   2.657   2.716  1.00 83.36           C
ATOM   2227  CE3 TRP A 151     -11.617   3.455   3.941  1.00 81.47           C
ATOM   2228  HE3 TRP A 151     -11.196   3.797   4.781  1.00 81.47           H
ATOM   2229  CZ2 TRP A 151     -12.777   2.501   1.556  1.00 81.65           C
ATOM   2230  HZ2 TRP A 151     -13.195   2.162   0.714  1.00 81.65           H
ATOM   2231  CZ3 TRP A 151     -10.830   3.294   2.783  1.00 80.43           C
ATOM   2232  HZ3 TRP A 151      -9.855   3.513   2.811  1.00 80.43           H
ATOM   2233  CH2 TRP A 151     -11.406   2.828   1.590  1.00 79.96           C
ATOM   2234  HH2 TRP A 151     -10.846   2.728   0.768  1.00 79.96           H
ATOM   2235  N   TYR A 152     -14.915   6.900   4.800  1.00 87.59           N
ATOM   2236  H   TYR A 152     -13.970   7.117   4.556  1.00 87.59           H
ATOM   2237  CA  TYR A 152     -15.990   7.663   4.145  1.00 88.15           C
ATOM   2238  HA  TYR A 152     -16.760   7.587   4.779  1.00 88.15           H
ATOM   2239  C   TYR A 152     -16.474   7.083   2.801  1.00 88.89           C
ATOM   2240  O   TYR A 152     -17.511   7.483   2.290  1.00 85.27           O
ATOM   2241  CB  TYR A 152     -15.512   9.111   3.954  1.00 86.44           C
ATOM   2242 1HB  TYR A 152     -14.729   9.111   3.332  1.00 86.44           H
ATOM   2243 2HB  TYR A 152     -16.257   9.645   3.553  1.00 86.44           H
ATOM   2244  CG  TYR A 152     -15.090   9.784   5.247  1.00 85.28           C
ATOM   2245  CD1 TYR A 152     -16.063  10.152   6.201  1.00 79.82           C
ATOM   2246  HD1 TYR A 152     -17.030   9.976   6.017  1.00 79.82           H
ATOM   2247  CD2 TYR A 152     -13.727  10.034   5.507  1.00 80.40           C
ATOM   2248  HD2 TYR A 152     -13.033   9.775   4.835  1.00 80.40           H
ATOM   2249  CE1 TYR A 152     -15.683  10.765   7.410  1.00 77.73           C
ATOM   2250  HE1 TYR A 152     -16.377  11.024   8.082  1.00 77.73           H
ATOM   2251  CE2 TYR A 152     -13.346  10.647   6.711  1.00 77.94           C
ATOM   2252  HE2 TYR A 152     -12.379  10.827   6.892  1.00 77.94           H
ATOM   2253  CZ  TYR A 152     -14.318  11.012   7.669  1.00 78.83           C
ATOM   2254  OH  TYR A 152     -13.955  11.609   8.824  1.00 76.26           O
ATOM   2255  HH  TYR A 152     -13.869  12.552   8.683  1.00 76.26           H
ATOM   2256  N   PHE A 153     -15.740   6.141   2.201  1.00 88.13           N
ATOM   2257  H   PHE A 153     -15.045   5.665   2.739  1.00 88.13           H
ATOM   2258  CA  PHE A 153     -15.906   5.771   0.786  1.00 88.81           C
ATOM   2259  HA  PHE A 153     -16.388   6.546   0.377  1.00 88.81           H
ATOM   2260  C   PHE A 153     -16.835   4.558   0.536  1.00 89.69           C
ATOM   2261  O   PHE A 153     -16.936   4.067  -0.587  1.00 85.96           O
ATOM   2262  CB  PHE A 153     -14.519   5.611   0.151  1.00 87.54           C
ATOM   2263 1HB  PHE A 153     -14.055   4.842   0.590  1.00 87.54           H
ATOM   2264 2HB  PHE A 153     -14.636   5.418  -0.823  1.00 87.54           H
ATOM   2265  CG  PHE A 153     -13.628   6.824   0.280  1.00 87.54           C
ATOM   2266  CD1 PHE A 153     -13.743   7.890  -0.637  1.00 83.52           C
ATOM   2267  HD1 PHE A 153     -14.402   7.832  -1.387  1.00 83.52           H
ATOM   2268  CD2 PHE A 153     -12.689   6.920   1.328  1.00 84.60           C
ATOM   2269  HD2 PHE A 153     -12.593   6.166   1.978  1.00 84.60           H
ATOM   2270  CE1 PHE A 153     -12.939   9.031  -0.503  1.00 82.50           C
ATOM   2271  HE1 PHE A 153     -13.028   9.784  -1.155  1.00 82.50           H
ATOM   2272  CE2 PHE A 153     -11.888   8.064   1.466  1.00 82.91           C
ATOM   2273  HE2 PHE A 153     -11.233   8.129   2.219  1.00 82.91           H
ATOM   2274  CZ  PHE A 153     -12.008   9.117   0.546  1.00 82.82           C
ATOM   2275  HZ  PHE A 153     -11.431   9.929   0.637  1.00 82.82           H
ATOM   2276  N   GLY A 154     -17.517   4.058   1.573  1.00 88.36           N
ATOM   2277  H   GLY A 154     -17.365   4.464   2.474  1.00 88.36           H
ATOM   2278  CA  GLY A 154     -18.472   2.954   1.470  1.00 88.90           C
ATOM   2279 1HA  GLY A 154     -18.995   2.942   2.322  1.00 88.90           H
ATOM   2280 2HA  GLY A 154     -19.082   3.169   0.707  1.00 88.90           H
ATOM   2281  C   GLY A 154     -17.850   1.567   1.242  1.00 90.07           C
ATOM   2282  O   GLY A 154     -16.650   1.387   1.076  1.00 88.68           O
ATOM   2283  N   ALA A 155     -18.717   0.534   1.223  1.00 90.01           N
ATOM   2284  H   ALA A 155     -19.697   0.734   1.225  1.00 90.01           H
ATOM   2285  CA  ALA A 155     -18.290  -0.867   1.200  1.00 90.10           C
ATOM   2286  HA  ALA A 155     -17.592  -0.943   1.912  1.00 90.10           H
ATOM   2287  C   ALA A 155     -17.624  -1.287  -0.122  1.00 90.96           C
ATOM   2288  O   ALA A 155     -16.645  -2.029  -0.111  1.00 89.81           O
ATOM   2289  CB  ALA A 155     -19.508  -1.741   1.501  1.00 88.77           C
ATOM   2290 1HB  ALA A 155     -19.941  -1.468   2.360  1.00 88.77           H
ATOM   2291 2HB  ALA A 155     -19.248  -2.703   1.580  1.00 88.77           H
ATOM   2292 3HB  ALA A 155     -20.191  -1.666   0.775  1.00 88.77           H
ATOM   2293  N   ASN A 156     -18.120  -0.787  -1.259  1.00 92.50           N
ATOM   2294  H   ASN A 156     -18.892  -0.153  -1.213  1.00 92.50           H
ATOM   2295  CA  ASN A 156     -17.568  -1.139  -2.568  1.00 92.46           C
ATOM   2296  HA  ASN A 156     -17.525  -2.138  -2.590  1.00 92.46           H
ATOM   2297  C   ASN A 156     -16.142  -0.612  -2.741  1.00 92.32           C
ATOM   2298  O   ASN A 156     -15.266  -1.347  -3.188  1.00 91.27           O
ATOM   2299  CB  ASN A 156     -18.502  -0.608  -3.673  1.00 92.34           C
ATOM   2300 1HB  ASN A 156     -18.668   0.366  -3.519  1.00 92.34           H
ATOM   2301 2HB  ASN A 156     -18.061  -0.735  -4.562  1.00 92.34           H
ATOM   2302  CG  ASN A 156     -19.840  -1.323  -3.697  1.00 88.59           C
ATOM   2303  OD1 ASN A 156     -20.022  -2.403  -3.158  1.00 78.63           O
ATOM   2304  ND2 ASN A 156     -20.827  -0.741  -4.326  1.00 79.57           N
ATOM   2305 1HD2 ASN A 156     -21.724  -1.181  -4.364  1.00 79.57           H
ATOM   2306 2HD2 ASN A 156     -20.685   0.144  -4.770  1.00 79.57           H
ATOM   2307  N   TYR A 157     -15.896   0.632  -2.318  1.00 92.29           N
ATOM   2308  H   TYR A 157     -16.645   1.181  -1.946  1.00 92.29           H
ATOM   2309  CA  TYR A 157     -14.560   1.202  -2.389  1.00 92.50           C
ATOM   2310  HA  TYR A 157     -14.223   0.961  -3.299  1.00 92.50           H
ATOM   2311  C   TYR A 157     -13.609   0.576  -1.371  1.00 92.28           C
ATOM   2312  O   TYR A 157     -12.447   0.393  -1.679  1.00 90.44           O
ATOM   2313  CB  TYR A 157     -14.630   2.723  -2.251  1.00 91.86           C
ATOM   2314 1HB  TYR A 157     -15.458   3.056  -2.703  1.00 91.86           H
ATOM   2315 2HB  TYR A 157     -14.659   2.964  -1.281  1.00 91.86           H
ATOM   2316  CG  TYR A 157     -13.430   3.393  -2.881  1.00 91.69           C
ATOM   2317  CD1 TYR A 157     -12.256   3.582  -2.140  1.00 88.71           C
ATOM   2318  HD1 TYR A 157     -12.216   3.297  -1.182  1.00 88.71           H
ATOM   2319  CD2 TYR A 157     -13.471   3.789  -4.230  1.00 88.82           C
ATOM   2320  HD2 TYR A 157     -14.306   3.646  -4.762  1.00 88.82           H
ATOM   2321  CE1 TYR A 157     -11.132   4.175  -2.747  1.00 87.90           C
ATOM   2322  HE1 TYR A 157     -10.292   4.307  -2.220  1.00 87.90           H
ATOM   2323  CE2 TYR A 157     -12.356   4.381  -4.838  1.00 87.98           C
ATOM   2324  HE2 TYR A 157     -12.394   4.658  -5.798  1.00 87.98           H
ATOM   2325  CZ  TYR A 157     -11.188   4.582  -4.092  1.00 88.46           C
ATOM   2326  OH  TYR A 157     -10.108   5.166  -4.675  1.00 86.78           O
ATOM   2327  HH  TYR A 157      -9.425   4.509  -4.812  1.00 86.78           H
ATOM   2328  N   CYS A 158     -14.097   0.115  -0.216  1.00 90.37           N
ATOM   2329  H   CYS A 158     -15.053   0.303   0.010  1.00 90.37           H
ATOM   2330  CA  CYS A 158     -13.287  -0.656   0.734  1.00 89.73           C
ATOM   2331  HA  CYS A 158     -12.501  -0.081   0.962  1.00 89.73           H
ATOM   2332  C   CYS A 158     -12.746  -1.954   0.111  1.00 90.08           C
ATOM   2333  O   CYS A 158     -11.570  -2.279   0.279  1.00 89.04           O
ATOM   2334  CB  CYS A 158     -14.136  -0.947   1.983  1.00 88.68           C
ATOM   2335 1HB  CYS A 158     -14.326  -0.040   2.357  1.00 88.68           H
ATOM   2336 2HB  CYS A 158     -14.978  -1.338   1.612  1.00 88.68           H
ATOM   2337  SG  CYS A 158     -13.402  -2.030   3.227  1.00 85.68           S
ATOM   2338  N   ARG A 159     -13.579  -2.663  -0.666  1.00 92.46           N
ATOM   2339  H   ARG A 159     -14.534  -2.376  -0.740  1.00 92.46           H
ATOM   2340  CA  ARG A 159     -13.131  -3.849  -1.413  1.00 92.49           C
ATOM   2341  HA  ARG A 159     -12.707  -4.443  -0.729  1.00 92.49           H
ATOM   2342  C   ARG A 159     -12.087  -3.490  -2.470  1.00 92.35           C
ATOM   2343  O   ARG A 159     -11.043  -4.128  -2.531  1.00 90.72           O
ATOM   2344  CB  ARG A 159     -14.325  -4.557  -2.067  1.00 92.31           C
ATOM   2345 1HB  ARG A 159     -14.833  -3.894  -2.617  1.00 92.31           H
ATOM   2346 2HB  ARG A 159     -13.984  -5.289  -2.657  1.00 92.31           H
ATOM   2347  CG  ARG A 159     -15.271  -5.162  -1.028  1.00 88.03           C
ATOM   2348 1HG  ARG A 159     -14.777  -5.840  -0.484  1.00 88.03           H
ATOM   2349 2HG  ARG A 159     -15.613  -4.438  -0.428  1.00 88.03           H
ATOM   2350  CD  ARG A 159     -16.449  -5.836  -1.739  1.00 85.85           C
ATOM   2351 1HD  ARG A 159     -16.946  -5.163  -2.287  1.00 85.85           H
ATOM   2352 2HD  ARG A 159     -16.114  -6.568  -2.333  1.00 85.85           H
ATOM   2353  NE  ARG A 159     -17.388  -6.424  -0.768  1.00 79.08           N
ATOM   2354  HE  ARG A 159     -17.133  -6.379   0.198  1.00 79.08           H
ATOM   2355  CZ  ARG A 159     -18.535  -7.004  -1.062  1.00 72.78           C
ATOM   2356  NH1 ARG A 159     -18.960  -7.099  -2.294  1.00 67.65           N
ATOM   2357 1HH1 ARG A 159     -18.411  -6.727  -3.042  1.00 67.65           H
ATOM   2358 2HH1 ARG A 159     -19.834  -7.544  -2.488  1.00 67.65           H
ATOM   2359  NH2 ARG A 159     -19.278  -7.486  -0.111  1.00 65.36           N
ATOM   2360 1HH2 ARG A 159     -18.979  -7.416   0.841  1.00 65.36           H
ATOM   2361 2HH2 ARG A 159     -20.148  -7.926  -0.331  1.00 65.36           H
ATOM   2362  N   PHE A 160     -12.346  -2.436  -3.251  1.00 92.96           N
ATOM   2363  H   PHE A 160     -13.216  -1.957  -3.133  1.00 92.96           H
ATOM   2364  CA  PHE A 160     -11.419  -1.953  -4.267  1.00 93.01           C
ATOM   2365  HA  PHE A 160     -11.243  -2.732  -4.868  1.00 93.01           H
ATOM   2366  C   PHE A 160     -10.078  -1.506  -3.658  1.00 92.79           C
ATOM   2367  O   PHE A 160      -9.030  -1.910  -4.144  1.00 91.38           O
ATOM   2368  CB  PHE A 160     -12.082  -0.814  -5.041  1.00 93.15           C
ATOM   2369 1HB  PHE A 160     -12.904  -1.164  -5.490  1.00 93.15           H
ATOM   2370 2HB  PHE A 160     -12.335  -0.091  -4.398  1.00 93.15           H
ATOM   2371  CG  PHE A 160     -11.171  -0.221  -6.098  1.00 93.68           C
ATOM   2372  CD1 PHE A 160     -10.477   0.978  -5.849  1.00 90.93           C
ATOM   2373  HD1 PHE A 160     -10.600   1.453  -4.978  1.00 90.93           H
ATOM   2374  CD2 PHE A 160     -11.000  -0.874  -7.332  1.00 91.66           C
ATOM   2375  HD2 PHE A 160     -11.494  -1.723  -7.518  1.00 91.66           H
ATOM   2376  CE1 PHE A 160      -9.614   1.509  -6.819  1.00 91.50           C
ATOM   2377  HE1 PHE A 160      -9.113   2.355  -6.634  1.00 91.50           H
ATOM   2378  CE2 PHE A 160     -10.141  -0.342  -8.303  1.00 91.97           C
ATOM   2379  HE2 PHE A 160     -10.019  -0.814  -9.176  1.00 91.97           H
ATOM   2380  CZ  PHE A 160      -9.453   0.854  -8.049  1.00 92.48           C
ATOM   2381  HZ  PHE A 160      -8.848   1.240  -8.745  1.00 92.48           H
ATOM   2382  N   GLN A 161     -10.119  -0.752  -2.557  1.00 92.47           N
ATOM   2383  H   GLN A 161     -11.017  -0.531  -2.177  1.00 92.47           H
ATOM   2384  CA  GLN A 161      -8.940  -0.226  -1.868  1.00 91.28           C
ATOM   2385  HA  GLN A 161      -8.433   0.274  -2.570  1.00 91.28           H
ATOM   2386  C   GLN A 161      -8.007  -1.314  -1.339  1.00 91.16           C
ATOM   2387  O   GLN A 161      -6.797  -1.110  -1.305  1.00 89.20           O
ATOM   2388  CB  GLN A 161      -9.413   0.679  -0.712  1.00 89.31           C
ATOM   2389 1HB  GLN A 161     -10.023   1.376  -1.088  1.00 89.31           H
ATOM   2390 2HB  GLN A 161      -9.915   0.115  -0.056  1.00 89.31           H
ATOM   2391  CG  GLN A 161      -8.278   1.391   0.039  1.00 80.14           C
ATOM   2392 1HG  GLN A 161      -8.666   1.861   0.832  1.00 80.14           H
ATOM   2393 2HG  GLN A 161      -7.619   0.705   0.347  1.00 80.14           H
ATOM   2394  CD  GLN A 161      -7.535   2.416  -0.803  1.00 74.78           C
ATOM   2395  OE1 GLN A 161      -7.952   2.811  -1.876  1.00 67.31           O
ATOM   2396  NE2 GLN A 161      -6.405   2.905  -0.330  1.00 61.80           N
ATOM   2397 1HE2 GLN A 161      -5.901   3.593  -0.852  1.00 61.80           H
ATOM   2398 2HE2 GLN A 161      -6.053   2.588   0.551  1.00 61.80           H
ATOM   2399  N   ASN A 162      -8.538  -2.474  -0.937  1.00 90.69           N
ATOM   2400  H   ASN A 162      -9.533  -2.574  -0.950  1.00 90.69           H
ATOM   2401  CA  ASN A 162      -7.727  -3.605  -0.479  1.00 89.84           C
ATOM   2402  HA  ASN A 162      -6.900  -3.206  -0.082  1.00 89.84           H
ATOM   2403  C   ASN A 162      -7.278  -4.518  -1.636  1.00 90.25           C
ATOM   2404  O   ASN A 162      -6.232  -5.150  -1.557  1.00 89.03           O
ATOM   2405  CB  ASN A 162      -8.511  -4.376   0.586  1.00 88.34           C
ATOM   2406 1HB  ASN A 162      -9.439  -4.540   0.252  1.00 88.34           H
ATOM   2407 2HB  ASN A 162      -8.058  -5.251   0.754  1.00 88.34           H
ATOM   2408  CG  ASN A 162      -8.595  -3.616   1.895  1.00 85.44           C
ATOM   2409  OD1 ASN A 162      -7.605  -3.370   2.561  1.00 77.38           O
ATOM   2410  ND2 ASN A 162      -9.770  -3.214   2.317  1.00 76.49           N
ATOM   2411 1HD2 ASN A 162      -9.847  -2.711   3.178  1.00 76.49           H
ATOM   2412 2HD2 ASN A 162     -10.589  -3.411   1.778  1.00 76.49           H
ATOM   2413  N   PHE A 163      -8.048  -4.572  -2.714  1.00 91.02           N
ATOM   2414  H   PHE A 163      -8.882  -4.021  -2.713  1.00 91.02           H
ATOM   2415  CA  PHE A 163      -7.771  -5.376  -3.905  1.00 91.75           C
ATOM   2416  HA  PHE A 163      -7.390  -6.246  -3.593  1.00 91.75           H
ATOM   2417  C   PHE A 163      -6.712  -4.736  -4.818  1.00 92.54           C
ATOM   2418  O   PHE A 163      -5.746  -5.372  -5.223  1.00 91.83           O
ATOM   2419  CB  PHE A 163      -9.108  -5.554  -4.637  1.00 91.74           C
ATOM   2420 1HB  PHE A 163      -9.674  -6.190  -4.113  1.00 91.74           H
ATOM   2421 2HB  PHE A 163      -9.563  -4.665  -4.687  1.00 91.74           H
ATOM   2422  CG  PHE A 163      -9.001  -6.090  -6.040  1.00 91.93           C
ATOM   2423  CD1 PHE A 163      -9.139  -5.224  -7.150  1.00 88.92           C
ATOM   2424  HD1 PHE A 163      -9.279  -4.245  -7.004  1.00 88.92           H
ATOM   2425  CD2 PHE A 163      -8.783  -7.462  -6.250  1.00 89.82           C
ATOM   2426  HD2 PHE A 163      -8.667  -8.075  -5.469  1.00 89.82           H
ATOM   2427  CE1 PHE A 163      -9.080  -5.733  -8.452  1.00 88.57           C
ATOM   2428  HE1 PHE A 163      -9.179  -5.120  -9.236  1.00 88.57           H
ATOM   2429  CE2 PHE A 163      -8.728  -7.970  -7.551  1.00 89.09           C
ATOM   2430  HE2 PHE A 163      -8.580  -8.948  -7.701  1.00 89.09           H
ATOM   2431  CZ  PHE A 163      -8.881  -7.104  -8.651  1.00 89.55           C
ATOM   2432  HZ  PHE A 163      -8.847  -7.471  -9.581  1.00 89.55           H
ATOM   2433  N   PHE A 164      -6.917  -3.464  -5.156  1.00 92.74           N
ATOM   2434  H   PHE A 164      -7.605  -2.942  -4.651  1.00 92.74           H
ATOM   2435  CA  PHE A 164      -6.186  -2.797  -6.227  1.00 93.16           C
ATOM   2436  HA  PHE A 164      -6.246  -3.445  -6.986  1.00 93.16           H
ATOM   2437  C   PHE A 164      -4.676  -2.608  -5.973  1.00 93.54           C
ATOM   2438  O   PHE A 164      -3.915  -2.803  -6.914  1.00 92.73           O
ATOM   2439  CB  PHE A 164      -6.886  -1.472  -6.559  1.00 93.04           C
ATOM   2440 1HB  PHE A 164      -7.863  -1.640  -6.692  1.00 93.04           H
ATOM   2441 2HB  PHE A 164      -6.758  -0.833  -5.800  1.00 93.04           H
ATOM   2442  CG  PHE A 164      -6.343  -0.836  -7.808  1.00 93.18           C
ATOM   2443  CD1 PHE A 164      -5.440   0.235  -7.725  1.00 90.03           C
ATOM   2444  HD1 PHE A 164      -5.189   0.610  -6.832  1.00 90.03           H
ATOM   2445  CD2 PHE A 164      -6.689  -1.368  -9.065  1.00 90.36           C
ATOM   2446  HD2 PHE A 164      -7.333  -2.131  -9.123  1.00 90.36           H
ATOM   2447  CE1 PHE A 164      -4.890   0.780  -8.895  1.00 89.75           C
ATOM   2448  HE1 PHE A 164      -4.257   1.552  -8.840  1.00 89.75           H
ATOM   2449  CE2 PHE A 164      -6.134  -0.832 -10.233  1.00 90.10           C
ATOM   2450  HE2 PHE A 164      -6.380  -1.210 -11.125  1.00 90.10           H
ATOM   2451  CZ  PHE A 164      -5.233   0.236 -10.146  1.00 91.21           C
ATOM   2452  HZ  PHE A 164      -4.830   0.615 -10.979  1.00 91.21           H
ATOM   2453  N   PRO A 165      -4.200  -2.322  -4.741  1.00 93.05           N
ATOM   2454  CA  PRO A 165      -2.769  -2.172  -4.481  1.00 92.53           C
ATOM   2455  HA  PRO A 165      -2.435  -1.447  -5.083  1.00 92.53           H
ATOM   2456  C   PRO A 165      -1.963  -3.427  -4.820  1.00 93.42           C
ATOM   2457  O   PRO A 165      -0.929  -3.335  -5.468  1.00 92.84           O
ATOM   2458  CB  PRO A 165      -2.638  -1.839  -2.991  1.00 90.66           C
ATOM   2459 1HB  PRO A 165      -2.471  -2.663  -2.450  1.00 90.66           H
ATOM   2460 2HB  PRO A 165      -1.903  -1.180  -2.831  1.00 90.66           H
ATOM   2461  CG  PRO A 165      -3.990  -1.235  -2.654  1.00 87.73           C
ATOM   2462 1HG  PRO A 165      -4.210  -1.370  -1.688  1.00 87.73           H
ATOM   2463 2HG  PRO A 165      -4.007  -0.258  -2.867  1.00 87.73           H
ATOM   2464  CD  PRO A 165      -4.959  -1.994  -3.536  1.00 91.18           C
ATOM   2465 1HD  PRO A 165      -5.271  -2.834  -3.091  1.00 91.18           H
ATOM   2466 2HD  PRO A 165      -5.749  -1.429  -3.775  1.00 91.18           H
ATOM   2467  N   ILE A 166      -2.471  -4.603  -4.434  1.00 92.33           N
ATOM   2468  H   ILE A 166      -3.340  -4.611  -3.939  1.00 92.33           H
ATOM   2469  CA  ILE A 166      -1.803  -5.885  -4.708  1.00 92.40           C
ATOM   2470  HA  ILE A 166      -0.866  -5.811  -4.367  1.00 92.40           H
ATOM   2471  C   ILE A 166      -1.752  -6.125  -6.216  1.00 93.46           C
ATOM   2472  O   ILE A 166      -0.704  -6.487  -6.749  1.00 92.96           O
ATOM   2473  CB  ILE A 166      -2.524  -7.033  -3.961  1.00 91.86           C
ATOM   2474  HB  ILE A 166      -3.484  -7.055  -4.240  1.00 91.86           H
ATOM   2475  CG1 ILE A 166      -2.452  -6.790  -2.436  1.00 89.14           C
ATOM   2476 1HG1 ILE A 166      -1.501  -6.886  -2.143  1.00 89.14           H
ATOM   2477 2HG1 ILE A 166      -2.767  -5.860  -2.247  1.00 89.14           H
ATOM   2478  CG2 ILE A 166      -1.909  -8.392  -4.330  1.00 88.93           C
ATOM   2479 1HG2 ILE A 166      -2.372  -9.137  -3.850  1.00 88.93           H
ATOM   2480 2HG2 ILE A 166      -0.940  -8.425  -4.087  1.00 88.93           H
ATOM   2481 3HG2 ILE A 166      -1.985  -8.565  -5.312  1.00 88.93           H
ATOM   2482  CD1 ILE A 166      -3.305  -7.760  -1.613  1.00 81.72           C
ATOM   2483 1HD1 ILE A 166      -3.227  -7.565  -0.635  1.00 81.72           H
ATOM   2484 2HD1 ILE A 166      -3.016  -8.706  -1.762  1.00 81.72           H
ATOM   2485 3HD1 ILE A 166      -4.270  -7.690  -1.864  1.00 81.72           H
ATOM   2486  N   THR A 167      -2.852  -5.850  -6.910  1.00 94.50           N
ATOM   2487  H   THR A 167      -3.670  -5.565  -6.410  1.00 94.50           H
ATOM   2488  CA  THR A 167      -2.926  -5.944  -8.372  1.00 94.90           C
ATOM   2489  HA  THR A 167      -2.691  -6.894  -8.578  1.00 94.90           H
ATOM   2490  C   THR A 167      -1.925  -5.012  -9.057  1.00 95.23           C
ATOM   2491  O   THR A 167      -1.182  -5.449  -9.931  1.00 94.37           O
ATOM   2492  CB  THR A 167      -4.338  -5.607  -8.853  1.00 94.67           C
ATOM   2493  HB  THR A 167      -4.558  -4.685  -8.534  1.00 94.67           H
ATOM   2494  OG1 THR A 167      -5.282  -6.486  -8.289  1.00 86.24           O
ATOM   2495  HG1 THR A 167      -6.111  -6.025  -8.161  1.00 86.24           H
ATOM   2496  CG2 THR A 167      -4.488  -5.725 -10.360  1.00 86.52           C
ATOM   2497 1HG2 THR A 167      -5.419  -5.499 -10.646  1.00 86.52           H
ATOM   2498 2HG2 THR A 167      -4.288  -6.655 -10.668  1.00 86.52           H
ATOM   2499 3HG2 THR A 167      -3.862  -5.104 -10.832  1.00 86.52           H
ATOM   2500  N   ALA A 168      -1.890  -3.739  -8.671  1.00 95.00           N
ATOM   2501  H   ALA A 168      -2.485  -3.456  -7.919  1.00 95.00           H
ATOM   2502  CA  ALA A 168      -1.030  -2.735  -9.287  1.00 94.61           C
ATOM   2503  HA  ALA A 168      -1.193  -2.781 -10.273  1.00 94.61           H
ATOM   2504  C   ALA A 168       0.449  -3.048  -9.052  1.00 94.99           C
ATOM   2505  O   ALA A 168       1.222  -3.093 -10.006  1.00 93.98           O
ATOM   2506  CB  ALA A 168      -1.420  -1.353  -8.754  1.00 94.02           C
ATOM   2507 1HB  ALA A 168      -2.389  -1.167  -8.916  1.00 94.02           H
ATOM   2508 2HB  ALA A 168      -0.889  -0.633  -9.202  1.00 94.02           H
ATOM   2509 3HB  ALA A 168      -1.256  -1.289  -7.770  1.00 94.02           H
ATOM   2510  N   VAL A 169       0.834  -3.360  -7.814  1.00 94.50           N
ATOM   2511  H   VAL A 169       0.146  -3.364  -7.088  1.00 94.50           H
ATOM   2512  CA  VAL A 169       2.225  -3.699  -7.464  1.00 94.23           C
ATOM   2513  HA  VAL A 169       2.786  -2.942  -7.798  1.00 94.23           H
ATOM   2514  C   VAL A 169       2.676  -4.975  -8.180  1.00 94.99           C
ATOM   2515  O   VAL A 169       3.770  -5.013  -8.741  1.00 94.54           O
ATOM   2516  CB  VAL A 169       2.387  -3.813  -5.934  1.00 93.57           C
ATOM   2517  HB  VAL A 169       1.703  -4.478  -5.633  1.00 93.57           H
ATOM   2518  CG1 VAL A 169       3.783  -4.290  -5.538  1.00 89.90           C
ATOM   2519 1HG1 VAL A 169       3.870  -4.358  -4.544  1.00 89.90           H
ATOM   2520 2HG1 VAL A 169       4.484  -3.657  -5.865  1.00 89.90           H
ATOM   2521 3HG1 VAL A 169       3.977  -5.191  -5.926  1.00 89.90           H
ATOM   2522  CG2 VAL A 169       2.181  -2.450  -5.253  1.00 89.63           C
ATOM   2523 1HG2 VAL A 169       2.286  -2.525  -4.261  1.00 89.63           H
ATOM   2524 2HG2 VAL A 169       1.266  -2.091  -5.439  1.00 89.63           H
ATOM   2525 3HG2 VAL A 169       2.846  -1.780  -5.583  1.00 89.63           H
ATOM   2526  N   PHE A 170       1.820  -6.009  -8.255  1.00 94.01           N
ATOM   2527  H   PHE A 170       0.956  -5.957  -7.754  1.00 94.01           H
ATOM   2528  CA  PHE A 170       2.106  -7.205  -9.041  1.00 94.65           C
ATOM   2529  HA  PHE A 170       2.953  -7.582  -8.666  1.00 94.65           H
ATOM   2530  C   PHE A 170       2.338  -6.853 -10.512  1.00 95.05           C
ATOM   2531  O   PHE A 170       3.356  -7.238 -11.091  1.00 94.83           O
ATOM   2532  CB  PHE A 170       0.962  -8.219  -8.886  1.00 94.70           C
ATOM   2533 1HB  PHE A 170       0.813  -8.381  -7.910  1.00 94.70           H
ATOM   2534 2HB  PHE A 170       0.135  -7.826  -9.289  1.00 94.70           H
ATOM   2535  CG  PHE A 170       1.216  -9.563  -9.552  1.00 93.88           C
ATOM   2536  CD1 PHE A 170       1.086  -9.713 -10.946  1.00 91.34           C
ATOM   2537  HD1 PHE A 170       0.818  -8.932 -11.510  1.00 91.34           H
ATOM   2538  CD2 PHE A 170       1.569 -10.675  -8.767  1.00 91.46           C
ATOM   2539  HD2 PHE A 170       1.648 -10.579  -7.775  1.00 91.46           H
ATOM   2540  CE1 PHE A 170       1.333 -10.963 -11.548  1.00 89.38           C
ATOM   2541  HE1 PHE A 170       1.246 -11.065 -12.539  1.00 89.38           H
ATOM   2542  CE2 PHE A 170       1.812 -11.923  -9.372  1.00 89.48           C
ATOM   2543  HE2 PHE A 170       2.064 -12.710  -8.809  1.00 89.48           H
ATOM   2544  CZ  PHE A 170       1.701 -12.065 -10.761  1.00 90.19           C
ATOM   2545  HZ  PHE A 170       1.884 -12.949 -11.191  1.00 90.19           H
ATOM   2546  N   ALA A 171       1.436  -6.084 -11.131  1.00 95.79           N
ATOM   2547  H   ALA A 171       0.649  -5.759 -10.607  1.00 95.79           H
ATOM   2548  CA  ALA A 171       1.543  -5.696 -12.530  1.00 95.73           C
ATOM   2549  HA  ALA A 171       1.618  -6.552 -13.042  1.00 95.73           H
ATOM   2550  C   ALA A 171       2.816  -4.869 -12.810  1.00 95.76           C
ATOM   2551  O   ALA A 171       3.477  -5.104 -13.821  1.00 94.67           O
ATOM   2552  CB  ALA A 171       0.273  -4.946 -12.938  1.00 95.70           C
ATOM   2553 1HB  ALA A 171      -0.542  -5.494 -12.751  1.00 95.70           H
ATOM   2554 2HB  ALA A 171       0.282  -4.732 -13.915  1.00 95.70           H
ATOM   2555 3HB  ALA A 171       0.188  -4.086 -12.435  1.00 95.70           H
ATOM   2556  N   SER A 172       3.197  -3.967 -11.904  1.00 95.58           N
ATOM   2557  H   SER A 172       2.603  -3.819 -11.113  1.00 95.58           H
ATOM   2558  CA  SER A 172       4.428  -3.179 -11.993  1.00 95.00           C
ATOM   2559  HA  SER A 172       4.378  -2.728 -12.884  1.00 95.00           H
ATOM   2560  C   SER A 172       5.672  -4.063 -11.953  1.00 95.66           C
ATOM   2561  O   SER A 172       6.486  -4.045 -12.883  1.00 94.51           O
ATOM   2562  CB  SER A 172       4.486  -2.152 -10.848  1.00 93.47           C
ATOM   2563 1HB  SER A 172       4.347  -2.594  -9.962  1.00 93.47           H
ATOM   2564 2HB  SER A 172       5.360  -1.665 -10.845  1.00 93.47           H
ATOM   2565  OG  SER A 172       3.471  -1.191 -11.001  1.00 81.98           O
ATOM   2566  HG  SER A 172       3.861  -0.318 -11.036  1.00 81.98           H
ATOM   2567  N   ILE A 173       5.811  -4.905 -10.930  1.00 95.39           N
ATOM   2568  H   ILE A 173       5.058  -4.995 -10.278  1.00 95.39           H
ATOM   2569  CA  ILE A 173       7.022  -5.706 -10.720  1.00 95.34           C
ATOM   2570  HA  ILE A 173       7.792  -5.073 -10.802  1.00 95.34           H
ATOM   2571  C   ILE A 173       7.186  -6.764 -11.821  1.00 95.81           C
ATOM   2572  O   ILE A 173       8.282  -6.954 -12.347  1.00 95.23           O
ATOM   2573  CB  ILE A 173       7.026  -6.306  -9.298  1.00 94.76           C
ATOM   2574  HB  ILE A 173       6.188  -6.837  -9.175  1.00 94.76           H
ATOM   2575  CG1 ILE A 173       7.090  -5.176  -8.242  1.00 90.56           C
ATOM   2576 1HG1 ILE A 173       7.972  -4.712  -8.326  1.00 90.56           H
ATOM   2577 2HG1 ILE A 173       6.352  -4.527  -8.425  1.00 90.56           H
ATOM   2578  CG2 ILE A 173       8.230  -7.235  -9.117  1.00 90.08           C
ATOM   2579 1HG2 ILE A 173       8.243  -7.630  -8.198  1.00 90.08           H
ATOM   2580 2HG2 ILE A 173       9.088  -6.740  -9.251  1.00 90.08           H
ATOM   2581 3HG2 ILE A 173       8.204  -7.988  -9.775  1.00 90.08           H
ATOM   2582  CD1 ILE A 173       6.946  -5.659  -6.799  1.00 82.91           C
ATOM   2583 1HD1 ILE A 173       6.994  -4.893  -6.158  1.00 82.91           H
ATOM   2584 2HD1 ILE A 173       7.673  -6.303  -6.563  1.00 82.91           H
ATOM   2585 3HD1 ILE A 173       6.070  -6.120  -6.661  1.00 82.91           H
ATOM   2586  N   TYR A 174       6.105  -7.415 -12.255  1.00 96.58           N
ATOM   2587  H   TYR A 174       5.225  -7.235 -11.816  1.00 96.58           H
ATOM   2588  CA  TYR A 174       6.164  -8.381 -13.349  1.00 96.65           C
ATOM   2589  HA  TYR A 174       6.961  -8.945 -13.131  1.00 96.65           H
ATOM   2590  C   TYR A 174       6.414  -7.723 -14.715  1.00 96.44           C
ATOM   2591  O   TYR A 174       7.056  -8.336 -15.563  1.00 95.47           O
ATOM   2592  CB  TYR A 174       4.912  -9.254 -13.368  1.00 96.58           C
ATOM   2593 1HB  TYR A 174       4.124  -8.696 -13.110  1.00 96.58           H
ATOM   2594 2HB  TYR A 174       4.780  -9.611 -14.293  1.00 96.58           H
ATOM   2595  CG  TYR A 174       5.014 -10.423 -12.407  1.00 97.00           C
ATOM   2596  CD1 TYR A 174       5.377 -11.699 -12.885  1.00 94.77           C
ATOM   2597  HD1 TYR A 174       5.564 -11.832 -13.858  1.00 94.77           H
ATOM   2598  CD2 TYR A 174       4.784 -10.238 -11.032  1.00 94.64           C
ATOM   2599  HD2 TYR A 174       4.543  -9.331 -10.687  1.00 94.64           H
ATOM   2600  CE1 TYR A 174       5.477 -12.782 -12.000  1.00 94.21           C
ATOM   2601  HE1 TYR A 174       5.724 -13.687 -12.347  1.00 94.21           H
ATOM   2602  CE2 TYR A 174       4.890 -11.315 -10.140  1.00 94.69           C
ATOM   2603  HE2 TYR A 174       4.725 -11.174  -9.164  1.00 94.69           H
ATOM   2604  CZ  TYR A 174       5.230 -12.601 -10.622  1.00 95.48           C
ATOM   2605  OH  TYR A 174       5.303 -13.641  -9.761  1.00 94.20           O
ATOM   2606  HH  TYR A 174       5.320 -13.311  -8.863  1.00 94.20           H
ATOM   2607  N   SER A 175       6.000  -6.463 -14.928  1.00 96.08           N
ATOM   2608  H   SER A 175       5.399  -6.033 -14.254  1.00 96.08           H
ATOM   2609  CA  SER A 175       6.396  -5.696 -16.111  1.00 95.69           C
ATOM   2610  HA  SER A 175       6.156  -6.292 -16.877  1.00 95.69           H
ATOM   2611  C   SER A 175       7.897  -5.413 -16.121  1.00 95.58           C
ATOM   2612  O   SER A 175       8.544  -5.618 -17.146  1.00 94.13           O
ATOM   2613  CB  SER A 175       5.627  -4.378 -16.213  1.00 95.33           C
ATOM   2614 1HB  SER A 175       5.764  -3.816 -15.398  1.00 95.33           H
ATOM   2615 2HB  SER A 175       5.901  -3.862 -17.024  1.00 95.33           H
ATOM   2616  OG  SER A 175       4.252  -4.653 -16.321  1.00 89.48           O
ATOM   2617  HG  SER A 175       3.763  -3.831 -16.346  1.00 89.48           H
ATOM   2618  N   MET A 176       8.480  -5.034 -14.981  1.00 96.01           N
ATOM   2619  H   MET A 176       7.902  -4.854 -14.185  1.00 96.01           H
ATOM   2620  CA  MET A 176       9.927  -4.871 -14.847  1.00 95.88           C
ATOM   2621  HA  MET A 176      10.173  -4.223 -15.568  1.00 95.88           H
ATOM   2622  C   MET A 176      10.670  -6.191 -15.075  1.00 95.81           C
ATOM   2623  O   MET A 176      11.669  -6.221 -15.795  1.00 94.63           O
ATOM   2624  CB  MET A 176      10.280  -4.312 -13.457  1.00 95.26           C
ATOM   2625 1HB  MET A 176       9.822  -4.863 -12.759  1.00 95.26           H
ATOM   2626 2HB  MET A 176      11.270  -4.365 -13.327  1.00 95.26           H
ATOM   2627  CG  MET A 176       9.842  -2.856 -13.297  1.00 90.92           C
ATOM   2628 1HG  MET A 176      10.182  -2.401 -14.120  1.00 90.92           H
ATOM   2629 2HG  MET A 176       8.843  -2.892 -13.325  1.00 90.92           H
ATOM   2630  SD  MET A 176      10.457  -2.070 -11.777  1.00 84.86           S
ATOM   2631  CE  MET A 176       9.338  -2.770 -10.542  1.00 73.75           C
ATOM   2632 1HE  MET A 176       9.553  -2.426  -9.628  1.00 73.75           H
ATOM   2633 2HE  MET A 176       9.408  -3.767 -10.519  1.00 73.75           H
ATOM   2634 3HE  MET A 176       8.388  -2.533 -10.744  1.00 73.75           H
ATOM   2635  N   THR A 177      10.145  -7.298 -14.547  1.00 96.29           N
ATOM   2636  H   THR A 177       9.335  -7.209 -13.968  1.00 96.29           H
ATOM   2637  CA  THR A 177      10.696  -8.640 -14.773  1.00 96.36           C
ATOM   2638  HA  THR A 177      11.643  -8.576 -14.459  1.00 96.36           H
ATOM   2639  C   THR A 177      10.664  -9.018 -16.255  1.00 95.90           C
ATOM   2640  O   THR A 177      11.662  -9.499 -16.793  1.00 94.79           O
ATOM   2641  CB  THR A 177       9.935  -9.695 -13.962  1.00 96.40           C
ATOM   2642  HB  THR A 177       8.993  -9.726 -14.296  1.00 96.40           H
ATOM   2643  OG1 THR A 177       9.886  -9.330 -12.608  1.00 91.94           O
ATOM   2644  HG1 THR A 177       9.875  -8.376 -12.535  1.00 91.94           H
ATOM   2645  CG2 THR A 177      10.607 -11.069 -14.014  1.00 91.90           C
ATOM   2646 1HG2 THR A 177      10.093 -11.740 -13.479  1.00 91.90           H
ATOM   2647 2HG2 THR A 177      11.536 -11.028 -13.646  1.00 91.90           H
ATOM   2648 3HG2 THR A 177      10.664 -11.405 -14.954  1.00 91.90           H
ATOM   2649  N   ALA A 178       9.562  -8.747 -16.953  1.00 96.28           N
ATOM   2650  H   ALA A 178       8.778  -8.354 -16.472  1.00 96.28           H
ATOM   2651  CA  ALA A 178       9.445  -8.997 -18.388  1.00 95.61           C
ATOM   2652  HA  ALA A 178       9.690  -9.956 -18.532  1.00 95.61           H
ATOM   2653  C   ALA A 178      10.439  -8.154 -19.204  1.00 94.91           C
ATOM   2654  O   ALA A 178      11.026  -8.657 -20.164  1.00 93.63           O
ATOM   2655  CB  ALA A 178       7.992  -8.749 -18.806  1.00 95.55           C
ATOM   2656 1HB  ALA A 178       7.363  -9.306 -18.264  1.00 95.55           H
ATOM   2657 2HB  ALA A 178       7.852  -8.977 -19.770  1.00 95.55           H
ATOM   2658 3HB  ALA A 178       7.741  -7.790 -18.678  1.00 95.55           H
ATOM   2659  N   ILE A 179      10.674  -6.894 -18.808  1.00 95.37           N
ATOM   2660  H   ILE A 179      10.120  -6.518 -18.065  1.00 95.37           H
ATOM   2661  CA  ILE A 179      11.706  -6.039 -19.412  1.00 94.33           C
ATOM   2662  HA  ILE A 179      11.510  -6.036 -20.393  1.00 94.33           H
ATOM   2663  C   ILE A 179      13.102  -6.634 -19.182  1.00 94.17           C
ATOM   2664  O   ILE A 179      13.882  -6.707 -20.123  1.00 93.07           O
ATOM   2665  CB  ILE A 179      11.617  -4.593 -18.867  1.00 93.91           C
ATOM   2666  HB  ILE A 179      11.624  -4.647 -17.869  1.00 93.91           H
ATOM   2667  CG1 ILE A 179      10.307  -3.918 -19.334  1.00 92.79           C
ATOM   2668 1HG1 ILE A 179      10.406  -3.666 -20.297  1.00 92.79           H
ATOM   2669 2HG1 ILE A 179       9.559  -4.575 -19.236  1.00 92.79           H
ATOM   2670  CG2 ILE A 179      12.827  -3.742 -19.327  1.00 92.69           C
ATOM   2671 1HG2 ILE A 179      12.765  -2.809 -18.972  1.00 92.69           H
ATOM   2672 2HG2 ILE A 179      12.869  -3.689 -20.325  1.00 92.69           H
ATOM   2673 3HG2 ILE A 179      13.687  -4.137 -19.003  1.00 92.69           H
ATOM   2674  CD1 ILE A 179       9.942  -2.654 -18.542  1.00 90.28           C
ATOM   2675 1HD1 ILE A 179       9.090  -2.254 -18.879  1.00 90.28           H
ATOM   2676 2HD1 ILE A 179      10.659  -1.962 -18.621  1.00 90.28           H
ATOM   2677 3HD1 ILE A 179       9.821  -2.862 -17.571  1.00 90.28           H
ATOM   2678  N   ALA A 180      13.407  -7.090 -17.970  1.00 94.94           N
ATOM   2679  H   ALA A 180      12.723  -7.008 -17.245  1.00 94.94           H
ATOM   2680  CA  ALA A 180      14.690  -7.703 -17.646  1.00 94.72           C
ATOM   2681  HA  ALA A 180      15.390  -7.031 -17.887  1.00 94.72           H
ATOM   2682  C   ALA A 180      14.950  -8.964 -18.485  1.00 94.40           C
ATOM   2683  O   ALA A 180      16.028  -9.110 -19.062  1.00 93.43           O
ATOM   2684  CB  ALA A 180      14.724  -8.005 -16.143  1.00 95.20           C
ATOM   2685 1HB  ALA A 180      14.554  -7.178 -15.607  1.00 95.20           H
ATOM   2686 2HB  ALA A 180      15.614  -8.370 -15.871  1.00 95.20           H
ATOM   2687 3HB  ALA A 180      14.028  -8.679 -15.897  1.00 95.20           H
ATOM   2688  N   VAL A 181      13.943  -9.821 -18.636  1.00 95.37           N
ATOM   2689  H   VAL A 181      13.094  -9.644 -18.139  1.00 95.37           H
ATOM   2690  CA  VAL A 181      14.010 -11.016 -19.494  1.00 94.86           C
ATOM   2691  HA  VAL A 181      14.843 -11.497 -19.221  1.00 94.86           H
ATOM   2692  C   VAL A 181      14.158 -10.643 -20.965  1.00 94.26           C
ATOM   2693  O   VAL A 181      14.988 -11.230 -21.658  1.00 93.09           O
ATOM   2694  CB  VAL A 181      12.782 -11.922 -19.257  1.00 94.78           C
ATOM   2695  HB  VAL A 181      11.977 -11.348 -19.406  1.00 94.78           H
ATOM   2696  CG1 VAL A 181      12.750 -13.113 -20.221  1.00 92.85           C
ATOM   2697 1HG1 VAL A 181      11.949 -13.688 -20.054  1.00 92.85           H
ATOM   2698 2HG1 VAL A 181      13.565 -13.682 -20.114  1.00 92.85           H
ATOM   2699 3HG1 VAL A 181      12.713 -12.804 -21.171  1.00 92.85           H
ATOM   2700  CG2 VAL A 181      12.794 -12.498 -17.833  1.00 92.51           C
ATOM   2701 1HG2 VAL A 181      12.000 -13.085 -17.677  1.00 92.51           H
ATOM   2702 2HG2 VAL A 181      12.775 -11.767 -17.151  1.00 92.51           H
ATOM   2703 3HG2 VAL A 181      13.616 -13.045 -17.675  1.00 92.51           H
ATOM   2704  N   ASP A 182      13.425  -9.634 -21.470  1.00 94.43           N
ATOM   2705  H   ASP A 182      12.747  -9.194 -20.881  1.00 94.43           H
ATOM   2706  CA  ASP A 182      13.578  -9.149 -22.852  1.00 93.61           C
ATOM   2707  HA  ASP A 182      13.420  -9.949 -23.431  1.00 93.61           H
ATOM   2708  C   ASP A 182      15.003  -8.636 -23.121  1.00 93.90           C
ATOM   2709  O   ASP A 182      15.581  -8.926 -24.167  1.00 92.52           O
ATOM   2710  CB  ASP A 182      12.528  -8.055 -23.152  1.00 92.77           C
ATOM   2711 1HB  ASP A 182      11.615  -8.447 -23.037  1.00 92.77           H
ATOM   2712 2HB  ASP A 182      12.653  -7.304 -22.504  1.00 92.77           H
ATOM   2713  CG  ASP A 182      12.628  -7.486 -24.567  1.00 89.68           C
ATOM   2714  OD1 ASP A 182      12.355  -8.224 -25.544  1.00 85.26           O
ATOM   2715  OD2 ASP A 182      12.958  -6.276 -24.709  1.00 84.51           O
ATOM   2716  N   ARG A 183      15.604  -7.918 -22.170  1.00 93.69           N
ATOM   2717  H   ARG A 183      15.075  -7.687 -21.354  1.00 93.69           H
ATOM   2718  CA  ARG A 183      16.998  -7.444 -22.245  1.00 93.45           C
ATOM   2719  HA  ARG A 183      17.077  -7.030 -23.152  1.00 93.45           H
ATOM   2720  C   ARG A 183      18.010  -8.579 -22.161  1.00 94.41           C
ATOM   2721  O   ARG A 183      18.974  -8.572 -22.929  1.00 92.37           O
ATOM   2722  CB  ARG A 183      17.270  -6.410 -21.146  1.00 92.23           C
ATOM   2723 1HB  ARG A 183      17.014  -6.812 -20.267  1.00 92.23           H
ATOM   2724 2HB  ARG A 183      18.248  -6.202 -21.146  1.00 92.23           H
ATOM   2725  CG  ARG A 183      16.498  -5.095 -21.317  1.00 83.98           C
ATOM   2726 1HG  ARG A 183      15.518  -5.292 -21.324  1.00 83.98           H
ATOM   2727 2HG  ARG A 183      16.711  -4.491 -20.549  1.00 83.98           H
ATOM   2728  CD  ARG A 183      16.852  -4.377 -22.605  1.00 79.99           C
ATOM   2729 1HD  ARG A 183      17.828  -4.160 -22.612  1.00 79.99           H
ATOM   2730 2HD  ARG A 183      16.634  -4.961 -23.387  1.00 79.99           H
ATOM   2731  NE  ARG A 183      16.097  -3.123 -22.738  1.00 74.85           N
ATOM   2732  HE  ARG A 183      15.474  -2.886 -21.992  1.00 74.85           H
ATOM   2733  CZ  ARG A 183      16.167  -2.283 -23.752  1.00 68.34           C
ATOM   2734  NH1 ARG A 183      16.939  -2.506 -24.772  1.00 61.49           N
ATOM   2735 1HH1 ARG A 183      17.501  -3.333 -24.803  1.00 61.49           H
ATOM   2736 2HH1 ARG A 183      16.972  -1.851 -25.527  1.00 61.49           H
ATOM   2737  NH2 ARG A 183      15.451  -1.204 -23.743  1.00 61.90           N
ATOM   2738 1HH2 ARG A 183      14.848  -1.011 -22.969  1.00 61.90           H
ATOM   2739 2HH2 ARG A 183      15.501  -0.564 -24.510  1.00 61.90           H
ATOM   2740  N   TYR A 184      17.794  -9.548 -21.298  1.00 93.66           N
ATOM   2741  H   TYR A 184      17.023  -9.460 -20.668  1.00 93.66           H
ATOM   2742  CA  TYR A 184      18.624 -10.745 -21.215  1.00 94.25           C
ATOM   2743  HA  TYR A 184      19.558 -10.437 -21.034  1.00 94.25           H
ATOM   2744  C   TYR A 184      18.637 -11.503 -22.548  1.00 94.38           C
ATOM   2745  O   TYR A 184      19.698 -11.707 -23.136  1.00 93.55           O
ATOM   2746  CB  TYR A 184      18.120 -11.619 -20.055  1.00 94.74           C
ATOM   2747 1HB  TYR A 184      18.327 -11.162 -19.190  1.00 94.74           H
ATOM   2748 2HB  TYR A 184      17.131 -11.736 -20.142  1.00 94.74           H
ATOM   2749  CG  TYR A 184      18.754 -12.987 -20.027  1.00 95.02           C
ATOM   2750  CD1 TYR A 184      18.134 -14.071 -20.691  1.00 93.11           C
ATOM   2751  HD1 TYR A 184      17.251 -13.940 -21.142  1.00 93.11           H
ATOM   2752  CD2 TYR A 184      19.992 -13.176 -19.387  1.00 93.72           C
ATOM   2753  HD2 TYR A 184      20.433 -12.413 -18.914  1.00 93.72           H
ATOM   2754  CE1 TYR A 184      18.748 -15.319 -20.719  1.00 93.43           C
ATOM   2755  HE1 TYR A 184      18.305 -16.080 -21.193  1.00 93.43           H
ATOM   2756  CE2 TYR A 184      20.611 -14.446 -19.413  1.00 93.79           C
ATOM   2757  HE2 TYR A 184      21.489 -14.584 -18.956  1.00 93.79           H
ATOM   2758  CZ  TYR A 184      19.989 -15.517 -20.084  1.00 94.01           C
ATOM   2759  OH  TYR A 184      20.596 -16.734 -20.128  1.00 92.67           O
ATOM   2760  HH  TYR A 184      19.931 -17.422 -20.138  1.00 92.67           H
ATOM   2761  N   MET A 185      17.456 -11.803 -23.107  1.00 93.92           N
ATOM   2762  H   MET A 185      16.620 -11.564 -22.614  1.00 93.92           H
ATOM   2763  CA  MET A 185      17.336 -12.465 -24.407  1.00 93.42           C
ATOM   2764  HA  MET A 185      17.856 -13.314 -24.313  1.00 93.42           H
ATOM   2765  C   MET A 185      17.952 -11.642 -25.542  1.00 93.82           C
ATOM   2766  O   MET A 185      18.433 -12.186 -26.527  1.00 92.32           O
ATOM   2767  CB  MET A 185      15.850 -12.725 -24.708  1.00 92.64           C
ATOM   2768 1HB  MET A 185      15.349 -11.865 -24.608  1.00 92.64           H
ATOM   2769 2HB  MET A 185      15.767 -13.052 -25.649  1.00 92.64           H
ATOM   2770  CG  MET A 185      15.223 -13.769 -23.770  1.00 85.78           C
ATOM   2771 1HG  MET A 185      15.343 -13.375 -22.859  1.00 85.78           H
ATOM   2772 2HG  MET A 185      14.253 -13.757 -24.013  1.00 85.78           H
ATOM   2773  SD  MET A 185      15.910 -15.442 -23.865  1.00 78.12           S
ATOM   2774  CE  MET A 185      15.464 -15.895 -25.554  1.00 66.12           C
ATOM   2775 1HE  MET A 185      15.780 -16.818 -25.773  1.00 66.12           H
ATOM   2776 2HE  MET A 185      15.874 -15.265 -26.214  1.00 66.12           H
ATOM   2777 3HE  MET A 185      14.472 -15.871 -25.681  1.00 66.12           H
ATOM   2778  N   ALA A 186      17.959 -10.312 -25.420  1.00 93.69           N
ATOM   2779  H   ALA A 186      17.533  -9.910 -24.610  1.00 93.69           H
ATOM   2780  CA  ALA A 186      18.552  -9.416 -26.401  1.00 93.23           C
ATOM   2781  HA  ALA A 186      18.133  -9.706 -27.262  1.00 93.23           H
ATOM   2782  C   ALA A 186      20.063  -9.556 -26.534  1.00 94.05           C
ATOM   2783  O   ALA A 186      20.588  -9.395 -27.640  1.00 92.45           O
ATOM   2784  CB  ALA A 186      18.239  -7.961 -26.005  1.00 91.97           C
ATOM   2785 1HB  ALA A 186      17.254  -7.821 -25.906  1.00 91.97           H
ATOM   2786 2HB  ALA A 186      18.572  -7.321 -26.698  1.00 91.97           H
ATOM   2787 3HB  ALA A 186      18.672  -7.725 -25.135  1.00 91.97           H
ATOM   2788  N   ILE A 187      20.732  -9.758 -25.404  1.00 93.63           N
ATOM   2789  H   ILE A 187      20.210  -9.997 -24.585  1.00 93.63           H
ATOM   2790  CA  ILE A 187      22.182  -9.653 -25.285  1.00 94.01           C
ATOM   2791  HA  ILE A 187      22.524  -9.147 -26.077  1.00 94.01           H
ATOM   2792  C   ILE A 187      22.815 -11.037 -25.348  1.00 94.69           C
ATOM   2793  O   ILE A 187      23.800 -11.227 -26.048  1.00 93.35           O
ATOM   2794  CB  ILE A 187      22.521  -8.871 -23.996  1.00 93.69           C
ATOM   2795  HB  ILE A 187      22.066  -9.312 -23.222  1.00 93.69           H
ATOM   2796  CG1 ILE A 187      22.027  -7.409 -24.131  1.00 91.25           C
ATOM   2797 1HG1 ILE A 187      22.637  -6.923 -24.757  1.00 91.25           H
ATOM   2798 2HG1 ILE A 187      21.101  -7.419 -24.508  1.00 91.25           H
ATOM   2799  CG2 ILE A 187      24.027  -8.899 -23.716  1.00 90.71           C
ATOM   2800 1HG2 ILE A 187      24.246  -8.393 -22.882  1.00 90.71           H
ATOM   2801 2HG2 ILE A 187      24.539  -8.486 -24.469  1.00 90.71           H
ATOM   2802 3HG2 ILE A 187      24.353  -9.837 -23.601  1.00 90.71           H
ATOM   2803  CD1 ILE A 187      21.991  -6.637 -22.815  1.00 84.67           C
ATOM   2804 1HD1 ILE A 187      21.666  -5.702 -22.957  1.00 84.67           H
ATOM   2805 2HD1 ILE A 187      22.901  -6.587 -22.404  1.00 84.67           H
ATOM   2806 3HD1 ILE A 187      21.380  -7.078 -22.157  1.00 84.67           H
ATOM   2807  N   ILE A 188      22.214 -12.013 -24.668  1.00 93.46           N
ATOM   2808  H   ILE A 188      21.345 -11.814 -24.214  1.00 93.46           H
ATOM   2809  CA  ILE A 188      22.767 -13.363 -24.555  1.00 93.74           C
ATOM   2810  HA  ILE A 188      23.760 -13.246 -24.558  1.00 93.74           H
ATOM   2811  C   ILE A 188      22.398 -14.229 -25.764  1.00 93.61           C
ATOM   2812  O   ILE A 188      23.235 -14.975 -26.263  1.00 91.41           O
ATOM   2813  CB  ILE A 188      22.298 -14.011 -23.229  1.00 93.23           C
ATOM   2814  HB  ILE A 188      21.303 -14.086 -23.287  1.00 93.23           H
ATOM   2815  CG1 ILE A 188      22.630 -13.143 -21.998  1.00 88.95           C
ATOM   2816 1HG1 ILE A 188      22.140 -12.276 -22.087  1.00 88.95           H
ATOM   2817 2HG1 ILE A 188      22.310 -13.625 -21.182  1.00 88.95           H
ATOM   2818  CG2 ILE A 188      22.888 -15.422 -23.053  1.00 87.87           C
ATOM   2819 1HG2 ILE A 188      22.581 -15.834 -22.195  1.00 87.87           H
ATOM   2820 2HG2 ILE A 188      23.888 -15.393 -23.040  1.00 87.87           H
ATOM   2821 3HG2 ILE A 188      22.607 -16.024 -23.801  1.00 87.87           H
ATOM   2822  CD1 ILE A 188      24.113 -12.823 -21.799  1.00 81.02           C
ATOM   2823 1HD1 ILE A 188      24.252 -12.259 -20.985  1.00 81.02           H
ATOM   2824 2HD1 ILE A 188      24.481 -12.325 -22.584  1.00 81.02           H
ATOM   2825 3HD1 ILE A 188      24.649 -13.660 -21.688  1.00 81.02           H
ATOM   2826  N   ASP A 189      21.187 -14.108 -26.283  1.00 92.96           N
ATOM   2827  H   ASP A 189      20.586 -13.410 -25.894  1.00 92.96           H
ATOM   2828  CA  ASP A 189      20.658 -14.920 -27.385  1.00 92.69           C
ATOM   2829  HA  ASP A 189      21.420 -15.483 -27.705  1.00 92.69           H
ATOM   2830  C   ASP A 189      20.185 -14.043 -28.575  1.00 92.90           C
ATOM   2831  O   ASP A 189      19.004 -14.066 -28.942  1.00 90.12           O
ATOM   2832  CB  ASP A 189      19.526 -15.814 -26.845  1.00 90.34           C
ATOM   2833 1HB  ASP A 189      18.999 -15.281 -26.183  1.00 90.34           H
ATOM   2834 2HB  ASP A 189      18.938 -16.068 -27.613  1.00 90.34           H
ATOM   2835  CG  ASP A 189      19.949 -17.097 -26.158  1.00 84.31           C
ATOM   2836  OD1 ASP A 189      20.754 -17.851 -26.735  1.00 76.98           O
ATOM   2837  OD2 ASP A 189      19.219 -17.517 -25.215  1.00 77.46           O
ATOM   2838  N   PRO A 190      21.065 -13.266 -29.229  1.00 94.14           N
ATOM   2839  CA  PRO A 190      20.670 -12.305 -30.269  1.00 93.74           C
ATOM   2840  HA  PRO A 190      19.924 -11.751 -29.900  1.00 93.74           H
ATOM   2841  C   PRO A 190      20.086 -12.948 -31.538  1.00 93.94           C
ATOM   2842  O   PRO A 190      19.397 -12.277 -32.304  1.00 90.94           O
ATOM   2843  CB  PRO A 190      21.949 -11.510 -30.579  1.00 92.20           C
ATOM   2844 1HB  PRO A 190      21.992 -11.258 -31.546  1.00 92.20           H
ATOM   2845 2HB  PRO A 190      22.007 -10.685 -30.016  1.00 92.20           H
ATOM   2846  CG  PRO A 190      23.063 -12.483 -30.226  1.00 90.91           C
ATOM   2847 1HG  PRO A 190      23.241 -13.114 -30.981  1.00 90.91           H
ATOM   2848 2HG  PRO A 190      23.905 -11.996 -29.992  1.00 90.91           H
ATOM   2849  CD  PRO A 190      22.505 -13.220 -29.018  1.00 93.32           C
ATOM   2850 1HD  PRO A 190      22.867 -14.150 -28.961  1.00 93.32           H
ATOM   2851 2HD  PRO A 190      22.706 -12.731 -28.169  1.00 93.32           H
ATOM   2852  N   LEU A 191      20.351 -14.232 -31.763  1.00 93.37           N
ATOM   2853  H   LEU A 191      20.928 -14.714 -31.104  1.00 93.37           H
ATOM   2854  CA  LEU A 191      19.849 -14.985 -32.919  1.00 93.84           C
ATOM   2855  HA  LEU A 191      19.781 -14.310 -33.654  1.00 93.84           H
ATOM   2856  C   LEU A 191      18.442 -15.564 -32.700  1.00 94.08           C
ATOM   2857  O   LEU A 191      17.792 -15.980 -33.667  1.00 91.64           O
ATOM   2858  CB  LEU A 191      20.849 -16.106 -33.262  1.00 93.60           C
ATOM   2859 1HB  LEU A 191      20.933 -16.702 -32.463  1.00 93.60           H
ATOM   2860 2HB  LEU A 191      20.479 -16.628 -34.030  1.00 93.60           H
ATOM   2861  CG  LEU A 191      22.257 -15.633 -33.648  1.00 91.10           C
ATOM   2862  HG  LEU A 191      22.611 -15.086 -32.889  1.00 91.10           H
ATOM   2863  CD1 LEU A 191      23.144 -16.845 -33.913  1.00 85.47           C
ATOM   2864 1HD1 LEU A 191      24.069 -16.563 -34.167  1.00 85.47           H
ATOM   2865 2HD1 LEU A 191      22.777 -17.402 -34.658  1.00 85.47           H
ATOM   2866 3HD1 LEU A 191      23.211 -17.424 -33.101  1.00 85.47           H
ATOM   2867  CD2 LEU A 191      22.252 -14.761 -34.898  1.00 86.48           C
ATOM   2868 1HD2 LEU A 191      23.178 -14.464 -35.132  1.00 86.48           H
ATOM   2869 2HD2 LEU A 191      21.692 -13.944 -34.762  1.00 86.48           H
ATOM   2870 3HD2 LEU A 191      21.882 -15.260 -35.682  1.00 86.48           H
ATOM   2871  N   LYS A 192      17.945 -15.606 -31.463  1.00 92.91           N
ATOM   2872  H   LYS A 192      18.521 -15.316 -30.698  1.00 92.91           H
ATOM   2873  CA  LYS A 192      16.580 -16.064 -31.192  1.00 92.00           C
ATOM   2874  HA  LYS A 192      16.446 -16.855 -31.788  1.00 92.00           H
ATOM   2875  C   LYS A 192      15.559 -14.986 -31.564  1.00 91.90           C
ATOM   2876  O   LYS A 192      15.784 -13.804 -31.325  1.00 89.71           O
ATOM   2877  CB  LYS A 192      16.420 -16.513 -29.730  1.00 90.64           C
ATOM   2878 1HB  LYS A 192      16.813 -15.816 -29.131  1.00 90.64           H
ATOM   2879 2HB  LYS A 192      15.447 -16.617 -29.526  1.00 90.64           H
ATOM   2880  CG  LYS A 192      17.131 -17.852 -29.474  1.00 83.72           C
ATOM   2881 1HG  LYS A 192      16.758 -18.545 -30.091  1.00 83.72           H
ATOM   2882 2HG  LYS A 192      18.110 -17.742 -29.648  1.00 83.72           H
ATOM   2883  CD  LYS A 192      16.927 -18.310 -28.024  1.00 79.16           C
ATOM   2884 1HD  LYS A 192      17.194 -17.571 -27.405  1.00 79.16           H
ATOM   2885 2HD  LYS A 192      15.962 -18.532 -27.882  1.00 79.16           H
ATOM   2886  CE  LYS A 192      17.778 -19.550 -27.725  1.00 73.30           C
ATOM   2887 1HE  LYS A 192      17.282 -20.371 -28.008  1.00 73.30           H
ATOM   2888 2HE  LYS A 192      18.641 -19.492 -28.227  1.00 73.30           H
ATOM   2889  NZ  LYS A 192      18.087 -19.664 -26.267  1.00 65.43           N
ATOM   2890 1HZ  LYS A 192      18.642 -20.475 -26.081  1.00 65.43           H
ATOM   2891 2HZ  LYS A 192      17.248 -19.735 -25.727  1.00 65.43           H
ATOM   2892 3HZ  LYS A 192      18.593 -18.864 -25.944  1.00 65.43           H
ATOM   2893  N   PRO A 193      14.414 -15.385 -32.125  1.00 92.58           N
ATOM   2894  CA  PRO A 193      13.360 -14.440 -32.469  1.00 91.74           C
ATOM   2895  HA  PRO A 193      13.721 -13.733 -33.078  1.00 91.74           H
ATOM   2896  C   PRO A 193      12.855 -13.727 -31.213  1.00 91.14           C
ATOM   2897  O   PRO A 193      12.552 -14.345 -30.196  1.00 87.71           O
ATOM   2898  CB  PRO A 193      12.277 -15.254 -33.168  1.00 90.17           C
ATOM   2899 1HB  PRO A 193      11.367 -14.910 -32.935  1.00 90.17           H
ATOM   2900 2HB  PRO A 193      12.399 -15.230 -34.160  1.00 90.17           H
ATOM   2901  CG  PRO A 193      12.487 -16.672 -32.621  1.00 86.17           C
ATOM   2902 1HG  PRO A 193      11.998 -16.801 -31.758  1.00 86.17           H
ATOM   2903 2HG  PRO A 193      12.186 -17.360 -33.281  1.00 86.17           H
ATOM   2904  CD  PRO A 193      13.994 -16.747 -32.407  1.00 89.50           C
ATOM   2905 1HD  PRO A 193      14.222 -17.335 -31.631  1.00 89.50           H
ATOM   2906 2HD  PRO A 193      14.462 -17.079 -33.226  1.00 89.50           H
ATOM   2907  N   ARG A 194      12.737 -12.394 -31.315  1.00 88.05           N
ATOM   2908  H   ARG A 194      13.046 -11.954 -32.158  1.00 88.05           H
ATOM   2909  CA  ARG A 194      12.178 -11.548 -30.255  1.00 88.04           C
ATOM   2910  HA  ARG A 194      12.644 -11.822 -29.414  1.00 88.04           H
ATOM   2911  C   ARG A 194      10.687 -11.794 -30.084  1.00 90.20           C
ATOM   2912  O   ARG A 194      10.007 -12.235 -31.003  1.00 86.20           O
ATOM   2913  CB  ARG A 194      12.456 -10.071 -30.548  1.00 83.07           C
ATOM   2914 1HB  ARG A 194      12.041  -9.843 -31.429  1.00 83.07           H
ATOM   2915 2HB  ARG A 194      12.032  -9.523 -29.827  1.00 83.07           H
ATOM   2916  CG  ARG A 194      13.944  -9.713 -30.611  1.00 72.13           C
ATOM   2917 1HG  ARG A 194      14.376 -10.268 -31.322  1.00 72.13           H
ATOM   2918 2HG  ARG A 194      14.030  -8.745 -30.846  1.00 72.13           H
ATOM   2919  CD  ARG A 194      14.673  -9.961 -29.288  1.00 67.96           C
ATOM   2920 1HD  ARG A 194      14.158  -9.569 -28.526  1.00 67.96           H
ATOM   2921 2HD  ARG A 194      14.798 -10.941 -29.136  1.00 67.96           H
ATOM   2922  NE  ARG A 194      15.988  -9.325 -29.338  1.00 61.30           N
ATOM   2923  HE  ARG A 194      16.663  -9.722 -29.959  1.00 61.30           H
ATOM   2924  CZ  ARG A 194      16.358  -8.284 -28.643  1.00 54.68           C
ATOM   2925  NH1 ARG A 194      15.657  -7.818 -27.640  1.00 52.41           N
ATOM   2926 1HH1 ARG A 194      14.800  -8.263 -27.379  1.00 52.41           H
ATOM   2927 2HH1 ARG A 194      15.978  -7.017 -27.135  1.00 52.41           H
ATOM   2928  NH2 ARG A 194      17.447  -7.649 -28.962  1.00 48.05           N
ATOM   2929 1HH2 ARG A 194      17.998  -7.959 -29.737  1.00 48.05           H
ATOM   2930 2HH2 ARG A 194      17.734  -6.851 -28.432  1.00 48.05           H
ATOM   2931  N   LEU A 195      10.172 -11.391 -28.922  1.00 85.45           N
ATOM   2932  H   LEU A 195      10.791 -11.111 -28.189  1.00 85.45           H
ATOM   2933  CA  LEU A 195       8.735 -11.346 -28.688  1.00 87.01           C
ATOM   2934  HA  LEU A 195       8.406 -12.288 -28.750  1.00 87.01           H
ATOM   2935  C   LEU A 195       8.047 -10.497 -29.773  1.00 88.74           C
ATOM   2936  O   LEU A 195       8.425  -9.353 -30.028  1.00 86.60           O
ATOM   2937  CB  LEU A 195       8.462 -10.788 -27.279  1.00 85.12           C
ATOM   2938 1HB  LEU A 195       9.061 -10.002 -27.128  1.00 85.12           H
ATOM   2939 2HB  LEU A 195       7.507 -10.493 -27.235  1.00 85.12           H
ATOM   2940  CG  LEU A 195       8.709 -11.811 -26.155  1.00 80.61           C
ATOM   2941  HG  LEU A 195       9.516 -12.341 -26.415  1.00 80.61           H
ATOM   2942  CD1 LEU A 195       8.927 -11.094 -24.817  1.00 75.23           C
ATOM   2943 1HD1 LEU A 195       9.088 -11.751 -24.081  1.00 75.23           H
ATOM   2944 2HD1 LEU A 195       8.128 -10.545 -24.570  1.00 75.23           H
ATOM   2945 3HD1 LEU A 195       9.717 -10.483 -24.862  1.00 75.23           H
ATOM   2946  CD2 LEU A 195       7.517 -12.749 -25.975  1.00 76.05           C
ATOM   2947 1HD2 LEU A 195       7.688 -13.409 -25.243  1.00 76.05           H
ATOM   2948 2HD2 LEU A 195       7.334 -13.261 -26.814  1.00 76.05           H
ATOM   2949 3HD2 LEU A 195       6.690 -12.237 -25.741  1.00 76.05           H
ATOM   2950  N   SER A 196       7.028 -11.062 -30.408  1.00 90.21           N
ATOM   2951  H   SER A 196       6.841 -12.033 -30.261  1.00 90.21           H
ATOM   2952  CA  SER A 196       6.174 -10.302 -31.315  1.00 91.18           C
ATOM   2953  HA  SER A 196       6.796  -9.777 -31.896  1.00 91.18           H
ATOM   2954  C   SER A 196       5.282  -9.329 -30.534  1.00 91.97           C
ATOM   2955  O   SER A 196       5.001  -9.521 -29.348  1.00 90.53           O
ATOM   2956  CB  SER A 196       5.349 -11.244 -32.196  1.00 89.85           C
ATOM   2957 1HB  SER A 196       4.911 -10.739 -32.940  1.00 89.85           H
ATOM   2958 2HB  SER A 196       5.926 -11.966 -32.578  1.00 89.85           H
ATOM   2959  OG  SER A 196       4.324 -11.872 -31.452  1.00 82.64           O
ATOM   2960  HG  SER A 196       3.562 -12.014 -32.014  1.00 82.64           H
ATOM   2961  N   ALA A 197       4.765  -8.301 -31.199  1.00 91.17           N
ATOM   2962  H   ALA A 197       5.023  -8.163 -32.155  1.00 91.17           H
ATOM   2963  CA  ALA A 197       3.828  -7.363 -30.574  1.00 91.11           C
ATOM   2964  HA  ALA A 197       4.307  -6.969 -29.789  1.00 91.11           H
ATOM   2965  C   ALA A 197       2.574  -8.060 -30.026  1.00 92.83           C
ATOM   2966  O   ALA A 197       2.045  -7.672 -28.984  1.00 92.07           O
ATOM   2967  CB  ALA A 197       3.460  -6.291 -31.619  1.00 89.25           C
ATOM   2968 1HB  ALA A 197       4.279  -5.840 -31.973  1.00 89.25           H
ATOM   2969 2HB  ALA A 197       2.871  -5.589 -31.220  1.00 89.25           H
ATOM   2970 3HB  ALA A 197       2.974  -6.697 -32.393  1.00 89.25           H
ATOM   2971  N   THR A 198       2.106  -9.124 -30.695  1.00 92.31           N
ATOM   2972  H   THR A 198       2.551  -9.374 -31.555  1.00 92.31           H
ATOM   2973  CA  THR A 198       0.976  -9.943 -30.234  1.00 93.58           C
ATOM   2974  HA  THR A 198       0.255  -9.287 -30.011  1.00 93.58           H
ATOM   2975  C   THR A 198       1.340 -10.740 -28.983  1.00 94.31           C
ATOM   2976  O   THR A 198       0.600 -10.699 -28.007  1.00 94.01           O
ATOM   2977  CB  THR A 198       0.502 -10.894 -31.340  1.00 93.40           C
ATOM   2978  HB  THR A 198       1.220 -11.559 -31.546  1.00 93.40           H
ATOM   2979  OG1 THR A 198       0.261 -10.148 -32.505  1.00 85.88           O
ATOM   2980  HG1 THR A 198       0.206 -10.738 -33.257  1.00 85.88           H
ATOM   2981  CG2 THR A 198      -0.800 -11.601 -30.975  1.00 82.56           C
ATOM   2982 1HG2 THR A 198      -1.092 -12.216 -31.708  1.00 82.56           H
ATOM   2983 2HG2 THR A 198      -1.534 -10.941 -30.817  1.00 82.56           H
ATOM   2984 3HG2 THR A 198      -0.691 -12.145 -30.143  1.00 82.56           H
ATOM   2985  N   ALA A 199       2.499 -11.401 -28.976  1.00 93.91           N
ATOM   2986  H   ALA A 199       3.060 -11.394 -29.804  1.00 93.91           H
ATOM   2987  CA  ALA A 199       2.980 -12.132 -27.811  1.00 94.26           C
ATOM   2988  HA  ALA A 199       2.269 -12.800 -27.589  1.00 94.26           H
ATOM   2989  C   ALA A 199       3.158 -11.201 -26.600  1.00 95.10           C
ATOM   2990  O   ALA A 199       2.728 -11.539 -25.501  1.00 94.64           O
ATOM   2991  CB  ALA A 199       4.288 -12.850 -28.171  1.00 93.48           C
ATOM   2992 1HB  ALA A 199       4.161 -13.452 -28.959  1.00 93.48           H
ATOM   2993 2HB  ALA A 199       4.613 -13.408 -27.407  1.00 93.48           H
ATOM   2994 3HB  ALA A 199       5.007 -12.193 -28.399  1.00 93.48           H
ATOM   2995  N   THR A 200       3.679  -9.981 -26.806  1.00 94.74           N
ATOM   2996  H   THR A 200       3.998  -9.749 -27.725  1.00 94.74           H
ATOM   2997  CA  THR A 200       3.803  -8.969 -25.745  1.00 94.98           C
ATOM   2998  HA  THR A 200       4.379  -9.404 -25.053  1.00 94.98           H
ATOM   2999  C   THR A 200       2.450  -8.608 -25.127  1.00 95.60           C
ATOM   3000  O   THR A 200       2.325  -8.551 -23.910  1.00 94.95           O
ATOM   3001  CB  THR A 200       4.460  -7.699 -26.288  1.00 94.00           C
ATOM   3002  HB  THR A 200       3.856  -7.306 -26.982  1.00 94.00           H
ATOM   3003  OG1 THR A 200       5.677  -8.017 -26.914  1.00 88.74           O
ATOM   3004  HG1 THR A 200       6.366  -8.089 -26.254  1.00 88.74           H
ATOM   3005  CG2 THR A 200       4.778  -6.683 -25.196  1.00 89.09           C
ATOM   3006 1HG2 THR A 200       5.206  -5.865 -25.581  1.00 89.09           H
ATOM   3007 2HG2 THR A 200       5.405  -7.069 -24.519  1.00 89.09           H
ATOM   3008 3HG2 THR A 200       3.947  -6.399 -24.718  1.00 89.09           H
ATOM   3009  N   LYS A 201       1.404  -8.403 -25.952  1.00 94.80           N
ATOM   3010  H   LYS A 201       1.557  -8.438 -26.940  1.00 94.80           H
ATOM   3011  CA  LYS A 201       0.045  -8.130 -25.455  1.00 95.01           C
ATOM   3012  HA  LYS A 201       0.153  -7.352 -24.836  1.00 95.01           H
ATOM   3013  C   LYS A 201      -0.533  -9.305 -24.671  1.00 96.01           C
ATOM   3014  O   LYS A 201      -1.194  -9.083 -23.667  1.00 95.90           O
ATOM   3015  CB  LYS A 201      -0.889  -7.784 -26.620  1.00 94.31           C
ATOM   3016 1HB  LYS A 201      -0.802  -8.493 -27.320  1.00 94.31           H
ATOM   3017 2HB  LYS A 201      -1.829  -7.764 -26.280  1.00 94.31           H
ATOM   3018  CG  LYS A 201      -0.577  -6.431 -27.260  1.00 90.97           C
ATOM   3019 1HG  LYS A 201      -0.788  -5.700 -26.612  1.00 90.97           H
ATOM   3020 2HG  LYS A 201       0.393  -6.393 -27.501  1.00 90.97           H
ATOM   3021  CD  LYS A 201      -1.435  -6.265 -28.528  1.00 87.41           C
ATOM   3022 1HD  LYS A 201      -1.275  -7.040 -29.139  1.00 87.41           H
ATOM   3023 2HD  LYS A 201      -2.401  -6.236 -28.272  1.00 87.41           H
ATOM   3024  CE  LYS A 201      -1.077  -4.973 -29.260  1.00 80.77           C
ATOM   3025 1HE  LYS A 201      -1.255  -4.187 -28.668  1.00 80.77           H
ATOM   3026 2HE  LYS A 201      -0.111  -4.985 -29.517  1.00 80.77           H
ATOM   3027  NZ  LYS A 201      -1.900  -4.839 -30.495  1.00 72.56           N
ATOM   3028 1HZ  LYS A 201      -1.676  -3.997 -30.985  1.00 72.56           H
ATOM   3029 2HZ  LYS A 201      -2.875  -4.817 -30.275  1.00 72.56           H
ATOM   3030 3HZ  LYS A 201      -1.742  -5.607 -31.116  1.00 72.56           H
ATOM   3031  N   ILE A 202      -0.266 -10.547 -25.109  1.00 95.78           N
ATOM   3032  H   ILE A 202       0.234 -10.653 -25.969  1.00 95.78           H
ATOM   3033  CA  ILE A 202      -0.674 -11.750 -24.384  1.00 96.22           C
ATOM   3034  HA  ILE A 202      -1.659 -11.662 -24.239  1.00 96.22           H
ATOM   3035  C   ILE A 202       0.017 -11.800 -23.020  1.00 96.64           C
ATOM   3036  O   ILE A 202      -0.665 -11.979 -22.018  1.00 96.24           O
ATOM   3037  CB  ILE A 202      -0.418 -13.024 -25.223  1.00 96.45           C
ATOM   3038  HB  ILE A 202       0.536 -13.015 -25.524  1.00 96.45           H
ATOM   3039  CG1 ILE A 202      -1.339 -13.039 -26.463  1.00 94.38           C
ATOM   3040 1HG1 ILE A 202      -2.274 -13.228 -26.161  1.00 94.38           H
ATOM   3041 2HG1 ILE A 202      -1.304 -12.138 -26.895  1.00 94.38           H
ATOM   3042  CG2 ILE A 202      -0.642 -14.296 -24.380  1.00 93.77           C
ATOM   3043 1HG2 ILE A 202      -0.476 -15.119 -24.923  1.00 93.77           H
ATOM   3044 2HG2 ILE A 202      -1.580 -14.338 -24.037  1.00 93.77           H
ATOM   3045 3HG2 ILE A 202      -0.025 -14.318 -23.593  1.00 93.77           H
ATOM   3046  CD1 ILE A 202      -0.952 -14.090 -27.513  1.00 87.76           C
ATOM   3047 1HD1 ILE A 202      -1.575 -14.062 -28.295  1.00 87.76           H
ATOM   3048 2HD1 ILE A 202      -0.985 -15.012 -27.127  1.00 87.76           H
ATOM   3049 3HD1 ILE A 202      -0.025 -13.932 -27.853  1.00 87.76           H
ATOM   3050  N   VAL A 203       1.329 -11.564 -22.963  1.00 96.42           N
ATOM   3051  H   VAL A 203       1.823 -11.400 -23.817  1.00 96.42           H
ATOM   3052  CA  VAL A 203       2.082 -11.534 -21.699  1.00 96.20           C
ATOM   3053  HA  VAL A 203       1.936 -12.435 -21.290  1.00 96.20           H
ATOM   3054  C   VAL A 203       1.528 -10.467 -20.752  1.00 96.66           C
ATOM   3055  O   VAL A 203       1.273 -10.760 -19.590  1.00 96.32           O
ATOM   3056  CB  VAL A 203       3.590 -11.328 -21.947  1.00 95.78           C
ATOM   3057  HB  VAL A 203       3.665 -10.508 -22.514  1.00 95.78           H
ATOM   3058  CG1 VAL A 203       4.376 -11.127 -20.644  1.00 93.73           C
ATOM   3059 1HG1 VAL A 203       5.350 -10.996 -20.830  1.00 93.73           H
ATOM   3060 2HG1 VAL A 203       4.282 -11.920 -20.043  1.00 93.73           H
ATOM   3061 3HG1 VAL A 203       4.047 -10.324 -20.147  1.00 93.73           H
ATOM   3062  CG2 VAL A 203       4.200 -12.545 -22.654  1.00 93.52           C
ATOM   3063 1HG2 VAL A 203       5.178 -12.413 -22.815  1.00 93.52           H
ATOM   3064 2HG2 VAL A 203       3.761 -12.703 -23.539  1.00 93.52           H
ATOM   3065 3HG2 VAL A 203       4.089 -13.372 -22.104  1.00 93.52           H
ATOM   3066  N   ILE A 204       1.263  -9.250 -21.240  1.00 96.37           N
ATOM   3067  H   ILE A 204       1.493  -9.059 -22.194  1.00 96.37           H
ATOM   3068  CA  ILE A 204       0.653  -8.185 -20.445  1.00 96.30           C
ATOM   3069  HA  ILE A 204       1.264  -8.059 -19.664  1.00 96.30           H
ATOM   3070  C   ILE A 204      -0.734  -8.615 -19.929  1.00 96.76           C
ATOM   3071  O   ILE A 204      -1.019  -8.472 -18.746  1.00 96.37           O
ATOM   3072  CB  ILE A 204       0.582  -6.865 -21.250  1.00 95.89           C
ATOM   3073  HB  ILE A 204       0.167  -7.062 -22.138  1.00 95.89           H
ATOM   3074  CG1 ILE A 204       2.010  -6.305 -21.445  1.00 94.27           C
ATOM   3075 1HG1 ILE A 204       2.334  -5.955 -20.566  1.00 94.27           H
ATOM   3076 2HG1 ILE A 204       2.603  -7.051 -21.746  1.00 94.27           H
ATOM   3077  CG2 ILE A 204      -0.310  -5.817 -20.562  1.00 94.25           C
ATOM   3078 1HG2 ILE A 204      -0.345  -4.971 -21.094  1.00 94.25           H
ATOM   3079 2HG2 ILE A 204       0.037  -5.593 -19.651  1.00 94.25           H
ATOM   3080 3HG2 ILE A 204      -1.246  -6.155 -20.459  1.00 94.25           H
ATOM   3081  CD1 ILE A 204       2.103  -5.168 -22.480  1.00 90.86           C
ATOM   3082 1HD1 ILE A 204       3.044  -4.841 -22.570  1.00 90.86           H
ATOM   3083 2HD1 ILE A 204       1.532  -4.392 -22.212  1.00 90.86           H
ATOM   3084 3HD1 ILE A 204       1.798  -5.477 -23.381  1.00 90.86           H
ATOM   3085  N   GLY A 205      -1.580  -9.195 -20.793  1.00 97.35           N
ATOM   3086  H   GLY A 205      -1.311  -9.269 -21.753  1.00 97.35           H
ATOM   3087  CA  GLY A 205      -2.882  -9.724 -20.384  1.00 97.47           C
ATOM   3088 1HA  GLY A 205      -3.426  -8.958 -20.040  1.00 97.47           H
ATOM   3089 2HA  GLY A 205      -3.322 -10.108 -21.196  1.00 97.47           H
ATOM   3090  C   GLY A 205      -2.773 -10.801 -19.303  1.00 97.66           C
ATOM   3091  O   GLY A 205      -3.491 -10.754 -18.308  1.00 97.18           O
ATOM   3092  N   SER A 206      -1.818 -11.720 -19.433  1.00 97.59           N
ATOM   3093  H   SER A 206      -1.256 -11.703 -20.260  1.00 97.59           H
ATOM   3094  CA  SER A 206      -1.546 -12.750 -18.438  1.00 97.40           C
ATOM   3095  HA  SER A 206      -2.433 -13.196 -18.320  1.00 97.40           H
ATOM   3096  C   SER A 206      -1.081 -12.163 -17.102  1.00 97.49           C
ATOM   3097  O   SER A 206      -1.548 -12.624 -16.062  1.00 96.53           O
ATOM   3098  CB  SER A 206      -0.487 -13.737 -18.945  1.00 96.82           C
ATOM   3099 1HB  SER A 206       0.368 -13.264 -19.156  1.00 96.82           H
ATOM   3100 2HB  SER A 206      -0.314 -14.452 -18.268  1.00 96.82           H
ATOM   3101  OG  SER A 206      -0.920 -14.373 -20.129  1.00 85.48           O
ATOM   3102  HG  SER A 206      -1.018 -15.312 -19.970  1.00 85.48           H
ATOM   3103  N   ILE A 207      -0.235 -11.127 -17.116  1.00 97.15           N
ATOM   3104  H   ILE A 207       0.123 -10.817 -17.997  1.00 97.15           H
ATOM   3105  CA  ILE A 207       0.196 -10.420 -15.897  1.00 96.87           C
ATOM   3106  HA  ILE A 207       0.640 -11.106 -15.321  1.00 96.87           H
ATOM   3107  C   ILE A 207      -1.018  -9.867 -15.146  1.00 96.98           C
ATOM   3108  O   ILE A 207      -1.156 -10.105 -13.951  1.00 96.12           O
ATOM   3109  CB  ILE A 207       1.223  -9.310 -16.232  1.00 96.39           C
ATOM   3110  HB  ILE A 207       0.851  -8.774 -16.990  1.00 96.39           H
ATOM   3111  CG1 ILE A 207       2.576  -9.932 -16.651  1.00 95.10           C
ATOM   3112 1HG1 ILE A 207       3.012 -10.314 -15.836  1.00 95.10           H
ATOM   3113 2HG1 ILE A 207       2.395 -10.665 -17.307  1.00 95.10           H
ATOM   3114  CG2 ILE A 207       1.443  -8.366 -15.035  1.00 94.93           C
ATOM   3115 1HG2 ILE A 207       2.107  -7.652 -15.259  1.00 94.93           H
ATOM   3116 2HG2 ILE A 207       1.787  -8.868 -14.241  1.00 94.93           H
ATOM   3117 3HG2 ILE A 207       0.589  -7.919 -14.770  1.00 94.93           H
ATOM   3118  CD1 ILE A 207       3.558  -8.931 -17.301  1.00 92.78           C
ATOM   3119 1HD1 ILE A 207       4.415  -9.381 -17.553  1.00 92.78           H
ATOM   3120 2HD1 ILE A 207       3.777  -8.184 -16.673  1.00 92.78           H
ATOM   3121 3HD1 ILE A 207       3.166  -8.531 -18.129  1.00 92.78           H
ATOM   3122  N   TRP A 208      -1.944  -9.189 -15.839  1.00 97.30           N
ATOM   3123  H   TRP A 208      -1.807  -9.050 -16.820  1.00 97.30           H
ATOM   3124  CA  TRP A 208      -3.151  -8.644 -15.210  1.00 97.59           C
ATOM   3125  HA  TRP A 208      -2.819  -8.132 -14.418  1.00 97.59           H
ATOM   3126  C   TRP A 208      -4.097  -9.732 -14.694  1.00 97.77           C
ATOM   3127  O   TRP A 208      -4.616  -9.609 -13.589  1.00 96.89           O
ATOM   3128  CB  TRP A 208      -3.868  -7.715 -16.185  1.00 97.22           C
ATOM   3129 1HB  TRP A 208      -3.848  -8.124 -17.097  1.00 97.22           H
ATOM   3130 2HB  TRP A 208      -4.817  -7.605 -15.890  1.00 97.22           H
ATOM   3131  CG  TRP A 208      -3.250  -6.356 -16.273  1.00 97.02           C
ATOM   3132  CD1 TRP A 208      -2.393  -5.932 -17.225  1.00 95.29           C
ATOM   3133  HD1 TRP A 208      -2.090  -6.475 -18.008  1.00 95.29           H
ATOM   3134  CD2 TRP A 208      -3.393  -5.239 -15.346  1.00 96.29           C
ATOM   3135  NE1 TRP A 208      -1.995  -4.632 -16.955  1.00 94.51           N
ATOM   3136  HE1 TRP A 208      -1.362  -4.107 -17.524  1.00 94.51           H
ATOM   3137  CE2 TRP A 208      -2.582  -4.156 -15.804  1.00 95.57           C
ATOM   3138  CE3 TRP A 208      -4.123  -5.030 -14.157  1.00 95.29           C
ATOM   3139  HE3 TRP A 208      -4.702  -5.763 -13.800  1.00 95.29           H
ATOM   3140  CZ2 TRP A 208      -2.501  -2.939 -15.127  1.00 94.29           C
ATOM   3141  HZ2 TRP A 208      -1.924  -2.201 -15.478  1.00 94.29           H
ATOM   3142  CZ3 TRP A 208      -4.050  -3.804 -13.463  1.00 93.85           C
ATOM   3143  HZ3 TRP A 208      -4.578  -3.676 -12.623  1.00 93.85           H
ATOM   3144  CH2 TRP A 208      -3.243  -2.764 -13.942  1.00 92.88           C
ATOM   3145  HH2 TRP A 208      -3.194  -1.898 -13.444  1.00 92.88           H
ATOM   3146  N   ILE A 209      -4.299 -10.823 -15.442  1.00 97.40           N
ATOM   3147  H   ILE A 209      -3.869 -10.872 -16.343  1.00 97.40           H
ATOM   3148  CA  ILE A 209      -5.125 -11.950 -14.995  1.00 97.48           C
ATOM   3149  HA  ILE A 209      -6.026 -11.570 -14.785  1.00 97.48           H
ATOM   3150  C   ILE A 209      -4.553 -12.556 -13.713  1.00 97.27           C
ATOM   3151  O   ILE A 209      -5.287 -12.744 -12.738  1.00 96.64           O
ATOM   3152  CB  ILE A 209      -5.269 -13.000 -16.122  1.00 97.58           C
ATOM   3153  HB  ILE A 209      -4.356 -13.210 -16.472  1.00 97.58           H
ATOM   3154  CG1 ILE A 209      -6.138 -12.431 -17.262  1.00 95.99           C
ATOM   3155 1HG1 ILE A 209      -7.091 -12.422 -16.959  1.00 95.99           H
ATOM   3156 2HG1 ILE A 209      -5.839 -11.496 -17.451  1.00 95.99           H
ATOM   3157  CG2 ILE A 209      -5.889 -14.309 -15.593  1.00 95.58           C
ATOM   3158 1HG2 ILE A 209      -5.980 -14.984 -16.325  1.00 95.58           H
ATOM   3159 2HG2 ILE A 209      -6.799 -14.146 -15.211  1.00 95.58           H
ATOM   3160 3HG2 ILE A 209      -5.321 -14.710 -14.874  1.00 95.58           H
ATOM   3161  CD1 ILE A 209      -6.054 -13.238 -18.567  1.00 89.32           C
ATOM   3162 1HD1 ILE A 209      -6.632 -12.834 -19.276  1.00 89.32           H
ATOM   3163 2HD1 ILE A 209      -6.356 -14.181 -18.425  1.00 89.32           H
ATOM   3164 3HD1 ILE A 209      -5.116 -13.264 -18.913  1.00 89.32           H
ATOM   3165  N   LEU A 210      -3.247 -12.827 -13.671  1.00 96.72           N
ATOM   3166  H   LEU A 210      -2.696 -12.649 -14.486  1.00 96.72           H
ATOM   3167  CA  LEU A 210      -2.586 -13.372 -12.488  1.00 96.22           C
ATOM   3168  HA  LEU A 210      -3.106 -14.191 -12.247  1.00 96.22           H
ATOM   3169  C   LEU A 210      -2.640 -12.395 -11.307  1.00 95.98           C
ATOM   3170  O   LEU A 210      -2.911 -12.814 -10.181  1.00 95.15           O
ATOM   3171  CB  LEU A 210      -1.131 -13.729 -12.829  1.00 96.05           C
ATOM   3172 1HB  LEU A 210      -0.705 -12.928 -13.249  1.00 96.05           H
ATOM   3173 2HB  LEU A 210      -0.657 -13.950 -11.977  1.00 96.05           H
ATOM   3174  CG  LEU A 210      -0.974 -14.922 -13.793  1.00 92.29           C
ATOM   3175  HG  LEU A 210      -1.538 -14.742 -14.599  1.00 92.29           H
ATOM   3176  CD1 LEU A 210       0.498 -15.070 -14.176  1.00 86.98           C
ATOM   3177 1HD1 LEU A 210       0.630 -15.838 -14.802  1.00 86.98           H
ATOM   3178 2HD1 LEU A 210       1.064 -15.232 -13.368  1.00 86.98           H
ATOM   3179 3HD1 LEU A 210       0.836 -14.244 -14.627  1.00 86.98           H
ATOM   3180  CD2 LEU A 210      -1.447 -16.236 -13.171  1.00 86.91           C
ATOM   3181 1HD2 LEU A 210      -1.337 -16.996 -13.812  1.00 86.91           H
ATOM   3182 2HD2 LEU A 210      -2.413 -16.185 -12.918  1.00 86.91           H
ATOM   3183 3HD2 LEU A 210      -0.924 -16.451 -12.346  1.00 86.91           H
ATOM   3184  N   ALA A 211      -2.463 -11.092 -11.559  1.00 96.64           N
ATOM   3185  H   ALA A 211      -2.232 -10.820 -12.493  1.00 96.64           H
ATOM   3186  CA  ALA A 211      -2.588 -10.046 -10.549  1.00 96.18           C
ATOM   3187  HA  ALA A 211      -1.944 -10.275  -9.819  1.00 96.18           H
ATOM   3188  C   ALA A 211      -3.992 -10.009  -9.928  1.00 95.97           C
ATOM   3189  O   ALA A 211      -4.135  -9.955  -8.707  1.00 94.87           O
ATOM   3190  CB  ALA A 211      -2.231  -8.709 -11.206  1.00 95.64           C
ATOM   3191 1HB  ALA A 211      -1.316  -8.740 -11.608  1.00 95.64           H
ATOM   3192 2HB  ALA A 211      -2.248  -7.965 -10.538  1.00 95.64           H
ATOM   3193 3HB  ALA A 211      -2.879  -8.483 -11.933  1.00 95.64           H
ATOM   3194  N   PHE A 212      -5.047 -10.093 -10.766  1.00 96.88           N
ATOM   3195  H   PHE A 212      -4.872 -10.120 -11.750  1.00 96.88           H
ATOM   3196  CA  PHE A 212      -6.431 -10.147 -10.306  1.00 96.62           C
ATOM   3197  HA  PHE A 212      -6.521  -9.357  -9.700  1.00 96.62           H
ATOM   3198  C   PHE A 212      -6.723 -11.411  -9.501  1.00 96.33           C
ATOM   3199  O   PHE A 212      -7.332 -11.321  -8.440  1.00 95.03           O
ATOM   3200  CB  PHE A 212      -7.398 -10.038 -11.495  1.00 96.04           C
ATOM   3201 1HB  PHE A 212      -7.162 -10.754 -12.152  1.00 96.04           H
ATOM   3202 2HB  PHE A 212      -8.326 -10.190 -11.154  1.00 96.04           H
ATOM   3203  CG  PHE A 212      -7.400  -8.718 -12.243  1.00 91.90           C
ATOM   3204  CD1 PHE A 212      -7.117  -7.507 -11.595  1.00 83.61           C
ATOM   3205  HD1 PHE A 212      -6.886  -7.510 -10.622  1.00 83.61           H
ATOM   3206  CD2 PHE A 212      -7.744  -8.699 -13.607  1.00 82.57           C
ATOM   3207  HD2 PHE A 212      -7.961  -9.555 -14.077  1.00 82.57           H
ATOM   3208  CE1 PHE A 212      -7.154  -6.282 -12.300  1.00 78.76           C
ATOM   3209  HE1 PHE A 212      -6.942  -5.425 -11.831  1.00 78.76           H
ATOM   3210  CE2 PHE A 212      -7.784  -7.481 -14.315  1.00 79.55           C
ATOM   3211  HE2 PHE A 212      -8.023  -7.475 -15.286  1.00 79.55           H
ATOM   3212  CZ  PHE A 212      -7.489  -6.277 -13.659  1.00 79.35           C
ATOM   3213  HZ  PHE A 212      -7.518  -5.414 -14.163  1.00 79.35           H
ATOM   3214  N   LEU A 213      -6.260 -12.577  -9.957  1.00 95.95           N
ATOM   3215  H   LEU A 213      -5.770 -12.589 -10.829  1.00 95.95           H
ATOM   3216  CA  LEU A 213      -6.437 -13.835  -9.240  1.00 95.78           C
ATOM   3217  HA  LEU A 213      -7.424 -13.917  -9.100  1.00 95.78           H
ATOM   3218  C   LEU A 213      -5.760 -13.818  -7.867  1.00 95.36           C
ATOM   3219  O   LEU A 213      -6.360 -14.248  -6.889  1.00 94.27           O
ATOM   3220  CB  LEU A 213      -5.904 -14.995 -10.093  1.00 96.08           C
ATOM   3221 1HB  LEU A 213      -4.984 -14.755 -10.403  1.00 96.08           H
ATOM   3222 2HB  LEU A 213      -5.859 -15.810  -9.515  1.00 96.08           H
ATOM   3223  CG  LEU A 213      -6.757 -15.329 -11.330  1.00 93.47           C
ATOM   3224  HG  LEU A 213      -6.892 -14.482 -11.845  1.00 93.47           H
ATOM   3225  CD1 LEU A 213      -6.031 -16.382 -12.169  1.00 88.86           C
ATOM   3226 1HD1 LEU A 213      -6.562 -16.621 -12.982  1.00 88.86           H
ATOM   3227 2HD1 LEU A 213      -5.882 -17.219 -11.643  1.00 88.86           H
ATOM   3228 3HD1 LEU A 213      -5.139 -16.046 -12.472  1.00 88.86           H
ATOM   3229  CD2 LEU A 213      -8.135 -15.874 -10.960  1.00 89.50           C
ATOM   3230 1HD2 LEU A 213      -8.669 -16.083 -11.779  1.00 89.50           H
ATOM   3231 2HD2 LEU A 213      -8.650 -15.209 -10.419  1.00 89.50           H
ATOM   3232 3HD2 LEU A 213      -8.056 -16.713 -10.422  1.00 89.50           H
ATOM   3233  N   LEU A 214      -4.553 -13.263  -7.779  1.00 95.35           N
ATOM   3234  H   LEU A 214      -4.128 -12.909  -8.612  1.00 95.35           H
ATOM   3235  CA  LEU A 214      -3.822 -13.149  -6.519  1.00 94.63           C
ATOM   3236  HA  LEU A 214      -3.848 -14.058  -6.103  1.00 94.63           H
ATOM   3237  C   LEU A 214      -4.496 -12.182  -5.541  1.00 94.23           C
ATOM   3238  O   LEU A 214      -4.563 -12.461  -4.350  1.00 92.80           O
ATOM   3239  CB  LEU A 214      -2.381 -12.721  -6.823  1.00 94.03           C
ATOM   3240 1HB  LEU A 214      -1.994 -13.368  -7.480  1.00 94.03           H
ATOM   3241 2HB  LEU A 214      -2.405 -11.807  -7.228  1.00 94.03           H
ATOM   3242  CG  LEU A 214      -1.470 -12.683  -5.575  1.00 89.52           C
ATOM   3243  HG  LEU A 214      -1.925 -12.132  -4.875  1.00 89.52           H
ATOM   3244  CD1 LEU A 214      -1.231 -14.075  -4.998  1.00 83.51           C
ATOM   3245 1HD1 LEU A 214      -0.640 -14.032  -4.192  1.00 83.51           H
ATOM   3246 2HD1 LEU A 214      -0.791 -14.671  -5.670  1.00 83.51           H
ATOM   3247 3HD1 LEU A 214      -2.093 -14.503  -4.725  1.00 83.51           H
ATOM   3248  CD2 LEU A 214      -0.122 -12.072  -5.944  1.00 83.71           C
ATOM   3249 1HD2 LEU A 214       0.485 -12.037  -5.150  1.00 83.71           H
ATOM   3250 2HD2 LEU A 214      -0.233 -11.139  -6.287  1.00 83.71           H
ATOM   3251 3HD2 LEU A 214       0.332 -12.609  -6.655  1.00 83.71           H
ATOM   3252  N   ALA A 215      -5.015 -11.052  -6.029  1.00 94.73           N
ATOM   3253  H   ALA A 215      -4.956 -10.887  -7.014  1.00 94.73           H
ATOM   3254  CA  ALA A 215      -5.666 -10.043  -5.190  1.00 93.96           C
ATOM   3255  HA  ALA A 215      -5.182 -10.050  -4.315  1.00 93.96           H
ATOM   3256  C   ALA A 215      -7.130 -10.367  -4.851  1.00 93.59           C
ATOM   3257  O   ALA A 215      -7.708  -9.764  -3.943  1.00 91.40           O
ATOM   3258  CB  ALA A 215      -5.528  -8.700  -5.910  1.00 93.14           C
ATOM   3259 1HB  ALA A 215      -4.571  -8.504  -6.123  1.00 93.14           H
ATOM   3260 2HB  ALA A 215      -5.876  -7.953  -5.344  1.00 93.14           H
ATOM   3261 3HB  ALA A 215      -6.040  -8.699  -6.769  1.00 93.14           H
ATOM   3262  N   PHE A 216      -7.756 -11.309  -5.557  1.00 94.55           N
ATOM   3263  H   PHE A 216      -7.221 -11.822  -6.228  1.00 94.55           H
ATOM   3264  CA  PHE A 216      -9.174 -11.643  -5.416  1.00 94.20           C
ATOM   3265  HA  PHE A 216      -9.639 -10.779  -5.607  1.00 94.20           H
ATOM   3266  C   PHE A 216      -9.606 -12.044  -3.993  1.00 93.86           C
ATOM   3267  O   PHE A 216     -10.634 -11.530  -3.540  1.00 92.48           O
ATOM   3268  CB  PHE A 216      -9.550 -12.709  -6.447  1.00 93.74           C
ATOM   3269 1HB  PHE A 216      -9.272 -12.389  -7.353  1.00 93.74           H
ATOM   3270 2HB  PHE A 216      -9.061 -13.553  -6.227  1.00 93.74           H
ATOM   3271  CG  PHE A 216     -11.023 -13.025  -6.497  1.00 92.81           C
ATOM   3272  CD1 PHE A 216     -11.506 -14.262  -6.028  1.00 88.39           C
ATOM   3273  HD1 PHE A 216     -10.873 -14.926  -5.629  1.00 88.39           H
ATOM   3274  CD2 PHE A 216     -11.916 -12.086  -7.036  1.00 88.55           C
ATOM   3275  HD2 PHE A 216     -11.577 -11.202  -7.357  1.00 88.55           H
ATOM   3276  CE1 PHE A 216     -12.869 -14.564  -6.119  1.00 87.31           C
ATOM   3277  HE1 PHE A 216     -13.209 -15.445  -5.790  1.00 87.31           H
ATOM   3278  CE2 PHE A 216     -13.282 -12.385  -7.125  1.00 87.84           C
ATOM   3279  HE2 PHE A 216     -13.917 -11.715  -7.510  1.00 87.84           H
ATOM   3280  CZ  PHE A 216     -13.761 -13.629  -6.673  1.00 88.30           C
ATOM   3281  HZ  PHE A 216     -14.734 -13.847  -6.746  1.00 88.30           H
ATOM   3282  N   PRO A 217      -8.853 -12.866  -3.225  1.00 93.64           N
ATOM   3283  CA  PRO A 217      -9.209 -13.185  -1.842  1.00 93.19           C
ATOM   3284  HA  PRO A 217     -10.113 -13.612  -1.843  1.00 93.19           H
ATOM   3285  C   PRO A 217      -9.340 -11.946  -0.959  1.00 92.78           C
ATOM   3286  O   PRO A 217     -10.277 -11.838  -0.163  1.00 90.82           O
ATOM   3287  CB  PRO A 217      -8.097 -14.112  -1.341  1.00 92.14           C
ATOM   3288 1HB  PRO A 217      -7.379 -13.592  -0.878  1.00 92.14           H
ATOM   3289 2HB  PRO A 217      -8.461 -14.805  -0.719  1.00 92.14           H
ATOM   3290  CG  PRO A 217      -7.564 -14.755  -2.617  1.00 90.49           C
ATOM   3291 1HG  PRO A 217      -6.613 -15.043  -2.508  1.00 90.49           H
ATOM   3292 2HG  PRO A 217      -8.121 -15.540  -2.887  1.00 90.49           H
ATOM   3293  CD  PRO A 217      -7.684 -13.621  -3.626  1.00 92.98           C
ATOM   3294 1HD  PRO A 217      -6.880 -13.027  -3.604  1.00 92.98           H
ATOM   3295 2HD  PRO A 217      -7.815 -13.971  -4.553  1.00 92.98           H
ATOM   3296  N   GLN A 218      -8.475 -10.957  -1.152  1.00 91.84           N
ATOM   3297  H   GLN A 218      -7.760 -11.078  -1.841  1.00 91.84           H
ATOM   3298  CA  GLN A 218      -8.517  -9.704  -0.409  1.00 90.73           C
ATOM   3299  HA  GLN A 218      -8.532  -9.950   0.560  1.00 90.73           H
ATOM   3300  C   GLN A 218      -9.797  -8.905  -0.707  1.00 90.95           C
ATOM   3301  O   GLN A 218     -10.382  -8.302   0.189  1.00 88.76           O
ATOM   3302  CB  GLN A 218      -7.258  -8.899  -0.748  1.00 88.37           C
ATOM   3303 1HB  GLN A 218      -6.484  -9.531  -0.794  1.00 88.37           H
ATOM   3304 2HB  GLN A 218      -7.391  -8.470  -1.641  1.00 88.37           H
ATOM   3305  CG  GLN A 218      -6.919  -7.803   0.262  1.00 82.29           C
ATOM   3306 1HG  GLN A 218      -6.255  -7.184  -0.158  1.00 82.29           H
ATOM   3307 2HG  GLN A 218      -7.757  -7.300   0.473  1.00 82.29           H
ATOM   3308  CD  GLN A 218      -6.329  -8.319   1.571  1.00 80.70           C
ATOM   3309  OE1 GLN A 218      -6.288  -9.499   1.861  1.00 73.89           O
ATOM   3310  NE2 GLN A 218      -5.834  -7.455   2.420  1.00 69.08           N
ATOM   3311 1HE2 GLN A 218      -5.436  -7.772   3.281  1.00 69.08           H
ATOM   3312 2HE2 GLN A 218      -5.854  -6.478   2.208  1.00 69.08           H
ATOM   3313  N   CYS A 219     -10.281  -8.933  -1.948  1.00 92.29           N
ATOM   3314  H   CYS A 219      -9.742  -9.399  -2.650  1.00 92.29           H
ATOM   3315  CA  CYS A 219     -11.548  -8.328  -2.351  1.00 92.06           C
ATOM   3316  HA  CYS A 219     -11.511  -7.379  -2.039  1.00 92.06           H
ATOM   3317  C   CYS A 219     -12.751  -9.000  -1.671  1.00 92.11           C
ATOM   3318  O   CYS A 219     -13.644  -8.317  -1.176  1.00 90.32           O
ATOM   3319  CB  CYS A 219     -11.665  -8.405  -3.879  1.00 90.87           C
ATOM   3320 1HB  CYS A 219     -10.800  -8.049  -4.233  1.00 90.87           H
ATOM   3321 2HB  CYS A 219     -11.738  -9.379  -4.095  1.00 90.87           H
ATOM   3322  SG  CYS A 219     -13.104  -7.450  -4.455  1.00 83.46           S
ATOM   3323  HG  CYS A 219     -12.764  -6.182  -4.594  1.00 83.46           H
ATOM   3324  N   LEU A 220     -12.765 -10.334  -1.634  1.00 91.45           N
ATOM   3325  H   LEU A 220     -11.983 -10.827  -2.016  1.00 91.45           H
ATOM   3326  CA  LEU A 220     -13.865 -11.115  -1.063  1.00 91.26           C
ATOM   3327  HA  LEU A 220     -14.684 -10.755  -1.511  1.00 91.26           H
ATOM   3328  C   LEU A 220     -14.005 -10.924   0.448  1.00 91.04           C
ATOM   3329  O   LEU A 220     -15.119 -10.836   0.956  1.00 89.24           O
ATOM   3330  CB  LEU A 220     -13.649 -12.604  -1.360  1.00 90.55           C
ATOM   3331 1HB  LEU A 220     -12.712 -12.837  -1.100  1.00 90.55           H
ATOM   3332 2HB  LEU A 220     -14.291 -13.126  -0.799  1.00 90.55           H
ATOM   3333  CG  LEU A 220     -13.853 -13.018  -2.826  1.00 82.94           C
ATOM   3334  HG  LEU A 220     -13.221 -12.492  -3.395  1.00 82.94           H
ATOM   3335  CD1 LEU A 220     -13.607 -14.524  -2.924  1.00 76.60           C
ATOM   3336 1HD1 LEU A 220     -13.728 -14.846  -3.863  1.00 76.60           H
ATOM   3337 2HD1 LEU A 220     -14.243 -15.030  -2.341  1.00 76.60           H
ATOM   3338 3HD1 LEU A 220     -12.677 -14.755  -2.637  1.00 76.60           H
ATOM   3339  CD2 LEU A 220     -15.262 -12.724  -3.331  1.00 76.16           C
ATOM   3340 1HD2 LEU A 220     -15.366 -13.003  -4.286  1.00 76.16           H
ATOM   3341 2HD2 LEU A 220     -15.467 -11.747  -3.272  1.00 76.16           H
ATOM   3342 3HD2 LEU A 220     -15.946 -13.215  -2.791  1.00 76.16           H
ATOM   3343  N   TYR A 221     -12.891 -10.854   1.162  1.00 89.93           N
ATOM   3344  H   TYR A 221     -12.017 -10.850   0.676  1.00 89.93           H
ATOM   3345  CA  TYR A 221     -12.872 -10.782   2.618  1.00 89.77           C
ATOM   3346  HA  TYR A 221     -13.743 -11.175   2.912  1.00 89.77           H
ATOM   3347  C   TYR A 221     -12.874  -9.349   3.168  1.00 89.36           C
ATOM   3348  O   TYR A 221     -12.971  -9.155   4.382  1.00 86.47           O
ATOM   3349  CB  TYR A 221     -11.715 -11.630   3.141  1.00 89.76           C
ATOM   3350 1HB  TYR A 221     -10.859 -11.224   2.821  1.00 89.76           H
ATOM   3351 2HB  TYR A 221     -11.740 -11.611   4.141  1.00 89.76           H
ATOM   3352  CG  TYR A 221     -11.748 -13.086   2.692  1.00 89.94           C
ATOM   3353  CD1 TYR A 221     -12.948 -13.819   2.713  1.00 85.69           C
ATOM   3354  HD1 TYR A 221     -13.789 -13.384   3.035  1.00 85.69           H
ATOM   3355  CD2 TYR A 221     -10.566 -13.712   2.249  1.00 86.59           C
ATOM   3356  HD2 TYR A 221      -9.707 -13.201   2.240  1.00 86.59           H
ATOM   3357  CE1 TYR A 221     -12.975 -15.157   2.285  1.00 85.67           C
ATOM   3358  HE1 TYR A 221     -13.833 -15.670   2.300  1.00 85.67           H
ATOM   3359  CE2 TYR A 221     -10.587 -15.049   1.820  1.00 86.27           C
ATOM   3360  HE2 TYR A 221      -9.744 -15.484   1.504  1.00 86.27           H
ATOM   3361  CZ  TYR A 221     -11.787 -15.778   1.833  1.00 87.31           C
ATOM   3362  OH  TYR A 221     -11.814 -17.070   1.412  1.00 85.94           O
ATOM   3363  HH  TYR A 221     -11.820 -17.653   2.171  1.00 85.94           H
ATOM   3364  N   SER A 222     -12.824  -8.334   2.307  1.00 89.43           N
ATOM   3365  H   SER A 222     -12.691  -8.542   1.338  1.00 89.43           H
ATOM   3366  CA  SER A 222     -12.953  -6.935   2.702  1.00 89.18           C
ATOM   3367  HA  SER A 222     -12.342  -6.844   3.488  1.00 89.18           H
ATOM   3368  C   SER A 222     -14.392  -6.603   3.103  1.00 89.41           C
ATOM   3369  O   SER A 222     -15.327  -6.726   2.314  1.00 87.53           O
ATOM   3370  CB  SER A 222     -12.500  -5.995   1.593  1.00 87.88           C
ATOM   3371 1HB  SER A 222     -12.951  -6.217   0.729  1.00 87.88           H
ATOM   3372 2HB  SER A 222     -12.688  -5.042   1.832  1.00 87.88           H
ATOM   3373  OG  SER A 222     -11.111  -6.126   1.401  1.00 78.57           O
ATOM   3374  HG  SER A 222     -10.672  -6.156   2.251  1.00 78.57           H
ATOM   3375  N   LYS A 223     -14.571  -6.119   4.338  1.00 86.91           N
ATOM   3376  H   LYS A 223     -13.761  -6.031   4.917  1.00 86.91           H
ATOM   3377  CA  LYS A 223     -15.854  -5.708   4.912  1.00 86.45           C
ATOM   3378  HA  LYS A 223     -16.492  -5.645   4.144  1.00 86.45           H
ATOM   3379  C   LYS A 223     -15.748  -4.333   5.557  1.00 86.60           C
ATOM   3380  O   LYS A 223     -14.688  -3.911   6.009  1.00 83.62           O
ATOM   3381  CB  LYS A 223     -16.347  -6.760   5.920  1.00 85.05           C
ATOM   3382 1HB  LYS A 223     -15.628  -6.916   6.597  1.00 85.05           H
ATOM   3383 2HB  LYS A 223     -17.164  -6.407   6.377  1.00 85.05           H
ATOM   3384  CG  LYS A 223     -16.696  -8.102   5.253  1.00 79.34           C
ATOM   3385 1HG  LYS A 223     -17.356  -7.945   4.519  1.00 79.34           H
ATOM   3386 2HG  LYS A 223     -15.865  -8.509   4.874  1.00 79.34           H
ATOM   3387  CD  LYS A 223     -17.303  -9.065   6.272  1.00 75.34           C
ATOM   3388 1HD  LYS A 223     -16.669  -9.175   7.037  1.00 75.34           H
ATOM   3389 2HD  LYS A 223     -18.167  -8.687   6.606  1.00 75.34           H
ATOM   3390  CE  LYS A 223     -17.565 -10.431   5.638  1.00 68.54           C
ATOM   3391 1HE  LYS A 223     -18.277 -10.345   4.941  1.00 68.54           H
ATOM   3392 2HE  LYS A 223     -16.724 -10.770   5.216  1.00 68.54           H
ATOM   3393  NZ  LYS A 223     -18.017 -11.425   6.649  1.00 59.70           N
ATOM   3394 1HZ  LYS A 223     -18.186 -12.315   6.226  1.00 59.70           H
ATOM   3395 2HZ  LYS A 223     -18.864 -11.128   7.089  1.00 59.70           H
ATOM   3396 3HZ  LYS A 223     -17.327 -11.550   7.362  1.00 59.70           H
ATOM   3397  N   THR A 224     -16.891  -3.654   5.639  1.00 86.92           N
ATOM   3398  H   THR A 224     -17.684  -3.994   5.133  1.00 86.92           H
ATOM   3399  CA  THR A 224     -17.043  -2.437   6.432  1.00 86.82           C
ATOM   3400  HA  THR A 224     -16.113  -2.175   6.689  1.00 86.82           H
ATOM   3401  C   THR A 224     -17.881  -2.734   7.667  1.00 86.45           C
ATOM   3402  O   THR A 224     -18.905  -3.409   7.569  1.00 83.70           O
ATOM   3403  CB  THR A 224     -17.673  -1.293   5.627  1.00 85.29           C
ATOM   3404  HB  THR A 224     -17.939  -0.554   6.246  1.00 85.29           H
ATOM   3405  OG1 THR A 224     -18.864  -1.725   5.005  1.00 76.66           O
ATOM   3406  HG1 THR A 224     -18.716  -1.823   4.064  1.00 76.66           H
ATOM   3407  CG2 THR A 224     -16.723  -0.796   4.541  1.00 75.62           C
ATOM   3408 1HG2 THR A 224     -17.136  -0.050   4.018  1.00 75.62           H
ATOM   3409 2HG2 THR A 224     -16.494  -1.530   3.902  1.00 75.62           H
ATOM   3410 3HG2 THR A 224     -15.870  -0.457   4.938  1.00 75.62           H
ATOM   3411  N   LYS A 225     -17.478  -2.223   8.825  1.00 85.38           N
ATOM   3412  H   LYS A 225     -16.588  -1.767   8.850  1.00 85.38           H
ATOM   3413  CA  LYS A 225     -18.252  -2.283  10.069  1.00 84.05           C
ATOM   3414  HA  LYS A 225     -19.123  -2.734   9.877  1.00 84.05           H
ATOM   3415  C   LYS A 225     -18.548  -0.869  10.538  1.00 84.56           C
ATOM   3416  O   LYS A 225     -17.632  -0.081  10.752  1.00 82.73           O
ATOM   3417  CB  LYS A 225     -17.485  -3.112  11.119  1.00 82.43           C
ATOM   3418 1HB  LYS A 225     -17.220  -3.984  10.708  1.00 82.43           H
ATOM   3419 2HB  LYS A 225     -16.665  -2.608  11.389  1.00 82.43           H
ATOM   3420  CG  LYS A 225     -18.324  -3.396  12.377  1.00 73.65           C
ATOM   3421 1HG  LYS A 225     -18.543  -2.530  12.827  1.00 73.65           H
ATOM   3422 2HG  LYS A 225     -19.170  -3.856  12.109  1.00 73.65           H
ATOM   3423  CD  LYS A 225     -17.557  -4.291  13.360  1.00 71.13           C
ATOM   3424 1HD  LYS A 225     -17.322  -5.147  12.900  1.00 71.13           H
ATOM   3425 2HD  LYS A 225     -16.720  -3.821  13.638  1.00 71.13           H
ATOM   3426  CE  LYS A 225     -18.401  -4.606  14.615  1.00 63.81           C
ATOM   3427 1HE  LYS A 225     -18.669  -3.753  15.063  1.00 63.81           H
ATOM   3428 2HE  LYS A 225     -19.220  -5.116  14.351  1.00 63.81           H
ATOM   3429  NZ  LYS A 225     -17.659  -5.421  15.601  1.00 54.97           N
ATOM   3430 1HZ  LYS A 225     -18.223  -5.613  16.404  1.00 54.97           H
ATOM   3431 2HZ  LYS A 225     -16.835  -4.947  15.910  1.00 54.97           H
ATOM   3432 3HZ  LYS A 225     -17.380  -6.296  15.205  1.00 54.97           H
ATOM   3433  N   VAL A 226     -19.835  -0.569  10.691  1.00 85.68           N
ATOM   3434  H   VAL A 226     -20.521  -1.228  10.383  1.00 85.68           H
ATOM   3435  CA  VAL A 226     -20.289   0.684  11.291  1.00 84.91           C
ATOM   3436  HA  VAL A 226     -19.644   1.401  11.026  1.00 84.91           H
ATOM   3437  C   VAL A 226     -20.283   0.500  12.802  1.00 84.43           C
ATOM   3438  O   VAL A 226     -20.923  -0.407  13.321  1.00 81.55           O
ATOM   3439  CB  VAL A 226     -21.673   1.095  10.759  1.00 83.82           C
ATOM   3440  HB  VAL A 226     -22.323   0.402  11.072  1.00 83.82           H
ATOM   3441  CG1 VAL A 226     -22.074   2.473  11.296  1.00 76.40           C
ATOM   3442 1HG1 VAL A 226     -22.973   2.744  10.952  1.00 76.40           H
ATOM   3443 2HG1 VAL A 226     -21.415   3.172  11.017  1.00 76.40           H
ATOM   3444 3HG1 VAL A 226     -22.115   2.470  12.295  1.00 76.40           H
ATOM   3445  CG2 VAL A 226     -21.685   1.163   9.223  1.00 77.18           C
ATOM   3446 1HG2 VAL A 226     -22.587   1.430   8.883  1.00 77.18           H
ATOM   3447 2HG2 VAL A 226     -21.457   0.275   8.823  1.00 77.18           H
ATOM   3448 3HG2 VAL A 226     -21.020   1.831   8.889  1.00 77.18           H
ATOM   3449  N   MET A 227     -19.520   1.325  13.501  1.00 81.29           N
ATOM   3450  H   MET A 227     -18.906   1.927  12.990  1.00 81.29           H
ATOM   3451  CA  MET A 227     -19.502   1.428  14.959  1.00 80.92           C
ATOM   3452  HA  MET A 227     -20.061   0.681  15.319  1.00 80.92           H
ATOM   3453  C   MET A 227     -20.125   2.758  15.383  1.00 82.90           C
ATOM   3454  O   MET A 227     -20.219   3.674  14.566  1.00 79.11           O
ATOM   3455  CB  MET A 227     -18.073   1.253  15.486  1.00 77.03           C
ATOM   3456 1HB  MET A 227     -17.464   1.881  15.003  1.00 77.03           H
ATOM   3457 2HB  MET A 227     -18.055   1.457  16.465  1.00 77.03           H
ATOM   3458  CG  MET A 227     -17.588  -0.174  15.268  1.00 70.15           C
ATOM   3459 1HG  MET A 227     -18.396  -0.733  15.452  1.00 70.15           H
ATOM   3460 2HG  MET A 227     -17.373  -0.208  14.292  1.00 70.15           H
ATOM   3461  SD  MET A 227     -16.175  -0.674  16.288  1.00 66.03           S
ATOM   3462  CE  MET A 227     -14.836   0.143  15.416  1.00 58.57           C
ATOM   3463 1HE  MET A 227     -13.958  -0.035  15.860  1.00 58.57           H
ATOM   3464 2HE  MET A 227     -14.974   1.133  15.394  1.00 58.57           H
ATOM   3465 3HE  MET A 227     -14.774  -0.180  14.472  1.00 58.57           H
ATOM   3466  N   PRO A 228     -20.591   2.907  16.645  1.00 82.92           N
ATOM   3467  CA  PRO A 228     -21.065   4.184  17.146  1.00 83.46           C
ATOM   3468  HA  PRO A 228     -21.850   4.489  16.607  1.00 83.46           H
ATOM   3469  C   PRO A 228     -19.966   5.247  17.001  1.00 82.96           C
ATOM   3470  O   PRO A 228     -18.936   5.174  17.648  1.00 77.81           O
ATOM   3471  CB  PRO A 228     -21.448   3.936  18.609  1.00 83.27           C
ATOM   3472 1HB  PRO A 228     -20.706   4.207  19.222  1.00 83.27           H
ATOM   3473 2HB  PRO A 228     -22.279   4.438  18.849  1.00 83.27           H
ATOM   3474  CG  PRO A 228     -21.685   2.421  18.674  1.00 80.04           C
ATOM   3475 1HG  PRO A 228     -21.496   2.064  19.589  1.00 80.04           H
ATOM   3476 2HG  PRO A 228     -22.622   2.190  18.413  1.00 80.04           H
ATOM   3477  CD  PRO A 228     -20.684   1.880  17.657  1.00 81.83           C
ATOM   3478 1HD  PRO A 228     -19.785   1.732  18.069  1.00 81.83           H
ATOM   3479 2HD  PRO A 228     -21.005   1.029  17.242  1.00 81.83           H
ATOM   3480  N   GLY A 229     -20.183   6.216  16.094  1.00 82.25           N
ATOM   3481  H   GLY A 229     -21.018   6.166  15.547  1.00 82.25           H
ATOM   3482  CA  GLY A 229     -19.276   7.338  15.857  1.00 81.68           C
ATOM   3483 1HA  GLY A 229     -19.849   8.131  15.649  1.00 81.68           H
ATOM   3484 2HA  GLY A 229     -18.785   7.496  16.714  1.00 81.68           H
ATOM   3485  C   GLY A 229     -18.256   7.157  14.730  1.00 82.30           C
ATOM   3486  O   GLY A 229     -17.643   8.158  14.371  1.00 77.23           O
ATOM   3487  N   ARG A 230     -18.060   5.950  14.144  1.00 79.94           N
ATOM   3488  H   ARG A 230     -18.564   5.160  14.493  1.00 79.94           H
ATOM   3489  CA  ARG A 230     -17.135   5.753  13.014  1.00 82.14           C
ATOM   3490  HA  ARG A 230     -17.341   6.527  12.416  1.00 82.14           H
ATOM   3491  C   ARG A 230     -17.394   4.488  12.192  1.00 84.65           C
ATOM   3492  O   ARG A 230     -17.852   3.471  12.705  1.00 80.74           O
ATOM   3493  CB  ARG A 230     -15.680   5.802  13.493  1.00 77.02           C
ATOM   3494 1HB  ARG A 230     -15.086   5.713  12.694  1.00 77.02           H
ATOM   3495 2HB  ARG A 230     -15.524   6.689  13.927  1.00 77.02           H
ATOM   3496  CG  ARG A 230     -15.306   4.701  14.498  1.00 67.53           C
ATOM   3497 1HG  ARG A 230     -15.895   4.764  15.303  1.00 67.53           H
ATOM   3498 2HG  ARG A 230     -15.418   3.803  14.072  1.00 67.53           H
ATOM   3499  CD  ARG A 230     -13.850   4.888  14.917  1.00 66.65           C
ATOM   3500 1HD  ARG A 230     -13.250   4.713  14.137  1.00 66.65           H
ATOM   3501 2HD  ARG A 230     -13.711   5.823  15.242  1.00 66.65           H
ATOM   3502  NE  ARG A 230     -13.467   3.972  15.997  1.00 60.04           N
ATOM   3503  HE  ARG A 230     -14.165   3.339  16.331  1.00 60.04           H
ATOM   3504  CZ  ARG A 230     -12.276   3.916  16.563  1.00 53.99           C
ATOM   3505  NH1 ARG A 230     -11.285   4.678  16.171  1.00 53.24           N
ATOM   3506 1HH1 ARG A 230     -11.419   5.327  15.422  1.00 53.24           H
ATOM   3507 2HH1 ARG A 230     -10.394   4.611  16.621  1.00 53.24           H
ATOM   3508  NH2 ARG A 230     -12.049   3.103  17.552  1.00 48.22           N
ATOM   3509 1HH2 ARG A 230     -12.781   2.512  17.891  1.00 48.22           H
ATOM   3510 2HH2 ARG A 230     -11.143   3.069  17.973  1.00 48.22           H
ATOM   3511  N   THR A 231     -17.029   4.521  10.916  1.00 82.22           N
ATOM   3512  H   THR A 231     -16.734   5.400  10.541  1.00 82.22           H
ATOM   3513  CA  THR A 231     -17.026   3.363  10.016  1.00 83.33           C
ATOM   3514  HA  THR A 231     -17.528   2.641  10.492  1.00 83.33           H
ATOM   3515  C   THR A 231     -15.597   2.912   9.762  1.00 83.24           C
ATOM   3516  O   THR A 231     -14.727   3.716   9.448  1.00 80.27           O
ATOM   3517  CB  THR A 231     -17.741   3.678   8.697  1.00 82.53           C
ATOM   3518  HB  THR A 231     -17.240   4.403   8.224  1.00 82.53           H
ATOM   3519  OG1 THR A 231     -19.043   4.147   8.968  1.00 71.50           O
ATOM   3520  HG1 THR A 231     -19.032   5.102   9.029  1.00 71.50           H
ATOM   3521  CG2 THR A 231     -17.904   2.439   7.816  1.00 72.19           C
ATOM   3522 1HG2 THR A 231     -18.372   2.666   6.962  1.00 72.19           H
ATOM   3523 2HG2 THR A 231     -18.440   1.735   8.283  1.00 72.19           H
ATOM   3524 3HG2 THR A 231     -17.015   2.045   7.584  1.00 72.19           H
ATOM   3525  N   LEU A 232     -15.348   1.607   9.877  1.00 81.74           N
ATOM   3526  H   LEU A 232     -16.090   1.005  10.173  1.00 81.74           H
ATOM   3527  CA  LEU A 232     -14.048   1.016   9.593  1.00 82.04           C
ATOM   3528  HA  LEU A 232     -13.453   1.794   9.391  1.00 82.04           H
ATOM   3529  C   LEU A 232     -14.105   0.108   8.366  1.00 83.27           C
ATOM   3530  O   LEU A 232     -15.059  -0.648   8.176  1.00 80.98           O
ATOM   3531  CB  LEU A 232     -13.526   0.242  10.819  1.00 79.27           C
ATOM   3532 1HB  LEU A 232     -14.200  -0.459  11.052  1.00 79.27           H
ATOM   3533 2HB  LEU A 232     -12.664  -0.196  10.564  1.00 79.27           H
ATOM   3534  CG  LEU A 232     -13.274   1.100  12.076  1.00 70.86           C
ATOM   3535  HG  LEU A 232     -14.148   1.508  12.341  1.00 70.86           H
ATOM   3536  CD1 LEU A 232     -12.673   0.196  13.157  1.00 65.58           C
ATOM   3537 1HD1 LEU A 232     -12.492   0.711  13.995  1.00 65.58           H
ATOM   3538 2HD1 LEU A 232     -11.810  -0.205  12.850  1.00 65.58           H
ATOM   3539 3HD1 LEU A 232     -13.296  -0.553  13.385  1.00 65.58           H
ATOM   3540  CD2 LEU A 232     -12.297   2.242  11.850  1.00 64.48           C
ATOM   3541 1HD2 LEU A 232     -12.163   2.771  12.688  1.00 64.48           H
ATOM   3542 2HD2 LEU A 232     -12.632   2.866  11.144  1.00 64.48           H
ATOM   3543 3HD2 LEU A 232     -11.405   1.898  11.558  1.00 64.48           H
ATOM   3544  N   CYS A 233     -13.050   0.133   7.559  1.00 83.66           N
ATOM   3545  H   CYS A 233     -12.386   0.868   7.694  1.00 83.66           H
ATOM   3546  CA  CYS A 233     -12.782  -0.824   6.494  1.00 82.96           C
ATOM   3547  HA  CYS A 233     -13.622  -1.337   6.318  1.00 82.96           H
ATOM   3548  C   CYS A 233     -11.680  -1.787   6.953  1.00 83.41           C
ATOM   3549  O   CYS A 233     -10.588  -1.357   7.303  1.00 81.67           O
ATOM   3550  CB  CYS A 233     -12.370  -0.057   5.231  1.00 81.75           C
ATOM   3551 1HB  CYS A 233     -13.190   0.457   4.979  1.00 81.75           H
ATOM   3552 2HB  CYS A 233     -11.664   0.576   5.549  1.00 81.75           H
ATOM   3553  SG  CYS A 233     -11.778  -1.097   3.865  1.00 77.85           S
ATOM   3554  N   PHE A 234     -11.976  -3.099   6.963  1.00 84.27           N
ATOM   3555  H   PHE A 234     -12.889  -3.384   6.670  1.00 84.27           H
ATOM   3556  CA  PHE A 234     -11.029  -4.124   7.381  1.00 83.51           C
ATOM   3557  HA  PHE A 234     -10.126  -3.764   7.144  1.00 83.51           H
ATOM   3558  C   PHE A 234     -11.242  -5.425   6.611  1.00 84.61           C
ATOM   3559  O   PHE A 234     -12.290  -5.648   6.009  1.00 83.04           O
ATOM   3560  CB  PHE A 234     -11.128  -4.350   8.899  1.00 81.11           C
ATOM   3561 1HB  PHE A 234     -10.371  -4.940   9.181  1.00 81.11           H
ATOM   3562 2HB  PHE A 234     -11.050  -3.464   9.357  1.00 81.11           H
ATOM   3563  CG  PHE A 234     -12.412  -4.996   9.367  1.00 76.71           C
ATOM   3564  CD1 PHE A 234     -13.601  -4.245   9.437  1.00 73.16           C
ATOM   3565  HD1 PHE A 234     -13.590  -3.275   9.195  1.00 73.16           H
ATOM   3566  CD2 PHE A 234     -12.434  -6.357   9.722  1.00 71.50           C
ATOM   3567  HD2 PHE A 234     -11.592  -6.896   9.682  1.00 71.50           H
ATOM   3568  CE1 PHE A 234     -14.800  -4.848   9.844  1.00 66.74           C
ATOM   3569  HE1 PHE A 234     -15.640  -4.308   9.889  1.00 66.74           H
ATOM   3570  CE2 PHE A 234     -13.636  -6.964  10.134  1.00 68.45           C
ATOM   3571  HE2 PHE A 234     -13.647  -7.931  10.388  1.00 68.45           H
ATOM   3572  CZ  PHE A 234     -14.822  -6.209  10.188  1.00 67.78           C
ATOM   3573  HZ  PHE A 234     -15.679  -6.641  10.471  1.00 67.78           H
ATOM   3574  N   VAL A 235     -10.246  -6.306   6.639  1.00 85.77           N
ATOM   3575  H   VAL A 235      -9.414  -6.061   7.137  1.00 85.77           H
ATOM   3576  CA  VAL A 235     -10.297  -7.616   5.982  1.00 85.99           C
ATOM   3577  HA  VAL A 235     -11.060  -7.592   5.336  1.00 85.99           H
ATOM   3578  C   VAL A 235     -10.556  -8.685   7.034  1.00 85.99           C
ATOM   3579  O   VAL A 235      -9.777  -8.843   7.969  1.00 84.19           O
ATOM   3580  CB  VAL A 235      -9.025  -7.891   5.175  1.00 85.12           C
ATOM   3581  HB  VAL A 235      -8.270  -7.984   5.824  1.00 85.12           H
ATOM   3582  CG1 VAL A 235      -9.168  -9.177   4.366  1.00 79.50           C
ATOM   3583 1HG1 VAL A 235      -8.340  -9.361   3.837  1.00 79.50           H
ATOM   3584 2HG1 VAL A 235      -9.934  -9.115   3.726  1.00 79.50           H
ATOM   3585 3HG1 VAL A 235      -9.331  -9.961   4.965  1.00 79.50           H
ATOM   3586  CG2 VAL A 235      -8.743  -6.740   4.202  1.00 79.58           C
ATOM   3587 1HG2 VAL A 235      -7.913  -6.914   3.672  1.00 79.58           H
ATOM   3588 2HG2 VAL A 235      -8.619  -5.878   4.693  1.00 79.58           H
ATOM   3589 3HG2 VAL A 235      -9.499  -6.621   3.559  1.00 79.58           H
ATOM   3590  N   GLN A 236     -11.661  -9.431   6.878  1.00 86.26           N
ATOM   3591  H   GLN A 236     -12.244  -9.253   6.085  1.00 86.26           H
ATOM   3592  CA  GLN A 236     -12.058 -10.488   7.803  1.00 86.33           C
ATOM   3593  HA  GLN A 236     -11.452 -10.422   8.596  1.00 86.33           H
ATOM   3594  C   GLN A 236     -11.857 -11.863   7.161  1.00 86.98           C
ATOM   3595  O   GLN A 236     -12.680 -12.300   6.366  1.00 85.03           O
ATOM   3596  CB  GLN A 236     -13.510 -10.263   8.252  1.00 83.82           C
ATOM   3597 1HB  GLN A 236     -13.603  -9.331   8.603  1.00 83.82           H
ATOM   3598 2HB  GLN A 236     -14.118 -10.386   7.468  1.00 83.82           H
ATOM   3599  CG  GLN A 236     -13.902 -11.260   9.356  1.00 74.35           C
ATOM   3600 1HG  GLN A 236     -13.805 -12.188   8.995  1.00 74.35           H
ATOM   3601 2HG  GLN A 236     -13.281 -11.137  10.130  1.00 74.35           H
ATOM   3602  CD  GLN A 236     -15.333 -11.093   9.862  1.00 72.16           C
ATOM   3603  OE1 GLN A 236     -16.197 -10.493   9.235  1.00 66.22           O
ATOM   3604  NE2 GLN A 236     -15.652 -11.643  11.011  1.00 62.96           N
ATOM   3605 1HE2 GLN A 236     -16.586 -11.568  11.359  1.00 62.96           H
ATOM   3606 2HE2 GLN A 236     -14.961 -12.137  11.538  1.00 62.96           H
ATOM   3607  N   TRP A 237     -10.793 -12.542   7.549  1.00 87.15           N
ATOM   3608  H   TRP A 237     -10.161 -12.107   8.190  1.00 87.15           H
ATOM   3609  CA  TRP A 237     -10.491 -13.896   7.091  1.00 87.90           C
ATOM   3610  HA  TRP A 237     -10.731 -13.926   6.121  1.00 87.90           H
ATOM   3611  C   TRP A 237     -11.350 -14.941   7.808  1.00 88.91           C
ATOM   3612  O   TRP A 237     -11.491 -14.865   9.031  1.00 85.99           O
ATOM   3613  CB  TRP A 237      -8.996 -14.163   7.266  1.00 87.03           C
ATOM   3614 1HB  TRP A 237      -8.741 -13.986   8.217  1.00 87.03           H
ATOM   3615 2HB  TRP A 237      -8.806 -15.119   7.043  1.00 87.03           H
ATOM   3616  CG  TRP A 237      -8.147 -13.298   6.384  1.00 87.31           C
ATOM   3617  CD1 TRP A 237      -7.684 -12.064   6.685  1.00 83.11           C
ATOM   3618  HD1 TRP A 237      -7.811 -11.596   7.559  1.00 83.11           H
ATOM   3619  CD2 TRP A 237      -7.718 -13.565   5.015  1.00 86.60           C
ATOM   3620  NE1 TRP A 237      -7.010 -11.553   5.599  1.00 84.27           N
ATOM   3621  HE1 TRP A 237      -6.580 -10.651   5.582  1.00 84.27           H
ATOM   3622  CE2 TRP A 237      -6.999 -12.430   4.542  1.00 86.15           C
ATOM   3623  CE3 TRP A 237      -7.879 -14.647   4.134  1.00 83.36           C
ATOM   3624  HE3 TRP A 237      -8.381 -15.459   4.433  1.00 83.36           H
ATOM   3625  CZ2 TRP A 237      -6.466 -12.370   3.241  1.00 83.96           C
ATOM   3626  HZ2 TRP A 237      -5.966 -11.562   2.930  1.00 83.96           H
ATOM   3627  CZ3 TRP A 237      -7.340 -14.599   2.833  1.00 82.86           C
ATOM   3628  HZ3 TRP A 237      -7.452 -15.382   2.221  1.00 82.86           H
ATOM   3629  CH2 TRP A 237      -6.651 -13.468   2.392  1.00 82.72           C
ATOM   3630  HH2 TRP A 237      -6.286 -13.442   1.461  1.00 82.72           H
ATOM   3631  N   PRO A 238     -11.928 -15.943   7.092  1.00 87.63           N
ATOM   3632  CA  PRO A 238     -12.815 -16.958   7.673  1.00 87.44           C
ATOM   3633  HA  PRO A 238     -13.548 -16.469   8.146  1.00 87.44           H
ATOM   3634  C   PRO A 238     -12.145 -17.837   8.737  1.00 87.57           C
ATOM   3635  O   PRO A 238     -12.736 -18.116   9.773  1.00 82.75           O
ATOM   3636  CB  PRO A 238     -13.298 -17.811   6.496  1.00 85.52           C
ATOM   3637 1HB  PRO A 238     -12.741 -18.636   6.401  1.00 85.52           H
ATOM   3638 2HB  PRO A 238     -14.258 -18.068   6.611  1.00 85.52           H
ATOM   3639  CG  PRO A 238     -13.128 -16.910   5.286  1.00 82.12           C
ATOM   3640 1HG  PRO A 238     -12.968 -17.448   4.458  1.00 82.12           H
ATOM   3641 2HG  PRO A 238     -13.931 -16.328   5.156  1.00 82.12           H
ATOM   3642  CD  PRO A 238     -11.902 -16.081   5.647  1.00 85.38           C
ATOM   3643 1HD  PRO A 238     -11.059 -16.542   5.372  1.00 85.38           H
ATOM   3644 2HD  PRO A 238     -11.940 -15.175   5.225  1.00 85.38           H
ATOM   3645  N   GLU A 239     -10.908 -18.244   8.494  1.00 85.14           N
ATOM   3646  H   GLU A 239     -10.478 -17.942   7.643  1.00 85.14           H
ATOM   3647  CA  GLU A 239     -10.119 -19.113   9.392  1.00 84.54           C
ATOM   3648  HA  GLU A 239     -10.796 -19.580   9.961  1.00 84.54           H
ATOM   3649  C   GLU A 239      -9.207 -18.328  10.349  1.00 84.26           C
ATOM   3650  O   GLU A 239      -8.296 -18.878  10.982  1.00 79.38           O
ATOM   3651  CB  GLU A 239      -9.333 -20.140   8.568  1.00 82.36           C
ATOM   3652 1HB  GLU A 239      -8.727 -19.650   7.941  1.00 82.36           H
ATOM   3653 2HB  GLU A 239      -8.787 -20.699   9.192  1.00 82.36           H
ATOM   3654  CG  GLU A 239     -10.238 -21.065   7.749  1.00 74.94           C
ATOM   3655 1HG  GLU A 239     -10.852 -21.546   8.375  1.00 74.94           H
ATOM   3656 2HG  GLU A 239     -10.776 -20.507   7.117  1.00 74.94           H
ATOM   3657  CD  GLU A 239      -9.438 -22.105   6.939  1.00 69.01           C
ATOM   3658  OE1 GLU A 239     -10.105 -22.906   6.244  1.00 63.05           O
ATOM   3659  OE2 GLU A 239      -8.191 -22.061   6.978  1.00 63.76           O
ATOM   3660  N   GLY A 240      -9.417 -17.018  10.468  1.00 83.05           N
ATOM   3661  H   GLY A 240     -10.113 -16.604   9.881  1.00 83.05           H
ATOM   3662  CA  GLY A 240      -8.707 -16.149  11.389  1.00 82.88           C
ATOM   3663 1HA  GLY A 240      -9.217 -15.290  11.426  1.00 82.88           H
ATOM   3664 2HA  GLY A 240      -8.736 -16.593  12.285  1.00 82.88           H
ATOM   3665  C   GLY A 240      -7.244 -15.861  11.006  1.00 84.34           C
ATOM   3666  O   GLY A 240      -6.891 -15.803   9.820  1.00 80.87           O
ATOM   3667  N   PRO A 241      -6.351 -15.658  12.002  1.00 84.15           N
ATOM   3668  CA  PRO A 241      -4.995 -15.145  11.770  1.00 85.00           C
ATOM   3669  HA  PRO A 241      -5.095 -14.307  11.234  1.00 85.00           H
ATOM   3670  C   PRO A 241      -4.095 -16.053  10.923  1.00 86.92           C
ATOM   3671  O   PRO A 241      -3.217 -15.555  10.222  1.00 85.27           O
ATOM   3672  CB  PRO A 241      -4.393 -14.947  13.167  1.00 82.93           C
ATOM   3673 1HB  PRO A 241      -3.864 -15.749  13.444  1.00 82.93           H
ATOM   3674 2HB  PRO A 241      -3.808 -14.136  13.192  1.00 82.93           H
ATOM   3675  CG  PRO A 241      -5.615 -14.764  14.069  1.00 79.37           C
ATOM   3676 1HG  PRO A 241      -5.417 -15.048  15.007  1.00 79.37           H
ATOM   3677 2HG  PRO A 241      -5.926 -13.814  14.067  1.00 79.37           H
ATOM   3678  CD  PRO A 241      -6.649 -15.683  13.422  1.00 82.41           C
ATOM   3679 1HD  PRO A 241      -6.570 -16.619  13.764  1.00 82.41           H
ATOM   3680 2HD  PRO A 241      -7.580 -15.350  13.574  1.00 82.41           H
ATOM   3681  N   LYS A 242      -4.305 -17.369  10.951  1.00 84.90           N
ATOM   3682  H   LYS A 242      -5.054 -17.721  11.512  1.00 84.90           H
ATOM   3683  CA  LYS A 242      -3.485 -18.326  10.195  1.00 86.50           C
ATOM   3684  HA  LYS A 242      -2.545 -18.097  10.448  1.00 86.50           H
ATOM   3685  C   LYS A 242      -3.640 -18.151   8.687  1.00 87.82           C
ATOM   3686  O   LYS A 242      -2.642 -18.053   7.977  1.00 86.75           O
ATOM   3687  CB  LYS A 242      -3.810 -19.775  10.597  1.00 86.19           C
ATOM   3688 1HB  LYS A 242      -4.798 -19.914  10.523  1.00 86.19           H
ATOM   3689 2HB  LYS A 242      -3.338 -20.395   9.970  1.00 86.19           H
ATOM   3690  CG  LYS A 242      -3.376 -20.108  12.031  1.00 78.20           C
ATOM   3691 1HG  LYS A 242      -2.398 -19.925  12.129  1.00 78.20           H
ATOM   3692 2HG  LYS A 242      -3.888 -19.535  12.671  1.00 78.20           H
ATOM   3693  CD  LYS A 242      -3.652 -21.593  12.340  1.00 73.52           C
ATOM   3694 1HD  LYS A 242      -4.630 -21.773  12.237  1.00 73.52           H
ATOM   3695 2HD  LYS A 242      -3.138 -22.162  11.698  1.00 73.52           H
ATOM   3696  CE  LYS A 242      -3.228 -21.948  13.772  1.00 65.95           C
ATOM   3697 1HE  LYS A 242      -2.245 -21.800  13.881  1.00 65.95           H
ATOM   3698 2HE  LYS A 242      -3.726 -21.377  14.425  1.00 65.95           H
ATOM   3699  NZ  LYS A 242      -3.519 -23.362  14.082  1.00 56.89           N
ATOM   3700 1HZ  LYS A 242      -3.241 -23.589  15.016  1.00 56.89           H
ATOM   3701 2HZ  LYS A 242      -3.031 -23.973  13.459  1.00 56.89           H
ATOM   3702 3HZ  LYS A 242      -4.497 -23.554  13.997  1.00 56.89           H
ATOM   3703  N   GLN A 243      -4.877 -18.052   8.196  1.00 86.88           N
ATOM   3704  H   GLN A 243      -5.649 -18.113   8.829  1.00 86.88           H
ATOM   3705  CA  GLN A 243      -5.155 -17.857   6.768  1.00 87.28           C
ATOM   3706  HA  GLN A 243      -4.667 -18.576   6.274  1.00 87.28           H
ATOM   3707  C   GLN A 243      -4.627 -16.503   6.277  1.00 88.00           C
ATOM   3708  O   GLN A 243      -4.011 -16.429   5.211  1.00 87.08           O
ATOM   3709  CB  GLN A 243      -6.667 -17.976   6.546  1.00 85.55           C
ATOM   3710 1HB  GLN A 243      -6.993 -18.814   6.983  1.00 85.55           H
ATOM   3711 2HB  GLN A 243      -7.118 -17.186   6.962  1.00 85.55           H
ATOM   3712  CG  GLN A 243      -7.023 -18.023   5.054  1.00 77.19           C
ATOM   3713 1HG  GLN A 243      -6.659 -17.204   4.610  1.00 77.19           H
ATOM   3714 2HG  GLN A 243      -6.606 -18.836   4.648  1.00 77.19           H
ATOM   3715  CD  GLN A 243      -8.536 -18.078   4.821  1.00 73.47           C
ATOM   3716  OE1 GLN A 243      -9.339 -17.671   5.644  1.00 69.67           O
ATOM   3717  NE2 GLN A 243      -8.980 -18.548   3.684  1.00 66.02           N
ATOM   3718 1HE2 GLN A 243      -9.963 -18.569   3.501  1.00 66.02           H
ATOM   3719 2HE2 GLN A 243      -8.336 -18.886   2.997  1.00 66.02           H
ATOM   3720  N   HIS A 244      -4.804 -15.456   7.082  1.00 89.14           N
ATOM   3721  H   HIS A 244      -5.362 -15.579   7.903  1.00 89.14           H
ATOM   3722  CA  HIS A 244      -4.225 -14.133   6.829  1.00 88.11           C
ATOM   3723  HA  HIS A 244      -4.613 -13.807   5.967  1.00 88.11           H
ATOM   3724  C   HIS A 244      -2.701 -14.203   6.662  1.00 89.36           C
ATOM   3725  O   HIS A 244      -2.160 -13.732   5.663  1.00 88.65           O
ATOM   3726  CB  HIS A 244      -4.607 -13.213   7.993  1.00 85.86           C
ATOM   3727 1HB  HIS A 244      -5.601 -13.108   8.007  1.00 85.86           H
ATOM   3728 2HB  HIS A 244      -4.304 -13.633   8.848  1.00 85.86           H
ATOM   3729  CG  HIS A 244      -3.999 -11.841   7.912  1.00 81.20           C
ATOM   3730  ND1 HIS A 244      -2.816 -11.426   8.484  1.00 71.87           N
ATOM   3731  HD1 HIS A 244      -2.179 -12.001   8.997  1.00 71.87           H
ATOM   3732  CD2 HIS A 244      -4.555 -10.743   7.300  1.00 72.26           C
ATOM   3733  HD2 HIS A 244      -5.414 -10.726   6.789  1.00 72.26           H
ATOM   3734  CE1 HIS A 244      -2.669 -10.120   8.233  1.00 70.74           C
ATOM   3735  HE1 HIS A 244      -1.893  -9.566   8.535  1.00 70.74           H
ATOM   3736  NE2 HIS A 244      -3.708  -9.656   7.519  1.00 73.78           N
ATOM   3737  N   PHE A 245      -2.003 -14.851   7.603  1.00 88.53           N
ATOM   3738  H   PHE A 245      -2.503 -15.263   8.365  1.00 88.53           H
ATOM   3739  CA  PHE A 245      -0.555 -14.987   7.575  1.00 89.88           C
ATOM   3740  HA  PHE A 245      -0.196 -14.058   7.486  1.00 89.88           H
ATOM   3741  C   PHE A 245      -0.055 -15.777   6.359  1.00 91.19           C
ATOM   3742  O   PHE A 245       0.833 -15.325   5.636  1.00 90.78           O
ATOM   3743  CB  PHE A 245      -0.107 -15.625   8.887  1.00 89.82           C
ATOM   3744 1HB  PHE A 245      -0.461 -15.076   9.644  1.00 89.82           H
ATOM   3745 2HB  PHE A 245      -0.488 -16.548   8.938  1.00 89.82           H
ATOM   3746  CG  PHE A 245       1.398 -15.725   9.037  1.00 88.69           C
ATOM   3747  CD1 PHE A 245       2.036 -16.975   8.962  1.00 84.37           C
ATOM   3748  HD1 PHE A 245       1.502 -17.799   8.775  1.00 84.37           H
ATOM   3749  CD2 PHE A 245       2.158 -14.566   9.286  1.00 84.48           C
ATOM   3750  HD2 PHE A 245       1.707 -13.675   9.334  1.00 84.48           H
ATOM   3751  CE1 PHE A 245       3.427 -17.065   9.151  1.00 84.49           C
ATOM   3752  HE1 PHE A 245       3.881 -17.955   9.100  1.00 84.49           H
ATOM   3753  CE2 PHE A 245       3.546 -14.657   9.467  1.00 84.97           C
ATOM   3754  HE2 PHE A 245       4.083 -13.831   9.635  1.00 84.97           H
ATOM   3755  CZ  PHE A 245       4.181 -15.908   9.412  1.00 84.90           C
ATOM   3756  HZ  PHE A 245       5.168 -15.976   9.558  1.00 84.90           H
ATOM   3757  N   THR A 246      -0.675 -16.928   6.066  1.00 90.64           N
ATOM   3758  H   THR A 246      -1.404 -17.245   6.673  1.00 90.64           H
ATOM   3759  CA  THR A 246      -0.332 -17.747   4.892  1.00 91.52           C
ATOM   3760  HA  THR A 246       0.638 -17.962   5.004  1.00 91.52           H
ATOM   3761  C   THR A 246      -0.520 -16.976   3.589  1.00 91.91           C
ATOM   3762  O   THR A 246       0.359 -16.994   2.735  1.00 90.69           O
ATOM   3763  CB  THR A 246      -1.181 -19.031   4.862  1.00 91.32           C
ATOM   3764  HB  THR A 246      -2.148 -18.775   4.846  1.00 91.32           H
ATOM   3765  OG1 THR A 246      -0.948 -19.777   6.031  1.00 85.02           O
ATOM   3766  HG1 THR A 246      -0.895 -19.186   6.782  1.00 85.02           H
ATOM   3767  CG2 THR A 246      -0.837 -19.946   3.687  1.00 82.81           C
ATOM   3768 1HG2 THR A 246      -1.404 -20.769   3.696  1.00 82.81           H
ATOM   3769 2HG2 THR A 246       0.120 -20.232   3.724  1.00 82.81           H
ATOM   3770 3HG2 THR A 246      -0.985 -19.480   2.815  1.00 82.81           H
ATOM   3771  N   TYR A 247      -1.635 -16.247   3.441  1.00 90.74           N
ATOM   3772  H   TYR A 247      -2.326 -16.270   4.164  1.00 90.74           H
ATOM   3773  CA  TYR A 247      -1.877 -15.421   2.262  1.00 90.78           C
ATOM   3774  HA  TYR A 247      -1.824 -16.041   1.479  1.00 90.78           H
ATOM   3775  C   TYR A 247      -0.799 -14.343   2.087  1.00 91.31           C
ATOM   3776  O   TYR A 247      -0.243 -14.208   0.996  1.00 90.92           O
ATOM   3777  CB  TYR A 247      -3.271 -14.803   2.357  1.00 90.48           C
ATOM   3778 1HB  TYR A 247      -3.949 -15.536   2.306  1.00 90.48           H
ATOM   3779 2HB  TYR A 247      -3.353 -14.333   3.236  1.00 90.48           H
ATOM   3780  CG  TYR A 247      -3.558 -13.802   1.246  1.00 90.76           C
ATOM   3781  CD1 TYR A 247      -3.391 -12.429   1.492  1.00 88.62           C
ATOM   3782  HD1 TYR A 247      -3.101 -12.113   2.395  1.00 88.62           H
ATOM   3783  CD2 TYR A 247      -3.943 -14.256  -0.027  1.00 89.38           C
ATOM   3784  HD2 TYR A 247      -4.045 -15.235  -0.201  1.00 89.38           H
ATOM   3785  CE1 TYR A 247      -3.633 -11.500   0.466  1.00 89.33           C
ATOM   3786  HE1 TYR A 247      -3.523 -10.522   0.642  1.00 89.33           H
ATOM   3787  CE2 TYR A 247      -4.185 -13.325  -1.057  1.00 89.56           C
ATOM   3788  HE2 TYR A 247      -4.466 -13.644  -1.962  1.00 89.56           H
ATOM   3789  CZ  TYR A 247      -4.031 -11.945  -0.814  1.00 90.09           C
ATOM   3790  OH  TYR A 247      -4.272 -11.048  -1.794  1.00 88.79           O
ATOM   3791  HH  TYR A 247      -4.329 -11.501  -2.635  1.00 88.79           H
ATOM   3792  N   HIS A 248      -0.445 -13.620   3.146  1.00 92.57           N
ATOM   3793  H   HIS A 248      -0.898 -13.785   4.022  1.00 92.57           H
ATOM   3794  CA  HIS A 248       0.592 -12.588   3.061  1.00 91.52           C
ATOM   3795  HA  HIS A 248       0.317 -12.027   2.280  1.00 91.52           H
ATOM   3796  C   HIS A 248       1.974 -13.150   2.738  1.00 93.07           C
ATOM   3797  O   HIS A 248       2.698 -12.541   1.957  1.00 92.42           O
ATOM   3798  CB  HIS A 248       0.614 -11.744   4.342  1.00 89.73           C
ATOM   3799 1HB  HIS A 248       0.479 -12.340   5.134  1.00 89.73           H
ATOM   3800 2HB  HIS A 248       1.497 -11.281   4.419  1.00 89.73           H
ATOM   3801  CG  HIS A 248      -0.476 -10.703   4.332  1.00 85.23           C
ATOM   3802  ND1 HIS A 248      -0.533  -9.595   3.508  1.00 73.76           N
ATOM   3803  HD1 HIS A 248       0.155  -9.323   2.836  1.00 73.76           H
ATOM   3804  CD2 HIS A 248      -1.609 -10.700   5.084  1.00 73.93           C
ATOM   3805  HD2 HIS A 248      -1.857 -11.378   5.776  1.00 73.93           H
ATOM   3806  CE1 HIS A 248      -1.671  -8.956   3.772  1.00 71.99           C
ATOM   3807  HE1 HIS A 248      -1.965  -8.115   3.317  1.00 71.99           H
ATOM   3808  NE2 HIS A 248      -2.367  -9.580   4.718  1.00 75.26           N
ATOM   3809  N   ILE A 249       2.334 -14.323   3.246  1.00 92.41           N
ATOM   3810  H   ILE A 249       1.741 -14.757   3.924  1.00 92.41           H
ATOM   3811  CA  ILE A 249       3.581 -15.011   2.845  1.00 93.45           C
ATOM   3812  HA  ILE A 249       4.325 -14.365   3.019  1.00 93.45           H
ATOM   3813  C   ILE A 249       3.564 -15.335   1.352  1.00 94.37           C
ATOM   3814  O   ILE A 249       4.535 -15.047   0.660  1.00 93.88           O
ATOM   3815  CB  ILE A 249       3.807 -16.276   3.694  1.00 93.72           C
ATOM   3816  HB  ILE A 249       2.954 -16.797   3.719  1.00 93.72           H
ATOM   3817  CG1 ILE A 249       4.223 -15.853   5.118  1.00 90.03           C
ATOM   3818 1HG1 ILE A 249       5.112 -15.398   5.072  1.00 90.03           H
ATOM   3819 2HG1 ILE A 249       3.541 -15.217   5.477  1.00 90.03           H
ATOM   3820  CG2 ILE A 249       4.887 -17.188   3.082  1.00 89.41           C
ATOM   3821 1HG2 ILE A 249       5.025 -18.005   3.641  1.00 89.41           H
ATOM   3822 2HG2 ILE A 249       5.763 -16.710   3.014  1.00 89.41           H
ATOM   3823 3HG2 ILE A 249       4.627 -17.485   2.163  1.00 89.41           H
ATOM   3824  CD1 ILE A 249       4.337 -17.024   6.084  1.00 81.12           C
ATOM   3825 1HD1 ILE A 249       4.608 -16.712   6.995  1.00 81.12           H
ATOM   3826 2HD1 ILE A 249       5.020 -17.683   5.769  1.00 81.12           H
ATOM   3827 3HD1 ILE A 249       3.464 -17.504   6.170  1.00 81.12           H
ATOM   3828  N   ILE A 250       2.459 -15.891   0.834  1.00 93.36           N
ATOM   3829  H   ILE A 250       1.697 -16.103   1.446  1.00 93.36           H
ATOM   3830  CA  ILE A 250       2.322 -16.202  -0.595  1.00 93.27           C
ATOM   3831  HA  ILE A 250       3.080 -16.814  -0.821  1.00 93.27           H
ATOM   3832  C   ILE A 250       2.465 -14.927  -1.435  1.00 93.77           C
ATOM   3833  O   ILE A 250       3.202 -14.923  -2.419  1.00 92.87           O
ATOM   3834  CB  ILE A 250       0.978 -16.928  -0.866  1.00 93.28           C
ATOM   3835  HB  ILE A 250       0.241 -16.396  -0.450  1.00 93.28           H
ATOM   3836  CG1 ILE A 250       1.005 -18.339  -0.240  1.00 91.22           C
ATOM   3837 1HG1 ILE A 250       1.600 -18.922  -0.793  1.00 91.22           H
ATOM   3838 2HG1 ILE A 250       1.374 -18.270   0.687  1.00 91.22           H
ATOM   3839  CG2 ILE A 250       0.692 -17.026  -2.375  1.00 91.08           C
ATOM   3840 1HG2 ILE A 250      -0.175 -17.494  -2.546  1.00 91.08           H
ATOM   3841 2HG2 ILE A 250       1.414 -17.535  -2.844  1.00 91.08           H
ATOM   3842 3HG2 ILE A 250       0.637 -16.117  -2.789  1.00 91.08           H
ATOM   3843  CD1 ILE A 250      -0.384 -18.994  -0.163  1.00 85.49           C
ATOM   3844 1HD1 ILE A 250      -0.329 -19.905   0.247  1.00 85.49           H
ATOM   3845 2HD1 ILE A 250      -0.786 -19.091  -1.074  1.00 85.49           H
ATOM   3846 3HD1 ILE A 250      -1.009 -18.445   0.392  1.00 85.49           H
ATOM   3847  N   VAL A 251       1.817 -13.836  -1.030  1.00 92.91           N
ATOM   3848  H   VAL A 251       1.226 -13.904  -0.226  1.00 92.91           H
ATOM   3849  CA  VAL A 251       1.929 -12.542  -1.705  1.00 92.30           C
ATOM   3850  HA  VAL A 251       1.665 -12.726  -2.652  1.00 92.30           H
ATOM   3851  C   VAL A 251       3.375 -12.034  -1.686  1.00 93.19           C
ATOM   3852  O   VAL A 251       3.896 -11.675  -2.733  1.00 92.52           O
ATOM   3853  CB  VAL A 251       0.955 -11.505  -1.110  1.00 91.29           C
ATOM   3854  HB  VAL A 251       1.118 -11.512  -0.123  1.00 91.29           H
ATOM   3855  CG1 VAL A 251       1.185 -10.087  -1.648  1.00 87.82           C
ATOM   3856 1HG1 VAL A 251       0.538  -9.441  -1.243  1.00 87.82           H
ATOM   3857 2HG1 VAL A 251       1.068 -10.057  -2.641  1.00 87.82           H
ATOM   3858 3HG1 VAL A 251       2.110  -9.769  -1.437  1.00 87.82           H
ATOM   3859  CG2 VAL A 251      -0.493 -11.875  -1.456  1.00 87.50           C
ATOM   3860 1HG2 VAL A 251      -1.134 -11.209  -1.075  1.00 87.50           H
ATOM   3861 2HG2 VAL A 251      -0.730 -12.775  -1.089  1.00 87.50           H
ATOM   3862 3HG2 VAL A 251      -0.629 -11.901  -2.446  1.00 87.50           H
ATOM   3863  N   ILE A 252       4.064 -12.059  -0.553  1.00 93.15           N
ATOM   3864  H   ILE A 252       3.607 -12.388   0.273  1.00 93.15           H
ATOM   3865  CA  ILE A 252       5.466 -11.627  -0.450  1.00 93.06           C
ATOM   3866  HA  ILE A 252       5.477 -10.681  -0.775  1.00 93.06           H
ATOM   3867  C   ILE A 252       6.373 -12.457  -1.371  1.00 93.60           C
ATOM   3868  O   ILE A 252       7.189 -11.903  -2.100  1.00 92.86           O
ATOM   3869  CB  ILE A 252       5.946 -11.663   1.020  1.00 92.97           C
ATOM   3870  HB  ILE A 252       5.691 -12.553   1.398  1.00 92.97           H
ATOM   3871  CG1 ILE A 252       5.266 -10.530   1.824  1.00 90.00           C
ATOM   3872 1HG1 ILE A 252       5.692  -9.661   1.572  1.00 90.00           H
ATOM   3873 2HG1 ILE A 252       4.295 -10.508   1.584  1.00 90.00           H
ATOM   3874  CG2 ILE A 252       7.477 -11.535   1.136  1.00 89.35           C
ATOM   3875 1HG2 ILE A 252       7.767 -11.560   2.093  1.00 89.35           H
ATOM   3876 2HG2 ILE A 252       7.796 -10.673   0.741  1.00 89.35           H
ATOM   3877 3HG2 ILE A 252       7.936 -12.282   0.655  1.00 89.35           H
ATOM   3878  CD1 ILE A 252       5.379 -10.695   3.344  1.00 84.12           C
ATOM   3879 1HD1 ILE A 252       4.926  -9.942   3.821  1.00 84.12           H
ATOM   3880 2HD1 ILE A 252       6.336 -10.710   3.633  1.00 84.12           H
ATOM   3881 3HD1 ILE A 252       4.954 -11.549   3.644  1.00 84.12           H
ATOM   3882  N   ILE A 253       6.212 -13.774  -1.377  1.00 94.77           N
ATOM   3883  H   ILE A 253       5.514 -14.180  -0.787  1.00 94.77           H
ATOM   3884  CA  ILE A 253       7.028 -14.654  -2.225  1.00 94.97           C
ATOM   3885  HA  ILE A 253       7.982 -14.429  -2.027  1.00 94.97           H
ATOM   3886  C   ILE A 253       6.764 -14.364  -3.708  1.00 95.24           C
ATOM   3887  O   ILE A 253       7.711 -14.153  -4.470  1.00 94.28           O
ATOM   3888  CB  ILE A 253       6.790 -16.135  -1.864  1.00 95.62           C
ATOM   3889  HB  ILE A 253       5.804 -16.303  -1.873  1.00 95.62           H
ATOM   3890  CG1 ILE A 253       7.358 -16.430  -0.452  1.00 94.00           C
ATOM   3891 1HG1 ILE A 253       8.357 -16.400  -0.497  1.00 94.00           H
ATOM   3892 2HG1 ILE A 253       7.031 -15.725   0.178  1.00 94.00           H
ATOM   3893  CG2 ILE A 253       7.440 -17.073  -2.901  1.00 93.76           C
ATOM   3894 1HG2 ILE A 253       7.284 -18.032  -2.664  1.00 93.76           H
ATOM   3895 2HG2 ILE A 253       8.428 -16.925  -2.949  1.00 93.76           H
ATOM   3896 3HG2 ILE A 253       7.061 -16.916  -3.813  1.00 93.76           H
ATOM   3897  CD1 ILE A 253       6.950 -17.793   0.110  1.00 89.46           C
ATOM   3898 1HD1 ILE A 253       7.340 -17.937   1.020  1.00 89.46           H
ATOM   3899 2HD1 ILE A 253       7.268 -18.534  -0.481  1.00 89.46           H
ATOM   3900 3HD1 ILE A 253       5.956 -17.866   0.186  1.00 89.46           H
ATOM   3901  N   LEU A 254       5.492 -14.326  -4.118  1.00 94.24           N
ATOM   3902  H   LEU A 254       4.763 -14.415  -3.439  1.00 94.24           H
ATOM   3903  CA  LEU A 254       5.130 -14.160  -5.520  1.00 94.09           C
ATOM   3904  HA  LEU A 254       5.752 -14.776  -6.003  1.00 94.09           H
ATOM   3905  C   LEU A 254       5.375 -12.744  -6.034  1.00 94.43           C
ATOM   3906  O   LEU A 254       5.786 -12.586  -7.175  1.00 93.25           O
ATOM   3907  CB  LEU A 254       3.663 -14.558  -5.740  1.00 93.71           C
ATOM   3908 1HB  LEU A 254       3.102 -14.051  -5.086  1.00 93.71           H
ATOM   3909 2HB  LEU A 254       3.407 -14.299  -6.671  1.00 93.71           H
ATOM   3910  CG  LEU A 254       3.373 -16.060  -5.561  1.00 91.28           C
ATOM   3911  HG  LEU A 254       3.653 -16.315  -4.636  1.00 91.28           H
ATOM   3912  CD1 LEU A 254       1.878 -16.301  -5.806  1.00 86.48           C
ATOM   3913 1HD1 LEU A 254       1.649 -17.268  -5.699  1.00 86.48           H
ATOM   3914 2HD1 LEU A 254       1.617 -16.024  -6.731  1.00 86.48           H
ATOM   3915 3HD1 LEU A 254       1.320 -15.779  -5.160  1.00 86.48           H
ATOM   3916  CD2 LEU A 254       4.155 -16.936  -6.533  1.00 86.52           C
ATOM   3917 1HD2 LEU A 254       3.945 -17.904  -6.392  1.00 86.52           H
ATOM   3918 2HD2 LEU A 254       5.140 -16.814  -6.412  1.00 86.52           H
ATOM   3919 3HD2 LEU A 254       3.931 -16.708  -7.481  1.00 86.52           H
ATOM   3920  N   VAL A 255       5.126 -11.715  -5.227  1.00 94.39           N
ATOM   3921  H   VAL A 255       4.866 -11.904  -4.280  1.00 94.39           H
ATOM   3922  CA  VAL A 255       5.215 -10.316  -5.661  1.00 93.94           C
ATOM   3923  HA  VAL A 255       4.995 -10.339  -6.636  1.00 93.94           H
ATOM   3924  C   VAL A 255       6.626  -9.767  -5.516  1.00 94.49           C
ATOM   3925  O   VAL A 255       7.038  -8.975  -6.357  1.00 93.21           O
ATOM   3926  CB  VAL A 255       4.188  -9.435  -4.931  1.00 92.70           C
ATOM   3927  HB  VAL A 255       4.411  -9.515  -3.960  1.00 92.70           H
ATOM   3928  CG1 VAL A 255       4.263  -7.965  -5.343  1.00 89.30           C
ATOM   3929 1HG1 VAL A 255       3.584  -7.420  -4.851  1.00 89.30           H
ATOM   3930 2HG1 VAL A 255       4.092  -7.858  -6.323  1.00 89.30           H
ATOM   3931 3HG1 VAL A 255       5.166  -7.583  -5.145  1.00 89.30           H
ATOM   3932  CG2 VAL A 255       2.755  -9.905  -5.229  1.00 88.93           C
ATOM   3933 1HG2 VAL A 255       2.085  -9.334  -4.755  1.00 88.93           H
ATOM   3934 2HG2 VAL A 255       2.619 -10.850  -4.931  1.00 88.93           H
ATOM   3935 3HG2 VAL A 255       2.560  -9.860  -6.209  1.00 88.93           H
ATOM   3936  N   TYR A 256       7.394 -10.183  -4.506  1.00 94.72           N
ATOM   3937  H   TYR A 256       7.052 -10.903  -3.902  1.00 94.72           H
ATOM   3938  CA  TYR A 256       8.716  -9.620  -4.256  1.00 94.40           C
ATOM   3939  HA  TYR A 256       8.808  -8.898  -4.942  1.00 94.40           H
ATOM   3940  C   TYR A 256       9.839 -10.627  -4.507  1.00 95.35           C
ATOM   3941  O   TYR A 256      10.656 -10.422  -5.407  1.00 94.56           O
ATOM   3942  CB  TYR A 256       8.794  -8.997  -2.855  1.00 93.14           C
ATOM   3943 1HB  TYR A 256       8.644  -9.718  -2.178  1.00 93.14           H
ATOM   3944 2HB  TYR A 256       9.707  -8.607  -2.731  1.00 93.14           H
ATOM   3945  CG  TYR A 256       7.773  -7.897  -2.608  1.00 90.22           C
ATOM   3946  CD1 TYR A 256       8.073  -6.567  -2.967  1.00 84.50           C
ATOM   3947  HD1 TYR A 256       8.955  -6.352  -3.387  1.00 84.50           H
ATOM   3948  CD2 TYR A 256       6.536  -8.194  -2.017  1.00 84.03           C
ATOM   3949  HD2 TYR A 256       6.320  -9.136  -1.762  1.00 84.03           H
ATOM   3950  CE1 TYR A 256       7.137  -5.539  -2.737  1.00 79.98           C
ATOM   3951  HE1 TYR A 256       7.352  -4.598  -2.997  1.00 79.98           H
ATOM   3952  CE2 TYR A 256       5.598  -7.174  -1.782  1.00 79.98           C
ATOM   3953  HE2 TYR A 256       4.717  -7.391  -1.361  1.00 79.98           H
ATOM   3954  CZ  TYR A 256       5.901  -5.841  -2.141  1.00 81.15           C
ATOM   3955  OH  TYR A 256       4.991  -4.856  -1.901  1.00 77.83           O
ATOM   3956  HH  TYR A 256       5.440  -4.013  -1.845  1.00 77.83           H
ATOM   3957  N   CYS A 257       9.880 -11.736  -3.787  1.00 95.57           N
ATOM   3958  H   CYS A 257       9.093 -11.972  -3.216  1.00 95.57           H
ATOM   3959  CA  CYS A 257      11.040 -12.629  -3.799  1.00 95.35           C
ATOM   3960  HA  CYS A 257      11.816 -12.038  -3.580  1.00 95.35           H
ATOM   3961  C   CYS A 257      11.289 -13.251  -5.179  1.00 96.06           C
ATOM   3962  O   CYS A 257      12.394 -13.194  -5.698  1.00 95.06           O
ATOM   3963  CB  CYS A 257      10.872 -13.722  -2.735  1.00 95.04           C
ATOM   3964 1HB  CYS A 257      10.071 -14.249  -3.019  1.00 95.04           H
ATOM   3965 2HB  CYS A 257      11.690 -14.293  -2.808  1.00 95.04           H
ATOM   3966  SG  CYS A 257      10.676 -12.989  -1.076  1.00 91.45           S
ATOM   3967  HG  CYS A 257      10.629 -11.674  -1.178  1.00 91.45           H
ATOM   3968  N   PHE A 258      10.242 -13.819  -5.802  1.00 96.55           N
ATOM   3969  H   PHE A 258       9.344 -13.770  -5.365  1.00 96.55           H
ATOM   3970  CA  PHE A 258      10.353 -14.503  -7.086  1.00 96.41           C
ATOM   3971  HA  PHE A 258      11.107 -15.151  -6.979  1.00 96.41           H
ATOM   3972  C   PHE A 258      10.774 -13.570  -8.238  1.00 96.83           C
ATOM   3973  O   PHE A 258      11.790 -13.850  -8.887  1.00 96.35           O
ATOM   3974  CB  PHE A 258       9.042 -15.259  -7.360  1.00 95.65           C
ATOM   3975 1HB  PHE A 258       8.897 -15.927  -6.630  1.00 95.65           H
ATOM   3976 2HB  PHE A 258       8.287 -14.603  -7.367  1.00 95.65           H
ATOM   3977  CG  PHE A 258       9.028 -15.998  -8.676  1.00 94.25           C
ATOM   3978  CD1 PHE A 258       8.311 -15.481  -9.779  1.00 89.32           C
ATOM   3979  HD1 PHE A 258       7.823 -14.613  -9.693  1.00 89.32           H
ATOM   3980  CD2 PHE A 258       9.727 -17.212  -8.810  1.00 89.33           C
ATOM   3981  HD2 PHE A 258      10.245 -17.577  -8.037  1.00 89.33           H
ATOM   3982  CE1 PHE A 258       8.282 -16.178 -10.988  1.00 88.04           C
ATOM   3983  HE1 PHE A 258       7.768 -15.809 -11.762  1.00 88.04           H
ATOM   3984  CE2 PHE A 258       9.698 -17.916 -10.034  1.00 88.09           C
ATOM   3985  HE2 PHE A 258      10.191 -18.781 -10.127  1.00 88.09           H
ATOM   3986  CZ  PHE A 258       8.972 -17.396 -11.123  1.00 89.66           C
ATOM   3987  HZ  PHE A 258       8.947 -17.892 -11.991  1.00 89.66           H
ATOM   3988  N   PRO A 259      10.100 -12.424  -8.504  1.00 96.76           N
ATOM   3989  CA  PRO A 259      10.512 -11.526  -9.581  1.00 96.40           C
ATOM   3990  HA  PRO A 259      10.650 -12.073 -10.407  1.00 96.40           H
ATOM   3991  C   PRO A 259      11.859 -10.843  -9.313  1.00 97.02           C
ATOM   3992  O   PRO A 259      12.653 -10.704 -10.255  1.00 96.51           O
ATOM   3993  CB  PRO A 259       9.375 -10.511  -9.718  1.00 95.52           C
ATOM   3994 1HB  PRO A 259       9.731  -9.602  -9.936  1.00 95.52           H
ATOM   3995 2HB  PRO A 259       8.727 -10.794 -10.425  1.00 95.52           H
ATOM   3996  CG  PRO A 259       8.714 -10.516  -8.348  1.00 93.55           C
ATOM   3997 1HG  PRO A 259       9.191  -9.907  -7.714  1.00 93.55           H
ATOM   3998 2HG  PRO A 259       7.753 -10.248  -8.409  1.00 93.55           H
ATOM   3999  CD  PRO A 259       8.852 -11.967  -7.922  1.00 95.92           C
ATOM   4000 1HD  PRO A 259       8.895 -12.051  -6.926  1.00 95.92           H
ATOM   4001 2HD  PRO A 259       8.096 -12.521  -8.271  1.00 95.92           H
ATOM   4002  N   LEU A 260      12.187 -10.474  -8.079  1.00 96.27           N
ATOM   4003  H   LEU A 260      11.511 -10.590  -7.352  1.00 96.27           H
ATOM   4004  CA  LEU A 260      13.495  -9.904  -7.733  1.00 96.07           C
ATOM   4005  HA  LEU A 260      13.607  -9.130  -8.356  1.00 96.07           H
ATOM   4006  C   LEU A 260      14.629 -10.901  -7.970  1.00 96.54           C
ATOM   4007  O   LEU A 260      15.682 -10.510  -8.467  1.00 95.91           O
ATOM   4008  CB  LEU A 260      13.511  -9.429  -6.272  1.00 95.24           C
ATOM   4009 1HB  LEU A 260      13.132 -10.160  -5.705  1.00 95.24           H
ATOM   4010 2HB  LEU A 260      14.462  -9.264  -6.011  1.00 95.24           H
ATOM   4011  CG  LEU A 260      12.710  -8.144  -5.993  1.00 88.28           C
ATOM   4012  HG  LEU A 260      11.786  -8.281  -6.350  1.00 88.28           H
ATOM   4013  CD1 LEU A 260      12.696  -7.877  -4.489  1.00 82.96           C
ATOM   4014 1HD1 LEU A 260      12.181  -7.046  -4.277  1.00 82.96           H
ATOM   4015 2HD1 LEU A 260      13.625  -7.761  -4.137  1.00 82.96           H
ATOM   4016 3HD1 LEU A 260      12.272  -8.636  -3.994  1.00 82.96           H
ATOM   4017  CD2 LEU A 260      13.310  -6.920  -6.682  1.00 83.10           C
ATOM   4018 1HD2 LEU A 260      12.773  -6.099  -6.486  1.00 83.10           H
ATOM   4019 2HD2 LEU A 260      13.333  -7.043  -7.674  1.00 83.10           H
ATOM   4020 3HD2 LEU A 260      14.246  -6.756  -6.371  1.00 83.10           H
ATOM   4021  N   LEU A 261      14.413 -12.182  -7.678  1.00 96.83           N
ATOM   4022  H   LEU A 261      13.552 -12.434  -7.236  1.00 96.83           H
ATOM   4023  CA  LEU A 261      15.381 -13.235  -7.977  1.00 97.17           C
ATOM   4024  HA  LEU A 261      16.260 -12.963  -7.585  1.00 97.17           H
ATOM   4025  C   LEU A 261      15.613 -13.367  -9.494  1.00 97.33           C
ATOM   4026  O   LEU A 261      16.760 -13.405  -9.929  1.00 96.91           O
ATOM   4027  CB  LEU A 261      14.908 -14.530  -7.298  1.00 97.30           C
ATOM   4028 1HB  LEU A 261      14.830 -14.357  -6.316  1.00 97.30           H
ATOM   4029 2HB  LEU A 261      14.009 -14.766  -7.668  1.00 97.30           H
ATOM   4030  CG  LEU A 261      15.848 -15.734  -7.504  1.00 93.71           C
ATOM   4031  HG  LEU A 261      16.763 -15.369  -7.678  1.00 93.71           H
ATOM   4032  CD1 LEU A 261      15.820 -16.628  -6.257  1.00 88.80           C
ATOM   4033 1HD1 LEU A 261      16.424 -17.417  -6.368  1.00 88.80           H
ATOM   4034 2HD1 LEU A 261      14.897 -16.970  -6.082  1.00 88.80           H
ATOM   4035 3HD1 LEU A 261      16.120 -16.123  -5.447  1.00 88.80           H
ATOM   4036  CD2 LEU A 261      15.411 -16.604  -8.690  1.00 89.21           C
ATOM   4037 1HD2 LEU A 261      16.029 -17.381  -8.812  1.00 89.21           H
ATOM   4038 2HD2 LEU A 261      15.409 -16.077  -9.540  1.00 89.21           H
ATOM   4039 3HD2 LEU A 261      14.489 -16.964  -8.550  1.00 89.21           H
ATOM   4040  N   ILE A 262      14.552 -13.373 -10.305  1.00 97.66           N
ATOM   4041  H   ILE A 262      13.638 -13.341  -9.902  1.00 97.66           H
ATOM   4042  CA  ILE A 262      14.678 -13.425 -11.765  1.00 97.38           C
ATOM   4043  HA  ILE A 262      15.219 -14.247 -11.941  1.00 97.38           H
ATOM   4044  C   ILE A 262      15.429 -12.190 -12.298  1.00 97.25           C
ATOM   4045  O   ILE A 262      16.364 -12.337 -13.082  1.00 96.49           O
ATOM   4046  CB  ILE A 262      13.298 -13.565 -12.447  1.00 97.01           C
ATOM   4047  HB  ILE A 262      12.709 -12.829 -12.113  1.00 97.01           H
ATOM   4048  CG1 ILE A 262      12.668 -14.924 -12.090  1.00 95.11           C
ATOM   4049 1HG1 ILE A 262      13.194 -15.647 -12.538  1.00 95.11           H
ATOM   4050 2HG1 ILE A 262      12.712 -15.045 -11.098  1.00 95.11           H
ATOM   4051  CG2 ILE A 262      13.422 -13.438 -13.981  1.00 95.00           C
ATOM   4052 1HG2 ILE A 262      12.529 -13.529 -14.421  1.00 95.00           H
ATOM   4053 2HG2 ILE A 262      14.021 -14.147 -14.352  1.00 95.00           H
ATOM   4054 3HG2 ILE A 262      13.802 -12.549 -14.237  1.00 95.00           H
ATOM   4055  CD1 ILE A 262      11.208 -15.054 -12.525  1.00 88.21           C
ATOM   4056 1HD1 ILE A 262      10.838 -15.949 -12.275  1.00 88.21           H
ATOM   4057 2HD1 ILE A 262      11.119 -14.950 -13.516  1.00 88.21           H
ATOM   4058 3HD1 ILE A 262      10.641 -14.354 -12.090  1.00 88.21           H
ATOM   4059  N   MET A 263      15.052 -10.989 -11.860  1.00 96.73           N
ATOM   4060  H   MET A 263      14.277 -10.929 -11.230  1.00 96.73           H
ATOM   4061  CA  MET A 263      15.727  -9.754 -12.264  1.00 96.31           C
ATOM   4062  HA  MET A 263      15.683  -9.758 -13.263  1.00 96.31           H
ATOM   4063  C   MET A 263      17.195  -9.736 -11.827  1.00 96.67           C
ATOM   4064  O   MET A 263      18.065  -9.387 -12.620  1.00 95.99           O
ATOM   4065  CB  MET A 263      14.996  -8.531 -11.697  1.00 95.71           C
ATOM   4066 1HB  MET A 263      14.814  -8.685 -10.726  1.00 95.71           H
ATOM   4067 2HB  MET A 263      15.581  -7.727 -11.804  1.00 95.71           H
ATOM   4068  CG  MET A 263      13.669  -8.272 -12.411  1.00 93.60           C
ATOM   4069 1HG  MET A 263      13.905  -8.301 -13.382  1.00 93.60           H
ATOM   4070 2HG  MET A 263      13.108  -9.067 -12.180  1.00 93.60           H
ATOM   4071  SD  MET A 263      12.854  -6.717 -11.961  1.00 91.05           S
ATOM   4072  CE  MET A 263      12.280  -7.090 -10.287  1.00 81.32           C
ATOM   4073 1HE  MET A 263      11.797  -6.309  -9.891  1.00 81.32           H
ATOM   4074 2HE  MET A 263      13.048  -7.313  -9.686  1.00 81.32           H
ATOM   4075 3HE  MET A 263      11.654  -7.870 -10.288  1.00 81.32           H
ATOM   4076  N   GLY A 264      17.487 -10.164 -10.602  1.00 97.07           N
ATOM   4077  H   GLY A 264      16.732 -10.430 -10.003  1.00 97.07           H
ATOM   4078  CA  GLY A 264      18.846 -10.267 -10.082  1.00 96.90           C
ATOM   4079 1HA  GLY A 264      19.239  -9.347 -10.066  1.00 96.90           H
ATOM   4080 2HA  GLY A 264      18.791 -10.622  -9.149  1.00 96.90           H
ATOM   4081  C   GLY A 264      19.718 -11.184 -10.931  1.00 97.11           C
ATOM   4082  O   GLY A 264      20.791 -10.773 -11.370  1.00 96.21           O
ATOM   4083  N   ILE A 265      19.235 -12.384 -11.254  1.00 97.18           N
ATOM   4084  H   ILE A 265      18.339 -12.650 -10.898  1.00 97.18           H
ATOM   4085  CA  ILE A 265      19.960 -13.334 -12.109  1.00 96.89           C
ATOM   4086  HA  ILE A 265      20.857 -13.453 -11.683  1.00 96.89           H
ATOM   4087  C   ILE A 265      20.163 -12.755 -13.514  1.00 96.83           C
ATOM   4088  O   ILE A 265      21.286 -12.726 -14.006  1.00 96.07           O
ATOM   4089  CB  ILE A 265      19.230 -14.697 -12.154  1.00 96.95           C
ATOM   4090  HB  ILE A 265      18.277 -14.529 -12.407  1.00 96.95           H
ATOM   4091  CG1 ILE A 265      19.310 -15.379 -10.758  1.00 95.81           C
ATOM   4092 1HG1 ILE A 265      20.259 -15.645 -10.586  1.00 95.81           H
ATOM   4093 2HG1 ILE A 265      19.017 -14.722 -10.064  1.00 95.81           H
ATOM   4094  CG2 ILE A 265      19.826 -15.626 -13.222  1.00 95.44           C
ATOM   4095 1HG2 ILE A 265      19.346 -16.503 -13.242  1.00 95.44           H
ATOM   4096 2HG2 ILE A 265      20.792 -15.808 -13.040  1.00 95.44           H
ATOM   4097 3HG2 ILE A 265      19.756 -15.217 -14.132  1.00 95.44           H
ATOM   4098  CD1 ILE A 265      18.429 -16.635 -10.632  1.00 92.69           C
ATOM   4099 1HD1 ILE A 265      18.511 -17.040  -9.721  1.00 92.69           H
ATOM   4100 2HD1 ILE A 265      18.695 -17.328 -11.302  1.00 92.69           H
ATOM   4101 3HD1 ILE A 265      17.466 -16.414 -10.785  1.00 92.69           H
ATOM   4102  N   THR A 266      19.103 -12.268 -14.161  1.00 97.01           N
ATOM   4103  H   THR A 266      18.225 -12.236 -13.684  1.00 97.01           H
ATOM   4104  CA  THR A 266      19.170 -11.778 -15.538  1.00 96.59           C
ATOM   4105  HA  THR A 266      19.562 -12.561 -16.022  1.00 96.59           H
ATOM   4106  C   THR A 266      20.095 -10.570 -15.678  1.00 96.23           C
ATOM   4107  O   THR A 266      20.957 -10.573 -16.561  1.00 94.93           O
ATOM   4108  CB  THR A 266      17.782 -11.437 -16.120  1.00 95.65           C
ATOM   4109  HB  THR A 266      17.916 -10.919 -16.965  1.00 95.65           H
ATOM   4110  OG1 THR A 266      17.052 -10.581 -15.276  1.00 89.13           O
ATOM   4111  HG1 THR A 266      16.886  -9.753 -15.727  1.00 89.13           H
ATOM   4112  CG2 THR A 266      16.933 -12.690 -16.343  1.00 88.20           C
ATOM   4113 1HG2 THR A 266      16.037 -12.454 -16.720  1.00 88.20           H
ATOM   4114 2HG2 THR A 266      16.785 -13.180 -15.484  1.00 88.20           H
ATOM   4115 3HG2 THR A 266      17.380 -13.317 -16.982  1.00 88.20           H
ATOM   4116  N   TYR A 267      19.998  -9.574 -14.787  1.00 96.72           N
ATOM   4117  H   TYR A 267      19.300  -9.628 -14.073  1.00 96.72           H
ATOM   4118  CA  TYR A 267      20.885  -8.408 -14.828  1.00 96.62           C
ATOM   4119  HA  TYR A 267      20.907  -8.149 -15.794  1.00 96.62           H
ATOM   4120  C   TYR A 267      22.319  -8.728 -14.421  1.00 96.82           C
ATOM   4121  O   TYR A 267      23.232  -8.121 -14.979  1.00 95.75           O
ATOM   4122  CB  TYR A 267      20.309  -7.269 -13.981  1.00 95.90           C
ATOM   4123 1HB  TYR A 267      20.019  -7.647 -13.102  1.00 95.90           H
ATOM   4124 2HB  TYR A 267      21.030  -6.593 -13.832  1.00 95.90           H
ATOM   4125  CG  TYR A 267      19.119  -6.554 -14.596  1.00 95.04           C
ATOM   4126  CD1 TYR A 267      19.195  -6.052 -15.913  1.00 91.80           C
ATOM   4127  HD1 TYR A 267      20.028  -6.188 -16.449  1.00 91.80           H
ATOM   4128  CD2 TYR A 267      17.949  -6.348 -13.840  1.00 91.66           C
ATOM   4129  HD2 TYR A 267      17.893  -6.692 -12.903  1.00 91.66           H
ATOM   4130  CE1 TYR A 267      18.107  -5.361 -16.478  1.00 90.04           C
ATOM   4131  HE1 TYR A 267      18.164  -5.013 -17.414  1.00 90.04           H
ATOM   4132  CE2 TYR A 267      16.860  -5.659 -14.401  1.00 90.13           C
ATOM   4133  HE2 TYR A 267      16.027  -5.520 -13.865  1.00 90.13           H
ATOM   4134  CZ  TYR A 267      16.940  -5.162 -15.721  1.00 90.68           C
ATOM   4135  OH  TYR A 267      15.885  -4.491 -16.259  1.00 88.33           O
ATOM   4136  HH  TYR A 267      16.122  -3.572 -16.385  1.00 88.33           H
ATOM   4137  N   THR A 268      22.556  -9.687 -13.533  1.00 97.13           N
ATOM   4138  H   THR A 268      21.780 -10.117 -13.071  1.00 97.13           H
ATOM   4139  CA  THR A 268      23.915 -10.140 -13.203  1.00 97.18           C
ATOM   4140  HA  THR A 268      24.401  -9.306 -12.942  1.00 97.18           H
ATOM   4141  C   THR A 268      24.591 -10.773 -14.415  1.00 97.14           C
ATOM   4142  O   THR A 268      25.711 -10.407 -14.754  1.00 96.44           O
ATOM   4143  CB  THR A 268      23.921 -11.122 -12.024  1.00 97.28           C
ATOM   4144  HB  THR A 268      23.339 -11.899 -12.264  1.00 97.28           H
ATOM   4145  OG1 THR A 268      23.377 -10.505 -10.886  1.00 94.33           O
ATOM   4146  HG1 THR A 268      23.253  -9.571 -11.057  1.00 94.33           H
ATOM   4147  CG2 THR A 268      25.323 -11.585 -11.632  1.00 92.94           C
ATOM   4148 1HG2 THR A 268      25.288 -12.222 -10.862  1.00 92.94           H
ATOM   4149 2HG2 THR A 268      25.894 -10.810 -11.363  1.00 92.94           H
ATOM   4150 3HG2 THR A 268      25.774 -12.049 -12.395  1.00 92.94           H
ATOM   4151  N   ILE A 269      23.906 -11.678 -15.118  1.00 96.50           N
ATOM   4152  H   ILE A 269      22.989 -11.930 -14.809  1.00 96.50           H
ATOM   4153  CA  ILE A 269      24.443 -12.320 -16.329  1.00 96.13           C
ATOM   4154  HA  ILE A 269      25.318 -12.722 -16.060  1.00 96.13           H
ATOM   4155  C   ILE A 269      24.700 -11.282 -17.427  1.00 96.10           C
ATOM   4156  O   ILE A 269      25.763 -11.286 -18.047  1.00 94.89           O
ATOM   4157  CB  ILE A 269      23.498 -13.437 -16.818  1.00 96.06           C
ATOM   4158  HB  ILE A 269      22.589 -13.039 -16.940  1.00 96.06           H
ATOM   4159  CG1 ILE A 269      23.408 -14.581 -15.777  1.00 94.52           C
ATOM   4160 1HG1 ILE A 269      24.267 -15.093 -15.789  1.00 94.52           H
ATOM   4161 2HG1 ILE A 269      23.271 -14.180 -14.871  1.00 94.52           H
ATOM   4162  CG2 ILE A 269      23.988 -13.998 -18.167  1.00 93.86           C
ATOM   4163 1HG2 ILE A 269      23.383 -14.724 -18.494  1.00 93.86           H
ATOM   4164 2HG2 ILE A 269      24.908 -14.380 -18.083  1.00 93.86           H
ATOM   4165 3HG2 ILE A 269      24.015 -13.282 -18.864  1.00 93.86           H
ATOM   4166  CD1 ILE A 269      22.259 -15.562 -16.047  1.00 89.86           C
ATOM   4167 1HD1 ILE A 269      22.234 -16.284 -15.355  1.00 89.86           H
ATOM   4168 2HD1 ILE A 269      22.362 -15.997 -16.942  1.00 89.86           H
ATOM   4169 3HD1 ILE A 269      21.376 -15.092 -16.033  1.00 89.86           H
ATOM   4170  N   VAL A 270      23.766 -10.367 -17.657  1.00 95.94           N
ATOM   4171  H   VAL A 270      22.906 -10.427 -17.149  1.00 95.94           H
ATOM   4172  CA  VAL A 270      23.932  -9.274 -18.617  1.00 95.25           C
ATOM   4173  HA  VAL A 270      24.130  -9.716 -19.492  1.00 95.25           H
ATOM   4174  C   VAL A 270      25.123  -8.386 -18.248  1.00 95.61           C
ATOM   4175  O   VAL A 270      25.918  -8.061 -19.124  1.00 94.84           O
ATOM   4176  CB  VAL A 270      22.631  -8.453 -18.727  1.00 94.50           C
ATOM   4177  HB  VAL A 270      22.350  -8.254 -17.788  1.00 94.50           H
ATOM   4178  CG1 VAL A 270      22.811  -7.123 -19.451  1.00 91.69           C
ATOM   4179 1HG1 VAL A 270      21.947  -6.622 -19.501  1.00 91.69           H
ATOM   4180 2HG1 VAL A 270      23.139  -7.265 -20.385  1.00 91.69           H
ATOM   4181 3HG1 VAL A 270      23.475  -6.544 -18.977  1.00 91.69           H
ATOM   4182  CG2 VAL A 270      21.563  -9.254 -19.494  1.00 91.70           C
ATOM   4183 1HG2 VAL A 270      20.713  -8.733 -19.573  1.00 91.70           H
ATOM   4184 2HG2 VAL A 270      21.355 -10.113 -19.026  1.00 91.70           H
ATOM   4185 3HG2 VAL A 270      21.875  -9.475 -20.418  1.00 91.70           H
ATOM   4186  N   GLY A 271      25.275  -8.026 -16.983  1.00 96.05           N
ATOM   4187  H   GLY A 271      24.581  -8.323 -16.327  1.00 96.05           H
ATOM   4188  CA  GLY A 271      26.386  -7.225 -16.480  1.00 95.56           C
ATOM   4189 1HA  GLY A 271      26.360  -6.340 -16.945  1.00 95.56           H
ATOM   4190 2HA  GLY A 271      26.247  -7.091 -15.499  1.00 95.56           H
ATOM   4191  C   GLY A 271      27.735  -7.888 -16.719  1.00 95.81           C
ATOM   4192  O   GLY A 271      28.603  -7.271 -17.313  1.00 94.57           O
ATOM   4193  N   ILE A 272      27.869  -9.163 -16.355  1.00 96.17           N
ATOM   4194  H   ILE A 272      27.095  -9.614 -15.910  1.00 96.17           H
ATOM   4195  CA  ILE A 272      29.100  -9.940 -16.576  1.00 95.89           C
ATOM   4196  HA  ILE A 272      29.831  -9.395 -16.164  1.00 95.89           H
ATOM   4197  C   ILE A 272      29.424 -10.098 -18.071  1.00 95.62           C
ATOM   4198  O   ILE A 272      30.581 -10.204 -18.444  1.00 94.44           O
ATOM   4199  CB  ILE A 272      28.982 -11.323 -15.880  1.00 95.90           C
ATOM   4200  HB  ILE A 272      28.143 -11.748 -16.219  1.00 95.90           H
ATOM   4201  CG1 ILE A 272      28.921 -11.143 -14.338  1.00 93.69           C
ATOM   4202 1HG1 ILE A 272      29.831 -10.890 -14.010  1.00 93.69           H
ATOM   4203 2HG1 ILE A 272      28.274 -10.410 -14.128  1.00 93.69           H
ATOM   4204  CG2 ILE A 272      30.144 -12.269 -16.234  1.00 92.51           C
ATOM   4205 1HG2 ILE A 272      30.042 -13.150 -15.773  1.00 92.51           H
ATOM   4206 2HG2 ILE A 272      31.022 -11.877 -15.958  1.00 92.51           H
ATOM   4207 3HG2 ILE A 272      30.180 -12.440 -17.219  1.00 92.51           H
ATOM   4208  CD1 ILE A 272      28.473 -12.412 -13.586  1.00 88.34           C
ATOM   4209 1HD1 ILE A 272      28.447 -12.253 -12.599  1.00 88.34           H
ATOM   4210 2HD1 ILE A 272      29.100 -13.171 -13.759  1.00 88.34           H
ATOM   4211 3HD1 ILE A 272      27.559 -12.696 -13.876  1.00 88.34           H
ATOM   4212  N   THR A 273      28.412 -10.138 -18.946  1.00 95.90           N
ATOM   4213  H   THR A 273      27.478 -10.047 -18.602  1.00 95.90           H
ATOM   4214  CA  THR A 273      28.616 -10.311 -20.397  1.00 95.28           C
ATOM   4215  HA  THR A 273      29.370 -10.964 -20.465  1.00 95.28           H
ATOM   4216  C   THR A 273      29.030  -9.009 -21.092  1.00 95.15           C
ATOM   4217  O   THR A 273      29.707  -9.051 -22.117  1.00 92.65           O
ATOM   4218  CB  THR A 273      27.347 -10.869 -21.057  1.00 94.39           C
ATOM   4219  HB  THR A 273      26.622 -10.190 -20.942  1.00 94.39           H
ATOM   4220  OG1 THR A 273      26.938 -12.051 -20.413  1.00 86.18           O
ATOM   4221  HG1 THR A 273      26.845 -11.888 -19.474  1.00 86.18           H
ATOM   4222  CG2 THR A 273      27.538 -11.228 -22.528  1.00 84.03           C
ATOM   4223 1HG2 THR A 273      26.692 -11.587 -22.922  1.00 84.03           H
ATOM   4224 2HG2 THR A 273      28.248 -11.924 -22.638  1.00 84.03           H
ATOM   4225 3HG2 THR A 273      27.809 -10.426 -23.060  1.00 84.03           H
ATOM   4226  N   LEU A 274      28.598  -7.849 -20.572  1.00 94.95           N
ATOM   4227  H   LEU A 274      28.064  -7.879 -19.727  1.00 94.95           H
ATOM   4228  CA  LEU A 274      28.866  -6.547 -21.174  1.00 93.96           C
ATOM   4229  HA  LEU A 274      29.029  -6.762 -22.137  1.00 93.96           H
ATOM   4230  C   LEU A 274      30.121  -5.861 -20.636  1.00 94.29           C
ATOM   4231  O   LEU A 274      30.635  -4.965 -21.307  1.00 91.81           O
ATOM   4232  CB  LEU A 274      27.650  -5.629 -20.962  1.00 92.72           C
ATOM   4233 1HB  LEU A 274      27.410  -5.655 -19.992  1.00 92.72           H
ATOM   4234 2HB  LEU A 274      27.918  -4.699 -21.214  1.00 92.72           H
ATOM   4235  CG  LEU A 274      26.394  -5.999 -21.774  1.00 89.27           C
ATOM   4236  HG  LEU A 274      26.157  -6.946 -21.558  1.00 89.27           H
ATOM   4237  CD1 LEU A 274      25.272  -5.020 -21.407  1.00 83.93           C
ATOM   4238 1HD1 LEU A 274      24.436  -5.227 -21.915  1.00 83.93           H
ATOM   4239 2HD1 LEU A 274      25.535  -4.078 -21.618  1.00 83.93           H
ATOM   4240 3HD1 LEU A 274      25.059  -5.068 -20.431  1.00 83.93           H
ATOM   4241  CD2 LEU A 274      26.622  -5.902 -23.283  1.00 84.64           C
ATOM   4242 1HD2 LEU A 274      25.794  -6.147 -23.787  1.00 84.64           H
ATOM   4243 2HD2 LEU A 274      27.353  -6.519 -23.575  1.00 84.64           H
ATOM   4244 3HD2 LEU A 274      26.880  -4.973 -23.548  1.00 84.64           H
ATOM   4245  N   TRP A 275      30.593  -6.244 -19.455  1.00 95.45           N
ATOM   4246  H   TRP A 275      30.122  -6.997 -18.996  1.00 95.45           H
ATOM   4247  CA  TRP A 275      31.747  -5.654 -18.769  1.00 94.66           C
ATOM   4248  HA  TRP A 275      32.091  -4.911 -19.343  1.00 94.66           H
ATOM   4249  C   TRP A 275      32.876  -6.683 -18.611  1.00 92.88           C
ATOM   4250  O   TRP A 275      34.033  -6.296 -18.890  1.00 86.55           O
ATOM   4251  OXT TRP A 275      32.551  -7.785 -18.177  1.00 72.99           O
ATOM   4252  CB  TRP A 275      31.273  -5.113 -17.409  1.00 91.26           C
ATOM   4253 1HB  TRP A 275      30.480  -4.518 -17.543  1.00 91.26           H
ATOM   4254 2HB  TRP A 275      31.020  -5.876 -16.815  1.00 91.26           H
ATOM   4255  CG  TRP A 275      32.336  -4.324 -16.726  1.00 84.25           C
ATOM   4256  CD1 TRP A 275      33.250  -4.802 -15.867  1.00 75.38           C
ATOM   4257  HD1 TRP A 275      33.295  -5.748 -15.545  1.00 75.38           H
ATOM   4258  CD2 TRP A 275      32.651  -2.912 -16.900  1.00 82.25           C
ATOM   4259  NE1 TRP A 275      34.116  -3.801 -15.494  1.00 71.75           N
ATOM   4260  HE1 TRP A 275      34.876  -3.921 -14.855  1.00 71.75           H
ATOM   4261  CE2 TRP A 275      33.802  -2.615 -16.113  1.00 81.23           C
ATOM   4262  CE3 TRP A 275      32.099  -1.868 -17.653  1.00 70.49           C
ATOM   4263  HE3 TRP A 275      31.289  -2.039 -18.215  1.00 70.49           H
ATOM   4264  CZ2 TRP A 275      34.377  -1.336 -16.083  1.00 72.97           C
ATOM   4265  HZ2 TRP A 275      35.186  -1.159 -15.522  1.00 72.97           H
ATOM   4266  CZ3 TRP A 275      32.671  -0.578 -17.629  1.00 66.60           C
ATOM   4267  HZ3 TRP A 275      32.260   0.150 -18.177  1.00 66.60           H
ATOM   4268  CH2 TRP A 275      33.800  -0.297 -16.855  1.00 65.84           C
ATOM   4269  HH2 TRP A 275      34.194   0.622 -16.846  1.00 65.84           H
TER    4270      TRP A 275 
CONECT 2337 2334 3553                                        
CONECT 3553 2337 3550                                        
END
