# Supplementary material for: Variety of genetic defects in GnRH and hypothalamic–pituitary signaling and development in normosmic patients with IHH
Source: Front Endocrinol (Lausanne). 2024 Jul 1;15:1396805. doi: 10.3389/fendo.2024.1396805 (PMC11246878; doi:10.3389/fendo.2024.1396805)
Supplement: Supplementary file 1 [file DataSheet_1.zip › TACR3_Ala36GlnfsTer81_Afold3.pdb]

REMARK YASARA *************************************************************
REMARK YASARA *                                                           *
REMARK YASARA *                     Y  A  S  A  R  A                      *
REMARK YASARA *                                                           *
REMARK YASARA *   Yet Another Scientific Artificial Reality Application   *
REMARK YASARA *                                                           *
REMARK YASARA *            MOLECULE STRUCTURE FILE, PDB FORMAT            *
REMARK YASARA *                                                           *
REMARK YASARA * Just use YASARA every day to make your questions go away! *
REMARK YASARA *                                                           *
REMARK YASARA *                      www.YASARA.org                       *
REMARK YASARA *                                                           *
REMARK YASARA *************************************************************
REMARK YASARA
REMARK YASARA Version:           24.4.10.W.64
REMARK YASARA Written on:        Mon May 20 14:20:35 2024
REMARK YASARA Number of models:  1
REMARK YASARA Number of atoms:   1104
REMARK YASARA Please address questions or suggestions to: Eliza@yasara.org
REMARK YASARA
COMPND    MOL_ID: 1;
COMPND   2 MOLECULE: .;
COMPND   3 CHAIN: ;
SEQRES   1 A   81  MET ALA THR LEU PRO ALA ALA GLU THR TRP ILE ASP GLY 
SEQRES   2 A   81  GLY GLY GLY VAL GLY ALA ASP ALA VAL ASN LEU THR ALA 
SEQRES   3 A   81  SER LEU ALA ALA GLY ALA ALA THR GLY GLN VAL GLU THR 
SEQRES   4 A   81  GLY TRP LEU GLN LEU LEU ASP GLN ALA GLY ASN LEU SER 
SEQRES   5 A   81  SER SER PRO SER ALA LEU GLY LEU PRO VAL ALA SER PRO 
SEQRES   6 A   81  ALA PRO SER GLN PRO TRP ALA ASN LEU THR ASN GLN PHE 
SEQRES   7 A   81  VAL GLN PRO 
ATOM      1  N   MET A   1     -20.004 -31.917   5.812  1.00 56.01           N
ATOM      2 1H   MET A   1     -20.803 -31.809   5.221  1.00 56.01           H
ATOM      3 2H   MET A   1     -20.040 -32.832   6.214  1.00 56.01           H
ATOM      4 3H   MET A   1     -19.187 -31.866   5.237  1.00 56.01           H
ATOM      5  CA  MET A   1     -19.978 -30.882   6.859  1.00 68.60           C
ATOM      6  HA  MET A   1     -19.947 -29.987   6.414  1.00 68.60           H
ATOM      7  C   MET A   1     -18.735 -31.129   7.700  1.00 67.89           C
ATOM      8  O   MET A   1     -18.690 -32.146   8.371  1.00 64.99           O
ATOM      9  CB  MET A   1     -21.242 -30.943   7.732  1.00 63.09           C
ATOM     10 1HB  MET A   1     -21.471 -31.901   7.903  1.00 63.09           H
ATOM     11 2HB  MET A   1     -21.057 -30.484   8.601  1.00 63.09           H
ATOM     12  CG  MET A   1     -22.440 -30.257   7.051  1.00 57.53           C
ATOM     13 1HG  MET A   1     -22.158 -29.307   6.916  1.00 57.53           H
ATOM     14 2HG  MET A   1     -22.531 -30.707   6.163  1.00 57.53           H
ATOM     15  SD  MET A   1     -23.950 -30.387   8.041  1.00 55.08           S
ATOM     16  CE  MET A   1     -24.985 -29.155   7.232  1.00 49.54           C
ATOM     17 1HE  MET A   1     -25.883 -29.098   7.669  1.00 49.54           H
ATOM     18 2HE  MET A   1     -25.126 -29.383   6.269  1.00 49.54           H
ATOM     19 3HE  MET A   1     -24.564 -28.249   7.275  1.00 49.54           H
ATOM     20  N   ALA A   2     -17.696 -30.291   7.562  1.00 59.30           N
ATOM     21  H   ALA A   2     -17.734 -29.587   6.853  1.00 59.30           H
ATOM     22  CA  ALA A   2     -16.512 -30.373   8.412  1.00 67.63           C
ATOM     23  HA  ALA A   2     -16.326 -31.330   8.632  1.00 67.63           H
ATOM     24  C   ALA A   2     -16.817 -29.600   9.699  1.00 66.60           C
ATOM     25  O   ALA A   2     -16.944 -28.373   9.670  1.00 62.62           O
ATOM     26  CB  ALA A   2     -15.295 -29.829   7.653  1.00 65.34           C
ATOM     27 1HB  ALA A   2     -15.127 -30.357   6.821  1.00 65.34           H
ATOM     28 2HB  ALA A   2     -14.471 -29.874   8.218  1.00 65.34           H
ATOM     29 3HB  ALA A   2     -15.435 -28.875   7.389  1.00 65.34           H
ATOM     30  N   THR A   3     -17.014 -30.336  10.802  1.00 61.92           N
ATOM     31  H   THR A   3     -17.077 -31.329  10.704  1.00 61.92           H
ATOM     32  CA  THR A   3     -17.141 -29.763  12.141  1.00 67.21           C
ATOM     33  HA  THR A   3     -17.816 -29.028  12.079  1.00 67.21           H
ATOM     34  C   THR A   3     -15.764 -29.234  12.549  1.00 65.28           C
ATOM     35  O   THR A   3     -14.816 -30.005  12.670  1.00 64.13           O
ATOM     36  CB  THR A   3     -17.658 -30.793  13.162  1.00 65.76           C
ATOM     37  HB  THR A   3     -16.922 -30.980  13.812  1.00 65.76           H
ATOM     38  OG1 THR A   3     -17.992 -32.029  12.542  1.00 58.18           O
ATOM     39  HG1 THR A   3     -18.067 -32.711  13.209  1.00 58.18           H
ATOM     40  CG2 THR A   3     -18.938 -30.308  13.834  1.00 59.98           C
ATOM     41 1HG2 THR A   3     -19.271 -30.979  14.496  1.00 59.98           H
ATOM     42 2HG2 THR A   3     -19.661 -30.156  13.160  1.00 59.98           H
ATOM     43 3HG2 THR A   3     -18.784 -29.447  14.319  1.00 59.98           H
ATOM     44  N   LEU A   4     -15.628 -27.924  12.715  1.00 58.81           N
ATOM     45  H   LEU A   4     -16.357 -27.325  12.385  1.00 58.81           H
ATOM     46  CA  LEU A   4     -14.465 -27.315  13.357  1.00 62.73           C
ATOM     47  HA  LEU A   4     -13.654 -27.545  12.820  1.00 62.73           H
ATOM     48  C   LEU A   4     -14.343 -27.886  14.777  1.00 62.91           C
ATOM     49  O   LEU A   4     -15.349 -27.911  15.491  1.00 60.68           O
ATOM     50  CB  LEU A   4     -14.652 -25.787  13.392  1.00 60.99           C
ATOM     51 1HB  LEU A   4     -15.601 -25.589  13.638  1.00 60.99           H
ATOM     52 2HB  LEU A   4     -14.041 -25.408  14.087  1.00 60.99           H
ATOM     53  CG  LEU A   4     -14.342 -25.108  12.041  1.00 57.09           C
ATOM     54  HG  LEU A   4     -14.581 -25.758  11.320  1.00 57.09           H
ATOM     55  CD1 LEU A   4     -15.154 -23.814  11.888  1.00 54.12           C
ATOM     56 1HD1 LEU A   4     -14.958 -23.369  11.014  1.00 54.12           H
ATOM     57 2HD1 LEU A   4     -14.937 -23.166  12.618  1.00 54.12           H
ATOM     58 3HD1 LEU A   4     -16.136 -24.001  11.924  1.00 54.12           H
ATOM     59  CD2 LEU A   4     -12.863 -24.752  11.921  1.00 54.51           C
ATOM     60 1HD2 LEU A   4     -12.670 -24.313  11.044  1.00 54.51           H
ATOM     61 2HD2 LEU A   4     -12.291 -25.570  11.988  1.00 54.51           H
ATOM     62 3HD2 LEU A   4     -12.586 -24.123  12.647  1.00 54.51           H
ATOM     63  N   PRO A   5     -13.159 -28.387  15.202  1.00 60.38           N
ATOM     64  CA  PRO A   5     -12.976 -28.837  16.572  1.00 63.99           C
ATOM     65  HA  PRO A   5     -13.650 -29.534  16.816  1.00 63.99           H
ATOM     66  C   PRO A   5     -13.193 -27.648  17.511  1.00 63.83           C
ATOM     67  O   PRO A   5     -12.668 -26.559  17.287  1.00 61.28           O
ATOM     68  CB  PRO A   5     -11.560 -29.426  16.636  1.00 61.39           C
ATOM     69 1HB  PRO A   5     -11.128 -29.224  17.515  1.00 61.39           H
ATOM     70 2HB  PRO A   5     -11.577 -30.415  16.492  1.00 61.39           H
ATOM     71  CG  PRO A   5     -10.825 -28.724  15.496  1.00 60.51           C
ATOM     72 1HG  PRO A   5     -10.420 -27.865  15.810  1.00 60.51           H
ATOM     73 2HG  PRO A   5     -10.110 -29.312  15.119  1.00 60.51           H
ATOM     74  CD  PRO A   5     -11.913 -28.462  14.459  1.00 64.45           C
ATOM     75 1HD  PRO A   5     -11.758 -27.597  13.981  1.00 64.45           H
ATOM     76 2HD  PRO A   5     -11.967 -29.206  13.793  1.00 64.45           H
ATOM     77  N   ALA A   6     -14.013 -27.867  18.556  1.00 60.18           N
ATOM     78  H   ALA A   6     -14.479 -28.749  18.622  1.00 60.18           H
ATOM     79  CA  ALA A   6     -14.249 -26.877  19.591  1.00 64.42           C
ATOM     80  HA  ALA A   6     -14.637 -26.068  19.150  1.00 64.42           H
ATOM     81  C   ALA A   6     -12.914 -26.478  20.252  1.00 63.87           C
ATOM     82  O   ALA A   6     -12.040 -27.325  20.442  1.00 61.71           O
ATOM     83  CB  ALA A   6     -15.264 -27.444  20.596  1.00 61.97           C
ATOM     84 1HB  ALA A   6     -16.118 -27.694  20.140  1.00 61.97           H
ATOM     85 2HB  ALA A   6     -15.479 -26.773  21.306  1.00 61.97           H
ATOM     86 3HB  ALA A   6     -14.905 -28.262  21.045  1.00 61.97           H
ATOM     87  N   ALA A   7     -12.755 -25.198  20.598  1.00 57.12           N
ATOM     88  H   ALA A   7     -13.529 -24.583  20.445  1.00 57.12           H
ATOM     89  CA  ALA A   7     -11.544 -24.617  21.183  1.00 60.36           C
ATOM     90  HA  ALA A   7     -10.825 -24.757  20.502  1.00 60.36           H
ATOM     91  C   ALA A   7     -11.054 -25.323  22.469  1.00 61.34           C
ATOM     92  O   ALA A   7      -9.906 -25.173  22.856  1.00 59.39           O
ATOM     93  CB  ALA A   7     -11.832 -23.133  21.437  1.00 58.00           C
ATOM     94 1HB  ALA A   7     -12.148 -22.681  20.603  1.00 58.00           H
ATOM     95 2HB  ALA A   7     -11.011 -22.657  21.751  1.00 58.00           H
ATOM     96 3HB  ALA A   7     -12.539 -23.020  22.135  1.00 58.00           H
ATOM     97  N   GLU A   8     -11.907 -26.164  23.072  1.00 50.48           N
ATOM     98  H   GLU A   8     -12.821 -26.242  22.674  1.00 50.48           H
ATOM     99  CA  GLU A   8     -11.628 -26.982  24.261  1.00 55.70           C
ATOM    100  HA  GLU A   8     -11.206 -26.371  24.931  1.00 55.70           H
ATOM    101  C   GLU A   8     -10.601 -28.099  24.016  1.00 56.57           C
ATOM    102  O   GLU A   8      -9.916 -28.523  24.939  1.00 55.02           O
ATOM    103  CB  GLU A   8     -12.980 -27.556  24.737  1.00 55.28           C
ATOM    104 1HB  GLU A   8     -13.406 -28.055  23.982  1.00 55.28           H
ATOM    105 2HB  GLU A   8     -12.817 -28.181  25.500  1.00 55.28           H
ATOM    106  CG  GLU A   8     -13.937 -26.441  25.201  1.00 50.83           C
ATOM    107 1HG  GLU A   8     -13.742 -26.240  26.161  1.00 50.83           H
ATOM    108 2HG  GLU A   8     -13.761 -25.627  24.647  1.00 50.83           H
ATOM    109  CD  GLU A   8     -15.433 -26.799  25.075  1.00 48.75           C
ATOM    110  OE1 GLU A   8     -16.255 -25.908  25.396  1.00 45.58           O
ATOM    111  OE2 GLU A   8     -15.751 -27.902  24.584  1.00 46.11           O
ATOM    112  N   THR A   9     -10.396 -28.519  22.755  1.00 53.49           N
ATOM    113  H   THR A   9     -10.916 -28.089  22.017  1.00 53.49           H
ATOM    114  CA  THR A   9      -9.434 -29.591  22.413  1.00 56.27           C
ATOM    115  HA  THR A   9      -9.596 -30.287  23.113  1.00 56.27           H
ATOM    116  C   THR A   9      -7.970 -29.142  22.516  1.00 56.64           C
ATOM    117  O   THR A   9      -7.061 -29.970  22.513  1.00 54.31           O
ATOM    118  CB  THR A   9      -9.713 -30.152  21.002  1.00 54.80           C
ATOM    119  HB  THR A   9      -9.329 -29.506  20.343  1.00 54.80           H
ATOM    120  OG1 THR A   9     -11.098 -30.237  20.750  1.00 49.00           O
ATOM    121  HG1 THR A   9     -11.250 -30.256  19.805  1.00 49.00           H
ATOM    122  CG2 THR A   9      -9.164 -31.565  20.799  1.00 50.31           C
ATOM    123 1HG2 THR A   9      -9.362 -31.897  19.877  1.00 50.31           H
ATOM    124 2HG2 THR A   9      -9.572 -32.205  21.450  1.00 50.31           H
ATOM    125 3HG2 THR A   9      -8.172 -31.586  20.927  1.00 50.31           H
ATOM    126  N   TRP A  10      -7.692 -27.834  22.629  1.00 55.31           N
ATOM    127  H   TRP A  10      -8.454 -27.186  22.639  1.00 55.31           H
ATOM    128  CA  TRP A  10      -6.329 -27.306  22.738  1.00 56.99           C
ATOM    129  HA  TRP A  10      -5.785 -27.898  22.143  1.00 56.99           H
ATOM    130  C   TRP A  10      -5.723 -27.428  24.140  1.00 56.70           C
ATOM    131  O   TRP A  10      -4.510 -27.291  24.278  1.00 55.82           O
ATOM    132  CB  TRP A  10      -6.313 -25.850  22.256  1.00 54.95           C
ATOM    133 1HB  TRP A  10      -7.075 -25.362  22.682  1.00 54.95           H
ATOM    134 2HB  TRP A  10      -5.450 -25.429  22.535  1.00 54.95           H
ATOM    135  CG  TRP A  10      -6.441 -25.688  20.770  1.00 50.83           C
ATOM    136  CD1 TRP A  10      -7.599 -25.656  20.069  1.00 48.06           C
ATOM    137  HD1 TRP A  10      -8.515 -25.717  20.465  1.00 48.06           H
ATOM    138  CD2 TRP A  10      -5.363 -25.561  19.783  1.00 49.06           C
ATOM    139  NE1 TRP A  10      -7.318 -25.525  18.716  1.00 46.40           N
ATOM    140  HE1 TRP A  10      -8.012 -25.486  17.997  1.00 46.40           H
ATOM    141  CE2 TRP A  10      -5.957 -25.455  18.488  1.00 48.45           C
ATOM    142  CE3 TRP A  10      -3.959 -25.519  19.859  1.00 45.94           C
ATOM    143  HE3 TRP A  10      -3.512 -25.585  20.751  1.00 45.94           H
ATOM    144  CZ2 TRP A  10      -5.187 -25.317  17.321  1.00 46.29           C
ATOM    145  HZ2 TRP A  10      -5.628 -25.246  16.426  1.00 46.29           H
ATOM    146  CZ3 TRP A  10      -3.177 -25.386  18.701  1.00 44.29           C
ATOM    147  HZ3 TRP A  10      -2.180 -25.365  18.776  1.00 44.29           H
ATOM    148  CH2 TRP A  10      -3.785 -25.281  17.432  1.00 43.33           C
ATOM    149  HH2 TRP A  10      -3.220 -25.181  16.613  1.00 43.33           H
ATOM    150  N   ILE A  11      -6.542 -27.709  25.156  1.00 53.97           N
ATOM    151  H   ILE A  11      -7.500 -27.913  24.956  1.00 53.97           H
ATOM    152  CA  ILE A  11      -6.092 -27.732  26.563  1.00 56.53           C
ATOM    153  HA  ILE A  11      -5.217 -27.249  26.592  1.00 56.53           H
ATOM    154  C   ILE A  11      -5.771 -29.158  27.047  1.00 56.52           C
ATOM    155  O   ILE A  11      -4.969 -29.321  27.958  1.00 53.26           O
ATOM    156  CB  ILE A  11      -7.117 -26.966  27.448  1.00 54.72           C
ATOM    157  HB  ILE A  11      -8.005 -27.419  27.375  1.00 54.72           H
ATOM    158  CG1 ILE A  11      -7.230 -25.502  26.954  1.00 51.51           C
ATOM    159 1HG1 ILE A  11      -6.333 -25.070  27.050  1.00 51.51           H
ATOM    160 2HG1 ILE A  11      -7.491 -25.518  25.989  1.00 51.51           H
ATOM    161  CG2 ILE A  11      -6.717 -26.995  28.935  1.00 51.80           C
ATOM    162 1HG2 ILE A  11      -7.382 -26.500  29.495  1.00 51.80           H
ATOM    163 2HG2 ILE A  11      -5.822 -26.571  29.074  1.00 51.80           H
ATOM    164 3HG2 ILE A  11      -6.668 -27.934  29.275  1.00 51.80           H
ATOM    165  CD1 ILE A  11      -8.249 -24.630  27.698  1.00 48.97           C
ATOM    166 1HD1 ILE A  11      -8.266 -23.702  27.326  1.00 48.97           H
ATOM    167 2HD1 ILE A  11      -8.024 -24.567  28.670  1.00 48.97           H
ATOM    168 3HD1 ILE A  11      -9.171 -25.010  27.620  1.00 48.97           H
ATOM    169  N   ASP A  12      -6.306 -30.218  26.409  1.00 51.72           N
ATOM    170  H   ASP A  12      -6.792 -30.057  25.550  1.00 51.72           H
ATOM    171  CA  ASP A  12      -6.213 -31.607  26.912  1.00 53.91           C
ATOM    172  HA  ASP A  12      -5.981 -31.525  27.881  1.00 53.91           H
ATOM    173  C   ASP A  12      -5.053 -32.439  26.312  1.00 52.53           C
ATOM    174  O   ASP A  12      -4.829 -33.583  26.681  1.00 50.02           O
ATOM    175  CB  ASP A  12      -7.587 -32.272  26.734  1.00 53.36           C
ATOM    176 1HB  ASP A  12      -8.295 -31.580  26.875  1.00 53.36           H
ATOM    177 2HB  ASP A  12      -7.649 -32.627  25.801  1.00 53.36           H
ATOM    178  CG  ASP A  12      -7.843 -33.426  27.706  1.00 49.37           C
ATOM    179  OD1 ASP A  12      -7.363 -33.349  28.862  1.00 48.46           O
ATOM    180  OD2 ASP A  12      -8.559 -34.365  27.303  1.00 47.54           O
ATOM    181  N   GLY A  13      -4.254 -31.855  25.390  1.00 52.83           N
ATOM    182  H   GLY A  13      -4.416 -30.895  25.162  1.00 52.83           H
ATOM    183  CA  GLY A  13      -3.158 -32.559  24.704  1.00 53.35           C
ATOM    184 1HA  GLY A  13      -3.332 -33.538  24.811  1.00 53.35           H
ATOM    185 2HA  GLY A  13      -3.218 -32.314  23.736  1.00 53.35           H
ATOM    186  C   GLY A  13      -1.741 -32.256  25.199  1.00 51.92           C
ATOM    187  O   GLY A  13      -0.776 -32.832  24.685  1.00 49.13           O
ATOM    188  N   GLY A  14      -1.572 -31.360  26.158  1.00 51.08           N
ATOM    189  H   GLY A  14      -2.384 -31.065  26.662  1.00 51.08           H
ATOM    190  CA  GLY A  14      -0.282 -30.764  26.541  1.00 51.39           C
ATOM    191 1HA  GLY A  14       0.281 -30.736  25.715  1.00 51.39           H
ATOM    192 2HA  GLY A  14      -0.473 -29.831  26.846  1.00 51.39           H
ATOM    193  C   GLY A  14       0.496 -31.494  27.643  1.00 50.69           C
ATOM    194  O   GLY A  14       0.949 -30.875  28.596  1.00 47.91           O
ATOM    195  N   GLY A  15       0.684 -32.799  27.516  1.00 51.89           N
ATOM    196  H   GLY A  15       0.307 -33.269  26.718  1.00 51.89           H
ATOM    197  CA  GLY A  15       1.433 -33.577  28.519  1.00 53.68           C
ATOM    198 1HA  GLY A  15       1.171 -33.220  29.416  1.00 53.68           H
ATOM    199 2HA  GLY A  15       1.128 -34.526  28.435  1.00 53.68           H
ATOM    200  C   GLY A  15       2.964 -33.539  28.401  1.00 53.05           C
ATOM    201  O   GLY A  15       3.647 -34.208  29.185  1.00 50.64           O
ATOM    202  N   GLY A  16       3.547 -32.818  27.458  1.00 50.20           N
ATOM    203  H   GLY A  16       2.974 -32.259  26.859  1.00 50.20           H
ATOM    204  CA  GLY A  16       5.000 -32.806  27.256  1.00 52.50           C
ATOM    205 1HA  GLY A  16       5.431 -32.849  28.158  1.00 52.50           H
ATOM    206 2HA  GLY A  16       5.239 -33.624  26.733  1.00 52.50           H
ATOM    207  C   GLY A  16       5.499 -31.567  26.515  1.00 52.44           C
ATOM    208  O   GLY A  16       5.043 -31.266  25.419  1.00 50.80           O
ATOM    209  N   VAL A  17       6.522 -30.938  27.081  1.00 53.75           N
ATOM    210  H   VAL A  17       6.868 -31.313  27.941  1.00 53.75           H
ATOM    211  CA  VAL A  17       7.195 -29.732  26.553  1.00 55.73           C
ATOM    212  HA  VAL A  17       6.471 -29.043  26.586  1.00 55.73           H
ATOM    213  C   VAL A  17       7.652 -29.833  25.086  1.00 55.43           C
ATOM    214  O   VAL A  17       7.872 -28.822  24.430  1.00 51.61           O
ATOM    215  CB  VAL A  17       8.407 -29.372  27.447  1.00 54.03           C
ATOM    216  HB  VAL A  17       8.899 -28.640  26.976  1.00 54.03           H
ATOM    217  CG1 VAL A  17       7.940 -28.896  28.831  1.00 48.14           C
ATOM    218 1HG1 VAL A  17       8.720 -28.662  29.412  1.00 48.14           H
ATOM    219 2HG1 VAL A  17       7.413 -29.608  29.296  1.00 48.14           H
ATOM    220 3HG1 VAL A  17       7.360 -28.085  28.754  1.00 48.14           H
ATOM    221  CG2 VAL A  17       9.373 -30.549  27.640  1.00 49.91           C
ATOM    222 1HG2 VAL A  17      10.144 -30.288  28.220  1.00 49.91           H
ATOM    223 2HG2 VAL A  17       9.739 -30.859  26.763  1.00 49.91           H
ATOM    224 3HG2 VAL A  17       8.912 -31.324  28.072  1.00 49.91           H
ATOM    225  N   GLY A  18       7.774 -31.057  24.530  1.00 55.20           N
ATOM    226  H   GLY A  18       7.619 -31.855  25.113  1.00 55.20           H
ATOM    227  CA  GLY A  18       8.120 -31.289  23.125  1.00 58.64           C
ATOM    228 1HA  GLY A  18       8.836 -30.634  22.884  1.00 58.64           H
ATOM    229 2HA  GLY A  18       8.483 -32.219  23.059  1.00 58.64           H
ATOM    230  C   GLY A  18       6.947 -31.135  22.153  1.00 58.79           C
ATOM    231  O   GLY A  18       7.141 -30.679  21.031  1.00 56.87           O
ATOM    232  N   ALA A  19       5.727 -31.486  22.587  1.00 55.70           N
ATOM    233  H   ALA A  19       5.634 -31.842  23.517  1.00 55.70           H
ATOM    234  CA  ALA A  19       4.528 -31.370  21.758  1.00 58.11           C
ATOM    235  HA  ALA A  19       4.765 -31.734  20.857  1.00 58.11           H
ATOM    236  C   ALA A  19       4.113 -29.894  21.583  1.00 58.52           C
ATOM    237  O   ALA A  19       3.769 -29.470  20.479  1.00 55.07           O
ATOM    238  CB  ALA A  19       3.407 -32.213  22.385  1.00 56.60           C
ATOM    239 1HB  ALA A  19       3.692 -33.166  22.491  1.00 56.60           H
ATOM    240 2HB  ALA A  19       2.586 -32.199  21.814  1.00 56.60           H
ATOM    241 3HB  ALA A  19       3.159 -31.864  23.288  1.00 56.60           H
ATOM    242  N   ASP A  20       4.276 -29.098  22.635  1.00 57.86           N
ATOM    243  H   ASP A  20       4.579 -29.506  23.496  1.00 57.86           H
ATOM    244  CA  ASP A  20       4.035 -27.654  22.597  1.00 61.44           C
ATOM    245  HA  ASP A  20       3.121 -27.553  22.203  1.00 61.44           H
ATOM    246  C   ASP A  20       5.036 -26.927  21.691  1.00 62.42           C
ATOM    247  O   ASP A  20       4.646 -26.063  20.910  1.00 60.44           O
ATOM    248  CB  ASP A  20       4.086 -27.080  24.022  1.00 58.59           C
ATOM    249 1HB  ASP A  20       4.954 -27.341  24.445  1.00 58.59           H
ATOM    250 2HB  ASP A  20       4.026 -26.083  23.971  1.00 58.59           H
ATOM    251  CG  ASP A  20       2.946 -27.590  24.899  1.00 51.72           C
ATOM    252  OD1 ASP A  20       1.838 -27.806  24.353  1.00 49.63           O
ATOM    253  OD2 ASP A  20       3.207 -27.757  26.114  1.00 48.44           O
ATOM    254  N   ALA A  21       6.316 -27.318  21.698  1.00 62.94           N
ATOM    255  H   ALA A  21       6.588 -28.044  22.330  1.00 62.94           H
ATOM    256  CA  ALA A  21       7.335 -26.736  20.828  1.00 66.24           C
ATOM    257  HA  ALA A  21       7.267 -25.748  20.965  1.00 66.24           H
ATOM    258  C   ALA A  21       7.072 -27.016  19.333  1.00 66.02           C
ATOM    259  O   ALA A  21       7.253 -26.126  18.491  1.00 64.01           O
ATOM    260  CB  ALA A  21       8.713 -27.261  21.261  1.00 64.74           C
ATOM    261 1HB  ALA A  21       8.878 -27.077  22.230  1.00 64.74           H
ATOM    262 2HB  ALA A  21       9.444 -26.825  20.736  1.00 64.74           H
ATOM    263 3HB  ALA A  21       8.781 -28.249  21.120  1.00 64.74           H
ATOM    264  N   VAL A  22       6.589 -28.207  18.991  1.00 62.17           N
ATOM    265  H   VAL A  22       6.484 -28.897  19.708  1.00 62.17           H
ATOM    266  CA  VAL A  22       6.199 -28.569  17.615  1.00 65.40           C
ATOM    267  HA  VAL A  22       6.961 -28.295  17.029  1.00 65.40           H
ATOM    268  C   VAL A  22       4.954 -27.784  17.176  1.00 66.71           C
ATOM    269  O   VAL A  22       4.950 -27.227  16.079  1.00 63.80           O
ATOM    270  CB  VAL A  22       6.014 -30.090  17.478  1.00 63.67           C
ATOM    271  HB  VAL A  22       5.366 -30.354  18.193  1.00 63.67           H
ATOM    272  CG1 VAL A  22       5.453 -30.493  16.105  1.00 56.39           C
ATOM    273 1HG1 VAL A  22       5.342 -31.485  16.040  1.00 56.39           H
ATOM    274 2HG1 VAL A  22       6.065 -30.204  15.369  1.00 56.39           H
ATOM    275 3HG1 VAL A  22       4.560 -30.073  15.945  1.00 56.39           H
ATOM    276  CG2 VAL A  22       7.361 -30.812  17.643  1.00 57.98           C
ATOM    277 1HG2 VAL A  22       7.250 -31.802  17.555  1.00 57.98           H
ATOM    278 2HG2 VAL A  22       7.760 -30.626  18.541  1.00 57.98           H
ATOM    279 3HG2 VAL A  22       8.015 -30.513  16.948  1.00 57.98           H
ATOM    280  N   ASN A  23       3.959 -27.655  18.050  1.00 68.82           N
ATOM    281  H   ASN A  23       4.036 -28.113  18.936  1.00 68.82           H
ATOM    282  CA  ASN A  23       2.755 -26.870  17.768  1.00 69.64           C
ATOM    283  HA  ASN A  23       2.436 -27.202  16.880  1.00 69.64           H
ATOM    284  C   ASN A  23       3.045 -25.372  17.614  1.00 69.69           C
ATOM    285  O   ASN A  23       2.524 -24.738  16.698  1.00 68.34           O
ATOM    286  CB  ASN A  23       1.702 -27.124  18.869  1.00 66.28           C
ATOM    287 1HB  ASN A  23       2.165 -27.432  19.700  1.00 66.28           H
ATOM    288 2HB  ASN A  23       1.212 -26.273  19.056  1.00 66.28           H
ATOM    289  CG  ASN A  23       0.690 -28.181  18.464  1.00 58.70           C
ATOM    290  OD1 ASN A  23       0.283 -28.283  17.320  1.00 57.66           O
ATOM    291  ND2 ASN A  23       0.217 -28.969  19.395  1.00 54.77           N
ATOM    292 1HD2 ASN A  23      -0.476 -29.652  19.167  1.00 54.77           H
ATOM    293 2HD2 ASN A  23       0.549 -28.888  20.335  1.00 54.77           H
ATOM    294  N   LEU A  24       3.919 -24.809  18.450  1.00 61.51           N
ATOM    295  H   LEU A  24       4.283 -25.363  19.199  1.00 61.51           H
ATOM    296  CA  LEU A  24       4.373 -23.420  18.328  1.00 65.66           C
ATOM    297  HA  LEU A  24       3.543 -22.862  18.322  1.00 65.66           H
ATOM    298  C   LEU A  24       5.130 -23.190  17.012  1.00 66.36           C
ATOM    299  O   LEU A  24       4.886 -22.195  16.330  1.00 65.51           O
ATOM    300  CB  LEU A  24       5.253 -23.057  19.531  1.00 64.69           C
ATOM    301 1HB  LEU A  24       5.908 -23.799  19.674  1.00 64.69           H
ATOM    302 2HB  LEU A  24       5.746 -22.214  19.315  1.00 64.69           H
ATOM    303  CG  LEU A  24       4.468 -22.840  20.840  1.00 61.24           C
ATOM    304  HG  LEU A  24       3.843 -23.611  20.957  1.00 61.24           H
ATOM    305  CD1 LEU A  24       5.442 -22.757  22.010  1.00 58.97           C
ATOM    306 1HD1 LEU A  24       4.955 -22.616  22.872  1.00 58.97           H
ATOM    307 2HD1 LEU A  24       6.082 -21.998  21.891  1.00 58.97           H
ATOM    308 3HD1 LEU A  24       5.976 -23.599  22.092  1.00 58.97           H
ATOM    309  CD2 LEU A  24       3.642 -21.555  20.804  1.00 58.74           C
ATOM    310 1HD2 LEU A  24       3.139 -21.428  21.659  1.00 58.74           H
ATOM    311 2HD2 LEU A  24       2.978 -21.577  20.057  1.00 58.74           H
ATOM    312 3HD2 LEU A  24       4.228 -20.756  20.671  1.00 58.74           H
ATOM    313  N   THR A  25       5.988 -24.131  16.614  1.00 66.82           N
ATOM    314  H   THR A  25       6.131 -24.928  17.201  1.00 66.82           H
ATOM    315  CA  THR A  25       6.731 -24.047  15.351  1.00 67.04           C
ATOM    316  HA  THR A  25       7.161 -23.145  15.373  1.00 67.04           H
ATOM    317  C   THR A  25       5.793 -24.134  14.143  1.00 65.78           C
ATOM    318  O   THR A  25       5.921 -23.340  13.208  1.00 64.50           O
ATOM    319  CB  THR A  25       7.812 -25.135  15.265  1.00 66.52           C
ATOM    320  HB  THR A  25       7.364 -26.029  15.292  1.00 66.52           H
ATOM    321  OG1 THR A  25       8.674 -25.057  16.380  1.00 59.66           O
ATOM    322  HG1 THR A  25       8.155 -25.039  17.184  1.00 59.66           H
ATOM    323  CG2 THR A  25       8.690 -24.986  14.025  1.00 58.79           C
ATOM    324 1HG2 THR A  25       9.385 -25.704  13.990  1.00 58.79           H
ATOM    325 2HG2 THR A  25       9.159 -24.103  14.022  1.00 58.79           H
ATOM    326 3HG2 THR A  25       8.144 -25.046  13.190  1.00 58.79           H
ATOM    327  N   ALA A  26       4.811 -25.035  14.169  1.00 70.30           N
ATOM    328  H   ALA A  26       4.761 -25.658  14.949  1.00 70.30           H
ATOM    329  CA  ALA A  26       3.803 -25.161  13.118  1.00 72.14           C
ATOM    330  HA  ALA A  26       4.304 -25.238  12.256  1.00 72.14           H
ATOM    331  C   ALA A  26       2.912 -23.913  13.019  1.00 70.68           C
ATOM    332  O   ALA A  26       2.651 -23.425  11.918  1.00 68.67           O
ATOM    333  CB  ALA A  26       2.980 -26.426  13.382  1.00 71.50           C
ATOM    334 1HB  ALA A  26       3.570 -27.231  13.444  1.00 71.50           H
ATOM    335 2HB  ALA A  26       2.321 -26.584  12.647  1.00 71.50           H
ATOM    336 3HB  ALA A  26       2.472 -26.350  14.240  1.00 71.50           H
ATOM    337  N   SER A  27       2.505 -23.332  14.155  1.00 67.99           N
ATOM    338  H   SER A  27       2.759 -23.766  15.019  1.00 67.99           H
ATOM    339  CA  SER A  27       1.710 -22.098  14.214  1.00 69.00           C
ATOM    340  HA  SER A  27       0.937 -22.263  13.602  1.00 69.00           H
ATOM    341  C   SER A  27       2.503 -20.885  13.715  1.00 68.41           C
ATOM    342  O   SER A  27       1.966 -20.070  12.976  1.00 68.45           O
ATOM    343  CB  SER A  27       1.226 -21.841  15.646  1.00 67.71           C
ATOM    344 1HB  SER A  27       2.000 -21.741  16.271  1.00 67.71           H
ATOM    345 2HB  SER A  27       0.656 -21.021  15.688  1.00 67.71           H
ATOM    346  OG  SER A  27       0.445 -22.926  16.105  1.00 59.16           O
ATOM    347  HG  SER A  27      -0.464 -22.644  16.209  1.00 59.16           H
ATOM    348  N   LEU A  28       3.789 -20.799  14.045  1.00 64.59           N
ATOM    349  H   LEU A  28       4.165 -21.487  14.666  1.00 64.59           H
ATOM    350  CA  LEU A  28       4.681 -19.755  13.550  1.00 65.84           C
ATOM    351  HA  LEU A  28       4.221 -18.886  13.730  1.00 65.84           H
ATOM    352  C   LEU A  28       4.891 -19.865  12.033  1.00 64.58           C
ATOM    353  O   LEU A  28       4.847 -18.855  11.333  1.00 62.32           O
ATOM    354  CB  LEU A  28       6.009 -19.822  14.319  1.00 65.53           C
ATOM    355 1HB  LEU A  28       5.805 -19.786  15.297  1.00 65.53           H
ATOM    356 2HB  LEU A  28       6.452 -20.692  14.102  1.00 65.53           H
ATOM    357  CG  LEU A  28       6.990 -18.680  13.984  1.00 61.00           C
ATOM    358  HG  LEU A  28       7.121 -18.668  12.993  1.00 61.00           H
ATOM    359  CD1 LEU A  28       6.446 -17.317  14.419  1.00 57.33           C
ATOM    360 1HD1 LEU A  28       7.091 -16.586  14.196  1.00 57.33           H
ATOM    361 2HD1 LEU A  28       6.284 -17.294  15.406  1.00 57.33           H
ATOM    362 3HD1 LEU A  28       5.581 -17.114  13.961  1.00 57.33           H
ATOM    363  CD2 LEU A  28       8.317 -18.919  14.707  1.00 59.08           C
ATOM    364 1HD2 LEU A  28       8.971 -18.190  14.505  1.00 59.08           H
ATOM    365 2HD2 LEU A  28       8.727 -19.787  14.426  1.00 59.08           H
ATOM    366 3HD2 LEU A  28       8.185 -18.948  15.698  1.00 59.08           H
ATOM    367  N   ALA A  29       5.065 -21.082  11.508  1.00 68.34           N
ATOM    368  H   ALA A  29       5.124 -21.865  12.128  1.00 68.34           H
ATOM    369  CA  ALA A  29       5.173 -21.322  10.073  1.00 68.20           C
ATOM    370  HA  ALA A  29       5.894 -20.710   9.748  1.00 68.20           H
ATOM    371  C   ALA A  29       3.876 -20.953   9.323  1.00 65.53           C
ATOM    372  O   ALA A  29       3.932 -20.307   8.276  1.00 63.19           O
ATOM    373  CB  ALA A  29       5.569 -22.787   9.843  1.00 67.52           C
ATOM    374 1HB  ALA A  29       6.410 -23.012  10.334  1.00 67.52           H
ATOM    375 2HB  ALA A  29       5.722 -22.969   8.872  1.00 67.52           H
ATOM    376 3HB  ALA A  29       4.852 -23.406  10.162  1.00 67.52           H
ATOM    377  N   ALA A  30       2.713 -21.290   9.882  1.00 67.41           N
ATOM    378  H   ALA A  30       2.729 -21.831  10.723  1.00 67.41           H
ATOM    379  CA  ALA A  30       1.419 -20.908   9.328  1.00 68.51           C
ATOM    380  HA  ALA A  30       1.437 -21.190   8.369  1.00 68.51           H
ATOM    381  C   ALA A  30       1.198 -19.379   9.364  1.00 65.27           C
ATOM    382  O   ALA A  30       0.733 -18.795   8.381  1.00 61.08           O
ATOM    383  CB  ALA A  30       0.321 -21.656  10.093  1.00 68.83           C
ATOM    384 1HB  ALA A  30       0.473 -22.644  10.064  1.00 68.83           H
ATOM    385 2HB  ALA A  30      -0.579 -21.472   9.699  1.00 68.83           H
ATOM    386 3HB  ALA A  30       0.299 -21.377  11.053  1.00 68.83           H
ATOM    387  N   GLY A  31       1.594 -18.707  10.451  1.00 64.65           N
ATOM    388  H   GLY A  31       1.934 -19.234  11.230  1.00 64.65           H
ATOM    389  CA  GLY A  31       1.561 -17.246  10.572  1.00 63.64           C
ATOM    390 1HA  GLY A  31       0.618 -16.949  10.420  1.00 63.64           H
ATOM    391 2HA  GLY A  31       1.839 -17.011  11.503  1.00 63.64           H
ATOM    392  C   GLY A  31       2.487 -16.552   9.568  1.00 62.58           C
ATOM    393  O   GLY A  31       2.081 -15.608   8.903  1.00 60.19           O
ATOM    394  N   ALA A  32       3.703 -17.086   9.371  1.00 62.23           N
ATOM    395  H   ALA A  32       3.981 -17.864   9.935  1.00 62.23           H
ATOM    396  CA  ALA A  32       4.636 -16.580   8.370  1.00 62.98           C
ATOM    397  HA  ALA A  32       4.728 -15.601   8.554  1.00 62.98           H
ATOM    398  C   ALA A  32       4.091 -16.732   6.938  1.00 62.50           C
ATOM    399  O   ALA A  32       4.193 -15.804   6.138  1.00 60.29           O
ATOM    400  CB  ALA A  32       5.985 -17.292   8.543  1.00 61.27           C
ATOM    401 1HB  ALA A  32       6.329 -17.187   9.476  1.00 61.27           H
ATOM    402 2HB  ALA A  32       6.671 -16.918   7.919  1.00 61.27           H
ATOM    403 3HB  ALA A  32       5.900 -18.271   8.355  1.00 61.27           H
ATOM    404  N   ALA A  33       3.441 -17.866   6.622  1.00 60.39           N
ATOM    405  H   ALA A  33       3.398 -18.599   7.301  1.00 60.39           H
ATOM    406  CA  ALA A  33       2.795 -18.071   5.327  1.00 63.18           C
ATOM    407  HA  ALA A  33       3.495 -17.885   4.637  1.00 63.18           H
ATOM    408  C   ALA A  33       1.635 -17.081   5.097  1.00 62.00           C
ATOM    409  O   ALA A  33       1.497 -16.540   3.996  1.00 60.18           O
ATOM    410  CB  ALA A  33       2.319 -19.529   5.238  1.00 62.93           C
ATOM    411 1HB  ALA A  33       3.077 -20.163   5.388  1.00 62.93           H
ATOM    412 2HB  ALA A  33       1.929 -19.724   4.338  1.00 62.93           H
ATOM    413 3HB  ALA A  33       1.618 -19.720   5.925  1.00 62.93           H
ATOM    414  N   THR A  34       0.851 -16.776   6.133  1.00 65.19           N
ATOM    415  H   THR A  34       1.001 -17.252   7.000  1.00 65.19           H
ATOM    416  CA  THR A  34      -0.226 -15.771   6.061  1.00 66.96           C
ATOM    417  HA  THR A  34      -0.781 -16.033   5.271  1.00 66.96           H
ATOM    418  C   THR A  34       0.341 -14.367   5.825  1.00 64.82           C
ATOM    419  O   THR A  34      -0.146 -13.659   4.942  1.00 60.31           O
ATOM    420  CB  THR A  34      -1.092 -15.803   7.332  1.00 66.21           C
ATOM    421  HB  THR A  34      -0.531 -15.524   8.111  1.00 66.21           H
ATOM    422  OG1 THR A  34      -1.545 -17.119   7.575  1.00 59.34           O
ATOM    423  HG1 THR A  34      -2.501 -17.123   7.630  1.00 59.34           H
ATOM    424  CG2 THR A  34      -2.343 -14.936   7.197  1.00 59.05           C
ATOM    425 1HG2 THR A  34      -2.893 -14.969   8.031  1.00 59.05           H
ATOM    426 2HG2 THR A  34      -2.915 -15.248   6.439  1.00 59.05           H
ATOM    427 3HG2 THR A  34      -2.100 -13.981   7.026  1.00 59.05           H
ATOM    428  N   GLY A  35       1.433 -13.991   6.502  1.00 62.64           N
ATOM    429  H   GLY A  35       1.797 -14.610   7.198  1.00 62.64           H
ATOM    430  CA  GLY A  35       2.120 -12.721   6.274  1.00 63.97           C
ATOM    431 1HA  GLY A  35       1.459 -11.992   6.452  1.00 63.97           H
ATOM    432 2HA  GLY A  35       2.865 -12.666   6.939  1.00 63.97           H
ATOM    433  C   GLY A  35       2.689 -12.559   4.854  1.00 65.42           C
ATOM    434  O   GLY A  35       2.699 -11.458   4.303  1.00 62.28           O
ATOM    435  N   GLN A  36       3.112 -13.665   4.205  1.00 59.47           N
ATOM    436  H   GLN A  36       3.144 -14.532   4.703  1.00 59.47           H
ATOM    437  CA  GLN A  36       3.526 -13.644   2.797  1.00 62.44           C
ATOM    438  HA  GLN A  36       4.158 -12.871   2.737  1.00 62.44           H
ATOM    439  C   GLN A  36       2.354 -13.389   1.849  1.00 62.69           C
ATOM    440  O   GLN A  36       2.505 -12.682   0.847  1.00 62.37           O
ATOM    441  CB  GLN A  36       4.224 -14.964   2.422  1.00 61.53           C
ATOM    442 1HB  GLN A  36       3.627 -15.721   2.687  1.00 61.53           H
ATOM    443 2HB  GLN A  36       4.360 -14.977   1.431  1.00 61.53           H
ATOM    444  CG  GLN A  36       5.594 -15.161   3.104  1.00 57.36           C
ATOM    445 1HG  GLN A  36       5.474 -15.098   4.095  1.00 57.36           H
ATOM    446 2HG  GLN A  36       5.945 -16.067   2.868  1.00 57.36           H
ATOM    447  CD  GLN A  36       6.626 -14.125   2.682  1.00 53.85           C
ATOM    448  OE1 GLN A  36       6.842 -13.860   1.515  1.00 53.68           O
ATOM    449  NE2 GLN A  36       7.305 -13.492   3.614  1.00 48.90           N
ATOM    450 1HE2 GLN A  36       7.986 -12.806   3.358  1.00 48.90           H
ATOM    451 2HE2 GLN A  36       7.141 -13.697   4.579  1.00 48.90           H
ATOM    452  N   VAL A  37       1.162 -13.906   2.159  1.00 61.39           N
ATOM    453  H   VAL A  37       1.091 -14.510   2.953  1.00 61.39           H
ATOM    454  CA  VAL A  37      -0.049 -13.622   1.378  1.00 64.59           C
ATOM    455  HA  VAL A  37       0.188 -13.803   0.424  1.00 64.59           H
ATOM    456  C   VAL A  37      -0.438 -12.144   1.514  1.00 65.75           C
ATOM    457  O   VAL A  37      -0.702 -11.490   0.505  1.00 64.07           O
ATOM    458  CB  VAL A  37      -1.199 -14.565   1.783  1.00 62.87           C
ATOM    459  HB  VAL A  37      -1.317 -14.457   2.770  1.00 62.87           H
ATOM    460  CG1 VAL A  37      -2.513 -14.222   1.069  1.00 56.19           C
ATOM    461 1HG1 VAL A  37      -3.245 -14.845   1.346  1.00 56.19           H
ATOM    462 2HG1 VAL A  37      -2.410 -14.290   0.077  1.00 56.19           H
ATOM    463 3HG1 VAL A  37      -2.805 -13.290   1.284  1.00 56.19           H
ATOM    464  CG2 VAL A  37      -0.858 -16.013   1.415  1.00 57.00           C
ATOM    465 1HG2 VAL A  37      -1.599 -16.633   1.674  1.00 57.00           H
ATOM    466 2HG2 VAL A  37      -0.027 -16.315   1.882  1.00 57.00           H
ATOM    467 3HG2 VAL A  37      -0.709 -16.107   0.431  1.00 57.00           H
ATOM    468  N   GLU A  38      -0.390 -11.584   2.721  1.00 60.90           N
ATOM    469  H   GLU A  38      -0.148 -12.158   3.503  1.00 60.90           H
ATOM    470  CA  GLU A  38      -0.676 -10.160   2.959  1.00 65.32           C
ATOM    471  HA  GLU A  38      -1.593 -10.025   2.584  1.00 65.32           H
ATOM    472  C   GLU A  38       0.299  -9.230   2.222  1.00 67.50           C
ATOM    473  O   GLU A  38      -0.130  -8.254   1.604  1.00 67.92           O
ATOM    474  CB  GLU A  38      -0.644  -9.856   4.463  1.00 63.34           C
ATOM    475 1HB  GLU A  38       0.196 -10.234   4.853  1.00 63.34           H
ATOM    476 2HB  GLU A  38      -0.657  -8.865   4.595  1.00 63.34           H
ATOM    477  CG  GLU A  38      -1.846 -10.468   5.187  1.00 57.88           C
ATOM    478 1HG  GLU A  38      -2.682 -10.113   4.769  1.00 57.88           H
ATOM    479 2HG  GLU A  38      -1.812 -11.461   5.075  1.00 57.88           H
ATOM    480  CD  GLU A  38      -1.860 -10.135   6.696  1.00 55.51           C
ATOM    481  OE1 GLU A  38      -2.958 -10.209   7.281  1.00 53.14           O
ATOM    482  OE2 GLU A  38      -0.768  -9.834   7.238  1.00 51.51           O
ATOM    483  N   THR A  39       1.599  -9.556   2.202  1.00 69.38           N
ATOM    484  H   THR A  39       1.912 -10.342   2.735  1.00 69.38           H
ATOM    485  CA  THR A  39       2.576  -8.788   1.418  1.00 70.91           C
ATOM    486  HA  THR A  39       2.392  -7.853   1.722  1.00 70.91           H
ATOM    487  C   THR A  39       2.335  -8.889  -0.088  1.00 70.80           C
ATOM    488  O   THR A  39       2.478  -7.884  -0.788  1.00 67.32           O
ATOM    489  CB  THR A  39       4.040  -9.172   1.733  1.00 68.99           C
ATOM    490  HB  THR A  39       4.596  -8.968   0.927  1.00 68.99           H
ATOM    491  OG1 THR A  39       4.203 -10.553   1.958  1.00 62.55           O
ATOM    492  HG1 THR A  39       4.240 -10.721   2.900  1.00 62.55           H
ATOM    493  CG2 THR A  39       4.539  -8.469   2.986  1.00 61.44           C
ATOM    494 1HG2 THR A  39       5.486  -8.721   3.185  1.00 61.44           H
ATOM    495 2HG2 THR A  39       3.982  -8.714   3.780  1.00 61.44           H
ATOM    496 3HG2 THR A  39       4.501  -7.475   2.879  1.00 61.44           H
ATOM    497  N   GLY A  40       1.896 -10.030  -0.594  1.00 68.42           N
ATOM    498  H   GLY A  40       1.852 -10.829   0.006  1.00 68.42           H
ATOM    499  CA  GLY A  40       1.471 -10.183  -1.986  1.00 70.96           C
ATOM    500 1HA  GLY A  40       2.247  -9.936  -2.566  1.00 70.96           H
ATOM    501 2HA  GLY A  40       1.242 -11.146  -2.126  1.00 70.96           H
ATOM    502  C   GLY A  40       0.263  -9.311  -2.347  1.00 73.42           C
ATOM    503  O   GLY A  40       0.262  -8.663  -3.398  1.00 71.88           O
ATOM    504  N   TRP A  41      -0.741  -9.230  -1.459  1.00 70.34           N
ATOM    505  H   TRP A  41      -0.699  -9.800  -0.638  1.00 70.34           H
ATOM    506  CA  TRP A  41      -1.896  -8.345  -1.637  1.00 72.65           C
ATOM    507  HA  TRP A  41      -2.241  -8.566  -2.549  1.00 72.65           H
ATOM    508  C   TRP A  41      -1.515  -6.863  -1.627  1.00 74.40           C
ATOM    509  O   TRP A  41      -2.009  -6.104  -2.466  1.00 74.28           O
ATOM    510  CB  TRP A  41      -2.952  -8.634  -0.556  1.00 69.74           C
ATOM    511 1HB  TRP A  41      -2.488  -8.853   0.302  1.00 69.74           H
ATOM    512 2HB  TRP A  41      -3.520  -7.821  -0.430  1.00 69.74           H
ATOM    513  CG  TRP A  41      -3.859  -9.770  -0.878  1.00 64.59           C
ATOM    514  CD1 TRP A  41      -3.726 -11.056  -0.455  1.00 61.79           C
ATOM    515  HD1 TRP A  41      -2.998 -11.393   0.142  1.00 61.79           H
ATOM    516  CD2 TRP A  41      -5.056  -9.754  -1.716  1.00 62.35           C
ATOM    517  NE1 TRP A  41      -4.742 -11.823  -0.971  1.00 56.99           N
ATOM    518  HE1 TRP A  41      -4.850 -12.802  -0.799  1.00 56.99           H
ATOM    519  CE2 TRP A  41      -5.595 -11.075  -1.756  1.00 59.20           C
ATOM    520  CE3 TRP A  41      -5.730  -8.753  -2.430  1.00 54.92           C
ATOM    521  HE3 TRP A  41      -5.380  -7.816  -2.420  1.00 54.92           H
ATOM    522  CZ2 TRP A  41      -6.755 -11.383  -2.479  1.00 58.83           C
ATOM    523  HZ2 TRP A  41      -7.109 -12.318  -2.490  1.00 58.83           H
ATOM    524  CZ3 TRP A  41      -6.898  -9.056  -3.162  1.00 56.52           C
ATOM    525  HZ3 TRP A  41      -7.365  -8.332  -3.669  1.00 56.52           H
ATOM    526  CH2 TRP A  41      -7.415 -10.368  -3.187  1.00 55.27           C
ATOM    527  HH2 TRP A  41      -8.245 -10.573  -3.705  1.00 55.27           H
ATOM    528  N   LEU A  42      -0.590  -6.441  -0.750  1.00 70.15           N
ATOM    529  H   LEU A  42      -0.221  -7.098  -0.092  1.00 70.15           H
ATOM    530  CA  LEU A  42      -0.098  -5.064  -0.713  1.00 71.45           C
ATOM    531  HA  LEU A  42      -0.916  -4.490  -0.666  1.00 71.45           H
ATOM    532  C   LEU A  42       0.668  -4.691  -1.987  1.00 71.71           C
ATOM    533  O   LEU A  42       0.467  -3.601  -2.516  1.00 71.69           O
ATOM    534  CB  LEU A  42       0.779  -4.868   0.532  1.00 69.62           C
ATOM    535 1HB  LEU A  42       1.447  -5.611   0.562  1.00 69.62           H
ATOM    536 2HB  LEU A  42       1.256  -3.994   0.441  1.00 69.62           H
ATOM    537  CG  LEU A  42       0.007  -4.860   1.865  1.00 65.29           C
ATOM    538  HG  LEU A  42      -0.559  -5.684   1.885  1.00 65.29           H
ATOM    539  CD1 LEU A  42       0.990  -4.847   3.028  1.00 63.01           C
ATOM    540 1HD1 LEU A  42       0.508  -4.842   3.904  1.00 63.01           H
ATOM    541 2HD1 LEU A  42       1.575  -4.037   2.994  1.00 63.01           H
ATOM    542 3HD1 LEU A  42       1.581  -5.654   3.007  1.00 63.01           H
ATOM    543  CD2 LEU A  42      -0.899  -3.630   2.005  1.00 61.98           C
ATOM    544 1HD2 LEU A  42      -1.390  -3.644   2.876  1.00 61.98           H
ATOM    545 2HD2 LEU A  42      -1.577  -3.599   1.270  1.00 61.98           H
ATOM    546 3HD2 LEU A  42      -0.365  -2.785   1.967  1.00 61.98           H
ATOM    547  N   GLN A  43       1.477  -5.600  -2.529  1.00 72.49           N
ATOM    548  H   GLN A  43       1.627  -6.458  -2.038  1.00 72.49           H
ATOM    549  CA  GLN A  43       2.160  -5.399  -3.818  1.00 73.21           C
ATOM    550  HA  GLN A  43       2.648  -4.531  -3.725  1.00 73.21           H
ATOM    551  C   GLN A  43       1.166  -5.296  -4.977  1.00 74.39           C
ATOM    552  O   GLN A  43       1.339  -4.442  -5.852  1.00 76.10           O
ATOM    553  CB  GLN A  43       3.138  -6.545  -4.081  1.00 71.02           C
ATOM    554 1HB  GLN A  43       2.691  -7.411  -3.855  1.00 71.02           H
ATOM    555 2HB  GLN A  43       3.388  -6.541  -5.049  1.00 71.02           H
ATOM    556  CG  GLN A  43       4.411  -6.399  -3.231  1.00 66.86           C
ATOM    557 1HG  GLN A  43       4.849  -5.528  -3.453  1.00 66.86           H
ATOM    558 2HG  GLN A  43       4.156  -6.408  -2.264  1.00 66.86           H
ATOM    559  CD  GLN A  43       5.415  -7.521  -3.477  1.00 61.70           C
ATOM    560  OE1 GLN A  43       5.155  -8.531  -4.111  1.00 58.96           O
ATOM    561  NE2 GLN A  43       6.626  -7.383  -2.996  1.00 54.27           N
ATOM    562 1HE2 GLN A  43       7.310  -8.095  -3.152  1.00 54.27           H
ATOM    563 2HE2 GLN A  43       6.866  -6.565  -2.473  1.00 54.27           H
ATOM    564  N   LEU A  44       0.095  -6.098  -4.978  1.00 75.50           N
ATOM    565  H   LEU A  44       0.011  -6.788  -4.259  1.00 75.50           H
ATOM    566  CA  LEU A  44      -0.955  -6.006  -5.986  1.00 75.96           C
ATOM    567  HA  LEU A  44      -0.465  -6.065  -6.856  1.00 75.96           H
ATOM    568  C   LEU A  44      -1.696  -4.667  -5.922  1.00 75.44           C
ATOM    569  O   LEU A  44      -1.981  -4.075  -6.967  1.00 75.73           O
ATOM    570  CB  LEU A  44      -1.956  -7.169  -5.830  1.00 74.18           C
ATOM    571 1HB  LEU A  44      -1.613  -7.796  -5.130  1.00 74.18           H
ATOM    572 2HB  LEU A  44      -2.838  -6.797  -5.541  1.00 74.18           H
ATOM    573  CG  LEU A  44      -2.155  -7.954  -7.144  1.00 67.60           C
ATOM    574  HG  LEU A  44      -2.058  -7.313  -7.905  1.00 67.60           H
ATOM    575  CD1 LEU A  44      -1.116  -9.067  -7.264  1.00 63.39           C
ATOM    576 1HD1 LEU A  44      -1.238  -9.581  -8.113  1.00 63.39           H
ATOM    577 2HD1 LEU A  44      -1.190  -9.710  -6.502  1.00 63.39           H
ATOM    578 3HD1 LEU A  44      -0.188  -8.693  -7.261  1.00 63.39           H
ATOM    579  CD2 LEU A  44      -3.538  -8.581  -7.205  1.00 63.52           C
ATOM    580 1HD2 LEU A  44      -3.664  -9.089  -8.057  1.00 63.52           H
ATOM    581 2HD2 LEU A  44      -4.251  -7.882  -7.156  1.00 63.52           H
ATOM    582 3HD2 LEU A  44      -3.677  -9.216  -6.445  1.00 63.52           H
ATOM    583  N   LEU A  45      -1.989  -4.155  -4.726  1.00 74.42           N
ATOM    584  H   LEU A  45      -1.772  -4.697  -3.914  1.00 74.42           H
ATOM    585  CA  LEU A  45      -2.612  -2.841  -4.535  1.00 73.90           C
ATOM    586  HA  LEU A  45      -3.422  -2.866  -5.120  1.00 73.90           H
ATOM    587  C   LEU A  45      -1.697  -1.709  -4.998  1.00 72.18           C
ATOM    588  O   LEU A  45      -2.167  -0.793  -5.670  1.00 70.48           O
ATOM    589  CB  LEU A  45      -3.012  -2.624  -3.059  1.00 72.51           C
ATOM    590 1HB  LEU A  45      -2.500  -3.268  -2.490  1.00 72.51           H
ATOM    591 2HB  LEU A  45      -2.777  -1.688  -2.798  1.00 72.51           H
ATOM    592  CG  LEU A  45      -4.513  -2.838  -2.805  1.00 66.87           C
ATOM    593  HG  LEU A  45      -4.997  -2.587  -3.643  1.00 66.87           H
ATOM    594  CD1 LEU A  45      -4.836  -4.288  -2.488  1.00 63.35           C
ATOM    595 1HD1 LEU A  45      -5.815  -4.410  -2.326  1.00 63.35           H
ATOM    596 2HD1 LEU A  45      -4.348  -4.593  -1.670  1.00 63.35           H
ATOM    597 3HD1 LEU A  45      -4.573  -4.887  -3.244  1.00 63.35           H
ATOM    598  CD2 LEU A  45      -4.976  -1.973  -1.629  1.00 62.95           C
ATOM    599 1HD2 LEU A  45      -5.952  -2.102  -1.452  1.00 62.95           H
ATOM    600 2HD2 LEU A  45      -4.823  -1.003  -1.816  1.00 62.95           H
ATOM    601 3HD2 LEU A  45      -4.478  -2.207  -0.794  1.00 62.95           H
ATOM    602  N   ASP A  46      -0.404  -1.767  -4.690  1.00 73.90           N
ATOM    603  H   ASP A  46      -0.082  -2.535  -4.136  1.00 73.90           H
ATOM    604  CA  ASP A  46       0.574  -0.763  -5.121  1.00 73.69           C
ATOM    605  HA  ASP A  46       0.219   0.130  -4.846  1.00 73.69           H
ATOM    606  C   ASP A  46       0.718  -0.754  -6.651  1.00 72.25           C
ATOM    607  O   ASP A  46       0.679   0.296  -7.295  1.00 70.56           O
ATOM    608  CB  ASP A  46       1.913  -1.040  -4.414  1.00 70.87           C
ATOM    609 1HB  ASP A  46       1.749  -1.146  -3.433  1.00 70.87           H
ATOM    610 2HB  ASP A  46       2.307  -1.883  -4.780  1.00 70.87           H
ATOM    611  CG  ASP A  46       2.909   0.100  -4.625  1.00 63.89           C
ATOM    612  OD1 ASP A  46       2.509   1.258  -4.360  1.00 61.48           O
ATOM    613  OD2 ASP A  46       4.046  -0.187  -5.045  1.00 59.89           O
ATOM    614  N   GLN A  47       0.754  -1.925  -7.274  1.00 72.71           N
ATOM    615  H   GLN A  47       0.752  -2.757  -6.720  1.00 72.71           H
ATOM    616  CA  GLN A  47       0.796  -2.061  -8.728  1.00 71.94           C
ATOM    617  HA  GLN A  47       1.530  -1.462  -9.049  1.00 71.94           H
ATOM    618  C   GLN A  47      -0.501  -1.565  -9.392  1.00 70.26           C
ATOM    619  O   GLN A  47      -0.445  -0.879 -10.410  1.00 68.93           O
ATOM    620  CB  GLN A  47       1.121  -3.521  -9.074  1.00 70.79           C
ATOM    621 1HB  GLN A  47       1.886  -3.826  -8.507  1.00 70.79           H
ATOM    622 2HB  GLN A  47       0.318  -4.086  -8.884  1.00 70.79           H
ATOM    623  CG  GLN A  47       1.503  -3.681 -10.551  1.00 66.79           C
ATOM    624 1HG  GLN A  47       0.683  -3.564 -11.112  1.00 66.79           H
ATOM    625 2HG  GLN A  47       2.174  -2.979 -10.790  1.00 66.79           H
ATOM    626  CD  GLN A  47       2.105  -5.050 -10.847  1.00 63.83           C
ATOM    627  OE1 GLN A  47       1.913  -6.041 -10.167  1.00 60.04           O
ATOM    628  NE2 GLN A  47       2.869  -5.173 -11.918  1.00 56.40           N
ATOM    629 1HE2 GLN A  47       3.269  -6.060 -12.148  1.00 56.40           H
ATOM    630 2HE2 GLN A  47       3.047  -4.379 -12.499  1.00 56.40           H
ATOM    631  N   ALA A  48      -1.675  -1.835  -8.806  1.00 72.82           N
ATOM    632  H   ALA A  48      -1.676  -2.430  -8.002  1.00 72.82           H
ATOM    633  CA  ALA A  48      -2.957  -1.308  -9.277  1.00 71.46           C
ATOM    634  HA  ALA A  48      -3.000  -1.508 -10.256  1.00 71.46           H
ATOM    635  C   ALA A  48      -3.048   0.222  -9.110  1.00 68.90           C
ATOM    636  O   ALA A  48      -3.549   0.910 -10.005  1.00 64.57           O
ATOM    637  CB  ALA A  48      -4.088  -2.029  -8.535  1.00 71.10           C
ATOM    638 1HB  ALA A  48      -4.018  -3.020  -8.651  1.00 71.10           H
ATOM    639 2HB  ALA A  48      -4.982  -1.742  -8.878  1.00 71.10           H
ATOM    640 3HB  ALA A  48      -4.057  -1.831  -7.555  1.00 71.10           H
ATOM    641  N   GLY A  49      -2.515   0.779  -8.014  1.00 69.80           N
ATOM    642  H   GLY A  49      -2.169   0.169  -7.301  1.00 69.80           H
ATOM    643  CA  GLY A  49      -2.405   2.225  -7.790  1.00 67.64           C
ATOM    644 1HA  GLY A  49      -3.326   2.611  -7.838  1.00 67.64           H
ATOM    645 2HA  GLY A  49      -2.033   2.363  -6.872  1.00 67.64           H
ATOM    646  C   GLY A  49      -1.504   2.915  -8.819  1.00 67.02           C
ATOM    647  O   GLY A  49      -1.875   3.957  -9.372  1.00 63.09           O
ATOM    648  N   ASN A  50      -0.378   2.291  -9.192  1.00 61.90           N
ATOM    649  H   ASN A  50      -0.141   1.436  -8.731  1.00 61.90           H
ATOM    650  CA  ASN A  50       0.525   2.783 -10.231  1.00 60.68           C
ATOM    651  HA  ASN A  50       0.662   3.753 -10.030  1.00 60.68           H
ATOM    652  C   ASN A  50      -0.084   2.710 -11.647  1.00 59.99           C
ATOM    653  O   ASN A  50       0.172   3.581 -12.472  1.00 57.63           O
ATOM    654  CB  ASN A  50       1.848   2.010 -10.131  1.00 58.28           C
ATOM    655 1HB  ASN A  50       1.648   1.038 -10.005  1.00 58.28           H
ATOM    656 2HB  ASN A  50       2.364   2.137 -10.978  1.00 58.28           H
ATOM    657  CG  ASN A  50       2.703   2.488  -8.962  1.00 53.10           C
ATOM    658  OD1 ASN A  50       2.834   3.671  -8.730  1.00 50.83           O
ATOM    659  ND2 ASN A  50       3.315   1.595  -8.232  1.00 49.02           N
ATOM    660 1HD2 ASN A  50       3.899   1.884  -7.473  1.00 49.02           H
ATOM    661 2HD2 ASN A  50       3.200   0.622  -8.432  1.00 49.02           H
ATOM    662  N   LEU A  51      -0.936   1.713 -11.914  1.00 54.43           N
ATOM    663  H   LEU A  51      -1.066   0.987 -11.238  1.00 54.43           H
ATOM    664  CA  LEU A  51      -1.688   1.659 -13.181  1.00 55.57           C
ATOM    665  HA  LEU A  51      -1.028   1.850 -13.908  1.00 55.57           H
ATOM    666  C   LEU A  51      -2.772   2.744 -13.251  1.00 54.95           C
ATOM    667  O   LEU A  51      -2.998   3.316 -14.319  1.00 51.64           O
ATOM    668  CB  LEU A  51      -2.300   0.247 -13.338  1.00 54.07           C
ATOM    669 1HB  LEU A  51      -2.751   0.001 -12.480  1.00 54.07           H
ATOM    670 2HB  LEU A  51      -2.977   0.276 -14.074  1.00 54.07           H
ATOM    671  CG  LEU A  51      -1.263  -0.847 -13.674  1.00 51.64           C
ATOM    672  HG  LEU A  51      -0.504  -0.754 -13.030  1.00 51.64           H
ATOM    673  CD1 LEU A  51      -1.915  -2.217 -13.552  1.00 49.47           C
ATOM    674 1HD1 LEU A  51      -1.263  -2.945 -13.765  1.00 49.47           H
ATOM    675 2HD1 LEU A  51      -2.688  -2.303 -14.181  1.00 49.47           H
ATOM    676 3HD1 LEU A  51      -2.255  -2.371 -12.624  1.00 49.47           H
ATOM    677  CD2 LEU A  51      -0.712  -0.711 -15.097  1.00 48.41           C
ATOM    678 1HD2 LEU A  51      -0.043  -1.428 -15.293  1.00 48.41           H
ATOM    679 2HD2 LEU A  51      -0.261   0.172 -15.224  1.00 48.41           H
ATOM    680 3HD2 LEU A  51      -1.445  -0.781 -15.773  1.00 48.41           H
ATOM    681  N   SER A  52      -3.414   3.085 -12.119  1.00 55.25           N
ATOM    682  H   SER A  52      -3.190   2.586 -11.282  1.00 55.25           H
ATOM    683  CA  SER A  52      -4.423   4.146 -12.042  1.00 55.85           C
ATOM    684  HA  SER A  52      -4.981   4.019 -12.862  1.00 55.85           H
ATOM    685  C   SER A  52      -3.829   5.561 -12.099  1.00 55.62           C
ATOM    686  O   SER A  52      -4.510   6.497 -12.532  1.00 52.21           O
ATOM    687  CB  SER A  52      -5.242   3.970 -10.757  1.00 52.74           C
ATOM    688 1HB  SER A  52      -5.569   3.029 -10.668  1.00 52.74           H
ATOM    689 2HB  SER A  52      -4.701   4.213  -9.952  1.00 52.74           H
ATOM    690  OG  SER A  52      -6.375   4.818 -10.785  1.00 47.67           O
ATOM    691  HG  SER A  52      -6.090   5.732 -10.791  1.00 47.67           H
ATOM    692  N   SER A  53      -2.570   5.750 -11.691  1.00 52.92           N
ATOM    693  H   SER A  53      -2.057   4.953 -11.371  1.00 52.92           H
ATOM    694  CA  SER A  53      -1.891   7.054 -11.682  1.00 53.38           C
ATOM    695  HA  SER A  53      -2.641   7.712 -11.610  1.00 53.38           H
ATOM    696  C   SER A  53      -1.151   7.385 -12.987  1.00 53.69           C
ATOM    697  O   SER A  53      -0.591   8.471 -13.111  1.00 50.22           O
ATOM    698  CB  SER A  53      -0.968   7.164 -10.463  1.00 50.77           C
ATOM    699 1HB  SER A  53      -0.464   8.028 -10.475  1.00 50.77           H
ATOM    700 2HB  SER A  53      -1.491   7.095  -9.614  1.00 50.77           H
ATOM    701  OG  SER A  53      -0.017   6.128 -10.452  1.00 45.67           O
ATOM    702  HG  SER A  53      -0.466   5.283 -10.450  1.00 45.67           H
ATOM    703  N   SER A  54      -1.183   6.506 -13.999  1.00 50.79           N
ATOM    704  H   SER A  54      -1.638   5.629 -13.844  1.00 50.79           H
ATOM    705  CA  SER A  54      -0.593   6.750 -15.316  1.00 52.64           C
ATOM    706  HA  SER A  54       0.012   7.536 -15.187  1.00 52.64           H
ATOM    707  C   SER A  54      -1.665   7.121 -16.355  1.00 52.34           C
ATOM    708  O   SER A  54      -2.075   6.267 -17.152  1.00 49.85           O
ATOM    709  CB  SER A  54       0.236   5.540 -15.772  1.00 50.98           C
ATOM    710 1HB  SER A  54      -0.260   4.686 -15.617  1.00 50.98           H
ATOM    711 2HB  SER A  54       0.477   5.614 -16.740  1.00 50.98           H
ATOM    712  OG  SER A  54       1.441   5.480 -15.030  1.00 46.79           O
ATOM    713  HG  SER A  54       1.240   5.466 -14.094  1.00 46.79           H
ATOM    714  N   PRO A  55      -2.103   8.397 -16.462  1.00 49.93           N
ATOM    715  CA  PRO A  55      -3.046   8.836 -17.491  1.00 51.11           C
ATOM    716  HA  PRO A  55      -3.859   8.256 -17.444  1.00 51.11           H
ATOM    717  C   PRO A  55      -2.496   8.655 -18.915  1.00 51.77           C
ATOM    718  O   PRO A  55      -3.255   8.553 -19.871  1.00 49.67           O
ATOM    719  CB  PRO A  55      -3.350  10.304 -17.165  1.00 49.93           C
ATOM    720 1HB  PRO A  55      -3.461  10.839 -18.002  1.00 49.93           H
ATOM    721 2HB  PRO A  55      -4.176  10.382 -16.607  1.00 49.93           H
ATOM    722  CG  PRO A  55      -2.134  10.778 -16.386  1.00 48.49           C
ATOM    723 1HG  PRO A  55      -1.422  11.110 -17.005  1.00 48.49           H
ATOM    724 2HG  PRO A  55      -2.383  11.503 -15.744  1.00 48.49           H
ATOM    725  CD  PRO A  55      -1.678   9.517 -15.645  1.00 51.01           C
ATOM    726 1HD  PRO A  55      -0.683   9.494 -15.544  1.00 51.01           H
ATOM    727 2HD  PRO A  55      -2.106   9.450 -14.744  1.00 51.01           H
ATOM    728  N   SER A  56      -1.168   8.520 -19.063  1.00 50.76           N
ATOM    729  H   SER A  56      -0.596   8.612 -18.248  1.00 50.76           H
ATOM    730  CA  SER A  56      -0.501   8.247 -20.339  1.00 53.36           C
ATOM    731  HA  SER A  56      -0.901   8.926 -20.955  1.00 53.36           H
ATOM    732  C   SER A  56      -0.792   6.866 -20.926  1.00 53.50           C
ATOM    733  O   SER A  56      -0.671   6.698 -22.139  1.00 51.22           O
ATOM    734  CB  SER A  56       1.013   8.411 -20.172  1.00 51.80           C
ATOM    735 1HB  SER A  56       1.375   7.731 -19.535  1.00 51.80           H
ATOM    736 2HB  SER A  56       1.479   8.325 -21.053  1.00 51.80           H
ATOM    737  OG  SER A  56       1.315   9.697 -19.648  1.00 46.45           O
ATOM    738  HG  SER A  56       1.383  10.326 -20.366  1.00 46.45           H
ATOM    739  N   ALA A  57      -1.199   5.877 -20.121  1.00 51.78           N
ATOM    740  H   ALA A  57      -1.283   6.059 -19.141  1.00 51.78           H
ATOM    741  CA  ALA A  57      -1.527   4.538 -20.618  1.00 53.21           C
ATOM    742  HA  ALA A  57      -0.836   4.337 -21.312  1.00 53.21           H
ATOM    743  C   ALA A  57      -2.904   4.474 -21.314  1.00 53.47           C
ATOM    744  O   ALA A  57      -3.157   3.551 -22.084  1.00 51.38           O
ATOM    745  CB  ALA A  57      -1.433   3.541 -19.460  1.00 51.74           C
ATOM    746 1HB  ALA A  57      -0.538   3.590 -19.016  1.00 51.74           H
ATOM    747 2HB  ALA A  57      -1.565   2.604 -19.783  1.00 51.74           H
ATOM    748 3HB  ALA A  57      -2.130   3.729 -18.768  1.00 51.74           H
ATOM    749  N   LEU A  58      -3.776   5.467 -21.085  1.00 49.61           N
ATOM    750  H   LEU A  58      -3.485   6.213 -20.486  1.00 49.61           H
ATOM    751  CA  LEU A  58      -5.127   5.535 -21.653  1.00 52.41           C
ATOM    752  HA  LEU A  58      -5.311   4.613 -21.995  1.00 52.41           H
ATOM    753  C   LEU A  58      -5.233   6.462 -22.879  1.00 54.04           C
ATOM    754  O   LEU A  58      -6.330   6.657 -23.397  1.00 51.36           O
ATOM    755  CB  LEU A  58      -6.125   5.913 -20.536  1.00 51.09           C
ATOM    756 1HB  LEU A  58      -5.762   6.700 -20.038  1.00 51.09           H
ATOM    757 2HB  LEU A  58      -6.997   6.159 -20.959  1.00 51.09           H
ATOM    758  CG  LEU A  58      -6.377   4.776 -19.530  1.00 48.09           C
ATOM    759  HG  LEU A  58      -5.487   4.406 -19.264  1.00 48.09           H
ATOM    760  CD1 LEU A  58      -7.116   5.320 -18.317  1.00 45.77           C
ATOM    761 1HD1 LEU A  58      -7.290   4.596 -17.649  1.00 45.77           H
ATOM    762 2HD1 LEU A  58      -7.997   5.714 -18.581  1.00 45.77           H
ATOM    763 3HD1 LEU A  58      -6.583   6.035 -17.864  1.00 45.77           H
ATOM    764  CD2 LEU A  58      -7.214   3.645 -20.132  1.00 45.38           C
ATOM    765 1HD2 LEU A  58      -7.366   2.917 -19.464  1.00 45.38           H
ATOM    766 2HD2 LEU A  58      -6.756   3.243 -20.925  1.00 45.38           H
ATOM    767 3HD2 LEU A  58      -8.108   3.980 -20.430  1.00 45.38           H
ATOM    768  N   GLY A  59      -4.114   7.036 -23.363  1.00 58.64           N
ATOM    769  H   GLY A  59      -3.252   6.885 -22.880  1.00 58.64           H
ATOM    770  CA  GLY A  59      -4.105   7.875 -24.571  1.00 59.76           C
ATOM    771 1HA  GLY A  59      -3.151   8.102 -24.765  1.00 59.76           H
ATOM    772 2HA  GLY A  59      -4.474   7.321 -25.317  1.00 59.76           H
ATOM    773  C   GLY A  59      -4.917   9.173 -24.460  1.00 59.88           C
ATOM    774  O   GLY A  59      -5.218   9.796 -25.478  1.00 58.20           O
ATOM    775  N   LEU A  60      -5.296   9.586 -23.253  1.00 52.22           N
ATOM    776  H   LEU A  60      -5.107   9.001 -22.464  1.00 52.22           H
ATOM    777  CA  LEU A  60      -5.979  10.864 -23.033  1.00 55.88           C
ATOM    778  HA  LEU A  60      -6.644  10.983 -23.770  1.00 55.88           H
ATOM    779  C   LEU A  60      -4.943  12.000 -23.086  1.00 56.83           C
ATOM    780  O   LEU A  60      -3.932  11.926 -22.387  1.00 54.94           O
ATOM    781  CB  LEU A  60      -6.742  10.835 -21.701  1.00 54.19           C
ATOM    782 1HB  LEU A  60      -6.105  10.568 -20.978  1.00 54.19           H
ATOM    783 2HB  LEU A  60      -7.089  11.754 -21.516  1.00 54.19           H
ATOM    784  CG  LEU A  60      -7.928   9.854 -21.694  1.00 50.43           C
ATOM    785  HG  LEU A  60      -7.575   8.975 -22.016  1.00 50.43           H
ATOM    786  CD1 LEU A  60      -8.505   9.740 -20.276  1.00 48.15           C
ATOM    787 1HD1 LEU A  60      -9.278   9.106 -20.253  1.00 48.15           H
ATOM    788 2HD1 LEU A  60      -8.827  10.628 -19.948  1.00 48.15           H
ATOM    789 3HD1 LEU A  60      -7.815   9.407 -19.634  1.00 48.15           H
ATOM    790  CD2 LEU A  60      -9.058  10.284 -22.630  1.00 48.13           C
ATOM    791 1HD2 LEU A  60      -9.813   9.629 -22.605  1.00 48.13           H
ATOM    792 2HD2 LEU A  60      -8.737  10.346 -23.575  1.00 48.13           H
ATOM    793 3HD2 LEU A  60      -9.419  11.179 -22.369  1.00 48.13           H
ATOM    794  N   PRO A  61      -5.154  13.045 -23.913  1.00 58.98           N
ATOM    795  CA  PRO A  61      -4.272  14.202 -23.919  1.00 61.39           C
ATOM    796  HA  PRO A  61      -3.325  13.938 -24.102  1.00 61.39           H
ATOM    797  C   PRO A  61      -4.323  14.841 -22.529  1.00 60.79           C
ATOM    798  O   PRO A  61      -5.349  15.378 -22.110  1.00 59.60           O
ATOM    799  CB  PRO A  61      -4.778  15.121 -25.037  1.00 60.27           C
ATOM    800 1HB  PRO A  61      -4.677  16.083 -24.783  1.00 60.27           H
ATOM    801 2HB  PRO A  61      -4.289  14.948 -25.892  1.00 60.27           H
ATOM    802  CG  PRO A  61      -6.252  14.747 -25.170  1.00 59.43           C
ATOM    803 1HG  PRO A  61      -6.813  15.288 -24.543  1.00 59.43           H
ATOM    804 2HG  PRO A  61      -6.570  14.887 -26.108  1.00 59.43           H
ATOM    805  CD  PRO A  61      -6.287  13.259 -24.794  1.00 64.44           C
ATOM    806 1HD  PRO A  61      -7.130  13.025 -24.310  1.00 64.44           H
ATOM    807 2HD  PRO A  61      -6.192  12.676 -25.601  1.00 64.44           H
ATOM    808  N   VAL A  62      -3.205  14.789 -21.800  1.00 56.71           N
ATOM    809  H   VAL A  62      -2.464  14.189 -22.102  1.00 56.71           H
ATOM    810  CA  VAL A  62      -3.018  15.569 -20.583  1.00 58.84           C
ATOM    811  HA  VAL A  62      -3.750  15.341 -19.941  1.00 58.84           H
ATOM    812  C   VAL A  62      -3.088  17.033 -21.007  1.00 58.11           C
ATOM    813  O   VAL A  62      -2.185  17.531 -21.680  1.00 55.83           O
ATOM    814  CB  VAL A  62      -1.675  15.224 -19.895  1.00 57.34           C
ATOM    815  HB  VAL A  62      -0.953  15.371 -20.571  1.00 57.34           H
ATOM    816  CG1 VAL A  62      -1.416  16.110 -18.672  1.00 51.26           C
ATOM    817 1HG1 VAL A  62      -0.546  15.876 -18.238  1.00 51.26           H
ATOM    818 2HG1 VAL A  62      -2.139  16.000 -17.990  1.00 51.26           H
ATOM    819 3HG1 VAL A  62      -1.381  17.076 -18.930  1.00 51.26           H
ATOM    820  CG2 VAL A  62      -1.668  13.773 -19.421  1.00 51.74           C
ATOM    821 1HG2 VAL A  62      -0.802  13.546 -18.976  1.00 51.74           H
ATOM    822 2HG2 VAL A  62      -1.793  13.145 -20.189  1.00 51.74           H
ATOM    823 3HG2 VAL A  62      -2.404  13.607 -18.765  1.00 51.74           H
ATOM    824  N   ALA A  63      -4.202  17.705 -20.683  1.00 59.88           N
ATOM    825  H   ALA A  63      -4.990  17.199 -20.331  1.00 59.88           H
ATOM    826  CA  ALA A  63      -4.297  19.151 -20.829  1.00 61.82           C
ATOM    827  HA  ALA A  63      -4.199  19.400 -21.793  1.00 61.82           H
ATOM    828  C   ALA A  63      -3.152  19.756 -20.010  1.00 61.22           C
ATOM    829  O   ALA A  63      -3.135  19.646 -18.787  1.00 58.38           O
ATOM    830  CB  ALA A  63      -5.682  19.622 -20.363  1.00 60.00           C
ATOM    831 1HB  ALA A  63      -6.406  19.210 -20.917  1.00 60.00           H
ATOM    832 2HB  ALA A  63      -5.766  20.616 -20.437  1.00 60.00           H
ATOM    833 3HB  ALA A  63      -5.844  19.370 -19.409  1.00 60.00           H
ATOM    834  N   SER A  64      -2.158  20.312 -20.703  1.00 59.88           N
ATOM    835  H   SER A  64      -2.187  20.268 -21.702  1.00 59.88           H
ATOM    836  CA  SER A  64      -1.031  20.982 -20.066  1.00 61.90           C
ATOM    837  HA  SER A  64      -0.515  20.306 -19.540  1.00 61.90           H
ATOM    838  C   SER A  64      -1.597  22.062 -19.145  1.00 61.83           C
ATOM    839  O   SER A  64      -2.352  22.909 -19.636  1.00 60.29           O
ATOM    840  CB  SER A  64      -0.113  21.587 -21.140  1.00 59.48           C
ATOM    841 1HB  SER A  64       0.064  20.929 -21.872  1.00 59.48           H
ATOM    842 2HB  SER A  64      -0.514  22.417 -21.527  1.00 59.48           H
ATOM    843  OG  SER A  64       1.132  21.941 -20.583  1.00 51.82           O
ATOM    844  HG  SER A  64       1.046  22.021 -19.633  1.00 51.82           H
ATOM    845  N   PRO A  65      -1.307  22.060 -17.828  1.00 57.49           N
ATOM    846  CA  PRO A  65      -1.750  23.144 -16.971  1.00 60.88           C
ATOM    847  HA  PRO A  65      -2.744  23.247 -16.989  1.00 60.88           H
ATOM    848  C   PRO A  65      -1.128  24.432 -17.508  1.00 61.55           C
ATOM    849  O   PRO A  65       0.090  24.528 -17.689  1.00 59.57           O
ATOM    850  CB  PRO A  65      -1.286  22.781 -15.550  1.00 59.19           C
ATOM    851 1HB  PRO A  65      -0.975  23.593 -15.056  1.00 59.19           H
ATOM    852 2HB  PRO A  65      -2.020  22.338 -15.035  1.00 59.19           H
ATOM    853  CG  PRO A  65      -0.130  21.814 -15.780  1.00 57.58           C
ATOM    854 1HG  PRO A  65       0.735  22.309 -15.859  1.00 57.58           H
ATOM    855 2HG  PRO A  65      -0.068  21.152 -15.033  1.00 57.58           H
ATOM    856  CD  PRO A  65      -0.480  21.118 -17.095  1.00 61.17           C
ATOM    857 1HD  PRO A  65       0.341  20.911 -17.627  1.00 61.17           H
ATOM    858 2HD  PRO A  65      -0.995  20.276 -16.936  1.00 61.17           H
ATOM    859  N   ALA A  66      -1.981  25.420 -17.833  1.00 59.79           N
ATOM    860  H   ALA A  66      -2.964  25.244 -17.783  1.00 59.79           H
ATOM    861  CA  ALA A  66      -1.524  26.736 -18.255  1.00 63.79           C
ATOM    862  HA  ALA A  66      -1.045  26.634 -19.127  1.00 63.79           H
ATOM    863  C   ALA A  66      -0.550  27.291 -17.195  1.00 64.77           C
ATOM    864  O   ALA A  66      -0.801  27.104 -16.003  1.00 63.20           O
ATOM    865  CB  ALA A  66      -2.743  27.647 -18.458  1.00 60.94           C
ATOM    866 1HB  ALA A  66      -3.361  27.270 -19.148  1.00 60.94           H
ATOM    867 2HB  ALA A  66      -2.463  28.558 -18.761  1.00 60.94           H
ATOM    868 3HB  ALA A  66      -3.258  27.751 -17.607  1.00 60.94           H
ATOM    869  N   PRO A  67       0.552  27.951 -17.597  1.00 59.76           N
ATOM    870  CA  PRO A  67       1.501  28.501 -16.645  1.00 62.84           C
ATOM    871  HA  PRO A  67       1.906  27.777 -16.087  1.00 62.84           H
ATOM    872  C   PRO A  67       0.758  29.451 -15.702  1.00 64.51           C
ATOM    873  O   PRO A  67       0.105  30.397 -16.149  1.00 62.68           O
ATOM    874  CB  PRO A  67       2.582  29.194 -17.478  1.00 60.74           C
ATOM    875 1HB  PRO A  67       2.875  30.046 -17.044  1.00 60.74           H
ATOM    876 2HB  PRO A  67       3.373  28.595 -17.605  1.00 60.74           H
ATOM    877  CG  PRO A  67       1.895  29.473 -18.812  1.00 58.02           C
ATOM    878 1HG  PRO A  67       1.414  30.349 -18.790  1.00 58.02           H
ATOM    879 2HG  PRO A  67       2.556  29.474 -19.562  1.00 58.02           H
ATOM    880  CD  PRO A  67       0.912  28.310 -18.949  1.00 61.42           C
ATOM    881 1HD  PRO A  67       0.091  28.581 -19.451  1.00 61.42           H
ATOM    882 2HD  PRO A  67       1.334  27.524 -19.400  1.00 61.42           H
ATOM    883  N   SER A  68       0.849  29.190 -14.395  1.00 62.50           N
ATOM    884  H   SER A  68       1.328  28.358 -14.116  1.00 62.50           H
ATOM    885  CA  SER A  68       0.294  30.042 -13.350  1.00 65.20           C
ATOM    886  HA  SER A  68      -0.691  30.097 -13.511  1.00 65.20           H
ATOM    887  C   SER A  68       0.944  31.423 -13.448  1.00 65.58           C
ATOM    888  O   SER A  68       2.045  31.641 -12.952  1.00 62.46           O
ATOM    889  CB  SER A  68       0.552  29.432 -11.968  1.00 62.55           C
ATOM    890 1HB  SER A  68       1.533  29.384 -11.778  1.00 62.55           H
ATOM    891 2HB  SER A  68       0.099  29.966 -11.254  1.00 62.55           H
ATOM    892  OG  SER A  68       0.040  28.114 -11.905  1.00 57.42           O
ATOM    893  HG  SER A  68      -0.917  28.143 -11.891  1.00 57.42           H
ATOM    894  N   GLN A  69       0.280  32.359 -14.139  1.00 61.93           N
ATOM    895  H   GLN A  69      -0.531  32.093 -14.660  1.00 61.93           H
ATOM    896  CA  GLN A  69       0.703  33.754 -14.155  1.00 65.61           C
ATOM    897  HA  GLN A  69       1.676  33.783 -14.383  1.00 65.61           H
ATOM    898  C   GLN A  69       0.455  34.331 -12.754  1.00 66.10           C
ATOM    899  O   GLN A  69      -0.661  34.214 -12.244  1.00 65.38           O
ATOM    900  CB  GLN A  69      -0.058  34.529 -15.236  1.00 64.10           C
ATOM    901 1HB  GLN A  69      -1.038  34.375 -15.107  1.00 64.10           H
ATOM    902 2HB  GLN A  69       0.143  35.503 -15.130  1.00 64.10           H
ATOM    903  CG  GLN A  69       0.320  34.105 -16.661  1.00 59.40           C
ATOM    904 1HG  GLN A  69       0.196  33.116 -16.743  1.00 59.40           H
ATOM    905 2HG  GLN A  69      -0.287  34.572 -17.304  1.00 59.40           H
ATOM    906  CD  GLN A  69       1.767  34.445 -17.025  1.00 56.62           C
ATOM    907  OE1 GLN A  69       2.261  35.536 -16.778  1.00 54.01           O
ATOM    908  NE2 GLN A  69       2.508  33.532 -17.613  1.00 49.42           N
ATOM    909 1HE2 GLN A  69       3.458  33.736 -17.850  1.00 49.42           H
ATOM    910 2HE2 GLN A  69       2.122  32.634 -17.823  1.00 49.42           H
ATOM    911  N   PRO A  70       1.446  34.942 -12.097  1.00 62.12           N
ATOM    912  CA  PRO A  70       1.232  35.581 -10.816  1.00 64.69           C
ATOM    913  HA  PRO A  70       0.789  34.957 -10.172  1.00 64.69           H
ATOM    914  C   PRO A  70       0.289  36.773 -11.013  1.00 65.67           C
ATOM    915  O   PRO A  70       0.620  37.735 -11.710  1.00 63.15           O
ATOM    916  CB  PRO A  70       2.630  35.969 -10.310  1.00 62.49           C
ATOM    917 1HB  PRO A  70       2.603  36.834  -9.810  1.00 62.49           H
ATOM    918 2HB  PRO A  70       3.009  35.255  -9.721  1.00 62.49           H
ATOM    919  CG  PRO A  70       3.453  36.109 -11.587  1.00 60.63           C
ATOM    920 1HG  PRO A  70       3.385  37.036 -11.955  1.00 60.63           H
ATOM    921 2HG  PRO A  70       4.413  35.887 -11.418  1.00 60.63           H
ATOM    922  CD  PRO A  70       2.818  35.097 -12.538  1.00 65.04           C
ATOM    923 1HD  PRO A  70       2.827  35.429 -13.481  1.00 65.04           H
ATOM    924 2HD  PRO A  70       3.283  34.213 -12.491  1.00 65.04           H
ATOM    925  N   TRP A  71      -0.888  36.764 -10.363  1.00 60.36           N
ATOM    926  H   TRP A  71      -1.106  35.942  -9.837  1.00 60.36           H
ATOM    927  CA  TRP A  71      -1.889  37.845 -10.348  1.00 63.17           C
ATOM    928  HA  TRP A  71      -2.049  38.053 -11.313  1.00 63.17           H
ATOM    929  C   TRP A  71      -1.393  39.153  -9.707  1.00 63.88           C
ATOM    930  O   TRP A  71      -2.133  40.129  -9.648  1.00 60.96           O
ATOM    931  CB  TRP A  71      -3.168  37.334  -9.659  1.00 60.41           C
ATOM    932 1HB  TRP A  71      -2.898  36.765  -8.882  1.00 60.41           H
ATOM    933 2HB  TRP A  71      -3.682  38.126  -9.329  1.00 60.41           H
ATOM    934  CG  TRP A  71      -4.113  36.519 -10.482  1.00 54.15           C
ATOM    935  CD1 TRP A  71      -4.063  36.305 -11.822  1.00 50.23           C
ATOM    936  HD1 TRP A  71      -3.337  36.636 -12.425  1.00 50.23           H
ATOM    937  CD2 TRP A  71      -5.329  35.845 -10.033  1.00 50.68           C
ATOM    938  NE1 TRP A  71      -5.143  35.575 -12.231  1.00 45.09           N
ATOM    939  HE1 TRP A  71      -5.312  35.298 -13.177  1.00 45.09           H
ATOM    940  CE2 TRP A  71      -5.971  35.270 -11.168  1.00 48.12           C
ATOM    941  CE3 TRP A  71      -5.963  35.690  -8.781  1.00 45.72           C
ATOM    942  HE3 TRP A  71      -5.542  36.083  -7.963  1.00 45.72           H
ATOM    943  CZ2 TRP A  71      -7.192  34.573 -11.066  1.00 44.68           C
ATOM    944  HZ2 TRP A  71      -7.622  34.181 -11.879  1.00 44.68           H
ATOM    945  CZ3 TRP A  71      -7.184  34.988  -8.667  1.00 43.02           C
ATOM    946  HZ3 TRP A  71      -7.614  34.884  -7.770  1.00 43.02           H
ATOM    947  CH2 TRP A  71      -7.798  34.436  -9.801  1.00 42.08           C
ATOM    948  HH2 TRP A  71      -8.665  33.946  -9.712  1.00 42.08           H
ATOM    949  N   ALA A  72      -0.126  39.225  -9.289  1.00 60.93           N
ATOM    950  H   ALA A  72       0.470  38.442  -9.468  1.00 60.93           H
ATOM    951  CA  ALA A  72       0.447  40.377  -8.585  1.00 63.88           C
ATOM    952  HA  ALA A  72      -0.224  40.613  -7.882  1.00 63.88           H
ATOM    953  C   ALA A  72       0.593  41.657  -9.435  1.00 64.42           C
ATOM    954  O   ALA A  72       0.814  42.724  -8.867  1.00 61.49           O
ATOM    955  CB  ALA A  72       1.781  39.930  -7.981  1.00 61.40           C
ATOM    956 1HB  ALA A  72       1.667  39.100  -7.434  1.00 61.40           H
ATOM    957 2HB  ALA A  72       2.161  40.639  -7.387  1.00 61.40           H
ATOM    958 3HB  ALA A  72       2.452  39.736  -8.697  1.00 61.40           H
ATOM    959  N   ASN A  73       0.449  41.617 -10.762  1.00 61.05           N
ATOM    960  H   ASN A  73       0.148  40.763 -11.186  1.00 61.05           H
ATOM    961  CA  ASN A  73       0.717  42.784 -11.629  1.00 62.56           C
ATOM    962  HA  ASN A  73       1.121  43.462 -11.015  1.00 62.56           H
ATOM    963  C   ASN A  73      -0.524  43.495 -12.177  1.00 62.89           C
ATOM    964  O   ASN A  73      -0.377  44.509 -12.861  1.00 61.29           O
ATOM    965  CB  ASN A  73       1.714  42.380 -12.727  1.00 60.10           C
ATOM    966 1HB  ASN A  73       1.501  41.452 -13.031  1.00 60.10           H
ATOM    967 2HB  ASN A  73       1.622  43.013 -13.496  1.00 60.10           H
ATOM    968  CG  ASN A  73       3.158  42.410 -12.250  1.00 53.12           C
ATOM    969  OD1 ASN A  73       3.524  43.083 -11.309  1.00 51.78           O
ATOM    970  ND2 ASN A  73       4.038  41.697 -12.920  1.00 49.96           N
ATOM    971 1HD2 ASN A  73       5.001  41.712 -12.653  1.00 49.96           H
ATOM    972 2HD2 ASN A  73       3.743  41.140 -13.697  1.00 49.96           H
ATOM    973  N   LEU A  74      -1.758  43.049 -11.882  1.00 61.10           N
ATOM    974  H   LEU A  74      -1.855  42.237 -11.307  1.00 61.10           H
ATOM    975  CA  LEU A  74      -2.974  43.722 -12.381  1.00 63.75           C
ATOM    976  HA  LEU A  74      -2.740  44.082 -13.284  1.00 63.75           H
ATOM    977  C   LEU A  74      -3.380  44.951 -11.548  1.00 63.86           C
ATOM    978  O   LEU A  74      -4.021  45.853 -12.071  1.00 61.37           O
ATOM    979  CB  LEU A  74      -4.098  42.683 -12.502  1.00 62.33           C
ATOM    980 1HB  LEU A  74      -4.001  42.015 -11.764  1.00 62.33           H
ATOM    981 2HB  LEU A  74      -4.979  43.149 -12.417  1.00 62.33           H
ATOM    982  CG  LEU A  74      -4.047  41.946 -13.857  1.00 58.02           C
ATOM    983  HG  LEU A  74      -3.086  41.904 -14.130  1.00 58.02           H
ATOM    984  CD1 LEU A  74      -4.600  40.528 -13.744  1.00 55.44           C
ATOM    985 1HD1 LEU A  74      -4.563  40.058 -14.626  1.00 55.44           H
ATOM    986 2HD1 LEU A  74      -5.553  40.538 -13.440  1.00 55.44           H
ATOM    987 3HD1 LEU A  74      -4.073  39.989 -13.086  1.00 55.44           H
ATOM    988  CD2 LEU A  74      -4.853  42.689 -14.925  1.00 54.79           C
ATOM    989 1HD2 LEU A  74      -4.817  42.208 -15.801  1.00 54.79           H
ATOM    990 2HD2 LEU A  74      -4.495  43.612 -15.067  1.00 54.79           H
ATOM    991 3HD2 LEU A  74      -5.813  42.769 -14.658  1.00 54.79           H
ATOM    992  N   THR A  75      -2.950  45.044 -10.280  1.00 65.22           N
ATOM    993  H   THR A  75      -2.339  44.335  -9.926  1.00 65.22           H
ATOM    994  CA  THR A  75      -3.344  46.153  -9.386  1.00 65.96           C
ATOM    995  HA  THR A  75      -4.289  46.352  -9.645  1.00 65.96           H
ATOM    996  C   THR A  75      -2.530  47.436  -9.608  1.00 65.51           C
ATOM    997  O   THR A  75      -2.998  48.515  -9.278  1.00 63.08           O
ATOM    998  CB  THR A  75      -3.272  45.709  -7.919  1.00 64.14           C
ATOM    999  HB  THR A  75      -2.315  45.743  -7.630  1.00 64.14           H
ATOM   1000  OG1 THR A  75      -3.722  44.380  -7.796  1.00 57.83           O
ATOM   1001  HG1 THR A  75      -4.679  44.368  -7.768  1.00 57.83           H
ATOM   1002  CG2 THR A  75      -4.161  46.544  -7.002  1.00 57.11           C
ATOM   1003 1HG2 THR A  75      -4.093  46.231  -6.055  1.00 57.11           H
ATOM   1004 2HG2 THR A  75      -5.120  46.481  -7.278  1.00 57.11           H
ATOM   1005 3HG2 THR A  75      -3.897  47.508  -7.027  1.00 57.11           H
ATOM   1006  N   ASN A  76      -1.340  47.354 -10.218  1.00 65.85           N
ATOM   1007  H   ASN A  76      -1.042  46.469 -10.576  1.00 65.85           H
ATOM   1008  CA  ASN A  76      -0.456  48.518 -10.381  1.00 66.62           C
ATOM   1009  HA  ASN A  76      -0.732  49.138  -9.647  1.00 66.62           H
ATOM   1010  C   ASN A  76      -0.673  49.314 -11.681  1.00 65.83           C
ATOM   1011  O   ASN A  76      -0.006  50.317 -11.882  1.00 63.55           O
ATOM   1012  CB  ASN A  76       1.008  48.072 -10.208  1.00 63.68           C
ATOM   1013 1HB  ASN A  76       1.147  47.215 -10.705  1.00 63.68           H
ATOM   1014 2HB  ASN A  76       1.608  48.777 -10.585  1.00 63.68           H
ATOM   1015  CG  ASN A  76       1.391  47.847  -8.757  1.00 57.85           C
ATOM   1016  OD1 ASN A  76       0.760  48.309  -7.830  1.00 55.35           O
ATOM   1017  ND2 ASN A  76       2.472  47.141  -8.514  1.00 52.34           N
ATOM   1018 1HD2 ASN A  76       2.768  46.989  -7.571  1.00 52.34           H
ATOM   1019 2HD2 ASN A  76       2.999  46.756  -9.272  1.00 52.34           H
ATOM   1020  N   GLN A  77      -1.618  48.912 -12.556  1.00 65.80           N
ATOM   1021  H   GLN A  77      -2.152  48.090 -12.358  1.00 65.80           H
ATOM   1022  CA  GLN A  77      -1.879  49.662 -13.798  1.00 67.41           C
ATOM   1023  HA  GLN A  77      -0.992  50.073 -14.009  1.00 67.41           H
ATOM   1024  C   GLN A  77      -2.877  50.824 -13.634  1.00 68.19           C
ATOM   1025  O   GLN A  77      -2.999  51.641 -14.539  1.00 68.68           O
ATOM   1026  CB  GLN A  77      -2.306  48.710 -14.927  1.00 64.64           C
ATOM   1027 1HB  GLN A  77      -3.061  48.139 -14.605  1.00 64.64           H
ATOM   1028 2HB  GLN A  77      -2.608  49.250 -15.713  1.00 64.64           H
ATOM   1029  CG  GLN A  77      -1.140  47.805 -15.358  1.00 60.08           C
ATOM   1030 1HG  GLN A  77      -0.332  48.373 -15.514  1.00 60.08           H
ATOM   1031 2HG  GLN A  77      -0.952  47.151 -14.625  1.00 60.08           H
ATOM   1032  CD  GLN A  77      -1.435  47.025 -16.636  1.00 58.58           C
ATOM   1033  OE1 GLN A  77      -2.121  47.470 -17.546  1.00 53.06           O
ATOM   1034  NE2 GLN A  77      -0.909  45.835 -16.794  1.00 50.45           N
ATOM   1035 1HE2 GLN A  77      -1.074  45.323 -17.637  1.00 50.45           H
ATOM   1036 2HE2 GLN A  77      -0.342  45.439 -16.071  1.00 50.45           H
ATOM   1037  N   PHE A  78      -3.563  50.944 -12.482  1.00 66.68           N
ATOM   1038  H   PHE A  78      -3.399  50.272 -11.760  1.00 66.68           H
ATOM   1039  CA  PHE A  78      -4.545  52.016 -12.231  1.00 67.58           C
ATOM   1040  HA  PHE A  78      -4.682  52.442 -13.125  1.00 67.58           H
ATOM   1041  C   PHE A  78      -4.030  53.134 -11.304  1.00 66.93           C
ATOM   1042  O   PHE A  78      -4.782  54.057 -10.988  1.00 65.42           O
ATOM   1043  CB  PHE A  78      -5.861  51.408 -11.727  1.00 65.39           C
ATOM   1044 1HB  PHE A  78      -5.670  50.841 -10.926  1.00 65.39           H
ATOM   1045 2HB  PHE A  78      -6.483  52.148 -11.472  1.00 65.39           H
ATOM   1046  CG  PHE A  78      -6.544  50.546 -12.774  1.00 62.02           C
ATOM   1047  CD1 PHE A  78      -7.225  51.154 -13.855  1.00 57.82           C
ATOM   1048  HD1 PHE A  78      -7.262  52.151 -13.920  1.00 57.82           H
ATOM   1049  CD2 PHE A  78      -6.490  49.141 -12.694  1.00 58.98           C
ATOM   1050  HD2 PHE A  78      -6.009  48.702 -11.935  1.00 58.98           H
ATOM   1051  CE1 PHE A  78      -7.845  50.374 -14.829  1.00 56.04           C
ATOM   1052  HE1 PHE A  78      -8.328  50.812 -15.587  1.00 56.04           H
ATOM   1053  CE2 PHE A  78      -7.114  48.353 -13.684  1.00 57.79           C
ATOM   1054  HE2 PHE A  78      -7.074  47.355 -13.629  1.00 57.79           H
ATOM   1055  CZ  PHE A  78      -7.791  48.970 -14.746  1.00 55.49           C
ATOM   1056  HZ  PHE A  78      -8.236  48.411 -15.446  1.00 55.49           H
ATOM   1057  N   VAL A  79      -2.763  53.089 -10.884  1.00 67.79           N
ATOM   1058  H   VAL A  79      -2.214  52.288 -11.124  1.00 67.79           H
ATOM   1059  CA  VAL A  79      -2.131  54.151 -10.089  1.00 69.18           C
ATOM   1060  HA  VAL A  79      -2.810  54.876  -9.971  1.00 69.18           H
ATOM   1061  C   VAL A  79      -0.951  54.700 -10.876  1.00 67.28           C
ATOM   1062  O   VAL A  79       0.203  54.448 -10.563  1.00 65.37           O
ATOM   1063  CB  VAL A  79      -1.755  53.677  -8.667  1.00 66.52           C
ATOM   1064  HB  VAL A  79      -1.011  53.017  -8.775  1.00 66.52           H
ATOM   1065  CG1 VAL A  79      -1.326  54.872  -7.792  1.00 59.12           C
ATOM   1066 1HG1 VAL A  79      -1.081  54.572  -6.870  1.00 59.12           H
ATOM   1067 2HG1 VAL A  79      -2.065  55.541  -7.711  1.00 59.12           H
ATOM   1068 3HG1 VAL A  79      -0.532  55.337  -8.184  1.00 59.12           H
ATOM   1069  CG2 VAL A  79      -2.936  53.009  -7.956  1.00 59.91           C
ATOM   1070 1HG2 VAL A  79      -2.678  52.708  -7.038  1.00 59.91           H
ATOM   1071 2HG2 VAL A  79      -3.254  52.208  -8.464  1.00 59.91           H
ATOM   1072 3HG2 VAL A  79      -3.705  53.642  -7.867  1.00 59.91           H
ATOM   1073  N   GLN A  80      -1.264  55.402 -11.967  1.00 64.75           N
ATOM   1074  H   GLN A  80      -2.162  55.259 -12.383  1.00 64.75           H
ATOM   1075  CA  GLN A  80      -0.360  56.369 -12.584  1.00 67.92           C
ATOM   1076  HA  GLN A  80       0.520  56.338 -12.111  1.00 67.92           H
ATOM   1077  C   GLN A  80      -1.020  57.747 -12.429  1.00 64.05           C
ATOM   1078  O   GLN A  80      -2.238  57.820 -12.569  1.00 63.42           O
ATOM   1079  CB  GLN A  80      -0.094  56.003 -14.054  1.00 65.58           C
ATOM   1080 1HB  GLN A  80      -0.972  55.847 -14.506  1.00 65.58           H
ATOM   1081 2HB  GLN A  80       0.375  56.770 -14.492  1.00 65.58           H
ATOM   1082  CG  GLN A  80       0.775  54.737 -14.215  1.00 62.96           C
ATOM   1083 1HG  GLN A  80       0.389  54.014 -13.642  1.00 62.96           H
ATOM   1084 2HG  GLN A  80       0.746  54.454 -15.174  1.00 62.96           H
ATOM   1085  CD  GLN A  80       2.245  54.928 -13.817  1.00 59.24           C
ATOM   1086  OE1 GLN A  80       2.829  55.995 -13.922  1.00 56.42           O
ATOM   1087  NE2 GLN A  80       2.920  53.896 -13.353  1.00 53.97           N
ATOM   1088 1HE2 GLN A  80       3.882  54.001 -13.099  1.00 53.97           H
ATOM   1089 2HE2 GLN A  80       2.471  53.008 -13.255  1.00 53.97           H
ATOM   1090  N   PRO A  81      -0.253  58.787 -12.054  1.00 72.84           N
ATOM   1091  CA  PRO A  81      -0.780  60.102 -11.674  1.00 76.42           C
ATOM   1092  HA  PRO A  81      -1.524  59.955 -11.022  1.00 76.42           H
ATOM   1093  C   PRO A  81      -1.412  60.875 -12.837  1.00 73.48           C
ATOM   1094  O   PRO A  81      -1.019  60.641 -13.999  1.00 67.31           O
ATOM   1095  OXT PRO A  81      -2.269  61.739 -12.520  1.00 67.65           O
ATOM   1096  CB  PRO A  81       0.417  60.860 -11.089  1.00 67.88           C
ATOM   1097 1HB  PRO A  81       0.342  61.842 -11.265  1.00 67.88           H
ATOM   1098 2HB  PRO A  81       0.496  60.703 -10.105  1.00 67.88           H
ATOM   1099  CG  PRO A  81       1.607  60.259 -11.837  1.00 65.87           C
ATOM   1100 1HG  PRO A  81       1.730  60.694 -12.729  1.00 65.87           H
ATOM   1101 2HG  PRO A  81       2.449  60.346 -11.305  1.00 65.87           H
ATOM   1102  CD  PRO A  81       1.193  58.791 -11.986  1.00 73.36           C
ATOM   1103 1HD  PRO A  81       1.563  58.391 -12.825  1.00 73.36           H
ATOM   1104 2HD  PRO A  81       1.487  58.248 -11.200  1.00 73.36           H
TER    1105      PRO A  81 
END
