# Supplementary material for: Variety of genetic defects in GnRH and hypothalamic–pituitary signaling and development in normosmic patients with IHH
Source: Front Endocrinol (Lausanne). 2024 Jul 1;15:1396805. doi: 10.3389/fendo.2024.1396805 (PMC11246878; doi:10.3389/fendo.2024.1396805)
Supplement: Supplementary file 2 [file Table_1.xlsx]

## Sheet: Ref.Proteins
		Homology	Afold3	Z-score Homology	Z-score Afold3	Homology best alignment data	Homology residues	Afold3 residues
1	CHD7			-1.718	-2.986		706-1932	2997
2	FGFR1			-0.857	-1.093	ESMF	853	853
3	NR0B1			-1.164	-0.947		470	470
4	NSMF			-0.512	-0.983	ESMF	530	530
5	BMP2			-0.962	-1.186	ESMF	396	396
6	PROKR2			0.184	-0.592	OMFO	384	384
7	GLI2			-1.559	-3.986	ALFO	13-1586	1586
8	GNRHR			0.241	-0.335	ALFO	328	328
9	KISS1			-0.34	-2.111	OMFO	138	138
10	PROP1			-1.758	-1.397		1-215	226
11	LHX4			-0.446	-1.509		390	390
12	OTX1			-1.738	-2.684	OMFO, ESMF, ALFO	354	354
13	OTX2			-1.648	-2.395		297	297
14	PCSK1				-1.024			753
15	TACR3				-0.918			465
16	BMP4				-1.234			408
17	HESX1				-0.353			185

## Sheet: TACR3
			Homology	Afold3	Z-score Homology	Z-score Afold3	Homology best alignment data	Homology residues	Afold3 residues
		27.TACR3_Trp275Ter				-0.092			275
		27.TACR_Phe123Leu_fster2				-0.349			125
		28.TACR3_Ala36GlnfsTer81				-0.831			81

## Sheet: BMP4
			Homology	Afold3	Z-score Homology	Z-score Afold3	Homology best alignment data	Homology residues	Afold3 residues
		27.BMP4_p.Ser91Cys				-1.296			408

## Sheet: CHD7
			Homology	Afold3	Z-score Homology	Z-score Afold3	Homology best alignment data	Homology residues	Afold3 residues
		1.CHD7 p.Lys850Gln	ok	ok	-1.147	-3.042		1-1271	2997
		3.CHD7 p.Arg2361Lys	ok	ok	-	-2.964		1-1271	2997

## Sheet: FGFR1
			Homology	Afold3	Z-score Homology	Z-score Afold3	Homology best alignment data	Homology residues	Afold3 residues
		7. FGFR1 p.Ile331Thr	ok	ok	-1.023	-0.95		853	853
		8. FGFR1 p.Trp722Cys_fster35	ok	ok	-0.864	-0.982		757	757
		6.FGFR1_p.Lys256Glu			-0.878	-1.041		853	853

## Sheet: NR0B1
			Homology	Afold3	Z-score Homology	Z-score Afold3	Homology best alignment data	Homology residues	Afold3 residues
		20.NR0B1_p.Asn440Ile	ok	ok	-1.291	-1.158		470	470
		21.NR0B1_p.Ile373Ser	ok	ok	-1.314	-0.912		470	470
		7.NR0B1_p.Cys66Tyr	ok	ok	-1.058	-0.975		470	470

## Sheet: NSMF
		Homology	Afold3	Z-score Homology	Z-score Afold3	Homology best alignment data	Homology residues	Afold3 residues
	9.NSMF_Cys167Tyr-Afold-ok		ok		-1.009			530

## Sheet: BMP2
		Homology	Afold3	Z-score Homology	Z-score Afold3	Homology best alignment data	Homology residues	Afold3 residues
	9.BMP2_p.Arg154Gln			-1.075	-1.117	ESMF	396	396

## Sheet: PROKR2
				Homology	Afold3	Z-score Homology	Z-score Afold3	Homology best alignment data	Homology residues	Afold3 residues
		11.PROKR2_p.Arg85Cys				-0.099	-0.888

## Sheet: GLI2
			Homology	Afold3	Z-score Homology	Z-score Afold3	Homology best alignment data	Homology residues	Afold3 residues
		13.GLI2_p.Met1352Val			-1.599	-3.944	ALFO		1586

[truncated: 5 more sheets: GNRHR, PROP1, OTX1, OTX2, HESX1]
